# Supplementary material for: Dynamic gene regulation by nuclear colony-stimulating factor 1 receptor in human monocytes and macrophages
Source: Nat Commun. 2019 Apr 26;10:1935. doi: 10.1038/s41467-019-09970-9 (PMC6486619; doi:10.1038/s41467-019-09970-9)
Supplement: Supplementary file 4 — Supplementary Data 1 [file 41467_2019_9970_MOESM4_ESM.xls]

## Sheet: interesct_212_214_215_broad_d0_
PeakID (cmd=annotatePeaks.pl interesct_212_214_215_broad_d0.bed hg19 -go interesct_212_214_215_broad_d0_GO -annStats annStats_interesct_212_214_215_broad_d0.txt)	Chr	Start	End	Strand	Peak Score	Focus Ratio/Region Size	Annotation	Detailed Annotation	Distance to TSS	Nearest PromoterID	Entrez ID	Nearest Unigene	Nearest Refseq	Nearest Ensembl	Gene Name	Gene Alias	Gene Description	Gene Type
peak690	chr11	2237976	2238409	+	1	NA	Intergenic	(CA)n|Simple_repeat|Simple_repeat	43899	NR_039834	100616126		NR_039834	ENSG00000265258	MIR4686	-	microRNA 4686	ncRNA
peak4537	chr8	81617596	81617880	+	1	NA	intron (NM_001033723, intron 2 of 8)	(TG)n|Simple_repeat|Simple_repeat	169278	NM_001033723	619279	Hs.434957	NM_032651	ENSG00000164684	ZNF704	Gig1	zinc finger protein 704	protein-coding
peak2729	chr2	233763571	233763947	+	1	NA	intron (NM_001114090, intron 3 of 12)	(TG)n|Simple_repeat|Simple_repeat	23269	NR_144372	389084	Hs.657509	NM_206895	ENSG00000182600	SNORC	ASCL830|C2orf82|UNQ830	secondary ossification center associated regulator of chondrocyte maturation	protein-coding
peak4333	chr7	142927655	142928531	+	1	NA	Intergenic	(CA)n|Simple_repeat|Simple_repeat	8963	NM_176882	259286	Hs.352241	NM_176882	ENSG00000221937	TAS2R40	GPR60|T2R40|T2R58	taste 2 receptor member 40	protein-coding
peak906	chr11	134178072	134178138	+	1	NA	intron (NM_001080407, intron 10 of 19)	(CCA)n|Simple_repeat|Simple_repeat	-23663	NM_138342	89944	Hs.436178	NM_138342	ENSG00000149328	GLB1L2	MST114|MSTP114	galactosidase beta 1 like 2	protein-coding
peak3011	chr21	11000474	11000705	+	1	NA	Intergenic	Intergenic	-9646	NM_199261	7179	Hs.122986	NM_199259	ENSG00000274391	TPTE	CT44|PTEN2	transmembrane phosphatase with tensin homology	protein-coding
peak4726	chr9	91345213	91346082	+	1	NA	Intergenic	(TCCA)n|Simple_repeat|Simple_repeat	15173	NR_036252	100423015		NR_036252	ENSG00000265873	MIR4289	-	microRNA 4289	ncRNA
peak4332	chr7	142585014	142585357	+	1	NA	Intergenic	(TG)n|Simple_repeat|Simple_repeat	-1695	NM_018646	55503	Hs.302740	NM_014274	ENSG00000165125	TRPV6	ABP/ZF|CAT1|CATL|ECAC2|HSA277909|LP6728|ZFAB	transient receptor potential cation channel subfamily V member 6	protein-coding
peak2822	chr20	23650135	23650693	+	1	NA	Intergenic	HAL1-2a_MD|LINE|L1	19248	NM_001899	1472	Hs.654549	NM_001899	ENSG00000101441	CST4	-	cystatin S	protein-coding
peak565	chr10	97015103	97015724	+	1	NA	intron (NM_020992, intron 4 of 6)	L1MB2|LINE|L1	35492	NM_020992	9124	Hs.368525	NM_020992	ENSG00000107438	PDLIM1	CLIM1|CLP-36|CLP36|HEL-S-112|hCLIM1	PDZ and LIM domain 1	protein-coding
peak1788	chr16	83954655	83954735	+	1	NA	Intergenic	Intergenic	21965	NM_012213	23417	Hs.644610	NM_012213	ENSG00000103150	MLYCD	MCD	malonyl-CoA decarboxylase	protein-coding
peak1693	chr16	46425281	46430193	+	1	NA	Intergenic	HSATII|Satellite|Satellite	175272	NR_026556	124149	Hs.97414	NM_001004299		ANKRD26P1	-	ankyrin repeat domain 26 pseudogene 1	pseudo
peak3418	chr3	124985862	124987314	+	1	NA	intron (NM_021964, intron 7 of 8)	L1PA17|LINE|L1	-54979	NM_024628	84561	Hs.658514	NM_024628	ENSG00000221955	SLC12A8	CCC9	solute carrier family 12 member 8	protein-coding
peak549	chr10	85535570	85535767	+	1	NA	Intergenic	L1M2|LINE|L1	-98823	NR_134317	105378397	Hs.147725	NR_134317		LOC105378397	-	uncharacterized LOC105378397	ncRNA
peak289	chr1	160774617	160774960	+	1	NA	intron (NM_001261456, intron 2 of 9)	L1PB4|LINE|L1	8924	NM_001261456	4063	Hs.403857	NM_002348	ENSG00000122224	LY9	CD229|SLAMF3|hly9|mLY9	lymphocyte antigen 9	protein-coding
peak962	chr12	38030930	38030945	+	1	NA	Intergenic	ALR/Alpha|Satellite|centr	-679620	NM_001308340	144245	Hs.259305	NM_001013620	ENSG00000175548	ALG10B	ALG10|KCR1	ALG10B, alpha-1,2-glucosyltransferase	protein-coding
peak1100	chr12	121432371	121433506	+	1	NA	intron (NM_000545, intron 4 of 9)	(CACTC)n|Simple_repeat|Simple_repeat	16567	NM_000545	6927	Hs.654455	NM_000545	ENSG00000135100	HNF1A	HNF-1A|HNF1|HNF4A|IDDM20|LFB1|MODY3|TCF-1|TCF1	HNF1 homeobox A	protein-coding
peak4920	chrX	136520405	136520691	+	1	NA	Intergenic	L1PA7|LINE|L1	-127738	NM_001330661	7547	Hs.111227	NM_003413	ENSG00000156925	ZIC3	HTX|HTX1|VACTERLX|ZNF203	Zic family member 3	protein-coding
peak686	chr11	2128125	2128356	+	1	NA	Intergenic	(TGGA)n|Simple_repeat|Simple_repeat	27199	NR_030158	619552		NR_030158	ENSG00000207805	MIR483	MIRN483|hsa-mir-483|mir-483	microRNA 483	ncRNA
peak782	chr11	55020585	55021954	+	1	NA	Intergenic	ALR/Alpha|Satellite|centr	-8389	NM_024114	79097	Hs.195715	NM_024114	ENSG00000150244	TRIM48	RNF101	tripartite motif containing 48	protein-coding
peak3002	chr21	10755821	10758282	+	1	NA	Intergenic	ALR/Alpha|Satellite|centr	233892	NM_199259	7179	Hs.122986	NM_199259	ENSG00000274391	TPTE	CT44|PTEN2	transmembrane phosphatase with tensin homology	protein-coding
peak1632	chr16	28512606	28513161	+	1	NA	intron (NM_145659, intron 4 of 4)	(CA)n|Simple_repeat|Simple_repeat	5272	NM_145659	246778	Hs.528111	NM_145659	ENSG00000197272	IL27	IL-27|IL-27A|IL27A|IL27p28|IL30|p28	interleukin 27	protein-coding
peak2128	chr18	74745625	74745802	+	1	NA	intron (NM_001025100, intron 3 of 3)	(TCCA)n|Simple_repeat|Simple_repeat	-16658	NM_002385	4155	Hs.551713	NM_002385	ENSG00000197971	MBP	-	myelin basic protein	protein-coding
peak2178	chr19	4035663	4036666	+	1	NA	intron (NM_015897, intron 9 of 10)	(CATA)n|Simple_repeat|Simple_repeat	28568	NM_015897	51588	Hs.105779	NM_015897	ENSG00000105229	PIAS4	PIAS-gamma|PIASY|Piasg|ZMIZ6	protein inhibitor of activated STAT 4	protein-coding
peak4956	chrY	13710957	13711298	+	1	NA	Intergenic	(GAATG)n|Satellite|Satellite	822262	NR_033667	352887	Hs.546221	NR_033667	ENSG00000206159	GYG2P1	GYG2P	glycogenin 2 pseudogene 1	pseudo
peak2322	chr19	31696910	31697201	+	1	NA	intron (NR_138036, intron 2 of 4)	(TGGA)n|Simple_repeat|Simple_repeat	38639	NR_147209	107985312	Hs.211053	NR_147209	ENSG00000267777	LINC01791	-	long intergenic non-protein coding RNA 1791	ncRNA
peak4063	chr6	166121090	166121181	+	1	NA	Intergenic	(TG)n|Simple_repeat|Simple_repeat	-45547	NM_006661	10846	Hs.348762	NM_006661	ENSG00000112541	PDE10A	ADSD2|HSPDE10A|IOLOD|LINC00473|PDE10A19	phosphodiesterase 10A	protein-coding
peak1425	chr15	20457639	20457910	+	1	NA	Intergenic	Intergenic	-30223	NR_038836	646096	Hs.448789	NR_038836	ENSG00000259156	CHEK2P2	-	checkpoint kinase 2 pseudogene 2	pseudo
peak1243	chr13	102093253	102093397	+	1	NA	Intergenic	L1PB1|LINE|L1	-11619	NM_004791	9358	Hs.696554	NM_004791	ENSG00000198542	ITGBL1	OSCP|TIED	integrin subunit beta like 1	protein-coding
peak3766	chr5	46322658	46324010	+	1	NA	Intergenic	ALR/Alpha|Satellite|centr	-627114	NM_021072	348980	Hs.353176	NM_021072	ENSG00000164588	HCN1	BCNG-1|BCNG1|EIEE24|HAC-2	hyperpolarization activated cyclic nucleotide gated potassium channel 1	protein-coding
peak538	chr10	79989982	79990317	+	1	NA	Intergenic	Intergenic	-18233	NR_038985	100132987	Hs.55047	NR_038985	ENSG00000230417	LINC00856	-	long intergenic non-protein coding RNA 856	ncRNA
peak1663	chr16	33952992	33955817	+	1	NA	Intergenic	CT-rich|Low_complexity|Low_complexity	382560	NR_130772	104644205	Hs.742548	NR_130771		ENPP7P13	DUNQU1	ectonucleotide pyrophosphatase/phosphodiesterase 7 pseudogene 13	pseudo
peak19	chr1	4067622	4067886	+	1	NA	Intergenic	HAL1-3A_ME|LINE|L1	-58714	NR_147024	105376672	Hs.435087	NR_147024	ENSG00000226374	LINC01345	-	long intergenic non-protein coding RNA 1345	ncRNA
peak3072	chr21	39728430	39728605	+	1	NA	Intergenic	(CA)n|Simple_repeat|Simple_repeat	-10519	NR_110545	102724678	Hs.635675	NR_110545		LINC01423	-	long intergenic non-protein coding RNA 1423	ncRNA
peak4449	chr8	23189927	23190027	+	1	NA	intron (NM_002318, intron 5 of 13)	(CA)n|Simple_repeat|Simple_repeat	-3744	NR_038323	100507156	Hs.661130	NR_038323	ENSG00000253837	LOC100507156	-	uncharacterized LOC100507156	ncRNA
peak3047	chr21	31003047	31003290	+	1	NA	TTS (NR_033368)	TTS (NR_033368)	34808	NR_033368	100379661	Hs.659368	NR_033368	ENSG00000156273	GRIK1-AS2	C21orf41|NCRNA00258	GRIK1 antisense RNA 2	ncRNA
peak4496	chr8	48757780	48758334	+	1	NA	intron (NM_001081640, intron 54 of 84)	L1PA16|LINE|L1	-107331	NM_005195	1052	Hs.440829	NM_005195	ENSG00000221869	CEBPD	C/EBP-delta|CELF|CRP3|NF-IL6-beta	CCAAT enhancer binding protein delta	protein-coding
peak1864	chr17	7686902	7687150	+	1	NA	intron (NM_020877, intron 39 of 85)	AluJb|SINE|Alu	29388	NR_002778	118432	Hs.658086	NR_002778	ENSG00000240480	RPL29P2	RPL29_10_1510	ribosomal protein L29 pseudogene 2	pseudo
peak3809	chr5	83399095	83399162	+	1	NA	intron (NM_005711, intron 6 of 10)	L1PREC2|LINE|L1	281557	NM_001278642	10085	Hs.482730	NM_005711	ENSG00000164176	EDIL3	DEL1	EGF like repeats and discoidin domains 3	protein-coding
peak3826	chr5	108629296	108629475	+	1	NA	intron (NR_149040, intron 3 of 3)	L1PA13|LINE|L1	32685	NR_149040	285638	Hs.532104	NR_149040	ENSG00000249476	LOC285638	-	uncharacterized LOC285638	ncRNA
peak4741	chr9	92861139	92861708	+	1	NA	Intergenic	(CACAC)n|Simple_repeat|Simple_repeat	-57642	NR_038882	286370	Hs.407589	NR_038882	ENSG00000227555	MIR4290HG	-	MIR4290 host gene	ncRNA
peak3079	chr21	41291549	41292464	+	1	NA	intron (NM_006198, intron 2 of 2)	(TG)n|Simple_repeat|Simple_repeat	52659	NM_006198	5121	Hs.80296	NM_006198	ENSG00000183036	PCP4	PEP-19	Purkinje cell protein 4	protein-coding
peak1218	chr13	48212244	48212244	+	1	NA	Intergenic	L1M2|LINE|L1	294513	NR_047492	100861549	Hs.660978	NR_047492	ENSG00000260388	LINC00562	-	long intergenic non-protein coding RNA 562	ncRNA
peak1805	chr16	85856944	85857156	+	1	NA	Intergenic	HAL1-2a_MD|LINE|L1	23746	NM_001318797	1327	Hs.433419	NM_001861	ENSG00000131143	COX4I1	COX IV-1|COX4|COX4-1|COXIV|COXIV-1	cytochrome c oxidase subunit 4I1	protein-coding
peak2440	chr2	2851573	2852229	+	1	NA	Intergenic	(CA)n|Simple_repeat|Simple_repeat	277897	NR_110228	101927554	Hs.638446	NR_110228	ENSG00000234423	LINC01250	-	long intergenic non-protein coding RNA 1250	ncRNA
peak4748	chr9	94345585	94345784	+	1	NA	Intergenic	(TGGA)n|Simple_repeat|Simple_repeat	-52849	NR_037472	100500821		NR_037472	ENSG00000266855	MIR3910-1	mir-3910-1	microRNA 3910-1	ncRNA
peak2207	chr19	7269039	7269376	+	1	NA	intron (NM_000208, intron 1 of 21)	intron (NM_000208, intron 1 of 21)	25106	NM_000208	3643	Hs.465744	NM_000208	ENSG00000171105	INSR	CD220|HHF5	insulin receptor	protein-coding
peak4789	chr9	115734395	115734761	+	1	NA	Intergenic	Intergenic	39894	NM_001101338	169834	Hs.192877	NM_001101338	ENSG00000285447	ZNF883	-	zinc finger protein 883	protein-coding
peak4285	chr7	92513006	92514014	+	1	NA	intron (NR_110087, intron 2 of 2)	L1MA7|LINE|L1	-47569	NM_001145306	1021	Hs.119882	NM_001259	ENSG00000105810	CDK6	MCPH12|PLSTIRE	cyclin dependent kinase 6	protein-coding
peak1084	chr12	117869275	117869551	+	1	NA	Intergenic	(TGGA)n|Simple_repeat|Simple_repeat	-69806	NM_000620	4842	Hs.654410	NM_000620	ENSG00000089250	NOS1	IHPS1|N-NOS|NC-NOS|NOS|bNOS|nNOS	nitric oxide synthase 1	protein-coding
peak2476	chr2	15395468	15395563	+	1	NA	intron (NM_015909, intron 44 of 51)	L1PB1|LINE|L1	305957	NM_015909	51594	Hs.467759	NM_015909	ENSG00000151779	NBAS	ILFS2|NAG|SOPH	neuroblastoma amplified sequence	protein-coding
peak2196	chr19	6304750	6305267	+	1	NA	Intergenic	(TGGA)n|Simple_repeat|Simple_repeat	-25049	NM_005934	4298	Hs.10095	NM_005934	ENSG00000130382	MLLT1	ENL|LTG19|YEATS1	MLLT1, super elongation complex subunit	protein-coding
peak1271	chr13	114777819	114778184	+	1	NA	intron (NM_001320822, intron 15 of 23)	(CTCA)n|Simple_repeat|Simple_repeat	65453	NM_001320822	22821	Hs.593075	NM_007368	ENSG00000185989	RASA3	GAP1IP4BP|GAPIII	RAS p21 protein activator 3	protein-coding
peak2656	chr2	133023944	133024305	+	1	NA	Intergenic	(CAGA)n|Simple_repeat|Simple_repeat	-8582	NR_027020	554226	Hs.380689	NM_001358416	ENSG00000163046	ANKRD30BL	ANKRD30BP3|NCRNA00164	ankyrin repeat domain 30B like	protein-coding
peak426	chr10	5958568	5958667	+	1	NA	intron (NM_032807, intron 11 of 21)	intron (NM_032807, intron 11 of 21)	22268	NM_032807	84893	Hs.498543	NM_032807	ENSG00000134452	FBH1	FBXO18|Fbx18|hFBH1	F-box DNA helicase 1	protein-coding
peak2584	chr2	100862898	100863219	+	1	NA	intron (NR_103730, intron 1 of 2)	(TG)n|Simple_repeat|Simple_repeat	38342	NR_103730	150577	Hs.434127	NM_001102655	ENSG00000232084	LINC01104	-	long intergenic non-protein coding RNA 1104	ncRNA
peak83	chr1	15171446	15172006	+	1	NA	intron (NM_201628, intron 1 of 14)	(TGGA)n|Simple_repeat|Simple_repeat	-78899	NM_001018000	23254	Hs.368823	NM_015209	ENSG00000189337	KAZN	KAZ	kazrin, periplakin interacting protein	protein-coding
peak462	chr10	33746422	33746560	+	1	NA	Intergenic	(TG)n|Simple_repeat|Simple_repeat	-122658	NM_001244973	8829	Hs.131704	NM_003873	ENSG00000099250	NRP1	BDCA4|CD304|NP1|NRP|VEGF165R	neuropilin 1	protein-coding
peak2417	chr19	57520412	57520723	+	1	NA	Intergenic	(TCCA)n|Simple_repeat|Simple_repeat	-110942	NM_020903	57663	Hs.515632	NM_020903	ENSG00000131864	USP29	HOM-TES-84/86	ubiquitin specific peptidase 29	protein-coding
peak85	chr1	15568092	15568273	+	1	NA	Intergenic	L1ME3A|LINE|L1	-5539	NM_052929	114827	Hs.659997	NM_052929	ENSG00000142621	FHAD1	-	forkhead associated phosphopeptide binding domain 1	protein-coding
peak3007	chr21	10868496	10868747	+	1	NA	Intergenic	AluSq|SINE|Alu	122322	NM_199259	7179	Hs.122986	NM_199259	ENSG00000274391	TPTE	CT44|PTEN2	transmembrane phosphatase with tensin homology	protein-coding
peak4243	chr7	64449419	64449605	+	1	NA	intron (NM_001348050, intron 1 of 3)	L1PREC2|LINE|L1	1902	NM_015852	51351	Hs.250693	NM_015852	ENSG00000152926	ZNF117	H-plk|HPF9	zinc finger protein 117	protein-coding
peak3337	chr3	38996023	38996227	+	1	NA	intron (NM_001349253, intron 3 of 29)	(CAAA)n|Simple_repeat|Simple_repeat	-4073	NM_014139	11280	Hs.591657	NM_014139	ENSG00000168356	SCN11A	FEPS3|HSAN7|NAV1.9|NaN|PN5|SCN12A|SNS-2	sodium voltage-gated channel alpha subunit 11	protein-coding
peak216	chr1	78856443	78856540	+	1	NA	Intergenic	L1PREC2|LINE|L1	-100237	NM_000959	5737	Hs.654365	NM_000959	ENSG00000122420	PTGFR	FP	prostaglandin F receptor	protein-coding
peak771	chr11	50780251	50781006	+	1	NA	Intergenic	ALR/Alpha|Satellite|centr	412310	NR_024504	646813	Hs.684179	NR_024504		LOC646813	-	DExH-box helicase 9 pseudogene	pseudo
peak1372	chr14	98543414	98543570	+	1	NA	Intergenic	(CA)n|Simple_repeat|Simple_repeat	-99031	NR_152748	388011	Hs.651477	NR_015430	ENSG00000246223	LINC01550	C14orf64	long intergenic non-protein coding RNA 1550	ncRNA
peak1434	chr15	22532345	22532633	+	1	NA	Intergenic	AluJb|SINE|Alu	-14076	NR_033735	646396	Hs.451294	NR_033735		REREP3	-	arginine-glutamic acid dipeptide repeats pseudogene 3	pseudo
peak3864	chr5	150506072	150506216	+	1	NA	intron (NM_001193544, intron 12 of 24)	(CA)n|Simple_repeat|Simple_repeat	15072	NM_001193544	309	Hs.412117	NM_001155	ENSG00000197043	ANXA6	ANX6|CBP68	annexin A6	protein-coding
peak4633	chr8	143706988	143707332	+	1	NA	Intergenic	Intergenic	-11327	NM_015193	23237	Hs.40888	NM_015193	ENSG00000198576	ARC	Arg3.1|hArc	activity regulated cytoskeleton associated protein	protein-coding
peak4110	chr7	521877	522710	+	1	NA	Intergenic	Intergenic	37188	NM_033023	5154	Hs.535898	NM_002607	ENSG00000197461	PDGFA	PDGF-A|PDGF1	platelet derived growth factor subunit A	protein-coding
peak1031	chr12	108329207	108329344	+	1	NA	Intergenic	Intergenic	-31727	NR_037629	728739	Hs.741995	NR_037629		LOC728739	-	programmed cell death 2 pseudogene	pseudo
peak279	chr1	150835283	150835626	+	1	NA	intron (NM_001350224, intron 1 of 22)	AluSx4|SINE|Alu	13790	NM_001197325	405	Hs.632446	NM_001668	ENSG00000143437	ARNT	HIF-1-beta|HIF-1beta|HIF1-beta|HIF1B|HIF1BETA|TANGO|bHLHe2	aryl hydrocarbon receptor nuclear translocator	protein-coding
peak4745	chr9	93670397	93670614	+	1	NA	Intergenic	(TG)n|Simple_repeat|Simple_repeat	80803	NM_001174167	6850	Hs.371720	NM_003177	ENSG00000165025	SYK	p72-Syk	spleen associated tyrosine kinase	protein-coding
peak2887	chr20	39296153	39296545	+	1	NA	Intergenic	(TG)n|Simple_repeat|Simple_repeat	21531	NM_005461	9935	Hs.169487	NM_005461	ENSG00000204103	MAFB	DURS3|KRML|MCTO	MAF bZIP transcription factor B	protein-coding
peak1568	chr16	7411775	7412781	+	1	NA	intron (NM_145891, intron 1 of 12)	(TG)n|Simple_repeat|Simple_repeat	29527	NM_145893	54715	Hs.459842	NM_018723	ENSG00000078328	RBFOX1	2BP1|A2BP1|FOX-1|FOX1|HRNBP1	RNA binding fox-1 homolog 1	protein-coding
peak23	chr1	4363015	4363389	+	1	NA	Intergenic	(CATTC)n|Simple_repeat|Simple_repeat	-108909	NR_027088	284661	Hs.278112	NR_027088	ENSG00000235054	LINC01777	-	long intergenic non-protein coding RNA 1777	ncRNA
peak187	chr1	53118897	53119054	+	1	NA	intron (NR_135157, intron 2 of 4)	AluJo|SINE|Alu	19959	NR_135156	348378	Hs.424589	NM_001042693	ENSG00000182183	SHISAL2A	FAM159A|PRO7171|WWLS2783	shisa like 2A	protein-coding
peak4545	chr8	96092457	96092978	+	1	NA	intron (NR_148913, intron 8 of 10)	intron (NR_148913, intron 8 of 10)	-7307	NR_132986	105375650	Hs.665518	NR_132986	ENSG00000245080	MIR3150BHG	-	MIR3150B host gene	ncRNA
peak2065	chr18	12865479	12865901	+	1	NA	intron (NM_080422, intron 1 of 9)	AluSx|SINE|Alu	18644	NM_080422	5771	Hs.654527	NM_002828	ENSG00000175354	PTPN2	PTN2|PTPT|TC-PTP|TCELLPTP|TCPTP	protein tyrosine phosphatase, non-receptor type 2	protein-coding
peak1242	chr13	101075067	101075264	+	1	NA	intron (NM_000282, intron 19 of 23)	intron (NM_000282, intron 19 of 23)	58104	NR_047686	100885777	Hs.662554	NR_047686		PCCA-AS1	-	PCCA antisense RNA 1	ncRNA
peak897	chr11	132032038	132032738	+	1	NA	intron (NM_001048209, intron 3 of 7)	(TG)n|Simple_repeat|Simple_repeat	-121808	NR_046820	100874281		NR_046820		NTM-IT	NTM-IT3	NTM intronic transcript	ncRNA
peak1604	chr16	20995251	20995386	+	1	NA	intron (NM_017539, intron 48 of 61)	AluJb|SINE|Alu	82892	NM_001302835	57149	Hs.745012	NM_020424	ENSG00000102897	LYRM1	A211C6.1	LYR motif containing 1	protein-coding
peak3300	chr3	10410239	10410472	+	1	NA	intron (NM_001001331, intron 12 of 22)	(TCCA)n|Simple_repeat|Simple_repeat	25891	NR_030614	100126334		NR_030614	ENSG00000216135	MIR885	MIRN885|hsa-mir-885|mir-885	microRNA 885	ncRNA
peak1989	chr17	69765225	69765361	+	1	NA	Intergenic	L1M6|LINE|L1	256827	NR_110876	102723505	Hs.547482	NR_110876	ENSG00000228639	ROCR	LINC02095	regulator of chondrogenesis RNA	ncRNA
peak2945	chr20	58261817	58262187	+	1	NA	intron (NM_001199506, intron 1 of 12)	(ATGGTG)n|Simple_repeat|Simple_repeat	10286	NM_001199506	116154	Hs.473218	NM_080672	ENSG00000087495	PHACTR3	C20orf101|H17739|PPP1R123|SCAPIN1|SCAPININ	phosphatase and actin regulator 3	protein-coding
peak2682	chr2	161036351	161036738	+	1	NA	intron (NM_000888, intron 4 of 14)	AluSq2|SINE|Alu	20280	NM_000888	3694	Hs.470399	NM_000888	ENSG00000115221	ITGB6	AI1H	integrin subunit beta 6	protein-coding
peak1187	chr13	22544884	22546044	+	1	NA	Intergenic	(TG)n|Simple_repeat|Simple_repeat	-93165	NR_047040	100874182	Hs.148951	NR_047040	ENSG00000226722	LINC00424	-	long intergenic non-protein coding RNA 424	ncRNA
peak4767	chr9	98468064	98468285	+	1	NA	Intergenic	(CCA)n|Simple_repeat|Simple_repeat	-169726	NM_020207	375748	Hs.432364	NM_020207	ENSG00000182150	ERCC6L2	BMFS2|C9orf102|RAD26L|SR278	ERCC excision repair 6 like 2	protein-coding
peak3816	chr5	94824459	94825299	+	1	NA	intron (NM_014639, intron 37 of 42)	AluJo|SINE|Alu	65830	NM_014639	9652	Hs.482868	NM_014639	ENSG00000198677	TTC37	KIAA0372|Ski3|THES	tetratricopeptide repeat domain 37	protein-coding
peak2028	chr17	77494677	77495086	+	1	NA	intron (NM_001082575, intron 1 of 14)	(TCCA)n|Simple_repeat|Simple_repeat	-16201	NM_001350453	146713	Hs.135229	NM_001025448	ENSG00000167281	RBFOX3	FOX-3|FOX3|HRNBP3|NEUN	RNA binding fox-1 homolog 3	protein-coding
peak1032	chr12	108415850	108416058	+	1	NA	Intergenic	(TCCA)n|Simple_repeat|Simple_repeat	-107294	NM_014653	9671	Hs.143591	NM_014653	ENSG00000075035	WSCD2	-	WSC domain containing 2	protein-coding
peak4055	chr6	163295850	163296316	+	1	NA	intron (NM_152410, intron 3 of 6)	(CA)n|Simple_repeat|Simple_repeat	147081	NM_001080379	135138	Hs.25791	NM_152410	ENSG00000112530	PACRG	GLUP|HAK005771|PARK2CRG	parkin coregulated	protein-coding
peak925	chr12	7765070	7765299	+	1	NA	Intergenic	(GGAA)n|Simple_repeat|Simple_repeat	53315	NM_005889	339	Hs.560	NM_001644	ENSG00000111701	APOBEC1	APOBEC-1|BEDP|CDAR1|HEPR	apolipoprotein B mRNA editing enzyme catalytic subunit 1	protein-coding
peak610	chr10	126941631	126941810	+	1	NA	Intergenic	C-rich|Low_complexity|Low_complexity	-92090	NM_001083914	1488	Hs.501345	NM_001329	ENSG00000175029	CTBP2	-	C-terminal binding protein 2	protein-coding
peak855	chr11	83716035	83716175	+	1	NA	intron (NM_001364, intron 6 of 22)	L1MA4A|LINE|L1	268218	NM_001142700	1740	Hs.367656	NM_001364	ENSG00000150672	DLG2	PPP1R58|PSD-93|PSD93|chapsyn-110	discs large MAGUK scaffold protein 2	protein-coding
peak1540	chr15	94593750	94595503	+	1	NA	intron (NR_120320, intron 2 of 8)	(CA)n|Simple_repeat|Simple_repeat	56541	NR_120320	101927112	Hs.134687	NR_120320	ENSG00000259724	LINC01581	-	long intergenic non-protein coding RNA 1581	ncRNA
peak2385	chr19	49195342	49195391	+	1	NA	Intergenic	AluSx|SINE|Alu	-3862	NM_000511	2524	Hs.579928	NM_000511	ENSG00000176920	FUT2	B12QTL1|SE|SEC2|Se2|sej	fucosyltransferase 2	protein-coding
peak4088	chr6	169372991	169373108	+	1	NA	Intergenic	(CA)n|Simple_repeat|Simple_repeat	-8572	NR_136248	105378146	Hs.343631	NR_136248		LOC105378146	-	uncharacterized LOC105378146	ncRNA
peak275	chr1	149304721	149304769	+	1	NA	Intergenic	L1PA17|LINE|L1	16391	NM_001348152	100996741	Hs.271249	NM_001348152		LOC100996741	-	uncharacterized LOC100996741	protein-coding
peak695	chr11	2835217	2835794	+	1	NA	intron (NM_000218, intron 15 of 15)	(TGGA)n|Simple_repeat|Simple_repeat	47294	NR_130721	338653	Hs.639425	NR_130721	ENSG00000229414	KCNQ1-AS1	-	KCNQ1 antisense RNA 1	ncRNA
peak3760	chr5	37681172	37681334	+	1	NA	intron (NM_001345998, intron 10 of 17)	L1PA11|LINE|L1	153671	NM_001278098	2668	Hs.248114	NM_000514	ENSG00000168621	GDNF	ATF|ATF1|ATF2|HFB1-GDNF|HSCR3	glial cell derived neurotrophic factor	protein-coding
peak2990	chr21	10704592	10705970	+	1	NA	Intergenic	ALR/Alpha|Satellite|centr	285662	NM_199259	7179	Hs.122986	NM_199259	ENSG00000274391	TPTE	CT44|PTEN2	transmembrane phosphatase with tensin homology	protein-coding
peak769	chr11	50762699	50763043	+	1	NA	Intergenic	ALR/Alpha|Satellite|centr	394553	NR_024504	646813	Hs.684179	NR_024504		LOC646813	-	DExH-box helicase 9 pseudogene	pseudo
peak2171	chr19	3322708	3323118	+	1	NA	Intergenic	(TGGA)n|Simple_repeat|Simple_repeat	-36648	NM_205843	4782	Hs.170131	NM_005597	ENSG00000141905	NFIC	CTF|CTF5|NF-I|NFI	nuclear factor I C	protein-coding
peak2185	chr19	5019254	5020279	+	1	NA	intron (NM_015015, intron 2 of 22)	intron (NM_015015, intron 2 of 22)	50642	NM_015015	23030	Hs.654816	NM_015015	ENSG00000127663	KDM4B	JMJD2B|TDRD14B	lysine demethylase 4B	protein-coding
peak299	chr1	174640848	174641607	+	1	NA	intron (NM_014857, intron 14 of 20)	L1MA8|LINE|L1	-127808	NM_001243765	9910	Hs.585378	NM_014857	ENSG00000152061	RABGAP1L	HHL|TBC1D18	RAB GTPase activating protein 1 like	protein-coding
peak1629	chr16	27800584	27801550	+	1	NA	3' UTR (NM_001109763, exon 7 of 7)	3' UTR (NM_001109763, exon 7 of 7)	-70717	NR_147898	100128079	Hs.610277	NR_147898		LOC100128079	-	uncharacterized LOC100128079	ncRNA
peak2156	chr19	1549354	1549523	+	1	NA	Intergenic	(TCCA)n|Simple_repeat|Simple_repeat	18619	NM_001174118	399664	Hs.436495	NM_203304	ENSG00000181588	MEX3D	MEX-3D|MEX3|OK/SW-cl.4|RKHD1|RNF193|TINO	mex-3 RNA binding family member D	protein-coding
peak977	chr12	49541717	49541854	+	1	NA	Intergenic	L2a|LINE|L2	-16481	NM_006082	10376	Hs.524390	NM_006082	ENSG00000123416	TUBA1B	K-ALPHA-1	tubulin alpha 1b	protein-coding
peak2091	chr18	42570529	42571026	+	1	NA	intron (NM_015559, intron 4 of 5)	L1ME3E|LINE|L1	-20646	NR_036203	100422829		NR_036203	ENSG00000265957	MIR4319	-	microRNA 4319	ncRNA
peak1564	chr16	6822429	6823762	+	1	NA	promoter-TSS (NM_001142334)	promoter-TSS (NM_001142334)	-715	NM_001142334	54715	Hs.459842	NM_018723	ENSG00000078328	RBFOX1	2BP1|A2BP1|FOX-1|FOX1|HRNBP1	RNA binding fox-1 homolog 1	protein-coding
peak651	chr10	134934997	134935353	+	1	NA	intron (NM_001083909, intron 5 of 6)	(TG)n|Simple_repeat|Simple_repeat	19425	NM_001291085	84435	Hs.435183	NM_032422	ENSG00000197177	ADGRA1	GPR123	adhesion G protein-coupled receptor A1	protein-coding
peak3824	chr5	98673398	98673598	+	1	NA	Intergenic	L1M2|LINE|L1	-196196	NR_110562	102724855	Hs.519477	NR_110562		LINC02113	CTD-2151A2.1	long intergenic non-protein coding RNA 2113	ncRNA
peak1230	chr13	80659289	80659322	+	1	NA	Intergenic	AluJr4|SINE|Alu	74093	NR_104138	101515984	Hs.569290	NR_104138		LINC01080	TCONS_00021856	long intergenic non-protein coding RNA 1080	ncRNA
peak927	chr12	11999798	11999964	+	1	NA	intron (NM_001987, intron 3 of 7)	AluYc|SINE|Alu	197093	NM_001987	2120	Hs.504765	NM_001987	ENSG00000139083	ETV6	TEL|TEL/ABL|THC5	ETS variant 6	protein-coding
peak2771	chr2	240853468	240855788	+	1	NA	intron (NR_136158, intron 7 of 10)	(CA)n|Simple_repeat|Simple_repeat	27883	NR_039949	100616417		NR_039949	ENSG00000264279	MIR4786	mir-4786	microRNA 4786	ncRNA
peak4808	chr9	128171942	128172506	+	1	NA	Intergenic	(CA)n|Simple_repeat|Simple_repeat	148151	NM_001354300	26130	Hs.42376	NM_015635	ENSG00000165219	GAPVD1	GAPEX5|GAPex-5|RAP6	GTPase activating protein and VPS9 domains 1	protein-coding
peak4560	chr8	121112026	121112156	+	1	NA	Intergenic	L1PA15|LINE|L1	-25256	NM_021110	7373	Hs.409662	NM_021110	ENSG00000187955	COL14A1	UND	collagen type XIV alpha 1 chain	protein-coding
peak1195	chr13	25256108	25256505	+	1	NA	intron (NM_001676, intron 2 of 22)	(TG)n|Simple_repeat|Simple_repeat	1757	NM_001185085	479	Hs.147111	NM_001676	ENSG00000075673	ATP12A	ATP1AL1|HK	ATPase H+/K+ transporting non-gastric alpha2 subunit	protein-coding
peak261	chr1	143536751	143537190	+	1	NA	Intergenic	AluSc|SINE|Alu	-135951	NR_106967	102466225		NR_106967	ENSG00000278596	MIR6077	MIR6077-1|MIR6077-2|hsa-mir-6077|hsa-mir-6077-1|hsa-mir-6077-2	microRNA 6077	ncRNA
peak102	chr1	20780364	20781337	+	1	NA	Intergenic	(TG)n|Simple_repeat|Simple_repeat	-25563	NR_033887	339505	Hs.633269	NR_033887		LINC01141	-	long intergenic non-protein coding RNA 1141	ncRNA
peak4550	chr8	101606532	101606583	+	1	NA	intron (NM_152628, intron 10 of 13)	intron (NM_152628, intron 10 of 13)	-34543	NM_198401	157567	Hs.530199	NM_198401	ENSG00000186106	ANKRD46	ANK-S|GENX-115279	ankyrin repeat domain 46	protein-coding
peak2840	chr20	26117424	26117740	+	1	NA	Intergenic	REP522|Satellite|telo	-22905	NR_003678	149934	Hs.711274	NM_001039379	ENSG00000240108	NCOR1P1	C20orf191|bB329D4.2	nuclear receptor corepressor 1 pseudogene 1	pseudo
peak3308	chr3	13655918	13656246	+	1	NA	intron (NM_001004019, intron 5 of 17)	(TCCA)n|Simple_repeat|Simple_repeat	-3799	NR_132775	106635526		NR_132775		SNORA93	-	small nucleolar RNA, H/ACA box 93	snoRNA
peak123	chr1	27135054	27135261	+	1	NA	Intergenic	L1MB3|LINE|L1	-18044	NM_032283	84243	Hs.523710	NM_032283	ENSG00000204160	ZDHHC18	DHHC-18|DHHC18	zinc finger DHHC-type containing 18	protein-coding
peak2549	chr2	90372181	90373168	+	1	NA	Intergenic	HSATII|Satellite|Satellite	1260790	NR_039635	100616399		NR_039635	ENSG00000265510	MIR4436A	mir-4436a	microRNA 4436a	ncRNA
peak707	chr11	11581155	11581818	+	1	NA	intron (NM_198516, intron 1 of 10)	(GGATG)n|Simple_repeat|Simple_repeat	62075	NM_198516	374378	Hs.655152	NM_198516	ENSG00000110328	GALNT18	GALNACT18|GALNT15|GALNTL4|GalNAc-T15|GalNAc-T18	polypeptide N-acetylgalactosaminyltransferase 18	protein-coding
peak1172	chr12	133527112	133528530	+	1	NA	intron (NM_183238, intron 1 of 4)	(CA)n|Simple_repeat|Simple_repeat	5047	NM_183238	100289635	Hs.29698	NM_183238	ENSG00000196458	ZNF605	-	zinc finger protein 605	protein-coding
peak4617	chr8	143089461	143089865	+	1	NA	Intergenic	Intergenic	-10006	NR_130468	100616374		NR_130468	ENSG00000265612	MIR4539	-	microRNA 4539	ncRNA
peak2733	chr2	235487052	235487407	+	1	NA	Intergenic	(CA)n|Simple_repeat|Simple_repeat	-81532	NM_001282431	10123	Hs.111554	NM_005737	ENSG00000188042	ARL4C	ARL7|LAK	ADP ribosylation factor like GTPase 4C	protein-coding
peak2635	chr2	129356488	129356530	+	1	NA	Intergenic	HAL1-2a_MD|LINE|L1	-265665	NR_110278	101927881	Hs.570247	NR_110278		LOC101927881	-	uncharacterized LOC101927881	ncRNA
peak1287	chr14	19045275	19046291	+	1	NA	Intergenic	ALR/Alpha|Satellite|centr	-331811	NM_001013354	440153	Hs.534880	NM_001013354	ENSG00000257115	OR11H12	-	olfactory receptor family 11 subfamily H member 12	protein-coding
peak3096	chr21	43581509	43581829	+	1	NA	Intergenic	(CA)n|Simple_repeat|Simple_repeat	-38130	NM_207627	9619	Hs.124649	NM_004915	ENSG00000160179	ABCG1	ABC8|WHITE1	ATP binding cassette subfamily G member 1	protein-coding
peak4525	chr8	72667161	72667646	+	1	NA	Intergenic	(TG)n|Simple_repeat|Simple_repeat	-87955	NR_033652	100132891	Hs.137674	NR_033651	ENSG00000235531	MSC-AS1	-	MSC antisense RNA 1	ncRNA
peak948	chr12	34847643	34848281	+	1	NA	Intergenic	ALR/Alpha|Satellite|centr	672746	NM_032834	84920	Hs.102971	NM_032834	ENSG00000139133	ALG10	ALG10A|DIE2|KCR1	ALG10, alpha-1,2-glucosyltransferase	protein-coding
peak4137	chr7	4164579	4165129	+	1	NA	intron (NM_152744, intron 25 of 44)	(TGGA)n|Simple_repeat|Simple_repeat	-4463	NM_001079653	221935	Hs.653013	NM_152744	ENSG00000146555	SDK1	-	sidekick cell adhesion molecule 1	protein-coding
peak2861	chr20	31155742	31155941	+	1	NA	intron (NM_001256798, intron 1 of 10)	HAL1-2a_MD|LINE|L1	17034	NM_001256798	140688	Hs.516978	NM_080616	ENSG00000197183	NOL4L	C20orf112|C20orf113	nucleolar protein 4 like	protein-coding
peak1097	chr12	119918371	119918724	+	1	NA	intron (NM_178499, intron 4 of 13)	(CAT)n|Simple_repeat|Simple_repeat	-112717	NM_001136534	387890	Hs.530965	NM_001136534	ENSG00000224982	TMEM233	DSPB2|IFITMD2	transmembrane protein 233	protein-coding
peak4473	chr8	41685216	41685361	+	1	NA	intron (NM_001142446, intron 1 of 42)	(CA)n|Simple_repeat|Simple_repeat	-30148	NM_000037	286	Hs.654438	NM_000037	ENSG00000029534	ANK1	ANK|SPH1|SPH2	ankyrin 1	protein-coding
peak4034	chr6	150530574	150531145	+	1	NA	intron (NM_030949, intron 1 of 3)	(TG)n|Simple_repeat|Simple_repeat	66671	NM_030949	81706	Hs.486798	NM_030949	ENSG00000198729	PPP1R14C	CPI17-like|KEPI|NY-BR-81	protein phosphatase 1 regulatory inhibitor subunit 14C	protein-coding
peak502	chr10	45912201	45912452	+	1	NA	intron (NM_000698, intron 4 of 13)	(TGGA)n|Simple_repeat|Simple_repeat	36243	NR_120674	102724323	Hs.559151	NR_120674	ENSG00000231964	LOC102724323	-	uncharacterized LOC102724323	ncRNA
peak4862	chr9	137606341	137606667	+	1	NA	intron (NM_000093, intron 4 of 65)	HAL1-2a_MD|LINE|L1	-61815	NR_138049	414316	Hs.571561	NR_138049	ENSG00000204011	COL5A1-AS1	C9orf104|bA54A22.4	COL5A1 antisense RNA 1	ncRNA
peak2410	chr19	55945650	55946810	+	1	NA	intron (NM_001145176, intron 3 of 3)	(TG)n|Simple_repeat|Simple_repeat	8000	NM_001145176	729956	Hs.6664	NM_175908	ENSG00000187902	SHISA7	-	shisa family member 7	protein-coding
peak223	chr1	88351329	88352138	+	1	NA	Intergenic	Intergenic	-514395	NR_038324	100505768	Hs.125247	NR_038324	ENSG00000227290	LINC01364	-	long intergenic non-protein coding RNA 1364	ncRNA
peak1622	chr16	26385130	26386271	+	1	NA	Intergenic	(TGGA)n|Simple_repeat|Simple_repeat	349142	NR_036146	100422923		NR_036146	ENSG00000265005	MIR548W	-	microRNA 548w	ncRNA
peak3580	chr4	37507929	37508055	+	1	NA	intron (NM_001104629, intron 1 of 3)	L1M1|LINE|L1	52440	NM_001104629	55286	Hs.107527	NM_018302	ENSG00000154274	C4orf19	-	chromosome 4 open reading frame 19	protein-coding
peak4109	chr7	507060	507432	+	1	NA	Intergenic	(CCA)n|Simple_repeat|Simple_repeat	52235	NM_033023	5154	Hs.535898	NM_002607	ENSG00000197461	PDGFA	PDGF-A|PDGF1	platelet derived growth factor subunit A	protein-coding
peak1050	chr12	110624363	110625131	+	1	NA	intron (NM_001347947, intron 11 of 17)	L1MEg|LINE|L1	62607	NM_001143779	28981	Hs.528382	NM_014055	ENSG00000122970	IFT81	CDV-1|CDV-1R|CDV1|CDV1R|DV1|SRTD19	intraflagellar transport 81	protein-coding
peak1630	chr16	28100477	28101294	+	1	NA	Intergenic	(CA)n|Simple_repeat|Simple_repeat	-26055	NM_001323900	146395	Hs.91910	NM_144675	ENSG00000169181	GSG1L	PRO19651	GSG1 like	protein-coding
peak2328	chr19	33996589	33997859	+	1	NA	intron (NM_000285, intron 3 of 14)	(CA)n|Simple_repeat|Simple_repeat	15575	NM_001166056	5184	Hs.36473	NM_000285	ENSG00000124299	PEPD	PROLIDASE	peptidase D	protein-coding
peak1967	chr17	54973903	54974022	+	1	NA	intron (NM_005082, intron 5 of 8)	AluJb|SINE|Alu	-5246	NR_037408	100500827		NR_037408	ENSG00000284542	MIR3614	mir-3614	microRNA 3614	ncRNA
peak844	chr11	72351570	72352159	+	1	NA	intron (NM_001243784, intron 1 of 30)	intron (NM_001243784, intron 1 of 30)	1640	NM_001243784	5138	Hs.503163	NM_002599	ENSG00000186642	PDE2A	CGS-PDE|PDE2A1|PED2A4|cGSPDE	phosphodiesterase 2A	protein-coding
peak1966	chr17	54886843	54887775	+	1	NA	intron (NM_001085430, intron 6 of 7)	(CA)n|Simple_repeat|Simple_repeat	23978	NM_001085430	339210	Hs.658949	NM_001085430	ENSG00000214226	C17orf67	-	chromosome 17 open reading frame 67	protein-coding
peak109	chr1	22231688	22231842	+	1	NA	intron (NM_005529, intron 1 of 96)	(CA)n|Simple_repeat|Simple_repeat	32025	NM_005529	3339	Hs.562227	NM_005529	ENSG00000142798	HSPG2	HSPG|PLC|PRCAN|SJA|SJS|SJS1	heparan sulfate proteoglycan 2	protein-coding
peak4416	chr8	2322152	2322312	+	1	NA	Intergenic	(CA)n|Simple_repeat|Simple_repeat	158221	NR_125423	101927815	Hs.571467	NR_125423	ENSG00000254319	LOC101927815	-	uncharacterized LOC101927815	ncRNA
peak3547	chr4	7615568	7616686	+	1	NA	intron (NM_020777, intron 3 of 26)	(TCCA)n|Simple_repeat|Simple_repeat	-139690	NR_026892	84740	Hs.663029	NM_032654	ENSG00000272620	AFAP1-AS1	AFAP1-AS|AFAP1AS	AFAP1 antisense RNA 1	ncRNA
peak1329	chr14	71036861	71037191	+	1	NA	Intergenic	L1PA17|LINE|L1	30381	NM_001284211	10001	Hs.497353	NM_005466	ENSG00000133997	MED6	ARC33|NY-REN-28	mediator complex subunit 6	protein-coding
peak324	chr1	201639776	201639975	+	1	NA	intron (NM_020443, intron 1 of 29)	HAL1-2a_MD|LINE|L1	22425	NM_020443	89796	Hs.585374	NM_020443	ENSG00000134369	NAV1	POMFIL3|STEERIN1|UNC53H1	neuron navigator 1	protein-coding
peak2921	chr20	48946824	48946935	+	1	NA	Intergenic	(TGGA)n|Simple_repeat|Simple_repeat	-9000	NR_109950	101927586	Hs.637665	NR_109950	ENSG00000233077	LINC01271	-	long intergenic non-protein coding RNA 1271	ncRNA
peak749	chr11	48861014	48861352	+	1	NA	Intergenic	ALR/Alpha|Satellite|centr	-191969	NM_001206626	283116	Hs.448644	NM_001206626	ENSG00000182053	TRIM49B	-	tripartite motif containing 49B	protein-coding
peak735	chr11	44963623	44963926	+	1	NA	intron (NM_001258323, intron 1 of 7)	(CA)n|Simple_repeat|Simple_repeat	7985	NM_001318384	9537	Hs.554791	NM_006034	ENSG00000175274	TP53I11	PIG11	tumor protein p53 inducible protein 11	protein-coding
peak3458	chr3	167205877	167205928	+	1	NA	intron (NM_001348951, intron 18 of 18)	L1PA16|LINE|L1	-13982	NM_006217	5276	Hs.445555	NM_006217	ENSG00000114204	SERPINI2	MEPI|PANCPIN|PI14|TSA2004	serpin family I member 2	protein-coding
peak4257	chr7	68872901	68873100	+	1	NA	Intergenic	AluSz6|SINE|Alu	189610	NR_148927	100507468	Hs.362492	NR_108105		LOC100507468	-	uncharacterized LOC100507468	ncRNA
peak3997	chr6	84246892	84247027	+	1	NA	Intergenic	HAL1|LINE|L1	24765	NM_001170423	167681	Hs.98381	NM_153362	ENSG00000146250	PRSS35	C6orf158|dJ223E3.1	serine protease 35	protein-coding
peak4696	chr9	66854275	66855049	+	1	NA	Intergenic	ALR/Alpha|Satellite|centr	-68305	NR_121570	101928381	Hs.708686	NR_121570		LOC101928381	-	uncharacterized LOC101928381	ncRNA
peak2803	chr20	10691677	10691831	+	1	NA	Intergenic	(TG)n|Simple_repeat|Simple_repeat	-37060	NM_000214	182	Hs.224012	NM_000214	ENSG00000101384	JAG1	AGS|AGS1|AHD|AWS|CD339|HJ1|JAGL1	jagged 1	protein-coding
peak119	chr1	25519971	25520927	+	1	NA	Intergenic	AluSx1|SINE|Alu	38564	NM_015484	25949	Hs.20013	NM_015484	ENSG00000117614	SYF2	CBPIN|NTC31|P29|fSAP29	SYF2 pre-mRNA splicing factor	protein-coding
peak3381	chr3	72700676	72700968	+	1	NA	Intergenic	HAL1-2a_MD|LINE|L1	12578	NR_135531	105377162	Hs.123457	NR_135531		LOC105377162	-	uncharacterized LOC105377162	ncRNA
peak4577	chr8	131909931	131910307	+	1	NA	intron (NM_001115, intron 7 of 17)	(CATA)n|Simple_repeat|Simple_repeat	142716	NM_001115	114	Hs.591859	NM_001115	ENSG00000155897	ADCY8	AC8|ADCY3|HBAC1	adenylate cyclase 8	protein-coding
peak2230	chr19	13099231	13100540	+	1	NA	Intergenic	AluY|SINE|Alu	-6699	NM_002501	4784	Hs.257970	NM_002501	ENSG00000008441	NFIX	CTF|MRSHSS|NF-I/X|NF1-X|NF1A|SOTOS2	nuclear factor I X	protein-coding
peak1043	chr12	110099166	110100144	+	1	NA	Intergenic	(CTA)n|Simple_repeat|Simple_repeat	-52532	NM_032829	84915	Hs.661785	NM_032829	ENSG00000139438	FAM222A	C12orf34	family with sequence similarity 222 member A	protein-coding
peak4341	chr7	150606695	150607749	+	1	NA	Intergenic	(TG)n|Simple_repeat|Simple_repeat	45695	NM_001204798	3757	Hs.647099	NM_000238	ENSG00000055118	KCNH2	ERG-1|ERG1|H-ERG|HERG|HERG1|Kv11.1|LQT2|SQT1	potassium voltage-gated channel subfamily H member 2	protein-coding
peak1675	chr16	34180480	34196993	+	1	NA	Intergenic	HSATII|Satellite|Satellite	216026	NR_002837	606551	Hs.646441	NR_002837		UBE2MP1	-	ubiquitin conjugating enzyme E2 M pseudogene 1	pseudo
peak1525	chr15	85254518	85254936	+	1	NA	intron (NM_014300, intron 1 of 5)	MER63D|DNA|hAT-Blackjack	4964	NM_001271919	23478	Hs.9534	NM_014300	ENSG00000140612	SEC11A	1810012E07Rik|SEC11L1|SPC18|SPCS4A|sid2895	SEC11 homolog A, signal peptidase complex subunit	protein-coding
peak4084	chr6	168919098	168919242	+	1	NA	intron (NM_022138, intron 2 of 12)	(TG)n|Simple_repeat|Simple_repeat	77339	NM_001166412	64094	Hs.487200	NM_022138	ENSG00000112562	SMOC2	DTDP1|MST117|MSTP117|MSTP140|SMAP2|bA270C4A.1|bA37D8.1|dJ421D16.1	SPARC related modular calcium binding 2	protein-coding
peak151	chr1	38015588	38015778	+	1	NA	intron (NM_024700, intron 2 of 3)	(CAAAA)n|Simple_repeat|Simple_repeat	4262	NM_024700	79753	Hs.47232	NM_024700	ENSG00000163877	SNIP1	PML1|PMRED	Smad nuclear interacting protein 1	protein-coding
peak458	chr10	30965353	30965506	+	1	NA	Intergenic	(TG)n|Simple_repeat|Simple_repeat	-15774	NR_036438	645954	Hs.408581	NR_036438		SVILP1	-	supervillin pseudogene 1	pseudo
peak4312	chr7	117442529	117442682	+	1	NA	intron (NM_033427, intron 3 of 22)	L1PA16|LINE|L1	70956	NM_033427	83992	Hs.592285	NM_033427	ENSG00000077063	CTTNBP2	C7orf8|CORTBP2|Orf4	cortactin binding protein 2	protein-coding
peak365	chr1	229113433	229113870	+	1	NA	Intergenic	(TG)n|Simple_repeat|Simple_repeat	196897	NR_039659	100616234		NR_039659	ENSG00000283468	MIR4454	-	microRNA 4454	ncRNA
peak508	chr10	47638835	47639661	+	1	NA	intron (NR_103827, intron 1 of 4)	(CA)n|Simple_repeat|Simple_repeat	1596	NR_103828	100996567	Hs.546758	NR_103827		ANTXRLP1	-	anthrax toxin receptor-like pseudogene 1	pseudo
peak2899	chr20	44815929	44816256	+	1	NA	intron (NM_021248, intron 8 of 11)	HAL1-2a_MD|LINE|L1	69199	NM_001250	958	Hs.472860	NM_001250	ENSG00000101017	CD40	Bp50|CDW40|TNFRSF5|p50	CD40 molecule	protein-coding
peak3095	chr21	43564413	43564580	+	1	NA	Intergenic	(TCCA)n|Simple_repeat|Simple_repeat	-35852	NR_027243	150147	Hs.558646	NM_152507	ENSG00000184385	UMODL1-AS1	C21orf128	UMODL1 antisense RNA 1	ncRNA
peak1906	chr17	28486220	28487210	+	1	NA	intron (NM_032141, intron 2 of 6)	AluSx|SINE|Alu	-42537	NR_036149	100423003		NR_036149	ENSG00000284399	MIR3184	-	microRNA 3184	ncRNA
peak3604	chr4	49633245	49660050	+	1	NA	Intergenic	(GAATG)n|Satellite|Satellite	657988	NM_001286791	80157	Hs.479703	NM_025087	ENSG00000109182	CWH43	CWH43-C|PGAP2IP	cell wall biogenesis 43 C-terminal homolog	protein-coding
peak689	chr11	2208548	2209300	+	1	NA	Intergenic	Intergenic	14631	NR_039834	100616126		NR_039834	ENSG00000265258	MIR4686	-	microRNA 4686	ncRNA
peak303	chr1	178537118	178537139	+	1	NA	Intergenic	AluSx|SINE|Alu	25197	NR_033186	400798	Hs.668085	NM_207467	ENSG00000213057	C1orf220	-	chromosome 1 open reading frame 220 (putative)	ncRNA
peak3212	chr22	42407719	42407866	+	1	NA	intron (NM_152613, intron 1 of 5)	AluSx|SINE|Alu	13063	NM_152613	164684	Hs.655541	NM_152613	ENSG00000183066	WBP2NL	GRAMD7|PAWP	WBP2 N-terminal like	protein-coding
peak2680	chr2	152970917	152970950	+	1	NA	Intergenic	L1MB5|LINE|L1	-15252	NM_001145798	785	Hs.120725	NM_000726	ENSG00000182389	CACNB4	CAB4|CACNLB4|EA5|EIG9|EJM|EJM4|EJM6	calcium voltage-gated channel auxiliary subunit beta 4	protein-coding
peak1318	chr14	64721425	64721522	+	1	NA	intron (NR_073496, intron 5 of 7)	AluSz|SINE|Alu	28320	NR_073497	2100	Hs.660607	NM_001437	ENSG00000140009	ESR2	ER-BETA|ESR-BETA|ESRB|ESTRB|Erb|NR3A2	estrogen receptor 2	protein-coding
peak3474	chr3	187834557	187834880	+	1	NA	Intergenic	AluSc8|SINE|Alu	-36943	NM_001167672	4026	Hs.720220	NM_005578	ENSG00000145012	LPP	-	LIM domain containing preferred translocation partner in lipoma	protein-coding
peak2453	chr2	6287384	6288026	+	1	NA	Intergenic	Intergenic	165595	NR_026833	400940	Hs.378814	NM_207479		LOC400940	-	uncharacterized LOC400940	ncRNA
peak4337	chr7	148027301	148028861	+	1	NA	intron (NR_036093, intron 3 of 3)	(TGGA)n|Simple_repeat|Simple_repeat	-259576	NM_145304	202865	Hs.352212	NM_145304	ENSG00000170279	C7orf33	-	chromosome 7 open reading frame 33	protein-coding
peak3600	chr4	49139906	49140271	+	1	NA	Intergenic	(CATTC)n|Satellite|Satellite	151429	NM_001286791	80157	Hs.479703	NM_025087	ENSG00000109182	CWH43	CWH43-C|PGAP2IP	cell wall biogenesis 43 C-terminal homolog	protein-coding
peak1126	chr12	129149647	129150850	+	1	NA	intron (NM_001136103, intron 4 of 8)	(CA)n|Simple_repeat|Simple_repeat	158293	NM_145648	121260	Hs.507260	NM_145648	ENSG00000139370	SLC15A4	FP12591|PHT1|PTR4	solute carrier family 15 member 4	protein-coding
peak671	chr11	1752233	1752788	+	1	NA	Intergenic	(CA)n|Simple_repeat|Simple_repeat	19314	NM_001170820	402778	Hs.121575	NM_001170820	ENSG00000244242	IFITM10	DSPA3	interferon induced transmembrane protein 10	protein-coding
peak156	chr1	41370542	41370585	+	1	NA	Intergenic	Intergenic	-42545	NM_133467	163732	Hs.355820	NM_133467	ENSG00000179862	CITED4	-	Cbp/p300 interacting transactivator with Glu/Asp rich carboxy-terminal domain 4	protein-coding
peak197	chr1	59464401	59464629	+	1	NA	Intergenic	L1ME3C|LINE|L1	-21633	NR_110626	101926925		NR_110626		LINC01358	-	long intergenic non-protein coding RNA 1358	ncRNA
peak1203	chr13	30558623	30559395	+	1	NA	Intergenic	L1PA16|LINE|L1	48341	NR_033889	440131	Hs.132371	NM_001010918		LINC00544	-	long intergenic non-protein coding RNA 544	ncRNA
peak2832	chr20	24708585	24708899	+	1	NA	Intergenic	Intergenic	-221124	NM_003650	8530	Hs.143212	NM_003650	ENSG00000077984	CST7	CMAP	cystatin F	protein-coding
peak183	chr1	51645460	51646029	+	1	NA	Intergenic	Intergenic	55024	NR_147076	105378716		NR_147076	ENSG00000203356	LINC01562	-	long intergenic non-protein coding RNA 1562	ncRNA
peak2606	chr2	112974414	112974525	+	1	NA	intron (NM_032494, intron 8 of 8)	L1MC4|LINE|L1	38195	NM_032494	84524	Hs.418416	NM_032494	ENSG00000144161	ZC3H8	Fliz1|ZC3HDC8	zinc finger CCCH-type containing 8	protein-coding
peak3670	chr4	183734522	183734732	+	1	NA	Intergenic	(CA)n|Simple_repeat|Simple_repeat	103779	NM_001351747	1635	Hs.183850	NM_001921	ENSG00000129187	DCTD	-	dCMP deaminase	protein-coding
peak631	chr10	132588437	132589913	+	1	NA	Intergenic	(CA)n|Simple_repeat|Simple_repeat	171756	NR_036180	100422867		NR_036180	ENSG00000264803	MIR378C	mir-378c	microRNA 378c	ncRNA
peak3129	chr21	46894139	46894432	+	1	NA	intron (NM_030582, intron 3 of 41)	(TG)n|Simple_repeat|Simple_repeat	-3895	NR_106873	102465489		NR_106873	ENSG00000275167	MIR6815	hsa-mir-6815	microRNA 6815	ncRNA
peak2415	chr19	57156520	57156697	+	1	NA	intron (NM_001193628, intron 1 of 3)	(TG)n|Simple_repeat|Simple_repeat	2081	NM_001193628	147670	Hs.336588	NM_001193628	ENSG00000268182	SMIM17	-	small integral membrane protein 17	protein-coding
peak1481	chr15	64924961	64925032	+	1	NA	intron (NM_015042, intron 2 of 8)	AluJo|SINE|Alu	70484	NM_002537	4947	Hs.744924	NM_002537	ENSG00000180304	OAZ2	AZ2	ornithine decarboxylase antizyme 2	protein-coding
peak1470	chr15	53126697	53126808	+	1	NA	Intergenic	Intergenic	-44543	NM_004498	3175	Hs.555318	NM_004498	ENSG00000169856	ONECUT1	HNF-6|HNF6|HNF6A	one cut homeobox 1	protein-coding
peak2718	chr2	226377205	226377444	+	1	NA	intron (NM_020864, intron 2 of 5)	CT-rich|Low_complexity|Low_complexity	111722	NM_020864	57624	Hs.224409	NM_020864	ENSG00000144460	NYAP2	KIAA1486	neuronal tyrosine-phosphorylated phosphoinositide-3-kinase adaptor 2	protein-coding
peak4261	chr7	72842305	72842830	+	1	NA	Intergenic	(CA)n|Simple_repeat|Simple_repeat	-5542	NM_003508	8326	Hs.647029	NM_003508	ENSG00000188763	FZD9	CD349|FZD3	frizzled class receptor 9	protein-coding
peak3938	chr6	15913440	15913632	+	1	NA	Intergenic	AluSz|SINE|Alu	-215781	NM_013262	29116	Hs.484738	NM_013262	ENSG00000007944	MYLIP	IDOL|MIR	myosin regulatory light chain interacting protein	protein-coding
peak4189	chr7	47985982	47986283	+	1	NA	intron (NM_138295, intron 1 of 56)	(CA)n|Simple_repeat|Simple_repeat	1956	NM_138295	168507	Hs.195979	NM_138295	ENSG00000158683	PKD1L1	HTX8|PRO19563	polycystin 1 like 1, transient receptor potential channel interacting	protein-coding
peak4582	chr8	134184477	134184638	+	1	NA	Intergenic	(TCCA)n|Simple_repeat|Simple_repeat	-18725	NM_001204869	8840	Hs.492974	NM_003882	ENSG00000104415	WISP1	CCN4|WISP1-OT1|WISP1-UT1|WISP1c|WISP1i|WISP1tc	WNT1 inducible signaling pathway protein 1	protein-coding
peak67	chr1	10142414	10142508	+	1	NA	intron (NM_001105562, intron 2 of 27)	AluJb|SINE|Alu	49420	NM_001105562	10277	Hs.593974	NM_006048	ENSG00000130939	UBE4B	E4|HDNB1|UBOX3|UFD2|UFD2A	ubiquitination factor E4B	protein-coding
peak3021	chr21	11106291	11109825	+	1	NA	Intergenic	AluJb|SINE|Alu	-9121	NM_001187	574	Hs.545789	NM_001187		BAGE	BAGE1|CT2.1	B melanoma antigen	protein-coding
peak274	chr1	149237580	149237783	+	1	NA	Intergenic	(TG)n|Simple_repeat|Simple_repeat	-50554	NM_001348147	644634		NM_001348147		FAM231D	-	family with sequence similarity 231 member D	protein-coding
peak3199	chr22	36821284	36822272	+	1	NA	Intergenic	AluSx3|SINE|Alu	-37666	NM_002473	4627	Hs.474751	NM_002473	ENSG00000100345	MYH9	BDPLT6|DFNA17|EPSTS|FTNS|MHA|NMHC-II-A|NMMHC-IIA|NMMHCA	myosin heavy chain 9	protein-coding
peak1797	chr16	85380138	85380407	+	1	NA	Intergenic	(TGGA)n|Simple_repeat|Simple_repeat	-40341	NR_049816	100847022		NR_049816	ENSG00000266307	MIR5093	-	microRNA 5093	ncRNA
peak1949	chr17	43527140	43527404	+	1	NA	intron (NR_027782, intron 7 of 10).2	(CCCA)n|Simple_repeat|Simple_repeat	-16990	NM_174919	201176	Hs.205326	NM_174919	ENSG00000159314	ARHGAP27	CAMGAP1|PP905|SH3D20|SH3P20	Rho GTPase activating protein 27	protein-coding
peak1582	chr16	11986539	11986853	+	1	NA	intron (NM_002094, intron 5 of 14)	AluSx3|SINE|Alu	23129	NM_002094	2935	Hs.528780	NM_002094	ENSG00000103342	GSPT1	551G9.2|ETF3A|GST1|eRF3a	G1 to S phase transition 1	protein-coding
peak2257	chr19	17556321	17557062	+	1	NA	intron (NM_001190844, intron 1 of 2)	(TCCA)n|Simple_repeat|Simple_repeat	2685	NM_001190844	100130519	Hs.436603	NM_001190844	ENSG00000188051	TMEM221	-	transmembrane protein 221	protein-coding
peak1705	chr16	48964588	48966776	+	1	NA	Intergenic	(CA)n|Simple_repeat|Simple_repeat	-321562	NM_153029	9683	Hs.511839	NM_153029	ENSG00000102921	N4BP1	-	NEDD4 binding protein 1	protein-coding
peak1116	chr12	127650726	127650925	+	1	NA	Intergenic	LSU-rRNA_Hsa|rRNA|rRNA	-105883	NR_104646	101927592	Hs.385663	NR_104646	ENSG00000249345	LINC02405	-	long intergenic non-protein coding RNA 2405	ncRNA
peak3179	chr22	28027483	28028157	+	1	NA	Intergenic	(TG)n|Simple_repeat|Simple_repeat	169666	NM_002430	4330	Hs.268515	NM_002430	ENSG00000169184	MN1	MGCR|MGCR1|MGCR1-PEN|dJ353E16.2	MN1 proto-oncogene, transcriptional regulator	protein-coding
peak1706	chr16	49049762	49050135	+	1	NA	Intergenic	(TG)n|Simple_repeat|Simple_repeat	265794	NM_004352	869	Hs.458423	NM_004352	ENSG00000102924	CBLN1	-	cerebellin 1 precursor	protein-coding
peak1270	chr13	114753471	114755079	+	1	NA	intron (NM_001320822, intron 22 of 23)	(TCCA)n|Simple_repeat|Simple_repeat	89179	NM_001320822	22821	Hs.593075	NM_007368	ENSG00000185989	RASA3	GAP1IP4BP|GAPIII	RAS p21 protein activator 3	protein-coding
peak76	chr1	11433571	11434422	+	1	NA	Intergenic	(TG)n|Simple_repeat|Simple_repeat	100741	NM_001330349	29914	Hs.522933	NM_013319	ENSG00000120942	UBIAD1	SCCD|TERE1	UbiA prenyltransferase domain containing 1	protein-coding
peak3747	chr5	26209076	26209228	+	1	NA	Intergenic	L1PA16|LINE|L1	829537	NM_016279	1007	Hs.272212	NM_016279	ENSG00000113100	CDH9	-	cadherin 9	protein-coding
peak3699	chr5	1304806	1305715	+	1	NA	Intergenic	L1MA3|LINE|L1	4232	NR_039662	100616235		NR_039662	ENSG00000263670	MIR4457	mir-4457	microRNA 4457	ncRNA
peak4118	chr7	932201	932760	+	1	NA	intron (NM_015949, intron 6 of 8)	(TG)n|Simple_repeat|Simple_repeat	16289	NM_015949	51608	Hs.107387	NM_015949	ENSG00000239857	GET4	C7orf20|CEE|CGI-20|TRC35	golgi to ER traffic protein 4	protein-coding
peak2679	chr2	152283737	152283934	+	1	NA	intron (NM_001177665, intron 7 of 33)	AluSp|SINE|Alu	17231	NM_001177665	55183	Hs.536537	NM_018151	ENSG00000080345	RIF1	-	replication timing regulatory factor 1	protein-coding
peak1998	chr17	72072309	72072932	+	1	NA	Intergenic	(TGG)n|Simple_repeat|Simple_repeat	-127175	NM_000999	6169	Hs.380953	NM_000999	ENSG00000172809	RPL38	L38	ribosomal protein L38	protein-coding
peak3035	chr21	14342307	14342756	+	1	NA	Intergenic	ALR/Alpha|Satellite|centr	-67956	NR_026916	149992	Hs.558645	NM_153773		ANKRD30BP2	C21orf99|CT85|CTSP-1|CTSP1	ankyrin repeat domain 30B pseudogene 2	pseudo
peak117	chr1	23718752	23719344	+	1	NA	intron (NM_003196, intron 8 of 10)	(CA)n|Simple_repeat|Simple_repeat	-22691	NM_001077195	80818	Hs.293798	NM_030634	ENSG00000125945	ZNF436	ZNF|Zfp46	zinc finger protein 436	protein-coding
peak3714	chr5	2594471	2594857	+	1	NA	Intergenic	(CA)n|Simple_repeat|Simple_repeat	-118041	NR_145480	101234261		NR_145480	ENSG00000281560	LSINCT5	-	long stress-induced non-coding transcript 5	ncRNA
peak4517	chr8	58162080	58162384	+	1	NA	Intergenic	Intergenic	-11553	NR_038874	286177	Hs.385655	NR_038874	ENSG00000253614	LOC286177	-	uncharacterized LOC286177	ncRNA
peak3	chr1	1301380	1303048	+	1	NA	Intergenic	(TGAG)n|Simple_repeat|Simple_repeat	-3293	NM_001282582	54587	Hs.515687	NM_032348	ENSG00000162576	MXRA8	ASP3	matrix remodeling associated 8	protein-coding
peak3238	chr22	45686355	45687849	+	1	NA	intron (NM_006953, intron 4 of 5)	(TG)n|Simple_repeat|Simple_repeat	6234	NM_001167574	7380	Hs.632787	NM_006953	ENSG00000100373	UPK3A	UP3A|UPIII|UPIIIA|UPK3	uroplakin 3A	protein-coding
peak4315	chr7	127866734	127866933	+	1	NA	Intergenic	(TCCA)n|Simple_repeat|Simple_repeat	-14498	NM_000230	3952	Hs.194236	NM_000230	ENSG00000174697	LEP	LEPD|OB|OBS	leptin	protein-coding
peak4505	chr8	52413843	52414054	+	1	NA	intron (NM_144651, intron 4 of 22)	(CA)n|Simple_repeat|Simple_repeat	308057	NM_144651	137902	Hs.444882	NM_144651	ENSG00000147485	PXDNL	PMR1|PRM1|VPO2	peroxidasin like	protein-coding
peak2863	chr20	31280605	31280957	+	1	NA	Intergenic	AluJb|SINE|Alu	-19038	NM_182584	284805	Hs.353262	NM_182584	ENSG00000198547	C20orf203	-	chromosome 20 open reading frame 203	protein-coding
peak2203	chr19	6995178	6995533	+	1	NA	Intergenic	(TGG)n|Simple_repeat|Simple_repeat	-4498	NR_024075	326342	Hs.688043	NM_001080498	ENSG00000268758	ADGRE4P	EMR4|EMR4P|FIRE|GPR127|PGR16	adhesion G protein-coupled receptor E4, pseudogene	pseudo
peak2294	chr19	27804672	27804988	+	1	NA	Intergenic	ALR/Alpha|Satellite|centr	-479509	NR_110691	101927151	Hs.567934	NR_110687	ENSG00000267575	LOC101927151	-	uncharacterized LOC101927151	ncRNA
peak217	chr1	84804865	84805089	+	1	NA	intron (NM_001010971, intron 3 of 3)	L1PA15|LINE|L1	36643	NM_001134664	148418	Hs.591445	NM_001010971	ENSG00000203943	SAMD13	HSD-41|HSD-42	sterile alpha motif domain containing 13	protein-coding
peak2340	chr19	37630692	37630835	+	1	NA	Intergenic	L1PA16|LINE|L1	32575	NM_199126	199704	Hs.659236	NM_152655	ENSG00000196967	ZNF585A	-	zinc finger protein 585A	protein-coding
peak3080	chr21	41357488	41358180	+	1	NA	Intergenic	(CA)n|Simple_repeat|Simple_repeat	118487	NM_006198	5121	Hs.80296	NM_006198	ENSG00000183036	PCP4	PEP-19	Purkinje cell protein 4	protein-coding
peak4680	chr9	38628764	38629827	+	1	NA	Intergenic	(CA)n|Simple_repeat|Simple_repeat	8210	NR_027294	158228	Hs.632652	NR_027294		FAM201A	C9orf122	family with sequence similarity 201 member A	ncRNA
peak3053	chr21	33958530	33959371	+	1	NA	intron (NR_146639, intron 5 of 11)	intron (NR_146639, intron 5 of 11)	-1095	NM_144659	140290	Hs.728804	NM_018277	ENSG00000242220	TCP10L	C21orf77|PRED77|TCP10A-2	t-complex 10 like	protein-coding
peak3363	chr3	54751531	54751793	+	1	NA	intron (NM_018398, intron 11 of 37)	(TG)n|Simple_repeat|Simple_repeat	-77778	NR_027122	790952	Hs.720658	NR_027122	ENSG00000265992	ESRG	HESRG	embryonic stem cell related (non-protein coding)	ncRNA
peak87	chr1	16484264	16484506	+	1	NA	Intergenic	(TG)n|Simple_repeat|Simple_repeat	-1781	NM_004431	1969	Hs.171596	NM_004431	ENSG00000142627	EPHA2	ARCC2|CTPA|CTPP1|CTRCT6|ECK	EPH receptor A2	protein-coding
peak4665	chr9	15931386	15931554	+	1	NA	intron (NM_001355547, intron 24 of 24)	L1MA6|LINE|L1	321635	NM_001271829	100129385	Hs.586441	NM_001271829	ENSG00000205549	C9orf92	Em:AL513424.1	chromosome 9 open reading frame 92	protein-coding
peak2569	chr2	92290359	92291176	+	1	NA	Intergenic	ALR/Alpha|Satellite|centr	161608	NR_027714	440888	Hs.730239	NM_001032412		ACTR3BP2	FKSG73	ACTR3B pseudogene 2	pseudo
peak759	chr11	48948496	48948754	+	1	NA	Intergenic	ALR/Alpha|Satellite|centr	-104527	NM_001206626	283116	Hs.448644	NM_001206626	ENSG00000182053	TRIM49B	-	tripartite motif containing 49B	protein-coding
peak2930	chr20	55607053	55607140	+	1	NA	Intergenic	(TG)n|Simple_repeat|Simple_repeat	-181656	NR_110631	102723590	Hs.667674	NR_110631		BMP7-AS1	-	BMP7 antisense RNA 1	ncRNA
peak2834	chr20	25047849	25048552	+	1	NA	Intergenic	(CA)n|Simple_repeat|Simple_repeat	-9382	NM_001252677	84532	Hs.529353	NM_032501	ENSG00000154930	ACSS1	ACAS2L|ACECS1|AceCS2L	acyl-CoA synthetase short chain family member 1	protein-coding
peak3848	chr5	136213443	136214203	+	1	NA	Intergenic	L1PB4|LINE|L1	-250063	NR_134246	105379192	Hs.124611	NR_134246		LOC105379192	-	uncharacterized LOC105379192	ncRNA
peak215	chr1	78323076	78323221	+	1	NA	intron (NM_198549, intron 8 of 15)	AluSx|SINE|Alu	-31052	NM_001172309	91624	Hs.612385	NM_144573	ENSG00000162614	NEXN	CMH20|NELIN	nexilin F-actin binding protein	protein-coding
peak4854	chr9	137170869	137171591	+	1	NA	Intergenic	(CA)n|Simple_repeat|Simple_repeat	16013	NR_146518	105376310	Hs.573484	NR_146518	ENSG00000223729	LINC02247	-	long intergenic non-protein coding RNA 2247	ncRNA
peak460	chr10	31536021	31536235	+	1	NA	intron (NR_134478, intron 1 of 2)	L1PA16|LINE|L1	59316	NR_134478	101929352	Hs.209289	NR_134478		LOC101929352	-	uncharacterized LOC101929352	ncRNA
peak4917	chrX	61871478	61871791	+	1	NA	Intergenic	ALR/Alpha|Satellite|centr	699584	NM_001012968	139886	Hs.612782	NM_001012968	ENSG00000186767	SPIN4	TDRD28	spindlin family member 4	protein-coding
peak2146	chr18	77302104	77302733	+	1	NA	Intergenic	(TCCA)n|Simple_repeat|Simple_repeat	-36864	NR_148949	284240	Hs.448912	NR_148949		LOC284240	-	uncharacterized LOC284240	ncRNA
peak1862	chr17	7416600	7417245	+	1	NA	exon (NM_000937, exon 29 of 29)	exon (NM_000937, exon 29 of 29)	29224	NM_000937	5430	Hs.270017	NM_000937		POLR2A	POLR2|POLRA|RPB1|RPBh1|RPO2|RPOL2|RpIILS|hRPB220|hsRPB1	RNA polymerase II subunit A	protein-coding
peak2708	chr2	218377459	218377783	+	1	NA	intron (NR_026597, intron 2 of 12)	(CA)n|Simple_repeat|Simple_repeat	230165	NR_133642	105373877		NR_133642		DIRC3-AS1	-	DIRC3 antisense RNA 1	ncRNA
peak878	chr11	119360648	119360818	+	1	NA	intron (NR_034160, intron 3 of 3)	(CCAA)n|Simple_repeat|Simple_repeat	-65038	NM_001311162	7070	Hs.644697	NM_006288	ENSG00000154096	THY1	CD90|CDw90	Thy-1 cell surface antigen	protein-coding
peak14	chr1	3287471	3288054	+	1	NA	intron (NM_022114, intron 3 of 16)	(TCCA)n|Simple_repeat|Simple_repeat	-83385	NM_014448	27237	Hs.87435	NM_014448	ENSG00000130762	ARHGEF16	GEF16|NBR	Rho guanine nucleotide exchange factor 16	protein-coding
peak1325	chr14	69977858	69978063	+	1	NA	intron (NM_001161498, intron 6 of 12)	AluSx|SINE|Alu	26489	NM_001161498	400224	Hs.509796	NM_001161498	ENSG00000175985	PLEKHD1	UPF0639	pleckstrin homology and coiled-coil domain containing D1	protein-coding
peak730	chr11	41121551	41121683	+	1	NA	intron (NM_001258419, intron 1 of 6)	L1PREC2|LINE|L1	359569	NM_001258419	57689	Hs.745123	NM_020929	ENSG00000148948	LRRC4C	NGL-1|NGL1	leucine rich repeat containing 4C	protein-coding
peak2976	chr20	62123203	62124235	+	1	NA	intron (NM_001958, intron 5 of 7)	(TGGA)n|Simple_repeat|Simple_repeat	6949	NM_001958	1917	Hs.433839	NM_001958	ENSG00000101210	EEF1A2	EEF1AL|EF-1-alpha-2|EF1A|EIEE33|HS1|MRD38|STN|STNL	eukaryotic translation elongation factor 1 alpha 2	protein-coding
peak4576	chr8	131781674	131781758	+	1	NA	Intergenic	(TG)n|Simple_repeat|Simple_repeat	271119	NM_001115	114	Hs.591859	NM_001115	ENSG00000155897	ADCY8	AC8|ADCY3|HBAC1	adenylate cyclase 8	protein-coding
peak290	chr1	160815551	160815719	+	1	NA	intron (NM_001166664, intron 1 of 7)	AluSq|SINE|Alu	17057	NM_001166663	51744	Hs.157872	NM_016382	ENSG00000122223	CD244	2B4|NAIL|NKR2B4|Nmrk|SLAMF4	CD244 molecule	protein-coding
peak3700	chr5	1388418	1389185	+	1	NA	Intergenic	(TCCA)n|Simple_repeat|Simple_repeat	-8613	NR_125810	100506791	Hs.146092	NR_125810	ENSG00000250584	LINC01511	-	long intergenic non-protein coding RNA 1511	ncRNA
peak4863	chr9	137618322	137618869	+	1	NA	intron (NM_000093, intron 4 of 65)	(TGGA)n|Simple_repeat|Simple_repeat	-73906	NR_138049	414316	Hs.571561	NR_138049	ENSG00000204011	COL5A1-AS1	C9orf104|bA54A22.4	COL5A1 antisense RNA 1	ncRNA
peak1645	chr16	33386900	33387158	+	1	NA	Intergenic	Intergenic	-88327	NR_033866	390705	Hs.278513	NR_033866		LOC390705	-	protein phosphatase 2 regulatory subunit B'', beta pseudogene	pseudo
peak4445	chr8	20871420	20871734	+	1	NA	Intergenic	Intergenic	40080	NR_033894	286114	Hs.651884	NR_033894	ENSG00000253199	LINC02153	-	long intergenic non-protein coding RNA 2153	ncRNA
peak254	chr1	121478478	121478833	+	1	NA	Intergenic	ALR/Alpha|Satellite|centr	217745	NR_003955	647121	Hs.697682	NR_003955	ENSG00000231752	EMBP1	-	embigin pseudogene 1	pseudo
peak3089	chr21	43092809	43093059	+	1	NA	Intergenic	(CA)n|Simple_repeat|Simple_repeat	-6528	NR_024367	54090	Hs.570442	NR_024367		LINC00111	C21orf21|NCRNA00111	long intergenic non-protein coding RNA 111	ncRNA
peak397	chr1	247387789	247388287	+	1	NA	Intergenic	L1PA10|LINE|L1	-22676	NR_037480	100500849		NR_037480	ENSG00000283881	MIR3916	mir-3916	microRNA 3916	ncRNA
peak4831	chr9	133847192	133847460	+	1	NA	Intergenic	(TCTCTG)n|Simple_repeat|Simple_repeat	-32871	NM_001145106	84929	Hs.133205	NM_032843	ENSG00000130720	FIBCD1	-	fibrinogen C domain containing 1	protein-coding
peak2838	chr20	26054705	26054914	+	1	NA	intron (NR_026713, intron 3 of 4)	HAL1-2a_MD|LINE|L1	19559	NR_026713	284800	Hs.516956	NM_182583	ENSG00000125804	FAM182A	C20orf91|C20orf91A	family with sequence similarity 182 member A	ncRNA
peak3614	chr4	68847186	68847255	+	1	NA	Intergenic	L1PA11|LINE|L1	15937	NR_033737	644759	Hs.646883	NR_033737	ENSG00000229009	TMPRSS11GP	-	transmembrane serine protease 11G, pseudogene	pseudo
peak622	chr10	130262671	130263015	+	1	NA	Intergenic	CT-rich|Low_complexity|Low_complexity	178629	NR_120619	101927381	Hs.523342	NR_120619	ENSG00000280953	LINC01163	TCONS_00017722	long intergenic non-protein coding RNA 1163	ncRNA
peak2329	chr19	34212748	34212984	+	1	NA	intron (NM_001127896, intron 2 of 3)	(TGGA)n|Simple_repeat|Simple_repeat	37432	NM_022467	64377	Hs.165724	NM_022467	ENSG00000124302	CHST8	GALNAC4ST1|GalNAc4ST|PSS3	carbohydrate sulfotransferase 8	protein-coding
peak3027	chr21	11125418	11127026	+	1	NA	Intergenic	AluSz|SINE|Alu	-27285	NM_001187	574	Hs.545789	NM_001187		BAGE	BAGE1|CT2.1	B melanoma antigen	protein-coding
peak211	chr1	75511712	75511772	+	1	NA	Intergenic	AluJb|SINE|Alu	-82377	NM_001001933	431707	Hs.403934	NM_001001933	ENSG00000162624	LHX8	LHX7	LIM homeobox 8	protein-coding
peak2248	chr19	16390461	16390936	+	1	NA	Intergenic	AluSc5|SINE|Alu	-44939	NM_016270	10365	Hs.685136	NM_016270	ENSG00000127528	KLF2	LKLF	Kruppel like factor 2	protein-coding
peak884	chr11	121610134	121610153	+	1	NA	Intergenic	L1MB3|LINE|L1	287231	NM_003105	6653	Hs.368592	NM_003105	ENSG00000137642	SORL1	C11orf32|LR11|LRP9|SORLA|SorLA-1|gp250	sortilin related receptor 1	protein-coding
peak2487	chr2	21348226	21348348	+	1	NA	intron (NM_001306137, intron 1 of 3)	intron (NM_001306137, intron 1 of 3)	1429	NM_001306137	100129278	Hs.651096	NM_001306137	ENSG00000218819	TDRD15	-	tudor domain containing 15	protein-coding
peak2419	chr2	409749	410526	+	1	NA	Intergenic	HAL1-2a_MD|LINE|L1	82518	NR_146437	727944		NR_146436	ENSG00000223985	LINC01874	-	long intergenic non-protein coding RNA 1874	ncRNA
peak3217	chr22	43871484	43871932	+	1	NA	intron (NM_001044370, intron 4 of 6)	HAL1-2a_MD|LINE|L1	-40426	NR_046563	100874197	Hs.627997	NR_046563		EFCAB6-AS1	-	EFCAB6 antisense RNA 1	ncRNA
peak52	chr1	7628241	7629729	+	1	NA	intron (NM_001349608, intron 5 of 21)	(CACCAT)n|Simple_repeat|Simple_repeat	-100805	NM_001349621	23261	Hs.397705	NM_015215	ENSG00000171735	CAMTA1	CANPMR	calmodulin binding transcription activator 1	protein-coding
peak4936	chrY	13467942	13468380	+	1	NA	Intergenic	BSR/Beta|Satellite|Satellite	1065228	NR_033667	352887	Hs.546221	NR_033667	ENSG00000206159	GYG2P1	GYG2P	glycogenin 2 pseudogene 1	pseudo
peak4165	chr7	36273600	36273847	+	1	NA	intron (NM_030636, intron 2 of 7)	AluSx1|SINE|Alu	80887	NM_030636	80820	Hs.487994	NM_030636	ENSG00000122547	EEPD1	HSPC107	endonuclease/exonuclease/phosphatase family domain containing 1	protein-coding
peak1411	chr14	106126614	106127368	+	1	NA	Intergenic	(CACAC)n|Simple_repeat|Simple_repeat	12153	NR_046211	2003	Hs.744419	NR_046211		ELK2AP	ELK2|ELK2.1|ELK2P1	ELK2A, member of ETS oncogene family, pseudogene	pseudo
peak2395	chr19	51313416	51314092	+	1	NA	Intergenic	Intergenic	-5644	NM_001290153	84798	Hs.256301	NM_032712	ENSG00000167747	C19orf48	-	chromosome 19 open reading frame 48	protein-coding
peak72	chr1	10837659	10838601	+	1	NA	intron (NM_001079843, intron 1 of 20)	(CA)n|Simple_repeat|Simple_repeat	18603	NM_001079843	54897	Hs.439894	NM_017766	ENSG00000130940	CASZ1	CAS11|CST|SRG|ZNF693|dJ734G22.1	castor zinc finger 1	protein-coding
peak2200	chr19	6719803	6720338	+	1	NA	intron (NM_000064, intron 1 of 40)	intron (NM_000064, intron 1 of 40)	623	NM_000064	718	Hs.529053	NM_000064	ENSG00000125730	C3	AHUS5|ARMD9|ASP|C3a|C3b|CPAMD1|HEL-S-62p	complement C3	protein-coding
peak1175	chr13	19648744	19649048	+	1	NA	intron (NR_146902, intron 4 of 4)	(CACCAT)n|Simple_repeat|Simple_repeat	43527	NR_146902	107984132	Hs.614937	NR_146902		LOC107984132	-	uncharacterized LOC107984132	ncRNA
peak1338	chr14	81625583	81625598	+	1	NA	Intergenic	AluSx|SINE|Alu	43588	NR_003021	677845	Hs.693251	NR_003021	ENSG00000221303	SNORA79	ACA65|SNORA79A	small nucleolar RNA, H/ACA box 79	snoRNA
peak348	chr1	215786936	215787290	+	1	NA	intron (NM_001319294, intron 15 of 17)	L1PREC2|LINE|L1	46391	NM_001319295	51133	Hs.335139	NM_016121	ENSG00000136636	KCTD3	NY-REN-45	potassium channel tetramerization domain containing 3	protein-coding
peak1375	chr14	99301803	99302497	+	1	NA	Intergenic	(CA)n|Simple_repeat|Simple_repeat	124200	NM_182560	283598	Hs.448754	NM_182560	ENSG00000176605	C14orf177	-	chromosome 14 open reading frame 177	protein-coding
peak4564	chr8	125208703	125208895	+	1	NA	intron (NR_125420, intron 2 of 2)	(TG)n|Simple_repeat|Simple_repeat	-25036	NR_103547	157376	Hs.662360	NM_182525	ENSG00000253868	FER1L6-AS2	C8orf78	FER1L6 antisense RNA 2	ncRNA
peak1352	chr14	94837237	94837426	+	1	NA	Intergenic	(CA)n|Simple_repeat|Simple_repeat	-4292	NR_110563	390502	Hs.525557	NM_006220	ENSG00000258597	SERPINA2	ARGS|ATR|PIL|SERPINA2P|psiATR	serpin family A member 2 (gene/pseudogene)	protein-coding
peak4870	chr9	137983282	137983781	+	1	NA	intron (NM_001282611, intron 2 of 5)	(CA)n|Simple_repeat|Simple_repeat	4017	NM_001282611	10439	Hs.522484	NM_006334	ENSG00000130558	OLFM1	AMY|NOE1|NOELIN1|OlfA	olfactomedin 1	protein-coding
peak2939	chr20	57319050	57319725	+	1	NA	Intergenic	(TGGG)n|Simple_repeat|Simple_repeat	-29094	NR_134566	105372695	Hs.128204	NR_134566		LOC105372695	-	uncharacterized LOC105372695	ncRNA
peak2175	chr19	3605864	3606130	+	1	NA	intron (NM_001060, intron 1 of 2)	(CA)n|Simple_repeat|Simple_repeat	834	NM_201636	6915	Hs.442530	NM_001060	ENSG00000006638	TBXA2R	BDPLT13|TXA2-R	thromboxane A2 receptor	protein-coding
peak2602	chr2	111779621	111779621	+	1	NA	intron (NM_001142807, intron 14 of 17)	intron (NM_001142807, intron 14 of 17)	93544	NR_122074	400997	Hs.652337	NR_122074	ENSG00000204581	ACOXL-AS1	-	ACOXL antisense RNA 1	ncRNA
peak4528	chr8	74594859	74595555	+	1	NA	intron (NM_001164382, intron 3 of 13)	L1PB1|LINE|L1	63955	NM_014393	27067	Hs.561815	NM_014393	ENSG00000040341	STAU2	39K2|39K3	staufen double-stranded RNA binding protein 2	protein-coding
peak2654	chr2	133016650	133016936	+	1	NA	Intergenic	AluJb|SINE|Alu	-1251	NR_027020	554226	Hs.380689	NM_001358416	ENSG00000163046	ANKRD30BL	ANKRD30BP3|NCRNA00164	ankyrin repeat domain 30B like	protein-coding
peak4844	chr9	136249310	136249518	+	1	NA	intron (NR_103997, intron 2 of 13)	HAL1-2a_MD|LINE|L1	-4594	NM_001280788	6836	Hs.512465	NM_033161	ENSG00000148248	SURF4	ERV29	surfeit 4	protein-coding
peak3952	chr6	35137370	35137569	+	1	NA	Intergenic	(CCA)n|Simple_repeat|Simple_repeat	-28282	NM_001261819	6954	Hs.435371	NM_018679	ENSG00000124678	TCP11	D6S230E|FPPR	t-complex 11	protein-coding
peak2006	chr17	72723933	72724894	+	1	NA	intron (NM_175738, intron 1 of 8)	(TG)n|Simple_repeat|Simple_repeat	-8286	NM_001330471	326624	Hs.351413	NM_175738	ENSG00000172794	RAB37	-	RAB37, member RAS oncogene family	protein-coding
peak4953	chrY	13686748	13686952	+	1	NA	Intergenic	(GAATG)n|Satellite|Satellite	846539	NR_033667	352887	Hs.546221	NR_033667	ENSG00000206159	GYG2P1	GYG2P	glycogenin 2 pseudogene 1	pseudo
peak4128	chr7	1670347	1670701	+	1	NA	Intergenic	Intergenic	16418	NR_001288	260341	Hs.534596	NR_001288		TFAMP1	MTTF1|TCF6L1	transcription factor A, mitochondrial pseudogene 1	pseudo
peak4284	chr7	92052933	92053237	+	1	NA	intron (NR_145992, intron 5 of 9)	(TG)n|Simple_repeat|Simple_repeat	13543	NR_145992	105375396		NM_001317905	ENSG00000230927	TMBIM7P	-	transmembrane BAX inhibitor motif containing 7, pseudogene	pseudo
peak1565	chr16	6936179	6936586	+	1	NA	intron (NM_001142334, intron 1 of 13)	intron (NM_001142334, intron 1 of 13)	112572	NM_001142334	54715	Hs.459842	NM_018723	ENSG00000078328	RBFOX1	2BP1|A2BP1|FOX-1|FOX1|HRNBP1	RNA binding fox-1 homolog 1	protein-coding
peak3532	chr4	6005200	6006482	+	1	NA	Intergenic	(ATG)n|Simple_repeat|Simple_repeat	-80786	NR_039608	100616201		NR_039608	ENSG00000263631	MIR378D1	mir-378d-1	microRNA 378d-1	ncRNA
peak3222	chr22	44139874	44140056	+	1	NA	intron (NM_198856, intron 4 of 29)	(TGGA)n|Simple_repeat|Simple_repeat	68252	NM_022785	64800	Hs.658996	NM_022785	ENSG00000186976	EFCAB6	DJBP|HSCBCIP1|dJ185D5.1	EF-hand calcium binding domain 6	protein-coding
peak3675	chr4	186345217	186345320	+	1	NA	intron (NR_144317, intron 1 of 11)	AluJb|SINE|Alu	1871	NR_144317	55325	Hs.713548	NM_018359	ENSG00000109775	UFSP2	BHD|C4orf20	UFM1 specific peptidase 2	protein-coding
peak2437	chr2	2647760	2648305	+	1	NA	Intergenic	Intergenic	-312947	NM_015025	23040	Hs.434418	NM_015025	ENSG00000186487	MYT1L	MRD39|NZF1|ZC2H2C2|ZC2HC4B|myT1-L	myelin transcription factor 1 like	protein-coding
peak2463	chr2	9444937	9446061	+	1	NA	intron (NM_001135191, intron 3 of 26)	intron (NM_001135191, intron 3 of 26)	98605	NM_003887	8853	Hs.555902	NM_003887	ENSG00000151693	ASAP2	AMAP2|CENTB3|DDEF2|PAG3|PAP|Pap-alpha|SHAG1	ArfGAP with SH3 domain, ankyrin repeat and PH domain 2	protein-coding
peak544	chr10	81713683	81713939	+	1	NA	Intergenic	L1M2|LINE|L1	-4950	NM_003019	6441	Hs.253495	NM_003019	ENSG00000133661	SFTPD	COLEC7|PSP-D|SFTP4|SP-D	surfactant protein D	protein-coding
peak1072	chr12	115199075	115199153	+	1	NA	Intergenic	AluSq2|SINE|Alu	-77145	NM_016569	6926	Hs.744016	NM_005996	ENSG00000135111	TBX3	TBX3-ISO|UMS|XHL	T-box 3	protein-coding
peak1920	chr17	35097554	35098428	+	1	NA	Intergenic	(TG)n|Simple_repeat|Simple_repeat	139966	NM_024864	79922	Hs.194864	NM_024864	ENSG00000278619	MRM1	-	mitochondrial rRNA methyltransferase 1	protein-coding
peak3065	chr21	37365230	37366725	+	1	NA	intron (NR_110418, intron 1 of 5)	intron (NR_110418, intron 1 of 5)	10988	NR_110418	101928269	Hs.589909	NR_110418		LOC101928269	-	uncharacterized LOC101928269	ncRNA
peak2618	chr2	121891660	121892305	+	1	NA	Intergenic	(TG)n|Simple_repeat|Simple_repeat	150796	NM_014553	29842	Hs.156471	NM_014553	ENSG00000115112	TFCP2L1	CRTR1|LBP-9|LBP9	transcription factor CP2 like 1	protein-coding
peak2144	chr18	76721858	76723462	+	1	NA	Intergenic	(CA)n|Simple_repeat|Simple_repeat	-17615	NM_171999	27164	Hs.700557	NM_171999	ENSG00000256463	SALL3	ZNF796	spalt like transcription factor 3	protein-coding
peak2206	chr19	7228882	7229294	+	1	NA	intron (NM_000208, intron 2 of 21)	(TGGA)n|Simple_repeat|Simple_repeat	65225	NM_000208	3643	Hs.465744	NM_000208	ENSG00000171105	INSR	CD220|HHF5	insulin receptor	protein-coding
peak1531	chr15	88829117	88829240	+	1	NA	Intergenic	(CCCA)n|Simple_repeat|Simple_repeat	-29216	NM_001007156	4916	Hs.185701	NM_002530	ENSG00000140538	NTRK3	GP145-TrkC|TRKC|gp145(trkC)	neurotrophic receptor tyrosine kinase 3	protein-coding
peak2530	chr2	67440923	67442035	+	1	NA	intron (NR_110568, intron 1 of 3)	(CA)n|Simple_repeat|Simple_repeat	939	NR_110568	101927661	Hs.580508	NR_110568	ENSG00000235885	LOC101927661	-	uncharacterized LOC101927661	ncRNA
peak1444	chr15	27834861	27835264	+	1	NA	Intergenic	Intergenic	-428596	NR_120343	101928869	Hs.585699	NR_120343	ENSG00000228740	GABRG3-AS1	-	GABRG3 antisense RNA 1	ncRNA
peak541	chr10	80785765	80785964	+	1	NA	intron (NR_015429, intron 3 of 7)	intron (NR_015429, intron 3 of 7)	41341	NR_024429	283050	Hs.309176	NR_015429	ENSG00000224596	ZMIZ1-AS1	-	ZMIZ1 antisense RNA 1	ncRNA
peak1979	chr17	60870064	60871420	+	1	NA	intron (NM_152598, intron 2 of 10)	(CCA)n|Simple_repeat|Simple_repeat	13272	NM_001100875	162333	Hs.665663	NM_152598	ENSG00000173838	MARCH10	MARCH-X|RNF190	membrane associated ring-CH-type finger 10	protein-coding
peak4177	chr7	44744198	44745148	+	1	NA	intron (NM_002541, intron 20 of 22)	AluYa5|SINE|Alu	-43492	NM_001300959	83637	Hs.77978	NM_031449	ENSG00000122515	ZMIZ2	NET27|TRAFIP20|ZIMP7|hZIMP7	zinc finger MIZ-type containing 2	protein-coding
peak2547	chr2	89830383	89847042	+	1	NA	Intergenic	HSATII|Satellite|Satellite	726828	NR_039635	100616399		NR_039635	ENSG00000265510	MIR4436A	mir-4436a	microRNA 4436a	ncRNA
peak1185	chr13	21464484	21464915	+	1	NA	intron (NM_022459, intron 1 of 22)	AluSz|SINE|Alu	12214	NM_022459	64328	Hs.507452	NM_022459	ENSG00000132953	XPO4	exp4	exportin 4	protein-coding
peak2970	chr20	60804254	60805674	+	1	NA	Intergenic	(CA)n|Simple_repeat|Simple_repeat	-8577	NM_144498	9885	Hs.473254	NM_014835	ENSG00000130703	OSBPL2	DFNA67|DNFA67|ORP-2|ORP2	oxysterol binding protein like 2	protein-coding
peak1644	chr16	33385415	33385603	+	1	NA	Intergenic	Intergenic	-86807	NR_033866	390705	Hs.278513	NR_033866		LOC390705	-	protein phosphatase 2 regulatory subunit B'', beta pseudogene	pseudo
peak4935	chrY	13464874	13465158	+	1	NA	Intergenic	BSR/Beta|Satellite|Satellite	1068373	NR_033667	352887	Hs.546221	NR_033667	ENSG00000206159	GYG2P1	GYG2P	glycogenin 2 pseudogene 1	pseudo
peak2125	chr18	74473659	74474553	+	1	NA	Intergenic	Intergenic	60145	NR_040024	100131655	Hs.385806	NR_040024	ENSG00000264278	ZNF236-DT	-	ZNF236 divergent transcript	ncRNA
peak2276	chr19	24362052	24362736	+	1	NA	Intergenic	GA-rich|Low_complexity|Low_complexity	-16145	NR_003603	100101266	Hs.149312	NR_003603	ENSG00000268442	HAVCR1P1	-	hepatitis A virus cellular receptor 1 pseudogene 1	pseudo
peak1639	chr16	31705709	31706153	+	1	NA	Intergenic	(CA)n|Simple_repeat|Simple_repeat	-6003	NR_024034	100132341	Hs.715792	NM_024048	ENSG00000131797	CLUHP3	C16orf67|KIAA0664L3|KIAA0664P3|URLC3	clustered mitochondria homolog pseudogene 3	pseudo
peak1509	chr15	78424808	78424981	+	1	NA	Intergenic	AluSx|SINE|Alu	-1017	NM_001271889	10518	Hs.129867	NM_006383	ENSG00000136425	CIB2	DFNB48|KIP2|USH1J	calcium and integrin binding family member 2	protein-coding
peak70	chr1	10541755	10541849	+	1	NA	intron (NM_004565, intron 1 of 8)	L1ME3D|LINE|L1	6799	NM_004565	5195	Hs.149983	NM_004565	ENSG00000142655	PEX14	NAPP2|PBD13A|Pex14p|dJ734G22.2	peroxisomal biogenesis factor 14	protein-coding
peak3639	chr4	124764923	124765045	+	1	NA	intron (NR_027105, intron 4 of 5)	L1MCa|LINE|L1	69565	NR_027106	285419	Hs.535763	NR_027105	ENSG00000249464	LINC01091	-	long intergenic non-protein coding RNA 1091	ncRNA
peak2557	chr2	91774856	91774967	+	1	NA	Intergenic	AluSx1|SINE|Alu	73064	NR_027238	654342	Hs.469287	NR_027238		LOC654342	-	lymphocyte-specific protein 1 pseudogene	pseudo
peak3312	chr3	13987581	13987751	+	1	NA	intron (NR_002223, intron 1 of 2)	L1PB1|LINE|L1	8859	NR_002223	348825	Hs.529180	NR_002223	ENSG00000180438	TPRXL	TPRX3P	tetrapeptide repeat homeobox like	pseudo
peak4346	chr7	151645060	151645529	+	1	NA	Intergenic	(TG)n|Simple_repeat|Simple_repeat	-8170	NM_145292	168391	Hs.647077	NM_145292	ENSG00000106648	GALNTL5	GALNACT19|GALNT15|GalNAc-T5L	polypeptide N-acetylgalactosaminyltransferase like 5	protein-coding
peak244	chr1	114672016	114672332	+	1	NA	intron (NM_001270805, intron 3 of 7)	(TTTC)n|Simple_repeat|Simple_repeat	22888	NM_205848	148281	Hs.370963	NM_205848	ENSG00000134207	SYT6	sytVI	synaptotagmin 6	protein-coding
peak2609	chr2	114017889	114018031	+	1	NA	intron (NR_015377, intron 4 of 5)	intron (NR_015377, intron 4 of 5)	18538	NM_013953	7849	Hs.469728	NM_003466	ENSG00000125618	PAX8	-	paired box 8	protein-coding
peak3492	chr3	197186525	197186772	+	1	NA	Intergenic	(GGATG)n|Simple_repeat|Simple_repeat	49884	NR_145451	100129516	Hs.635286	NR_145451		LINC02012	-	long intergenic non-protein coding RNA 2012	ncRNA
peak2797	chr20	4094647	4094900	+	1	NA	Intergenic	(TG)n|Simple_repeat|Simple_repeat	-34653	NM_001270691	54498	Hs.433337	NM_175839	ENSG00000088826	SMOX	C20orf16|PAO|PAO-1|PAO1|PAOH|PAOH1|SMO	spermine oxidase	protein-coding
peak4816	chr9	130808040	130808239	+	1	NA	Intergenic	AluSx|SINE|Alu	21460	NM_197956	203245	Hs.373606	NM_197956	ENSG00000171169	NAIF1	C9orf90|bA379C10.2	nuclear apoptosis inducing factor 1	protein-coding
peak2644	chr2	131482186	131482339	+	1	NA	Intergenic	HAL1-2a_MD|LINE|L1	-4381	NM_207364	344561	Hs.452574	NM_207364	ENSG00000173302	GPR148	BTR|PGR6	G protein-coupled receptor 148	protein-coding
peak3839	chr5	127254617	127254716	+	1	NA	intron (NM_001317938, intron 6 of 6)	(TG)n|Simple_repeat|Simple_repeat	164201	NR_152800	644873	Hs.340623	NR_015360	ENSG00000245937	LINC01184	-	long intergenic non-protein coding RNA 1184	ncRNA
peak2287	chr19	27758524	27758811	+	1	NA	Intergenic	ALR/Alpha|Satellite|centr	-525672	NR_110691	101927151	Hs.567934	NR_110687	ENSG00000267575	LOC101927151	-	uncharacterized LOC101927151	ncRNA
peak2332	chr19	34548007	34548369	+	1	NA	Intergenic	Intergenic	-115164	NM_015578	26065	Hs.744009	NM_015578	ENSG00000257103	LSM14A	C19orf13|FAM61A|RAP55|RAP55A	LSM14A, mRNA processing body assembly factor	protein-coding
peak1041	chr12	109362749	109363095	+	1	NA	intron (NM_018711, intron 4 of 14)	intron (NM_018711, intron 4 of 14)	89065	NM_001917	1610	Hs.113227	NM_001917	ENSG00000110887	DAO	DAAO|DAMOX|OXDA	D-amino acid oxidase	protein-coding
peak4195	chr7	48873958	48874122	+	1	NA	Intergenic	(TG)n|Simple_repeat|Simple_repeat	-90117	NM_152627	168448	Hs.567757	NM_152627		CDC14C	CDC14B2|CDC14Bretro	cell division cycle 14C	protein-coding
peak2795	chr20	2235311	2235415	+	1	NA	Intergenic	Intergenic	-41250	NM_003245	7053	Hs.2022	NM_003245	ENSG00000125780	TGM3	TGE|UHS2	transglutaminase 3	protein-coding
peak3927	chr6	10664616	10665042	+	1	NA	Intergenic	L1PA11|LINE|L1	30013	NR_148537	347744	Hs.61389	NM_001145020	ENSG00000137434	C6orf52	-	chromosome 6 open reading frame 52	protein-coding
peak173	chr1	45592073	45592196	+	1	NA	intron (NM_020883, intron 1 of 13)	L1MD1|LINE|L1	80116	NM_020883	57643	Hs.656613	NM_020883	ENSG00000162415	ZSWIM5	-	zinc finger SWIM-type containing 5	protein-coding
peak379	chr1	233566904	233567339	+	1	NA	Intergenic	Intergenic	103607	NM_032435	84451	Hs.547779	NM_032435	ENSG00000143674	MAP3K21	MLK4|dJ862P8.3	mitogen-activated protein kinase kinase kinase 21	protein-coding
peak4204	chr7	53199595	53199802	+	1	NA	Intergenic	T-rich|Low_complexity|Low_complexity	96349	NM_182595	285877	Hs.381970	NM_182595	ENSG00000221900	POM121L12	-	POM121 transmembrane nucleoporin like 12	protein-coding
peak4541	chr8	85210605	85210680	+	1	NA	intron (NM_001354309, intron 3 of 9)	L1PA15|LINE|L1	113741	NM_001354321	138046	Hs.121663	NM_173848	ENSG00000184672	RALYL	HNRPCL3	RALY RNA binding protein like	protein-coding
peak3428	chr3	128164159	128164990	+	1	NA	Intergenic	(TGG)n|Simple_repeat|Simple_repeat	-17863	NR_037890	285224	Hs.683815	NR_037890	ENSG00000242049	DNAJB8-AS1	-	DNAJB8 antisense RNA 1	ncRNA
peak3362	chr3	54184881	54185338	+	1	NA	intron (NM_018398, intron 2 of 37)	(TGGA)n|Simple_repeat|Simple_repeat	28416	NM_018398	55799	Hs.656687	NM_018398	ENSG00000157445	CACNA2D3	HSA272268	calcium voltage-gated channel auxiliary subunit alpha2delta 3	protein-coding
peak4750	chr9	94473124	94474411	+	1	NA	Intergenic	Intergenic	-75140	NR_037489	100500902		NR_037489	ENSG00000283351	MIR3910-2	mir-3910-2	microRNA 3910-2	ncRNA
peak3451	chr3	146038889	146039066	+	1	NA	Intergenic	L1P1|LINE|L1	-70011	NM_001177304	57088	Hs.477869	NM_020353	ENSG00000114698	PLSCR4	TRA1	phospholipid scramblase 4	protein-coding
peak54	chr1	7714615	7715682	+	1	NA	intron (NM_001349608, intron 6 of 21)	(CA)n|Simple_repeat|Simple_repeat	-14642	NM_001349621	23261	Hs.397705	NM_015215	ENSG00000171735	CAMTA1	CANPMR	calmodulin binding transcription activator 1	protein-coding
peak4483	chr8	43790349	43791584	+	1	NA	Intergenic	ALR/Alpha|Satellite|centr	643381	NM_001002920	340441	Hs.531579	NM_001002920	ENSG00000188877	POTEA	A26A1|CT104.3|POTE-8|POTE8	POTE ankyrin domain family member A	protein-coding
peak1992	chr17	70549833	70549975	+	1	NA	intron (NR_036488, intron 1 of 3)	(CA)n|Simple_repeat|Simple_repeat	39039	NR_137280	100499467	Hs.157726	NR_036488		LINC00673	ERRLR01|HI-LNC75|HILNC75|LUCAIR1|SLNCR|SLNCR1	long intergenic non-protein coding RNA 673	ncRNA
peak4349	chr7	152100682	152100928	+	1	NA	intron (NM_170606, intron 1 of 58)	(CA)n|Simple_repeat|Simple_repeat	32285	NM_170606	58508	Hs.647120	NM_021230	ENSG00000055609	KMT2C	HALR|KLEFS2|MLL3	lysine methyltransferase 2C	protein-coding
peak1119	chr12	128181286	128181876	+	1	NA	Intergenic	(TGG)n|Simple_repeat|Simple_repeat	-41448	NR_134995	105370068	Hs.524845	NR_134995		LOC105370068	-	uncharacterized LOC105370068	ncRNA
peak2600	chr2	110431974	110432111	+	1	NA	Intergenic	AluJo|SINE|Alu	60131	NM_023016	65124	Hs.355455	NM_023016	ENSG00000198142	SOWAHC	ANKRD57|C2orf26	sosondowah ankyrin repeat domain family member C	protein-coding
peak1199	chr13	28481592	28481878	+	1	NA	intron (NR_047484, intron 1 of 4)	(TG)n|Simple_repeat|Simple_repeat	9693	NR_047484	100861550	Hs.416201	NR_047484		PLUT	HI-LNC71|PDX1-AS1|PLUTO	PDX1 associated lncRNA, upregulator of transcription	ncRNA
peak2671	chr2	136856350	136856575	+	1	NA	Intergenic	(TG)n|Simple_repeat|Simple_repeat	17343	NM_001008540	7852	Hs.593413	NM_003467	ENSG00000121966	CXCR4	CD184|D2S201E|FB22|HM89|HSY3RR|LAP-3|LAP3|LCR1|LESTR|NPY3R|NPYR|NPYRL|NPYY3R|WHIM|WHIMS	C-X-C motif chemokine receptor 4	protein-coding
peak3711	chr5	2525833	2526261	+	1	NA	Intergenic	(TG)n|Simple_repeat|Simple_repeat	-186658	NR_145480	101234261		NR_145480	ENSG00000281560	LSINCT5	-	long stress-induced non-coding transcript 5	ncRNA
peak1835	chr16	88305479	88305681	+	1	NA	Intergenic	(TGGA)n|Simple_repeat|Simple_repeat	77693	NR_110944	101928880	Hs.634835	NR_110944	ENSG00000260420	LINC02182	LA16c-444G7.2	long intergenic non-protein coding RNA 2182	ncRNA
peak793	chr11	60866924	60867073	+	1	NA	intron (NM_001346456, intron 1 of 10)	HAL1-2a_MD|LINE|L1	-2932	NM_014207	921	Hs.58685	NM_014207	ENSG00000110448	CD5	LEU1|T1	CD5 molecule	protein-coding
peak961	chr12	38028743	38029135	+	1	NA	Intergenic	ALR/Alpha|Satellite|centr	-681618	NM_001308340	144245	Hs.259305	NM_001013620	ENSG00000175548	ALG10B	ALG10|KCR1	ALG10B, alpha-1,2-glucosyltransferase	protein-coding
peak3105	chr21	44111197	44111895	+	1	NA	intron (NM_001001577, intron 2 of 15)	HAL1-2a_MD|LINE|L1	37684	NM_001001582	5152	Hs.473927	NM_002606	ENSG00000160191	PDE9A	HSPDE9A2	phosphodiesterase 9A	protein-coding
peak1943	chr17	41509745	41510058	+	1	NA	Intergenic	AluSp|SINE|Alu	-12174	NR_146952	106660605		NR_146952	ENSG00000267151	MIR2117HG	-	MIR2117 host gene	ncRNA
peak2627	chr2	127636763	127637655	+	1	NA	Intergenic	(CA)n|Simple_repeat|Simple_repeat	-19253	NM_001322244	101929926	Hs.98984	NM_001322244	ENSG00000237524	TEX51	-	testis expressed 51	protein-coding
peak2345	chr19	38958898	38959043	+	1	NA	intron (NM_000540, intron 25 of 105)	(TCCA)n|Simple_repeat|Simple_repeat	34630	NM_000540	6261	Hs.466664	NM_000540	ENSG00000196218	RYR1	CCO|MHS|MHS1|PPP1R137|RYDR|RYR|RYR-1|SKRR	ryanodine receptor 1	protein-coding
peak4270	chr7	73832954	73833072	+	1	NA	Intergenic	(CA)n|Simple_repeat|Simple_repeat	-35107	NM_005685	9569	Hs.647056	NM_005685	ENSG00000006704	GTF2IRD1	BEN|CREAM1|GTF3|MUSTRD1|RBAP2|WBS|WBSCR11|WBSCR12|hMusTRD1alpha1	GTF2I repeat domain containing 1	protein-coding
peak4402	chr7	158402413	158402735	+	1	NA	Intergenic	(TG)n|Simple_repeat|Simple_repeat	18266	NR_049893	100847032		NR_049893	ENSG00000265598	MIR5707	-	microRNA 5707	ncRNA
peak1244	chr13	103911167	103911314	+	1	NA	Intergenic	(TG)n|Simple_repeat|Simple_repeat	-166310	NR_126374	104326190	Hs.334381	NR_126374	ENSG00000234551	LINC01309	TCONS_l2_00007459	long intergenic non-protein coding RNA 1309	ncRNA
peak987	chr12	56657948	56658121	+	1	NA	Intergenic	AluJb|SINE|Alu	-2608	NM_144576	93058	Hs.4096	NM_144576	ENSG00000135469	COQ10A	-	coenzyme Q10A	protein-coding
peak2954	chr20	59748214	59748810	+	1	NA	Intergenic	HAL1-2a_MD|LINE|L1	-78970	NM_001794	1002	Hs.473231	NM_001794	ENSG00000179242	CDH4	CAD4|R-CAD|RCAD	cadherin 4	protein-coding
peak135	chr1	31312750	31313047	+	1	NA	Intergenic	Intergenic	15399	NR_146732	105378622	Hs.209284	NR_146732	ENSG00000223382	LINC01778	-	long intergenic non-protein coding RNA 1778	ncRNA
peak2080	chr18	24380477	24381064	+	1	NA	Intergenic	L1MA2|LINE|L1	62104	NM_004028	361	Hs.315369	NM_001650	ENSG00000171885	AQP4	MIWC|WCH4	aquaporin 4	protein-coding
peak2354	chr19	41735946	41736557	+	1	NA	intron (NM_001278599, intron 1 of 16)	(TG)n|Simple_repeat|Simple_repeat	3591	NM_001278599	558	Hs.590970	NM_001699	ENSG00000167601	AXL	ARK|JTK11|Tyro7|UFO	AXL receptor tyrosine kinase	protein-coding
peak3030	chr21	11138275	11138763	+	1	NA	Intergenic	AluJb|SINE|Alu	-39582	NM_001187	574	Hs.545789	NM_001187		BAGE	BAGE1|CT2.1	B melanoma antigen	protein-coding
peak188	chr1	53562096	53562482	+	1	NA	intron (NM_001287597, intron 4 of 9)	intron (NM_001287597, intron 4 of 9)	34565	NM_153703	127435	Hs.586141	NM_153703	ENSG00000174348	PODN	PCAN|SLRR5A	podocan	protein-coding
peak1812	chr16	86497803	86498311	+	1	NA	Intergenic	(ATGGTG)n|Simple_repeat|Simple_repeat	44409	NR_033925	400550	Hs.448825	NR_033925	ENSG00000268388	FENDRR	FOXF1-AS1|FOXF1AS1|TCONS_00024240|lincFOXF1|onco-lncRNA-21	FOXF1 adjacent non-coding developmental regulatory RNA	ncRNA
peak4857	chr9	137260383	137261028	+	1	NA	intron (NM_002957, intron 1 of 9)	(TG)n|Simple_repeat|Simple_repeat	-10436	NM_001291920	6256	Hs.590886	NM_002957	ENSG00000186350	RXRA	NR2B1	retinoid X receptor alpha	protein-coding
peak2923	chr20	50162160	50162356	+	1	NA	intron (NM_001136021, intron 1 of 10)	(TGGA)n|Simple_repeat|Simple_repeat	-3000	NM_012340	4773	Hs.744148	NM_012340	ENSG00000101096	NFATC2	NFAT1|NFATP	nuclear factor of activated T cells 2	protein-coding
peak4495	chr8	48704020	48704178	+	1	NA	intron (NM_001081640, intron 74 of 84)	L1MA3|LINE|L1	-53373	NM_005195	1052	Hs.440829	NM_005195	ENSG00000221869	CEBPD	C/EBP-delta|CELF|CRP3|NF-IL6-beta	CCAAT enhancer binding protein delta	protein-coding
peak4252	chr7	67914403	67914535	+	1	NA	Intergenic	T-rich|Low_complexity|Low_complexity	429229	NR_120514	102723427	Hs.583491	NR_120514	ENSG00000225209	LOC102723427	-	uncharacterized LOC102723427	ncRNA
peak923	chr12	5905312	5905682	+	1	NA	intron (NM_001278596, intron 10 of 25)	(CA)n|Simple_repeat|Simple_repeat	148928	NM_001278596	57101	Hs.148970	NM_020373	ENSG00000047617	ANO2	C12orf3|TMEM16B	anoctamin 2	protein-coding
peak492	chr10	43785424	43785646	+	1	NA	Intergenic	AluSx|SINE|Alu	-23168	NM_145313	221002	Hs.125293	NM_145313	ENSG00000198915	RASGEF1A	CG4853	RasGEF domain family member 1A	protein-coding
peak4174	chr7	43746311	43746489	+	1	NA	intron (NM_001321204, intron 1 of 3)	AluJb|SINE|Alu	22740	NM_001350927	55744	Hs.268887	NM_018224	ENSG00000106603	COA1	C7orf44|MITRAC15	cytochrome c oxidase assembly factor 1 homolog	protein-coding
peak3569	chr4	16304863	16305157	+	1	NA	Intergenic	(CA)n|Simple_repeat|Simple_repeat	76724	NR_027696	202020	Hs.445315	NM_152684	ENSG00000263327	TAPT1-AS1	-	TAPT1 antisense RNA 1 (head to head)	ncRNA
peak3470	chr3	185169656	185169781	+	1	NA	intron (NM_001242314, intron 8 of 14)	intron (NM_001242314, intron 8 of 14)	47127	NM_080652	90407	Hs.677570	NM_080652	ENSG00000163900	TMEM41A	2900010K02Rik	transmembrane protein 41A	protein-coding
peak3081	chr21	41510171	41511903	+	1	NA	intron (NM_001389, intron 18 of 32)	(TG)n|Simple_repeat|Simple_repeat	73321	NR_039917	100616148		NR_039917	ENSG00000263973	MIR4760	-	microRNA 4760	ncRNA
peak4800	chr9	125120050	125120266	+	1	NA	Intergenic	(AGTTG)n|Simple_repeat|Simple_repeat	-12651	NM_001271368	5742	Hs.201978	NM_000962	ENSG00000095303	PTGS1	COX1|COX3|PCOX1|PES-1|PGG/HS|PGHS-1|PGHS1|PHS1|PTGHS	prostaglandin-endoperoxide synthase 1	protein-coding
peak391	chr1	241638702	241638831	+	1	NA	Intergenic	Intergenic	44319	NM_000143	2271	Hs.592490	NM_000143	ENSG00000091483	FH	FMRD|HLRCC|LRCC|MCL|MCUL1	fumarate hydratase	protein-coding
peak573	chr10	104177793	104177897	+	1	NA	intron (NM_001270965, intron 2 of 17)	(CA)n|Simple_repeat|Simple_repeat	1056	NM_002779	5662	Hs.154658	NM_002779	ENSG00000059915	PSD	EFA6|EFA6A|PSD1|TYL	pleckstrin and Sec7 domain containing	protein-coding
peak345	chr1	212863106	212863396	+	1	NA	intron (NM_018664, intron 2 of 2)	intron (NM_018664, intron 2 of 2)	10076	NM_018664	55509	Hs.62919	NM_018664	ENSG00000123685	BATF3	JDP1|JUNDM1|SNFT	basic leucine zipper ATF-like transcription factor 3	protein-coding
peak1539	chr15	94575603	94575788	+	1	NA	intron (NR_120320, intron 2 of 8)	FRAM|SINE|Alu	75472	NR_120320	101927112	Hs.134687	NR_120320	ENSG00000259724	LINC01581	-	long intergenic non-protein coding RNA 1581	ncRNA
peak4849	chr9	136716894	136717402	+	1	NA	intron (NM_003371, intron 3 of 26)	(TGGA)n|Simple_repeat|Simple_repeat	-112071	NM_007101	1757	Hs.198003	NM_007101	ENSG00000123453	SARDH	BPR-2|DMGDHL1|SAR|SARD|SDH	sarcosine dehydrogenase	protein-coding
peak3850	chr5	137960822	137961064	+	1	NA	Intergenic	(CA)n|Simple_repeat|Simple_repeat	-49625	NM_004134	3313	Hs.184233	NM_004134	ENSG00000113013	HSPA9	CRP40|CSA|EVPLS|GRP-75|GRP75|HEL-S-124m|HSPA9B|MOT|MOT2|MTHSP75|PBP74|SAAN|SIDBA4	heat shock protein family A (Hsp70) member 9	protein-coding
peak3342	chr3	45399715	45400023	+	1	NA	Intergenic	L1PA16|LINE|L1	-30206	NM_015340	23395	Hs.526975	NM_015340	ENSG00000011376	LARS2	HLASA|LEURS|PRLTS4|mtLeuRS	leucyl-tRNA synthetase 2, mitochondrial	protein-coding
peak494	chr10	44000001	44000043	+	1	NA	Intergenic	AluYc|SINE|Alu	63885	NM_005674	8187	Hs.25040	NM_005674	ENSG00000196793	ZNF239	HOK-2|MOK2	zinc finger protein 239	protein-coding
peak2913	chr20	48112611	48112885	+	1	NA	Intergenic	(TCCA)n|Simple_repeat|Simple_repeat	-13567	NM_004975	3745	Hs.84244	NM_004975	ENSG00000158445	KCNB1	DRK1|Kv2.1	potassium voltage-gated channel subfamily B member 1	protein-coding
peak4461	chr8	36773541	36773744	+	1	NA	intron (NR_134267, intron 22 of 27)	GA-rich|Low_complexity|Low_complexity	131800	NR_134267	157855	Hs.13861	NM_001031836	ENSG00000215262	KCNU1	KCNMC1|KCa5|KCa5.1|Kcnma3|Slo3	potassium calcium-activated channel subfamily U member 1	protein-coding
peak1735	chr16	58121106	58121933	+	1	NA	Intergenic	(CA)n|Simple_repeat|Simple_repeat	41777	NM_013242	29105	Hs.532755	NM_013242	ENSG00000070761	CFAP20	BUG22|C16orf80|EVORF|GTL3|fSAP23	cilia and flagella associated protein 20	protein-coding
peak3436	chr3	132309828	132309832	+	1	NA	intron (NR_037804, intron 39 of 44)	L1PA14|LINE|L1	-6251	NM_016557	51554	Hs.310512	NM_016557	ENSG00000129048	ACKR4	CC-CKR-11|CCBP2|CCR-11|CCR10|CCR11|CCRL1|CCX CKR|CCX-CKR|CKR-11|PPR1|VSHK1	atypical chemokine receptor 4	protein-coding
peak288	chr1	160163723	160164372	+	1	NA	intron (NM_001231, intron 3 of 10)	(CA)n|Simple_repeat|Simple_repeat	3762	NM_001231	844	Hs.632476	NM_001231	ENSG00000143318	CASQ1	CASQ|PDIB1|VMCQA	calsequestrin 1	protein-coding
peak3446	chr3	138614091	138614417	+	1	NA	Intergenic	AluSz|SINE|Alu	48608	NR_121649	103344930	Hs.195033	NR_121649	ENSG00000244578	LINC01391	-	long intergenic non-protein coding RNA 1391	ncRNA
peak1070	chr12	114798256	114798641	+	1	NA	intron (NM_000192, intron 8 of 8)	(TGGA)n|Simple_repeat|Simple_repeat	45520	NM_181486	6910	Hs.381715	NM_000192	ENSG00000089225	TBX5	HOS	T-box 5	protein-coding
peak1944	chr17	41646078	41646376	+	1	NA	Intergenic	(TG)n|Simple_repeat|Simple_repeat	-22427	NM_001261437	2118	Hs.434059	NM_001986	ENSG00000175832	ETV4	E1A-F|E1AF|PEA3|PEAS3	ETS variant 4	protein-coding
peak3672	chr4	184475290	184475457	+	1	NA	Intergenic	(TGGG)n|Simple_repeat|Simple_repeat	48138	NM_001291959	3622	Hs.107153	NM_001564	ENSG00000168556	ING2	ING1L|p33ING2	inhibitor of growth family member 2	protein-coding
peak4797	chr9	120522241	120522435	+	1	NA	Intergenic	Intergenic	55885	NM_138554	7099	Hs.174312	NM_003266	ENSG00000136869	TLR4	ARMD10|CD284|TLR-4|TOLL	toll like receptor 4	protein-coding
peak913	chr12	1713852	1714365	+	1	NA	Intergenic	(TG)n|Simple_repeat|Simple_repeat	-10777	NM_152441	144699	Hs.367956	NM_152441	ENSG00000171823	FBXL14	Fbl14	F-box and leucine rich repeat protein 14	protein-coding
peak2067	chr18	12990144	12990354	+	1	NA	Intergenic	(TG)n|Simple_repeat|Simple_repeat	-1112	NM_032142	55125	Hs.100914	NM_018069	ENSG00000101639	CEP192	PPP1R62	centrosomal protein 192	protein-coding
peak3449	chr3	142309556	142309556	+	1	NA	Intergenic	AluSq10|SINE|Alu	-5673	NM_001145319	5357	Hs.203637	NM_002670	ENSG00000120756	PLS1	-	plastin 1	protein-coding
peak2074	chr18	19008515	19008618	+	1	NA	intron (NM_001142966, intron 7 of 32)	L1M4|LINE|L1	172127	NM_052911	114799	Hs.464733	NM_052911	ENSG00000141446	ESCO1	A930014I12Rik|CTF|ECO1|EFO1|ESO1	establishment of sister chromatid cohesion N-acetyltransferase 1	protein-coding
peak4498	chr8	49086548	49086754	+	1	NA	Intergenic	(GTGTG)n|Simple_repeat|Simple_repeat	165656	NM_003350	7336	Hs.491695	NM_003350	ENSG00000169139	UBE2V2	DDVIT1|DDVit-1|EDAF-1|EDPF-1|EDPF1|MMS2|UEV-2|UEV2	ubiquitin conjugating enzyme E2 V2	protein-coding
peak1657	chr16	33876652	33885894	+	1	NA	Intergenic	HSATII|Satellite|Satellite	309429	NR_130772	104644205	Hs.742548	NR_130771		ENPP7P13	DUNQU1	ectonucleotide pyrophosphatase/phosphodiesterase 7 pseudogene 13	pseudo
peak4711	chr9	80803010	80803150	+	1	NA	Intergenic	(CAAA)n|Simple_repeat|Simple_repeat	-47898	NM_001330691	84131	Hs.187621	NM_032171	ENSG00000148019	CEP78	C9orf81|CRDHL|IP63	centrosomal protein 78	protein-coding
peak36	chr1	5738994	5739158	+	1	NA	Intergenic	(TGGA)n|Simple_repeat|Simple_repeat	114945	NR_039612
peak3995	chr6	77864886	77865128	+	1	NA	Intergenic	(TTGG)n|Simple_repeat|Simple_repeat	308732	NM_000863	3351	Hs.123016	NM_000863	ENSG00000135312	HTR1B	5-HT-1B|5-HT-1D-beta|5-HT1B|5-HT1DB|HTR1D2|HTR1DB|S12	5-hydroxytryptamine receptor 1B	protein-coding
peak3781	chr5	49477563	49478112	+	1	NA	Intergenic	ALR/Alpha|Satellite|centr	259397	NM_198449	133418	Hs.561411	NM_198449	ENSG00000170571	EMB	GP70	embigin	protein-coding
peak880	chr11	120862711	120863266	+	1	NA	Intergenic	(TG)n|Simple_repeat|Simple_repeat	-31793	NM_001130047	219899	Hs.504136	NM_152715	ENSG00000154114	TBCEL	El|LRRC35	tubulin folding cofactor E like	protein-coding
peak2502	chr2	32221262	32221350	+	1	NA	intron (NM_001301852, intron 1 of 7)	intron (NM_001301852, intron 1 of 7)	14427	NM_015955	51072	Hs.444969	NM_015955	ENSG00000162959	MEMO1	C2orf4|CGI-27|MEMO|NS5ATP7	mediator of cell motility 1	protein-coding
peak4361	chr7	154570575	154570878	+	1	NA	intron (NM_001039350, intron 10 of 25)	HAL1-2a_MD|LINE|L1	-149501	NR_024477	100132707	Hs.586358	NR_024476	ENSG00000214106	PAXIP1-AS2	PAXIP1OS	PAXIP1 antisense RNA 2	ncRNA
peak68	chr1	10267327	10267542	+	1	NA	Intergenic	AluJo|SINE|Alu	-3330	NM_183416	23095	Hs.97858	NM_015074	ENSG00000054523	KIF1B	CMT2|CMT2A|CMT2A1|HMSNII|KLP|NBLST1	kinesin family member 1B	protein-coding
peak4756	chr9	94983129	94983328	+	1	NA	intron (NR_073446, intron 32 of 32)	AluJr|SINE|Alu	-29790	NM_001350291	138652	Hs.742918	NM_001350291		PRSS47	-	serine protease 47	protein-coding
peak2909	chr20	47085869	47086105	+	1	NA	Intergenic	Intergenic	97333	NR_026958	284749	Hs.299080	NR_026958	ENSG00000235621	LINC00494	-	long intergenic non-protein coding RNA 494	ncRNA
peak1190	chr13	23507711	23508287	+	1	NA	Intergenic	(CA)n|Simple_repeat|Simple_repeat	-17491	NR_138043	100996930	Hs.380803	NR_138043		LINC00621	-	long intergenic non-protein coding RNA 621	ncRNA
peak4068	chr6	166829406	166830254	+	1	NA	intron (NM_001006932, intron 20 of 21)	(CACCAT)n|Simple_repeat|Simple_repeat	-33329	NM_001270879	51660	Hs.172755	NM_016098	ENSG00000060762	MPC1	BRP44L|CGI-129|MPYCD|SLC54A1|dJ68L15.3	mitochondrial pyruvate carrier 1	protein-coding
peak4850	chr9	136798507	136799212	+	1	NA	intron (NM_003371, intron 2 of 26)	(TGGA)n|Simple_repeat|Simple_repeat	58587	NM_003371	7410	Hs.369921	NM_003371	ENSG00000160293	VAV2	VAV-2	vav guanine nucleotide exchange factor 2	protein-coding
peak2699	chr2	203490277	203490970	+	1	NA	Intergenic	AluJb|SINE|Alu	-9278	NM_173511	150864	Hs.471130	NM_173511	ENSG00000138439	FAM117B	ALS2CR13	family with sequence similarity 117 member B	protein-coding
peak1709	chr16	49661170	49662311	+	1	NA	intron (NM_015069, intron 4 of 7)	intron (NM_015069, intron 4 of 7)	36402	NM_001330533	23090	Hs.443715	NM_015069	ENSG00000102935	ZNF423	Ebfaz|JBTS19|NPHP14|OAZ|Roaz|ZFP423|Zfp104|hOAZ	zinc finger protein 423	protein-coding
peak616	chr10	128006785	128007134	+	1	NA	intron (NM_001288973, intron 2 of 22)	(CA)n|Simple_repeat|Simple_repeat	70168	NM_021641	8038	Hs.594351	NM_003474	ENSG00000148848	ADAM12	ADAM12-OT1|CAR10|MCMP|MCMPMltna|MLTN|MLTNA	ADAM metallopeptidase domain 12	protein-coding
peak3528	chr4	5641730	5642207	+	1	NA	intron (NM_147127, intron 10 of 21)	(TGGA)n|Simple_repeat|Simple_repeat	68326	NM_147127	132884	Hs.87306	NM_147127	ENSG00000173040	EVC2	LBN|WAD	EvC ciliary complex subunit 2	protein-coding
peak766	chr11	50749327	50749543	+	1	NA	Intergenic	ALR/Alpha|Satellite|centr	381117	NR_024504	646813	Hs.684179	NR_024504		LOC646813	-	DExH-box helicase 9 pseudogene	pseudo
peak2173	chr19	3475417	3475913	+	1	NA	intron (NM_001136503, intron 3 of 3)	(TGGG)n|Simple_repeat|Simple_repeat	4875	NM_001136503	284422	Hs.130714	NM_001136503	ENSG00000095932	SMIM24	C19orf77|HSPC323|MARDI	small integral membrane protein 24	protein-coding
peak3441	chr3	136253170	136253336	+	1	NA	intron (NM_005862, intron 6 of 33)	L1MA4A|LINE|L1	217992	NM_005862	10274	Hs.412586	NM_005862	ENSG00000118007	STAG1	MRD47|SA1|SCC3A	stromal antigen 1	protein-coding
peak4240	chr7	61996672	61997837	+	1	NA	Intergenic	ALR/Alpha|Satellite|centr	767180	NR_003952	643955	Hs.583308	NR_003952	ENSG00000185037	ZNF733P	ZNF733	zinc finger protein 733, pseudogene	pseudo
peak3154	chr22	24312423	24312759	+	1	NA	TTS (NM_001355)	TTS (NM_001355)	3565	NM_001084393	100037417	Hs.744172	NM_001084393	ENSG00000099974	DDTL	KB-226F1.2	D-dopachrome tautomerase like	protein-coding
peak4911	chrX	61820109	61820489	+	1	NA	Intergenic	ALR/Alpha|Satellite|centr	750919	NM_001012968	139886	Hs.612782	NM_001012968	ENSG00000186767	SPIN4	TDRD28	spindlin family member 4	protein-coding
peak3386	chr3	86686833	86687009	+	1	NA	Intergenic	L1PA10|LINE|L1	155828	NR_135563	101927494	Hs.385622	NR_135563	ENSG00000241328	LINC02070	-	long intergenic non-protein coding RNA 2070	ncRNA
peak3016	chr21	11085312	11085561	+	1	NA	intron (NM_001187, intron 3 of 4)	(CCA)n|Simple_repeat|Simple_repeat	13489	NM_182482	85319	Hs.545789	NM_182482		BAGE2	CT2.2	BAGE family member 2	protein-coding
peak1600	chr16	18152729	18153316	+	1	NA	Intergenic	Intergenic	273497	NM_001282507	101059938	Hs.634612	NM_001282507	ENSG00000214967	NPIPA7	-	nuclear pore complex interacting protein family member A7	protein-coding
peak4459	chr8	29677533	29678344	+	1	NA	intron (NR_125817, intron 2 of 2)	(CA)n|Simple_repeat|Simple_repeat	8082	NR_125817	101929470	Hs.204721	NR_125817	ENSG00000248964	LOC101929470	-	uncharacterized LOC101929470	ncRNA
peak3942	chr6	20172202	20172323	+	1	NA	intron (NM_001080480, intron 1 of 12)	AluJo|SINE|Alu	40433	NM_001080480	154141	Hs.377830	NM_001080480	ENSG00000172197	MBOAT1	LPEAT1|LPLAT|LPLAT 1|LPSAT|OACT1|dJ434O11.1	membrane bound O-acyltransferase domain containing 1	protein-coding
peak3971	chr6	43986627	43987253	+	1	NA	intron (NR_125864, intron 1 of 4)	L1MEg|LINE|L1	-15553	NR_125865	101929705	Hs.670378	NR_125864	ENSG00000237686	LOC101929705	-	uncharacterized LOC101929705	ncRNA
peak2123	chr18	72334858	72335137	+	1	NA	Intergenic	(TG)n|Simple_repeat|Simple_repeat	-7922	NM_001146189	55628	Hs.536490	NM_017757	ENSG00000215421	ZNF407	-	zinc finger protein 407	protein-coding
peak1830	chr16	87631008	87631493	+	1	NA	Intergenic	HAL1-2a_MD|LINE|L1	-4191	NR_073379	57338	Hs.592068	NM_020655	ENSG00000154118	JPH3	CAGL237|HDL2|JP-3|JP3|TNRC22	junctophilin 3	protein-coding
peak3777	chr5	46397296	46398360	+	1	NA	Intergenic	ALR/Alpha|Satellite|centr	-701608	NM_021072	348980	Hs.353176	NM_021072	ENSG00000164588	HCN1	BCNG-1|BCNG1|EIEE24|HAC-2	hyperpolarization activated cyclic nucleotide gated potassium channel 1	protein-coding
peak893	chr11	129680873	129681075	+	1	NA	Intergenic	L1PB2|LINE|L1	-4702	NM_138788	120224	Hs.504301	NM_138788	ENSG00000151715	TMEM45B	-	transmembrane protein 45B	protein-coding
peak2056	chr18	7321971	7322081	+	1	NA	Intergenic	(TGGA)n|Simple_repeat|Simple_repeat	90924	NM_001105581	339291	Hs.647588	NM_001105581	ENSG00000206422	LRRC30	-	leucine rich repeat containing 30	protein-coding
peak1073	chr12	115341571	115342575	+	1	NA	Intergenic	(TG)n|Simple_repeat|Simple_repeat	-220104	NM_016569	6926	Hs.744016	NM_005996	ENSG00000135111	TBX3	TBX3-ISO|UMS|XHL	T-box 3	protein-coding
peak3422	chr3	126488333	126488375	+	1	NA	intron (NM_032343, intron 4 of 7)	AluSz|SINE|Alu	65291	NM_032343	84303	Hs.518119	NM_032343	ENSG00000159685	CHCHD6	CHCM1|Mic25|PPP1R23	coiled-coil-helix-coiled-coil-helix domain containing 6	protein-coding
peak2724	chr2	231869780	231870249	+	1	NA	intron (NM_139073, intron 4 of 4)	(CACCAT)n|Simple_repeat|Simple_repeat	9175	NM_139073	130560	Hs.745178	NM_139073	ENSG00000173699	SPATA3	TSARG1	spermatogenesis associated 3	protein-coding
peak4248	chr7	66769592	66769791	+	1	NA	intron (NR_040586, intron 1 of 4)	AluY|SINE|Alu	2066	NR_040586	64940	Hs.632013	NM_022906	ENSG00000106610	STAG3L4	STAG3L4P	stromal antigen 3-like 4 (pseudogene)	pseudo
peak2595	chr2	109457275	109457755	+	1	NA	intron (NM_001351549, intron 11 of 13)	AluSx|SINE|Alu	54309	NM_001351554	165055	Hs.362702	NM_144978	ENSG00000163006	CCDC138	-	coiled-coil domain containing 138	protein-coding
peak2383	chr19	49051556	49051998	+	1	NA	Intergenic	(TGGA)n|Simple_repeat|Simple_repeat	-3652	NM_177973	6820	Hs.369331	NM_004605	ENSG00000088002	SULT2B1	ARCI14|HSST2	sulfotransferase family 2B member 1	protein-coding
peak4076	chr6	167928340	167928549	+	1	NA	Intergenic	HAL1-2a_MD|LINE|L1	-43431	NR_134591	105378127	Hs.58456	NR_134591		LOC105378127	-	uncharacterized LOC105378127	ncRNA
peak498	chr10	44924644	44924825	+	1	NA	Intergenic	L1PB1|LINE|L1	-44189	NM_001178134	6387	Hs.522891	NM_000609	ENSG00000107562	CXCL12	IRH|PBSF|SCYB12|SDF1|TLSF|TPAR1	C-X-C motif chemokine ligand 12	protein-coding
peak3423	chr3	126872712	126874818	+	1	NA	Intergenic	(TG)n|Simple_repeat|Simple_repeat	-38209	NM_001007534	285311	Hs.591284	NM_001007534	ENSG00000214324	C3orf56	-	chromosome 3 open reading frame 56	protein-coding
peak3507	chr4	1574645	1575173	+	1	NA	Intergenic	(CA)n|Simple_repeat|Simple_repeat	110809	NM_001013622	152877	Hs.143314	NM_001013622	ENSG00000174137	FAM53A	DNTNP	family with sequence similarity 53 member A	protein-coding
peak3941	chr6	19470456	19470995	+	1	NA	Intergenic	(CA)n|Simple_repeat|Simple_repeat	20673	NR_134615	105374960	Hs.519913	NR_134615		LOC105374960	-	uncharacterized LOC105374960	ncRNA
peak874	chr11	117680604	117680814	+	1	NA	Intergenic	(CA)n|Simple_repeat|Simple_repeat	-12733	NM_020693	57453	Hs.659513	NM_020693	ENSG00000177103	DSCAML1	DSCAM2	DS cell adhesion molecule like 1	protein-coding
peak557	chr10	89329407	89329671	+	1	NA	Intergenic	L1MA4A|LINE|L1	61949	NM_001178118	9562	Hs.121260	NM_004897	ENSG00000107789	MINPP1	HIPER1|MINPP2|MIPP	multiple inositol-polyphosphate phosphatase 1	protein-coding
peak1115	chr12	127007843	127008042	+	1	NA	Intergenic	Intergenic	-74069	NR_147498	283435	Hs.667334	NR_147498		LOC283435	-	uncharacterized LOC283435	ncRNA
peak4422	chr8	5449892	5450227	+	1	NA	Intergenic	(CA)n|Simple_repeat|Simple_repeat	-597731	NM_033225	64478	Hs.571466	NM_033225	ENSG00000183117	CSMD1	PPP1R24	CUB and Sushi multiple domains 1	protein-coding
peak4218	chr7	57988932	57989155	+	1	NA	Intergenic	ALR/Alpha|Satellite|centr	479160	NM_001159279	441234	Hs.533121	NM_001159279	ENSG00000182111	ZNF716	-	zinc finger protein 716	protein-coding
peak3277	chr22	49719272	49719600	+	1	NA	Intergenic	(TG)n|Simple_repeat|Simple_repeat	217678	NR_037440	100500882		NR_037440	ENSG00000264139	MIR3667	-	microRNA 3667	ncRNA
peak3778	chr5	49405724	49406085	+	1	NA	Intergenic	ALR/Alpha|Satellite|centr	331330	NM_198449	133418	Hs.561411	NM_198449	ENSG00000170571	EMB	GP70	embigin	protein-coding
peak1331	chr14	73547647	73547701	+	1	NA	intron (NM_021239, intron 4 of 18)	AluSx1|SINE|Alu	22453	NM_021239	58517	Hs.531106	NM_021239	ENSG00000119707	RBM25	NET52|RED120|RNPC7|S164|Snu71|fSAP94	RNA binding motif protein 25	protein-coding
peak2227	chr19	11575379	11576135	+	1	NA	intron (NM_032281, intron 3 of 6)	(CA)n|Simple_repeat|Simple_repeat	16046	NM_032281	1995	Hs.1701	NM_001420	ENSG00000196361	ELAVL3	HUC|HUCL|PLE21	ELAV like RNA binding protein 3	protein-coding
peak3288	chr22	50775684	50779041	+	1	NA	Intergenic	(TG)n|Simple_repeat|Simple_repeat	-4384	NM_001351646	9701	Hs.449098	NM_014678	ENSG00000100239	PPP6R2	KIAA0685|PP6R2|SAP190|SAPS2	protein phosphatase 6 regulatory subunit 2	protein-coding
peak543	chr10	81136766	81137755	+	1	NA	Intergenic	(CGTG)n|Simple_repeat|Simple_repeat	30040	NM_005729	10105	Hs.381072	NM_005729	ENSG00000108179	PPIF	CYP3|CyP-M|Cyp-D|CypD	peptidylprolyl isomerase F	protein-coding
peak718	chr11	18846994	18847144	+	1	NA	Intergenic	L1PB1|LINE|L1	-32801	NM_001278236	84867	Hs.79092	NM_006906	ENSG00000110786	PTPN5	PTPSTEP|STEP|STEP61	protein tyrosine phosphatase, non-receptor type 5	protein-coding
peak3184	chr22	30861060	30861627	+	1	NA	intron (NM_001257378, intron 9 of 13)	(CCAA)n|Simple_repeat|Simple_repeat	6691	NM_001257382	266629	Hs.505601	NM_174975	ENSG00000100012	SEC14L3	TAP2	SEC14 like lipid binding 3	protein-coding
peak256	chr1	142535343	142542865	+	1	NA	Intergenic	(GAATG)n|Satellite|Satellite	174501	NR_046228	100874392	Hs.648245	NR_046228		ANKRD20A12P	-	ankyrin repeat domain 20 family member A12, pseudogene	pseudo
peak3371	chr3	64194623	64195295	+	1	NA	intron (NM_198859, intron 1 of 7)	(TCCA)n|Simple_repeat|Simple_repeat	16172	NM_198859	166336	Hs.148105	NM_198859	ENSG00000163637	PRICKLE2	EPM5	prickle planar cell polarity protein 2	protein-coding
peak920	chr12	5428869	5429011	+	1	NA	Intergenic	L1MA5|LINE|L1	-76623	NR_120477	101929584	Hs.436529	NR_120476	ENSG00000256115	LINC02443	-	long intergenic non-protein coding RNA 2443	ncRNA
peak238	chr1	110118030	110118229	+	1	NA	intron (NM_006496, intron 3 of 8)	intron (NM_006496, intron 3 of 8)	-23386	NR_029583	406974		NR_029583	ENSG00000284443	MIR197	MIRN197|miR-197|miRNA197	microRNA 197	ncRNA
peak311	chr1	182389626	182389832	+	1	NA	Intergenic	L1PA16|LINE|L1	12973	NR_034131	388719	Hs.508989	NM_001010899	ENSG00000203729	LINC00272	C1orf120|NCRNA00272	long intergenic non-protein coding RNA 272	ncRNA
peak3904	chr5	178681978	178682177	+	1	NA	intron (NM_021599, intron 3 of 10)	(TGGA)n|Simple_repeat|Simple_repeat	90354	NM_021599	9509	Hs.23871	NM_014244	ENSG00000087116	ADAMTS2	ADAM-TS2|ADAMTS-2|ADAMTS-3|EDSDERMS|NPI|PC I-NP|PCI-NP|PCINP|PCPNI|PNPI	ADAM metallopeptidase with thrombospondin type 1 motif 2	protein-coding
peak1544	chr15	98981153	98981329	+	1	NA	3' UTR (NM_182562, exon 7 of 7)	3' UTR (NM_182562, exon 7 of 7)	-17014	NR_146567	105371011		NR_146566		LINC02351	-	long intergenic non-protein coding RNA 2351	ncRNA
peak3765	chr5	43436586	43436801	+	1	NA	Intergenic	AluJb|SINE|Alu	-24200	NM_001301874	56477	Hs.656904	NM_019846	ENSG00000151882	CCL28	CCK1|MEC|SCYA28	C-C motif chemokine ligand 28	protein-coding
peak529	chr10	73192041	73192224	+	1	NA	intron (NM_052836, intron 1 of 12)	(TG)n|Simple_repeat|Simple_repeat	35441	NM_001171931	64072	Hs.656032	NM_022124	ENSG00000107736	CDH23	CDHR23|PITA5|USH1D	cadherin related 23	protein-coding
peak2553	chr2	91599253	91599581	+	1	NA	Intergenic	HSATII|Satellite|Satellite	248558	NR_027238	654342	Hs.469287	NR_027238		LOC654342	-	lymphocyte-specific protein 1 pseudogene	pseudo
peak1228	chr13	80497050	80497294	+	1	NA	Intergenic	L1PA10|LINE|L1	50451	NR_120413	101927195	Hs.342412	NR_120413	ENSG00000229175	LINC00382	TCONS_00021500	long intergenic non-protein coding RNA 382	ncRNA
peak681	chr11	2066316	2067032	+	1	NA	Intergenic	Intergenic	-43978	NR_131224	283120	Hs.533566	NR_002196	ENSG00000130600	H19	ASM|ASM1|BWS|D11S813E|LINC00008|NCRNA00008|WT2	H19, imprinted maternally expressed transcript (non-protein coding)	ncRNA
peak2078	chr18	22315477	22316204	+	1	NA	intron (NR_134604, intron 2 of 2)	(TG)n|Simple_repeat|Simple_repeat	10095	NR_134604	105372028	Hs.569901	NR_134604	ENSG00000266573	LOC105372028	-	uncharacterized LOC105372028	ncRNA
peak3146	chr22	20151681	20151702	+	1	NA	Intergenic	(CCA)n|Simple_repeat|Simple_repeat	-14260	NM_001243537	388849	Hs.454905	NM_001243537	ENSG00000234409	CCDC188	-	coiled-coil domain containing 188	protein-coding
peak3610	chr4	64303462	64303631	+	1	NA	Intergenic	L1PA17|LINE|L1	971632	NM_001010874	253017	Hs.227752	NM_001010874	ENSG00000205678	TECRL	CPVT3|GPSN2L|SRD5A2L2|TERL	trans-2,3-enoyl-CoA reductase like	protein-coding
peak3442	chr3	136447954	136448203	+	1	NA	intron (NM_005862, intron 1 of 33)	AluJb|SINE|Alu	23167	NM_005862	10274	Hs.412586	NM_005862	ENSG00000118007	STAG1	MRD47|SA1|SCC3A	stromal antigen 1	protein-coding
peak2070	chr18	15404232	15404624	+	1	NA	Intergenic	ALR/Alpha|Satellite|centr	-78510	NR_027417	644669	Hs.579474	NR_027417	ENSG00000215512	LOC644669	-	ankyrin repeat domain 30B pseudogene	pseudo
peak4626	chr8	143312213	143312391	+	1	NA	intron (NM_145003, intron 12 of 13)	(TCCA)n|Simple_repeat|Simple_repeat	32585	NR_024378	619434	Hs.393308	NR_024378	ENSG00000254008	LINC00051	C8orf43|NCRNA00051	long intergenic non-protein coding RNA 51	ncRNA
peak3911	chr6	440605	440767	+	1	NA	Intergenic	Intergenic	48947	NM_001195286	3662	Hs.401013	NM_002460	ENSG00000137265	IRF4	LSIRF|MUM1|NF-EM5|SHEP8	interferon regulatory factor 4	protein-coding
peak2829	chr20	23960750	23961084	+	1	NA	Intergenic	Intergenic	6595	NM_178312	92086	Hs.355394	NM_080920	ENSG00000149435	GGTLC1	GGTL6|GGTLA3|GGTLA4|dJ831C21.1|dJ831C21.2	gamma-glutamyltransferase light chain 1	protein-coding
peak1922	chr17	36193901	36194100	+	1	NA	Intergenic	(CA)n|Simple_repeat|Simple_repeat	50363	NR_024178	284100	Hs.434159	NM_001129906	ENSG00000276715	YWHAEP7	-	tyrosine 3-monooxygenase/tryptophan 5-monooxygenase activation protein epsilon pseudogene 7	pseudo
peak3247	chr22	47401123	47401750	+	1	NA	intron (NM_014346, intron 10 of 12)	(CA)n|Simple_repeat|Simple_repeat	-89498	NR_122047	642757	Hs.632786	NR_122047	ENSG00000280080	TBC1D22A-AS1	-	TBC1D22A antisense RNA 1	ncRNA
peak1102	chr12	122188526	122189160	+	1	NA	intron (NM_001080825, intron 4 of 11)	(CACAC)n|Simple_repeat|Simple_repeat	38185	NM_001080825	144404	Hs.644504	NM_001080825	ENSG00000188735	TMEM120B	-	transmembrane protein 120B	protein-coding
peak2788	chr2	242931709	242932784	+	1	NA	intron (NR_110220, intron 3 of 3)	(TCCA)n|Simple_repeat|Simple_repeat	-11114	NR_149023	285097	Hs.653239	NR_149023	ENSG00000280119	LOC285097	-	uncharacterized FLJ38379	ncRNA
peak728	chr11	39240810	39240954	+	1	NA	Intergenic	A-rich|Low_complexity|Low_complexity	570474	NR_120553	101928536	Hs.144776	NR_120553	ENSG00000254562	LINC01493	-	long intergenic non-protein coding RNA 1493	ncRNA
peak1118	chr12	128116514	128116673	+	1	NA	intron (NR_120451, intron 3 of 3)	(TG)n|Simple_repeat|Simple_repeat	4419	NR_120451	101927637	Hs.170413	NR_120451	ENSG00000256022	LINC02411	-	long intergenic non-protein coding RNA 2411	ncRNA
peak3382	chr3	73393807	73393977	+	1	NA	Intergenic	(TG)n|Simple_repeat|Simple_repeat	89255	NM_001303142	23024	Hs.660347	NM_015009	ENSG00000121440	PDZRN3	LNX3|SEMACAP3|SEMCAP3	PDZ domain containing ring finger 3	protein-coding
peak638	chr10	133541922	133542012	+	1	NA	Intergenic	(CA)n|Simple_repeat|Simple_repeat	80568	NR_038365	399827	Hs.523353	NM_001001677	ENSG00000189275	LINC01164	-	long intergenic non-protein coding RNA 1164	ncRNA
peak1498	chr15	72385208	72385506	+	1	NA	intron (NM_006901, intron 1 of 41)	intron (NM_006901, intron 1 of 41)	-21242	NM_001166340	123228	Hs.513002	NM_145204	ENSG00000166192	SENP8	DEN1|NEDP1|PRSC2	SUMO peptidase family member, NEDD8 specific	protein-coding
peak2839	chr20	26075181	26075389	+	1	NA	Intergenic	(CACCAT)n|Simple_repeat|Simple_repeat	19392	NR_003678	149934	Hs.711274	NM_001039379	ENSG00000240108	NCOR1P1	C20orf191|bB329D4.2	nuclear receptor corepressor 1 pseudogene 1	pseudo
peak3861	chr5	149085931	149086045	+	1	NA	Intergenic	CT-rich|Low_complexity|Low_complexity	-23827	NM_001172698	133522	Hs.483816	NM_133263	ENSG00000155846	PPARGC1B	ERRL1|PERC|PGC-1(beta)|PGC1B	PPARG coactivator 1 beta	protein-coding
peak4663	chr9	14634568	14634720	+	1	NA	intron (NR_148718, intron 9 of 11)	L1MA4A|LINE|L1	58900	NM_001354124	340481	Hs.649522	NM_178566	ENSG00000175893	ZDHHC21	DHHC-21|DHHC21|DNZ1|HSPC097	zinc finger DHHC-type containing 21	protein-coding
peak3311	chr3	13910941	13911038	+	1	NA	intron (NM_004625, intron 2 of 3)	A-rich|Low_complexity|Low_complexity	10629	NM_004625	7476	Hs.72290	NM_004625	ENSG00000154764	WNT7A	-	Wnt family member 7A	protein-coding
peak3373	chr3	68176782	68177060	+	1	NA	intron (NM_001252216, intron 2 of 4)	(TGG)n|Simple_repeat|Simple_repeat	123562	NM_213609	407738	Hs.655061	NM_213609	ENSG00000183662	FAM19A1	TAFA-1|TAFA1	family with sequence similarity 19 member A1, C-C motif chemokine like	protein-coding
peak2852	chr20	29621011	29621197	+	1	NA	intron (NR_132316, intron 2 of 5)	L1M4|LINE|L1	9056	NR_132316	102723316		NR_132316		FRG1DP	-	FSHD region gene 1 family member D, pseudogene	pseudo
peak4394	chr7	157921829	157925515	+	1	NA	intron (NM_130842, intron 8 of 21)	(CA)n|Simple_repeat|Simple_repeat	276395	NR_038966	100506585	Hs.661265	NR_038966	ENSG00000233038	LOC100506585	-	uncharacterized LOC100506585	ncRNA
peak130	chr1	30298534	30298850	+	1	NA	Intergenic	(CA)n|Simple_repeat|Simple_repeat	211767	NR_110790	101929406	Hs.639413	NR_110790	ENSG00000233399	LINC01648	-	long intergenic non-protein coding RNA 1648	ncRNA
peak1895	chr17	22070079	22070551	+	1	NA	Intergenic	REP522|Satellite|telo	47878	NM_001190452	100462977	Hs.740185	NM_001190452	ENSG00000256618	MTRNR2L1	HN1	MT-RNR2 like 1	protein-coding
peak3846	chr5	134259717	134260539	+	1	NA	intron (NM_032151, intron 2 of 3)	intron (NM_032151, intron 2 of 3)	-3601	NR_039666
peak2177	chr19	3923583	3924109	+	1	NA	intron (NM_033064, intron 12 of 12)	(TGGA)n|Simple_repeat|Simple_repeat	-9255	NM_001289117	27231	Hs.135458	NM_014446	ENSG00000077009	NMRK2	ITGB1BP3|MIBP|NRK2	nicotinamide riboside kinase 2	protein-coding
peak4421	chr8	3551241	3551606	+	1	NA	intron (NM_033225, intron 7 of 69)	intron (NM_033225, intron 7 of 69)	-965432	NR_125425	101927815	Hs.571467	NR_125423	ENSG00000254319	LOC101927815	-	uncharacterized LOC101927815	ncRNA
peak720	chr11	19090558	19090577	+	1	NA	Intergenic	L1MA5|LINE|L1	-8339	NM_054030	117194	Hs.350566	NM_054030	ENSG00000183695	MRGPRX2	MGRG3|MRGX2	MAS related GPR family member X2	protein-coding
peak1513	chr15	79316230	79317355	+	1	NA	intron (NM_002891, intron 10 of 27)	(CA)n|Simple_repeat|Simple_repeat	-18790	NM_153815	5923	Hs.459035	NM_002891	ENSG00000058335	RASGRF1	CDC25|CDC25L|GNRP|GRF1|GRF55|H-GRF55|PP13187|ras-GRF1	Ras protein specific guanine nucleotide releasing factor 1	protein-coding
peak1146	chr12	131249274	131249588	+	1	NA	Intergenic	HAL1-2a_MD|LINE|L1	-48581	NM_001351227	23504	Hs.657441	NM_015347	ENSG00000060709	RIMBP2	PPP1R133|RBP2|RIM-BP2	RIMS binding protein 2	protein-coding
peak4950	chrY	13674303	13674822	+	1	NA	Intergenic	(GAATG)n|Satellite|Satellite	858827	NR_033667	352887	Hs.546221	NR_033667	ENSG00000206159	GYG2P1	GYG2P	glycogenin 2 pseudogene 1	pseudo
peak40	chr1	5868585	5869773	+	1	NA	Intergenic	Intergenic	53622	NR_039838	100616421		NR_039838	ENSG00000264101	MIR4689	mir-4689	microRNA 4689	ncRNA
peak4836	chr9	135253368	135253733	+	1	NA	intron (NM_007344, intron 10 of 10)	(TG)n|Simple_repeat|Simple_repeat	-23177	NM_001351528	23064	Hs.460317	NM_015046	ENSG00000107290	SETX	ALS4|AOA2|SCAR1|Sen1|bA479K20.2	senataxin	protein-coding
peak3102	chr21	44035489	44036445	+	1	NA	promoter-TSS (NR_131192)	promoter-TSS (NR_131192)	-762	NR_131192	101928233	Hs.534827	NR_131192	ENSG00000225431	LINC01671	-	long intergenic non-protein coding RNA 1671	ncRNA
peak1602	chr16	19608375	19608509	+	1	NA	intron (NM_001300743, intron 8 of 27)	AluJo|SINE|Alu	41705	NM_001300743	57020	Hs.654964	NM_020314	ENSG00000103544	VPS35L	C16orf62	VPS35 endosomal protein sorting factor like	protein-coding
peak1626	chr16	26824205	26824883	+	1	NA	Intergenic	(GTGTG)n|Simple_repeat|Simple_repeat	-253675	NM_001145545	162083	Hs.120831	NM_182831		C16orf82	TNT	chromosome 16 open reading frame 82	protein-coding
peak1297	chr14	38162712	38162914	+	1	NA	intron (NM_001310135, intron 5 of 32)	L1MA2|LINE|L1	98409	NM_001310135	319089	Hs.659936	NM_001007795	ENSG00000139865	TTC6	C14orf25|NCRNA00291	tetratricopeptide repeat domain 6	protein-coding
peak1890	chr17	21329862	21330663	+	1	NA	Intergenic	Intergenic	21814	NM_001194958	100134444	Hs.200629	NM_001194958	ENSG00000260458	KCNJ18	KIR2.6|TTPP2	potassium voltage-gated channel subfamily J member 18	protein-coding
peak4426	chr8	6739657	6739941	+	1	NA	Intergenic	(TG)n|Simple_repeat|Simple_repeat	-4270	NM_005218	1672	Hs.32949	NM_005218	ENSG00000164825	DEFB1	BD1|DEFB-1|DEFB101|HBD1	defensin beta 1	protein-coding
peak555	chr10	88075491	88075690	+	1	NA	intron (NM_017551, intron 2 of 15)	(TCCA)n|Simple_repeat|Simple_repeat	50660	NM_017551	2894	Hs.530653	NM_017551	ENSG00000182771	GRID1	GluD1	glutamate ionotropic receptor delta type subunit 1	protein-coding
peak24	chr1	4428884	4429776	+	1	NA	Intergenic	(ATGGTG)n|Simple_repeat|Simple_repeat	-42781	NR_027088	284661	Hs.278112	NR_027088	ENSG00000235054	LINC01777	-	long intergenic non-protein coding RNA 1777	ncRNA
peak2174	chr19	3476951	3477642	+	1	NA	intron (NM_001136503, intron 3 of 3)	(TGGA)n|Simple_repeat|Simple_repeat	3244	NM_001136503	284422	Hs.130714	NM_001136503	ENSG00000095932	SMIM24	C19orf77|HSPC323|MARDI	small integral membrane protein 24	protein-coding
peak4160	chr7	33345538	33345669	+	1	NA	intron (NM_001033604, intron 9 of 21)	L1MA3|LINE|L1	176451	NM_001348039	27241	Hs.372360	NM_014451	ENSG00000122507	BBS9	B1|C18|D1|PTHB1	Bardet-Biedl syndrome 9	protein-coding
peak148	chr1	37079285	37079433	+	1	NA	Intergenic	(CATA)n|Simple_repeat|Simple_repeat	-130444	NM_156039	1441	Hs.524517	NM_000760	ENSG00000119535	CSF3R	CD114|GCSFR|SCN7	colony stimulating factor 3 receptor	protein-coding
peak3634	chr4	111155016	111155378	+	1	NA	Intergenic	(TG)n|Simple_repeat|Simple_repeat	-35377	NM_024090	79071	Hs.412939	NM_024090	ENSG00000170522	ELOVL6	FACE|FAE|LCE	ELOVL fatty acid elongase 6	protein-coding
peak3557	chr4	8168219	8168440	+	1	NA	Intergenic	(TCCA)n|Simple_repeat|Simple_repeat	-7770	NM_032432	84448	Hs.233404	NM_032432	ENSG00000163995	ABLIM2	-	actin binding LIM protein family member 2	protein-coding
peak1534	chr15	90289258	90289902	+	1	NA	Intergenic	(CA)n|Simple_repeat|Simple_repeat	4960	NM_018670	55897	Hs.447531	NM_018670	ENSG00000166823	MESP1	bHLHc5	mesoderm posterior bHLH transcription factor 1	protein-coding
peak2289	chr19	27769562	27770944	+	1	NA	Intergenic	ALR/Alpha|Satellite|centr	-514086	NR_110691	101927151	Hs.567934	NR_110687	ENSG00000267575	LOC101927151	-	uncharacterized LOC101927151	ncRNA
peak4045	chr6	160955984	160956742	+	1	NA	intron (NM_005577, intron 38 of 39)	HAL1-2a_MD|LINE|L1	-24207	NR_028092	80350	Hs.654503	NM_024492	ENSG00000213071	LPAL2	APOA2|APOAL|APOARGC|apo(a)rg-C	lipoprotein(a) like 2, pseudogene	pseudo
peak540	chr10	80661172	80661894	+	1	NA	Intergenic	HAL1-2a_MD|LINE|L1	165672	NR_024429	283050	Hs.309176	NR_015429	ENSG00000224596	ZMIZ1-AS1	-	ZMIZ1 antisense RNA 1	ncRNA
peak388	chr1	240414422	240414558	+	1	NA	intron (NM_020066, intron 6 of 17)	L1MA4A|LINE|L1	159305	NM_001348094	56776	Hs.24889	NM_020066	ENSG00000155816	FMN2	-	formin 2	protein-coding
peak4666	chr9	19261750	19262140	+	1	NA	intron (NR_073201, intron 1 of 31)	L1MA3|LINE|L1	31182	NM_017925	55667	Hs.249591	NM_017925	ENSG00000137145	DENND4C	C9orf55|C9orf55B|RAB10GEF|bA513M16.3	DENN domain containing 4C	protein-coding
peak2237	chr19	14706503	14706840	+	1	NA	intron (NR_109784, intron 8 of 13)	HAL1-2a_MD|LINE|L1	12775	NR_109784	388512	Hs.567933	NM_207390	ENSG00000187912	CLEC17A	-	C-type lectin domain containing 17A	protein-coding
peak1847	chr17	94832	95154	+	1	NA	intron (NM_001190411, intron 6 of 8)	(TG)n|Simple_repeat|Simple_repeat	-57951	NR_104420	100506371		NR_104420		LINC02091	-	long intergenic non-protein coding RNA 2091	ncRNA
peak514	chr10	50017203	50017751	+	1	NA	intron (NM_020945, intron 28 of 61)	(CACCAT)n|Simple_repeat|Simple_repeat	104803	NM_001006939	474354	Hs.202438	NM_001006939	ENSG00000165383	LRRC18	UNQ933|UNQ9338|VKGE9338	leucine rich repeat containing 18	protein-coding
peak2619	chr2	122236372	122236638	+	1	NA	intron (NM_001142274, intron 8 of 37)	(CA)n|Simple_repeat|Simple_repeat	-51951	NR_023343	100151683	Hs.689638	NR_023343	ENSG00000264229	RNU4ATAC	MOPD1|RFMN|RNU4ATAC1|TALS|U4ATAC	RNA, U4atac small nuclear (U12-dependent splicing)	snRNA
peak1896	chr17	22252021	22253400	+	1	NA	Intergenic	ALR/Alpha|Satellite|centr	230273	NM_001190452	100462977	Hs.740185	NM_001190452	ENSG00000256618	MTRNR2L1	HN1	MT-RNR2 like 1	protein-coding
peak1608	chr16	21588365	21589238	+	1	NA	Intergenic	L1M4|LINE|L1	-19741	NM_001288659	51108	Hs.279583	NM_016025	ENSG00000197006	METTL9	CGI-81|DREV|DREV1|PAP1	methyltransferase like 9	protein-coding
peak3633	chr4	110071062	110071267	+	1	NA	intron (NM_001256074, intron 2 of 31)	(TG)n|Simple_repeat|Simple_repeat	152359	NM_001256074	84570	Hs.658842	NM_032518	ENSG00000188517	COL25A1	AMY|CFEOM5|CLAC|CLAC-P|CLACP	collagen type XXV alpha 1 chain	protein-coding
peak3127	chr21	46462012	46462583	+	1	NA	Intergenic	(TG)n|Simple_repeat|Simple_repeat	30829	NR_027292	728039	Hs.309203	NM_032653	ENSG00000235374	SSR4P1	C21orf122|PRED57|PRED90	signal sequence receptor subunit 4 pseudogene 1	pseudo
peak2	chr1	924230	924654	+	1	NA	Intergenic	Intergenic	-6945	NM_001291367	84808	Hs.271462	NM_032722	ENSG00000187642	PERM1	C1orf170	PPARGC1 and ESRR induced regulator, muscle 1	protein-coding
peak3010	chr21	10939983	10940305	+	1	NA	intron (NM_199259, intron 13 of 22)	AluSz6|SINE|Alu	50799	NM_199259	7179	Hs.122986	NM_199259	ENSG00000274391	TPTE	CT44|PTEN2	transmembrane phosphatase with tensin homology	protein-coding
peak1009	chr12	89524987	89525478	+	1	NA	Intergenic	(CA)n|Simple_repeat|Simple_repeat	-111763	NR_038385	728084	Hs.132563	NR_038385	ENSG00000246363	LINC02458	-	long intergenic non-protein coding RNA 2458	ncRNA
peak2523	chr2	63106581	63106630	+	1	NA	intron (NM_001354213, intron 11 of 24)	L1PA15|LINE|L1	168241	NR_027069	100132215	Hs.656781	NR_027069	ENSG00000231609	LOC100132215	-	uncharacterized LOC100132215	ncRNA
peak437	chr10	12657466	12658139	+	1	NA	intron (NM_153498, intron 2 of 10)	(TG)n|Simple_repeat|Simple_repeat	37050	NR_039700	100616151		NR_039700	ENSG00000263584	MIR4480	-	microRNA 4480	ncRNA
peak341	chr1	210693158	210693853	+	1	NA	intron (NM_001170564, intron 7 of 9)	AluSx3|SINE|Alu	190865	NM_001170580	55733	Hs.58650	NM_018194	ENSG00000054392	HHAT	MART2|SKI1|Skn	hedgehog acyltransferase	protein-coding
peak1786	chr16	83030436	83030844	+	1	NA	intron (NM_001220490, intron 2 of 12)	HAL1-2a_MD|LINE|L1	-6737	NR_110937	101928417	Hs.569538	NR_110937	ENSG00000260832	LOC101928417	-	uncharacterized LOC101928417	ncRNA
peak4466	chr8	38073868	38073968	+	1	NA	Intergenic	AluSz6|SINE|Alu	-15091	NM_001164234	23259	Hs.434966	NM_015214	ENSG00000085788	DDHD2	SAMWD1|SPG54|iPLA(1)gamma	DDHD domain containing 2	protein-coding
peak4653	chr9	2777478	2777771	+	1	NA	Intergenic	L1PA15|LINE|L1	60098	NM_133497	169522	Hs.622675	NM_133497	ENSG00000168263	KCNV2	KV11.1|Kv8.2|RCD3B	potassium voltage-gated channel modifier subfamily V member 2	protein-coding
peak3024	chr21	11115461	11116642	+	1	NA	Intergenic	HERVIP10FH-int|LTR|ERV1	-17114	NM_001187	574	Hs.545789	NM_001187		BAGE	BAGE1|CT2.1	B melanoma antigen	protein-coding
peak73	chr1	10867159	10867382	+	1	NA	Intergenic	(TCCA)n|Simple_repeat|Simple_repeat	-10537	NM_017766	54897	Hs.439894	NM_017766	ENSG00000130940	CASZ1	CAS11|CST|SRG|ZNF693|dJ734G22.1	castor zinc finger 1	protein-coding
peak1365	chr14	97468715	97468969	+	1	NA	Intergenic	(TCCA)n|Simple_repeat|Simple_repeat	58926	NR_104113	145249	Hs.592323	NR_104113	ENSG00000225163	LINC00618	C14orf63	long intergenic non-protein coding RNA 618	ncRNA
peak4038	chr6	157691395	157691650	+	1	NA	Intergenic	(CACCAT)n|Simple_repeat|Simple_repeat	53769	NM_018452	729515	Hs.157212	NM_018452	ENSG00000215712	TMEM242	BM033|C6orf35	transmembrane protein 242	protein-coding
peak3504	chr4	1384758	1385048	+	1	NA	promoter-TSS (NM_175918)	promoter-TSS (NM_175918)	-437	NM_175918	285464	Hs.26410	NM_175918	ENSG00000163945	CRIPAK	-	cysteine rich PAK1 inhibitor	protein-coding
peak996	chr12	62682464	62682577	+	1	NA	intron (NR_147080, intron 1 of 19)	L1PA15-16|LINE|L1	28380	NR_106740	102465133		NR_106740	ENSG00000284360	MIR6125	hsa-mir-6125|mir-6125	microRNA 6125	ncRNA
peak4675	chr9	35913316	35914427	+	1	NA	Intergenic	(TG)n|Simple_repeat|Simple_repeat	4391	NM_001348107	158376	Hs.302677	NM_001348107	ENSG00000235387	SPAAR	LINC00961|SPAR	small regulatory polypeptide of amino acid response	protein-coding
peak4951	chrY	13676205	13681152	+	1	NA	Intergenic	(GAATG)n|Satellite|Satellite	854711	NR_033667	352887	Hs.546221	NR_033667	ENSG00000206159	GYG2P1	GYG2P	glycogenin 2 pseudogene 1	pseudo
peak4515	chr8	57258790	57259016	+	1	NA	Intergenic	L1P4|LINE|L1	-25568	NM_001318049	195814	Hs.170673	NM_138969	ENSG00000170786	SDR16C5	EPHD-2|RDH#2|RDH-E2|RDHE2|retSDR2	short chain dehydrogenase/reductase family 16C member 5	protein-coding
peak4635	chr8	143873184	143874080	+	1	NA	Intergenic	L1PA4|LINE|L1	-5624	NM_003695	8581	Hs.415762	NM_003695	ENSG00000167656	LY6D	E48|Ly-6D	lymphocyte antigen 6 family member D	protein-coding
peak2088	chr18	35360359	35361342	+	1	NA	Intergenic	(CA)n|Simple_repeat|Simple_repeat	123752	NR_036202	100422857		NR_036202	ENSG00000266530	MIR4318	-	microRNA 4318	ncRNA
peak3255	chr22	48363253	48363482	+	1	NA	Intergenic	(CA)n|Simple_repeat|Simple_repeat	-306809	NR_036172	100422916		NR_036172	ENSG00000266508	MIR3201	-	microRNA 3201	ncRNA
peak3985	chr6	56868199	56868468	+	1	NA	intron (NM_152731, intron 3 of 6)	(CAA)n|Simple_repeat|Simple_repeat	-42997	NM_001286275	57691	Hs.709521	NM_020931	ENSG00000168116	KIAA1586	-	KIAA1586	protein-coding
peak1088	chr12	118209710	118210594	+	1	NA	intron (NM_173598, intron 3 of 19)	(CA)n|Simple_repeat|Simple_repeat	195876	NM_173598	283455	Hs.375836	NM_173598	ENSG00000171435	KSR2	-	kinase suppressor of ras 2	protein-coding
peak3805	chr5	80255336	80255492	+	1	NA	intron (NR_105015, intron 1 of 3)	(TG)n|Simple_repeat|Simple_repeat	-1094	NM_006909	5924	Hs.162129	NM_006909	ENSG00000113319	RASGRF2	GRF2|RAS-GRF2	Ras protein specific guanine nucleotide releasing factor 2	protein-coding
peak3968	chr6	43261631	43262582	+	1	NA	Intergenic	HAL1-2a_MD|LINE|L1	-3892	NM_006672	10864	Hs.485438	NM_006672	ENSG00000137204	SLC22A7	NLT|OAT2|hOAT11	solute carrier family 22 member 7	protein-coding
peak2370	chr19	45186341	45186574	+	1	NA	intron (NM_001127893, intron 7 of 7)	intron (NM_001127893, intron 7 of 7)	11733	NM_001127893	56971	Hs.416925	NM_020219	ENSG00000186567	CEACAM19	CEACM19|CEAL1	carcinoembryonic antigen related cell adhesion molecule 19	protein-coding
peak1226	chr13	61052718	61052945	+	1	NA	intron (NM_001146070, intron 5 of 13)	L1PA16|LINE|L1	81404	NM_001146070	81550	Hs.525061	NM_030794	ENSG00000083544	TDRD3	-	tudor domain containing 3	protein-coding
peak2691	chr2	178214125	178214825	+	1	NA	intron (NR_026966, intron 1 of 8)	intron (NR_026966, intron 1 of 8)	-35865	NR_106767	102465255		NR_106767	ENSG00000278418	MIR6512	hsa-mir-6512|mir-6512	microRNA 6512	ncRNA
peak4102	chr7	10042	10241	+	1	NA	Intergenic	(CCCTAA)n|Simple_repeat|Simple_repeat	139297	NR_134325	102723672	Hs.605204	NR_134325		LOC102723672	-	uncharacterized LOC102723672	ncRNA
peak3097	chr21	43603455	43604426	+	1	NA	Intergenic	(TG)n|Simple_repeat|Simple_repeat	-15859	NM_207627	9619	Hs.124649	NM_004915	ENSG00000160179	ABCG1	ABC8|WHITE1	ATP binding cassette subfamily G member 1	protein-coding
peak4923	chrX	152647986	152649285	+	1	NA	Intergenic	(CA)n|Simple_repeat|Simple_repeat	17519	NM_001351294	649238	Hs.112603	NM_001351293	ENSG00000214897	PNMA6E	-	PNMA family member 6E	protein-coding
peak469	chr10	38772474	38818953	+	1	NA	Intergenic	(GAATG)n|Satellite|Satellite	78639	NR_024497	399744	Hs.497951	NM_001013665		LINC00999	-	long intergenic non-protein coding RNA 999	ncRNA
peak2038	chr17	78954305	78954535	+	1	NA	Intergenic	(TGAG)n|Simple_repeat|Simple_repeat	-9407	NR_148968	400627	Hs.591201	NR_148968	ENSG00000261924	LOC400627	-	uncharacterized LOC400627	ncRNA
peak1653	chr16	33424057	33424253	+	1	NA	Intergenic	AluYc3|SINE|Alu	-125453	NR_033866	390705	Hs.278513	NR_033866		LOC390705	-	protein phosphatase 2 regulatory subunit B'', beta pseudogene	pseudo
peak3551	chr4	7691611	7692366	+	1	NA	intron (NM_020777, intron 11 of 26)	(TGGA)n|Simple_repeat|Simple_repeat	-63829	NR_026892	84740	Hs.663029	NM_032654	ENSG00000272620	AFAP1-AS1	AFAP1-AS|AFAP1AS	AFAP1 antisense RNA 1	ncRNA
peak2246	chr19	16363849	16364397	+	1	NA	Intergenic	(CA)n|Simple_repeat|Simple_repeat	55458	NM_032493	8907	Hs.71040	NM_032493	ENSG00000072958	AP1M1	AP47|CLAPM2|CLTNM|MU-1A	adaptor related protein complex 1 subunit mu 1	protein-coding
peak669	chr11	1512719	1513059	+	1	NA	Intergenic	(CA)n|Simple_repeat|Simple_repeat	-4880	NM_001172223	81532	Hs.370360	NM_053005	ENSG00000182208	MOB2	HCCA2	MOB kinase activator 2	protein-coding
peak1361	chr14	95711776	95711970	+	1	NA	intron (NM_024734, intron 1 of 12)	(TGGA)n|Simple_repeat|Simple_repeat	74372	NM_024734	79789	Hs.301478	NM_024734	ENSG00000165959	CLMN	-	calmin	protein-coding
peak660	chr11	954461	954779	+	1	NA	intron (NM_012305, intron 1 of 21)	(TG)n|Simple_repeat|Simple_repeat	28811	NM_012305	161	Hs.19121	NM_012305	ENSG00000183020	AP2A2	ADTAB|CLAPA2|HIP-9|HIP9|HYPJ	adaptor related protein complex 2 subunit alpha 2	protein-coding
peak1728	chr16	57094361	57094583	+	1	NA	intron (NM_032206, intron 29 of 47)	intron (NM_032206, intron 29 of 47)	-31983	NM_152727	221184	Hs.339809	NM_152727	ENSG00000140848	CPNE2	COPN2|CPN2	copine 2	protein-coding
peak4713	chr9	81737619	81737847	+	1	NA	Intergenic	Intergenic	22848	NR_109771	101927450	Hs.738041	NR_109771	ENSG00000260995	LOC101927450	-	uncharacterized LOC101927450	ncRNA
peak3310	chr3	13724471	13725082	+	1	NA	intron (NR_027103, intron 1 of 5)	(CA)n|Simple_repeat|Simple_repeat	32555	NR_027103	285375	Hs.319969	NR_027103	ENSG00000224514	LINC00620	-	long intergenic non-protein coding RNA 620	ncRNA
peak137	chr1	31760702	31760929	+	1	NA	intron (NM_004814, intron 4 of 9)	AluSq|SINE|Alu	8829	NM_004814	9410	Hs.33962	NM_004814	ENSG00000060688	SNRNP40	40K|HPRP8BP|PRP8BP|PRPF8BP|SPF38|WDR57	small nuclear ribonucleoprotein U5 subunit 40	protein-coding
peak2759	chr2	240006398	240006698	+	1	NA	TTS (NR_039643)	TTS (NR_039643)	1074	NR_039643	100616493		NR_039643	ENSG00000264810	MIR4441	-	microRNA 4441	ncRNA
peak2639	chr2	129878134	129878343	+	1	NA	Intergenic	L1PB3|LINE|L1	153226	NR_122042	151121	Hs.531687	NM_001033657	ENSG00000204460	LINC01854	-	long intergenic non-protein coding RNA 1854	ncRNA
peak2815	chr20	23168854	23169865	+	1	NA	Intergenic	(TG)n|Simple_repeat|Simple_repeat	-56086	NR_034149	200261	Hs.352228	NM_182535	ENSG00000233746	LINC00656	-	long intergenic non-protein coding RNA 656	ncRNA
peak2121	chr18	68499802	68499884	+	1	NA	Intergenic	L1M2|LINE|L1	-181750	NM_001278515	220158	Hs.448217	NM_178506		GTSCR1	-	Gilles de la Tourette syndrome chromosome region, candidate 1	protein-coding
peak2458	chr2	8410194	8410273	+	1	NA	intron (NR_152741, intron 8 of 9)	AluSq|SINE|Alu	58316	NR_034135	339789	Hs.565619	NR_034135	ENSG00000236790	LINC00299	C2orf46|NCRNA00299	long intergenic non-protein coding RNA 299	ncRNA
peak4071	chr6	167380006	167380221	+	1	NA	Intergenic	L1PA16|LINE|L1	-10036	NM_003730	8635	Hs.529989	NM_003730	ENSG00000026297	RNASET2	RNASE6PL|bA514O12.3	ribonuclease T2	protein-coding
peak3588	chr4	40297055	40297656	+	1	NA	Intergenic	(TCTCTG)n|Simple_repeat|Simple_repeat	-11847	NR_121641	101060498	Hs.351492	NR_121640	ENSG00000249241	LINC02265	-	long intergenic non-protein coding RNA 2265	ncRNA
peak981	chr12	50273276	50273815	+	1	NA	intron (NM_012306, intron 11 of 11)	(TG)n|Simple_repeat|Simple_repeat	24215	NM_012306	23017	Hs.567424	NM_012306	ENSG00000135472	FAIM2	LFG|LFG2|NGP35|NMP35|TMBIM2	Fas apoptotic inhibitory molecule 2	protein-coding
peak3538	chr4	7119716	7120338	+	1	NA	Intergenic	(TGGA)n|Simple_repeat|Simple_repeat	-14924	NR_027441	730971	Hs.591718	NR_027441		LINC02447	-	long intergenic non-protein coding RNA 2447	ncRNA
peak4742	chr9	92924655	92925229	+	1	NA	Intergenic	(CA)n|Simple_repeat|Simple_repeat	-121161	NR_038882	286370	Hs.407589	NR_038882	ENSG00000227555	MIR4290HG	-	MIR4290 host gene	ncRNA
peak4316	chr7	128527390	128528767	+	1	NA	intron (NM_001135914, intron 22 of 37)	(CA)n|Simple_repeat|Simple_repeat	21676	NM_001195150	100130705	Hs.641532	NM_001195150	ENSG00000272899	LOC100130705	-	uncharacterized LOC100130705	protein-coding
peak2115	chr18	60624916	60625482	+	1	NA	intron (NM_194449, intron 12 of 16)	AluSq2|SINE|Alu	242527	NM_194449	23239	Hs.465337	NM_194449	ENSG00000081913	PHLPP1	PHLPP|PLEKHE1|PPM3A|SCOP	PH domain and leucine rich repeat protein phosphatase 1	protein-coding
peak3724	chr5	4420145	4420460	+	1	NA	Intergenic	(TG)n|Simple_repeat|Simple_repeat	-353292	NR_104619	101929153	Hs.385526	NR_104619	ENSG00000249521	LINC02114	-	long intergenic non-protein coding RNA 2114	ncRNA
peak1368	chr14	97647609	97648506	+	1	NA	Intergenic	(CA)n|Simple_repeat|Simple_repeat	26863	NR_146554	105370648		NR_146554	ENSG00000259110	LINC02304	-	long intergenic non-protein coding RNA 2304	ncRNA
peak2810	chr20	18189872	18190631	+	1	NA	Intergenic	Intergenic	64508	NR_028402	57325	Hs.488051	NM_020536	ENSG00000149474	KAT14	ATAC2|CRP2BP|CSRP2BP|PRO1194|dJ717M23.1	lysine acetyltransferase 14	protein-coding
peak2010	chr17	73409198	73409388	+	1	NA	Intergenic	L1MC4|LINE|L1	7143	NR_037449	100500841		NR_037449	ENSG00000264511	MIR3678	mir-3678	microRNA 3678	ncRNA
peak1220	chr13	50286994	50287542	+	1	NA	intron (NM_002267, intron 10 of 16)	L1MC4|LINE|L1	-21645	NR_103803	84650	Hs.433278	NM_032565	ENSG00000123179	EBPL	EBRP	emopamil binding protein like	protein-coding
peak588	chr10	115913525	115913648	+	1	NA	intron (NM_001321829, intron 4 of 16)	L1MB8|LINE|L1	20352	NR_031747	100302224		NR_031747	ENSG00000284442	MIR2110	hsa-mir-2110|mir-2110	microRNA 2110	ncRNA
peak170	chr1	43955108	43955133	+	1	NA	Intergenic	L1MB7|LINE|L1	-35460	NM_001243526	81888	Hs.709864	NM_031207	ENSG00000178922	HYI	HT036	hydroxypyruvate isomerase (putative)	protein-coding
peak4293	chr7	98841492	98841839	+	1	NA	Intergenic	(TCCA)n|Simple_repeat|Simple_repeat	-29259	NR_002147	84176	Hs.621401	NR_002147		MYH16	MHC20|MYH16P|MYH5	myosin heavy chain 16 pseudogene	pseudo
peak1482	chr15	65014260	65014325	+	1	NA	Intergenic	AluSz6|SINE|Alu	-18812	NM_001301302	4947	Hs.744924	NM_002537	ENSG00000180304	OAZ2	AZ2	ornithine decarboxylase antizyme 2	protein-coding
peak1058	chr12	111934023	111934871	+	1	NA	intron (NM_002973, intron 14 of 24)	L1MA3|LINE|L1	61781	NM_001291424	10019	Hs.506784	NM_005475	ENSG00000111252	SH2B3	IDDM20|LNK	SH2B adaptor protein 3	protein-coding
peak1347	chr14	93144190	93144537	+	1	NA	intron (NM_001319987, intron 7 of 8)	(TCCA)n|Simple_repeat|Simple_repeat	70684	NM_001008530	5641	Hs.18069	NM_005606	ENSG00000100600	LGMN	AEP|LGMN1|PRSC1	legumain	protein-coding
peak1971	chr17	56911340	56911562	+	1	NA	intron (NM_014906, intron 1 of 6)	L1P4|LINE|L1	78221	NR_048561	22843	Hs.245044	NM_014906	ENSG00000175175	PPM1E	CaMKP-N|POPX1|PP2CH|caMKN	protein phosphatase, Mg2+/Mn2+ dependent 1E	protein-coding
peak1796	chr16	85264588	85264617	+	1	NA	Intergenic	(TGGA)n|Simple_repeat|Simple_repeat	-51962	NR_038859	197196	Hs.679002	NM_153238	ENSG00000179219	LINC00311	NCRNA00311|TMEM148	long intergenic non-protein coding RNA 311	ncRNA
peak4814	chr9	130246601	130246800	+	1	NA	intron (NM_001005373, intron 16 of 25)	AluJo|SINE|Alu	32166	NM_001005374	90678	Hs.495188	NM_138361	ENSG00000148356	LRSAM1	CMT2P|RIFLE|TAL	leucine rich repeat and sterile alpha motif containing 1	protein-coding
peak2746	chr2	238038199	238040113	+	1	NA	Intergenic	(TG)n|Simple_repeat|Simple_repeat	45072	NM_006710	10920	Hs.531713	NM_006710	ENSG00000198612	COPS8	COP9|CSN8|SGN8	COP9 signalosome subunit 8	protein-coding
peak4921	chrX	139805363	139807683	+	1	NA	intron (NR_104228, intron 2 of 3)	intron (NR_104228, intron 2 of 3)	14599	NR_028344	286411	Hs.317627	NR_028344	ENSG00000203930	LINC00632	-	long intergenic non-protein coding RNA 632	ncRNA
peak1580	chr16	11655709	11656236	+	1	NA	intron (NR_024320, intron 1 of 3)	AluJo|SINE|Alu	24257	NM_004862	9516	Hs.459940	NM_004862	ENSG00000189067	LITAF	PIG7|SIMPLE|TP53I7	lipopolysaccharide induced TNF factor	protein-coding
peak1948	chr17	43059673	43060000	+	1	NA	Intergenic	(TGG)n|Simple_repeat|Simple_repeat	-14192	NM_006688	10882	Hs.134012	NM_006688	ENSG00000131094	C1QL1	C1QRF|C1QTNF14|CRF	complement C1q like 1	protein-coding
peak3403	chr3	94108184	94108411	+	1	NA	Intergenic	L1PA15|LINE|L1	201379	NR_106788	102466722		NR_106788	ENSG00000276830	MIR6730	hsa-mir-6730	microRNA 6730	ncRNA
peak114	chr1	22985334	22985697	+	1	NA	intron (NM_000491, intron 1 of 2)	(TGGA)n|Simple_repeat|Simple_repeat	6041	NM_000491	713	Hs.8986	NM_000491	ENSG00000173369	C1QB	-	complement C1q B chain	protein-coding
peak2334	chr19	35101631	35102191	+	1	NA	intron (NR_027620, intron 1 of 3)	L1MA5|LINE|L1	-16421	NM_001025591	284402	Hs.656990	NM_001025591	ENSG00000205209	SCGB2B2	SCGB4A2|SCGBL	secretoglobin family 2B member 2	protein-coding
peak1477	chr15	59081815	59081832	+	1	NA	intron (NM_001040450, intron 2 of 8)	AluJb|SINE|Alu	18262	NM_001040453	54629	Hs.591122	NM_019092	ENSG00000128923	MINDY2	FAM63B	MINDY lysine 48 deubiquitinase 2	protein-coding
peak4469	chr8	38626186	38627487	+	1	NA	intron (NM_001352804, intron 1 of 10)	(TG)n|Simple_repeat|Simple_repeat	12079	NM_001352782	6867	Hs.279245	NM_006283	ENSG00000147526	TACC1	Ga55	transforming acidic coiled-coil containing protein 1	protein-coding
peak499	chr10	45283873	45284112	+	1	NA	Intergenic	(CA)n|Simple_repeat|Simple_repeat	-122772	NM_001123376	643236	Hs.292788	NM_001123376	ENSG00000187783	TMEM72	C10orf127|KSP37	transmembrane protein 72	protein-coding
peak3479	chr3	194664106	194664353	+	1	NA	Intergenic	CT-rich|Low_complexity|Low_complexity	-151088	NR_104188	100874528	Hs.581659	NR_104188	ENSG00000233303	XXYLT1-AS1	-	XXYLT1 antisense RNA 1	ncRNA
peak2020	chr17	75854511	75854605	+	1	NA	Intergenic	(TCCA)n|Simple_repeat|Simple_repeat	25611	NR_028337	400624	Hs.514521	NM_001001685	ENSG00000204283	LINC01973	-	long intergenic non-protein coding RNA 1973	ncRNA
peak2103	chr18	48509463	48509659	+	1	NA	intron (NM_018696, intron 2 of 3)	AluSp|SINE|Alu	15174	NM_018696	55520	Hs.657360	NM_018696	ENSG00000141642	ELAC1	D29	elaC ribonuclease Z 1	protein-coding
peak885	chr11	122438398	122438588	+	1	NA	Intergenic	L1PB4|LINE|L1	-87905	NM_032873	84959	Hs.444075	NM_032873	ENSG00000154127	UBASH3B	STS-1|STS1|TULA-2|TULA2|p70	ubiquitin associated and SH3 domain containing B	protein-coding
peak2873	chr20	35193235	35193383	+	1	NA	intron (NR_109939, intron 2 of 4)	L1M4|LINE|L1	8369	NR_109939	101926987	Hs.647444	NR_109939	ENSG00000232907	DLGAP4-AS1	CCAT7	DLGAP4 antisense RNA 1	ncRNA
peak4568	chr8	127754819	127755003	+	1	NA	Intergenic	(T)n|Simple_repeat|Simple_repeat	-184200	NM_174911	157638	Hs.741352	NM_174911	ENSG00000168672	FAM84B	BCMP101|NSE2	family with sequence similarity 84 member B	protein-coding
peak1156	chr12	132023889	132025036	+	1	NA	Intergenic	HAL1-2a_MD|LINE|L1	108204	NR_146868	105370085	Hs.739274	NR_146868		LINC02414	-	long intergenic non-protein coding RNA 2414	ncRNA
peak4437	chr8	12416655	12416924	+	1	NA	intron (NR_047662, intron 8 of 8)	L1M2|LINE|L1	106331	NR_047662	729732	Hs.322761	NR_047662	ENSG00000283674	LOC729732	-	uncharacterized LOC729732	ncRNA
peak4056	chr6	163660812	163661015	+	1	NA	intron (NM_001080378, intron 5 of 5)	(CA)n|Simple_repeat|Simple_repeat	-47879	NR_122120	729658	Hs.728991	NR_122120		PACRG-AS3	-	PACRG antisense RNA 3	ncRNA
peak402	chr10	1265764	1266418	+	1	NA	intron (NM_018702, intron 6 of 9)	HAL1-2a_MD|LINE|L1	60383	NR_015376	399706	Hs.721191	NM_001010910	ENSG00000229205	LINC00200	C10orf139|NCRNA00200	long intergenic non-protein coding RNA 200	ncRNA
peak3925	chr6	8780830	8781017	+	1	NA	intron (NR_038980, intron 3 of 4)	HAL1|LINE|L1	128481	NR_004855	728655	Hs.214343	NR_004855		HULC	HCCAT1|LINC00078|NCRNA00078	hepatocellular carcinoma up-regulated long non-coding RNA	ncRNA
peak4516	chr8	57383864	57384086	+	1	NA	intron (NR_125813, intron 1 of 3)	(CA)n|Simple_repeat|Simple_repeat	-24682	NM_001135690	5179	Hs.339831	NM_006211	ENSG00000181195	PENK	PE|PENK-A	proenkephalin	protein-coding
peak1081	chr12	117033529	117033602	+	1	NA	Intergenic	(TGGA)n|Simple_repeat|Simple_repeat	36379	NM_001085481	643246	Hs.356061	NM_001085481	ENSG00000258102	MAP1LC3B2	ATG8G	microtubule associated protein 1 light chain 3 beta 2	protein-coding
peak1647	chr16	33393827	33393948	+	1	NA	Intergenic	AluSz|SINE|Alu	-95185	NR_033866	390705	Hs.278513	NR_033866		LOC390705	-	protein phosphatase 2 regulatory subunit B'', beta pseudogene	pseudo
peak4298	chr7	100550224	100551060	+	1	NA	exon (NM_005960, exon 2 of 15)	exon (NM_005960, exon 2 of 15)	3590	NM_005960	4584	Hs.703577	NM_005960	ENSG00000169894	MUC3A	MUC-3A|MUC3	mucin 3A, cell surface associated	protein-coding
peak4607	chr8	142551002	142551511	+	1	NA	Intergenic	(CA)n|Simple_repeat|Simple_repeat	-33926	NR_102364	389690	Hs.689547	NM_207414	ENSG00000226807	MROH5	-	maestro heat like repeat family member 5	protein-coding
peak1355	chr14	95057332	95057580	+	1	NA	intron (NM_000624, intron 5 of 5)	(CACTC)n|Simple_repeat|Simple_repeat	9750	NM_000624	5104	Hs.159628	NM_000624	ENSG00000188488	SERPINA5	PAI-3|PAI3|PCI|PCI-B|PLANH3|PROCI	serpin family A member 5	protein-coding
peak4728	chr9	91654663	91655130	+	1	NA	intron (NM_016848, intron 10 of 11)	HAL1-2a_MD|LINE|L1	48572	NM_005226	1903	Hs.585118	NM_005226	ENSG00000213694	S1PR3	EDG-3|EDG3|LPB3|S1P3	sphingosine-1-phosphate receptor 3	protein-coding
peak1840	chr16	88467893	88468565	+	1	NA	Intergenic	(TGGA)n|Simple_repeat|Simple_repeat	-25650	NM_001127464	84627	Hs.54925	NM_001127464	ENSG00000225614	ZNF469	BCS|BCS1	zinc finger protein 469	protein-coding
peak329	chr1	203665870	203666064	+	1	NA	intron (NM_001001396, intron 2 of 21)	(TG)n|Simple_repeat|Simple_repeat	-32742	NR_003019	677843	Hs.676135	NR_003019	ENSG00000221643	SNORA77	ACA63|SNORA77A	small nucleolar RNA, H/ACA box 77	snoRNA
peak4603	chr8	141130603	141131015	+	1	NA	intron (NM_001321646, intron 16 of 21)	(TCCA)n|Simple_repeat|Simple_repeat	-20175	NR_144431	359809	Hs.26814	NR_144431	ENSG00000282164	PEG13	-	paternally expressed 13	ncRNA
peak4453	chr8	27427331	27427671	+	1	NA	Intergenic	(TGGA)n|Simple_repeat|Simple_repeat	40767	NR_106902	102465508		NR_106902	ENSG00000284280	MIR6843	hsa-mir-6843	microRNA 6843	ncRNA
peak659	chr11	356664	357813	+	1	NA	Intergenic	(CA)n|Simple_repeat|Simple_repeat	-12557	NM_178537	338707	Hs.148074	NM_178537	ENSG00000182272	B4GALNT4	-	beta-1,4-N-acetyl-galactosaminyltransferase 4	protein-coding
peak1907	chr17	28502322	28502512	+	1	NA	intron (NM_001261467, intron 2 of 5)	AluSx|SINE|Alu	-58239	NR_036149	100423003		NR_036149	ENSG00000284399	MIR3184	-	microRNA 3184	ncRNA
peak4338	chr7	148158892	148159222	+	1	NA	Intergenic	(CA)n|Simple_repeat|Simple_repeat	-128600	NM_145304	202865	Hs.352212	NM_145304	ENSG00000170279	C7orf33	-	chromosome 7 open reading frame 33	protein-coding
peak589	chr10	115954411	115954598	+	1	NA	intron (NM_198795, intron 3 of 25)	L1MD1|LINE|L1	15475	NM_198795	56165	Hs.333132	NM_198795	ENSG00000095627	TDRD1	CT41.1	tudor domain containing 1	protein-coding
peak2022	chr17	76019809	76020453	+	1	NA	intron (NM_018996, intron 2 of 20)	AluSq2|SINE|Alu	19813	NM_001142640	57690	Hs.406810	NM_018996	ENSG00000078687	TNRC6C	-	trinucleotide repeat containing 6C	protein-coding
peak485	chr10	42617355	42617556	+	1	NA	Intergenic	T-rich|Low_complexity|Low_complexity	246038	NR_024380	441666	Hs.255729	NR_024380	ENSG00000215146	LOC441666	-	zinc finger protein 91 pseudogene	pseudo
peak1721	chr16	55053313	55053982	+	1	NA	Intergenic	(CA)n|Simple_repeat|Simple_repeat	88536	NM_005853	10265	Hs.435730	NM_005853	ENSG00000176842	IRX5	HMMS|IRX-2a|IRXB2	iroquois homeobox 5	protein-coding
peak2614	chr2	121238454	121238695	+	1	NA	Intergenic	(TG)n|Simple_repeat|Simple_repeat	-14649	NR_027181	84931	Hs.334519	NM_032845	ENSG00000280409	LINC01101	-	long intergenic non-protein coding RNA 1101	ncRNA
peak1910	chr17	30512082	30512469	+	1	NA	intron (NM_001033566, intron 8 of 19)	AluSp|SINE|Alu	-33685	NR_002222	503640	Hs.631752	NR_002222		ARGFXP2	-	arginine-fifty homeobox pseudogene 2	pseudo
peak2532	chr2	71798151	71799220	+	1	NA	intron (NM_001130455, intron 29 of 54)	(CA)n|Simple_repeat|Simple_repeat	104853	NM_001130986	8291	Hs.252180	NM_003494	ENSG00000135636	DYSF	FER1L1|LGMD2B|MMD1	dysferlin	protein-coding
peak4093	chr6	169714075	169716056	+	1	NA	Intergenic	(CA)n|Simple_repeat|Simple_repeat	-60856	NM_003247	7058	Hs.371147	NM_003247	ENSG00000186340	THBS2	TSP2	thrombospondin 2	protein-coding
peak858	chr11	87279932	87280161	+	1	NA	Intergenic	L1PB1|LINE|L1	150257	NR_135090	105369423	Hs.125442	NR_135090	ENSG00000255183	LOC105369423	-	uncharacterized LOC105369423	ncRNA
peak4502	chr8	49881215	49881414	+	1	NA	Intergenic	(TG)n|Simple_repeat|Simple_repeat	-47315	NM_003068	6591	Hs.360174	NM_003068	ENSG00000019549	SNAI2	SLUG|SLUGH|SLUGH1|SNAIL2|WS2D	snail family transcriptional repressor 2	protein-coding
peak234	chr1	105810596	105810793	+	1	NA	Intergenic	(CAA)n|Simple_repeat|Simple_repeat	350863	NR_125954	101928476	Hs.563856	NR_125954	ENSG00000230768	LINC01676	-	long intergenic non-protein coding RNA 1676	ncRNA
peak3961	chr6	40744266	40744615	+	1	NA	Intergenic	(TG)n|Simple_repeat|Simple_repeat	-189237	NM_020737	57497	Hs.250015	NM_020737	ENSG00000156564	LRFN2	FIGLER2|KIAA1246|SALM1	leucine rich repeat and fibronectin type III domain containing 2	protein-coding
peak602	chr10	121224699	121224965	+	1	NA	Intergenic	(TGGA)n|Simple_repeat|Simple_repeat	71213	NM_002925	6001	Hs.501200	NM_002925	ENSG00000148908	RGS10	-	regulator of G protein signaling 10	protein-coding
peak811	chr11	65601944	65602570	+	1	NA	intron (NM_152760, intron 1 of 12)	(TG)n|Simple_repeat|Simple_repeat	847	NM_152760	254122	Hs.591950	NM_152760	ENSG00000172803	SNX32	SNX6B	sorting nexin 32	protein-coding
peak2401	chr19	53222056	53222105	+	1	NA	intron (NM_030972, intron 3 of 6)	intron (NM_030972, intron 3 of 6)	11055	NM_030972	81856	Hs.143951	NM_030972	ENSG00000213020	ZNF611	-	zinc finger protein 611	protein-coding
peak3207	chr22	39959257	39960449	+	1	NA	Intergenic	(TG)n|Simple_repeat|Simple_repeat	-6905	NM_001003406	8911	Hs.125116	NM_021096	ENSG00000100346	CACNA1I	Cav3.3|ca(v)3.3	calcium voltage-gated channel subunit alpha1 I	protein-coding
peak4090	chr6	169633639	169634551	+	1	NA	intron (NM_003247, intron 11 of 22)	intron (NM_003247, intron 11 of 22)	20114	NM_003247	7058	Hs.371147	NM_003247	ENSG00000186340	THBS2	TSP2	thrombospondin 2	protein-coding
peak4602	chr8	141047722	141047850	+	1	NA	intron (NM_001321646, intron 16 of 21)	(CA)n|Simple_repeat|Simple_repeat	62848	NR_144431	359809	Hs.26814	NR_144431	ENSG00000282164	PEG13	-	paternally expressed 13	ncRNA
peak3906	chr5	179561679	179561933	+	1	NA	intron (NM_175062, intron 4 of 13)	intron (NM_175062, intron 4 of 13)	-62688	NM_001280801	55819	Hs.484363	NM_018434	ENSG00000113269	RNF130	G1RZFP|GOLIATH|GP	ring finger protein 130	protein-coding
peak3563	chr4	8843564	8844040	+	1	NA	Intergenic	HAL1-2a_MD|LINE|L1	29741	NM_001306142	3166	Hs.104134	NM_018942	ENSG00000215612	HMX1	H6|NKX5-3	H6 family homeobox 1	protein-coding
peak1659	chr16	33935773	33936270	+	1	NA	Intergenic	C-rich|Low_complexity|Low_complexity	364177	NR_130772	104644205	Hs.742548	NR_130771		ENPP7P13	DUNQU1	ectonucleotide pyrophosphatase/phosphodiesterase 7 pseudogene 13	pseudo
peak1729	chr16	57104553	57105347	+	1	NA	intron (NM_032206, intron 37 of 47)	(TGAG)n|Simple_repeat|Simple_repeat	-21505	NM_152727	221184	Hs.339809	NM_152727	ENSG00000140848	CPNE2	COPN2|CPN2	copine 2	protein-coding
peak3227	chr22	44718889	44719496	+	1	NA	Intergenic	(TCCA)n|Simple_repeat|Simple_repeat	-10461	NM_001099294	85352	Hs.6829	NM_001099294	ENSG00000138944	SHISAL1	KIAA1644	shisa like 1	protein-coding
peak2819	chr20	23434496	23435067	+	1	NA	Intergenic	(CA)n|Simple_repeat|Simple_repeat	-1299	NM_080830	140880	Hs.128100	NM_080830	ENSG00000125831	CST11	CST8L|CTES2|SC13|dJ322G13.6	cystatin 11	protein-coding
peak3708	chr5	2280478	2280655	+	1	NA	Intergenic	(TGGG)n|Simple_repeat|Simple_repeat	31749	NR_104616	100506858	Hs.445071	NR_104616		LOC100506858	-	uncharacterized LOC100506858	ncRNA
peak4717	chr9	86820997	86821467	+	1	NA	Intergenic	(TG)n|Simple_repeat|Simple_repeat	134462	NR_037638	64078	Hs.535966	NM_022127	ENSG00000197506	SLC28A3	CNT3	solute carrier family 28 member 3	protein-coding
peak1682	chr16	35267545	35267897	+	1	NA	Intergenic	ALR/Alpha|Satellite|centr	286798	NR_033985	400533	Hs.499135	NR_033985	ENSG00000261122	LINC02167	-	long intergenic non-protein coding RNA 2167	ncRNA
peak2055	chr18	7219807	7219985	+	1	NA	Intergenic	L1MA6|LINE|L1	-11206	NM_001105581	339291	Hs.647588	NM_001105581	ENSG00000206422	LRRC30	-	leucine rich repeat containing 30	protein-coding
peak4104	chr7	189528	189872	+	1	NA	Intergenic	(TG)n|Simple_repeat|Simple_repeat	-3269	NM_020223	56975	Hs.134742	NM_020223	ENSG00000177706	FAM20C	DMP-4|DMP4|G-CK|GEF-CK|RNS	FAM20C, golgi associated secretory pathway kinase	protein-coding
peak933	chr12	19709564	19709743	+	1	NA	Intergenic	L1MA3|LINE|L1	116138	NM_001267043	121536	Hs.126497	NM_153207	ENSG00000139154	AEBP2	-	AE binding protein 2	protein-coding
peak262	chr1	144005673	144005898	+	1	NA	Intergenic	L2a|LINE|L2	-90938	NR_144320	728833	Hs.535577	NM_207418	ENSG00000215784	FAM72D	GCUD2	family with sequence similarity 72 member D	protein-coding
peak4135	chr7	3310015	3310451	+	1	NA	Intergenic	HAL1-2a_MD|LINE|L1	-30847	NM_152744	221935	Hs.653013	NM_152744	ENSG00000146555	SDK1	-	sidekick cell adhesion molecule 1	protein-coding
peak3246	chr22	47399985	47400172	+	1	NA	intron (NM_014346, intron 10 of 12)	(CA)n|Simple_repeat|Simple_repeat	-88140	NR_122047	642757	Hs.632786	NR_122047	ENSG00000280080	TBC1D22A-AS1	-	TBC1D22A antisense RNA 1	ncRNA
peak326	chr1	202341767	202341879	+	1	NA	intron (NM_001167857, intron 1 of 9)	AluJb|SINE|Alu	23993	NM_001331029	4660	Hs.444403	NM_002481	ENSG00000077157	PPP1R12B	MYPT2|PP1bp55	protein phosphatase 1 regulatory subunit 12B	protein-coding
peak2626	chr2	127591635	127592445	+	1	NA	Intergenic	HAL1-2a_MD|LINE|L1	-64422	NM_001322244	101929926	Hs.98984	NM_001322244	ENSG00000237524	TEX51	-	testis expressed 51	protein-coding
peak806	chr11	64175238	64175485	+	1	NA	Intergenic	(TG)n|Simple_repeat|Simple_repeat	39287	NR_031602	100302280		NR_031602	ENSG00000221273	MIR1237	MIRN1237|hsa-mir-1237	microRNA 1237	ncRNA
peak2250	chr19	16875256	16875395	+	1	NA	intron (NM_001007525, intron 9 of 18)	(TCCA)n|Simple_repeat|Simple_repeat	33322	NM_001347994	284434	Hs.406014	NM_001007525	ENSG00000188039	NWD1	-	NACHT and WD repeat domain containing 1	protein-coding
peak1742	chr16	63269160	63269730	+	1	NA	Intergenic	(TTTC)n|Simple_repeat|Simple_repeat	-1198706	NM_001796	1006	Hs.368322	NM_001796	ENSG00000150394	CDH8	Nbla04261	cadherin 8	protein-coding
peak318	chr1	187827920	187828035	+	1	NA	Intergenic	L1PB1|LINE|L1	415217	NR_132374	106144535	Hs.568709	NR_132374		LINC01037	-	long intergenic non-protein coding RNA 1037	ncRNA
peak229	chr1	100468121	100468467	+	1	NA	intron (NM_001271684, intron 3 of 5)	AluJr|SINE|Alu	32302	NM_001271685	23443	Hs.448979	NM_012243	ENSG00000117620	SLC35A3	AMRS	solute carrier family 35 member A3	protein-coding
peak246	chr1	115032516	115032760	+	1	NA	intron (NM_015906, intron 1 of 19)	FLAM_C|SINE|Alu	21143	NM_033020	51592	Hs.26837	NM_015906	ENSG00000197323	TRIM33	ECTO|PTC7|RFG7|TF1G|TIF1G|TIF1GAMMA|TIFGAMMA	tripartite motif containing 33	protein-coding
peak34	chr1	5446930	5447791	+	1	NA	Intergenic	(TG)n|Simple_repeat|Simple_repeat	-176771	NR_039612
peak1302	chr14	48029643	48030337	+	1	NA	intron (NM_001113498, intron 1 of 16)	L1PA15|LINE|L1	114167	NM_001113498	161357	Hs.436380	NM_182830	ENSG00000139915	MDGA2	MAMDC1|c14_5286	MAM domain containing glycosylphosphatidylinositol anchor 2	protein-coding
peak3213	chr22	42416108	42416301	+	1	NA	intron (NM_152613, intron 4 of 5)	intron (NM_152613, intron 4 of 5)	21475	NM_152613	164684	Hs.655541	NM_152613	ENSG00000183066	WBP2NL	GRAMD7|PAWP	WBP2 N-terminal like	protein-coding
peak854	chr11	81261882	81262081	+	1	NA	Intergenic	L1P4|LINE|L1	339897	NR_036186	100422823		NR_036186	ENSG00000264110	MIR4300	-	microRNA 4300	ncRNA
peak4012	chr6	115402052	115402947	+	1	NA	Intergenic	Intergenic	562500	NR_134602	105377962	Hs.571066	NR_134602		LINC02534	-	long intergenic non-protein coding RNA 2534	ncRNA
peak3397	chr3	90474588	90476730	+	1	NA	Intergenic	ALR/Alpha|Satellite|centr	1318985	NM_182644	2042	Hs.123642	NM_005233	ENSG00000044524	EPHA3	EK4|ETK|ETK1|HEK|HEK4|TYRO4	EPH receptor A3	protein-coding
peak4255	chr7	68599442	68599805	+	1	NA	Intergenic	CT-rich|Low_complexity|Low_complexity	462987	NR_148927	100507468	Hs.362492	NR_108105		LOC100507468	-	uncharacterized LOC100507468	ncRNA
peak1276	chr14	19003983	19005368	+	1	NA	Intergenic	ALR/Alpha|Satellite|centr	-372919	NM_001013354	440153	Hs.534880	NM_001013354	ENSG00000257115	OR11H12	-	olfactory receptor family 11 subfamily H member 12	protein-coding
peak477	chr10	42404245	42405318	+	1	NA	Intergenic	ALR/Alpha|Satellite|centr	458712	NR_024380	441666	Hs.255729	NR_024380	ENSG00000215146	LOC441666	-	zinc finger protein 91 pseudogene	pseudo
peak3746	chr5	17948899	17949037	+	1	NA	Intergenic	L1PB1|LINE|L1	141585	NR_134286	646241	Hs.407197	NR_134286		LINC02223	-	long intergenic non-protein coding RNA 2223	ncRNA
peak1490	chr15	68855542	68855839	+	1	NA	intron (NM_001324014, intron 2 of 12)	AluJb|SINE|Alu	-15618	NM_006091	10391	Hs.551213	NM_006091	ENSG00000103647	CORO2B	CLIPINC	coronin 2B	protein-coding
peak711	chr11	17217074	17217610	+	1	NA	intron (NM_002645, intron 1 of 32)	AluY|SINE|Alu	12201	NM_001321378	5286	Hs.175343	NM_002645	ENSG00000011405	PIK3C2A	CPK|PI3-K-C2(ALPHA)|PI3-K-C2A|PI3K-C2-alpha|PI3K-C2alpha	phosphatidylinositol-4-phosphate 3-kinase catalytic subunit type 2 alpha	protein-coding
peak3066	chr21	37911688	37912480	+	1	NA	intron (NM_001146077, intron 1 of 2)	(TG)n|Simple_repeat|Simple_repeat	3033	NM_001146078	23562	Hs.660278	NM_012130	ENSG00000159261	CLDN14	DFNB29	claudin 14	protein-coding
peak3075	chr21	40384653	40385172	+	1	NA	Intergenic	Intergenic	-35212	NR_109962	101928435	Hs.385528	NR_109962	ENSG00000232837	LINC01700	-	long intergenic non-protein coding RNA 1700	ncRNA
peak1135	chr12	130231967	130232353	+	1	NA	intron (NM_133448, intron 1 of 8)	(CA)n|Simple_repeat|Simple_repeat	156052	NM_133448	121256	Hs.507268	NM_133448	ENSG00000151952	TMEM132D	MOLT|PPP1R153	transmembrane protein 132D	protein-coding
peak1392	chr14	103571512	103571743	+	1	NA	intron (NM_001077594, intron 6 of 10)	(TG)n|Simple_repeat|Simple_repeat	5146	NM_001077594	91828	Hs.37712	NM_001077594	ENSG00000205436	EXOC3L4	C14orf73	exocyst complex component 3 like 4	protein-coding
peak4432	chr8	11217634	11217929	+	1	NA	intron (NR_001578, intron 4 of 8)	(CA)n|Simple_repeat|Simple_repeat	-8130	NR_026814	83656	Hs.583896	NM_054017	ENSG00000184608	FAM167A-AS1	C8orf12	FAM167A antisense RNA 1	ncRNA
peak3117	chr21	45024259	45025791	+	1	NA	intron (NM_007031, intron 7 of 8)	(CA)n|Simple_repeat|Simple_repeat	4845	NR_106718	102464825		NR_106718	ENSG00000278433	MIR6070	hsa-mir-6070	microRNA 6070	ncRNA
peak2293	chr19	27802720	27803195	+	1	NA	Intergenic	ALR/Alpha|Satellite|centr	-481382	NR_110691	101927151	Hs.567934	NR_110687	ENSG00000267575	LOC101927151	-	uncharacterized LOC101927151	ncRNA
peak4578	chr8	133507912	133508647	+	1	NA	Intergenic	Intergenic	-15275	NM_004519	3786	Hs.374023	NM_004519	ENSG00000184156	KCNQ3	BFNC2|EBN2|KV7.3	potassium voltage-gated channel subfamily Q member 3	protein-coding
peak448	chr10	21627462	21627508	+	1	NA	Intergenic	MIRb|SINE|MIR	158085	NR_031736	100302129		NR_031736	ENSG00000222071	MIR1915	MIRN1915|hsa-mir-1915	microRNA 1915	ncRNA
peak922	chr12	5726139	5726443	+	1	NA	intron (NM_001278596, intron 17 of 25)	(CACAC)n|Simple_repeat|Simple_repeat	122993	NM_002527	4908	Hs.99171	NM_002527	ENSG00000185652	NTF3	HDNF|NGF-2|NGF2|NT-3|NT3	neurotrophin 3	protein-coding
peak3552	chr4	7718118	7718359	+	1	NA	intron (NM_020777, intron 17 of 26)	(TCCA)n|Simple_repeat|Simple_repeat	-37579	NR_026892	84740	Hs.663029	NM_032654	ENSG00000272620	AFAP1-AS1	AFAP1-AS|AFAP1AS	AFAP1 antisense RNA 1	ncRNA
peak2508	chr2	43446124	43446493	+	1	NA	Intergenic	(CA)n|Simple_repeat|Simple_repeat	7437	NM_006887	678	Hs.503093	NM_006887	ENSG00000152518	ZFP36L2	BRF2|ERF-2|ERF2|RNF162C|TIS11D	ZFP36 ring finger protein like 2	protein-coding
peak3467	chr3	182490442	182490502	+	1	NA	Intergenic	AluSc|SINE|Alu	-20819	NM_014616	23200	Hs.478429	NM_014616	ENSG00000058063	ATP11B	ATPIF|ATPIR	ATPase phospholipid transporting 11B (putative)	protein-coding
peak3215	chr22	43491709	43491908	+	1	NA	Intergenic	(TG)n|Simple_repeat|Simple_repeat	-6374	NM_012263	25809	Hs.660298	NM_012263	ENSG00000100271	TTLL1	C22orf7|HS323M22B	tubulin tyrosine ligase like 1	protein-coding
peak134	chr1	31172757	31172889	+	1	NA	Intergenic	(TCCA)n|Simple_repeat|Simple_repeat	-18796	NR_034182	100129196	Hs.659751	NR_034182	ENSG00000186056	MATN1-AS1	-	MATN1 antisense RNA 1	ncRNA
peak4856	chr9	137231236	137231542	+	1	NA	intron (NM_002957, intron 1 of 9)	(TG)n|Simple_repeat|Simple_repeat	13080	NM_002957	6256	Hs.590886	NM_002957	ENSG00000186350	RXRA	NR2B1	retinoid X receptor alpha	protein-coding
peak175	chr1	46699881	46700080	+	1	NA	Intergenic	AluJr|SINE|Alu	-13387	NM_003579	8438	Hs.642042	NM_003579	ENSG00000085999	RAD54L	HR54|RAD54A|hHR54|hRAD54	RAD54 like	protein-coding
peak4725	chr9	91286515	91288233	+	1	NA	Intergenic	Intergenic	73446	NR_036252	100423015		NR_036252	ENSG00000265873	MIR4289	-	microRNA 4289	ncRNA
peak4624	chr8	143303536	143304250	+	1	NA	intron (NM_145003, intron 13 of 13)	(CTCA)n|Simple_repeat|Simple_repeat	24176	NR_024378	619434	Hs.393308	NR_024378	ENSG00000254008	LINC00051	C8orf43|NCRNA00051	long intergenic non-protein coding RNA 51	ncRNA
peak992	chr12	57585402	57585716	+	1	NA	intron (NM_002332, intron 44 of 88)	(CA)n|Simple_repeat|Simple_repeat	-2728	NR_031597	100302201		NR_031597	ENSG00000221365	MIR1228	MIRN1228|hsa-mir-1228|mir-1228	microRNA 1228	ncRNA
peak4179	chr7	45977505	45977821	+	1	NA	Intergenic	(TG)n|Simple_repeat|Simple_repeat	-16792	NM_001013398	3486	Hs.450230	NM_000598	ENSG00000146674	IGFBP3	BP-53|IBP3	insulin like growth factor binding protein 3	protein-coding
peak4206	chr7	54269356	54269564	+	1	NA	non-coding (NR_004422, exon 1 of 1)	non-coding (NR_004422, exon 1 of 1)	654	NR_004422	3262	Hs.742598	NR_004422		HPVC1	HPV18E5L|PE5L	human papillomavirus (type 18) E5 central sequence-like 1	ncRNA
peak3889	chr5	172179221	172179420	+	1	NA	Intergenic	(TG)n|Simple_repeat|Simple_repeat	-3186	NM_001287812	101928093	Hs.646902	NM_001287812		LOC101928093	-	uncharacterized LOC101928093	protein-coding
peak4225	chr7	61079021	61083718	+	1	NA	Intergenic	ALR/Alpha|Satellite|centr	1683065	NR_003952	643955	Hs.583308	NR_003952	ENSG00000185037	ZNF733P	ZNF733	zinc finger protein 733, pseudogene	pseudo
peak682	chr11	2067862	2069168	+	1	NA	Intergenic	L1MEg|LINE|L1	-45819	NR_131224	283120	Hs.533566	NR_002196	ENSG00000130600	H19	ASM|ASM1|BWS|D11S813E|LINC00008|NCRNA00008|WT2	H19, imprinted maternally expressed transcript (non-protein coding)	ncRNA
peak2324	chr19	31955528	31956483	+	1	NA	Intergenic	(TG)n|Simple_repeat|Simple_repeat	-115574	NM_020856	57616	Hs.278436	NM_020856	ENSG00000121297	TSHZ3	TSH3|ZNF537	teashirt zinc finger homeobox 3	protein-coding
peak231	chr1	100530484	100531135	+	1	NA	intron (NM_033055, intron 5 of 11)	intron (NM_033055, intron 5 of 11)	27020	NM_033055	64645	Hs.124156	NM_033055	ENSG00000156875	MFSD14A	HIAT1	major facilitator superfamily domain containing 14A	protein-coding
peak3829	chr5	112377874	112377905	+	1	NA	intron (NM_001085377, intron 17 of 18)	AluJo|SINE|Alu	65482	NR_038352	167227	Hs.443875	NM_152624	ENSG00000172795	DCP2	NUDT20	decapping mRNA 2	protein-coding
peak390	chr1	241469529	241470061	+	1	NA	intron (NM_002924, intron 2 of 17)	intron (NM_002924, intron 2 of 17)	49331	NM_001350116	6000	Hs.655739	NM_002924	ENSG00000182901	RGS7	-	regulator of G protein signaling 7	protein-coding
peak3031	chr21	11144658	11144861	+	1	NA	Intergenic	Intergenic	-45822	NM_001187	574	Hs.545789	NM_001187		BAGE	BAGE1|CT2.1	B melanoma antigen	protein-coding
peak4374	chr7	156241544	156242272	+	1	NA	Intergenic	HAL1-2a_MD|LINE|L1	-3626	NR_038232	285889	Hs.407095	NR_038232	ENSG00000233878	LOC285889	-	uncharacterized LOC285889	ncRNA
peak2040	chr17	79274325	79274577	+	1	NA	Intergenic	(TG)n|Simple_repeat|Simple_repeat	-5312	NM_138570	124565	Hs.352240	NM_138570	ENSG00000157637	SLC38A10	PP1744	solute carrier family 38 member 10	protein-coding
peak3627	chr4	95386967	95387024	+	1	NA	intron (NM_001256428, intron 2 of 11)	intron (NM_001256428, intron 2 of 11)	13987	NR_046186	10611	Hs.480311	NM_006457	ENSG00000163110	PDLIM5	ENH|ENH1|L9|LIM	PDZ and LIM domain 5	protein-coding
peak1125	chr12	129123642	129123771	+	1	NA	intron (NM_001136103, intron 4 of 8)	HAL1-2a_MD|LINE|L1	184835	NM_145648	121260	Hs.507260	NM_145648	ENSG00000139370	SLC15A4	FP12591|PHT1|PTR4	solute carrier family 15 member 4	protein-coding
peak772	chr11	50782066	50782614	+	1	NA	Intergenic	ALR/Alpha|Satellite|centr	414022	NR_024504	646813	Hs.684179	NR_024504		LOC646813	-	DExH-box helicase 9 pseudogene	pseudo
peak2086	chr18	34863993	34864223	+	1	NA	intron (NM_001025089, intron 3 of 11)	(CA)n|Simple_repeat|Simple_repeat	9685	NR_134588	105372068	Hs.569903	NR_134588	ENSG00000267202	LOC105372068	-	uncharacterized LOC105372068	ncRNA
peak2162	chr19	2356930	2358092	+	1	NA	Intergenic	(TCCA)n|Simple_repeat|Simple_repeat	28882	NM_001077238	56928	Hs.744026	NM_152988	ENSG00000005206	SPPL2B	IMP-4|IMP4|PSH4|PSL1	signal peptide peptidase like 2B	protein-coding
peak744	chr11	48809759	48810464	+	1	NA	Intergenic	ALR/Alpha|Satellite|centr	-243041	NM_001206626	283116	Hs.448644	NM_001206626	ENSG00000182053	TRIM49B	-	tripartite motif containing 49B	protein-coding
peak2980	chr20	62784792	62785169	+	1	NA	Intergenic	Intergenic	-10847	NM_004535	4661	Hs.279562	NM_004535	ENSG00000196132	MYT1	C20orf36|MTF1|MYTI|NZF2|PLPB1|ZC2H2C1|ZC2HC4A	myelin transcription factor 1	protein-coding
peak1054	chr12	111036295	111037249	+	1	NA	Intergenic	AluSq2|SINE|Alu	-15060	NM_001173975	79600	Hs.211511	NM_024549	ENSG00000204852	TCTN1	JBTS13|TECT1	tectonic family member 1	protein-coding
peak1451	chr15	31370023	31370178	+	1	NA	intron (NM_001252020, intron 1 of 26)	(TG)n|Simple_repeat|Simple_repeat	-12756	NR_029624	406993		NR_029624	ENSG00000207702	MIR211	MIRN211|mir-211	microRNA 211	ncRNA
peak3810	chr5	88301306	88301470	+	1	NA	intron (NR_136221, intron 3 of 6)	L1MA9|LINE|L1	-101466	NM_001193347	4208	Hs.649965	NM_002397	ENSG00000081189	MEF2C	C5DELq14.3|DEL5q14.3	myocyte enhancer factor 2C	protein-coding
peak1768	chr16	76504854	76505039	+	1	NA	intron (NM_001322179, intron 11 of 23)	intron (NM_001322179, intron 11 of 23)	161211	NM_138994	85445	Hs.461389	NM_033401	ENSG00000152910	CNTNAP4	CASPR4	contactin associated protein like 4	protein-coding
peak1535	chr15	91806525	91806837	+	1	NA	intron (NM_001323031, intron 6 of 12)	(CA)n|Simple_repeat|Simple_repeat	161795	NM_001323040	9899	Hs.21754	NM_014848	ENSG00000185518	SV2B	HsT19680	synaptic vesicle glycoprotein 2B	protein-coding
peak1826	chr16	87255165	87256205	+	1	NA	intron (NR_110939, intron 2 of 2)	(CCA)n|Simple_repeat|Simple_repeat	9964	NR_110939	101928708	Hs.585717	NR_110939	ENSG00000261095	LOC101928708	-	uncharacterized LOC101928708	ncRNA
peak4628	chr8	143366725	143366837	+	1	NA	intron (NM_001291931, intron 8 of 10)	(TGGA)n|Simple_repeat|Simple_repeat	87064	NR_024378	619434	Hs.393308	NR_024378	ENSG00000254008	LINC00051	C8orf43|NCRNA00051	long intergenic non-protein coding RNA 51	ncRNA
peak4228	chr7	61095500	61095785	+	1	NA	Intergenic	ALR/Alpha|Satellite|centr	1668792	NR_003952	643955	Hs.583308	NR_003952	ENSG00000185037	ZNF733P	ZNF733	zinc finger protein 733, pseudogene	pseudo
peak2648	chr2	132981180	132981393	+	1	NA	intron (NR_152415, intron 1 of 5)	ALR/Alpha|Satellite|centr	33367	NR_031608	100313824		NR_031608	ENSG00000221288	MIR663B	MIRN663B|mir-663b	microRNA 663b	ncRNA
peak3559	chr4	8296450	8296847	+	1	NA	intron (NM_053044, intron 6 of 8)	(TCCA)n|Simple_repeat|Simple_repeat	25156	NM_053044	94031	Hs.479119	NM_053044	ENSG00000170801	HTRA3	Prsp|Tasp	HtrA serine peptidase 3	protein-coding
peak2238	chr19	15161617	15161740	+	1	NA	intron (NM_012114, intron 1 of 6)	(TGGA)n|Simple_repeat|Simple_repeat	1387	NM_012114	23581	Hs.466057	NM_012114	ENSG00000105141	CASP14	ARCI12	caspase 14	protein-coding
peak4609	chr8	142636331	142636602	+	1	NA	Intergenic	(TGGA)n|Simple_repeat|Simple_repeat	-119136	NR_102364	389690	Hs.689547	NM_207414	ENSG00000226807	MROH5	-	maestro heat like repeat family member 5	protein-coding
peak247	chr1	116183995	116184232	+	1	NA	promoter-TSS (NM_001172411)	promoter-TSS (NM_001172411)	-461	NM_001172411	81839	Hs.515130	NM_138959	ENSG00000173218	VANGL1	KITENIN|LPP2|STB2|STBM2	VANGL planar cell polarity protein 1	protein-coding
peak3813	chr5	93441438	93441898	+	1	NA	intron (NR_028080, intron 1 of 8)	L1PA15|LINE|L1	5736	NM_001163418	83989	Hs.600086	NM_032042	ENSG00000113391	FAM172A	C5orf21	family with sequence similarity 172 member A	protein-coding
peak2881	chr20	37114515	37114719	+	1	NA	intron (NM_001282918, intron 1 of 29)	AluSq2|SINE|Alu	13168	NM_020336	57148	Hs.598850	NM_020336	ENSG00000170471	RALGAPB	KIAA1219|RalGAPbeta	Ral GTPase activating protein non-catalytic beta subunit	protein-coding
peak3806	chr5	80465790	80465917	+	1	NA	intron (NM_006909, intron 17 of 26)	(CCA)n|Simple_repeat|Simple_repeat	-35609	NR_002754	26829		NR_002754	ENSG00000199347	RNU5E-1	RNU5E|U5E	RNA, U5E small nuclear 1	snRNA
peak3872	chr5	155118251	155118453	+	1	NA	Intergenic	(TG)n|Simple_repeat|Simple_repeat	-635415	NM_172244	6444	Hs.387207	NM_000337	ENSG00000170624	SGCD	35DAG|CMD1L|DAGD|SG-delta|SGCDP|SGD	sarcoglycan delta	protein-coding
peak4878	chr9	138666006	138666475	+	1	NA	intron (NM_020822, intron 19 of 30)	(TG)n|Simple_repeat|Simple_repeat	72209	NM_001272003	57582	Hs.104950	NM_020822	ENSG00000107147	KCNT1	EIEE14|ENFL5|KCa4.1|SLACK|Slo2.2|bA100C15.2	potassium sodium-activated channel subfamily T member 1	protein-coding
peak804	chr11	63881965	63882001	+	1	NA	intron (NM_013280, intron 1 of 1)	(TGGA)n|Simple_repeat|Simple_repeat	10621	NM_013280	23769	Hs.584876	NM_013280	ENSG00000126500	FLRT1	SPG68	fibronectin leucine rich transmembrane protein 1	protein-coding
peak2467	chr2	10452046	10452774	+	1	NA	intron (NM_134421, intron 1 of 5)	(CACCAT)n|Simple_repeat|Simple_repeat	8584	NM_134421	3241	Hs.580427	NM_002149	ENSG00000115756	HPCAL1	BDR1|HLP2|VILIP-3	hippocalcin like 1	protein-coding
peak1085	chr12	117870938	117872835	+	1	NA	Intergenic	(CA)n|Simple_repeat|Simple_repeat	-72279	NM_000620	4842	Hs.654410	NM_000620	ENSG00000089250	NOS1	IHPS1|N-NOS|NC-NOS|NOS|bNOS|nNOS	nitric oxide synthase 1	protein-coding
peak3586	chr4	39706542	39706637	+	1	NA	intron (NM_001111113, intron 1 of 4)	AluSx3|SINE|Alu	6925	NM_001111112	3093	Hs.50308	NM_005339	ENSG00000078140	UBE2K	E2-25K|HIP2|HYPG|LIG|UBC1	ubiquitin conjugating enzyme E2 K	protein-coding
peak1346	chr14	91623376	91623592	+	1	NA	intron (NM_001286470, intron 4 of 16)	(TGGA)n|Simple_repeat|Simple_repeat	30714	NR_003709	100124539	Hs.693444	NR_003709	ENSG00000221102	SNORA11B	-	small nucleolar RNA, H/ACA box 11B	snoRNA
peak654	chr10	135022449	135022599	+	1	NA	intron (NM_152643, intron 20 of 29)	(GTGTG)n|Simple_repeat|Simple_repeat	-21254	NM_003577	8433	Hs.458406	NM_003577	ENSG00000171794	UTF1	-	undifferentiated embryonic cell transcription factor 1	protein-coding
peak680	chr11	2063150	2064406	+	1	NA	Intergenic	Intergenic	-41082	NR_131224	283120	Hs.533566	NR_002196	ENSG00000130600	H19	ASM|ASM1|BWS|D11S813E|LINC00008|NCRNA00008|WT2	H19, imprinted maternally expressed transcript (non-protein coding)	ncRNA
peak3753	chr5	32485386	32485448	+	1	NA	Intergenic	AluSq2|SINE|Alu	-40550	NM_016107	51663	Hs.435231	NM_016107	ENSG00000056097	ZFR	SPG71|ZFR1	zinc finger RNA binding protein	protein-coding
peak4397	chr7	157965400	157965819	+	1	NA	intron (NM_130842, intron 4 of 21)	HAL1-2a_MD|LINE|L1	318332	NR_038966	100506585	Hs.661265	NR_038966	ENSG00000233038	LOC100506585	-	uncharacterized LOC100506585	ncRNA
peak1098	chr12	120734887	120735354	+	1	NA	Intergenic	(A)n|Simple_repeat|Simple_repeat	-5004	NM_012240	23409	Hs.50861	NM_012240	ENSG00000089163	SIRT4	SIR2L4	sirtuin 4	protein-coding
peak3564	chr4	9982663	9982904	+	1	NA	intron (NM_001001290, intron 5 of 12)	(ATGGTG)n|Simple_repeat|Simple_repeat	40331	NM_020041	56606	Hs.444612	NM_020041	ENSG00000109667	SLC2A9	GLUT9|GLUTX|UAQTL2|URATv1	solute carrier family 2 member 9	protein-coding
peak803	chr11	63777609	63778474	+	1	NA	intron (NM_014067, intron 4 of 10)	(TTGG)n|Simple_repeat|Simple_repeat	24716	NM_017670	55611	Hs.473788	NM_017670	ENSG00000167770	OTUB1	HSPC263|OTB1|OTU1	OTU deubiquitinase, ubiquitin aldehyde binding 1	protein-coding
peak3606	chr4	53192624	53192802	+	1	NA	Intergenic	L1MA6|LINE|L1	275216	NR_144359	132671	Hs.527090	NM_145263	ENSG00000163071	SPATA18	Mieap|SPETEX1	spermatogenesis associated 18	protein-coding
peak2350	chr19	39778618	39778805	+	1	NA	Intergenic	AluSz6|SINE|Alu	-8254	NM_172140	282618	Hs.406745	NM_172140	ENSG00000182393	IFNL1	IL-29|IL29	interferon lambda 1	protein-coding
peak1866	chr17	7862543	7862599	+	1	NA	Intergenic	AluSz|SINE|Alu	27172	NM_001353208	116840	Hs.348012	NM_053051	ENSG00000170037	CNTROB	LIP8|PP1221	centrobin, centriole duplication and spindle assembly protein	protein-coding
peak955	chr12	38006030	38006119	+	1	NA	Intergenic	ALR/Alpha|Satellite|centr	-704483	NM_001308340	144245	Hs.259305	NM_001013620	ENSG00000175548	ALG10B	ALG10|KCR1	ALG10B, alpha-1,2-glucosyltransferase	protein-coding
peak150	chr1	37908317	37908432	+	1	NA	Intergenic	(TCTCTG)n|Simple_repeat|Simple_repeat	31670	NR_038842	728431	Hs.380738	NR_038842	ENSG00000233621	LINC01137	-	long intergenic non-protein coding RNA 1137	ncRNA
peak4266	chr7	73395111	73395465	+	1	NA	Intergenic	L1ME1|LINE|L1	-46831	NM_001081753	2006	Hs.647061	NM_000501	ENSG00000049540	ELN	ADCL1|SVAS|WBS|WS	elastin	protein-coding
peak2865	chr20	31625950	31625976	+	1	NA	intron (NM_174897, intron 8 of 14)	intron (NM_174897, intron 8 of 14)	6509	NM_174897	128859	Hs.375090	NM_174897	ENSG00000167104	BPIFB6	BPIL3|LPLUNC6	BPI fold containing family B member 6	protein-coding
peak742	chr11	47526076	47526467	+	1	NA	intron (NM_001330272, intron 1 of 15)	AluSx1|SINE|Alu	-10198	NM_198700	10658	Hs.595333	NM_006560	ENSG00000149187	CELF1	BRUNOL2|CUG-BP|CUGBP|CUGBP1|EDEN-BP|NAB50|NAPOR|hNab50	CUGBP Elav-like family member 1	protein-coding
peak4411	chr8	1528893	1530427	+	1	NA	intron (NM_001346810, intron 6 of 14)	intron (NM_001346810, intron 6 of 14)	40170	NR_103863	100507435	Hs.667133	NR_103863	ENSG00000253267	DLGAP2-AS1	-	DLGAP2 antisense RNA 1	ncRNA
peak2076	chr18	21072909	21073307	+	1	NA	Intergenic	Intergenic	-10326	NM_001318707	29919	Hs.464779	NM_013326	ENSG00000141452	RMC1	C18orf8|HsT2591|MIC1|Mic-1|WDR98	regulator of MON1-CCZ1	protein-coding
peak399	chr1	248295763	248295768	+	1	NA	Intergenic	L1PA10|LINE|L1	10327	NR_002141	388762	Hs.528509	NR_002141		OR2M1P	JCG10|OR2M1|OST037	olfactory receptor family 2 subfamily M member 1 pseudogene	pseudo
peak74	chr1	10913229	10914062	+	1	NA	Intergenic	(CACCAT)n|Simple_repeat|Simple_repeat	-56912	NM_017766	54897	Hs.439894	NM_017766	ENSG00000130940	CASZ1	CAS11|CST|SRG|ZNF693|dJ734G22.1	castor zinc finger 1	protein-coding
peak4125	chr7	1617423	1618472	+	1	NA	intron (NR_027328, intron 3 of 3)	(TCCA)n|Simple_repeat|Simple_repeat	8238	NR_021487	114796	Hs.436146	NR_021487	ENSG00000230487	PSMG3-AS1	-	PSMG3 antisense RNA 1 (head to head)	ncRNA
peak1385	chr14	102092214	102092488	+	1	NA	Intergenic	(TGGA)n|Simple_repeat|Simple_repeat	64663	NM_001362	1735	Hs.49322	NM_001362	ENSG00000197406	DIO3	5DIII|D3|DIOIII|TXDI3	iodothyronine deiodinase 3	protein-coding
peak159	chr1	41955276	41955617	+	1	NA	Intergenic	(TCCA)n|Simple_repeat|Simple_repeat	-5092	NM_001302269	1907	Hs.1407	NM_001956	ENSG00000127129	EDN2	ET-2|ET2|PPET2	endothelin 2	protein-coding
peak3733	chr5	7741766	7741955	+	1	NA	intron (NM_020546, intron 14 of 24)	(CACCAT)n|Simple_repeat|Simple_repeat	109743	NM_001089584	134121	Hs.709979	NM_001089584	ENSG00000215217	C5orf49	-	chromosome 5 open reading frame 49	protein-coding
peak2556	chr2	91771568	91771949	+	1	NA	Intergenic	AluSp|SINE|Alu	76217	NR_027238	654342	Hs.469287	NR_027238		LOC654342	-	lymphocyte-specific protein 1 pseudogene	pseudo
peak3163	chr22	26456848	26457014	+	1	NA	Intergenic	(CA)n|Simple_repeat|Simple_repeat	-108509	NM_001184775	23544	Hs.194766	NM_021115	ENSG00000100095	SEZ6L	-	seizure related 6 homolog like	protein-coding
peak1087	chr12	117946518	117946747	+	1	NA	intron (NM_173598, intron 14 of 19)	(TGGA)n|Simple_repeat|Simple_repeat	-147025	NM_000620	4842	Hs.654410	NM_000620	ENSG00000089250	NOS1	IHPS1|N-NOS|NC-NOS|NOS|bNOS|nNOS	nitric oxide synthase 1	protein-coding
peak655	chr10	135150944	135153429	+	1	NA	Intergenic	(CA)n|Simple_repeat|Simple_repeat	-1699	NM_001321617	50632	Hs.148680	NM_015722	ENSG00000130643	CALY	DRD1IP|NSG3	calcyon neuron specific vesicular protein	protein-coding
peak3814	chr5	93904466	93904920	+	1	NA	intron (NM_173665, intron 2 of 4)	intron (NM_173665, intron 2 of 4)	49616	NM_173665	285600	Hs.425123	NM_173665	ENSG00000185261	KIAA0825	C5orf36	KIAA0825	protein-coding
peak4944	chrY	13658642	13659437	+	1	NA	Intergenic	(GAATG)n|Satellite|Satellite	874350	NR_033667	352887	Hs.546221	NR_033667	ENSG00000206159	GYG2P1	GYG2P	glycogenin 2 pseudogene 1	pseudo
peak1205	chr13	32745997	32746436	+	1	NA	intron (NM_023037, intron 18 of 60)	HAL1-2a_MD|LINE|L1	139875	NM_001136571	646799	Hs.569254	NM_001136571	ENSG00000189167	ZAR1L	Z3CXXC7|ZAR2	zygote arrest 1 like	protein-coding
peak1552	chr16	3601029	3601846	+	1	NA	intron (NM_178844, intron 11 of 20)	(TCCA)n|Simple_repeat|Simple_repeat	25968	NR_075083	197358	Hs.592091	NM_178844	ENSG00000167984	NLRC3	CLR16.2|NOD3	NLR family CARD domain containing 3	protein-coding
peak3491	chr3	196625479	196625844	+	1	NA	intron (NM_152699, intron 2 of 9)	HSATII|Satellite|Satellite	30934	NM_152699	205564	Hs.240770	NM_152699	ENSG00000119231	SENP5	-	SUMO specific peptidase 5	protein-coding
peak220	chr1	85478924	85479396	+	1	NA	Intergenic	AluSq2|SINE|Alu	-16355	NM_001330647	255231	Hs.591446	NM_153259	ENSG00000153898	MCOLN2	TRP-ML2|TRPML2	mucolipin 2	protein-coding
peak567	chr10	99049379	99049565	+	1	NA	intron (NM_001204300, intron 1 of 10)	AluJr|SINE|Alu	2958	NR_037909	100533184	Hs.80305	NR_037909	ENSG00000269891	ARHGAP19-SLIT1	-	ARHGAP19-SLIT1 readthrough (NMD candidate)	ncRNA
peak773	chr11	51567131	51570272	+	1	NA	Intergenic	ALR/Alpha|Satellite|centr	53419	NM_001004703	119749	Hs.553564	NM_001004703	ENSG00000185926	OR4C46	-	olfactory receptor family 4 subfamily C member 46	protein-coding
peak3086	chr21	42522286	42522786	+	1	NA	Intergenic	(TG)n|Simple_repeat|Simple_repeat	-2545	NR_024100	284835	Hs.106234	NR_024100	ENSG00000226496	LINC00323	C21orf130|NCRNA00323|PRED42	long intergenic non-protein coding RNA 323	ncRNA
peak2655	chr2	133022263	133022708	+	1	NA	Intergenic	AluSx|SINE|Alu	-6943	NR_027020	554226	Hs.380689	NM_001358416	ENSG00000163046	ANKRD30BL	ANKRD30BP3|NCRNA00164	ankyrin repeat domain 30B like	protein-coding
peak2190	chr19	5566827	5567044	+	1	NA	intron (NR_027064, intron 1 of 2)	(CAGAGA)n|Simple_repeat|Simple_repeat	1110	NR_027064	257000	Hs.515575	NM_153375	ENSG00000223573	TINCR	LINC00036|NCRNA00036|PLAC2|onco-lncRNA-16	TINCR ubiquitin domain containing	ncRNA
peak3315	chr3	14850477	14850796	+	1	NA	intron (NR_135245, intron 1 of 2)	intron (NR_135245, intron 1 of 2)	2285	NR_135245	152274	Hs.434128	NR_135245	ENSG00000260902	LINC02011	-	long intergenic non-protein coding RNA 2011	ncRNA
peak1265	chr13	114267989	114268457	+	1	NA	intron (NR_026580, intron 3 of 10)	(TG)n|Simple_repeat|Simple_repeat	29167	NM_007111	7027	Hs.79353	NM_007111	ENSG00000198176	TFDP1	DILC|DP1|DRTF1|Dp-1	transcription factor Dp-1	protein-coding
peak1867	chr17	9130554	9131242	+	1	NA	intron (NM_004822, intron 6 of 6)	(CA)n|Simple_repeat|Simple_repeat	-48463	NR_110828	101928266	Hs.639880	NR_110828	ENSG00000262966	LOC101928266	-	uncharacterized LOC101928266	ncRNA
peak1328	chr14	70306228	70306694	+	1	NA	Intergenic	(TG)n|Simple_repeat|Simple_repeat	27984	NR_149012	100506358		NR_149012		LOC100506358	-	uncharacterized LOC100506358	ncRNA
peak446	chr10	20711977	20712006	+	1	NA	Intergenic	L1PA15|LINE|L1	-128908	NR_039822	100616383		NR_039822	ENSG00000265372	MIR4675	-	microRNA 4675	ncRNA
peak4916	chrX	61848090	61848935	+	1	NA	Intergenic	ALR/Alpha|Satellite|centr	722706	NM_001012968	139886	Hs.612782	NM_001012968	ENSG00000186767	SPIN4	TDRD28	spindlin family member 4	protein-coding
peak172	chr1	44624959	44625711	+	1	NA	Intergenic	L1M4c|LINE|L1	-18032	NM_001358438	105378952		NM_001358438	ENSG00000283039	KLF18	-	Kruppel like factor 18	protein-coding
peak2148	chr18	77393645	77394071	+	1	NA	Intergenic	(TGG)n|Simple_repeat|Simple_repeat	45887	NR_136643	284241		NR_136643	ENSG00000178412	LOC284241	-	uncharacterized LOC284241	ncRNA
peak1951	chr17	44047051	44047486	+	1	NA	intron (NM_016834, intron 2 of 9)	(TCCA)n|Simple_repeat|Simple_repeat	-29348	NM_001007532	246744	Hs.661831	NM_001007532	ENSG00000256762	STH	MAPTIT	saitohin	protein-coding
peak3641	chr4	129537519	129537950	+	1	NA	Intergenic	AluJo|SINE|Alu	188563	NR_125882	100507487	Hs.549644	NR_125882	ENSG00000251432	LOC100507487	-	uncharacterized LOC100507487	ncRNA
peak3642	chr4	132062207	132062384	+	1	NA	Intergenic	(CA)n|Simple_repeat|Simple_repeat	-623698	NR_125883	101927305	Hs.507924	NR_125883		SNHG27	-	small nucleolar RNA host gene 27	ncRNA
peak3838	chr5	125941794	125942229	+	1	NA	intron (NM_032177, intron 2 of 4)	AluSz6|SINE|Alu	5404	NM_032177	51808	Hs.555731	NM_032177	ENSG00000164902	PHAX	RNUXA	phosphorylated adaptor for RNA export	protein-coding
peak2280	chr19	24585330	24585529	+	1	NA	Intergenic	ALR/Alpha|Satellite|centr	-239180	NR_003603	100101266	Hs.149312	NR_003603	ENSG00000268442	HAVCR1P1	-	hepatitis A virus cellular receptor 1 pseudogene 1	pseudo
peak4963	chrY	13835108	13835479	+	1	NA	Intergenic	(GAATG)n|Satellite|Satellite	698096	NR_033667	352887	Hs.546221	NR_033667	ENSG00000206159	GYG2P1	GYG2P	glycogenin 2 pseudogene 1	pseudo
peak335	chr1	205445862	205446126	+	1	NA	Intergenic	(TG)n|Simple_repeat|Simple_repeat	-20780	NR_103783	101669762	Hs.666219	NR_103783		BLACAT1	LINC00912|linc-UBC1|onco-lncRNA-30	bladder cancer associated transcript 1 (non-protein coding)	ncRNA
peak2307	chr19	29337020	29337693	+	1	NA	Intergenic	(TG)n|Simple_repeat|Simple_repeat	-118682	NR_027318	148145	Hs.112651	NR_027318	ENSG00000267339	LINC00906	-	long intergenic non-protein coding RNA 906	ncRNA
peak867	chr11	112124913	112125976	+	1	NA	intron (NM_001145024, intron 2 of 3)	(TG)n|Simple_repeat|Simple_repeat	-5544	NR_133566	100132686	Hs.650455	NR_133566	ENSG00000268472	LOC100132686	-	uncharacterized LOC100132686	ncRNA
peak522	chr10	65068399	65068520	+	1	NA	intron (NM_001322258, intron 2 of 24)	HAL1|LINE|L1	-39476	NM_001322254	221037	Hs.413416	NM_004241	ENSG00000171988	JMJD1C	KDM3C|TRIP-8|TRIP8	jumonji domain containing 1C	protein-coding
peak424	chr10	5539605	5540192	+	1	NA	TTS (NM_017422)	TTS (NM_017422)	1635	NM_017422	51806	Hs.180142	NM_017422	ENSG00000178372	CALML5	CLSP	calmodulin like 5	protein-coding
peak4357	chr7	153227949	153228237	+	1	NA	Intergenic	Intergenic	-118774	NR_125776	103724390	Hs.614280	NR_125776	ENSG00000234722	LINC01287	TCONS_l2_00027522	long intergenic non-protein coding RNA 1287	ncRNA
peak1127	chr12	129509349	129510090	+	1	NA	Intergenic	(CA)n|Simple_repeat|Simple_repeat	-84516	NR_104172	283352	Hs.665667	NR_104172	ENSG00000249196	TMEM132D-AS1	-	TMEM132D antisense RNA 1	ncRNA
peak1691	chr16	46416737	46420796	+	1	NA	Intergenic	HSATII|Satellite|Satellite	184243	NR_026556	124149	Hs.97414	NM_001004299		ANKRD26P1	-	ankyrin repeat domain 26 pseudogene 1	pseudo
peak196	chr1	58712315	58712544	+	1	NA	intron (NM_001353980, intron 1 of 5)	(TG)n|Simple_repeat|Simple_repeat	3790	NM_001353980	1600	Hs.477370	NM_021080	ENSG00000173406	DAB1	SCA37	DAB1, reelin adaptor protein	protein-coding
peak4801	chr9	126029107	126029336	+	1	NA	intron (NM_018387, intron 1 of 18)	intron (NM_018387, intron 1 of 18)	1622	NR_033234	55342	Hs.287659	NM_018387	ENSG00000165209	STRBP	HEL162|ILF3L|SPNR|p74	spermatid perinuclear RNA binding protein	protein-coding
peak355	chr1	228230134	228230810	+	1	NA	intron (NM_033131, intron 2 of 3)	(TGGA)n|Simple_repeat|Simple_repeat	35749	NM_033131	89780	Hs.336930	NM_033131	ENSG00000154342	WNT3A	-	Wnt family member 3A	protein-coding
peak4250	chr7	66940138	66940774	+	1	NA	Intergenic	HAL1-2a_MD|LINE|L1	139493	NR_108104	101929736	Hs.634050	NR_108104	ENSG00000235475	LINC01372	-	long intergenic non-protein coding RNA 1372	ncRNA
peak4732	chr9	91886407	91886813	+	1	NA	Intergenic	L1MA8|LINE|L1	-39500	NM_001827	1164	Hs.83758	NM_001827	ENSG00000123975	CKS2	CKSHS2	CDC28 protein kinase regulatory subunit 2	protein-coding
peak2265	chr19	18578728	18579073	+	1	NA	intron (NM_006532, intron 2 of 11)	(CA)n|Simple_repeat|Simple_repeat	-29789	NM_016368	51477	Hs.405873	NM_016368	ENSG00000105655	ISYNA1	INO1|INOS|IPS|IPS 1|IPS-1	inositol-3-phosphate synthase 1	protein-coding
peak2368	chr19	45024910	45025760	+	1	NA	intron (NM_001102600, intron 4 of 11)	intron (NM_001102600, intron 4 of 11)	8213	NM_001102599	125931	Hs.689632	NM_198444	ENSG00000273777	CEACAM20	UNQ9366	carcinoembryonic antigen related cell adhesion molecule 20	protein-coding
peak1737	chr16	58605008	58605171	+	1	NA	intron (NM_206999, intron 16 of 30)	L1M4c|LINE|L1	-11254	NR_002980	677830	Hs.677515	NR_002980	ENSG00000281910	SNORA50A	ACA50|SNORA50|SNORA76A	small nucleolar RNA, H/ACA box 50A	snoRNA
peak1475	chr15	58993269	58993308	+	1	NA	intron (NM_001110, intron 2 of 15)	L1P4|LINE|L1	-7482	NR_073415	664618	Hs.670224	NR_002927		HSP90AB4P	HSP90Bd	heat shock protein 90 alpha family class B member 4, pseudogene	pseudo
peak2374	chr19	46833606	46834197	+	1	NA	intron (NM_022462, intron 11 of 13)	(TGGA)n|Simple_repeat|Simple_repeat	-16350	NM_006247	5536	Hs.654604	NM_006247	ENSG00000011485	PPP5C	PP5|PPP5|PPT	protein phosphatase 5 catalytic subunit	protein-coding
peak1619	chr16	25056796	25056915	+	1	NA	Intergenic	AluSx|SINE|Alu	13793	NR_038379	554206	Hs.552959	NR_038379	ENSG00000262587	LOC554206	-	leucine carboxyl methyltransferase 1 pseudogene	pseudo
peak1459	chr15	44934140	44934393	+	1	NA	intron (NM_001160227, intron 7 of 37)	L1ME3D|LINE|L1	21610	NM_001160227	80208	Hs.656271	NM_025137	ENSG00000104133	SPG11	ALS5|CMT2X|KIAA1840	SPG11, spatacsin vesicle trafficking associated	protein-coding
peak235	chr1	106813445	106814076	+	1	NA	Intergenic	L1MA4A|LINE|L1	-242885	NR_146609	105378884	Hs.568533	NR_146609		LINC01677	-	long intergenic non-protein coding RNA 1677	ncRNA
peak3660	chr4	162270400	162270613	+	1	NA	Intergenic	L1PREC2|LINE|L1	-673379	NR_125888	101928052	Hs.647993	NR_125888	ENSG00000249419	LOC101928052	-	uncharacterized LOC101928052	ncRNA
peak195	chr1	56663379	56663576	+	1	NA	Intergenic	(CA)n|Simple_repeat|Simple_repeat	-217158	NR_147163	105378744	Hs.183974	NR_147163	ENSG00000223956	LINC01767	-	long intergenic non-protein coding RNA 1767	ncRNA
peak2544	chr2	85931067	85931447	+	1	NA	Intergenic	L1M4b|LINE|L1	9843	NM_001302758	10578	Hs.105806	NM_006433	ENSG00000115523	GNLY	D2S69E|LAG-2|LAG2|NKG5|TLA519	granulysin	protein-coding
peak2037	chr17	78674205	78674531	+	1	NA	intron (NM_020761, intron 3 of 33)	L2b|LINE|L2	105064	NR_110852	101928855	Hs.670692	NR_110852	ENSG00000262833	LOC101928855	-	uncharacterized LOC101928855	ncRNA
peak4657	chr9	5504708	5504813	+	1	NA	Intergenic	L1PREC2|LINE|L1	-5785	NM_025239	80380	Hs.532279	NM_025239	ENSG00000197646	PDCD1LG2	B7DC|Btdc|CD273|PD-L2|PDCD1L2|PDL2|bA574F11.2	programmed cell death 1 ligand 2	protein-coding
peak641	chr10	134177771	134178483	+	1	NA	intron (NM_030626, intron 9 of 10)	intron (NM_030626, intron 9 of 10)	27516	NM_001309474	80313	Hs.119897	NM_030626	ENSG00000148814	LRRC27	-	leucine rich repeat containing 27	protein-coding
peak4463	chr8	37375867	37376054	+	1	NA	intron (NR_121621, intron 1 of 2)	(TG)n|Simple_repeat|Simple_repeat	2944	NR_121621	100507420	Hs.105962	NR_121620		LINC01605	-	long intergenic non-protein coding RNA 1605	ncRNA
peak2304	chr19	27886524	27889540	+	1	NA	Intergenic	ALR/Alpha|Satellite|centr	-396307	NR_110691	101927151	Hs.567934	NR_110687	ENSG00000267575	LOC101927151	-	uncharacterized LOC101927151	ncRNA
peak2253	chr19	17064532	17065209	+	1	NA	intron (NM_015692, intron 19 of 41)	L1M3|LINE|L1	-57086	NR_147452	27151	Hs.631644	NM_015692	ENSG00000160111	CPAMD8	ASGD8|K-CAP|VIP	C3 and PZP like, alpha-2-macroglobulin domain containing 8	protein-coding
peak4727	chr9	91588407	91589561	+	1	NA	Intergenic	(CA)n|Simple_repeat|Simple_repeat	-16794	NM_001001938	286223	Hs.585118	NM_001001938	ENSG00000186354	C9orf47	C9orf108|bA791O21.3	chromosome 9 open reading frame 47	protein-coding
peak1923	chr17	36310847	36311061	+	1	NA	Intergenic	Intergenic	26935	NM_001291466	102723859	Hs.454716	NM_001291466	ENSG00000278599	TBC1D3E	TBC1DE3	TBC1 domain family member 3E	protein-coding
peak736	chr11	44999812	45000224	+	1	NA	TTS (NR_026681)	TTS (NR_026681)	4565	NR_026681	221122	Hs.551656	NR_026681	ENSG00000254654	LOC221122	-	uncharacterized LOC221122	ncRNA
peak4955	chrY	13705349	13706878	+	1	NA	Intergenic	(GAATG)n|Satellite|Satellite	827276	NR_033667	352887	Hs.546221	NR_033667	ENSG00000206159	GYG2P1	GYG2P	glycogenin 2 pseudogene 1	pseudo
peak1717	chr16	52011510	52011892	+	1	NA	Intergenic	(CAA)n|Simple_repeat|Simple_repeat	96146	NM_001242473	388276	Hs.534669	NM_001242473		C16orf97	-	chromosome 16 open reading frame 97	protein-coding
peak1314	chr14	61161935	61162098	+	1	NA	Intergenic	(TG)n|Simple_repeat|Simple_repeat	28836	NM_017420	51804	Hs.97849	NM_017420	ENSG00000100625	SIX4	AREC3	SIX homeobox 4	protein-coding
peak2100	chr18	46545988	46546393	+	1	NA	Intergenic	(TG)n|Simple_repeat|Simple_repeat	-3883	NR_148999	100129878	Hs.437704	NR_148999	ENSG00000264269	LOC100129878	-	uncharacterized LOC100129878	ncRNA
peak2580	chr2	96730132	96730781	+	1	NA	Intergenic	(TCCA)n|Simple_repeat|Simple_repeat	-28734	NM_001321531	150763	Hs.348629	NM_207328	ENSG00000186281	GPAT2	CT123	glycerol-3-phosphate acyltransferase 2, mitochondrial	protein-coding
peak3174	chr22	27790822	27791430	+	1	NA	Intergenic	Intergenic	84514	NR_134581	100507657	Hs.537371	NR_134581	ENSG00000226741	LINC02554	-	long intergenic non-protein coding RNA 2554	ncRNA
peak2064	chr18	12430362	12431042	+	1	NA	intron (NM_001142405, intron 6 of 6)	(TG)n|Simple_repeat|Simple_repeat	-2071	NR_136514	105371998	Hs.515283	NR_136514		LOC105371998	-	uncharacterized LOC105371998	ncRNA
peak1038	chr12	108999452	109000045	+	1	NA	Intergenic	(TGGG)n|Simple_repeat|Simple_repeat	-7854	NM_181724	338773	Hs.449718	NM_181724	ENSG00000183160	TMEM119	OBIF	transmembrane protein 119	protein-coding
peak3926	chr6	10588884	10589605	+	1	NA	intron (NM_145655, intron 1 of 2)	(TG)n|Simple_repeat|Simple_repeat	3251	NM_145655	2651	Hs.519884	NM_001491	ENSG00000111846	GCNT2	CCAT|CTRCT13|GCNT2C|GCNT5|IGNT|II|NACGT1|NAGCT1|ULG3|bA360O19.2|bA421M1.1	glucosaminyl (N-acetyl) transferase 2 (I blood group)	protein-coding
peak4155	chr7	30697285	30697505	+	1	NA	intron (NM_001202475, intron 9 of 12)	(TCCA)n|Simple_repeat|Simple_repeat	24746	NM_001883	1395	Hs.546246	NM_001883	ENSG00000106113	CRHR2	CRF-RB|CRF2|CRFR2|HM-CRF	corticotropin releasing hormone receptor 2	protein-coding
peak765	chr11	50743836	50744354	+	1	NA	Intergenic	ALR/Alpha|Satellite|centr	375777	NR_024504	646813	Hs.684179	NR_024504		LOC646813	-	DExH-box helicase 9 pseudogene	pseudo
peak1420	chr15	20014810	20016043	+	1	NA	Intergenic	ALR/Alpha|Satellite|centr	-472571	NR_038836	646096	Hs.448789	NR_038836	ENSG00000259156	CHEK2P2	-	checkpoint kinase 2 pseudogene 2	pseudo
peak1357	chr14	95204568	95204740	+	1	NA	Intergenic	(CA)n|Simple_repeat|Simple_repeat	31845	NM_173849	145258	Hs.440438	NM_173849	ENSG00000133937	GSC	SAMS	goosecoid homeobox	protein-coding
peak3853	chr5	139214404	139214925	+	1	NA	intron (NM_032289, intron 8 of 14)	(CCCA)n|Simple_repeat|Simple_repeat	39258	NM_032289	84249	Hs.21963	NM_032289	ENSG00000146005	PSD2	EFA6C	pleckstrin and Sec7 domain containing 2	protein-coding
peak2234	chr19	13708332	13708601	+	1	NA	Intergenic	(TGGA)n|Simple_repeat|Simple_repeat	-91192	NM_001174080	773	Hs.501632	NM_000068	ENSG00000141837	CACNA1A	APCA|BI|CACNL1A4|CAV2.1|EA2|EIEE42|FHM|HPCA|MHP|MHP1|SCA6	calcium voltage-gated channel subunit alpha1 A	protein-coding
peak2461	chr2	8808171	8808620	+	1	NA	Intergenic	(TGGA)n|Simple_repeat|Simple_repeat	13596	NR_110153	100506299	Hs.439031	NR_110153	ENSG00000235092	ID2-AS1	-	ID2 antisense RNA 1	ncRNA
peak4533	chr8	76095822	76096008	+	1	NA	Intergenic	L1PA16|LINE|L1	94801	NR_103850	101805492	Hs.571424	NR_103848		CASC9	ESCCAL-1|ESSCAL1|LINC00981	cancer susceptibility 9 (non-protein coding)	ncRNA
peak352	chr1	227147985	227148319	+	1	NA	intron (NM_020247, intron 1 of 14)	(TGG)n|Simple_repeat|Simple_repeat	20214	NM_020247	56997	Hs.118241	NM_020247	ENSG00000163050	COQ8A	ADCK3|ARCA2|CABC1|COQ10D4|COQ8|SCAR9	coenzyme Q8A	protein-coding
peak3556	chr4	8071410	8072007	+	1	NA	intron (NM_001130083, intron 6 of 20)	intron (NM_001130083, intron 6 of 20)	2035	NM_001286688	84448	Hs.233404	NM_032432	ENSG00000163995	ABLIM2	-	actin binding LIM protein family member 2	protein-coding
peak2996	chr21	10727544	10728391	+	1	NA	Intergenic	ALR/Alpha|Satellite|centr	262976	NM_199259	7179	Hs.122986	NM_199259	ENSG00000274391	TPTE	CT44|PTEN2	transmembrane phosphatase with tensin homology	protein-coding
peak1473	chr15	55755934	55755975	+	1	NA	intron (NM_001033559, intron 5 of 8)	L1PB1|LINE|L1	34828	NR_037923	100533483	Hs.285051	NR_037923	ENSG00000261771	DNAAF4-CCPG1	DYX1C1-CCPG1	DNAAF4-CCPG1 readthrough (NMD candidate)	ncRNA
peak1837	chr16	88364879	88365297	+	1	NA	Intergenic	(CACCAT)n|Simple_repeat|Simple_repeat	-128791	NM_001127464	84627	Hs.54925	NM_001127464	ENSG00000225614	ZNF469	BCS|BCS1	zinc finger protein 469	protein-coding
peak3351	chr3	48809417	48809479	+	1	NA	intron (NM_001321989, intron 5 of 9)	L1MDa|LINE|L1	-54737	NM_001190316	51447	Hs.595983	NM_016291	ENSG00000068745	IP6K2	IHPK2|PIUS	inositol hexakisphosphate kinase 2	protein-coding
peak4529	chr8	74611692	74612233	+	1	NA	intron (NM_001164385, intron 1 of 9)	L1MA2|LINE|L1	47200	NM_014393	27067	Hs.561815	NM_014393	ENSG00000040341	STAU2	39K2|39K3	staufen double-stranded RNA binding protein 2	protein-coding
peak445	chr10	19657439	19657761	+	1	NA	intron (NM_001142308, intron 26 of 39)	L1MA5A|LINE|L1	319900	NM_001142308	340895	Hs.646734	NM_001142308	ENSG00000204740	MALRD1	C10orf112|DIET1|bA265G8.2	MAM and LDL receptor class A domain containing 1	protein-coding
peak1056	chr12	111318542	111318654	+	1	NA	intron (NM_001286244, intron 4 of 9)	HAL1-2a_MD|LINE|L1	33834	NM_152591	160762	Hs.437141	NM_152591	ENSG00000173093	CCDC63	ODA5	coiled-coil domain containing 63	protein-coding
peak712	chr11	17488337	17488761	+	1	NA	intron (NM_000352, intron 3 of 38)	L1MB3|LINE|L1	9843	NM_001351296	6833	Hs.54470	NM_000352	ENSG00000006071	ABCC8	ABC36|HHF1|HI|HRINS|MRP8|PHHI|SUR|SUR1|SUR1delta2|TNDM2	ATP binding cassette subfamily C member 8	protein-coding
peak3857	chr5	143873682	143873848	+	1	NA	Intergenic	L1PB3|LINE|L1	323328	NM_020768	57528	Hs.7093	NM_020768	ENSG00000183775	KCTD16	-	potassium channel tetramerization domain containing 16	protein-coding
peak889	chr11	123453748	123454042	+	1	NA	intron (NM_001286563, intron 3 of 20)	(TG)n|Simple_repeat|Simple_repeat	22925	NM_001286564	57476	Hs.144725	NM_020716	ENSG00000023171	GRAMD1B	LINC01059	GRAM domain containing 1B	protein-coding
peak1089	chr12	118231143	118232564	+	1	NA	intron (NM_173598, intron 3 of 19)	intron (NM_173598, intron 3 of 19)	174175	NM_173598	283455	Hs.375836	NM_173598	ENSG00000171435	KSR2	-	kinase suppressor of ras 2	protein-coding
peak2589	chr2	106305916	106306324	+	1	NA	Intergenic	(TG)n|Simple_repeat|Simple_repeat	-55400	NM_001004722	8440	Hs.529244	NM_003581	ENSG00000071051	NCK2	GRB4|NCKbeta	NCK adaptor protein 2	protein-coding
peak3082	chr21	41520870	41521893	+	1	NA	intron (NM_001389, intron 16 of 32)	HAL1-2a_MD|LINE|L1	62977	NR_039917	100616148		NR_039917	ENSG00000263973	MIR4760	-	microRNA 4760	ncRNA
peak2687	chr2	173051097	173051222	+	1	NA	Intergenic	L1PA16|LINE|L1	83425	NR_126376	104326193	Hs.600690	NR_126376	ENSG00000236651	DLX2-DT	DLX2-AS1|TCONS_00003049	DLX2 divergent transcript	ncRNA
peak1946	chr17	42555900	42556096	+	1	NA	intron (NM_001002909, intron 1 of 7)	AluJr|SINE|Alu	24972	NM_001002909	23131	Hs.463129	NM_001002909	ENSG00000186566	GPATCH8	GPATC8|KIAA0553	G-patch domain containing 8	protein-coding
peak3503	chr4	1318027	1318296	+	1	NA	intron (NM_001017405, intron 4 of 8)	HAL1-2a_MD|LINE|L1	14582	NM_001297433	10296	Hs.139896	NM_005882	ENSG00000090316	MAEA	EMLP|EMP|GID9|HLC-10|PIG5	macrophage erythroblast attacher	protein-coding
peak1748	chr16	67534917	67534925	+	1	NA	Intergenic	AluSq2|SINE|Alu	-17205	NM_001138	181	Hs.104633	NM_001138	ENSG00000159723	AGRP	AGRT|ART|ASIP2	agouti related neuropeptide	protein-coding
peak2943	chr20	57916293	57916823	+	1	NA	Intergenic	(TG)n|Simple_repeat|Simple_repeat	41076	NM_207034	1908	Hs.1408	NM_000114	ENSG00000124205	EDN3	ET-3|ET3|HSCR4|PPET3|WS4B	endothelin 3	protein-coding
peak3221	chr22	43900510	43900957	+	1	NA	intron (NM_001044370, intron 6 of 6)	HAL1-2a_MD|LINE|L1	-11401	NR_046563	100874197	Hs.627997	NR_046563		EFCAB6-AS1	-	EFCAB6 antisense RNA 1	ncRNA
peak380	chr1	234233738	234234498	+	1	NA	intron (NM_173508, intron 2 of 7)	(TGG)n|Simple_repeat|Simple_repeat	-115839	NM_001300845	148641	Hs.158748	NM_173508	ENSG00000183780	SLC35F3	-	solute carrier family 35 member F3	protein-coding
peak551	chr10	85946267	85946947	+	1	NA	Intergenic	(TG)n|Simple_repeat|Simple_repeat	-7784	NM_001171971	92211	Hs.137556	NM_033100	ENSG00000148600	CDHR1	CORD15|PCDH21|PRCAD|RP65	cadherin related family member 1	protein-coding
peak209	chr1	71344448	71344666	+	1	NA	intron (NR_028293, intron 2 of 4)	L1PB4|LINE|L1	-167632	NR_038420	100132618	Hs.720513	NR_038420		ZRANB2-AS1	-	ZRANB2 antisense RNA 1	ncRNA
peak643	chr10	134228692	134229246	+	1	NA	intron (NM_138499, intron 2 of 2)	(CA)n|Simple_repeat|Simple_repeat	18267	NM_138499	170394	Hs.527751	NM_138499	ENSG00000171813	PWWP2B	PWWP2|bA432J24.1|pp8607	PWWP domain containing 2B	protein-coding
peak4627	chr8	143336724	143337905	+	1	NA	intron (NM_145003, intron 12 of 13)	(CACCAT)n|Simple_repeat|Simple_repeat	57597	NR_024378	619434	Hs.393308	NR_024378	ENSG00000254008	LINC00051	C8orf43|NCRNA00051	long intergenic non-protein coding RNA 51	ncRNA
peak2120	chr18	67564897	67565327	+	1	NA	intron (NM_001303619, intron 1 of 4)	intron (NM_001303619, intron 1 of 4)	49977	NM_001303618	10666	Hs.660130	NM_006566	ENSG00000150637	CD226	DNAM-1|DNAM1|PTA1|TLiSA1	CD226 molecule	protein-coding
peak1167	chr12	132874280	132875363	+	1	NA	intron (NM_001122636, intron 1 of 10)	intron (NM_001122636, intron 1 of 10)	22844	NR_024563	100130238	Hs.536338	NR_024563		LOC100130238	-	uncharacterized LOC100130238	ncRNA
peak4611	chr8	142724004	142724243	+	1	NA	Intergenic	(ATGGTG)n|Simple_repeat|Simple_repeat	143551	NR_031636	100302147		NR_031636	ENSG00000221768	MIR1302-7	MIRN1302-7|hsa-mir-1302-7	microRNA 1302-7	ncRNA
peak1113	chr12	126163040	126163310	+	1	NA	Intergenic	(ATG)n|Simple_repeat|Simple_repeat	56177	NM_001286219	114795	Hs.524838	NM_052907	ENSG00000139364	TMEM132B	-	transmembrane protein 132B	protein-coding
peak4634	chr8	143825083	143825758	+	1	NA	Intergenic	(TGGA)n|Simple_repeat|Simple_repeat	-1591	NM_020427	57152	Hs.103505	NM_020427	ENSG00000126233	SLURP1	ANUP|ARS|ArsB|LY6LS|MDM	secreted LY6/PLAUR domain containing 1	protein-coding
peak4279	chr7	87675660	87675811	+	1	NA	intron (NM_001324420, intron 3 of 30)	L1MA8|LINE|L1	112277	NM_001324421	53616	Hs.256398	NM_004194	ENSG00000008277	ADAM22	ADAM 22|EIEE61|MDC2	ADAM metallopeptidase domain 22	protein-coding
peak3242	chr22	46767583	46768124	+	1	NA	intron (NM_014246, intron 25 of 34)	intron (NM_014246, intron 25 of 34)	36555	NM_001282782	55687	Hs.439524	NM_018006	ENSG00000100416	TRMU	LCAL3|MTO2|MTU1|TRMT|TRMT1	tRNA 5-methylaminomethyl-2-thiouridylate methyltransferase	protein-coding
peak3450	chr3	143558343	143558475	+	1	NA	intron (NM_173653, intron 1 of 15)	(CA)n|Simple_repeat|Simple_repeat	8964	NM_173653	285195	Hs.302257	NM_173653	ENSG00000181804	SLC9A9	AUTS16|NHE9	solute carrier family 9 member A9	protein-coding
peak3625	chr4	89292926	89293356	+	1	NA	Intergenic	L1MA4|LINE|L1	-6750	NM_017912	55008	Hs.529317	NM_017912	ENSG00000138642	HERC6	-	HECT and RLD domain containing E3 ubiquitin protein ligase family member 6	protein-coding
peak3591	chr4	48837066	48837216	+	1	NA	intron (NM_001079839, intron 3 of 8)	AluSx|SINE|Alu	3818	NM_001168254	54940	Hs.518750	NM_017830	ENSG00000109180	OCIAD1	ASRIJ|OCIA|TPA018	OCIA domain containing 1	protein-coding
peak639	chr10	133593512	133593650	+	1	NA	Intergenic	A-rich|Low_complexity|Low_complexity	28954	NR_038365	399827	Hs.523353	NM_001001677	ENSG00000189275	LINC01164	-	long intergenic non-protein coding RNA 1164	ncRNA
peak3142	chr22	18359479	18359687	+	1	NA	intron (NM_001136004, intron 17 of 21)	(TTAGG)n|Simple_repeat|Simple_repeat	30069	NM_001136004	57553	Hs.528024	NM_015241	ENSG00000243156	MICAL3	MICAL-3	microtubule associated monooxygenase, calponin and LIM domain containing 3	protein-coding
peak1317	chr14	64098780	64098932	+	1	NA	intron (NM_080666, intron 1 of 2)	intron (NM_080666, intron 1 of 2)	9785	NM_080666	112840	Hs.655666	NM_080666	ENSG00000140006	WDR89	C14orf150|MSTP050	WD repeat domain 89	protein-coding
peak3602	chr4	49323430	49323633	+	1	NA	Intergenic	Intergenic	334872	NM_001286791	80157	Hs.479703	NM_025087	ENSG00000109182	CWH43	CWH43-C|PGAP2IP	cell wall biogenesis 43 C-terminal homolog	protein-coding
peak727	chr11	38282541	38282865	+	1	NA	Intergenic	L1MA6|LINE|L1	322552	NR_135110	105376633	Hs.135690	NR_135110	ENSG00000254516	LOC105376633	-	uncharacterized LOC105376633	ncRNA
peak1171	chr12	133040048	133041014	+	1	NA	Intergenic	(CACCAT)n|Simple_repeat|Simple_repeat	-26626	NM_001142641	57666	Hs.411138	NM_001142641	ENSG00000112787	FBRSL1	-	fibrosin like 1	protein-coding
peak3827	chr5	108971387	108971493	+	1	NA	Intergenic	L1PREC2|LINE|L1	-53627	NM_002372	4124	Hs.432822	NM_002372	ENSG00000112893	MAN2A1	AMan II|GOLIM7|MANA2|MANII	mannosidase alpha class 2A member 1	protein-coding
peak3882	chr5	170544745	170544933	+	1	NA	intron (NM_022897, intron 14 of 27)	(TTG)n|Simple_repeat|Simple_repeat	-191449	NM_021025	30012	Hs.249125	NM_021025	ENSG00000164438	TLX3	HOX11L2|RNX	T cell leukemia homeobox 3	protein-coding
peak2666	chr2	134568434	134569896	+	1	NA	Intergenic	A-rich|Low_complexity|Low_complexity	-243134	NM_207481	344148	Hs.537329	NM_207363	ENSG00000176771	NCKAP5	ERIH1|ERIH2|NAP5	NCK associated protein 5	protein-coding
peak950	chr12	34852028	34853684	+	1	NA	Intergenic	ALR/Alpha|Satellite|centr	677640	NM_032834	84920	Hs.102971	NM_032834	ENSG00000139133	ALG10	ALG10A|DIE2|KCR1	ALG10, alpha-1,2-glucosyltransferase	protein-coding
peak3643	chr4	132347160	132347500	+	1	NA	Intergenic	GA-rich|Low_complexity|Low_complexity	-338663	NR_125883	101927305	Hs.507924	NR_125883		SNHG27	-	small nucleolar RNA host gene 27	ncRNA
peak1447	chr15	28350185	28351029	+	1	NA	Intergenic	(TG)n|Simple_repeat|Simple_repeat	-6149	NM_001300984	4948	Hs.654411	NM_000275	ENSG00000104044	OCA2	BEY|BEY1|BEY2|BOCA|D15S12|EYCL|EYCL2|EYCL3|HCL3|P|PED|SHEP1	OCA2 melanosomal transmembrane protein	protein-coding
peak2072	chr18	15409374	15410466	+	1	NA	Intergenic	ALR/Alpha|Satellite|centr	-84002	NR_027417	644669	Hs.579474	NR_027417	ENSG00000215512	LOC644669	-	ankyrin repeat domain 30B pseudogene	pseudo
peak942	chr12	34833296	34833703	+	1	NA	Intergenic	ALR/Alpha|Satellite|centr	658283	NM_032834	84920	Hs.102971	NM_032834	ENSG00000139133	ALG10	ALG10A|DIE2|KCR1	ALG10, alpha-1,2-glucosyltransferase	protein-coding
peak3149	chr22	20775407	20775597	+	1	NA	Intergenic	(TG)n|Simple_repeat|Simple_repeat	16644	NM_153334	91179	Hs.474251	NM_153334	ENSG00000244486	SCARF2	NSR1|SREC-II|SREC2|SRECRP-1|VDEGS	scavenger receptor class F member 2	protein-coding
peak330	chr1	203851317	203851597	+	1	NA	Intergenic	AluSx1|SINE|Alu	20479	NM_001328637	6635	Hs.334612	NM_003094	ENSG00000182004	SNRPE	HYPT11|SME|Sm-E|snRNP-E	small nuclear ribonucleoprotein polypeptide E	protein-coding
peak2255	chr19	17096026	17096694	+	1	NA	intron (NM_015692, intron 13 of 41)	(TGGA)n|Simple_repeat|Simple_repeat	41265	NM_015692	27151	Hs.631644	NM_015692	ENSG00000160111	CPAMD8	ASGD8|K-CAP|VIP	C3 and PZP like, alpha-2-macroglobulin domain containing 8	protein-coding
peak2855	chr20	29884802	29885282	+	1	NA	Intergenic	L1MA1|LINE|L1	11346	NM_001037731	245930	Hs.580703	NM_001037731	ENSG00000215545	DEFB116	DEFB-16	defensin beta 116	protein-coding
peak4269	chr7	73598960	73599120	+	1	NA	intron (NM_022170, intron 1 of 6)	AluSz|SINE|Alu	-6488	NR_030321	693175		NR_030321	ENSG00000207741	MIR590	MIRN590|hsa-mir-590|mir-590	microRNA 590	ncRNA
peak2236	chr19	14286249	14286489	+	1	NA	intron (NM_001008701, intron 3 of 23)	(CA)n|Simple_repeat|Simple_repeat	30628	NM_014921	22859	Hs.94229	NM_014921	ENSG00000072071	ADGRL1	CIRL1|CL1|LEC2|LPHN1	adhesion G protein-coupled receptor L1	protein-coding
peak1159	chr12	132167421	132167783	+	1	NA	Intergenic	HAL1-2a_MD|LINE|L1	-28030	NM_004592	6433	Hs.308171	NM_004592	ENSG00000061936	SFSWAP	SFRS8|SWAP	splicing factor SWAP	protein-coding
peak1005	chr12	81168213	81168561	+	1	NA	Intergenic	L1MA4A|LINE|L1	11454	NR_120470	101928420	Hs.739989	NR_120468	ENSG00000257741	LINC01490	-	long intergenic non-protein coding RNA 1490	ncRNA
peak2075	chr18	20663238	20663383	+	1	NA	Intergenic	AluSq|SINE|Alu	-51218	NM_001256438	91768	Hs.11108	NM_138375	ENSG00000134508	CABLES1	CABL1|CABLES|HsT2563|IK3-1	Cdk5 and Abl enzyme substrate 1	protein-coding
peak2608	chr2	113104350	113104596	+	1	NA	Intergenic	(CCA)n|Simple_repeat|Simple_repeat	71295	NM_198581	376940	Hs.190477	NM_198581	ENSG00000188177	ZC3H6	ZC3HDC6	zinc finger CCCH-type containing 6	protein-coding
peak4467	chr8	38360033	38360972	+	1	NA	Intergenic	(TG)n|Simple_repeat|Simple_repeat	25678	NM_001303531	389649	Hs.546586	NM_207412	ENSG00000196166	C8orf86	-	chromosome 8 open reading frame 86	protein-coding
peak3993	chr6	72836252	72836420	+	1	NA	intron (NM_014989, intron 4 of 33)	L1PB|LINE|L1	-86178	NM_001350446	22999	Hs.485729	NM_014989	ENSG00000079841	RIMS1	CORD7|RAB3IP2|RIM|RIM1	regulating synaptic membrane exocytosis 1	protein-coding
peak1026	chr12	105864017	105864402	+	1	NA	Intergenic	(TG)n|Simple_repeat|Simple_repeat	139795	NM_001145199	387882	Hs.368938	NM_207376	ENSG00000235162	C12orf75	AGD3|OCC-1|OCC1	chromosome 12 open reading frame 75	protein-coding
peak1566	chr16	7208528	7208791	+	1	NA	intron (NM_001142334, intron 2 of 13)	(TG)n|Simple_repeat|Simple_repeat	-174092	NM_145891	54715	Hs.459842	NM_018723	ENSG00000078328	RBFOX1	2BP1|A2BP1|FOX-1|FOX1|HRNBP1	RNA binding fox-1 homolog 1	protein-coding
peak4769	chr9	98919932	98920382	+	1	NA	Intergenic	(TG)n|Simple_repeat|Simple_repeat	-41464	NR_132344	158434	Hs.381771	NM_001256408	ENSG00000275465	LOC158434	-	uncharacterized LOC158434	ncRNA
peak3270	chr22	49093514	49093996	+	1	NA	intron (NM_001082967, intron 2 of 3)	(ATG)n|Simple_repeat|Simple_repeat	-82352	NR_039761	100616415		NR_039761	ENSG00000266887	MIR4535	-	microRNA 4535	ncRNA
peak1670	chr16	34001988	34002333	+	1	NA	Intergenic	ALR/Alpha|Satellite|centr	402602	NR_002837	606551	Hs.646441	NR_002837		UBE2MP1	-	ubiquitin conjugating enzyme E2 M pseudogene 1	pseudo
peak3170	chr22	27404407	27404611	+	1	NA	Intergenic	(CAT)n|Simple_repeat|Simple_repeat	51971	NM_001318329	284898	Hs.350813	NM_001318329		LOC284898	-	uncharacterized LOC284898	protein-coding
peak1383	chr14	101930070	101930419	+	1	NA	Intergenic	Intergenic	21831	NR_135240	100507277	Hs.123543	NR_135240	ENSG00000259082	LINC02314	-	long intergenic non-protein coding RNA 2314	ncRNA
peak763	chr11	50714052	50715784	+	1	NA	Intergenic	ALR/Alpha|Satellite|centr	346600	NR_024504	646813	Hs.684179	NR_024504		LOC646813	-	DExH-box helicase 9 pseudogene	pseudo
peak3176	chr22	27866207	27866911	+	1	NA	Intergenic	(TGGA)n|Simple_repeat|Simple_repeat	159947	NR_134581	100507657	Hs.537371	NR_134581	ENSG00000226741	LINC02554	-	long intergenic non-protein coding RNA 2554	ncRNA
peak2373	chr19	46461604	46461906	+	1	NA	intron (NM_002516, intron 2 of 3)	(TG)n|Simple_repeat|Simple_repeat	14902	NM_002516	4858	Hs.375439	NM_002516	ENSG00000104967	NOVA2	ANOVA|NOVA3	NOVA alternative splicing regulator 2	protein-coding
peak3918	chr6	3035077	3035270	+	1	NA	Intergenic	AluJo|SINE|Alu	-10168	NR_033884	401233	Hs.441039	NM_001013680		HTATSF1P2	-	HIV-1 Tat specific factor 1 pseudogene 2	pseudo
peak2430	chr2	1658908	1659987	+	1	NA	intron (NM_012293, intron 14 of 22)	intron (NM_012293, intron 14 of 22)	88872	NM_012293	7837	Hs.332197	NM_012293	ENSG00000130508	PXDN	ASGD7|COPOA|D2S448|D2S448E|MG50|PRG2|PXN|VPO	peroxidasin	protein-coding
peak2219	chr19	8787776	8788954	+	1	NA	Intergenic	(TCCA)n|Simple_repeat|Simple_repeat	20815	NM_178525	284382	Hs.209206	NM_178525	ENSG00000181786	ACTL9	HSD21	actin like 9	protein-coding
peak2767	chr2	240637822	240637949	+	1	NA	Intergenic	(TG)n|Simple_repeat|Simple_repeat	-46669	NR_037808	150935	Hs.555582	NR_037808		LOC150935	-	uncharacterized LOC150935	ncRNA
peak3601	chr4	49141564	49158661	+	1	NA	Intergenic	(CATTC)n|Satellite|Satellite	161453	NM_001286791	80157	Hs.479703	NM_025087	ENSG00000109182	CWH43	CWH43-C|PGAP2IP	cell wall biogenesis 43 C-terminal homolog	protein-coding
peak489	chr10	43474138	43474419	+	1	NA	TTS (NR_126352)	TTS (NR_126352)	2677	NR_126352	104266963	Hs.559152	NR_126352	ENSG00000229630	LINC01264	-	long intergenic non-protein coding RNA 1264	ncRNA
peak1241	chr13	100416977	100417028	+	1	NA	intron (NR_120421, intron 3 of 4)	AluJr|SINE|Alu	-35747	NR_120384	101927465	Hs.130690	NR_046525		CLYBL-AS1	-	CLYBL antisense RNA 1	ncRNA
peak4167	chr7	39041273	39041556	+	1	NA	intron (NR_138047, intron 3 of 6)	(ATGGTG)n|Simple_repeat|Simple_repeat	11753	NR_138047	100689074	Hs.675876	NR_138047		POU6F2-AS2	-	POU6F2 antisense RNA 2	ncRNA
peak788	chr11	59351492	59351615	+	1	NA	intron (NM_002556, intron 9 of 13)	AluJo|SINE|Alu	11078	NR_036120	100422880		NR_036120	ENSG00000264559	MIR3162	mir-3162	microRNA 3162	ncRNA
peak2436	chr2	2576404	2577927	+	1	NA	Intergenic	(CA)n|Simple_repeat|Simple_repeat	-242080	NM_015025	23040	Hs.434418	NM_015025	ENSG00000186487	MYT1L	MRD39|NZF1|ZC2H2C2|ZC2HC4B|myT1-L	myelin transcription factor 1 like	protein-coding
peak4353	chr7	152111875	152112395	+	1	NA	intron (NM_170606, intron 1 of 58)	AluJb|SINE|Alu	20955	NM_170606	58508	Hs.647120	NM_021230	ENSG00000055609	KMT2C	HALR|KLEFS2|MLL3	lysine methyltransferase 2C	protein-coding
peak2157	chr19	1704711	1705669	+	1	NA	Intergenic	MSTB1|LTR|ERVL-MaLR	-48472	NM_001080488	390874	Hs.654347	NM_001080488	ENSG00000205922	ONECUT3	OC3	one cut homeobox 3	protein-coding
peak4714	chr9	85973274	85973288	+	1	NA	intron (NM_001244959, intron 3 of 14)	L1PB1|LINE|L1	-26405	NM_001244961	257019	Hs.127535	NM_174938	ENSG00000172159	FRMD3	4.1O|EPB41L4O|EPB41LO|P410	FERM domain containing 3	protein-coding
peak596	chr10	120009531	120009678	+	1	NA	Intergenic	Intergenic	92235	NM_022063	63877	Hs.105575	NM_022063	ENSG00000165669	FAM204A	C10orf84|bA319I23.1	family with sequence similarity 204 member A	protein-coding
peak1757	chr16	70950645	70950951	+	1	NA	intron (NM_001270974, intron 47 of 85)	T-rich|Low_complexity|Low_complexity	-115719	NM_018052	55697	Hs.445061	NM_018052	ENSG00000103043	VAC14	ArPIKfyve|TAX1BP2|TRX	Vac14, PIKFYVE complex component	protein-coding
peak851	chr11	77256091	77256292	+	1	NA	Intergenic	AluJr|SINE|Alu	-25943	NR_130930	646029	Hs.609654	NM_001039908		LOC646029	-	uncharacterized LOC646029	ncRNA
peak2442	chr2	3049329	3050251	+	1	NA	intron (NR_110228, intron 3 of 6)	(TG)n|Simple_repeat|Simple_repeat	80008	NR_110228	101927554	Hs.638446	NR_110228	ENSG00000234423	LINC01250	-	long intergenic non-protein coding RNA 1250	ncRNA
peak2698	chr2	202136776	202137009	+	1	NA	intron (NM_001080125, intron 3 of 8)	intron (NM_001080125, intron 3 of 8)	11669	NM_033356	841	Hs.599762	NM_001228	ENSG00000064012	CASP8	ALPS2B|CAP4|Casp-8|FLICE|MACH|MCH5	caspase 8	protein-coding
peak4744	chr9	93603249	93605039	+	1	NA	intron (NM_001174167, intron 1 of 13)	(TG)n|Simple_repeat|Simple_repeat	14442	NM_001174167	6850	Hs.371720	NM_003177	ENSG00000165025	SYK	p72-Syk	spleen associated tyrosine kinase	protein-coding
peak2015	chr17	75465883	75466811	+	1	NA	intron (NM_001293698, intron 1 of 9)	(TCCA)n|Simple_repeat|Simple_repeat	-4978	NM_001113495	10801	Hs.440932	NM_006640	ENSG00000184640	2009-09-01	AF17q25|MSF|MSF1|NAPB|PNUTL4|SINT1|SeptD1	septin 9	protein-coding
peak581	chr10	106987803	106988131	+	1	NA	intron (NM_014978, intron 20 of 26)	L1MC1|LINE|L1	-561993	NR_104028	100505890	Hs.348526	NR_104028	ENSG00000226387	SORCS3-AS1	-	SORCS3 antisense RNA 1	ncRNA
peak2731	chr2	233900320	233901017	+	1	NA	TTS (NM_005383)	TTS (NM_005383)	3286	NM_005383	4759	Hs.532681	NM_005383	ENSG00000115488	NEU2	SIAL2	neuraminidase 2	protein-coding
peak1616	chr16	24604640	24604796	+	1	NA	Intergenic	L1MB7|LINE|L1	-16812	NM_001351850	27327	Hs.655057	NM_014494	ENSG00000090905	TNRC6A	CAGH26|GW1|GW182|TNRC6	trinucleotide repeat containing 6A	protein-coding
peak1913	chr17	32426555	32426590	+	1	NA	intron (NM_001094, intron 1 of 9)	A-rich|Low_complexity|Low_complexity	57253	NM_001094	40	Hs.368417	NM_001094	ENSG00000108684	ASIC2	ACCN|ACCN1|ASIC2a|BNC1|BNaC1|MDEG|hBNaC1	acid sensing ion channel subunit 2	protein-coding
peak100	chr1	20164479	20164719	+	1	NA	Intergenic	L1MB7|LINE|L1	-22828	NM_019062	54546	Hs.124835	NM_019062	ENSG00000178828	RNF186	-	ring finger protein 186	protein-coding
peak4553	chr8	103816171	103816349	+	1	NA	Intergenic	AluSx3|SINE|Alu	-2790	NR_149020	401472		NR_149020		GASAL1	GASL1	growth arrest associated lncRNA 1	ncRNA
peak1217	chr13	47331798	47331997	+	1	NA	Intergenic	A-rich|Low_complexity|Low_complexity	39470	NM_001984	2098	Hs.432491	NM_001984	ENSG00000139684	ESD	FGH	esterase D	protein-coding
peak2432	chr2	1721646	1722242	+	1	NA	intron (NM_012293, intron 1 of 22)	(CTACT)n|Simple_repeat|Simple_repeat	26375	NM_012293	7837	Hs.332197	NM_012293	ENSG00000130508	PXDN	ASGD7|COPOA|D2S448|D2S448E|MG50|PRG2|PXN|VPO	peroxidasin	protein-coding
peak3836	chr5	124336580	124336767	+	1	NA	Intergenic	AluJb|SINE|Alu	-35851	NR_109882	101927421	Hs.121305	NR_109882		LOC101927421	-	uncharacterized LOC101927421	ncRNA
peak4226	chr7	61085088	61085735	+	1	NA	Intergenic	ALR/Alpha|Satellite|centr	1679023	NR_003952	643955	Hs.583308	NR_003952	ENSG00000185037	ZNF733P	ZNF733	zinc finger protein 733, pseudogene	pseudo
peak1018	chr12	100703723	100703795	+	1	NA	intron (NM_001330253, intron 4 of 18)	L1MB3|LINE|L1	42597	NM_001330253	55681	Hs.506481	NM_017988	ENSG00000136021	SCYL2	CVAK104	SCY1 like pseudokinase 2	protein-coding
peak3573	chr4	26216150	26216347	+	1	NA	Intergenic	A-rich|Low_complexity|Low_complexity	-105084	NM_005349	3516	Hs.479396	NM_005349	ENSG00000168214	RBPJ	AOS3|CBF1|IGKJRB|IGKJRB1|KBF2|RBP-J|RBPJK|RBPSUH|SUH|csl	recombination signal binding protein for immunoglobulin kappa J region	protein-coding
peak4772	chr9	100730199	100730234	+	1	NA	Intergenic	AluJb|SINE|Alu	-15273	NM_006401	10541	Hs.730654	NM_006401	ENSG00000136938	ANP32B	APRIL|PHAPI2|SSP29	acidic nuclear phosphoprotein 32 family member B	protein-coding
peak193	chr1	54585427	54586131	+	1	NA	Intergenic	(CCA)n|Simple_repeat|Simple_repeat	33075	NM_001353655	200008		NM_201546	ENSG00000157211	CDCP2	-	CUB domain containing protein 2	protein-coding
peak144	chr1	36540250	36540777	+	1	NA	Intergenic	AluSz6|SINE|Alu	-9163	NM_014466	27285	Hs.127111	NM_014466	ENSG00000092850	TEKT2	TEKTB1|TEKTIN-T|h-tektin-t	tektin 2	protein-coding
peak1567	chr16	7368023	7368326	+	1	NA	intron (NM_001142334, intron 2 of 13)	HAL1-2a_MD|LINE|L1	-14577	NM_145891	54715	Hs.459842	NM_018723	ENSG00000078328	RBFOX1	2BP1|A2BP1|FOX-1|FOX1|HRNBP1	RNA binding fox-1 homolog 1	protein-coding
peak4482	chr8	43784766	43786172	+	1	NA	Intergenic	ALR/Alpha|Satellite|centr	637884	NM_001002920	340441	Hs.531579	NM_001002920	ENSG00000188877	POTEA	A26A1|CT104.3|POTE-8|POTE8	POTE ankyrin domain family member A	protein-coding
peak510	chr10	48330897	48330942	+	1	NA	intron (NR_134500, intron 2 of 3)	intron (NR_134500, intron 2 of 3)	1278	NR_134500	107001062	Hs.576719	NR_134500		LOC107001062	-	uncharacterized LOC107001062	ncRNA
peak3558	chr4	8235451	8236100	+	1	NA	intron (NR_134639, intron 12 of 14)	(TCCA)n|Simple_repeat|Simple_repeat	34804	NR_134639	54436	Hs.479116	NM_018986	ENSG00000125089	SH3TC1	-	SH3 domain and tetratricopeptide repeats 1	protein-coding
peak252	chr1	121359715	121359910	+	1	NA	Intergenic	ALR/Alpha|Satellite|centr	98902	NR_003955	647121	Hs.697682	NR_003955	ENSG00000231752	EMBP1	-	embigin pseudogene 1	pseudo
peak1424	chr15	20436861	20437109	+	1	NA	Intergenic	(CA)n|Simple_repeat|Simple_repeat	-51012	NR_038836	646096	Hs.448789	NR_038836	ENSG00000259156	CHEK2P2	-	checkpoint kinase 2 pseudogene 2	pseudo
peak180	chr1	50834924	50835097	+	1	NA	Intergenic	HAL1-2a_MD|LINE|L1	54109	NM_032110	63950	Hs.334481	NM_032110	ENSG00000142700	DMRTA2	-	DMRT like family A2	protein-coding
peak1821	chr16	87157983	87158802	+	1	NA	Intergenic	(CA)n|Simple_repeat|Simple_repeat	67002	NR_126008	440390	Hs.513789	NR_126008	ENSG00000232190	LINC02181	-	long intergenic non-protein coding RNA 2181	ncRNA
peak3189	chr22	32938343	32938574	+	1	NA	intron (NM_001135774, intron 7 of 13)	(TG)n|Simple_repeat|Simple_repeat	67234	NM_001257990	25793	Hs.5912	NM_012179	ENSG00000100225	FBXO7	FBX|FBX07|FBX7|PARK15|PKPS	F-box protein 7	protein-coding
peak4851	chr9	136802498	136802528	+	1	NA	intron (NM_003371, intron 2 of 26)	intron (NM_003371, intron 2 of 26)	54933	NM_003371	7410	Hs.369921	NM_003371	ENSG00000160293	VAV2	VAV-2	vav guanine nucleotide exchange factor 2	protein-coding
peak2201	chr19	6776217	6776587	+	1	NA	intron (NM_005428, intron 1 of 26)	(TCCA)n|Simple_repeat|Simple_repeat	3723	NM_001258206	7409	Hs.116237	NM_005428	ENSG00000141968	VAV1	VAV	vav guanine nucleotide exchange factor 1	protein-coding
peak1703	chr16	47888367	47889030	+	1	NA	intron (NR_110649, intron 1 of 1)	(CA)n|Simple_repeat|Simple_repeat	-3794	NR_110650	101927132	Hs.589404	NR_110650	ENSG00000261231	LINC02133	-	long intergenic non-protein coding RNA 2133	ncRNA
peak1770	chr16	79859156	79859357	+	1	NA	Intergenic	(TCCA)n|Simple_repeat|Simple_repeat	30110	NR_104661	101928248	Hs.659802	NR_104660	ENSG00000260876	LINC01229	-	long intergenic non-protein coding RNA 1229	ncRNA
peak4145	chr7	11722530	11722837	+	1	NA	intron (NM_015204, intron 1 of 26)	AluSg4|SINE|Alu	149141	NM_015204	221981	Hs.120855	NM_015204	ENSG00000005108	THSD7A	-	thrombospondin type 1 domain containing 7A	protein-coding
peak1876	chr17	16496034	16496204	+	1	NA	Intergenic	AluJb|SINE|Alu	-23593	NM_001346167	57336	Hs.99724	NM_020653	ENSG00000141040	ZNF287	ZKSCAN13|ZSCAN45	zinc finger protein 287	protein-coding
peak545	chr10	81968409	81968903	+	1	NA	intron (NR_038464, intron 1 of 1)	L1MC4a|LINE|L1	1190	NR_038464	439990	Hs.365566	NR_038464	ENSG00000237523	LINC00857	-	long intergenic non-protein coding RNA 857	ncRNA
peak1641	chr16	32345667	32345866	+	1	NA	Intergenic	Intergenic	-44464	NR_033866	390705	Hs.278513	NR_033866		LOC390705	-	protein phosphatase 2 regulatory subunit B'', beta pseudogene	pseudo
peak991	chr12	57289907	57290210	+	1	NA	Intergenic	(CA)n|Simple_repeat|Simple_repeat	38131	NM_148897	121214	Hs.380178	NM_148897	ENSG00000170426	SDR9C7	ARCI13|RDHS|SDR-O|SDRO	short chain dehydrogenase/reductase family 9C member 7	protein-coding
peak416	chr10	3844697	3845253	+	1	NA	Intergenic	(CA)n|Simple_repeat|Simple_repeat	-17502	NM_001160125	1316	Hs.4055	NM_001300	ENSG00000067082	KLF6	BCD1|CBA1|COPEB|CPBP|GBF|PAC1|ST12|ZF9	Kruppel like factor 6	protein-coding
peak2814	chr20	22634952	22635745	+	1	NA	Intergenic	Intergenic	30634	NR_146527	105372566	Hs.555065	NR_146527		LINC01747	-	long intergenic non-protein coding RNA 1747	ncRNA
peak2278	chr19	24572730	24573165	+	1	NA	Intergenic	ALR/Alpha|Satellite|centr	-226698	NR_003603	100101266	Hs.149312	NR_003603	ENSG00000268442	HAVCR1P1	-	hepatitis A virus cellular receptor 1 pseudogene 1	pseudo
peak1969	chr17	55807638	55807945	+	1	NA	Intergenic	Intergenic	14899	NM_001282544	101927581	Hs.540784	NM_001282544	ENSG00000166329	CCDC182	-	coiled-coil domain containing 182	protein-coding
peak4052	chr6	161615472	161615773	+	1	NA	intron (NM_020133, intron 2 of 8)	(TG)n|Simple_repeat|Simple_repeat	-32608	NR_024277	79992	Hs.664873	NM_024929	ENSG00000279355	AGPAT4-IT1	C6orf59|NCRNA00241	AGPAT4 intronic transcript 1	ncRNA
peak1846	chr16	89700963	89701314	+	1	NA	intron (NM_004413, intron 2 of 10)	(TTTCC)n|Simple_repeat|Simple_repeat	14138	NM_004413	1800	Hs.109	NM_004413	ENSG00000015413	DPEP1	MBD1|MDP|RDP	dipeptidase 1	protein-coding
peak2484	chr2	20522493	20522672	+	1	NA	intron (NM_001352923, intron 2 of 19)	AluJr|SINE|Alu	4565	NM_001282791	23369	Hs.467824	NM_015317	ENSG00000055917	PUM2	PUMH2|PUML2	pumilio RNA binding family member 2	protein-coding
peak1246	chr13	108809231	108809545	+	1	NA	Intergenic	(CA)n|Simple_repeat|Simple_repeat	57742	NM_002312	3981	Hs.166091	NM_002312	ENSG00000174405	LIG4	LIG4S	DNA ligase 4	protein-coding
peak3835	chr5	121581980	121582201	+	1	NA	Intergenic	L1PA15|LINE|L1	-65296	NR_131762	9627	Hs.426463	NM_005460	ENSG00000064692	SNCAIP	SYPH1|Sph1	synuclein alpha interacting protein	protein-coding
peak1868	chr17	9618785	9619461	+	1	NA	intron (NM_153210, intron 14 of 14)	(TG)n|Simple_repeat|Simple_repeat	70269	NM_153210	124739	Hs.709621	NM_153210	ENSG00000154914	USP43	-	ubiquitin specific peptidase 43	protein-coding
peak464	chr10	35956013	35956627	+	1	NA	Intergenic	(CCA)n|Simple_repeat|Simple_repeat	-25958	NM_031866	8325	Hs.302634	NM_031866	ENSG00000177283	FZD8	FZ-8|hFZ8	frizzled class receptor 8	protein-coding
peak384	chr1	236249052	236249237	+	1	NA	Intergenic	(TG)n|Simple_repeat|Simple_repeat	-20663	NM_002508	4811	Hs.356624	NM_002508	ENSG00000116962	NID1	NID	nidogen 1	protein-coding
peak4133	chr7	3009043	3010142	+	1	NA	intron (NM_032415, intron 1 of 24)	(CTCA)n|Simple_repeat|Simple_repeat	73987	NM_001324281	84433	Hs.648101	NM_032415	ENSG00000198286	CARD11	BENTA|BIMP3|CARMA1|IMD11|IMD11A|PPBL	caspase recruitment domain family member 11	protein-coding
peak2647	chr2	132975731	132976234	+	1	NA	intron (NR_152415, intron 1 of 5)	ALR/Alpha|Satellite|centr	38671	NR_031608	100313824		NR_031608	ENSG00000221288	MIR663B	MIRN663B|mir-663b	microRNA 663b	ncRNA
peak1792	chr16	84689745	84689944	+	1	NA	intron (NM_024731, intron 2 of 4)	T-rich|Low_complexity|Low_complexity	7727	NM_024731	79786	Hs.222731	NM_024731	ENSG00000135686	KLHL36	C16orf44	kelch like family member 36	protein-coding
peak2464	chr2	9456409	9458033	+	1	NA	intron (NM_001135191, intron 3 of 26)	(CA)n|Simple_repeat|Simple_repeat	105568	NM_001319068	9270	Hs.467662	NM_004763	ENSG00000119185	ITGB1BP1	ICAP-1A|ICAP-1B|ICAP-1alpha|ICAP1|ICAP1A|ICAP1B	integrin subunit beta 1 binding protein 1	protein-coding
peak1848	chr17	896566	897660	+	1	NA	Intergenic	(CACCT)n|Simple_repeat|Simple_repeat	-3020	NM_013337	29928	Hs.745034	NM_013337	ENSG00000177370	TIMM22	TEX4|TIM22	translocase of inner mitochondrial membrane 22	protein-coding
peak1422	chr15	20038257	20038465	+	1	NA	Intergenic	ALR/Alpha|Satellite|centr	-449636	NR_038836	646096	Hs.448789	NR_038836	ENSG00000259156	CHEK2P2	-	checkpoint kinase 2 pseudogene 2	pseudo
peak4512	chr8	54583478	54584168	+	1	NA	Intergenic	(CA)n|Simple_repeat|Simple_repeat	-147298	NR_149032	100507516	Hs.597483	NR_149032		LOC100507516	-	uncharacterized LOC100507516	ncRNA
peak726	chr11	37186487	37186674	+	1	NA	Intergenic	(TG)n|Simple_repeat|Simple_repeat	-566751	NM_000536	5897	Hs.714519	NM_000536	ENSG00000175097	RAG2	RAG-2	recombination activating 2	protein-coding
peak519	chr10	56836923	56837158	+	1	NA	intron (NM_001354404, intron 3 of 34)	L1MA4A|LINE|L1	-275989	NM_001142772	65217	Hs.280209	NM_033056	ENSG00000150275	PCDH15	CDHR15|DFNB23|USH1F	protocadherin related 15	protein-coding
peak1221	chr13	51660380	51660570	+	1	NA	intron (NM_001351589, intron 2 of 3)	intron (NM_001351589, intron 2 of 3)	-20182	NR_003923	2974	Hs.411573	NM_004129	ENSG00000123201	GUCY1B2	GC-SB2	guanylate cyclase 1 soluble subunit beta 2 (pseudogene)	pseudo
peak452	chr10	25256695	25256915	+	1	NA	Intergenic	(TG)n|Simple_repeat|Simple_repeat	-15232	NM_001282786	56952	Hs.405619	NM_020200	ENSG00000099256	PRTFDC1	HHGP	phosphoribosyl transferase domain containing 1	protein-coding
peak1134	chr12	129873815	129874117	+	1	NA	intron (NM_133448, intron 3 of 8)	intron (NM_133448, intron 3 of 8)	180820	NR_110058	101927735	Hs.569212	NR_110058	ENSG00000256699	TMEM132D-AS2	-	TMEM132D antisense RNA 2	ncRNA
peak4474	chr8	42238082	42238221	+	1	NA	Intergenic	GA-rich|Low_complexity|Low_complexity	-3477	NM_014420	27121	Hs.159311	NM_014420	ENSG00000104371	DKK4	DKK-4	dickkopf WNT signaling pathway inhibitor 4	protein-coding
peak459	chr10	31062298	31062832	+	1	NA	Intergenic	(CA)n|Simple_repeat|Simple_repeat	50417	NR_134497	105376480	Hs.461867	NR_134497	ENSG00000230720	LOC105376480	-	uncharacterized LOC105376480	ncRNA
peak2947	chr20	58889542	58889917	+	1	NA	intron (NR_046099, intron 3 of 4)	(TCCA)n|Simple_repeat|Simple_repeat	6197	NR_030376	693231		NR_030376	ENSG00000207802	MIR646	MIRN646|hsa-mir-646	microRNA 646	ncRNA
peak470	chr10	38868928	38888892	+	1	NA	Intergenic	HSATII|Satellite|Satellite	-110817	NR_045000	399746	Hs.742607	NR_045000		ACTR3BP5	FKSG74	ACTR3B pseudogene 5	pseudo
peak1625	chr16	26767986	26768818	+	1	NA	Intergenic	(TGGA)n|Simple_repeat|Simple_repeat	-309817	NM_001145545	162083	Hs.120831	NM_182831		C16orf82	TNT	chromosome 16 open reading frame 82	protein-coding
peak967	chr12	38121066	38121205	+	1	NA	Intergenic	ALR/Alpha|Satellite|centr	-589422	NM_001308340	144245	Hs.259305	NM_001013620	ENSG00000175548	ALG10B	ALG10|KCR1	ALG10B, alpha-1,2-glucosyltransferase	protein-coding
peak4091	chr6	169635992	169636872	+	1	NA	intron (NM_003247, intron 10 of 22)	C-rich|Low_complexity|Low_complexity	17777	NM_003247	7058	Hs.371147	NM_003247	ENSG00000186340	THBS2	TSP2	thrombospondin 2	protein-coding
peak4438	chr8	12443305	12443719	+	1	NA	intron (NR_047662, intron 6 of 8)	(TGGA)n|Simple_repeat|Simple_repeat	79608	NR_047662	729732	Hs.322761	NR_047662	ENSG00000283674	LOC729732	-	uncharacterized LOC729732	ncRNA
peak118	chr1	25362389	25362914	+	1	NA	Intergenic	HAL1-2a_MD|LINE|L1	12657	NR_039623	100616365		NR_039623	ENSG00000264371	MIR4425	-	microRNA 4425	ncRNA
peak2781	chr2	242485250	242486032	+	1	NA	intron (NR_033346, intron 1 of 1)	(CA)n|Simple_repeat|Simple_repeat	-12505	NM_032515	666	Hs.293753	NM_032515	ENSG00000176720	BOK	BCL2L9|BOKL	BOK, BCL2 family apoptosis regulator	protein-coding
peak4623	chr8	143288398	143289048	+	1	NA	intron (NR_024378, intron 2 of 2)	intron (NR_024378, intron 2 of 2)	9006	NR_024378	619434	Hs.393308	NR_024378	ENSG00000254008	LINC00051	C8orf43|NCRNA00051	long intergenic non-protein coding RNA 51	ncRNA
peak1292	chr14	25115960	25116135	+	1	NA	Intergenic	L1PB3|LINE|L1	-12572	NR_144343	3002	Hs.1051	NM_004131	ENSG00000100453	GZMB	C11|CCPI|CGL-1|CGL1|CSP-B|CSPB|CTLA1|CTSGL1|HLP|SECT	granzyme B	protein-coding
peak4646	chr8	145090403	145090653	+	1	NA	intron (NM_001134374, intron 1 of 3)	(TG)n|Simple_repeat|Simple_repeat	3946	NM_001134374	375686	Hs.97726	NM_198572	ENSG00000186583	SPATC1	SPATA15	spermatogenesis and centriole associated 1	protein-coding
peak1732	chr16	57441046	57442242	+	1	NA	intron (NM_002987, intron 1 of 3)	(TCCA)n|Simple_repeat|Simple_repeat	2965	NM_002987	6361	Hs.546294	NM_002987	ENSG00000102970	CCL17	A-152E5.3|ABCD-2|SCYA17|TARC	C-C motif chemokine ligand 17	protein-coding
peak1389	chr14	103090536	103090975	+	1	NA	intron (NM_015156, intron 2 of 11)	AluSx|SINE|Alu	31759	NM_015156	23186	Hs.510521	NM_015156	ENSG00000089902	RCOR1	COREST|RCOR	REST corepressor 1	protein-coding
peak2979	chr20	62728107	62728537	+	1	NA	intron (NM_001318855, intron 1 of 2)	HAL1-2a_MD|LINE|L1	4281	NM_001318855	4987	Hs.2859	NM_000913	ENSG00000125510	OPRL1	KOR-3|NOCIR|NOP|NOPr|OOR|ORL1	opioid related nociceptin receptor 1	protein-coding
peak2303	chr19	27884769	27885284	+	1	NA	Intergenic	ALR/Alpha|Satellite|centr	-399313	NR_110691	101927151	Hs.567934	NR_110687	ENSG00000267575	LOC101927151	-	uncharacterized LOC101927151	ncRNA
peak4	chr1	1869491	1869886	+	1	NA	intron (NM_001304360, intron 25 of 38)	(CA)n|Simple_repeat|Simple_repeat	-18948	NM_178545	339456	Hs.123423	NM_178545	ENSG00000178821	TMEM52	-	transmembrane protein 52	protein-coding
peak832	chr11	70040180	70041361	+	1	NA	Intergenic	Intergenic	-8499	NM_003824	8772	Hs.86131	NM_003824	ENSG00000168040	FADD	GIG3|MORT1	Fas associated via death domain	protein-coding
peak1362	chr14	95724510	95725445	+	1	NA	intron (NM_024734, intron 1 of 12)	(TG)n|Simple_repeat|Simple_repeat	61268	NM_024734	79789	Hs.301478	NM_024734	ENSG00000165959	CLMN	-	calmin	protein-coding
peak3877	chr5	164498251	164498450	+	1	NA	Intergenic	L1PA11|LINE|L1	601065	NR_105065	102546299	Hs.437730	NR_105065	ENSG00000241956	LOC102546299	-	uncharacterized LOC102546299	ncRNA
peak4264	chr7	73162147	73162323	+	1	NA	Intergenic	AluSz|SINE|Alu	-9038	NM_148912	83451	Hs.647045	NM_148912	ENSG00000106077	ABHD11	PP1226|WBSCR21	abhydrolase domain containing 11	protein-coding
peak4254	chr7	68335085	68335284	+	1	NA	Intergenic	Intergenic	727426	NR_148927	100507468	Hs.362492	NR_108105		LOC100507468	-	uncharacterized LOC100507468	ncRNA
peak4239	chr7	61992376	61993411	+	1	NA	Intergenic	ALR/Alpha|Satellite|centr	771541	NR_003952	643955	Hs.583308	NR_003952	ENSG00000185037	ZNF733P	ZNF733	zinc finger protein 733, pseudogene	pseudo
peak634	chr10	133046337	133046570	+	1	NA	intron (NM_174937, intron 4 of 11)	(CA)n|Simple_repeat|Simple_repeat	63531	NM_174937	256536	Hs.126575	NM_174937	ENSG00000176769	TCERG1L	-	transcription elongation regulator 1 like	protein-coding
peak3292	chr3	5126648	5126818	+	1	NA	Intergenic	AluSx1|SINE|Alu	-37197	NM_018184	55207	Hs.250009	NM_018184	ENSG00000134108	ARL8B	ARL10C|Gie1	ADP ribosylation factor like GTPase 8B	protein-coding
peak734	chr11	44680534	44680901	+	1	NA	Intergenic	(TGGA)n|Simple_repeat|Simple_repeat	93576	NM_002231	3732	Hs.527778	NM_002231	ENSG00000085117	CD82	4F9|C33|GR15|IA4|KAI1|R2|SAR2|ST6|TSPAN27	CD82 molecule	protein-coding
peak547	chr10	82417853	82418561	+	1	NA	Intergenic	(TG)n|Simple_repeat|Simple_repeat	117632	NM_001145719	387694	Hs.147643	NM_207372	ENSG00000178217	SH2D4B	-	SH2 domain containing 4B	protein-coding
peak2762	chr2	240203600	240203690	+	1	NA	intron (NM_006037, intron 2 of 26)	(CACTA)n|Simple_repeat|Simple_repeat	-23512	NR_036229	100423043		NR_036229	ENSG00000265215	MIR4269	-	microRNA 4269	ncRNA
peak2092	chr18	43971845	43972094	+	1	NA	intron (NM_001256758, intron 1 of 5)	(CA)n|Simple_repeat|Simple_repeat	57782	NM_152470	494470	Hs.501114	NM_152470	ENSG00000141622	RNF165	ARKL2|RNF111L2	ring finger protein 165	protein-coding
peak4867	chr9	137739234	137739554	+	1	NA	intron (NR_103451, intron 1 of 1)	intron (NR_103451, intron 1 of 1)	1821	NR_039691	100616333		NR_039691	ENSG00000264744	MIR3689C	-	microRNA 3689c	ncRNA
peak2152	chr19	443559	444007	+	1	NA	intron (NM_012435, intron 1 of 12)	(TGGA)n|Simple_repeat|Simple_repeat	17213	NM_012435	25759	Hs.30965	NM_012435	ENSG00000129946	SHC2	SCK|SHCB|SLI	SHC adaptor protein 2	protein-coding
peak347	chr1	212950003	212950434	+	1	NA	intron (NM_001042549, intron 4 of 6)	L1ME3C|LINE|L1	14921	NM_001297739	25936	Hs.497692	NM_015471	ENSG00000117697	NSL1	C1orf48|DC8|MIS14	NSL1, MIS12 kinetochore complex component	protein-coding
peak4147	chr7	23090260	23090442	+	1	NA	Intergenic	T-rich|Low_complexity|Low_complexity	-36581	NM_032581	84668	Hs.85603	NM_032581	ENSG00000122591	FAM126A	DRCTNNB1A|HCC|HLD5|HYCC1	family with sequence similarity 126 member A	protein-coding
peak4542	chr8	87285423	87285580	+	1	NA	Intergenic	AluSx3|SINE|Alu	-42897	NM_138817	157724	Hs.149095	NM_138817	ENSG00000164893	SLC7A13	AGT-1|AGT1|XAT2	solute carrier family 7 member 13	protein-coding
peak2710	chr2	218854718	218855376	+	1	NA	intron (NR_135524, intron 3 of 3)	intron (NR_135524, intron 3 of 3)	11617	NR_135524	105373878	Hs.630709	NR_135524	ENSG00000223923	LOC105373878	-	uncharacterized LOC105373878	ncRNA
peak2871	chr20	34622960	34623218	+	1	NA	Intergenic	(CA)n|Simple_repeat|Simple_repeat	15793	NR_027451	647979	Hs.743232	NR_027451	ENSG00000260032	NORAD	LINC00657	non-coding RNA activated by DNA damage	ncRNA
peak3715	chr5	2669355	2669719	+	1	NA	Intergenic	(CA)n|Simple_repeat|Simple_repeat	-43168	NR_145480	101234261		NR_145480	ENSG00000281560	LSINCT5	-	long stress-induced non-coding transcript 5	ncRNA
peak3616	chr4	76659614	76659698	+	1	NA	intron (NM_001290049, intron 1 of 23)	L1PA16|LINE|L1	9950	NM_001290049	8615	Hs.744877	NM_003715	ENSG00000138768	USO1	P115|TAP|VDP	USO1 vesicle transport factor	protein-coding
peak4861	chr9	137576824	137577780	+	1	NA	intron (NM_000093, intron 1 of 65)	(TCCA)n|Simple_repeat|Simple_repeat	-32613	NR_138049	414316	Hs.571561	NR_138049	ENSG00000204011	COL5A1-AS1	C9orf104|bA54A22.4	COL5A1 antisense RNA 1	ncRNA
peak3327	chr3	27533121	27533290	+	1	NA	Intergenic	AluSx3|SINE|Alu	-7294	NR_135544	9497	Hs.250072	NM_003615	ENSG00000033867	SLC4A7	NBC2|NBC3|NBCN1|SBC2|SLC4A6	solute carrier family 4 member 7	protein-coding
peak4108	chr7	482761	483536	+	1	NA	Intergenic	Intergenic	63757	NR_033960	442497	Hs.704269	NR_033960	ENSG00000249574	LOC442497	-	uncharacterized LOC442497	ncRNA
peak2427	chr2	1551635	1551983	+	1	NA	Intergenic	Intergenic	133629	NM_175721	7173	Hs.467554	NM_000547	ENSG00000115705	TPO	MSA|TDH2A|TPX	thyroid peroxidase	protein-coding
peak2806	chr20	12262387	12262579	+	1	NA	Intergenic	L1MA3|LINE|L1	363970	NM_014962	22903	Hs.709366	NM_014962	ENSG00000132640	BTBD3	dJ742J24.1	BTB domain containing 3	protein-coding
peak835	chr11	70463129	70463369	+	1	NA	intron (NM_012309, intron 14 of 22)	intron (NM_012309, intron 14 of 22)	-13950	NR_046567	100874198	Hs.656610	NR_046567	ENSG00000226627	SHANK2-AS1	-	SHANK2 antisense RNA 1	ncRNA
peak3032	chr21	11164016	11164127	+	1	NA	Intergenic	AluSx|SINE|Alu	-65134	NM_001187	574	Hs.545789	NM_001187		BAGE	BAGE1|CT2.1	B melanoma antigen	protein-coding
peak1204	chr13	31416341	31419157	+	1	NA	Intergenic	(TG)n|Simple_repeat|Simple_repeat	-38950	NR_103813	440132	Hs.729493	NR_103813	ENSG00000236094	LINC00545	-	long intergenic non-protein coding RNA 545	ncRNA
peak4244	chr7	64845854	64846258	+	1	NA	intron (NM_001287534, intron 1 of 1)	AluSg|SINE|Alu	7344	NM_001287533	168374	Hs.9521	NM_007139	ENSG00000146757	ZNF92	HEL-203|HPF12|HTF12|TF12	zinc finger protein 92	protein-coding
peak267	chr1	148552625	148552874	+	1	NA	intron (NR_104217, intron 2 of 17).3	L1MD|LINE|L1	-5439	NM_001170755	284565	Hs.523572	NM_173638	ENSG00000266338	NBPF15	AB14|AG3|NBPF16	NBPF member 15	protein-coding
peak3607	chr4	55169887	55170635	+	1	NA	Intergenic	L1PB1|LINE|L1	-28798	NR_147160	105377656	Hs.157697	NR_147160		LINC02283	-	long intergenic non-protein coding RNA 2283	ncRNA
peak2800	chr20	7884245	7884332	+	1	NA	intron (NM_017545, intron 4 of 7)	(TGG)n|Simple_repeat|Simple_repeat	36805	NM_017545	54363	Hs.193640	NM_017545	ENSG00000101323	HAO1	GOX|GOX1|HAOX1	hydroxyacid oxidase 1	protein-coding
peak4579	chr8	133904861	133905756	+	1	NA	intron (NM_003235, intron 10 of 47)	(TG)n|Simple_repeat|Simple_repeat	26103	NM_003235	7038	Hs.654591	NM_003235	ENSG00000042832	TG	AITD3|TGN	thyroglobulin	protein-coding
peak79	chr1	12503841	12504191	+	1	NA	intron (NM_018156, intron 64 of 68)	AluSx1|SINE|Alu	-63284	NR_003025	677885	Hs.658450	NR_003025	ENSG00000239149	SNORA59A	ACA59	small nucleolar RNA, H/ACA box 59A	snoRNA
peak4016	chr6	119810319	119810506	+	1	NA	intron (NR_046100, intron 1 of 5)	L1PB1|LINE|L1	2055	NR_046100	285762	Hs.571063	NR_046100		LOC285762	-	uncharacterized LOC285762	ncRNA
peak1781	chr16	81648361	81649290	+	1	NA	intron (NM_198390, intron 2 of 20)	(TG)n|Simple_repeat|Simple_repeat	3872	NR_106759	102465251		NR_106759	ENSG00000275109	MIR6504	hsa-mir-6504	microRNA 6504	ncRNA
peak1960	chr17	49190388	49190823	+	1	NA	intron (NM_001130528, intron 1 of 29)	AluSp|SINE|Alu	7621	NM_001130527	9043	Hs.463439	NM_003971	ENSG00000008294	SPAG9	CT89|HLC-6|HLC4|HLC6|JIP-4|JIP4|JLP|PHET|PIG6	sperm associated antigen 9	protein-coding
peak2830	chr20	24188687	24189232	+	1	NA	intron (NR_040102, intron 1 of 3)	(TG)n|Simple_repeat|Simple_repeat	8556	NR_040102	400839	Hs.651965	NR_040102	ENSG00000230133	LINC01721	-	long intergenic non-protein coding RNA 1721	ncRNA
peak367	chr1	229196118	229196327	+	1	NA	Intergenic	(TG)n|Simple_repeat|Simple_repeat	114326	NR_039659	100616234		NR_039659	ENSG00000283468	MIR4454	-	microRNA 4454	ncRNA
peak876	chr11	118479598	118480068	+	1	NA	intron (NM_001144759, intron 1 of 20)	CpG	1527	NM_001144759	23187	Hs.504062	NM_015157	ENSG00000019144	PHLDB1	LL5A	pleckstrin homology like domain family B member 1	protein-coding
peak2961	chr20	60152174	60152415	+	1	NA	intron (NM_001252338, intron 1 of 14)	intron (NM_001252338, intron 1 of 14)	-22523	NM_001252339	1002	Hs.473231	NM_001794	ENSG00000179242	CDH4	CAD4|R-CAD|RCAD	cadherin 4	protein-coding
peak4654	chr9	4320542	4320758	+	1	NA	Intergenic	(CCA)n|Simple_repeat|Simple_repeat	-20615	NM_001042413	169792	Hs.162125	NM_152629	ENSG00000107249	GLIS3	NDH|ZNF515	GLIS family zinc finger 3	protein-coding
peak304	chr1	179932273	179932880	+	1	NA	intron (NM_014810, intron 1 of 37)	L1PA17|LINE|L1	8668	NM_014810	9857	Hs.413045	NM_014810	ENSG00000135837	CEP350	CAP350|GM133	centrosomal protein 350	protein-coding
peak1987	chr17	64940060	64940237	+	1	NA	Intergenic	AluSz6|SINE|Alu	-20832	NM_014405	27092	Hs.514423	NM_014405	ENSG00000075461	CACNG4	-	calcium voltage-gated channel auxiliary subunit gamma 4	protein-coding
peak2341	chr19	38462189	38462869	+	1	NA	intron (NM_015073, intron 1 of 21)	L1MB7|LINE|L1	64668	NM_015073	23094	Hs.655502	NM_015073	ENSG00000105738	SIPA1L3	CTRCT45|SPAL3|SPAR3	signal induced proliferation associated 1 like 3	protein-coding
peak1157	chr12	132052816	132053202	+	1	NA	Intergenic	(TCCA)n|Simple_repeat|Simple_repeat	79657	NR_146868	105370085	Hs.739274	NR_146868		LINC02414	-	long intergenic non-protein coding RNA 2414	ncRNA
peak3506	chr4	1515903	1517190	+	1	NA	Intergenic	Intergenic	-116316	NM_001290079	54729	Hs.526396	NM_001290079	ENSG00000235608	NKX1-1	HSPX153|NKX-1.1|SAX2	NK1 homeobox 1	protein-coding
peak4273	chr7	76626453	76628257	+	1	NA	intron (NR_023383, intron 2 of 10)	(TG)n|Simple_repeat|Simple_repeat	17216	NR_023383	441263	Hs.675888	NR_023383	ENSG00000265479	DTX2P1-UPK3BP1-PMS2P11	PMS2L11	DTX2P1-UPK3BP1-PMS2P11 readthrough, transcribed pseudogene	pseudo
peak4299	chr7	101199834	101200144	+	1	NA	intron (NM_001278563, intron 12 of 13)	intron (NM_001278563, intron 12 of 13)	12297	NR_103748	100506527	Hs.535863	NR_103747	ENSG00000233123	LINC01007	-	long intergenic non-protein coding RNA 1007	ncRNA
peak2902	chr20	45417344	45418112	+	1	NA	Intergenic	(TG)n|Simple_repeat|Simple_repeat	79449	NM_030777	81031	Hs.305971	NM_030777	ENSG00000197496	SLC2A10	ATS|GLUT10	solute carrier family 2 member 10	protein-coding
peak1636	chr16	30056490	30057000	+	1	NA	Intergenic	(TG)n|Simple_repeat|Simple_repeat	-7666	NM_001355564	226	Hs.513490	NM_000034	ENSG00000149925	ALDOA	ALDA|GSD12|HEL-S-87p	aldolase, fructose-bisphosphate A	protein-coding
peak1747	chr16	66818397	66818424	+	1	NA	intron (NM_001136505, intron 9 of 18)	AluSz|SINE|Alu	17113	NM_001136505	283847	Hs.376505	NM_173616	ENSG00000249961	TERB1	CCDC79	telomere repeat binding bouquet formation protein 1	protein-coding
peak91	chr1	16960820	16961388	+	1	NA	Intergenic	AluSx|SINE|Alu	-3703	NR_026752	84809	Hs.631865	NR_026752	ENSG00000215908	CROCCP2	CROCCL1	ciliary rootlet coiled-coil, rootletin pseudogene 2	pseudo
peak1527	chr15	85684238	85684400	+	1	NA	Intergenic	Intergenic	64199	NR_049748	642423	Hs.681665	NR_049748		LOC642423	-	golgin A2 pseudogene	pseudo
peak389	chr1	240726143	240726570	+	1	NA	intron (NM_022469, intron 1 of 1)	(TG)n|Simple_repeat|Simple_repeat	49106	NM_022469	64388	Hs.98206	NM_022469	ENSG00000180875	GREM2	CKTSF1B2|DAND3|PRDC|STHAG9	gremlin 2, DAN family BMP antagonist	protein-coding
peak3638	chr4	123706253	123706580	+	1	NA	Intergenic	L1PB1|LINE|L1	-41447	NM_002006	2247	Hs.284244	NM_002006	ENSG00000138685	FGF2	BFGF|FGF-2|FGFB|HBGF-2	fibroblast growth factor 2	protein-coding
peak1990	chr17	70184743	70185706	+	1	NA	Intergenic	(TGG)n|Simple_repeat|Simple_repeat	68063	NM_000346	6662	Hs.647409	NM_000346	ENSG00000125398	SOX9	CMD1|CMPD1|SRA1|SRXX2|SRXY10	SRY-box 9	protein-coding
peak2214	chr19	8171503	8172852	+	1	NA	intron (NM_032447, intron 37 of 63)	(TGGA)n|Simple_repeat|Simple_repeat	41576	NM_001321431	84467	Hs.370362	NM_032447	ENSG00000142449	FBN3	-	fibrillin 3	protein-coding
peak4709	chr9	80316279	80316476	+	1	NA	Intergenic	(TG)n|Simple_repeat|Simple_repeat	-53145	NM_004297	9630	Hs.657795	NM_004297	ENSG00000156049	GNA14	-	G protein subunit alpha 14	protein-coding
peak427	chr10	5981606	5981985	+	1	NA	Intergenic	HAL1|LINE|L1	29096	NM_001351096	3601	Hs.445124	NM_002189	ENSG00000134470	IL15RA	CD215	interleukin 15 receptor subunit alpha	protein-coding
peak143	chr1	35771072	35771272	+	1	NA	intron (NM_001350140, intron 2 of 27)	AluJr|SINE|Alu	36604	NM_001350138	9202	Hs.269211	NM_005095	ENSG00000146463	ZMYM4	CDIR|MYM|ZNF198L3|ZNF262	zinc finger MYM-type containing 4	protein-coding
peak2480	chr2	19092858	19093401	+	1	NA	Intergenic	G-rich|Low_complexity|Low_complexity	133597	NR_135287	400945	Hs.502854	NR_135287	ENSG00000236204	LINC01376	-	long intergenic non-protein coding RNA 1376	ncRNA
peak327	chr1	202593325	202594381	+	1	NA	intron (NM_177402, intron 1 of 8)	(TG)n|Simple_repeat|Simple_repeat	18728	NM_001136504	127833	Hs.25422	NM_177402	ENSG00000143858	SYT2	CMS7|MYSPC|SytII	synaptotagmin 2	protein-coding
peak1511	chr15	79285576	79285692	+	1	NA	intron (NM_153815, intron 7 of 13)	(TG)n|Simple_repeat|Simple_repeat	12368	NM_153815	5923	Hs.459035	NM_002891	ENSG00000058335	RASGRF1	CDC25|CDC25L|GNRP|GRF1|GRF55|H-GRF55|PP13187|ras-GRF1	Ras protein specific guanine nucleotide releasing factor 1	protein-coding
peak1698	chr16	46497642	46500457	+	1	NA	Intergenic	HSATII|Satellite|Satellite	103960	NR_026556	124149	Hs.97414	NM_001004299		ANKRD26P1	-	ankyrin repeat domain 26 pseudogene 1	pseudo
peak212	chr1	77616085	77616236	+	1	NA	intron (NM_005482, intron 9 of 10)	AluJo|SINE|Alu	68972	NM_005482	10026	Hs.178305	NM_005482	ENSG00000142892	PIGK	GPI8	phosphatidylinositol glycan anchor biosynthesis class K	protein-coding
peak2826	chr20	23781367	23781847	+	1	NA	Intergenic	HAL1-2a_MD|LINE|L1	25705	NM_001322	1470	Hs.669305	NM_001322	ENSG00000170369	CST2	-	cystatin SA	protein-coding
peak2845	chr20	26289416	26289650	+	1	NA	Intergenic	ALR/Alpha|Satellite|centr	-99664	NR_040095	284801	Hs.370699	NR_040095	ENSG00000227195	MIR663AHG	-	MIR663A host gene	ncRNA
peak3062	chr21	36497672	36498128	+	1	NA	Intergenic	L1PB1|LINE|L1	-76305	NM_001754	861	Hs.149261	NM_001754	ENSG00000159216	RUNX1	AML1|AML1-EVI-1|AMLCR1|CBF2alpha|CBFA2|EVI-1|PEBP2aB|PEBP2alpha	runt related transcription factor 1	protein-coding
peak1516	chr15	79744442	79745168	+	1	NA	intron (NM_015206, intron 1 of 3)	(TG)n|Simple_repeat|Simple_repeat	19947	NM_015206	23251	Hs.301654	NM_015206	ENSG00000169330	KIAA1024	MINAR1	KIAA1024	protein-coding
peak237	chr1	109876054	109876190	+	1	NA	intron (NM_001205228, intron 11 of 19)	L1MA9|LINE|L1	-26459	NM_001265613	343263	Hs.443402	NM_001010985	ENSG00000221986	MYBPHL	-	myosin binding protein H like	protein-coding
peak1409	chr14	106035509	106037342	+	1	NA	Intergenic	(CA)n|Simple_repeat|Simple_repeat	38233	NR_135205	105370697	Hs.148580	NR_135205		LOC105370697	-	uncharacterized LOC105370697	ncRNA
peak2455	chr2	6909146	6909840	+	1	NA	intron (NR_038369, intron 1 of 5)	(TG)n|Simple_repeat|Simple_repeat	949	NR_038369	400941	Hs.446195	NM_001001695	ENSG00000205837	LINC00487	-	long intergenic non-protein coding RNA 487	ncRNA
peak1060	chr12	112734587	112734959	+	1	NA	intron (NM_001109662, intron 7 of 75)	intron (NM_001109662, intron 7 of 75)	85123	NM_001109662	283450	Hs.530943	NM_173813	ENSG00000173064	HECTD4	C12ord51|C12orf51|HEEL|POTAGE	HECT domain E3 ubiquitin protein ligase 4	protein-coding
peak4573	chr8	130413728	130413765	+	1	NA	intron (NR_130919, intron 1 of 3)	L1PA11|LINE|L1	82642	NR_037457	100500839		NR_037457	ENSG00000263763	MIR3686	-	microRNA 3686	ncRNA
peak1312	chr14	60409615	60410000	+	1	NA	intron (NM_001355272, intron 7 of 32)	L1MA6|LINE|L1	23376	NM_001355272	341883	Hs.666245	NM_198499	ENSG00000131951	LRRC9	-	leucine rich repeat containing 9	protein-coding
peak2407	chr19	55428031	55428261	+	1	NA	Intergenic	AluSg4|SINE|Alu	10638	NM_001145458	9437	Hs.97084	NM_004829	ENSG00000189430	NCR1	CD335|LY94|NK-p46|NKP46	natural cytotoxicity triggering receptor 1	protein-coding
peak3431	chr3	129039747	129040503	+	1	NA	intron (NR_026991, intron 3 of 4)	(CA)n|Simple_repeat|Simple_repeat	-5005	NM_006026	8971	Hs.75307	NM_006026	ENSG00000184897	H1FX	H1.10|H1X	H1 histone family member X	protein-coding
peak993	chr12	57710851	57711129	+	1	NA	intron (NM_001351213, intron 1 of 22)	AluJb|SINE|Alu	24238	NM_001330122	22864	Hs.443673	NM_014925	ENSG00000179912	R3HDM2	CAG6|PR01365	R3H domain containing 2	protein-coding
peak3788	chr5	54042848	54043047	+	1	NA	Intergenic	(CA)n|Simple_repeat|Simple_repeat	-2861	NR_104658	102467080	Hs.637409	NR_104658		LOC102467080	-	uncharacterized LOC102467080	ncRNA
peak214	chr1	78113999	78114744	+	1	NA	intron (NM_001308237, intron 1 of 13)	L1MB7|LINE|L1	33972	NM_015534	26009	Hs.480506	NM_015534	ENSG00000036549	ZZZ3	ATAC1	zinc finger ZZ-type containing 3	protein-coding
peak1978	chr17	60566236	60566731	+	1	NA	intron (NM_006852, intron 2 of 21)	intron (NM_006852, intron 2 of 21)	8009	NM_001284363	11011	Hs.445078	NM_006852	ENSG00000146872	TLK2	HsHPK|PKU-ALPHA	tousled like kinase 2	protein-coding
peak2867	chr20	31783991	31784171	+	1	NA	intron (NR_026760, intron 1 of 8)	(CAAA)n|Simple_repeat|Simple_repeat	2670	NR_026760	317716	Hs.434194	NM_173859	ENSG00000183566	BPIFA4P	BASE	BPI fold containing family A member 4, pseudogene	pseudo
peak3832	chr5	118426110	118426250	+	1	NA	intron (NM_001290322, intron 1 of 42)	L1M3f|LINE|L1	19398	NM_001290321	1657	Hs.181042	NM_005509	ENSG00000172869	DMXL1	-	Dmx like 1	protein-coding
peak2616	chr2	121781328	121781587	+	1	NA	Intergenic	(TG)n|Simple_repeat|Simple_repeat	226590	NM_005270	2736	Hs.111867	NM_005270	ENSG00000074047	GLI2	CJS|HPE9|PHS2|THP1|THP2	GLI family zinc finger 2	protein-coding
peak1817	chr16	86894662	86895768	+	1	NA	Intergenic	(ATGGTG)n|Simple_repeat|Simple_repeat	139518	NR_135182	102724344	Hs.585769	NR_135182	ENSG00000261175	LINC02188	-	long intergenic non-protein coding RNA 2188	ncRNA
peak664	chr11	1118549	1119030	+	1	NA	Intergenic	(TGGA)n|Simple_repeat|Simple_repeat	-32791	NM_001304359	4586	Hs.534332	NM_017511	ENSG00000215182	MUC5AC	MUC5|TBM|leB|mucin	mucin 5AC, oligomeric mucus/gel-forming	protein-coding
peak3114	chr21	44804809	44805662	+	1	NA	Intergenic	(TG)n|Simple_repeat|Simple_repeat	-23006	NR_131902	101928399	Hs.517319	NR_131902	ENSG00000237989	LINC01679	TCONS_00029157	long intergenic non-protein coding RNA 1679	ncRNA
peak3983	chr6	53029033	53029158	+	1	NA	Intergenic	L1PA17|LINE|L1	-15471	NM_003643	8521	Hs.23589	NM_003643	ENSG00000137270	GCM1	GCMA|hGCMa	glial cells missing homolog 1	protein-coding
peak2515	chr2	52556023	52556189	+	1	NA	intron (NR_135237, intron 8 of 10)	L1MA6|LINE|L1	-41680	NR_135239	105374596		NR_135239	ENSG00000225444	LINC01867	-	long intergenic non-protein coding RNA 1867	ncRNA
peak2917	chr20	48235672	48236415	+	1	NA	Intergenic	(TGGA)n|Simple_repeat|Simple_repeat	-51336	NM_000961	5740	Hs.302085	NM_000961	ENSG00000124212	PTGIS	CYP8|CYP8A1|PGIS|PTGI	prostaglandin I2 synthase	protein-coding
peak4335	chr7	147272317	147272474	+	1	NA	intron (NM_014141, intron 12 of 23)	intron (NM_014141, intron 12 of 23)	-96376	NR_133929	105375556	Hs.667432	NR_133929	ENSG00000230190	LOC105375556	-	uncharacterized LOC105375556	ncRNA
peak4645	chr8	144784945	144785372	+	1	NA	Intergenic	Intergenic	-5063	NR_134306	101928160	Hs.735510	NR_134306	ENSG00000181135	LOC101928160	-	uncharacterized LOC101928160	ncRNA
peak2937	chr20	57198469	57198692	+	1	NA	Intergenic	(TG)n|Simple_repeat|Simple_repeat	-11248	NR_125359	79160	Hs.280135	NR_125359	ENSG00000268941	LINC01711	-	long intergenic non-protein coding RNA 1711	ncRNA
peak3828	chr5	112209014	112209028	+	1	NA	intron (NM_001204199, intron 4 of 4)	HAL1|LINE|L1	12136	NM_001204199	6728	Hs.637001	NM_003135	ENSG00000153037	SRP19	-	signal recognition particle 19	protein-coding
peak4268	chr7	73463039	73464772	+	1	NA	intron (NM_000501, intron 15 of 32)	(TCCA)n|Simple_repeat|Simple_repeat	21786	NM_001278939	2006	Hs.647061	NM_000501	ENSG00000049540	ELN	ADCL1|SVAS|WBS|WS	elastin	protein-coding
peak3404	chr3	97573016	97573430	+	1	NA	intron (NM_153605, intron 2 of 21)	L1M2|LINE|L1	32339	NM_153605	131544	Hs.733378	NM_153605	ENSG00000080200	CRYBG3	DKFZp667G2110|vlAKAP	crystallin beta-gamma domain containing 3	protein-coding
peak1101	chr12	121887918	121888211	+	1	NA	intron (NM_001005366, intron 13 of 22)	AluSx|SINE|Alu	-5909	NR_106957	102465665		NR_106957	ENSG00000284402	MIR7107	hsa-mir-7107	microRNA 7107	ncRNA
peak2879	chr20	36942338	36943408	+	1	NA	intron (NM_001725, intron 5 of 14)	(ATGGTG)n|Simple_repeat|Simple_repeat	10321	NM_001725	671	Hs.529019	NM_001725	ENSG00000101425	BPI	BPIFD1|rBPI	bactericidal permeability increasing protein	protein-coding
peak291	chr1	161261600	161261746	+	1	NA	Intergenic	MER20B|DNA|hAT-Charlie	18089	NM_000530	4359	Hs.591486	NM_000530	ENSG00000158887	MPZ	CHM|CMT1|CMT1B|CMT2I|CMT2J|CMT4E|CMTDI3|CMTDID|DSS|HMSNIB|MPP|P0	myelin protein zero	protein-coding
peak1364	chr14	97395020	97395538	+	1	NA	Intergenic	Intergenic	-14637	NR_104113	145249	Hs.592323	NR_104113	ENSG00000225163	LINC00618	C14orf63	long intergenic non-protein coding RNA 618	ncRNA
peak1408	chr14	106029320	106030634	+	1	NA	Intergenic	(TG)n|Simple_repeat|Simple_repeat	31785	NR_135205	105370697	Hs.148580	NR_135205		LOC105370697	-	uncharacterized LOC105370697	ncRNA
peak1591	chr16	16097344	16097764	+	1	NA	intron (NM_004996, intron 1 of 30)	(TGGA)n|Simple_repeat|Simple_repeat	54120	NM_004996	4363	Hs.391464	NM_004996	ENSG00000103222	ABCC1	ABC29|ABCC|GS-X|MRP|MRP1	ATP binding cassette subfamily C member 1	protein-coding
peak857	chr11	87043053	87043277	+	1	NA	Intergenic	Intergenic	294279	NM_022918	65084	Hs.188591	NM_022918	ENSG00000166575	TMEM135	PMP52	transmembrane protein 135	protein-coding
peak1132	chr12	129855900	129856187	+	1	NA	intron (NM_133448, intron 3 of 8)	HAL1-2a_MD|LINE|L1	162897	NR_110058	101927735	Hs.569212	NR_110058	ENSG00000256699	TMEM132D-AS2	-	TMEM132D antisense RNA 2	ncRNA
peak4439	chr8	15846608	15847167	+	1	NA	Intergenic	L1M2|LINE|L1	203413	NM_138716	4481	Hs.147635	NM_002445	ENSG00000038945	MSR1	CD204|SCARA1|SR-A|SR-AI|SR-AII|SR-AIII|SRA|phSR1|phSR2	macrophage scavenger receptor 1	protein-coding
peak1231	chr13	80812241	80812575	+	1	NA	Intergenic	AluSx1|SINE|Alu	101386	NM_001318537	10253	Hs.18676	NM_005842	ENSG00000136158	SPRY2	IGAN3|hSPRY2	sprouty RTK signaling antagonist 2	protein-coding
peak219	chr1	85476356	85476388	+	1	NA	Intergenic	L1PB1|LINE|L1	-13567	NM_001330647	255231	Hs.591446	NM_153259	ENSG00000153898	MCOLN2	TRP-ML2|TRPML2	mucolipin 2	protein-coding
peak2105	chr18	51202664	51202921	+	1	NA	Intergenic	L1PA16|LINE|L1	-95363	NR_110800	101928167	Hs.382012	NR_110800	ENSG00000260433	LINC01917	-	long intergenic non-protein coding RNA 1917	ncRNA
peak1522	chr15	83708410	83708664	+	1	NA	intron (NM_001011885, intron 4 of 6)	AluSx1|SINE|Alu	-27550	NR_039740	100616404		NR_039740	ENSG00000263643	MIR4515	mir-4515	microRNA 4515	ncRNA
peak4871	chr9	138117793	138118517	+	1	NA	Intergenic	(CA)n|Simple_repeat|Simple_repeat	44700	NR_046107	401557	Hs.640138	NR_046107		LOC401557	-	uncharacterized LOC401557	ncRNA
peak2300	chr19	27866328	27867449	+	1	NA	Intergenic	L1PA3|LINE|L1	-417451	NR_110691	101927151	Hs.567934	NR_110687	ENSG00000267575	LOC101927151	-	uncharacterized LOC101927151	ncRNA
peak2756	chr2	239429195	239429991	+	1	NA	intron (NR_037809, intron 2 of 2)	(ATGGTG)n|Simple_repeat|Simple_repeat	34547	NR_037809	151171	Hs.652076	NR_037809	ENSG00000225493	LINC01107	-	long intergenic non-protein coding RNA 1107	ncRNA
peak846	chr11	72591935	72592214	+	1	NA	intron (NR_039664, intron 2 of 2)	L1MA4A|LINE|L1	1109	NR_039664
peak2004	chr17	72559394	72559893	+	1	NA	intron (NM_001324073, intron 2 of 3)	(CA)n|Simple_repeat|Simple_repeat	3839	NM_001324076	100130520		NM_001324073	ENSG00000284690	CD300H	CD300Hs	CD300c molecule-like	protein-coding
peak4777	chr9	103079859	103080058	+	1	NA	intron (NM_001161584, intron 11 of 14)	L1PB4|LINE|L1	34895	NM_001161584	54881	Hs.494648	NM_017746	ENSG00000136891	TEX10	Ipi1|bA208F1.2	testis expressed 10	protein-coding
peak1359	chr14	95404078	95405587	+	1	NA	Intergenic	(TG)n|Simple_repeat|Simple_repeat	167853	NR_144432	108868751		NR_144432	ENSG00000285205	DIGIT	-	divergent to GSC, Induced by TGF-b family signaling	ncRNA
peak2084	chr18	33626754	33627017	+	1	NA	intron (NM_001303411, intron 1 of 7)	L1MDa|LINE|L1	20672	NM_001303411	55197	Hs.464912	NM_018170	ENSG00000141425	RPRD1A	HsT3101|P15RS	regulation of nuclear pre-mRNA domain containing 1A	protein-coding
peak2036	chr17	78484877	78485569	+	1	NA	Intergenic	Intergenic	-33402	NM_020761	57521	Hs.133044	NM_020761	ENSG00000141564	RPTOR	KOG1|Mip1	regulatory associated protein of MTOR complex 1	protein-coding
peak3819	chr5	96387695	96387729	+	1	NA	Intergenic	L1PB1|LINE|L1	90808	NM_153234	167410	Hs.656702	NM_153234	ENSG00000145721	LIX1	C5orf11|Lft	limb and CNS expressed 1	protein-coding
peak4111	chr7	567999	568459	+	1	NA	Intergenic	(TGGA)n|Simple_repeat|Simple_repeat	8201	NR_033963	441307	Hs.521334	NR_033963	ENSG00000223855	HRAT92	-	heart tissue-associated transcript 92	ncRNA
peak3164	chr22	26511775	26511946	+	1	NA	Intergenic	L1PA16|LINE|L1	-53580	NM_001184775	23544	Hs.194766	NM_021115	ENSG00000100095	SEZ6L	-	seizure related 6 homolog like	protein-coding
peak1223	chr13	53609132	53609228	+	1	NA	intron (NM_006418, intron 2 of 4)	intron (NM_006418, intron 2 of 4)	6304	NM_006418	10562	Hs.508113	NM_006418	ENSG00000102837	OLFM4	GC1|GW112|OLM4|OlfD|UNQ362|bA209J19.1|hGC-1|hOLfD	olfactomedin 4	protein-coding
peak3384	chr3	75719856	75721136	+	1	NA	promoter-TSS (NR_040005)	promoter-TSS (NR_040005)	-936	NR_040005	401074	Hs.528540	NR_040004	ENSG00000242516	LINC00960	-	long intergenic non-protein coding RNA 960	ncRNA
peak419	chr10	4853784	4853944	+	1	NA	Intergenic	(CA)n|Simple_repeat|Simple_repeat	-14505	NR_073126	83592	Hs.657944	NM_031436	ENSG00000165568	AKR1E2	AKR1CL2|AKRDC1|LoopADR|TAKR|hTSP|htAKR	aldo-keto reductase family 1 member E2	protein-coding
peak1809	chr16	86275929	86275981	+	1	NA	intron (NR_104139, intron 3 of 5)	(CA)n|Simple_repeat|Simple_repeat	43898	NR_104139	101154687	Hs.640512	NR_104139		LINC01081	TCONS00024764|TCONS_00024764	long intergenic non-protein coding RNA 1081	ncRNA
peak264	chr1	144530244	144531218	+	1	NA	intron (NM_001278267, intron 52 of 130)	intron (NM_001278267, intron 52 of 130)	-62957	NR_102404	728841	Hs.445080	NM_001037501		NBPF8	NBPF8P	NBPF member 8	protein-coding
peak4323	chr7	132331769	132332895	+	1	NA	intron (NM_181775, intron 1 of 4)	(CA)n|Simple_repeat|Simple_repeat	1115	NM_181775	91584	Hs.511454	NM_020911	ENSG00000221866	PLXNA4	FAYV2820|PLEXA4|PLXNA4A|PLXNA4B|PRO34003	plexin A4	protein-coding
peak1017	chr12	100154894	100154912	+	1	NA	intron (NM_001352187, intron 8 of 25)	L1PA15|LINE|L1	113375	NM_153364	196472	Hs.591011	NM_153364	ENSG00000180219	FAM71C	-	family with sequence similarity 71 member C	protein-coding
peak1083	chr12	117226898	117227782	+	1	NA	intron (NM_001109903, intron 7 of 11)	(TGGA)n|Simple_repeat|Simple_repeat	51244	NM_001109903	84900	Hs.437195	NM_032814	ENSG00000135119	RNFT2	TMEM118	ring finger protein, transmembrane 2	protein-coding
peak111	chr1	22660103	22660596	+	1	NA	Intergenic	(TGGA)n|Simple_repeat|Simple_repeat	67617	NR_039613	100616433		NR_039613	ENSG00000266564	MIR4418	-	microRNA 4418	ncRNA
peak3254	chr22	48205661	48206010	+	1	NA	intron (NR_122046, intron 8 of 8)	(TG)n|Simple_repeat|Simple_repeat	178412	NR_122046	284930	Hs.407567	NR_122046	ENSG00000224271	LOC284930	-	uncharacterized LOC284930	ncRNA
peak146	chr1	36713931	36714222	+	1	NA	intron (NM_001321471, intron 2 of 12)	AluJr|SINE|Alu	24059	NM_005119	9967	Hs.744057	NM_005119	ENSG00000054118	THRAP3	BCLAF2|TRAP150	thyroid hormone receptor associated protein 3	protein-coding
peak164	chr1	42354476	42354902	+	1	NA	intron (NR_038260, intron 1 of 2)	(CA)n|Simple_repeat|Simple_repeat	29689	NM_024503	59269	Hs.403972	NM_024503	ENSG00000127124	HIVEP3	KBP-1|KBP1|KRC|SHN3|Schnurri-3|ZAS3|ZNF40C	human immunodeficiency virus type I enhancer binding protein 3	protein-coding
peak2641	chr2	130067140	130067575	+	1	NA	Intergenic	HAL1-2a_MD|LINE|L1	-35893	NR_122041	151121	Hs.531687	NM_001033657	ENSG00000204460	LINC01854	-	long intergenic non-protein coding RNA 1854	ncRNA
peak2418	chr19	57555594	57556008	+	1	NA	Intergenic	(TGGA)n|Simple_repeat|Simple_repeat	-75708	NM_020903	57663	Hs.515632	NM_020903	ENSG00000131864	USP29	HOM-TES-84/86	ubiquitin specific peptidase 29	protein-coding
peak1445	chr15	27941431	27941452	+	1	NA	Intergenic	(CA)n|Simple_repeat|Simple_repeat	403017	NM_000275	4948	Hs.654411	NM_000275	ENSG00000104044	OCA2	BEY|BEY1|BEY2|BOCA|D15S12|EYCL|EYCL2|EYCL3|HCL3|P|PED|SHEP1	OCA2 melanosomal transmembrane protein	protein-coding
peak2846	chr20	26301635	26302819	+	1	NA	Intergenic	ALR/Alpha|Satellite|centr	-112358	NR_040095	284801	Hs.370699	NR_040095	ENSG00000227195	MIR663AHG	-	MIR663A host gene	ncRNA
peak4148	chr7	23587013	23587297	+	1	NA	Intergenic	AluJo|SINE|Alu	-15495	NM_013293	29896	Hs.445652	NM_013293	ENSG00000164548	TRA2A	AWMS1|HSU53209	transformer 2 alpha homolog	protein-coding
peak1609	chr16	21732976	21733397	+	1	NA	intron (NM_170664, intron 7 of 18)	AluJr4|SINE|Alu	16902	NM_170664	146183	Hs.408336	NM_144672	ENSG00000155719	OTOA	CT108|DFNB22	otoancorin	protein-coding
peak423	chr10	5422771	5423557	+	1	NA	Intergenic	(CA)n|Simple_repeat|Simple_repeat	16192	NM_053049	114131	Hs.511775	NM_053049	ENSG00000178473	UCN3	SCP|SPC|UCNIII	urocortin 3	protein-coding
peak93	chr1	16967178	16967825	+	1	NA	Intergenic	AluY|SINE|Alu	-4568	NR_027504	11209	Hs.349110	NR_027504		MST1P2	MSPL-1|MSPL-2|MSPL-3|MSPL1|MSPL2|MSPL3|MSTP1|MSTP2|MSTP3	macrophage stimulating 1 pseudogene 2	pseudo
peak453	chr10	25733262	25733578	+	1	NA	intron (NM_020752, intron 4 of 10)	(TG)n|Simple_repeat|Simple_repeat	-207221	NR_108067	101929052	Hs.128298	NR_108067	ENSG00000280809	LINC00836	-	long intergenic non-protein coding RNA 836	ncRNA
peak1117	chr12	127720831	127721360	+	1	NA	Intergenic	(TG)n|Simple_repeat|Simple_repeat	47733	NR_146537	105370065		NR_146537		LINC02376	-	long intergenic non-protein coding RNA 2376	ncRNA
peak2465	chr2	10330298	10330530	+	1	NA	intron (NM_182626, intron 3 of 3)	(TGG)n|Simple_repeat|Simple_repeat	2383	NR_036222	100422929		NR_036222	ENSG00000265418	MIR4261	-	microRNA 4261	ncRNA
peak666	chr11	1149619	1149862	+	1	NA	Intergenic	(CTCA)n|Simple_repeat|Simple_repeat	-1840	NM_001304359	4586	Hs.534332	NM_017511	ENSG00000215182	MUC5AC	MUC5|TBM|leB|mucin	mucin 5AC, oligomeric mucus/gel-forming	protein-coding
peak4664	chr9	15484694	15484924	+	1	NA	intron (NM_001317898, intron 6 of 10)	AluSx|SINE|Alu	25478	NM_021144	11168	Hs.658434	NM_021144	ENSG00000164985	PSIP1	DFS70|LEDGF|PAIP|PSIP2|p52|p75	PC4 and SFRS1 interacting protein 1	protein-coding
peak4158	chr7	31117001	31117473	+	1	NA	intron (NM_001118, intron 3 of 15)	(TG)n|Simple_repeat|Simple_repeat	25161	NM_001199636	117	Hs.377783	NM_001118	ENSG00000078549	ADCYAP1R1	PAC1|PAC1R|PACAPR|PACAPRI	ADCYAP receptor type I	protein-coding
peak1449	chr15	30465069	30465542	+	1	NA	Intergenic	(TG)n|Simple_repeat|Simple_repeat	-22934	NR_026771	26082	Hs.652128	NR_026771	ENSG00000225930	LINC02249	DKFZP434L187	long intergenic non-protein coding RNA 2249	ncRNA
peak66	chr1	10010820	10011010	+	1	NA	intron (NM_001297779, intron 1 of 4)	AluSz|SINE|Alu	7429	NM_001297779	64802	Hs.633762	NM_022787	ENSG00000173614	NMNAT1	LCA9|NMNAT|PNAT1	nicotinamide nucleotide adenylyltransferase 1	protein-coding
peak3742	chr5	14404060	14404184	+	1	NA	intron (NM_007118, intron 31 of 56)	(TGG)n|Simple_repeat|Simple_repeat	-59970	NR_145815	109623458		NR_145815		SNORD170	-	small nucleolar RNA, C/D box 170	snoRNA
peak7	chr1	2881150	2881939	+	1	NA	Intergenic	(TCCA)n|Simple_repeat|Simple_repeat	-56502	NM_080431	140625	Hs.236635	NM_080431	ENSG00000169717	ACTRT2	ARPM2|ARPT2|Arp-T2|HARPM2	actin related protein T2	protein-coding
peak297	chr1	174209413	174210180	+	1	NA	intron (NM_014857, intron 4 of 20)	intron (NM_014857, intron 4 of 20)	81244	NM_014857	9910	Hs.585378	NM_014857	ENSG00000152061	RABGAP1L	HHL|TBC1D18	RAB GTPase activating protein 1 like	protein-coding
peak1168	chr12	132926035	132926583	+	1	NA	Intergenic	(CAT)n|Simple_repeat|Simple_repeat	19873	NR_120467	101928416		NR_120467	ENSG00000255916	LOC101928416	-	uncharacterized LOC101928416	ncRNA
peak1487	chr15	67124561	67124664	+	1	NA	Intergenic	(TG)n|Simple_repeat|Simple_repeat	124241	NR_135687	102723481	Hs.512978	NR_135687	ENSG00000259289	LINC02206	-	long intergenic non-protein coding RNA 2206	ncRNA
peak2489	chr2	23426314	23426645	+	1	NA	Intergenic	(CA)n|Simple_repeat|Simple_repeat	-181819	NM_052920	114818	Hs.130593	NM_025067	ENSG00000119771	KLHL29	KBTBD9	kelch like family member 29	protein-coding
peak4872	chr9	138153274	138153355	+	1	NA	Intergenic	(TG)n|Simple_repeat|Simple_repeat	79859	NR_046107	401557	Hs.640138	NR_046107		LOC401557	-	uncharacterized LOC401557	ncRNA
peak4706	chr9	78789999	78790320	+	1	NA	intron (NM_006200, intron 14 of 20)	(GAATG)n|Simple_repeat|Simple_repeat	219285	NM_018339	55312	Hs.37558	NM_018339	ENSG00000135002	RFK	RIFK	riboflavin kinase	protein-coding
peak4559	chr8	118496342	118496511	+	1	NA	Intergenic	L1PA16|LINE|L1	-36526	NM_001282986	90390	Hs.492612	NM_080651	ENSG00000164758	MED30	MED30S|THRAP6|TRAP25	mediator complex subunit 30	protein-coding
peak505	chr10	47022124	47023473	+	1	NA	Intergenic	MER5B|DNA|hAT-Charlie	29252	NM_014696	9721	Hs.523375	NM_014696	ENSG00000204175	GPRIN2	GRIN2|KIAA0514	G protein regulated inducer of neurite outgrowth 2	protein-coding
peak3374	chr3	69140606	69140670	+	1	NA	intron (NM_006407, intron 1 of 2)	AluJb|SINE|Alu	6548	NM_006407	10550	Hs.518060	NM_006407	ENSG00000144746	ARL6IP5	DERP11|GTRAP3-18|HSPC127|JWA|PRAF3|Yip6b|addicsin|hp22|jmx	ADP ribosylation factor like GTPase 6 interacting protein 5	protein-coding
peak714	chr11	17761026	17761190	+	1	NA	intron (NM_004976, intron 1 of 1)	intron (NM_004976, intron 1 of 1)	3613	NM_004976	3746	Hs.552896	NM_004976	ENSG00000129159	KCNC1	EPM7|KV3.1|KV4|NGK2	potassium voltage-gated channel subfamily C member 1	protein-coding
peak856	chr11	84696865	84697109	+	1	NA	intron (NM_001351274, intron 5 of 26)	AluSx1|SINE|Alu	-62522	NM_001364	1740	Hs.367656	NM_001364	ENSG00000150672	DLG2	PPP1R58|PSD-93|PSD93|chapsyn-110	discs large MAGUK scaffold protein 2	protein-coding
peak3540	chr4	7339861	7340105	+	1	NA	intron (NM_020777, intron 1 of 26)	(TGGA)n|Simple_repeat|Simple_repeat	27806	NR_039961	100616471		NR_039961	ENSG00000264658	MIR4798	-	microRNA 4798	ncRNA
peak1873	chr17	12406037	12406188	+	1	NA	Intergenic	L1PB3|LINE|L1	-47173	NR_034145	284034	Hs.376614	NR_034144	ENSG00000179136	LINC00670	-	long intergenic non-protein coding RNA 670	ncRNA
peak4599	chr8	140708967	140709576	+	1	NA	intron (NM_001282534, intron 1 of 1)	(TGGA)n|Simple_repeat|Simple_repeat	6028	NR_104210	51305	Hs.493037	NM_001282534	ENSG00000169427	KCNK9	K2p9.1|KT3.2|TASK-3|TASK3	potassium two pore domain channel subfamily K member 9	protein-coding
peak3330	chr3	28347164	28347328	+	1	NA	intron (NM_001331186, intron 3 of 4)	L1PA17|LINE|L1	43372	NM_022461	64343	Hs.706676	NM_022461	ENSG00000163512	AZI2	AZ2|NAP1|TILP	5-azacytidine induced 2	protein-coding
peak900	chr11	133196153	133197036	+	1	NA	intron (NM_001012393, intron 1 of 7)	(TG)n|Simple_repeat|Simple_repeat	205913	NM_001319104	4978	Hs.4817	NM_002545	ENSG00000183715	OPCML	IGLON1|OBCAM|OPCM	opioid binding protein/cell adhesion molecule like	protein-coding
peak3487	chr3	195891453	195892423	+	1	NA	Intergenic	(TG)n|Simple_repeat|Simple_repeat	22431	NR_034088	401109	Hs.280133	NM_001001699	ENSG00000224652	LINC00885	-	long intergenic non-protein coding RNA 885	ncRNA
peak1833	chr16	88196591	88197742	+	1	NA	Intergenic	(TGGA)n|Simple_repeat|Simple_repeat	-30721	NR_110944	101928880	Hs.634835	NR_110944	ENSG00000260420	LINC02182	LA16c-444G7.2	long intergenic non-protein coding RNA 2182	ncRNA
peak3912	chr6	1069184	1069438	+	1	NA	intron (NR_027116, intron 1 of 3)	(TG)n|Simple_repeat|Simple_repeat	32256	NR_027116	285768	Hs.209463	NR_027115		LINC01622	-	long intergenic non-protein coding RNA 1622	ncRNA
peak525	chr10	72023644	72023694	+	1	NA	intron (NM_022146, intron 2 of 3)	AluJb|SINE|Alu	19781	NM_022146	64106	Hs.302026	NM_022146	ENSG00000148734	NPFFR1	GPR147|NPFF1|NPFF1R1|OT7T022	neuropeptide FF receptor 1	protein-coding
peak1734	chr16	57946461	57946756	+	1	NA	intron (NM_001297, intron 24 of 32)	(TG)n|Simple_repeat|Simple_repeat	58412	NM_001135639	1258	Hs.147062	NM_001297	ENSG00000070729	CNGB1	CNCG2|CNCG3L|CNCG4|CNG4|CNGB1B|GAR1|GARP|GARP2|RCNC2|RCNCb|RCNCbeta|RP45	cyclic nucleotide gated channel beta 1	protein-coding
peak3055	chr21	34563461	34563987	+	1	NA	Intergenic	(TTGG)n|Simple_repeat|Simple_repeat	-21183	NR_024102	728409	Hs.125234	NR_024102	ENSG00000229086	LINC01548	C21orf54	long intergenic non-protein coding RNA 1548	ncRNA
peak2823	chr20	23692240	23692499	+	1	NA	Intergenic	HAL1-2a_MD|LINE|L1	-22707	NM_001899	1472	Hs.654549	NM_001899	ENSG00000101441	CST4	-	cystatin S	protein-coding
peak3051	chr21	33381240	33381468	+	1	NA	Intergenic	(TGGA)n|Simple_repeat|Simple_repeat	77254	NR_038033	100551499	Hs.224449	NR_038033		LINC00159	C21orf44|NCRNA00159	long intergenic non-protein coding RNA 159	ncRNA
peak3236	chr22	45379979	45380095	+	1	NA	intron (NM_001284296, intron 2 of 13)	(CACCAT)n|Simple_repeat|Simple_repeat	19463	NR_147506	101927551	Hs.683911	NR_147506	ENSG00000230922	LOC101927551	-	uncharacterized LOC101927551	ncRNA
peak3214	chr22	42719762	42720137	+	1	NA	Intergenic	(TGG)n|Simple_repeat|Simple_repeat	-40016	NM_005650	6942	Hs.475018	NM_005650	ENSG00000100207	TCF20	AR1|SPBP|TCF-20	transcription factor 20	protein-coding
peak2940	chr20	57405299	57405495	+	1	NA	intron (NR_002785, intron 4 of 4)	(CCA)n|Simple_repeat|Simple_repeat	-9376	NM_016592	2778	Hs.125898	NM_000516	ENSG00000087460	GNAS	AHO|C20orf45|GNAS1|GPSA|GSA|GSP|NESP|PITA3|POH|SCG6|SgVI	GNAS complex locus	protein-coding
peak3884	chr5	171526035	171526188	+	1	NA	intron (NM_005990, intron 7 of 18)	(CAT)n|Simple_repeat|Simple_repeat	89235	NM_005990	6793	Hs.744005	NM_005990	ENSG00000072786	STK10	LOK|PRO2729	serine/threonine kinase 10	protein-coding
peak4049	chr6	161170436	161170893	+	1	NA	intron (NM_000301, intron 17 of 18)	(CACCAT)n|Simple_repeat|Simple_repeat	47439	NM_001168338	5340	Hs.143436	NM_000301	ENSG00000122194	PLG	-	plasminogen	protein-coding
peak4429	chr8	9650115	9650231	+	1	NA	Intergenic	A-rich|Low_complexity|Low_complexity	50991	NR_030327	693182		NR_030327	ENSG00000207701	MIR597	MIRN597|hsa-mir-597|mir-597	microRNA 597	ncRNA
peak3999	chr6	89623021	89623283	+	1	NA	intron (NM_001286428, intron 3 of 13)	L1PA17|LINE|L1	50196	NM_003800	8732	Hs.567378	NM_003800	ENSG00000111880	RNGTT	CAP1A|HCE|HCE1|hCAP	RNA guanylyltransferase and 5'-phosphatase	protein-coding
peak4853	chr9	137158341	137158722	+	1	NA	Intergenic	(TGGA)n|Simple_repeat|Simple_repeat	28712	NR_146518	105376310	Hs.573484	NR_146518	ENSG00000223729	LINC02247	-	long intergenic non-protein coding RNA 2247	ncRNA
peak3499	chr4	548811	549471	+	1	NA	Intergenic	(CCCA)n|Simple_repeat|Simple_repeat	-21816	NR_148199	105374338	Hs.518426	NR_148199	ENSG00000283183	LOC105374338	-	uncharacterized LOC105374338	ncRNA
peak2485	chr2	20573278	20573442	+	1	NA	Intergenic	Intergenic	-21171	NM_001352925	23369	Hs.467824	NM_015317	ENSG00000055917	PUM2	PUMH2|PUML2	pumilio RNA binding family member 2	protein-coding
peak4681	chr9	44070578	44070925	+	1	NA	Intergenic	Intergenic	111968	NR_131213	105500239		NR_131213		XLOC_007697	-	uncharacterized LOC105500239	ncRNA
peak4792	chr9	117279831	117280024	+	1	NA	Intergenic	L1MB8|LINE|L1	-12191	NM_001173425	25861	Hs.93836	NM_015404	ENSG00000095397	WHRN	CIP98|DFNB31|PDZD7B|USH2D|WI	whirlin	protein-coding
peak133	chr1	30961406	30961817	+	1	NA	Intergenic	(ATG)n|Simple_repeat|Simple_repeat	-230008	NR_034182	100129196	Hs.659751	NR_034182	ENSG00000186056	MATN1-AS1	-	MATN1 antisense RNA 1	ncRNA
peak3922	chr6	6243392	6243591	+	1	NA	intron (NM_000129, intron 6 of 14)	(CACCAT)n|Simple_repeat|Simple_repeat	-73823	NR_107007	102466866		NR_107007	ENSG00000263572	MIR7853	hsa-mir-7853	microRNA 7853	ncRNA
peak739	chr11	47361662	47361858	+	1	NA	intron (NM_000256, intron 19 of 33)	(CA)n|Simple_repeat|Simple_repeat	12493	NM_000256	4607	Hs.524906	NM_000256	ENSG00000134571	MYBPC3	CMD1MM|CMH4|FHC|LVNC10|MYBP-C	myosin binding protein C, cardiac	protein-coding
peak2760	chr2	240071853	240072188	+	1	NA	intron (NM_006037, intron 7 of 26)	(CA)n|Simple_repeat|Simple_repeat	45133	NR_026664	85009	Hs.744565	NM_032923		MGC16025	-	uncharacterized LOC85009	ncRNA
peak1524	chr15	85244237	85244450	+	1	NA	intron (NM_014300, intron 1 of 5)	L1MEc|LINE|L1	15348	NM_001271919	23478	Hs.9534	NM_014300	ENSG00000140612	SEC11A	1810012E07Rik|SEC11L1|SPC18|SPCS4A|sid2895	SEC11 homolog A, signal peptidase complex subunit	protein-coding
peak4479	chr8	43763738	43764493	+	1	NA	Intergenic	ALR/Alpha|Satellite|centr	616530	NM_001002920	340441	Hs.531579	NM_001002920	ENSG00000188877	POTEA	A26A1|CT104.3|POTE-8|POTE8	POTE ankyrin domain family member A	protein-coding
peak1903	chr17	27646621	27646820	+	1	NA	Intergenic	AluJb|SINE|Alu	-25554	NM_020772	57532	Hs.462598	NM_020772	ENSG00000108256	NUFIP2	182-FIP|82-FIP|FIP-82|PIG1	NUFIP2, FMR1 interacting protein 2	protein-coding
peak2705	chr2	217673644	217674012	+	1	NA	Intergenic	(CA)n|Simple_repeat|Simple_repeat	50954	NM_003284	7141	Hs.3017	NM_003284	ENSG00000118245	TNP1	TP1	transition protein 1	protein-coding
peak4937	chrY	13479426	13479747	+	1	NA	Intergenic	BSR/Beta|Satellite|Satellite	1053803	NR_033667	352887	Hs.546221	NR_033667	ENSG00000206159	GYG2P1	GYG2P	glycogenin 2 pseudogene 1	pseudo
peak699	chr11	3896674	3896694	+	1	NA	intron (NM_003156, intron 1 of 11)	AluJb|SINE|Alu	19392	NR_039835	100616453		NR_039835	ENSG00000284525	MIR4687	-	microRNA 4687	ncRNA
peak2181	chr19	4492305	4493171	+	1	NA	intron (NM_001001520, intron 6 of 16)	(TG)n|Simple_repeat|Simple_repeat	18787	NM_001348169	84717	Hs.43071	NM_032631	ENSG00000167674	HDGFL2	HDGF-2|HDGF2|HDGFRP2|HRP-2|HRP2	HDGF like 2	protein-coding
peak2486	chr2	20759218	20759468	+	1	NA	Intergenic	(TGGA)n|Simple_repeat|Simple_repeat	32965	NR_046836	100874343	Hs.591546	NR_046836	ENSG00000231948	HS1BP3-IT1	-	HS1BP3 intronic transcript 1	ncRNA
peak1369	chr14	97754346	97754676	+	1	NA	Intergenic	(TGGA)n|Simple_repeat|Simple_repeat	133317	NR_146554	105370648		NR_146554	ENSG00000259110	LINC02304	-	long intergenic non-protein coding RNA 2304	ncRNA
peak4885	chr9	140464035	140464540	+	1	NA	intron (NM_138778, intron 5 of 8)	(TCCA)n|Simple_repeat|Simple_repeat	8791	NM_001346389	92715	Hs.292570	NM_138778	ENSG00000148399	DPH7	C9orf112|RRT2|WDR85	diphthamide biosynthesis 7	protein-coding
peak877	chr11	118746381	118746721	+	1	NA	Intergenic	Intergenic	-7924	NM_001716	643	Hs.113916	NM_001716	ENSG00000160683	CXCR5	BLR1|CD185|MDR15	C-X-C motif chemokine receptor 5	protein-coding
peak429	chr10	6301075	6301365	+	1	NA	Intergenic	(TCCA)n|Simple_repeat|Simple_repeat	56380	NM_001314063	5209	Hs.195471	NM_004566	ENSG00000170525	PFKFB3	IPFK2|PFK2|iPFK-2	6-phosphofructo-2-kinase/fructose-2,6-biphosphatase 3	protein-coding
peak4900	chrX	53083910	53085314	+	1	NA	intron (NM_018969, intron 1 of 1)	intron (NM_018969, intron 1 of 1)	6106	NM_018969	54328	Hs.193011	NM_018969	ENSG00000184194	GPR173	SREB3	G protein-coupled receptor 173	protein-coding
peak3496	chr3	197765764	197765927	+	1	NA	non-coding (NR_026787, exon 16 of 16)	non-coding (NR_026787, exon 16 of 16)	493	NR_046669	100873947	Hs.637166	NR_046669	ENSG00000232832	LMLN-AS1	-	LMLN antisense RNA 1	ncRNA
peak3817	chr5	95642102	95642250	+	1	NA	intron (NR_130776, intron 1 of 4)	L1PA7|LINE|L1	125687	NM_001177875	5122	Hs.78977	NM_000439	ENSG00000175426	PCSK1	BMIQ12|NEC1|PC1|PC3|SPC3	proprotein convertase subtilisin/kexin type 1	protein-coding
peak3695	chr5	882430	883176	+	1	NA	intron (NM_001009877, intron 8 of 15)	intron (NM_001009877, intron 8 of 15)	9834	NR_134296	65980	Hs.449278	NM_023924	ENSG00000028310	BRD9	LAVS3040|PRO9856	bromodomain containing 9	protein-coding
peak3696	chr5	983810	984110	+	1	NA	Intergenic	(TG)n|Simple_repeat|Simple_repeat	13495	NR_104615	100506688	Hs.532063	NM_001242737	ENSG00000215246	LOC100506688	-	uncharacterized LOC100506688	ncRNA
peak2137	chr18	76209001	76209858	+	1	NA	Intergenic	(CA)n|Simple_repeat|Simple_repeat	-503746	NR_104127	101927715	Hs.385670	NR_104127		LINC01029	-	long intergenic non-protein coding RNA 1029	ncRNA
peak1093	chr12	119044050	119044390	+	1	NA	Intergenic	(CA)n|Simple_repeat|Simple_repeat	155264	NR_134999	105370014	Hs.550870	NR_134998	ENSG00000256750	LINC02423	-	long intergenic non-protein coding RNA 2423	ncRNA
peak4022	chr6	135205471	135205735	+	1	NA	Intergenic	L1MA4|LINE|L1	65657	NM_001193480	64577	Hs.486520	NM_022568	ENSG00000118514	ALDH8A1	ALDH12|DJ352A20.2	aldehyde dehydrogenase 8 family member A1	protein-coding
peak4296	chr7	100247816	100248185	+	1	NA	intron (NR_134539, intron 4 of 13)	(CA)n|Simple_repeat|Simple_repeat	6084	NM_016188	51412	Hs.259831	NM_016188	ENSG00000077080	ACTL6B	ACTL6|BAF53B|arpNalpha	actin like 6B	protein-coding
peak3139	chr21	47762030	47762238	+	1	NA	intron (NM_001315529, intron 3 of 46)	AluSx|SINE|Alu	17332	NM_001315529	5116	Hs.474069	NM_006031	ENSG00000160299	PCNT	KEN|MOPD2|PCN|PCNT2|PCNTB|PCTN2|SCKL4	pericentrin	protein-coding
peak943	chr12	34834514	34834716	+	1	NA	Intergenic	ALR/Alpha|Satellite|centr	659399	NM_032834	84920	Hs.102971	NM_032834	ENSG00000139133	ALG10	ALG10A|DIE2|KCR1	ALG10, alpha-1,2-glucosyltransferase	protein-coding
peak1773	chr16	80750465	80750783	+	1	NA	intron (NM_152342, intron 1 of 6)	(TGGA)n|Simple_repeat|Simple_repeat	87551	NM_152342	124359	Hs.60257	NM_152342	ENSG00000166446	CDYL2	PCCP1	chromodomain Y like 2	protein-coding
peak2537	chr2	72060517	72060736	+	1	NA	Intergenic	HAL1-2a_MD|LINE|L1	314365	NM_001277742	56603	Hs.91546	NM_019885	ENSG00000003137	CYP26B1	CYP26A2|P450RAI-2|P450RAI2|RHFCA	cytochrome P450 family 26 subfamily B member 1	protein-coding
peak2874	chr20	35379137	35379349	+	1	NA	TTS (NM_001145315)	TTS (NM_001145315)	-4702	NM_022477	57446	Hs.437338	NM_022477	ENSG00000101079	NDRG3	-	NDRG family member 3	protein-coding
peak182	chr1	51493550	51493760	+	1	NA	Intergenic	L1MEf|LINE|L1	-31854	NR_039617	100616189		NR_039617	ENSG00000265538	MIR4421	-	microRNA 4421	ncRNA
peak723	chr11	24236975	24237228	+	1	NA	Intergenic	(CAA)n|Simple_repeat|Simple_repeat	-281415	NM_001009909	338645	Hs.144138	NM_001009909	ENSG00000187398	LUZP2	KFSP2566|PRO6246	leucine zipper protein 2	protein-coding
peak1789	chr16	84158955	84159183	+	1	NA	intron (NM_001146051, intron 6 of 6)	(CAAT)n|Simple_repeat|Simple_repeat	-8521	NM_003791	8720	Hs.75890	NM_003791	ENSG00000140943	MBTPS1	PCSK8|S1P|SKI-1	membrane bound transcription factor peptidase, site 1	protein-coding
peak3630	chr4	102299660	102299878	+	1	NA	Intergenic	L1PA16|LINE|L1	30835	NR_033874	90024	Hs.534513	NR_033874	ENSG00000254531	FLJ20021	-	uncharacterized LOC90024	ncRNA
peak141	chr1	33027154	33027197	+	1	NA	intron (NR_111980, intron 2 of 3)	FLAM_C|SINE|Alu	22429	NM_001040441	653121	Hs.546479	NM_144621	ENSG00000160062	ZBTB8A	BOZF1|ZBTB8|ZNF916A	zinc finger and BTB domain containing 8A	protein-coding
peak3891	chr5	172711526	172712074	+	1	NA	Intergenic	(TCCA)n|Simple_repeat|Simple_repeat	44706	NM_003714	8614	Hs.233160	NM_003714	ENSG00000113739	STC2	STC-2|STCRP	stanniocalcin 2	protein-coding
peak1592	chr16	16100865	16101128	+	1	NA	intron (NM_004996, intron 1 of 30)	intron (NM_004996, intron 1 of 30)	57562	NM_004996	4363	Hs.391464	NM_004996	ENSG00000103222	ABCC1	ABC29|ABCC|GS-X|MRP|MRP1	ATP binding cassette subfamily C member 1	protein-coding
peak1489	chr15	68655154	68655335	+	1	NA	intron (NM_001004439, intron 4 of 29)	(TGGA)n|Simple_repeat|Simple_repeat	69248	NM_001004439	22801	Hs.436416	NM_012211	ENSG00000137809	ITGA11	HsT18964	integrin subunit alpha 11	protein-coding
peak2001	chr17	72461228	72462133	+	1	NA	promoter-TSS (NM_007261)	promoter-TSS (NM_007261)	-832	NM_001330457	11314	Hs.9688	NM_007261	ENSG00000167851	CD300A	CLM-8|CMRF-35-H9|CMRF-35H|CMRF35-H|CMRF35-H9|CMRF35H|CMRF35H9|IGSF12|IRC1|IRC1/IRC2|IRC2|IRp60	CD300a molecule	protein-coding
peak3020	chr21	11099329	11100909	+	1	NA	Intergenic	REP522|Satellite|telo	-1182	NM_001187	574	Hs.545789	NM_001187		BAGE	BAGE1|CT2.1	B melanoma antigen	protein-coding
peak432	chr10	6827670	6827857	+	1	NA	intron (NR_038291, intron 2 of 4)	(CA)n|Simple_repeat|Simple_repeat	6203	NR_038291	100507127	Hs.498571	NR_038291	ENSG00000238266	LINC00707	-	long intergenic non-protein coding RNA 707	ncRNA
peak3883	chr5	171361631	171361749	+	1	NA	intron (NM_033644, intron 1 of 12)	AluSz6|SINE|Alu	72187	NM_033645	23291	Hs.484138	NM_012300	ENSG00000072803	FBXW11	BTRC2|BTRCP2|FBW1B|FBXW1B|Fbw11|Hos	F-box and WD repeat domain containing 11	protein-coding
peak1700	chr16	46949341	46949875	+	1	NA	intron (NM_001142466, intron 6 of 11)	(CA)n|Simple_repeat|Simple_repeat	-29222	NR_145840	109623466		NR_145840		SNORD148	-	small nucleolar RNA, C/D box 148	snoRNA
peak3278	chr22	49793105	49793650	+	1	NA	Intergenic	(CA)n|Simple_repeat|Simple_repeat	143737	NR_037440	100500882		NR_037440	ENSG00000264139	MIR3667	-	microRNA 3667	ncRNA
peak1782	chr16	81659806	81660881	+	1	NA	intron (NM_198390, intron 3 of 20)	intron (NM_198390, intron 3 of 20)	15390	NR_106759	102465251		NR_106759	ENSG00000275109	MIR6504	hsa-mir-6504	microRNA 6504	ncRNA
peak450	chr10	21992861	21993062	+	1	NA	intron (NM_004641, intron 14 of 23)	AluSz|SINE|Alu	169387	NM_001195626	8028	Hs.30385	NM_004641	ENSG00000078403	MLLT10	AF10	MLLT10, histone lysine methyltransferase DOT1L cofactor	protein-coding
peak3083	chr21	42364648	42366169	+	1	NA	Intergenic	Intergenic	-146343	NR_073202	1826	Hs.160418	NM_001389	ENSG00000171587	DSCAM	CHD2|CHD2-42|CHD2-52	DS cell adhesion molecule	protein-coding
peak3210	chr22	41357053	41357076	+	1	NA	intron (NM_014248, intron 2 of 4)	AluSx|SINE|Alu	9713	NM_014248	9978	Hs.474949	NM_014248	ENSG00000100387	RBX1	BA554C12.1|RNF75|ROC1	ring-box 1	protein-coding
peak3561	chr4	8685260	8685504	+	1	NA	Intergenic	(TGGA)n|Simple_repeat|Simple_repeat	90995	NM_001014447	8532	Hs.61995	NM_003652	ENSG00000109625	CPZ	-	carboxypeptidase Z	protein-coding
peak1349	chr14	94213903	94214414	+	1	NA	intron (NM_178013, intron 3 of 4)	(TG)n|Simple_repeat|Simple_repeat	40608	NM_178013	145270	Hs.432401	NM_178004	ENSG00000175785	PRIMA1	PRIMA	proline rich membrane anchor 1	protein-coding
peak4262	chr7	73012369	73012595	+	1	NA	intron (NM_032951, intron 8 of 16)	(TCCA)n|Simple_repeat|Simple_repeat	-19469	NM_012453	26608	Hs.647044	NM_012453	ENSG00000106638	TBL2	WBSCR13|WS-betaTRP	transducin beta like 2	protein-coding
peak3240	chr22	46375391	46376907	+	1	NA	Intergenic	(CA)n|Simple_repeat|Simple_repeat	-3141	NM_058238	7477	Hs.512714	NM_058238	ENSG00000188064	WNT7B	-	Wnt family member 7B	protein-coding
peak4447	chr8	21624225	21624896	+	1	NA	intron (NM_001165039, intron 1 of 6)	(CA)n|Simple_repeat|Simple_repeat	21786	NM_001165039	2675	Hs.441202	NM_001495	ENSG00000168546	GFRA2	GDNFRB|NRTNR-ALPHA|NTNRA|RETL2|TRNR2	GDNF family receptor alpha 2	protein-coding
peak814	chr11	66890600	66890645	+	1	NA	intron (NM_012308, intron 2 of 20)	AluJr|SINE|Alu	3882	NM_012308	22992	Hs.124147	NM_012308	ENSG00000173120	KDM2A	CXXC8|FBL11|FBL7|FBXL11|JHDM1A|LILINA	lysine demethylase 2A	protein-coding
peak3962	chr6	40910316	40910595	+	1	NA	intron (NR_110873, intron 1 of 5)	L1PB1|LINE|L1	80564	NR_110873	101929555	Hs.552555	NR_110873		LOC101929555	-	uncharacterized LOC101929555	ncRNA
peak2053	chr18	5390049	5390255	+	1	NA	Intergenic	AluSx|SINE|Alu	-93100	NM_001243704	7541	Hs.592340	NM_003409	ENSG00000198081	ZBTB14	ZF5|ZFP-161|ZFP-5|ZFP161|ZNF478	zinc finger and BTB domain containing 14	protein-coding
peak136	chr1	31518949	31519569	+	1	NA	intron (NM_001020658, intron 2 of 21)	intron (NM_001020658, intron 2 of 21)	19305	NM_014676	9698	Hs.281707	NM_014676	ENSG00000134644	PUM1	HSPUM|PUMH|PUMH1|PUML1	pumilio RNA binding family member 1	protein-coding
peak4066	chr6	166207614	166208187	+	1	NA	Intergenic	(CA)n|Simple_repeat|Simple_repeat	-132312	NM_006661	10846	Hs.348762	NM_006661	ENSG00000112541	PDE10A	ADSD2|HSPDE10A|IOLOD|LINC00473|PDE10A19	phosphodiesterase 10A	protein-coding
peak910	chr12	169240	169575	+	1	NA	Intergenic	L1PB1|LINE|L1	-6642	NM_001170738	440073	Hs.536319	NM_015232	ENSG00000120645	IQSEC3	-	IQ motif and Sec7 domain 3	protein-coding
peak49	chr1	7207738	7208364	+	1	NA	intron (NM_001349608, intron 3 of 21)	intron (NM_001349608, intron 3 of 21)	241763	NR_146200	102725193	Hs.666120	NR_146199	ENSG00000237728	LOC102725193	-	uncharacterized LOC102725193	ncRNA
peak4930	chrY	10043558	10043949	+	1	NA	Intergenic	ALR/Alpha|Satellite|centr	295346	NR_001540	252955	Hs.522846	NR_001540	ENSG00000239225	TTTY23	NCRNA00148|TTTY23B	testis-specific transcript, Y-linked 23 (non-protein coding)	ncRNA
peak4021	chr6	135013124	135013151	+	1	NA	Intergenic	(TGG)n|Simple_repeat|Simple_repeat	-151994	NR_125856	101928304	Hs.555076	NR_125855		LOC101928304	-	uncharacterized LOC101928304	ncRNA
peak4015	chr6	119558476	119558833	+	1	NA	intron (NM_005907, intron 6 of 12)	intron (NM_005907, intron 6 of 12)	-88296	NM_001288576	79632	Hs.443789	NM_024581	ENSG00000111879	FAM184A	C6orf60	family with sequence similarity 184 member A	protein-coding
peak3774	chr5	46377790	46377895	+	1	NA	Intergenic	ALR/Alpha|Satellite|centr	-681622	NM_021072	348980	Hs.353176	NM_021072	ENSG00000164588	HCN1	BCNG-1|BCNG1|EIEE24|HAC-2	hyperpolarization activated cyclic nucleotide gated potassium channel 1	protein-coding
peak2777	chr2	241552946	241553676	+	1	NA	intron (NM_001195381, intron 2 of 5)	(CCCTAA)n|Simple_repeat|Simple_repeat	8486	NM_001195381	2859	Hs.112218	NM_005301	ENSG00000178623	GPR35	-	G protein-coupled receptor 35	protein-coding
peak4031	chr6	149457510	149457709	+	1	NA	Intergenic	(TG)n|Simple_repeat|Simple_repeat	-81451	NR_125861	23118	Hs.269775	NM_015093	ENSG00000055208	TAB2	CHTD2|MAP3K7IP2|TAB-2	TGF-beta activated kinase 1 (MAP3K7) binding protein 2	protein-coding
peak688	chr11	2153079	2153377	+	1	NA	non-coding (NR_003512, exon 7 of 7)	non-coding (NR_003512, exon 7 of 7)	2211	NR_030158	619552		NR_030158	ENSG00000207805	MIR483	MIRN483|hsa-mir-483|mir-483	microRNA 483	ncRNA
peak1596	chr16	16860824	16861202	+	1	NA	Intergenic	(TCCA)n|Simple_repeat|Simple_repeat	-367348	NR_135179	102723692	Hs.737758	NR_135179	ENSG00000261448	LOC102723692	-	uncharacterized LOC102723692	ncRNA
peak4810	chr9	128747441	128747653	+	1	NA	Intergenic	(CACCAT)n|Simple_repeat|Simple_repeat	237069	NM_001134778	5090	Hs.428027	NM_006195	ENSG00000167081	PBX3	-	PBX homeobox 3	protein-coding
peak1472	chr15	55754726	55754959	+	1	NA	intron (NM_001033559, intron 5 of 8)	L1PB1|LINE|L1	35940	NR_037923	100533483	Hs.285051	NR_037923	ENSG00000261771	DNAAF4-CCPG1	DYX1C1-CCPG1	DNAAF4-CCPG1 readthrough (NMD candidate)	ncRNA
peak2358	chr19	42331189	42331251	+	1	NA	Intergenic	L1M3f|LINE|L1	16574	NM_001291419	147719	Hs.98660	NM_173506	ENSG00000273111	LYPD4	SMR	LY6/PLAUR domain containing 4	protein-coding
peak2107	chr18	51949924	51950028	+	1	NA	Intergenic	(CAGAGA)n|Simple_repeat|Simple_repeat	63078	NM_001288982	162681	Hs.208701	NM_173529	ENSG00000166845	C18orf54	LAS2	chromosome 18 open reading frame 54	protein-coding
peak3811	chr5	89384945	89385077	+	1	NA	Intergenic	L1MA5A|LINE|L1	-72474	NR_037433	100500825		NR_037433	ENSG00000264342	MIR3660	mir-3660	microRNA 3660	ncRNA
peak497	chr10	44790631	44791096	+	1	NA	TTS (NM_001258000)	TTS (NM_001258000)	2665	NM_001258000	100130539	Hs.694626	NM_001258000	ENSG00000277288	C10orf142	-	chromosome 10 open reading frame 142	protein-coding
peak1771	chr16	79909479	79909723	+	1	NA	Intergenic	(CA)n|Simple_repeat|Simple_repeat	80455	NR_104661	101928248	Hs.659802	NR_104660	ENSG00000260876	LINC01229	-	long intergenic non-protein coding RNA 1229	ncRNA
peak2695	chr2	198419501	198419582	+	1	NA	Intergenic	AluSx|SINE|Alu	38519	NM_001204094	25843	Hs.633165	NM_015387	ENSG00000115540	MOB4	2C4D|CGI-95|MOB1|MOB3|MOBKL3|PHOCN|PREI3	MOB family member 4, phocein	protein-coding
peak2170	chr19	3254407	3254965	+	1	NA	intron (NR_033342, intron 2 of 12)	(TCCA)n|Simple_repeat|Simple_repeat	29203	NR_033342	60680	Hs.655747	NM_021938	ENSG00000161082	CELF5	BRUNOL-5|BRUNOL5|CELF-5	CUGBP Elav-like family member 5	protein-coding
peak1696	chr16	46460382	46460685	+	1	NA	Intergenic	CT-rich|Low_complexity|Low_complexity	142476	NR_026556	124149	Hs.97414	NM_001004299		ANKRD26P1	-	ankyrin repeat domain 26 pseudogene 1	pseudo
peak2337	chr19	35787826	35789909	+	1	NA	intron (NM_080600, intron 4 of 11)	(CA)n|Simple_repeat|Simple_repeat	5878	NM_080600	4099	Hs.643440	NM_002361	ENSG00000105695	MAG	GMA|S-MAG|SIGLEC-4A|SIGLEC4A|SPG75	myelin associated glycoprotein	protein-coding
peak2772	chr2	241086891	241087646	+	1	NA	Intergenic	(TG)n|Simple_repeat|Simple_repeat	-7195	NM_148961	150677	Hs.148586	NM_148961	ENSG00000178602	OTOS	OTOSP	otospiralin	protein-coding
peak677	chr11	1913899	1915182	+	1	NA	Intergenic	(TGGA)n|Simple_repeat|Simple_repeat	-3449	NR_120534	101927624	Hs.523404	NR_120534		LINC01150	2G7|TCONS_00019134	long intergenic non-protein coding RNA 1150	ncRNA
peak4211	chr7	57306506	57306815	+	1	NA	Intergenic	(CA)n|Simple_repeat|Simple_repeat	-16779	NR_136269	105375297	Hs.586309	NR_136269	ENSG00000234089	LOC105375297	-	uncharacterized LOC105375297	ncRNA
peak1079	chr12	116813003	116813625	+	1	NA	Intergenic	(TG)n|Simple_repeat|Simple_repeat	52809	NR_039683	100616309		NR_039683	ENSG00000264037	MIR4472-2	-	microRNA 4472-2	ncRNA
peak1122	chr12	128689944	128690485	+	1	NA	Intergenic	(CA)n|Simple_repeat|Simple_repeat	-38837	NR_039720
peak451	chr10	24072766	24073511	+	1	NA	intron (NM_001098500, intron 1 of 18)	L1MA10|LINE|L1	89463	NM_001098500	56243	Hs.445885	NM_019590	ENSG00000120549	KIAA1217	ETL4|SKT	KIAA1217	protein-coding
peak51	chr1	7558292	7559483	+	1	NA	intron (NM_001349608, intron 5 of 21)	intron (NM_001349608, intron 5 of 21)	-109073	NR_146201	102725193	Hs.666120	NR_146199	ENSG00000237728	LOC102725193	-	uncharacterized LOC102725193	ncRNA
peak1298	chr14	39330005	39330064	+	1	NA	intron (NR_039982, intron 2 of 4)	L1PA16|LINE|L1	-21765	NR_135256	105370457	Hs.128254	NR_135256		LOC105370457	-	uncharacterized LOC105370457	ncRNA
peak3657	chr4	154583705	154584503	+	1	NA	intron (NR_134873, intron 2 of 2)	(ATGGTG)n|Simple_repeat|Simple_repeat	-21300	NM_001318795	7097	Hs.519033	NM_003264	ENSG00000137462	TLR2	CD282|TIL4	toll like receptor 2	protein-coding
peak4297	chr7	100350100	100350387	+	1	NA	exon (NM_173059, exon 14 of 47)	exon (NM_173059, exon 14 of 47)	18994	NR_111919	7455	Hs.307004	NM_003386	ENSG00000146839	ZAN	-	zonadhesin (gene/pseudogene)	protein-coding
peak1245	chr13	108308028	108308709	+	1	NA	intron (NM_001080396, intron 1 of 2)	L1PB1|LINE|L1	-124772	NR_031671	100302286		NR_031671	ENSG00000221650	MIR1267	MIRN1267|hsa-mir-1267	microRNA 1267	ncRNA
peak909	chr11	134795299	134795537	+	1	NA	Intergenic	(TG)n|Simple_repeat|Simple_repeat	-59828	NR_135050	100507548	Hs.639995	NR_135050		LOC100507548	-	uncharacterized LOC100507548	ncRNA
peak387	chr1	238214845	238215170	+	1	NA	Intergenic	(TG)n|Simple_repeat|Simple_repeat	-160785	NM_021186	57829	Hs.136241	NM_021186	ENSG00000116996	ZP4	ZBP|ZP1|ZPB|Zp-4	zona pellucida glycoprotein 4	protein-coding
peak2694	chr2	198401113	198401398	+	1	NA	intron (NM_001100819, intron 2 of 6)	intron (NM_001100819, intron 2 of 6)	20233	NM_001204094	25843	Hs.633165	NM_015387	ENSG00000115540	MOB4	2C4D|CGI-95|MOB1|MOB3|MOBKL3|PHOCN|PREI3	MOB family member 4, phocein	protein-coding
peak3230	chr22	45000378	45000882	+	1	NA	Intergenic	(CA)n|Simple_repeat|Simple_repeat	20669	NR_044991	414351	Hs.572878	NR_044991		LINC00229	C22orf10|NCRNA00229|dJ474I12.C22.2	long intergenic non-protein coding RNA 229	ncRNA
peak1928	chr17	36623822	36624079	+	1	NA	intron (NM_001199417, intron 7 of 23)	CT-rich|Low_complexity|Low_complexity	39230	NM_001199417	57636	Hs.374446	NM_020876	ENSG00000275832	ARHGAP23	-	Rho GTPase activating protein 23	protein-coding
peak178	chr1	48569167	48569488	+	1	NA	intron (NR_026749, intron 9 of 9)	(TG)n|Simple_repeat|Simple_repeat	78773	NR_026749	391037	Hs.585393	NR_026749		SKINT1L	BTN12|SKINT1|SKINTL|SKINTP	Skint1 like (pseudogene)	pseudo
peak4387	chr7	157612630	157613222	+	1	NA	intron (NM_130842, intron 11 of 21)	(CA)n|Simple_repeat|Simple_repeat	-34351	NR_038966	100506585	Hs.661265	NR_038966	ENSG00000233038	LOC100506585	-	uncharacterized LOC100506585	ncRNA
peak3365	chr3	57425319	57425552	+	1	NA	intron (NM_001291661, intron 29 of 57)	L1PA16|LINE|L1	-98725	NM_001142733	142686	Hs.665154	NM_130387	ENSG00000239388	ASB14	-	ankyrin repeat and SOCS box containing 14	protein-coding
peak468	chr10	38210010	38210296	+	1	NA	Intergenic	L1PA15|LINE|L1	54755	NR_138069	219749	Hs.499429	NM_145011	ENSG00000175395	ZNF25	KOX19|Zfp9	zinc finger protein 25	protein-coding
peak3050	chr21	33157653	33157660	+	1	NA	Intergenic	(CCA)n|Simple_repeat|Simple_repeat	-53225	NM_020706	57466	Hs.17255	NM_020706	ENSG00000156304	SCAF4	SFRS15|SRA4	SR-related CTD associated factor 4	protein-coding
peak2545	chr2	87623859	87624035	+	1	NA	Intergenic	(CAGC)n|Simple_repeat|Simple_repeat	-130999	NR_024205	112597	Hs.652166	NR_024204	ENSG00000222041	CYTOR	C2orf59|LINC00152|NCRNA00152	cytoskeleton regulator RNA	ncRNA
peak4172	chr7	42806749	42806848	+	1	NA	Intergenic	(CA)n|Simple_repeat|Simple_repeat	-60752	NR_110833	101928795	Hs.566753	NR_110833	ENSG00000238284	LINC01448	-	long intergenic non-protein coding RNA 1448	ncRNA
peak2365	chr19	44305637	44305689	+	1	NA	intron (NM_182573, intron 1 of 4)	AluJb|SINE|Alu	950	NM_001031749	284348	Hs.44289	NM_182573	ENSG00000159871	LYPD5	PRO4356	LY6/PLAUR domain containing 5	protein-coding
peak3039	chr21	14354212	14355271	+	1	NA	Intergenic	ALR/Alpha|Satellite|centr	-55746	NR_026916	149992	Hs.558645	NM_153773		ANKRD30BP2	C21orf99|CT85|CTSP-1|CTSP1	ankyrin repeat domain 30B pseudogene 2	pseudo
peak2755	chr2	239393705	239395675	+	1	NA	Intergenic	(CA)n|Simple_repeat|Simple_repeat	59121	NM_001330196	51665	Hs.516788	NM_016114	ENSG00000065802	ASB1	ASB-1	ankyrin repeat and SOCS box containing 1	protein-coding
peak4968	chrY	13861061	13863304	+	1	NA	Intergenic	(GAATG)n|Satellite|Satellite	671207	NR_033667	352887	Hs.546221	NR_033667	ENSG00000206159	GYG2P1	GYG2P	glycogenin 2 pseudogene 1	pseudo
peak1638	chr16	31272755	31272861	+	1	NA	intron (NM_000632, intron 1 of 29)	intron (NM_000632, intron 1 of 29)	1520	NM_000632	3684	Hs.172631	NM_000632	ENSG00000169896	ITGAM	CD11B|CR3A|MAC-1|MAC1A|MO1A|SLEB6	integrin subunit alpha M	protein-coding
peak560	chr10	94153031	94153245	+	1	NA	Intergenic	(CA)n|Simple_repeat|Simple_repeat	-25280	NR_038243	100507674	Hs.568772	NR_038243		MARK2P9	-	microtubule affinity regulating kinase 2 pseudogene 9	pseudo
peak2628	chr2	127722233	127722427	+	1	NA	Intergenic	L1ME1|LINE|L1	65868	NR_136239	101929926	Hs.98984	NM_001322244	ENSG00000237524	TEX51	-	testis expressed 51	protein-coding
peak2804	chr20	11014792	11015280	+	1	NA	Intergenic	(TGG)n|Simple_repeat|Simple_repeat	7844	NR_146878	728434	Hs.570365	NR_146878	ENSG00000125899	C20orf187	-	chromosome 20 open reading frame 187 (putative)	ncRNA
peak3905	chr5	178869412	178869759	+	1	NA	Intergenic	(TGGA)n|Simple_repeat|Simple_repeat	-97154	NM_014244	9509	Hs.23871	NM_014244	ENSG00000087116	ADAMTS2	ADAM-TS2|ADAMTS-2|ADAMTS-3|EDSDERMS|NPI|PC I-NP|PCI-NP|PCINP|PCPNI|PNPI	ADAM metallopeptidase with thrombospondin type 1 motif 2	protein-coding
peak3645	chr4	139788188	139788832	+	1	NA	intron (NR_133945, intron 2 of 2)	(CA)n|Simple_repeat|Simple_repeat	145290	NR_133945	105377448	Hs.200280	NR_133945	ENSG00000250195	LOC105377448	-	uncharacterized LOC105377448	ncRNA
peak1224	chr13	55513773	55513994	+	1	NA	Intergenic	HERVFH21-int|LTR|ERV1	-234706	NR_049804	100846996		NR_049804	ENSG00000264387	MIR5007	-	microRNA 5007	ncRNA
peak2462	chr2	9296588	9296980	+	1	NA	Intergenic	(TGGA)n|Simple_repeat|Simple_repeat	-50110	NM_001135191	8853	Hs.555902	NM_003887	ENSG00000151693	ASAP2	AMAP2|CENTB3|DDEF2|PAG3|PAP|Pap-alpha|SHAG1	ArfGAP with SH3 domain, ankyrin repeat and PH domain 2	protein-coding
peak4224	chr7	61054295	61055961	+	1	NA	Intergenic	HSATII|Satellite|Satellite	1709306	NR_003952	643955	Hs.583308	NR_003952	ENSG00000185037	ZNF733P	ZNF733	zinc finger protein 733, pseudogene	pseudo
peak2316	chr19	30778214	30778500	+	1	NA	Intergenic	(TGGA)n|Simple_repeat|Simple_repeat	-84943	NM_014717	9745	Hs.378901	NM_014717	ENSG00000198597	ZNF536	-	zinc finger protein 536	protein-coding
peak4604	chr8	142279625	142279922	+	1	NA	Intergenic	(TG)n|Simple_repeat|Simple_repeat	-15045	NM_001286646	57210	Hs.372492	NM_001080431	ENSG00000022567	SLC45A4	-	solute carrier family 45 member 4	protein-coding
peak425	chr10	5611004	5611196	+	1	NA	Intergenic	(TTGG)n|Simple_repeat|Simple_repeat	26981	NR_134491	105376382	Hs.460282	NR_134491	ENSG00000242147	LOC105376382	-	uncharacterized LOC105376382	ncRNA
peak564	chr10	96245842	96245995	+	1	NA	intron (NM_015188, intron 3 of 12)	AluJb|SINE|Alu	-59606	NM_001289071	3070	Hs.463677	NM_018063	ENSG00000119969	HELLS	ICF4|LSH|Nbla10143|PASG|SMARCA6	helicase, lymphoid specific	protein-coding
peak3488	chr3	196178518	196178589	+	1	NA	Intergenic	AluJb|SINE|Alu	-19208	NM_015562	26043	Hs.518524	NM_015562	ENSG00000163960	UBXN7	UBXD7	UBX domain protein 7	protein-coding
peak929	chr12	12256284	12256448	+	1	NA	Intergenic	L1MEc|LINE|L1	-8520	NR_128710	103504734		NR_128710	ENSG00000283475	MIR1244-4	hsa-mir-1244-4	microRNA 1244-4	ncRNA
peak3757	chr5	35113174	35113626	+	1	NA	intron (NM_000949, intron 2 of 9)	(TCCA)n|Simple_repeat|Simple_repeat	4824	NM_001204317	5618	Hs.368587	NM_000949	ENSG00000113494	PRLR	HPRL|MFAB|RI-PRLR|hPRLrI	prolactin receptor	protein-coding
peak4140	chr7	5787375	5787574	+	1	NA	intron (NM_207111, intron 3 of 16)	FRAM|SINE|Alu	33887	NM_207111	54476	Hs.487458	NM_019011	ENSG00000011275	RNF216	CAHH|TRIAD3|U7I1|UBCE7IP1|ZIN	ring finger protein 216	protein-coding
peak1166	chr12	132844728	132844927	+	1	NA	intron (NM_001122636, intron 2 of 10)	(CA)n|Simple_repeat|Simple_repeat	-7150	NR_024563	100130238	Hs.536338	NR_024563		LOC100130238	-	uncharacterized LOC100130238	ncRNA
peak2615	chr2	121680640	121681387	+	1	NA	intron (NM_005270, intron 1 of 12)	(CATATA)n|Simple_repeat|Simple_repeat	126146	NM_005270	2736	Hs.111867	NM_005270	ENSG00000074047	GLI2	CJS|HPE9|PHS2|THP1|THP2	GLI family zinc finger 2	protein-coding
peak534	chr10	79268357	79268428	+	1	NA	intron (NM_001014797, intron 1 of 28)	FLAM_A|SINE|Alu	129185	NM_001014797	3778	Hs.144795	NM_002247	ENSG00000156113	KCNMA1	BKTM|CADEDS|KCa1.1|MaxiK|PNKD3|SAKCA|SLO|SLO-ALPHA|SLO1|bA205K10.1|hSlo|mSLO1	potassium calcium-activated channel subfamily M alpha 1	protein-coding
peak257	chr1	142615138	142616081	+	1	NA	Intergenic	L1MA3|LINE|L1	97996	NR_046228	100874392	Hs.648245	NR_046228		ANKRD20A12P	-	ankyrin repeat domain 20 family member A12, pseudogene	pseudo
peak2310	chr19	30187718	30188387	+	1	NA	Intergenic	Intergenic	17911	NM_001031726	83636	Hs.529094	NM_031448	ENSG00000131943	C19orf12	MPAN|NBIA3|NBIA4|SPG43	chromosome 19 open reading frame 12	protein-coding
peak4610	chr8	142712072	142712356	+	1	NA	Intergenic	(TG)n|Simple_repeat|Simple_repeat	155460	NR_031636	100302147		NR_031636	ENSG00000221768	MIR1302-7	MIRN1302-7|hsa-mir-1302-7	microRNA 1302-7	ncRNA
peak199	chr1	62202361	62203368	+	1	NA	Intergenic	AluJr|SINE|Alu	-5274	NM_001350145	10207	Hs.478125	NM_005799	ENSG00000132849	PATJ	Cipp|INADL|InaD-like|hINADL	PATJ, crumbs cell polarity complex component	protein-coding
peak518	chr10	56025931	56026025	+	1	NA	intron (NM_001354430, intron 8 of 20)	L1PA16|LINE|L1	-220012	NR_134503	105378311	Hs.623892	NR_134503	ENSG00000234173	LOC105378311	-	uncharacterized LOC105378311	ncRNA
peak4249	chr7	66917525	66917894	+	1	NA	Intergenic	(TG)n|Simple_repeat|Simple_repeat	116746	NR_108104	101929736	Hs.634050	NR_108104	ENSG00000235475	LINC01372	-	long intergenic non-protein coding RNA 1372	ncRNA
peak2702	chr2	211886573	211886709	+	1	NA	Intergenic	(TTG)n|Simple_repeat|Simple_repeat	404346	NR_002763	29034	Hs.658398	NR_002763	ENSG00000280837	CPS1-IT1	CPS1-IT|CPS1IT|CPS1IT1|PRO0132	CPS1 intronic transcript 1	ncRNA
peak3505	chr4	1498590	1499365	+	1	NA	Intergenic	(TGGA)n|Simple_repeat|Simple_repeat	-98747	NM_001290079	54729	Hs.526396	NM_001290079	ENSG00000235608	NKX1-1	HSPX153|NKX-1.1|SAX2	NK1 homeobox 1	protein-coding
peak4237	chr7	61986036	61987525	+	1	NA	Intergenic	ALR/Alpha|Satellite|centr	777654	NR_003952	643955	Hs.583308	NR_003952	ENSG00000185037	ZNF733P	ZNF733	zinc finger protein 733, pseudogene	pseudo
peak162	chr1	41994680	41995590	+	1	NA	intron (NM_001127714, intron 4 of 7)	C-rich|Low_complexity|Low_complexity	-44781	NM_001302269	1907	Hs.1407	NM_001956	ENSG00000127129	EDN2	ET-2|ET2|PPET2	endothelin 2	protein-coding
peak907	chr11	134392050	134392297	+	1	NA	Intergenic	(CA)n|Simple_repeat|Simple_repeat	85797	NR_033852	283177	Hs.504390	NR_033852		LOC283177	-	uncharacterized LOC283177	ncRNA
peak3833	chr5	118804045	118804516	+	1	NA	intron (NM_000414, intron 2 of 23)	L1MA5|LINE|L1	16088	NM_001199291	3295	Hs.406861	NM_000414	ENSG00000133835	HSD17B4	DBP|MFE-2|MPF-2|PRLTS1|SDR8C1	hydroxysteroid 17-beta dehydrogenase 4	protein-coding
peak1501	chr15	74302512	74302646	+	1	NA	intron (NM_033238, intron 2 of 8)	AluJb|SINE|Alu	15565	NM_033244	5371	Hs.526464	NM_002675	ENSG00000140464	PML	MYL|PP8675|RNF71|TRIM19	promyelocytic leukemia	protein-coding
peak2891	chr20	42988921	42989152	+	1	NA	intron (NM_001030003, intron 1 of 9)	intron (NM_001030003, intron 1 of 9)	4595	NM_001287182	3172	Hs.116462	NM_000457	ENSG00000101076	HNF4A	FRTS4|HNF4|HNF4a7|HNF4a8|HNF4a9|HNF4alpha|MODY|MODY1|NR2A1|NR2A21|TCF|TCF14	hepatocyte nuclear factor 4 alpha	protein-coding
peak2696	chr2	201967974	201967978	+	1	NA	Intergenic	AluSx1|SINE|Alu	-12851	NR_147250	8837	Hs.390736	NM_003879	ENSG00000003402	CFLAR	CASH|CASP8AP1|CLARP|Casper|FLAME|FLAME-1|FLAME1|FLIP|I-FLICE|MRIT|c-FLIP|c-FLIPL|c-FLIPR|c-FLIPS	CASP8 and FADD like apoptosis regulator	protein-coding
peak3871	chr5	154483108	154483239	+	1	NA	Intergenic	(TG)n|Simple_repeat|Simple_repeat	89858	NM_001099293	285643	Hs.567824	NM_001099293	ENSG00000226650	KIF4B	-	kinesin family member 4B	protein-coding
peak618	chr10	129226743	129227326	+	1	NA	intron (NM_001380, intron 47 of 51)	(GTGTG)n|Simple_repeat|Simple_repeat	-120579	NM_001030013	594857	Hs.643423	NM_001030013	ENSG00000214285	NPS	-	neuropeptide S	protein-coding
peak729	chr11	40178115	40178285	+	1	NA	intron (NM_020929, intron 3 of 4)	L1PB1|LINE|L1	136480	NR_047673	57689	Hs.745123	NM_020929	ENSG00000148948	LRRC4C	NGL-1|NGL1	leucine rich repeat containing 4C	protein-coding
peak4382	chr7	157449855	157450703	+	1	NA	intron (NM_130842, intron 12 of 21)	(CA)n|Simple_repeat|Simple_repeat	-83165	NR_029689	406945		NR_029689	ENSG00000207960	MIR153-2	MIRN153-2|mir-153-2	microRNA 153-2	ncRNA
peak2652	chr2	133003140	133003500	+	1	NA	intron (NR_152415, intron 1 of 5)	ALR/Alpha|Satellite|centr	11333	NR_031608	100313824		NR_031608	ENSG00000221288	MIR663B	MIRN663B|mir-663b	microRNA 663b	ncRNA
peak22	chr1	4356065	4356536	+	1	NA	Intergenic	(TCCA)n|Simple_repeat|Simple_repeat	-115811	NR_027088	284661	Hs.278112	NR_027088	ENSG00000235054	LINC01777	-	long intergenic non-protein coding RNA 1777	ncRNA
peak2049	chr18	2822784	2823438	+	1	NA	Intergenic	Intergenic	-23917	NM_032048	84034	Hs.532815	NM_032048	ENSG00000132205	EMILIN2	EMILIN-2|FOAP-10	elastin microfibril interfacer 2	protein-coding
peak1232	chr13	84965252	84965509	+	1	NA	intron (NR_046871, intron 3 of 6)	L1PB1|LINE|L1	250643	NR_046871	100874128	Hs.578060	NR_046871		LINC00333	NCRNA00333	long intergenic non-protein coding RNA 333	ncRNA
peak4114	chr7	651780	652099	+	1	NA	intron (NM_001164762, intron 4 of 10)	intron (NM_001164762, intron 4 of 10)	8904	NR_110055	101926963	Hs.521338	NR_110054		LOC101926963	-	uncharacterized LOC101926963	ncRNA
peak4798	chr9	124568806	124569789	+	1	NA	Intergenic	(TG)n|Simple_repeat|Simple_repeat	64233	NM_138709	153090	Hs.522378	NM_032552	ENSG00000136848	DAB2IP	AF9Q34|AIP-1|AIP1|DIP1/2	DAB2 interacting protein	protein-coding
peak4788	chr9	115657918	115658196	+	1	NA	Intergenic	(TCCA)n|Simple_repeat|Simple_repeat	-4864	NM_033051	57864	Hs.512668	NM_033051	ENSG00000119457	SLC46A2	Ly110|TSCOT	solute carrier family 46 member 2	protein-coding
peak2978	chr20	62478329	62478693	+	1	NA	Intergenic	(CA)n|Simple_repeat|Simple_repeat	-14055	NM_080622	140701	Hs.266774	NM_080622	ENSG00000183260	ABHD16B	C20orf135|dJ591C20.1	abhydrolase domain containing 16B	protein-coding
peak708	chr11	11676235	11676524	+	1	NA	Intergenic	L2|LINE|L2	1890	NR_036184	100423026		NR_036184	ENSG00000266645	MIR4299	-	microRNA 4299	ncRNA
peak1818	chr16	86942850	86943349	+	1	NA	Intergenic	(CA)n|Simple_repeat|Simple_repeat	-148291	NR_126008	440390	Hs.513789	NR_126008	ENSG00000232190	LINC02181	-	long intergenic non-protein coding RNA 2181	ncRNA
peak3704	chr5	1929207	1930254	+	1	NA	Intergenic	(TG)n|Simple_repeat|Simple_repeat	42285	NR_109912	101929081	Hs.519180	NR_109912	ENSG00000249326	CTD-2194D22.4	-	uncharacterized LOC101929081	ncRNA
peak9	chr1	2905901	2906157	+	1	NA	Intergenic	(TCCA)n|Simple_repeat|Simple_repeat	-32017	NM_080431	140625	Hs.236635	NM_080431	ENSG00000169717	ACTRT2	ARPM2|ARPT2|Arp-T2|HARPM2	actin related protein T2	protein-coding
peak3498	chr4	180835	181021	+	1	NA	intron (NR_110528, intron 1 of 2)	L1PA11|LINE|L1	-25461	NR_027481	642280	Hs.673877	NM_001039758	ENSG00000198155	ZNF876P	-	zinc finger protein 876, pseudogene	pseudo
peak4105	chr7	390152	391220	+	1	NA	Intergenic	Intergenic	-28705	NR_033960	442497	Hs.704269	NR_033960	ENSG00000249574	LOC442497	-	uncharacterized LOC442497	ncRNA
peak3391	chr3	90447787	90448139	+	1	NA	Intergenic	ALR/Alpha|Satellite|centr	1291289	NM_182644	2042	Hs.123642	NM_005233	ENSG00000044524	EPHA3	EK4|ETK|ETK1|HEK|HEK4|TYRO4	EPH receptor A3	protein-coding
peak1499	chr15	73034160	73034408	+	1	NA	Intergenic	L1PB|LINE|L1	-40892	NR_040107	100287559	Hs.562587	NR_040107	ENSG00000260898	ADPGK-AS1	-	ADPGK antisense RNA 1	ncRNA
peak3772	chr5	46361151	46361801	+	1	NA	Intergenic	ALR/Alpha|Satellite|centr	-665256	NM_021072	348980	Hs.353176	NM_021072	ENSG00000164588	HCN1	BCNG-1|BCNG1|EIEE24|HAC-2	hyperpolarization activated cyclic nucleotide gated potassium channel 1	protein-coding
peak1049	chr12	110510038	110510200	+	1	NA	intron (NR_148515, intron 1 of 3)	L1MB8|LINE|L1	1325	NR_148514	400073	Hs.44817	NM_207435	ENSG00000174456	C12orf76	-	chromosome 12 open reading frame 76	protein-coding
peak3647	chr4	140369965	140370095	+	1	NA	Intergenic	(TG)n|Simple_repeat|Simple_repeat	-4931	NM_031296	83452	Hs.591679	NM_031296	ENSG00000172007	RAB33B	SMC2	RAB33B, member RAS oncogene family	protein-coding
peak678	chr11	1935819	1936274	+	1	NA	Intergenic	Intergenic	-4753	NM_001042781	7140	Hs.73454	NM_006757	ENSG00000130595	TNNT3	TNTF	troponin T3, fast skeletal type	protein-coding
peak1339	chr14	81813411	81814044	+	1	NA	intron (NM_001256430, intron 5 of 7)	L1MA4A|LINE|L1	79829	NM_033104	85439	Hs.14248	NM_033104	ENSG00000140022	STON2	STN2|STNB|STNB2	stonin 2	protein-coding
peak1599	chr16	17333103	17333664	+	1	NA	intron (NM_022166, intron 3 of 11)	(TCCA)n|Simple_repeat|Simple_repeat	105022	NR_135179	102723692	Hs.737758	NR_135179	ENSG00000261448	LOC102723692	-	uncharacterized LOC102723692	ncRNA
peak3888	chr5	172145648	172145847	+	1	NA	Intergenic	(TGGA)n|Simple_repeat|Simple_repeat	-36759	NM_001287812	101928093	Hs.646902	NM_001287812		LOC101928093	-	uncharacterized LOC101928093	protein-coding
peak3201	chr22	37002847	37003078	+	1	NA	intron (NM_006078, intron 1 of 3)	(TG)n|Simple_repeat|Simple_repeat	-77685	NM_003753	8664	Hs.55682	NM_003753	ENSG00000100353	EIF3D	EIF3S7|eIF3-p66|eIF3-zeta	eukaryotic translation initiation factor 3 subunit D	protein-coding
peak3359	chr3	52044355	52045170	+	1	NA	Intergenic	MLT1D|LTR|ERVL-MaLR	-14804	NM_000992	6159	Hs.425125	NM_000992	ENSG00000162244	RPL29	HIP|HUMRPL29|L29|RPL29P10|RPL29_3_370	ribosomal protein L29	protein-coding
peak2578	chr2	95991367	95992148	+	1	NA	intron (NM_013434, intron 2 of 8)	(CA)n|Simple_repeat|Simple_repeat	-21011	NM_001034914	30818	Hs.437376	NM_013434	ENSG00000115041	KCNIP3	CSEN|DREAM|KCHIP3	potassium voltage-gated channel interacting protein 3	protein-coding
peak2886	chr20	39267526	39268388	+	1	NA	Intergenic	(TCCA)n|Simple_repeat|Simple_repeat	49923	NM_005461	9935	Hs.169487	NM_005461	ENSG00000204103	MAFB	DURS3|KRML|MCTO	MAF bZIP transcription factor B	protein-coding
peak4839	chr9	135674931	135675094	+	1	NA	intron (NM_152572, intron 10 of 12)	(CA)n|Simple_repeat|Simple_repeat	-78695	NR_133631	11092	Hs.62595	NM_018956	ENSG00000165698	SPACA9	C9orf9|Mast	sperm acrosome associated 9	protein-coding
peak1037	chr12	108988435	108990267	+	1	NA	intron (NM_181724, intron 1 of 1)	(CA)n|Simple_repeat|Simple_repeat	2543	NM_181724	338773	Hs.449718	NM_181724	ENSG00000183160	TMEM119	OBIF	transmembrane protein 119	protein-coding
peak710	chr11	15928485	15929419	+	1	NA	Intergenic	(CA)n|Simple_repeat|Simple_repeat	62215	NR_106721	102464826		NR_106721	ENSG00000284094	MIR6073	hsa-mir-6073	microRNA 6073	ncRNA
peak1404	chr14	105290696	105291378	+	1	NA	TTS (NR_024396)	TTS (NR_024396)	3499	NR_024396	196872	Hs.352220	NR_024396	ENSG00000258701	LINC00638	-	long intergenic non-protein coding RNA 638	ncRNA
peak1393	chr14	104631012	104631819	+	1	NA	intron (NM_015656, intron 4 of 14)	(TG)n|Simple_repeat|Simple_repeat	26355	NM_015656	26153	Hs.134970	NM_015656	ENSG00000066735	KIF26A	-	kinesin family member 26A	protein-coding
peak1575	chr16	10504054	10504230	+	1	NA	intron (NR_045816, intron 1 of 9)	L1PB1|LINE|L1	24286	NR_045816	80063	Hs.513343	NM_024997	ENSG00000166669	ATF7IP2	MCAF2	activating transcription factor 7 interacting protein 2	protein-coding
peak3966	chr6	42591865	42592070	+	1	NA	intron (NM_015255, intron 11 of 46)	AluJr|SINE|Alu	60207	NM_001184801	23304	Hs.529925	NM_015255	ENSG00000024048	UBR2	C6orf133|bA49A4.1|dJ242G1.1|dJ392M17.3	ubiquitin protein ligase E3 component n-recognin 2	protein-coding
peak523	chr10	65489922	65490208	+	1	NA	Intergenic	L1PA17|LINE|L1	-208230	NM_001318154	221037	Hs.413416	NM_004241	ENSG00000171988	JMJD1C	KDM3C|TRIP-8|TRIP8	jumonji domain containing 1C	protein-coding
peak2613	chr2	121177418	121177607	+	1	NA	Intergenic	(TCCA)n|Simple_repeat|Simple_repeat	46413	NR_027181	84931	Hs.334519	NM_032845	ENSG00000280409	LINC01101	-	long intergenic non-protein coding RNA 1101	ncRNA
peak3104	chr21	44090203	44090935	+	1	NA	intron (NM_001001575, intron 1 of 14)	intron (NM_001001575, intron 1 of 14)	16707	NM_001001582	5152	Hs.473927	NM_002606	ENSG00000160191	PDE9A	HSPDE9A2	phosphodiesterase 9A	protein-coding
peak3900	chr5	177672432	177672563	+	1	NA	intron (NM_173465, intron 25 of 28)	(TCCA)n|Simple_repeat|Simple_repeat	-12674	NR_103510	85007	Hs.248746	NM_153373	ENSG00000175309	PHYKPL	AGXT2L2|PHLU	5-phosphohydroxy-L-lysine phospho-lyase	protein-coding
peak3851	chr5	138473597	138473722	+	1	NA	intron (NM_022464, intron 1 of 9)	intron (NM_022464, intron 1 of 9)	60406	NM_001037633	64374	Hs.483521	NM_022464	ENSG00000120725	SIL1	BAP|MSS|ULG5	SIL1 nucleotide exchange factor	protein-coding
peak4670	chr9	25469390	25469565	+	1	NA	Intergenic	L1PA11|LINE|L1	209379	NM_001004125	286319	Hs.26268	NM_001004125	ENSG00000198680	TUSC1	CCDC89B|TSG-9|TSG9	tumor suppressor candidate 1	protein-coding
peak1915	chr17	33478018	33478422	+	1	NA	intron (NM_001033576, intron 4 of 19)	LSU-rRNA_Hsa|rRNA|rRNA	2937	NM_173167	146862	Hs.379636	NM_173167	ENSG00000141161	UNC45B	CMYA4|CTRCT43|SMUNC45|UNC-45B|UNC45	unc-45 myosin chaperone B	protein-coding
peak2434	chr2	2299194	2299535	+	1	NA	intron (NM_015025, intron 1 of 24)	(GA)n|Simple_repeat|Simple_repeat	-23640	NR_024468	730811	Hs.629472	NR_024468	ENSG00000225619	MYT1L-AS1	-	MYT1L antisense RNA 1	ncRNA
peak1628	chr16	27317318	27317645	+	1	NA	Intergenic	(CCA)n|Simple_repeat|Simple_repeat	-7749	NM_000418	3566	Hs.513457	NM_000418	ENSG00000077238	IL4R	CD124|IL-4RA|IL4RA	interleukin 4 receptor	protein-coding
peak926	chr12	9128504	9128587	+	1	NA	intron (NR_137427, intron 1 of 2)	L1M3c|LINE|L1	-13676	NM_001329099	10219	Hs.558446	NM_005810	ENSG00000139187	KLRG1	2F1|CLEC15A|MAFA|MAFA-2F1|MAFA-L|MAFA-LIKE	killer cell lectin like receptor G1	protein-coding
peak1980	chr17	62545417	62545616	+	1	NA	intron (NM_022739, intron 16 of 18)	AluJo|SINE|Alu	-42360	NM_001320595	1655	Hs.279806	NM_004396	ENSG00000108654	DDX5	G17P1|HLR1|HUMP68|p68	DEAD-box helicase 5	protein-coding
peak2782	chr2	242732769	242733272	+	1	NA	intron (NM_022134, intron 1 of 3)	(TATATG)n|Simple_repeat|Simple_repeat	16780	NM_022134	64090	Hs.632556	NM_022134	ENSG00000154252	GAL3ST2	GAL3ST-2|GP3ST	galactose-3-O-sulfotransferase 2	protein-coding
peak3887	chr5	172023708	172024453	+	1	NA	Intergenic	(CA)n|Simple_repeat|Simple_repeat	-38063	NR_146726	105377728	Hs.131465	NR_146726		LINC01944	CTB-54I1.1	long intergenic non-protein coding RNA 1944	ncRNA
peak3502	chr4	1267997	1268263	+	1	NA	Intergenic	Intergenic	-15509	NM_001017405	10296	Hs.139896	NM_005882	ENSG00000090316	MAEA	EMLP|EMP|GID9|HLC-10|PIG5	macrophage erythroblast attacher	protein-coding
peak3287	chr22	50038829	50039201	+	1	NA	intron (NM_001289922, intron 1 of 5)	(TGGA)n|Simple_repeat|Simple_repeat	12175	NM_001289922	348645	Hs.133159	NM_198851	ENSG00000188511	C22orf34	-	chromosome 22 open reading frame 34	protein-coding
peak4539	chr8	82754523	82754941	+	1	NA	promoter-TSS (NM_152837)	promoter-TSS (NM_152837)	-211	NM_152837	64089	Hs.492121	NM_022133	ENSG00000104497	SNX16	-	sorting nexin 16	protein-coding
peak1714	chr16	50365613	50365720	+	1	NA	intron (NM_013263, intron 8 of 16)	L1PA17|LINE|L1	37179	NM_013263	29117	Hs.437894	NM_013263	ENSG00000166164	BRD7	BP75|CELTIX1|NAG4	bromodomain containing 7	protein-coding
peak1587	chr16	15084722	15085471	+	1	NA	intron (NM_001285448, intron 2 of 21)	intron (NM_001285448, intron 2 of 21)	16276	NM_001324019	23042	Hs.370781	NM_015027	ENSG00000179889	PDXDC1	LP8165	pyridoxal dependent decarboxylase domain containing 1	protein-coding
peak3233	chr22	45032931	45033086	+	1	NA	Intergenic	(TGGA)n|Simple_repeat|Simple_repeat	-11709	NR_044991	414351	Hs.572878	NR_044991		LINC00229	C22orf10|NCRNA00229|dJ474I12.C22.2	long intergenic non-protein coding RNA 229	ncRNA
peak3585	chr4	39011929	39012128	+	1	NA	intron (NM_024943, intron 1 of 6)	L1PA17|LINE|L1	22013	NM_024943	80008	Hs.374147	NM_024943	ENSG00000121895	TMEM156	-	transmembrane protein 156	protein-coding
peak1479	chr15	59811552	59811806	+	1	NA	intron (NM_152450, intron 8 of 8)	CT-rich|Low_complexity|Low_complexity	81307	NM_152450	145773	Hs.531168	NM_152450	ENSG00000157470	FAM81A	-	family with sequence similarity 81 member A	protein-coding
peak3802	chr5	77463025	77463506	+	1	NA	intron (NM_001271769, intron 11 of 26)	L1PB1|LINE|L1	127314	NM_001271769	8546	Hs.532091	NM_003664	ENSG00000132842	AP3B1	ADTB3|ADTB3A|HPS|HPS2|PE	adaptor related protein complex 3 subunit beta 1	protein-coding
peak2424	chr2	1150446	1151099	+	1	NA	intron (NM_018968, intron 6 of 16)	(CA)n|Simple_repeat|Simple_repeat	-203694	NR_136151	101060391	Hs.120377	NR_136151		LOC101060391	-	uncharacterized LOC101060391	ncRNA
peak3134	chr21	47054898	47056657	+	1	NA	Intergenic	(TG)n|Simple_repeat|Simple_repeat	-7862	NM_001348238	54039	Hs.474049	NM_020528	ENSG00000183570	PCBP3	ALPHA-CP3|PCBP3-OT1|PCBP3OT	poly(rC) binding protein 3	protein-coding
peak2283	chr19	27731844	27740383	+	1	NA	Intergenic	ALR/Alpha|Satellite|centr	-548226	NR_110691	101927151	Hs.567934	NR_110687	ENSG00000267575	LOC101927151	-	uncharacterized LOC101927151	ncRNA
peak556	chr10	88413668	88414109	+	1	NA	promoter-TSS (NM_033282)	promoter-TSS (NM_033282)	-426	NM_033282	94233	Hs.283922	NM_033282	ENSG00000122375	OPN4	MOP	opsin 4	protein-coding
peak1885	chr17	21232881	21232998	+	1	NA	Intergenic	Intergenic	41591	NM_002756	5606	Hs.514012	NM_002756	ENSG00000034152	MAP2K3	MAPKK3|MEK3|MKK3|PRKMK3|SAPKK-2|SAPKK2	mitogen-activated protein kinase kinase 3	protein-coding
peak4802	chr9	126108729	126110164	+	1	NA	Intergenic	Intergenic	-9000	NM_173689	286204	Hs.568340	NM_173689	ENSG00000148204	CRB2	FSGS9|VMCKD	crumbs 2, cell polarity complex component	protein-coding
peak2262	chr19	18194622	18195308	+	1	NA	intron (NM_005535, intron 1 of 16)	(TCCA)n|Simple_repeat|Simple_repeat	2848	NM_001290023	3594	Hs.567294	NM_005535	ENSG00000096996	IL12RB1	CD212|IL-12R-BETA1|IL12RB|IMD30	interleukin 12 receptor subunit beta 1	protein-coding
peak2466	chr2	10373379	10374084	+	1	NA	Intergenic	(TG)n|Simple_repeat|Simple_repeat	-40934	NR_036222	100422929		NR_036222	ENSG00000265418	MIR4261	-	microRNA 4261	ncRNA
peak4804	chr9	126734340	126736306	+	1	NA	Intergenic	(TG)n|Simple_repeat|Simple_repeat	36352	NR_135129	100505588	Hs.547168	NR_135129	ENSG00000236668	LOC100505588	-	uncharacterized LOC100505588	ncRNA
peak3574	chr4	26339654	26339843	+	1	NA	intron (NM_015874, intron 1 of 10)	intron (NM_015874, intron 1 of 10)	17319	NM_015874	3516	Hs.479396	NM_005349	ENSG00000168214	RBPJ	AOS3|CBF1|IGKJRB|IGKJRB1|KBF2|RBP-J|RBPJK|RBPSUH|SUH|csl	recombination signal binding protein for immunoglobulin kappa J region	protein-coding
peak2058	chr18	9569811	9570010	+	1	NA	intron (NM_001042388, intron 11 of 19)	AluJr|SINE|Alu	44695	NM_005134	9989	Hs.743236	NM_005134	ENSG00000154845	PPP4R1	MEG1|PP4(Rmeg)|PP4R1	protein phosphatase 4 regulatory subunit 1	protein-coding
peak2494	chr2	26519425	26519575	+	1	NA	Intergenic	AluJb|SINE|Alu	22417	NM_001145168	165082	Hs.631878	NM_153835	ENSG00000173567	ADGRF3	GPR113|PGR23	adhesion G protein-coupled receptor F3	protein-coding
peak4184	chr7	47438761	47439569	+	1	NA	intron (NM_022748, intron 15 of 30)	L1PB|LINE|L1	65236	NR_145813	109623468		NR_145813		SNORD151	-	small nucleolar RNA, C/D box 151	snoRNA
peak4685	chr9	66456484	66457273	+	1	NA	promoter-TSS (NR_121647)	promoter-TSS (NR_121647)	-411	NR_121647	103352539	Hs.351215	NR_121647	ENSG00000238113	LINC01410	-	long intergenic non-protein coding RNA 1410	ncRNA
peak3998	chr6	85208073	85208117	+	1	NA	Intergenic	L1PA8|LINE|L1	-23448	NR_132100	105377880	Hs.171384	NR_132100	ENSG00000231776	LINC01611	TCONS_l2_00025430	long intergenic non-protein coding RNA 1611	ncRNA
peak4842	chr9	136130195	136130394	+	1	NA	TTS (NM_020469)	TTS (NM_020469)	20336	NM_020469	28	Hs.654423	NM_020469	ENSG00000175164	ABO	A3GALNT|A3GALT1|GTB|NAGAT	ABO, alpha 1-3-N-acetylgalactosaminyltransferase and alpha 1-3-galactosyltransferase	protein-coding
peak2525	chr2	63365065	63365161	+	1	NA	intron (NM_001042692, intron 11 of 11)	L1PA13|LINE|L1	-18436	NR_036635	100169989	Hs.606147	NR_036635	ENSG00000242412	DBIL5P2	ELP1P	diazepam binding inhibitor-like 5 pseudogene 2	pseudo
peak2837	chr20	25742461	25742652	+	1	NA	Intergenic	Intergenic	9359	NR_135512	105379511	Hs.462323	NR_135512		LOC105379511	-	nuclear receptor corepressor 1 pseudogene	pseudo
peak1153	chr12	131889219	131890020	+	1	NA	Intergenic	(TCCA)n|Simple_repeat|Simple_repeat	57604	NR_103736	338797	Hs.592007	NM_001025466		LINC02370	-	long intergenic non-protein coding RNA 2370	ncRNA
peak305	chr1	179934024	179934461	+	1	NA	intron (NM_014810, intron 1 of 37)	L1PA17|LINE|L1	10334	NM_014810	9857	Hs.413045	NM_014810	ENSG00000135837	CEP350	CAP350|GM133	centrosomal protein 350	protein-coding
peak1815	chr16	86885658	86886014	+	1	NA	Intergenic	HAL1-2a_MD|LINE|L1	130139	NR_135182	102724344	Hs.585769	NR_135182	ENSG00000261175	LINC02188	-	long intergenic non-protein coding RNA 2188	ncRNA
peak18	chr1	3785165	3785284	+	1	NA	intron (NM_001282669, intron 4 of 6)	(CACAC)n|Simple_repeat|Simple_repeat	11393	NR_135151	1677	Hs.133089	NM_004402	ENSG00000169598	DFFB	CAD|CPAN|DFF-40|DFF2|DFF40	DNA fragmentation factor subunit beta	protein-coding
peak3566	chr4	14088307	14088441	+	1	NA	Intergenic	L1PA13|LINE|L1	-25218	NR_033931	152742	Hs.135435	NR_033931	ENSG00000248698	LINC01085	-	long intergenic non-protein coding RNA 1085	ncRNA
peak1436	chr15	23863826	23864893	+	1	NA	Intergenic	(CA)n|Simple_repeat|Simple_repeat	28634	NM_019066	54551	Hs.141496	NM_019066	ENSG00000254585	MAGEL2	NDNL1|PWLS|SHFYNG|nM15	MAGE family member L2	protein-coding
peak1710	chr16	49939721	49939965	+	1	NA	Intergenic	(TGGA)n|Simple_repeat|Simple_repeat	-48013	NM_001271620	23090	Hs.443715	NM_015069	ENSG00000102935	ZNF423	Ebfaz|JBTS19|NPHP14|OAZ|Roaz|ZFP423|Zfp104|hOAZ	zinc finger protein 423	protein-coding
peak3226	chr22	44665059	44665611	+	1	NA	intron (NM_001099294, intron 4 of 4)	(CA)n|Simple_repeat|Simple_repeat	43396	NM_001099294	85352	Hs.6829	NM_001099294	ENSG00000138944	SHISAL1	KIAA1644	shisa like 1	protein-coding
peak4003	chr6	100147684	100147788	+	1	NA	Intergenic	L1MB2|LINE|L1	93086	NM_021620	59336	Hs.287386	NM_021620	ENSG00000112238	PRDM13	MU-MB-20.220|PFM10	PR/SET domain 13	protein-coding
peak4365	chr7	155200610	155200870	+	1	NA	Intergenic	(TG)n|Simple_repeat|Simple_repeat	25969	NR_147174	100286906	Hs.568111	NR_147174		LOC100286906	-	uncharacterized LOC100286906	ncRNA
peak3076	chr21	40422232	40422339	+	1	NA	Intergenic	AluSz6|SINE|Alu	-72585	NR_109962	101928435	Hs.385528	NR_109962	ENSG00000232837	LINC01700	-	long intergenic non-protein coding RNA 1700	ncRNA
peak914	chr12	2547035	2547500	+	1	NA	intron (NM_000719, intron 3 of 46)	(TGG)n|Simple_repeat|Simple_repeat	168325	NR_046769	100874370	Hs.653548	NR_046769		CACNA1C-IT3	-	CACNA1C intronic transcript 3	ncRNA
peak4039	chr6	158001787	158002068	+	1	NA	intron (NM_153746, intron 2 of 8)	L1PREC2|LINE|L1	51763	NR_037463	100500899		NR_037463	ENSG00000266617	MIR3692	-	microRNA 3692	ncRNA
peak2492	chr2	25148218	25148932	+	1	NA	Intergenic	(TG)n|Simple_repeat|Simple_repeat	-5689	NM_001320613	109	Hs.467898	NM_004036	ENSG00000138031	ADCY3	AC-III|AC3|BMIQ19	adenylate cyclase 3	protein-coding
peak4943	chrY	13654078	13654277	+	1	NA	Intergenic	(GAATG)n|Satellite|Satellite	879212	NR_033667	352887	Hs.546221	NR_033667	ENSG00000206159	GYG2P1	GYG2P	glycogenin 2 pseudogene 1	pseudo
peak2809	chr20	18002967	18003749	+	1	NA	Intergenic	Intergenic	35168	NM_021220	58495	Hs.661013	NM_021220	ENSG00000125850	OVOL2	CHED|CHED1|CHED2|EUROIMAGE566589|PPCD1|ZNF339	ovo like zinc finger 2	protein-coding
peak103	chr1	20789938	20790216	+	1	NA	Intergenic	HAL1-2a_MD|LINE|L1	22651	NM_018584	55450	Hs.731383	NM_018584	ENSG00000162545	CAMK2N1	PRO1489	calcium/calmodulin dependent protein kinase II inhibitor 1	protein-coding
peak4499	chr8	49354070	49354249	+	1	NA	Intergenic	(TG)n|Simple_repeat|Simple_repeat	-109968	NR_105002	101929268	Hs.683934	NR_105002	ENSG00000253608	LOC101929268	-	uncharacterized LOC101929268	ncRNA
peak1613	chr16	23327266	23327661	+	1	NA	intron (NM_000336, intron 1 of 12)	(CACCAT)n|Simple_repeat|Simple_repeat	13872	NM_000336	6338	Hs.414614	NM_000336	ENSG00000168447	SCNN1B	BESC1|ENaCb|ENaCbeta|SCNEB	sodium channel epithelial 1 beta subunit	protein-coding
peak4793	chr9	117693348	117693630	+	1	NA	promoter-TSS (NM_001252290)	promoter-TSS (NM_001252290)	-614	NM_001252290	944	Hs.494901	NM_001244	ENSG00000106952	TNFSF8	CD153|CD30L|CD30LG|TNLG3A	TNF superfamily member 8	protein-coding
peak3517	chr4	3607977	3608524	+	1	NA	Intergenic	(TGAG)n|Simple_repeat|Simple_repeat	29654	NR_040045	285492	Hs.145563	NM_173661		LINC00955	-	long intergenic non-protein coding RNA 955	ncRNA
peak953	chr12	37996295	37996632	+	1	NA	Intergenic	ALR/Alpha|Satellite|centr	-714094	NM_001308340	144245	Hs.259305	NM_001013620	ENSG00000175548	ALG10B	ALG10|KCR1	ALG10B, alpha-1,2-glucosyltransferase	protein-coding
peak4070	chr6	167238068	167238320	+	1	NA	intron (NM_001318936, intron 2 of 22)	(TG)n|Simple_repeat|Simple_repeat	37845	NM_001318936	6196	Hs.655277	NM_021135	ENSG00000071242	RPS6KA2	HU-2|MAPKAPK1C|RSK|RSK3|S6K-alpha|S6K-alpha2|p90-RSK3|p90RSK2|pp90RSK3	ribosomal protein S6 kinase A2	protein-coding
peak1197	chr13	27795720	27795789	+	1	NA	Intergenic	L1PA15|LINE|L1	15640	NR_120429	102723332	Hs.133166	NR_120429		LINC00412	-	long intergenic non-protein coding RNA 412	ncRNA
peak3153	chr22	24296614	24297093	+	1	NA	Intergenic	(CA)n|Simple_repeat|Simple_repeat	6515	NM_001080843	653689	Hs.654462	NM_001080843	ENSG00000133433	GSTT2B	GSTT2P	glutathione S-transferase theta 2B (gene/pseudogene)	protein-coding
peak776	chr11	51578510	51581139	+	1	NA	Intergenic	ALR/Alpha|Satellite|centr	64542	NM_001004703	119749	Hs.553564	NM_001004703	ENSG00000185926	OR4C46	-	olfactory receptor family 4 subfamily C member 46	protein-coding
peak4688	chr9	66796943	66797706	+	1	NA	Intergenic	ALR/Alpha|Satellite|centr	-125643	NR_121570	101928381	Hs.708686	NR_121570		LOC101928381	-	uncharacterized LOC101928381	ncRNA
peak3396	chr3	90467120	90467907	+	1	NA	Intergenic	ALR/Alpha|Satellite|centr	1310839	NM_182644	2042	Hs.123642	NM_005233	ENSG00000044524	EPHA3	EK4|ETK|ETK1|HEK|HEK4|TYRO4	EPH receptor A3	protein-coding
peak2221	chr19	8988514	8988878	+	1	NA	intron (NM_024690, intron 67 of 83)	(TCCA)n|Simple_repeat|Simple_repeat	35427	NM_145208	85509	Hs.133912	NM_145208	ENSG00000170948	MBD3L1	MBD3L	methyl-CpG binding domain protein 3 like 1	protein-coding
peak38	chr1	5804744	5804901	+	1	NA	Intergenic	(CA)n|Simple_repeat|Simple_repeat	117979	NR_039838	100616421		NR_039838	ENSG00000264101	MIR4689	mir-4689	microRNA 4689	ncRNA
peak3408	chr3	101402879	101403078	+	1	NA	intron (NM_000986, intron 3 of 5)	AluJo|SINE|Alu	2585	NM_000986	6152	Hs.477028	NM_000986	ENSG00000114391	RPL24	HEL-S-310|L24	ribosomal protein L24	protein-coding
peak4229	chr7	61536153	61536794	+	1	NA	Intergenic	ALR/Alpha|Satellite|centr	1227961	NR_003952	643955	Hs.583308	NR_003952	ENSG00000185037	ZNF733P	ZNF733	zinc finger protein 733, pseudogene	pseudo
peak2069	chr18	13823476	13823842	+	1	NA	Intergenic	(CCAA)n|Simple_repeat|Simple_repeat	-1884	NM_005913	4161	Hs.248145	NM_005913	ENSG00000176136	MC5R	MC2	melanocortin 5 receptor	protein-coding
peak1495	chr15	70851075	70851507	+	1	NA	Intergenic	(CA)n|Simple_repeat|Simple_repeat	27654	NR_135691	101929151	Hs.434703	NR_135691	ENSG00000280639	LINC02204	-	long intergenic non-protein coding RNA 2204	ncRNA
peak2903	chr20	45598093	45598258	+	1	NA	intron (NM_172110, intron 1 of 13)	T-rich|Low_complexity|Low_complexity	74912	NM_005244	2139	Hs.472877	NM_005244	ENSG00000064655	EYA2	EAB1	EYA transcriptional coactivator and phosphatase 2	protein-coding
peak3928	chr6	11313375	11313786	+	1	NA	intron (NM_001142393, intron 1 of 7)	(TGGA)n|Simple_repeat|Simple_repeat	69001	NM_001142393	4739	Hs.37982	NM_006403	ENSG00000111859	NEDD9	CAS-L|CAS2|CASL|CASS2|HEF1	neural precursor cell expressed, developmentally down-regulated 9	protein-coding
peak1996	chr17	71737965	71738128	+	1	NA	intron (NM_001278587, intron 1 of 5)	AluSx1|SINE|Alu	4053	NM_001278587	100134391	Hs.694655	NM_001278587		LOC100134391	-	uncharacterized LOC100134391	protein-coding
peak3622	chr4	86473461	86473654	+	1	NA	intron (NM_001025616, intron 1 of 9)	L1PREC2|LINE|L1	77273	NM_001025616	83478	Hs.444229	NM_031305	ENSG00000138639	ARHGAP24	FILGAP|RC-GAP72|RCGAP72|p73|p73RhoGAP	Rho GTPase activating protein 24	protein-coding
peak3693	chr5	517296	518115	+	1	NA	intron (NM_001284351, intron 1 of 16)	(TCCA)n|Simple_repeat|Simple_repeat	6844	NM_001284351	6550	Hs.658120	NM_004174	ENSG00000066230	SLC9A3	DIAR8|NHE-3|NHE3	solute carrier family 9 member A3	protein-coding
peak1712	chr16	50230667	50230881	+	1	NA	intron (NM_001040284, intron 2 of 12)	AluJb|SINE|Alu	43945	NM_001040284	64282	Hs.514342	NM_022447	ENSG00000121274	TENT4B	PAPD5|TRF4-2|TUT3	terminal nucleotidyltransferase 4B	protein-coding
peak2473	chr2	11413143	11414440	+	1	NA	intron (NM_004850, intron 3 of 32)	L1M4c|LINE|L1	70920	NM_004850	9475	Hs.681743	NM_004850	ENSG00000134318	ROCK2	ROCK-II	Rho associated coiled-coil containing protein kinase 2	protein-coding
peak608	chr10	125730516	125731450	+	1	NA	Intergenic	(CA)n|Simple_repeat|Simple_repeat	-79483	NM_198148	119587	Hs.656887	NM_198148	ENSG00000121898	CPXM2	CPX2|UNQ676	carboxypeptidase X, M14 family member 2	protein-coding
peak1239	chr13	98930462	98930661	+	1	NA	intron (NM_005766, intron 2 of 26)	intron (NM_005766, intron 2 of 26)	69783	NR_036129	100422881		NR_036129	ENSG00000263399	MIR3170	mir-3170	microRNA 3170	ncRNA
peak1620	chr16	25884493	25884734	+	1	NA	intron (NM_006040, intron 1 of 1)	(TCCA)n|Simple_repeat|Simple_repeat	-151945	NR_036146	100422923		NR_036146	ENSG00000265005	MIR548W	-	microRNA 548w	ncRNA
peak1165	chr12	132702103	132702542	+	1	NA	intron (NM_001122636, intron 6 of 10)	(TCCA)n|Simple_repeat|Simple_repeat	-11749	NM_021808	50614	Hs.301062	NM_021808	ENSG00000182870	GALNT9	GALNAC-T9|GALNACT9	polypeptide N-acetylgalactosaminyltransferase 9	protein-coding
peak1510	chr15	79209260	79209404	+	1	NA	Intergenic	AluJb|SINE|Alu	28108	NM_004390	1512	Hs.148641	NM_004390	ENSG00000103811	CTSH	ACC-4|ACC-5|ACC4|ACC5|CPSB	cathepsin H	protein-coding
peak1762	chr16	71418372	71418654	+	1	NA	intron (NM_001740, intron 8 of 10)	(CA)n|Simple_repeat|Simple_repeat	25897	NR_027910	794	Hs.106857	NM_001740	ENSG00000172137	CALB2	CAB29|CAL2|CR	calbindin 2	protein-coding
peak4949	chrY	13669402	13670228	+	1	NA	Intergenic	(GAATG)n|Satellite|Satellite	863574	NR_033667	352887	Hs.546221	NR_033667	ENSG00000206159	GYG2P1	GYG2P	glycogenin 2 pseudogene 1	pseudo
peak3116	chr21	44919649	44919970	+	1	NA	Intergenic	Intergenic	-20395	NR_136540	102724354	Hs.592161	NR_136540	ENSG00000280191	LINC01669	-	long intergenic non-protein coding RNA 1669	ncRNA
peak3034	chr21	14338396	14341053	+	1	NA	Intergenic	ALR/Alpha|Satellite|centr	-70763	NR_026916	149992	Hs.558645	NM_153773		ANKRD30BP2	C21orf99|CT85|CTSP-1|CTSP1	ankyrin repeat domain 30B pseudogene 2	pseudo
peak1784	chr16	82254051	82254556	+	1	NA	Intergenic	(TG)n|Simple_repeat|Simple_repeat	-50474	NM_005792	10200	Hs.344400	NM_005792	ENSG00000135698	MPHOSPH6	MPP|MPP-6|MPP6	M-phase phosphoprotein 6	protein-coding
peak1758	chr16	70957081	70957257	+	1	NA	intron (NM_001270974, intron 45 of 85)	AluSq2|SINE|Alu	-122090	NM_018052	55697	Hs.445061	NM_018052	ENSG00000103043	VAC14	ArPIKfyve|TAX1BP2|TRX	Vac14, PIKFYVE complex component	protein-coding
peak3719	chr5	3445939	3446880	+	1	NA	intron (NR_033898, intron 2 of 4)	(ATGGTG)n|Simple_repeat|Simple_repeat	-6521	NR_147000	105374624	Hs.518991	NR_147000	ENSG00000249830	LINC02162	-	long intergenic non-protein coding RNA 2162	ncRNA
peak2007	chr17	72728666	72729803	+	1	NA	intron (NM_175738, intron 2 of 8)	intron (NM_175738, intron 2 of 8)	-3465	NM_001330471	326624	Hs.351413	NM_175738	ENSG00000172794	RAB37	-	RAB37, member RAS oncogene family	protein-coding
peak4180	chr7	46346413	46346604	+	1	NA	Intergenic	L1PB1|LINE|L1	-385637	NM_001013398	3486	Hs.450230	NM_000598	ENSG00000146674	IGFBP3	BP-53|IBP3	insulin like growth factor binding protein 3	protein-coding
peak4163	chr7	36083038	36083233	+	1	NA	Intergenic	AluSz6|SINE|Alu	-51785	NR_108089	101928618	Hs.561704	NR_108089	ENSG00000261184	LOC101928618	-	uncharacterized LOC101928618	ncRNA
peak3394	chr3	90459412	90459508	+	1	NA	Intergenic	ALR/Alpha|Satellite|centr	1302786	NM_182644	2042	Hs.123642	NM_005233	ENSG00000044524	EPHA3	EK4|ETK|ETK1|HEK|HEK4|TYRO4	EPH receptor A3	protein-coding
peak1281	chr14	19021502	19021882	+	1	NA	Intergenic	ALR/Alpha|Satellite|centr	-355902	NM_001013354	440153	Hs.534880	NM_001013354	ENSG00000257115	OR11H12	-	olfactory receptor family 11 subfamily H member 12	protein-coding
peak3691	chr4	191043928	191044020	+	1	NA	Intergenic	(TTAGGG)n|Simple_repeat|Simple_repeat	58317	NR_121644	100419743		NR_121644	ENSG00000281591	DBET	DBE-T|DUX4L30	D4Z4 binding element transcript (non-protein coding)	ncRNA
peak807	chr11	64344815	64345076	+	1	NA	Intergenic	(TGGA)n|Simple_repeat|Simple_repeat	-13337	NM_001276326	116085	Hs.174424	NM_144585	ENSG00000197891	SLC22A12	OAT4L|RST|URAT1	solute carrier family 22 member 12	protein-coding
peak3702	chr5	1562169	1562636	+	1	NA	Intergenic	Intergenic	32244	NR_003263	728609	Hs.379186	NR_003263		SDHAP3	SDHACL|SDHAL	succinate dehydrogenase complex flavoprotein subunit A pseudogene 3	pseudo
peak3073	chr21	39994298	39995315	+	1	NA	intron (NR_111949, intron 1 of 4)	intron (NR_111949, intron 1 of 4)	37785	NM_001243428	2078	Hs.473819	NM_004449	ENSG00000157554	ERG	erg-3|p55	ERG, ETS transcription factor	protein-coding
peak1040	chr12	109289141	109289445	+	1	NA	intron (NM_001917, intron 7 of 10)	(TG)n|Simple_repeat|Simple_repeat	15436	NM_001917	1610	Hs.113227	NM_001917	ENSG00000110887	DAO	DAAO|DAMOX|OXDA	D-amino acid oxidase	protein-coding
peak1103	chr12	123995423	123997598	+	1	NA	intron (NM_178314, intron 2 of 6)	(TG)n|Simple_repeat|Simple_repeat	8263	NM_001319244	353116	Hs.530315	NM_178314	ENSG00000188026	RILPL1	GOSPEL|RLP1	Rab interacting lysosomal protein like 1	protein-coding
peak1386	chr14	102285818	102285997	+	1	NA	intron (NM_001161725, intron 3 of 15)	intron (NM_001161725, intron 3 of 15)	9707	NM_001352912	5527	Hs.368264	NM_002719	ENSG00000078304	PPP2R5C	B56G|B56gamma|PR61G	protein phosphatase 2 regulatory subunit B'gamma	protein-coding
peak520	chr10	61068133	61068269	+	1	NA	intron (NM_001001971, intron 4 of 11)	(CCA)n|Simple_repeat|Simple_repeat	54151	NM_001347852	220965	Hs.607594	NM_198215	ENSG00000148541	FAM13C	FAM13C1	family with sequence similarity 13 member C	protein-coding
peak4251	chr7	67561302	67561422	+	1	NA	Intergenic	(TTTC)n|Simple_repeat|Simple_repeat	76122	NR_120514	102723427	Hs.583491	NR_120514	ENSG00000225209	LOC102723427	-	uncharacterized LOC102723427	ncRNA
peak2675	chr2	149329551	149329699	+	1	NA	Intergenic	AluSz|SINE|Alu	-72935	NM_015630	26122	Hs.23270	NM_015630	ENSG00000135999	EPC2	EPC-LIKE	enhancer of polycomb homolog 2	protein-coding
peak4897	chrX	9536685	9537102	+	1	NA	intron (NM_001139468, intron 3 of 17)	(TG)n|Simple_repeat|Simple_repeat	103692	NM_005647	6907	Hs.495656	NM_005647	ENSG00000101849	TBL1X	EBI|SMAP55|TBL1	transducin beta like 1 X-linked	protein-coding
peak1207	chr13	34652867	34653353	+	1	NA	Intergenic	(TG)n|Simple_repeat|Simple_repeat	260904	NM_181558	5983	Hs.115474	NM_002915	ENSG00000133119	RFC3	RFC38	replication factor C subunit 3	protein-coding
peak3177	chr22	27874183	27874590	+	1	NA	Intergenic	(GTTTG)n|Simple_repeat|Simple_repeat	167774	NR_134581	100507657	Hs.537371	NR_134581	ENSG00000226741	LINC02554	-	long intergenic non-protein coding RNA 2554	ncRNA
peak4282	chr7	91605108	91605391	+	1	NA	intron (NM_005751, intron 2 of 49)	AluSz|SINE|Alu	35060	NM_147185	10142	Hs.651221	NM_005751	ENSG00000127914	AKAP9	AKAP-9|AKAP350|AKAP450|CG-NAP|HYPERION|LQT11|MU-RMS-40.16A|PPP1R45|PRKA9|YOTIAO	A-kinase anchoring protein 9	protein-coding
peak1151	chr12	131756248	131756454	+	1	NA	Intergenic	(CAT)n|Simple_repeat|Simple_repeat	26166	NR_135045	107161159	Hs.730119	NR_135045	ENSG00000248703	LINC02415	-	long intergenic non-protein coding RNA 2415	ncRNA
peak2667	chr2	135182879	135183097	+	1	NA	intron (NM_002410, intron 13 of 15)	HAL1|LINE|L1	171158	NM_002410	4249	Hs.4988	NM_002410	ENSG00000152127	MGAT5	GNT-V|GNT-VA	mannosyl (alpha-1,6-)-glycoprotein beta-1,6-N-acetyl-glucosaminyltransferase	protein-coding
peak3341	chr3	42867538	42867740	+	1	NA	intron (NM_001296, intron 2 of 2)	L1MB7|LINE|L1	16675	NM_001296	1238	Hs.146346	NM_001296	ENSG00000144648	ACKR2	CCBP2|CCR10|CCR9|CMKBR9|D6|hD6	atypical chemokine receptor 2	protein-coding
peak1290	chr14	22768332	22768437	+	1	NA	Intergenic	Intergenic	133361	NR_148362	105370401	Hs.435144	NR_148361		LOC105370401	-	uncharacterized LOC105370401	ncRNA
peak1379	chr14	100993066	100993633	+	1	NA	intron (NM_001350948, intron 5 of 6)	(CACCAT)n|Simple_repeat|Simple_repeat	41058	NM_001159531	57596	Hs.211751	NM_020836	ENSG00000183092	BEGAIN	-	brain enriched guanylate kinase associated	protein-coding
peak3844	chr5	133035872	133036178	+	1	NA	Intergenic	(CACAC)n|Simple_repeat|Simple_repeat	-87802	NM_015082	23105	Hs.483390	NM_015082	ENSG00000053108	FSTL4	-	follistatin like 4	protein-coding
peak1697	chr16	46471215	46471475	+	1	NA	Intergenic	T-rich|Low_complexity|Low_complexity	131664	NR_026556	124149	Hs.97414	NM_001004299		ANKRD26P1	-	ankyrin repeat domain 26 pseudogene 1	pseudo
peak748	chr11	48858697	48859558	+	1	NA	Intergenic	ALR/Alpha|Satellite|centr	-194025	NM_001206626	283116	Hs.448644	NM_001206626	ENSG00000182053	TRIM49B	-	tripartite motif containing 49B	protein-coding
peak3797	chr5	74224410	74224450	+	1	NA	Intergenic	Intergenic	-61767	NM_015566	26049	Hs.91662	NM_015566	ENSG00000198780	FAM169A	SLAP75	family with sequence similarity 169 member A	protein-coding
peak3648	chr4	140855036	140855527	+	1	NA	intron (NM_018717, intron 1 of 5)	(TG)n|Simple_repeat|Simple_repeat	-193888	NR_147610	101927516	Hs.662570	NR_147610		LOC101927516	-	uncharacterized LOC101927516	ncRNA
peak2727	chr2	233144071	233144270	+	1	NA	intron (NR_046476, intron 13 of 20)	L1ME1|LINE|L1	-99074	NM_001632	250	Hs.284255	NM_001632	ENSG00000163283	ALPP	ALP|PALP|PLAP|PLAP-1	alkaline phosphatase, placental	protein-coding
peak3749	chr5	31364453	31364563	+	1	NA	Intergenic	(TTGG)n|Simple_repeat|Simple_repeat	167774	NM_001100412	29102	Hs.97997	NM_013235	ENSG00000113360	DROSHA	ETOHI2|HSA242976|RANSE3L|RN3|RNASE3L|RNASEN	drosha ribonuclease III	protein-coding
peak2163	chr19	2361965	2362951	+	1	NA	Intergenic	(TG)n|Simple_repeat|Simple_repeat	-27311	NM_182973	360200	Hs.465560	NM_182973	ENSG00000178297	TMPRSS9	-	transmembrane serine protease 9	protein-coding
peak3224	chr22	44550349	44550897	+	1	NA	intron (NM_001003828, intron 11 of 13)	(TG)n|Simple_repeat|Simple_repeat	-18213	NM_001137605	64098	Hs.658995	NM_022141	ENSG00000138964	PARVG	-	parvin gamma	protein-coding
peak1013	chr12	96303415	96303788	+	1	NA	intron (NM_182496, intron 4 of 15)	L1PA17|LINE|L1	32827	NM_182496	120935	Hs.210377	NM_182496	ENSG00000165972	CCDC38	-	coiled-coil domain containing 38	protein-coding
peak4551	chr8	102374485	102374750	+	1	NA	Intergenic	(CCCA)n|Simple_repeat|Simple_repeat	-6504	NR_002182	83955	Hs.567608	NM_032031	ENSG00000228224	NACAP1	FKSG17	NACA pseudogene 1	pseudo
peak1437	chr15	26049121	26049626	+	1	NA	intron (NM_024490, intron 1 of 20)	(TG)n|Simple_repeat|Simple_repeat	44599	NR_039865	100616474		NR_039865	ENSG00000266517	MIR4715	-	microRNA 4715	ncRNA
peak3180	chr22	28044841	28045335	+	1	NA	Intergenic	(TGGA)n|Simple_repeat|Simple_repeat	152398	NM_002430	4330	Hs.268515	NM_002430	ENSG00000169184	MN1	MGCR|MGCR1|MGCR1-PEN|dJ353E16.2	MN1 proto-oncogene, transcriptional regulator	protein-coding
peak63	chr1	9354016	9354400	+	1	NA	intron (NM_025106, intron 1 of 2)	intron (NM_025106, intron 1 of 2)	1267	NM_025106	80176	Hs.8261	NM_025106	ENSG00000171621	SPSB1	SSB-1|SSB1	splA/ryanodine receptor domain and SOCS box containing 1	protein-coding
peak3512	chr4	3470223	3470627	+	1	NA	intron (NM_001301071, intron 2 of 9)	(TG)n|Simple_repeat|Simple_repeat	5392	NM_001164673	285489	Hs.122110	NM_173660	ENSG00000175920	DOK7	C4orf25|CMS10|CMS1B	docking protein 7	protein-coding
peak2355	chr19	41746024	41746996	+	1	NA	intron (NM_001278599, intron 7 of 16)	intron (NM_001278599, intron 7 of 16)	13850	NM_001278599	558	Hs.590970	NM_001699	ENSG00000167601	AXL	ARK|JTK11|Tyro7|UFO	AXL receptor tyrosine kinase	protein-coding
peak4619	chr8	143163774	143164373	+	1	NA	Intergenic	(CA)n|Simple_repeat|Simple_repeat	-84416	NR_130468	100616374		NR_130468	ENSG00000265612	MIR4539	-	microRNA 4539	ncRNA
peak3594	chr4	49098239	49102703	+	1	NA	Intergenic	(CATTC)n|Satellite|Satellite	111812	NM_001286791	80157	Hs.479703	NM_025087	ENSG00000109182	CWH43	CWH43-C|PGAP2IP	cell wall biogenesis 43 C-terminal homolog	protein-coding
peak454	chr10	27397126	27397183	+	1	NA	Intergenic	L1M4|LINE|L1	-7727	NM_001256053	22852	Hs.361041	NM_014915	ENSG00000107890	ANKRD26	THC2|bA145E8.1	ankyrin repeat domain 26	protein-coding
peak4200	chr7	51430017	51430569	+	1	NA	Intergenic	(CCA)n|Simple_repeat|Simple_repeat	-45735	NM_001346444	23242	Hs.99141	NM_015198	ENSG00000106078	COBL	-	cordon-bleu WH2 repeat protein	protein-coding
peak4008	chr6	111270846	111271259	+	1	NA	Intergenic	Intergenic	-8711	NM_138408	112495	Hs.418520	NM_138408	ENSG00000155115	GTF3C6	C6orf51|TFIIIC35|bA397G5.3	general transcription factor IIIC subunit 6	protein-coding
peak3416	chr3	121057480	121057714	+	1	NA	intron (NM_001348343, intron 21 of 27)	L1MA3|LINE|L1	207256	NM_199420	10721	Hs.241517	NM_199420	ENSG00000051341	POLQ	PRO0327	DNA polymerase theta	protein-coding
peak3289	chr22	50795892	50796039	+	1	NA	intron (NM_001351646, intron 1 of 22)	FRAM|SINE|Alu	14219	NM_001351647	9701	Hs.449098	NM_014678	ENSG00000100239	PPP6R2	KIAA0685|PP6R2|SAP190|SAPS2	protein phosphatase 6 regulatory subunit 2	protein-coding
peak3980	chr6	49848334	49848662	+	1	NA	Intergenic	L1MA3|LINE|L1	-3689	NM_001205220	167	Hs.109620	NM_001131	ENSG00000124812	CRISP1	AEGL1|ARP|CRISP-1|HEL-S-57|HSCRISP1D|HSCRISP1G|HUMARP	cysteine rich secretory protein 1	protein-coding
peak455	chr10	30159607	30159955	+	1	NA	Intergenic	(TCCA)n|Simple_repeat|Simple_repeat	-133851	NM_001323599	6840	Hs.499209	NM_003174	ENSG00000197321	SVIL	-	supervillin	protein-coding
peak3128	chr21	46575775	46576389	+	1	NA	intron (NM_001346687, intron 1 of 11)	(TCCA)n|Simple_repeat|Simple_repeat	3637	NM_001346687	104	Hs.474018	NM_001112	ENSG00000197381	ADARB1	ADAR2|DRABA2|DRADA2|RED1	adenosine deaminase, RNA specific B1	protein-coding
peak4193	chr7	48369282	48370300	+	1	NA	intron (NM_152701, intron 27 of 61)	(TCCA)n|Simple_repeat|Simple_repeat	158734	NM_152701	154664	Hs.226568	NM_152701	ENSG00000179869	ABCA13	-	ATP binding cassette subfamily A member 13	protein-coding
peak2222	chr19	9021574	9021814	+	1	NA	intron (NM_024690, intron 18 of 83)	(CACCAT)n|Simple_repeat|Simple_repeat	68425	NM_145208	85509	Hs.133912	NM_145208	ENSG00000170948	MBD3L1	MBD3L	methyl-CpG binding domain protein 3 like 1	protein-coding
peak1419	chr15	20013183	20013273	+	1	NA	Intergenic	ALR/Alpha|Satellite|centr	-474769	NR_038836	646096	Hs.448789	NR_038836	ENSG00000259156	CHEK2P2	-	checkpoint kinase 2 pseudogene 2	pseudo
peak4253	chr7	68245327	68245557	+	1	NA	Intergenic	AluSp|SINE|Alu	760202	NR_120514	102723427	Hs.583491	NR_120514	ENSG00000225209	LOC102723427	-	uncharacterized LOC102723427	ncRNA
peak1421	chr15	20035812	20035952	+	1	NA	Intergenic	ALR/Alpha|Satellite|centr	-452115	NR_038836	646096	Hs.448789	NR_038836	ENSG00000259156	CHEK2P2	-	checkpoint kinase 2 pseudogene 2	pseudo
peak4659	chr9	6594579	6594931	+	1	NA	intron (NM_000170, intron 9 of 24)	A-rich|Low_complexity|Low_complexity	50937	NM_000170	2731	Hs.584238	NM_000170	ENSG00000178445	GLDC	GCE|GCSP|HYGN1	glycine decarboxylase	protein-coding
peak2305	chr19	28753528	28753787	+	1	NA	Intergenic	T-rich|Low_complexity|Low_complexity	-343938	NR_135636	102724908		NR_135636	ENSG00000266976	LOC102724908	-	uncharacterized LOC102724908	ncRNA
peak3756	chr5	33671821	33672456	+	1	NA	intron (NM_001324512, intron 5 of 21)	(CA)n|Simple_repeat|Simple_repeat	220159	NM_001324512	81792	Hs.12680	NM_030955	ENSG00000151388	ADAMTS12	PRO4389	ADAM metallopeptidase with thrombospondin type 1 motif 12	protein-coding
peak1760	chr16	71208959	71209332	+	1	NA	intron (NM_017558, intron 5 of 19)	intron (NM_017558, intron 5 of 19)	55480	NM_001198543	54768	Hs.351914	NM_017558	ENSG00000157423	HYDIN	CILD5|HYDIN1|HYDIN2|PPP1R31	HYDIN, axonemal central pair apparatus protein	protein-coding
peak2351	chr19	40652365	40652937	+	1	NA	Intergenic	AluSx1|SINE|Alu	-45000	NM_002446	4294	Hs.466743	NM_002446	ENSG00000130758	MAP3K10	MEKK10|MLK2|MST	mitogen-activated protein kinase kinase kinase 10	protein-coding
peak331	chr1	203861213	203861346	+	1	NA	Intergenic	AluJb|SINE|Alu	30301	NM_001328637	6635	Hs.334612	NM_003094	ENSG00000182004	SNRPE	HYPT11|SME|Sm-E|snRNP-E	small nuclear ribonucleoprotein polypeptide E	protein-coding
peak4377	chr7	156563530	156563729	+	1	NA	intron (NM_001350957, intron 6 of 16)	AluJr4|SINE|Alu	122273	NM_001350958	64327	Hs.209989	NM_022458	ENSG00000105983	LMBR1	ACHP|C7orf2|DIF14|LSS|PPD2|THYP|TPT|ZRS	limb development membrane protein 1	protein-coding
peak2252	chr19	16985230	16985894	+	1	NA	intron (NM_001297595, intron 14 of 18)	(GTCTG)n|Simple_repeat|Simple_repeat	11477	NM_001297597	23309	Hs.13999	NM_015260	ENSG00000127511	SIN3B	-	SIN3 transcription regulator family member B	protein-coding
peak2673	chr2	143467734	143468675	+	1	NA	Intergenic	L1PA7|LINE|L1	-166991	NM_001032998	8942	Hs.470126	NM_003937	ENSG00000115919	KYNU	KYNUU|VCRL2	kynureninase	protein-coding
peak570	chr10	101537010	101537280	+	1	NA	Intergenic	L1MCa|LINE|L1	-5210	NM_000392	1244	Hs.368243	NM_000392	ENSG00000023839	ABCC2	ABC30|CMOAT|DJS|MRP2|cMRP	ATP binding cassette subfamily C member 2	protein-coding
peak3250	chr22	47787955	47788256	+	1	NA	Intergenic	Intergenic	46784	NR_144462	339685	Hs.434351	NR_038922	ENSG00000224715	LOC339685	-	uncharacterized LOC339685	ncRNA
peak3122	chr21	45631644	45631959	+	1	NA	Intergenic	(TGAG)n|Simple_repeat|Simple_repeat	29086	NM_015259	23308	Hs.14155	NM_015259	ENSG00000160223	ICOSLG	B7-H2|B7H2|B7RP-1|B7RP1|CD275|GL50|ICOS-L|ICOSL|LICOS	inducible T cell costimulator ligand	protein-coding
peak2110	chr18	56179861	56180532	+	1	NA	intron (NM_052947, intron 10 of 12)	(TG)n|Simple_repeat|Simple_repeat	-61812	NR_039899	100616357		NR_039899	ENSG00000207778	MIR3591	-	microRNA 3591	ncRNA
peak4277	chr7	81004466	81004697	+	1	NA	Intergenic	L1PB1|LINE|L1	186554	NR_136264	105369146	Hs.730390	NR_136264		LOC105369146	-	uncharacterized LOC105369146	ncRNA
peak1688	chr16	46398431	46406664	+	1	NA	Intergenic	HSATII|Satellite|Satellite	200462	NR_026556	124149	Hs.97414	NM_001004299		ANKRD26P1	-	ankyrin repeat domain 26 pseudogene 1	pseudo
peak129	chr1	30196188	30196659	+	1	NA	Intergenic	(CCA)n|Simple_repeat|Simple_repeat	314036	NR_110790	101929406	Hs.639413	NR_110790	ENSG00000233399	LINC01648	-	long intergenic non-protein coding RNA 1648	ncRNA
peak1842	chr16	88585271	88587053	+	1	NA	intron (NM_153813, intron 4 of 9)	(TGGA)n|Simple_repeat|Simple_repeat	11299	NR_148997	100128882	Hs.722546	NR_148997	ENSG00000261744	LOC100128882	-	uncharacterized LOC100128882	ncRNA
peak705	chr11	10087458	10087634	+	1	NA	intron (NM_030962, intron 2 of 39)	L1MEc|LINE|L1	226857	NR_120539	101928008	Hs.585524	NR_120539	ENSG00000255476	LOC101928008	-	uncharacterized LOC101928008	ncRNA
peak1027	chr12	105890781	105890967	+	1	NA	Intergenic	(TGG)n|Simple_repeat|Simple_repeat	166460	NM_001145199	387882	Hs.368938	NM_207376	ENSG00000235162	C12orf75	AGD3|OCC-1|OCC1	chromosome 12 open reading frame 75	protein-coding
peak3302	chr3	11287632	11287850	+	1	NA	intron (NM_001098211, intron 1 of 1)	(CA)n|Simple_repeat|Simple_repeat	-6644	NM_000861	3269	Hs.1570	NM_000861	ENSG00000196639	HRH1	H1-R|H1R|HH1R|hisH1	histamine receptor H1	protein-coding
peak179	chr1	48855550	48855693	+	1	NA	intron (NM_001286238, intron 8 of 12)	L1M2|LINE|L1	82259	NM_001286238	54558	Hs.538103	NM_019073	ENSG00000132122	SPATA6	HASH|SRF-1|SRF1	spermatogenesis associated 6	protein-coding
peak1170	chr12	133032271	133032404	+	1	NA	Intergenic	(TG)n|Simple_repeat|Simple_repeat	-34820	NM_001142641	57666	Hs.411138	NM_001142641	ENSG00000112787	FBRSL1	-	fibrosin like 1	protein-coding
peak3169	chr22	27383458	27383674	+	1	NA	Intergenic	(TGGA)n|Simple_repeat|Simple_repeat	72914	NM_001318329	284898	Hs.350813	NM_001318329		LOC284898	-	uncharacterized LOC284898	protein-coding
peak1554	chr16	3981251	3981259	+	1	NA	Intergenic	AluSq2|SINE|Alu	19190	NR_120311	102724927	Hs.364739	NR_120311	ENSG00000262185	LOC102724927	-	uncharacterized LOC102724927	ncRNA
peak4954	chrY	13703455	13704504	+	1	NA	Intergenic	(GAATG)n|Satellite|Satellite	829410	NR_033667	352887	Hs.546221	NR_033667	ENSG00000206159	GYG2P1	GYG2P	glycogenin 2 pseudogene 1	pseudo
peak3745	chr5	16590878	16591070	+	1	NA	intron (NM_001034850, intron 1 of 8)	(CA)n|Simple_repeat|Simple_repeat	-25061	NR_109946	101929524	Hs.734029	NR_109946	ENSG00000246214	LOC101929524	-	uncharacterized LOC101929524	ncRNA
peak2179	chr19	4184936	4184981	+	1	NA	intron (NM_133475, intron 1 of 21)	(TGGA)n|Simple_repeat|Simple_repeat	1607	NM_133475	170961	Hs.197872	NM_133475	ENSG00000089847	ANKRD24	-	ankyrin repeat domain 24	protein-coding
peak1520	chr15	81502511	81503417	+	1	NA	intron (NM_001352686, intron 1 of 18)	L1P4a|LINE|L1	11147	NM_001352686	3603	Hs.459095	NM_004513	ENSG00000172349	IL16	LCF|NIL16|PRIL16|prIL-16	interleukin 16	protein-coding
peak908	chr11	134609010	134610772	+	1	NA	intron (NR_147836, intron 1 of 1)	(TG)n|Simple_repeat|Simple_repeat	4052	NR_147836	729305	Hs.148365	NR_147836	ENSG00000251226	LOC729305	-	uncharacterized LOC729305	ncRNA
peak3205	chr22	37507175	37507578	+	1	NA	Intergenic	(TG)n|Simple_repeat|Simple_repeat	-1773	NM_001289000	164656	Hs.370885	NM_153609	ENSG00000187045	TMPRSS6	IRIDA	transmembrane serine protease 6	protein-coding
peak3453	chr3	149939746	149939945	+	1	NA	Intergenic	(TGAG)n|Simple_repeat|Simple_repeat	-16461	NR_110168	101927992	Hs.534682	NR_110167	ENSG00000244541	LINC01213	-	long intergenic non-protein coding RNA 1213	ncRNA
peak4153	chr7	27407550	27408162	+	1	NA	Intergenic	(CA)n|Simple_repeat|Simple_repeat	-121008	NR_120507	101410536	Hs.687800	NR_120507	ENSG00000253405	EVX1-AS	EVX1-AS1	EVX1 antisense RNA	ncRNA
peak4161	chr7	35355019	35355439	+	1	NA	intron (NR_038864, intron 1 of 2)	(ATGGTG)n|Simple_repeat|Simple_repeat	1763	NR_038864	401324	Hs.377034	NR_038864		LOC401324	-	uncharacterized LOC401324	ncRNA
peak3619	chr4	82425207	82425381	+	1	NA	Intergenic	(CA)n|Simple_repeat|Simple_repeat	-32212	NM_001300735	153020	Hs.591696	NM_152545	ENSG00000138670	RASGEF1B	GPIG4	RasGEF domain family member 1B	protein-coding
peak4684	chr9	66455233	66455626	+	1	NA	Intergenic	G-rich|Low_complexity|Low_complexity	-1860	NR_121647	103352539	Hs.351215	NR_121647	ENSG00000238113	LINC01410	-	long intergenic non-protein coding RNA 1410	ncRNA
peak2764	chr2	240292949	240293203	+	1	NA	intron (NM_006037, intron 1 of 26)	(CA)n|Simple_repeat|Simple_repeat	-19577	NR_039948	100616360		NR_039948	ENSG00000264292	MIR2467	mir-2467	microRNA 2467	ncRNA
peak3407	chr3	99534752	99535149	+	1	NA	TTS (NR_110821)	TTS (NR_110821)	-1728	NM_032359	84319	Hs.581320	NM_032359	ENSG00000184220	CMSS1	C3orf26	cms1 ribosomal small subunit homolog (yeast)	protein-coding
peak613	chr10	127915739	127915888	+	1	NA	intron (NM_001288973, intron 3 of 22)	HAL1-2a_MD|LINE|L1	161314	NM_021641	8038	Hs.594351	NM_003474	ENSG00000148848	ADAM12	ADAM12-OT1|CAR10|MCMP|MCMPMltna|MLTN|MLTNA	ADAM metallopeptidase domain 12	protein-coding
peak272	chr1	149033087	149035790	+	1	NA	intron (NR_104217, intron 2 of 17).3	HSATII|Satellite|Satellite	75287	NR_104217	101929780	Hs.534675	NR_104217	ENSG00000272150	NBPF25P	WI2-925H4.1	NBPF member 25, pseudogene	pseudo
peak3313	chr3	14296449	14297151	+	1	NA	Intergenic	(TG)n|Simple_repeat|Simple_repeat	76572	NM_014463	27258	Hs.111632	NM_014463	ENSG00000170860	LSM3	SMX4|USS2|YLR438C	LSM3 homolog, U6 small nuclear RNA and mRNA degradation associated	protein-coding
peak3646	chr4	140130053	140130198	+	1	NA	Intergenic	AluJr|SINE|Alu	-31753	NM_001331036	1998	Hs.634040	NM_006874	ENSG00000109381	ELF2	EU32|NERF|NERF-1A|NERF-1B|NERF-1a,b|NERF-2	E74 like ETS transcription factor 2	protein-coding
peak1811	chr16	86470974	86471393	+	1	NA	Intergenic	(TCCA)n|Simple_repeat|Simple_repeat	71283	NR_033925	400550	Hs.448825	NR_033925	ENSG00000268388	FENDRR	FOXF1-AS1|FOXF1AS1|TCONS_00024240|lincFOXF1|onco-lncRNA-21	FOXF1 adjacent non-coding developmental regulatory RNA	ncRNA
peak1807	chr16	86214707	86214852	+	1	NA	Intergenic	(CA)n|Simple_repeat|Simple_repeat	-15008	NR_103859	100506542	Hs.111902	NR_103859	ENSG00000269186	LINC01082	TCONS_00024492	long intergenic non-protein coding RNA 1082	ncRNA
peak4874	chr9	138225390	138226213	+	1	NA	Intergenic	Intergenic	-9294	NM_173520	157927	Hs.559511	NM_173520		C9orf62	-	chromosome 9 open reading frame 62	protein-coding
peak3987	chr6	57336010	57336289	+	1	NA	intron (NM_000947, intron 7 of 14)	intron (NM_000947, intron 7 of 14)	81219	NR_036097	100422884		NR_036097	ENSG00000212017	MIR548U	-	microRNA 548u	ncRNA
peak2593	chr2	107749958	107750331	+	1	NA	Intergenic	(TG)n|Simple_repeat|Simple_repeat	215837	NR_049853	100847045		NR_049853	ENSG00000283146	MIR548AU	-	microRNA 548au	ncRNA
peak3280	chr22	49846362	49847202	+	1	NA	intron (NR_110523, intron 1 of 4)	(TGGA)n|Simple_repeat|Simple_repeat	90332	NR_037440	100500882		NR_037440	ENSG00000264139	MIR3667	-	microRNA 3667	ncRNA
peak526	chr10	72299680	72300197	+	1	NA	intron (NM_014431, intron 15 of 19)	(TG)n|Simple_repeat|Simple_repeat	61374	NM_014431	27143	Hs.202351	NM_014431	ENSG00000107719	PALD1	KIAA1274|PALD	phosphatase domain containing, paladin 1	protein-coding
peak3775	chr5	46384341	46385325	+	1	NA	Intergenic	ALR/Alpha|Satellite|centr	-688613	NM_021072	348980	Hs.353176	NM_021072	ENSG00000164588	HCN1	BCNG-1|BCNG1|EIEE24|HAC-2	hyperpolarization activated cyclic nucleotide gated potassium channel 1	protein-coding
peak2429	chr2	1607729	1608617	+	1	NA	Intergenic	(CA)n|Simple_repeat|Simple_repeat	140146	NM_012293	7837	Hs.332197	NM_012293	ENSG00000130508	PXDN	ASGD7|COPOA|D2S448|D2S448E|MG50|PRG2|PXN|VPO	peroxidasin	protein-coding
peak3568	chr4	15942101	15942304	+	1	NA	Intergenic	(CA)n|Simple_repeat|Simple_repeat	-1839	NM_005130	9982	Hs.1690	NM_005130	ENSG00000137440	FGFBP1	FGF-BP|FGF-BP1|FGFBP|FGFBP-1|HBP17	fibroblast growth factor binding protein 1	protein-coding
peak4207	chr7	55163442	55163641	+	1	NA	intron (NM_001346941, intron 1 of 21)	(CA)n|Simple_repeat|Simple_repeat	-13969	NM_001346900	1956	Hs.488293	NM_005228	ENSG00000146648	EGFR	ERBB|ERBB1|HER1|NISBD2|PIG61|mENA	epidermal growth factor receptor	protein-coding
peak3271	chr22	49277562	49278390	+	1	NA	intron (NR_038944, intron 1 of 6)	intron (NR_038944, intron 1 of 6)	15394	NR_038944	100128946	Hs.535676	NR_038944	ENSG00000205632	LINC01310	WI2-81516E3.1	long intergenic non-protein coding RNA 1310	ncRNA
peak539	chr10	80528406	80528572	+	1	NA	Intergenic	(TG)n|Simple_repeat|Simple_repeat	298716	NR_024429	283050	Hs.309176	NR_015429	ENSG00000224596	ZMIZ1-AS1	-	ZMIZ1 antisense RNA 1	ncRNA
peak277	chr1	150071433	150071494	+	1	NA	intron (NR_103998, intron 12 of 13)	AluSx1|SINE|Alu	31738	NM_001279354	11311	Hs.443750	NM_007259	ENSG00000136631	VPS45	H1|H1VPS45|SCN5|VPS45A|VPS45B|VPS54A|VSP45|VSP45A	vacuolar protein sorting 45 homolog	protein-coding
peak319	chr1	198404371	198404549	+	1	NA	Intergenic	L1MA4A|LINE|L1	105615	NM_133326	127124	Hs.127743	NM_133262	ENSG00000151418	ATP6V1G3	ATP6G3|Vma10	ATPase H+ transporting V1 subunit G3	protein-coding
peak3356	chr3	51270160	51270238	+	1	NA	intron (NM_004947, intron 19 of 52)	L1PB2|LINE|L1	-152469	NM_006010	7873	Hs.436446	NM_006010	ENSG00000145050	MANF	ARMET|ARP	mesencephalic astrocyte derived neurotrophic factor	protein-coding
peak4507	chr8	52884012	52884266	+	1	NA	Intergenic	L1PB2|LINE|L1	-72393	NM_001286782	115294	Hs.671268	NM_052937	ENSG00000168300	PCMTD1	-	protein-L-isoaspartate (D-aspartate) O-methyltransferase domain containing 1	protein-coding
peak2114	chr18	58947543	58947690	+	1	NA	Intergenic	(CA)n|Simple_repeat|Simple_repeat	-53199	NM_031891	28316	Hs.671510	NM_031891	ENSG00000101542	CDH20	CDH7L3|Cdh7	cadherin 20	protein-coding
peak3253	chr22	48043221	48043871	+	1	NA	intron (NR_122046, intron 2 of 8)	intron (NR_122046, intron 2 of 8)	16123	NR_122046	284930	Hs.407567	NR_122046	ENSG00000224271	LOC284930	-	uncharacterized LOC284930	ncRNA
peak3286	chr22	49990843	49991390	+	1	NA	intron (NR_110523, intron 1 of 4)	HAL1-2a_MD|LINE|L1	-54002	NR_037440	100500882		NR_037440	ENSG00000264139	MIR3667	-	microRNA 3667	ncRNA
peak4215	chr7	57962174	57962197	+	1	NA	Intergenic	ALR/Alpha|Satellite|centr	452302	NM_001159279	441234	Hs.533121	NM_001159279	ENSG00000182111	ZNF716	-	zinc finger protein 716	protein-coding
peak3550	chr4	7641141	7642221	+	1	NA	intron (NM_020777, intron 4 of 26)	intron (NM_020777, intron 4 of 26)	-114136	NR_026892	84740	Hs.663029	NM_032654	ENSG00000272620	AFAP1-AS1	AFAP1-AS|AFAP1AS	AFAP1 antisense RNA 1	ncRNA
peak37	chr1	5797082	5798025	+	1	NA	Intergenic	Intergenic	125248	NR_039838	100616421		NR_039838	ENSG00000264101	MIR4689	mir-4689	microRNA 4689	ncRNA
peak3821	chr5	97519119	97519247	+	1	NA	Intergenic	L1PBa|LINE|L1	-22240	NR_146477	105379098	Hs.566306	NR_146477		LINC01846	-	long intergenic non-protein coding RNA 1846	ncRNA
peak1751	chr16	69838923	69839122	+	1	NA	intron (NM_001270455, intron 4 of 8)	AluSx1|SINE|Alu	-33618	NM_001270453	11060	Hs.408458	NM_007014	ENSG00000198373	WWP2	AIP2|WWp2-like	WW domain containing E3 ubiquitin protein ligase 2	protein-coding
peak4787	chr9	114917897	114918298	+	1	NA	intron (NM_001282640, intron 2 of 17)	GA-rich|Low_complexity|Low_complexity	19480	NM_001282640	64420	Hs.494827	NM_022486	ENSG00000106868	SUSD1	-	sushi domain containing 1	protein-coding
peak4150	chr7	24132145	24132314	+	1	NA	Intergenic	L1MA6|LINE|L1	-191578	NM_000905	4852	Hs.1832	NM_000905	ENSG00000122585	NPY	PYY4	neuropeptide Y	protein-coding
peak2828	chr20	23923166	23924134	+	1	NA	Intergenic	MSTB|LTR|ERVL-MaLR	43862	NM_178312	92086	Hs.355394	NM_080920	ENSG00000149435	GGTLC1	GGTL6|GGTLA3|GGTLA4|dJ831C21.1|dJ831C21.2	gamma-glutamyltransferase light chain 1	protein-coding
peak1518	chr15	80323230	80323387	+	1	NA	Intergenic	(TCCA)n|Simple_repeat|Simple_repeat	-28602	NM_001242917	54469	Hs.596679	NM_019006	ENSG00000086666	ZFAND6	AWP1|ZA20D3|ZFAND5B	zinc finger AN1-type containing 6	protein-coding
peak2025	chr17	76635389	76635606	+	1	NA	Intergenic	(TG)n|Simple_repeat|Simple_repeat	-7358	NR_110849	101928710	Hs.464224	NR_110848	ENSG00000267123	LINC02081	XLOC_012582	long intergenic non-protein coding RNA 2081	ncRNA
peak2983	chr21	9825441	9827373	+	1	NA	TTS (NR_037421)	TTS (NR_037421)	204	NR_037458
peak4440	chr8	15988829	15989426	+	1	NA	intron (NM_138715, intron 8 of 9)	L1PA15|LINE|L1	61173	NM_138716	4481	Hs.147635	NM_002445	ENSG00000038945	MSR1	CD204|SCARA1|SR-A|SR-AI|SR-AII|SR-AIII|SRA|phSR1|phSR2	macrophage scavenger receptor 1	protein-coding
peak3943	chr6	20613166	20613373	+	1	NA	intron (NM_017774, intron 4 of 15)	(CA)n|Simple_repeat|Simple_repeat	78581	NM_017774	54901	Hs.657604	NM_017774	ENSG00000145996	CDKAL1	-	CDK5 regulatory subunit associated protein 1 like 1	protein-coding
peak4054	chr6	163000501	163000919	+	1	NA	intron (NM_013987, intron 1 of 10)	(CA)n|Simple_repeat|Simple_repeat	-147454	NM_001080378	135138	Hs.25791	NM_152410	ENSG00000112530	PACRG	GLUP|HAK005771|PARK2CRG	parkin coregulated	protein-coding
peak4562	chr8	123511701	123512253	+	1	NA	intron (NR_131202, intron 2 of 3)	(CA)n|Simple_repeat|Simple_repeat	68906	NR_131202	105375734	Hs.628341	NR_131202		SMILR	-	smooth muscle induced lncRNA, enhancer of proliferation	ncRNA
peak4156	chr7	30794070	30794107	+	1	NA	intron (NR_037598, intron 2 of 19)	(TCCA)n|Simple_repeat|Simple_repeat	2337	NM_006774	11185	Hs.632629	NM_006774	ENSG00000241644	INMT	TEMT	indolethylamine N-methyltransferase	protein-coding
peak1452	chr15	32103489	32103667	+	1	NA	intron (NM_001329907, intron 1 of 10)	intron (NM_001329907, intron 1 of 10)	59297	NM_001329907	161725	Hs.355236	NM_130901	ENSG00000169918	OTUD7A	C15orf16|C16ORF15|CEZANNE2|OTUD7	OTU deubiquitinase 7A	protein-coding
peak3959	chr6	39812687	39813327	+	1	NA	intron (NM_015345, intron 1 of 24)	(CA)n|Simple_repeat|Simple_repeat	52149	NR_125831	100505635	Hs.668513	NR_125831	ENSG00000235033	LOC100505635	-	uncharacterized LOC100505635	ncRNA
peak4526	chr8	72803633	72803810	+	1	NA	intron (NR_033651, intron 1 of 2)	L1M2|LINE|L1	-46990	NM_005098	9242	Hs.442619	NM_005098	ENSG00000178860	MSC	ABF-1|ABF1|MYOR|bHLHa22	musculin	protein-coding
peak1586	chr16	15054115	15055106	+	1	NA	Intergenic	AluY|SINE|Alu	-13982	NM_001285447	23042	Hs.370781	NM_015027	ENSG00000179889	PDXDC1	LP8165	pyridoxal dependent decarboxylase domain containing 1	protein-coding
peak1286	chr14	19041507	19043596	+	1	NA	Intergenic	ALR/Alpha|Satellite|centr	-335043	NM_001013354	440153	Hs.534880	NM_001013354	ENSG00000257115	OR11H12	-	olfactory receptor family 11 subfamily H member 12	protein-coding
peak1149	chr12	131584461	131585112	+	1	NA	intron (NM_001330497, intron 16 of 25)	HAL1-2a_MD|LINE|L1	-64770	NR_026670	116437	Hs.675497	NR_026670	ENSG00000204603	LINC01257	-	long intergenic non-protein coding RNA 1257	ncRNA
peak1935	chr17	39788854	39790070	+	1	NA	intron (NR_033415, intron 4 of 10)	(TG)n|Simple_repeat|Simple_repeat	6989	NR_033415	284116	Hs.725790	NR_033415	ENSG00000214514	KRT42P	-	keratin 42 pseudogene	pseudo
peak1824	chr16	87247144	87247147	+	1	NA	intron (NR_110939, intron 2 of 2)	HAL1-2a_MD|LINE|L1	1424	NR_110939	101928708	Hs.585717	NR_110939	ENSG00000261095	LOC101928708	-	uncharacterized LOC101928708	ncRNA
peak376	chr1	231868729	231869737	+	1	NA	intron (NM_001012957, intron 3 of 12)	(TGG)n|Simple_repeat|Simple_repeat	85030	NR_002227	27184	Hs.720568	NR_002227		DISC2	DISC1-AS1|DISC1OS|NCRNA00015	disrupted in schizophrenia 2 (non-protein coding)	ncRNA
peak2949	chr20	59225098	59225463	+	1	NA	Intergenic	(TG)n|Simple_repeat|Simple_repeat	85660	NR_039653	100616440		NR_039653	ENSG00000265617	MIR548AG2	-	microRNA 548ag-2	ncRNA
peak4630	chr8	143601046	143601955	+	1	NA	intron (NM_001702, intron 18 of 29)	(TGG)n|Simple_repeat|Simple_repeat	56123	NM_001702	575	Hs.194654	NM_001702	ENSG00000181790	ADGRB1	BAI1|GDAIF	adhesion G protein-coupled receptor B1	protein-coding
peak2393	chr19	50992162	50992278	+	1	NA	Intergenic	G-rich|Low_complexity|Low_complexity	-12217	NM_138411	112703	Hs.448941	NM_138411	ENSG00000142530	FAM71E1	-	family with sequence similarity 71 member E1	protein-coding
peak3275	chr22	49533989	49534633	+	1	NA	Intergenic	(TCCA)n|Simple_repeat|Simple_repeat	271729	NR_038944	100128946	Hs.535676	NR_038944	ENSG00000205632	LINC01310	WI2-81516E3.1	long intergenic non-protein coding RNA 1310	ncRNA
peak3141	chr22	16848043	16862560	+	1	NA	Intergenic	HSATII|Satellite|Satellite	218399	NM_014406	150160	Hs.128342	NM_014406	ENSG00000198445	CCT8L2	CESK1	chaperonin containing TCP1 subunit 8 like 2	protein-coding
peak3186	chr22	32129811	32130020	+	1	NA	intron (NM_173566, intron 2 of 8)	(CA)n|Simple_repeat|Simple_repeat	16205	NM_173566	253143	Hs.438906	NM_173566	ENSG00000183530	PRR14L	C22orf30	proline rich 14 like	protein-coding
peak3192	chr22	35792633	35792837	+	1	NA	Intergenic	AluSz|SINE|Alu	-3381	NM_006739	4174	Hs.517582	NM_006739	ENSG00000100297	MCM5	CDC46|MGORS8|P1-CDC46	minichromosome maintenance complex component 5	protein-coding
peak2824	chr20	23705483	23706042	+	1	NA	Intergenic	HAL1-2a_MD|LINE|L1	25812	NM_001898	1469	Hs.123114	NM_001898	ENSG00000170373	CST1	-	cystatin SN	protein-coding
peak693	chr11	2455472	2455692	+	1	NA	Intergenic	(TG)n|Simple_repeat|Simple_repeat	-10639	NM_000218	3784	Hs.95162	NM_000218	ENSG00000053918	KCNQ1	ATFB1|ATFB3|JLNS1|KCNA8|KCNA9|KVLQT1|Kv1.9|Kv7.1|LQT|LQT1|RWS|SQT2|WRS	potassium voltage-gated channel subfamily Q member 1	protein-coding
peak2356	chr19	41883178	41883517	+	1	NA	intron (NM_001042595, intron 1 of 3)	intron (NM_001042595, intron 1 of 3)	178	NM_001042595	641649	Hs.709417	NM_001042595	ENSG00000142046	TMEM91	DSPC3|IFITMD6	transmembrane protein 91	protein-coding
peak3360	chr3	52627725	52628455	+	1	NA	intron (NM_001350078, intron 21 of 31)	AluJo|SINE|Alu	57469	NM_001124767	440957	Hs.660577	NM_001124767	ENSG00000168273	SMIM4	C3orf78	small integral membrane protein 4	protein-coding
peak4895	chrX	3682087	3682305	+	1	NA	Intergenic	(TCCA)n|Simple_repeat|Simple_repeat	-50521	NM_005044	5613	Hs.390788	NM_005044	ENSG00000183943	PRKX	PKX1	protein kinase, X-linked	protein-coding
peak3969	chr6	43705813	43706388	+	1	NA	Intergenic	(TG)n|Simple_repeat|Simple_repeat	-31846	NM_001033756	7422	Hs.73793	NM_003376	ENSG00000112715	VEGFA	MVCD1|VEGF|VPF	vascular endothelial growth factor A	protein-coding
peak4812	chr9	128977816	128977825	+	1	NA	Intergenic	L2a|LINE|L2	60374	NR_121584	101929116	Hs.382124	NR_121584	ENSG00000228392	LOC101929116	-	uncharacterized LOC101929116	ncRNA
peak4775	chr9	101339233	101339527	+	1	NA	intron (NM_005458, intron 2 of 18)	(TGGA)n|Simple_repeat|Simple_repeat	132099	NM_005458	9568	Hs.198612	NM_005458	ENSG00000136928	GABBR2	EIEE59|GABABR2|GPR51|GPRC3B|HG20|HRIHFB2099|NDPLHS	gamma-aminobutyric acid type B receptor subunit 2	protein-coding
peak4738	chr9	92331864	92332203	+	1	NA	intron (NR_024280, intron 5 of 5)	(CA)n|Simple_repeat|Simple_repeat	77335	NR_024280	100129066	Hs.125947	NR_024280	ENSG00000237372	UNQ6494	-	uncharacterized LOC100129066	ncRNA
peak205	chr1	67508208	67508448	+	1	NA	intron (NM_015139, intron 7 of 11)	(CA)n|Simple_repeat|Simple_repeat	11752	NM_015139	23169	Hs.213642	NM_015139	ENSG00000116704	SLC35D1	SHNKND|UGTREL7	solute carrier family 35 member D1	protein-coding
peak2478	chr2	16253077	16253888	+	1	NA	Intergenic	(TG)n|Simple_repeat|Simple_repeat	62933	NR_126559	104797537	Hs.435748	NR_126559	ENSG00000236289	GACAT3	LINC01458|lncRNA-AC130710	gastric cancer associated transcript 3 (non-protein coding)	ncRNA
peak1573	chr16	10468493	10468681	+	1	NA	Intergenic	AluSx1|SINE|Alu	-11269	NM_001256160	80063	Hs.513343	NM_024997	ENSG00000166669	ATF7IP2	MCAF2	activating transcription factor 7 interacting protein 2	protein-coding
peak1254	chr13	112086907	112087630	+	1	NA	Intergenic	(TGGA)n|Simple_repeat|Simple_repeat	114277	NM_152324	121793	Hs.210677	NM_152324	ENSG00000153495	TEX29	C13orf16|bA474D23.1	testis expressed 29	protein-coding
peak2499	chr2	29747645	29747861	+	1	NA	intron (NM_004304, intron 4 of 28)	(TGGA)n|Simple_repeat|Simple_repeat	-49510	NR_136317	105374389	Hs.196534	NR_136317		LOC105374389	-	uncharacterized LOC105374389	ncRNA
peak4371	chr7	155894036	155894472	+	1	NA	Intergenic	Intergenic	138928	NM_001291913	389602	Hs.583071	NM_001291913		LOC389602	-	uncharacterized LOC389602	protein-coding
peak2924	chr20	51607951	51608110	+	1	NA	intron (NM_173485, intron 1 of 2)	intron (NM_173485, intron 1 of 2)	19084	NM_173485	128553	Hs.473117	NM_173485	ENSG00000182463	TSHZ2	C20orf17|OVC10-2|TSH2|ZABC2|ZNF218	teashirt zinc finger homeobox 2	protein-coding
peak2481	chr2	19380279	19380504	+	1	NA	Intergenic	L1PB3|LINE|L1	-153665	NR_135287	400945	Hs.502854	NR_135287	ENSG00000236204	LINC01376	-	long intergenic non-protein coding RNA 1376	ncRNA
peak2477	chr2	16125449	16126168	+	1	NA	Intergenic	(TG)n|Simple_repeat|Simple_repeat	-43437	NM_001329968	10408	Hs.651453	NM_006316	ENSG00000233718	MYCNOS	MYCN-AS1|N-CYM|NCYM|NYCM	MYCN opposite strand	protein-coding
peak4014	chr6	119159400	119159603	+	1	NA	intron (NM_017696, intron 7 of 11)	AluY|SINE|Alu	55630	NR_037662	100287632	Hs.334026	NR_037662		SELENOKP3	-	selenoprotein K pseudogene 3	pseudo
peak1480	chr15	62195405	62195723	+	1	NA	intron (NM_001018088, intron 66 of 81)	L1MA4|LINE|L1	157100	NM_020821	54832	Hs.511668	NM_017684	ENSG00000129003	VPS13C	PARK23	vacuolar protein sorting 13 homolog C	protein-coding
peak1502	chr15	75239149	75239404	+	1	NA	Intergenic	AluSx1|SINE|Alu	-8781	NM_004255	9377	Hs.401903	NM_004255	ENSG00000178741	COX5A	COX|COX-VA|VA	cytochrome c oxidase subunit 5A	protein-coding
peak1294	chr14	31517625	31518270	+	1	NA	intron (NM_001254728, intron 1 of 5)	AluSg|SINE|Alu	22098	NM_001254728	11154	Hs.293411	NM_007077	ENSG00000100478	AP4S1	AP47B|CLA20|CLAPS4|CPSQ6|SPG52	adaptor related protein complex 4 subunit sigma 1	protein-coding
peak2333	chr19	34692836	34693087	+	1	NA	intron (NM_001114093, intron 3 of 10)	AluJb|SINE|Alu	29609	NM_001114093	26065	Hs.744009	NM_015578	ENSG00000257103	LSM14A	C19orf13|FAM61A|RAP55|RAP55A	LSM14A, mRNA processing body assembly factor	protein-coding
peak4182	chr7	47299963	47300297	+	1	NA	Intergenic	(ATG)n|Simple_repeat|Simple_repeat	204271	NR_145813	109623468		NR_145813		SNORD151	-	small nucleolar RNA, C/D box 151	snoRNA
peak3722	chr5	3785041	3786656	+	1	NA	Intergenic	(CA)n|Simple_repeat|Simple_repeat	189680	NM_024337	79192	Hs.424156	NM_024337	ENSG00000170549	IRX1	IRX-5|IRXA1	iroquois homeobox 1	protein-coding
peak333	chr1	203928338	203928541	+	1	NA	Intergenic	L1MEc|LINE|L1	81953	NR_027902	284573	Hs.406979	NR_027902	ENSG00000176754	LINC00303	C1orf157|NCRNA00303	long intergenic non-protein coding RNA 303	ncRNA
peak2364	chr19	44285468	44285570	+	1	NA	promoter-TSS (NM_002250)	promoter-TSS (NM_002250)	-110	NM_002250	3783	Hs.10082	NM_002250	ENSG00000104783	KCNN4	DHS2|IK|IK1|IKCA1|KCA4|KCa3.1|SK4|hIKCa1|hKCa4|hSK4	potassium calcium-activated channel subfamily N member 4	protein-coding
peak1137	chr12	130497158	130497384	+	1	NA	Intergenic	(TG)n|Simple_repeat|Simple_repeat	29616	NR_024457	100190940	Hs.625993	NR_024457	ENSG00000214039	LINC02418	-	long intergenic non-protein coding RNA 2418	ncRNA
peak2235	chr19	13917675	13918478	+	1	NA	intron (NM_023072, intron 3 of 12)	intron (NM_023072, intron 3 of 12)	11802	NM_023072	65249	Hs.466015	NM_023072	ENSG00000132003	ZSWIM4	-	zinc finger SWIM-type containing 4	protein-coding
peak2529	chr2	65669060	65669320	+	1	NA	Intergenic	HAL1-2a_MD|LINE|L1	-9534	NM_181784	200734	Hs.59332	NM_181784	ENSG00000198369	SPRED2	Spred-2	sprouty related EVH1 domain containing 2	protein-coding
peak4898	chrX	16294347	16294462	+	1	NA	Intergenic	L1PB1|LINE|L1	108800	NM_001277307	645864	Hs.632792	NM_001277307	ENSG00000182798	MAGEB17	-	MAGE family member B17	protein-coding
peak1435	chr15	22539333	22539707	+	1	NA	Intergenic	Intergenic	-7045	NR_033735	646396	Hs.451294	NR_033735		REREP3	-	arginine-glutamic acid dipeptide repeats pseudogene 3	pseudo
peak3345	chr3	46949169	46949755	+	1	NA	Intergenic	(TG)n|Simple_repeat|Simple_repeat	25723	NM_001184744	5745	Hs.1019	NM_000316	ENSG00000160801	PTH1R	PFE|PTHR|PTHR1	parathyroid hormone 1 receptor	protein-coding
peak516	chr10	50949651	50950370	+	1	NA	intron (NM_001347820, intron 14 of 21)	(CA)n|Simple_repeat|Simple_repeat	20035	NM_001347819	55753	Hs.17860	NM_018245	ENSG00000197444	OGDHL	-	oxoglutarate dehydrogenase like	protein-coding
peak1964	chr17	54664951	54665211	+	1	NA	Intergenic	(TG)n|Simple_repeat|Simple_repeat	-5979	NM_005450	9241	Hs.248201	NM_005450	ENSG00000183691	NOG	SYM1|SYNS1|SYNS1A	noggin	protein-coding
peak3145	chr22	19981770	19982756	+	1	NA	intron (NM_001670, intron 2 of 19)	intron (NM_001670, intron 2 of 19)	22046	NM_001670	421	Hs.713616	NM_001670	ENSG00000099889	ARVCF	-	ARVCF, delta catenin family member	protein-coding
peak3120	chr21	45378144	45379350	+	1	NA	intron (NM_001037553, intron 1 of 8)	(TG)n|Simple_repeat|Simple_repeat	33468	NM_001037553	56894	Hs.248785	NM_020132	ENSG00000160216	AGPAT3	LPAAT-GAMMA1|LPAAT3	1-acylglycerol-3-phosphate O-acyltransferase 3	protein-coding
peak1124	chr12	128867416	128867614	+	1	NA	intron (NM_001136103, intron 1 of 8)	(TG)n|Simple_repeat|Simple_repeat	88878	NR_037406	100500817		NR_037406	ENSG00000265635	MIR3612	-	microRNA 3612	ncRNA
peak4187	chr7	47525541	47525861	+	1	NA	intron (NM_022748, intron 3 of 30)	intron (NM_022748, intron 3 of 30)	-21300	NR_145813	109623468		NR_145813		SNORD151	-	small nucleolar RNA, C/D box 151	snoRNA
peak593	chr10	119260326	119260484	+	1	NA	intron (NR_002791, intron 2 of 3)	intron (NR_002791, intron 2 of 3)	-41551	NM_001165924	2018	Hs.202095	NM_004098	ENSG00000170370	EMX2	-	empty spiracles homeobox 2	protein-coding
peak1051	chr12	110673737	110674209	+	1	NA	Intergenic	AluSp|SINE|Alu	-45059	NM_001681	488	Hs.506759	NM_001681	ENSG00000174437	ATP2A2	ATP2B|DAR|DD|SERCA2	ATPase sarcoplasmic/endoplasmic reticulum Ca2+ transporting 2	protein-coding
peak3331	chr3	28595267	28595289	+	1	NA	Intergenic	L1PB1|LINE|L1	-21491	NR_038840	645206	Hs.376725	NR_038840		LINC00693	-	long intergenic non-protein coding RNA 693	ncRNA
peak4668	chr9	21426508	21427056	+	1	NA	Intergenic	L1PA10|LINE|L1	-13671	NM_024013	3439	Hs.37026	NM_024013	ENSG00000197919	IFNA1	IFL|IFN|IFN-ALPHA|IFN-alphaD|IFNA13|IFNA@	interferon alpha 1	protein-coding
peak1428	chr15	20478640	20479872	+	1	NA	Intergenic	Intergenic	-8741	NR_038836	646096	Hs.448789	NR_038836	ENSG00000259156	CHEK2P2	-	checkpoint kinase 2 pseudogene 2	pseudo
peak4348	chr7	152085444	152085912	+	1	NA	intron (NM_170606, intron 1 of 58)	intron (NM_170606, intron 1 of 58)	47412	NM_170606	58508	Hs.647120	NM_021230	ENSG00000055609	KMT2C	HALR|KLEFS2|MLL3	lysine methyltransferase 2C	protein-coding
peak4124	chr7	1455185	1455864	+	1	NA	Intergenic	(TGGA)n|Simple_repeat|Simple_repeat	43585	NM_182924	79778	Hs.376617	NM_024723	ENSG00000164877	MICALL2	JRAB|MICAL-L2	MICAL like 2	protein-coding
peak280	chr1	151017245	151017272	+	1	NA	intron (NM_138278, intron 7 of 9)	intron (NM_138278, intron 7 of 9)	-2958	NM_017860	54964	Hs.549171	NM_017860	ENSG00000143443	C1orf56	MENT	chromosome 1 open reading frame 56	protein-coding
peak625	chr10	130683485	130683917	+	1	NA	Intergenic	(CA)n|Simple_repeat|Simple_repeat	-27396	NR_148990	728327	Hs.454452	NR_148990	ENSG00000224190	LOC728327	-	uncharacterized LOC728327	ncRNA
peak1692	chr16	46423329	46423507	+	1	NA	Intergenic	HSATII|Satellite|Satellite	179591	NR_026556	124149	Hs.97414	NM_001004299		ANKRD26P1	-	ankyrin repeat domain 26 pseudogene 1	pseudo
peak3951	chr6	34813137	34813196	+	1	NA	intron (NM_017754, intron 8 of 20)	L1MA3|LINE|L1	42682	NM_001270488	6882	Hs.112444	NM_005643	ENSG00000064995	TAF11	MGC:15243|PRO2134|TAF2I|TAFII28	TATA-box binding protein associated factor 11	protein-coding
peak4202	chr7	51606684	51606978	+	1	NA	Intergenic	L1PB1|LINE|L1	-222273	NM_001346444	23242	Hs.99141	NM_015198	ENSG00000106078	COBL	-	cordon-bleu WH2 repeat protein	protein-coding
peak2145	chr18	77168960	77169616	+	1	NA	intron (NM_001278673, intron 1 of 8)	(TCCA)n|Simple_repeat|Simple_repeat	9014	NM_001278675	4772	Hs.534074	NM_006162	ENSG00000131196	NFATC1	NF-ATC|NF-ATc1.2|NFAT2|NFATc	nuclear factor of activated T cells 1	protein-coding
peak2585	chr2	101939903	101940021	+	1	NA	Intergenic	L1M4b|LINE|L1	14050	NR_049881	100847007		NR_049881	ENSG00000264857	MIR5696	-	microRNA 5696	ncRNA
peak4329	chr7	140354493	140354938	+	1	NA	Intergenic	(CCA)n|Simple_repeat|Simple_repeat	-13429	NM_001318053	27147	Hs.6385	NM_015689	ENSG00000146966	DENND2A	FAM31D|KIAA1277	DENN domain containing 2A	protein-coding
peak3967	chr6	42601510	42601598	+	1	NA	intron (NM_015255, intron 13 of 46)	AluSx1|SINE|Alu	69794	NM_001184801	23304	Hs.529925	NM_015255	ENSG00000024048	UBR2	C6orf133|bA49A4.1|dJ242G1.1|dJ392M17.3	ubiquitin protein ligase E3 component n-recognin 2	protein-coding
peak3426	chr3	127282590	127282990	+	1	NA	Intergenic	HAL1-2a_MD|LINE|L1	11384	NR_106883	102466199		NR_106883	ENSG00000275067	MIR6825	hsa-mir-6825	microRNA 6825	ncRNA
peak3460	chr3	172306087	172306251	+	1	NA	intron (NR_146714, intron 2 of 3)	L1PREC2|LINE|L1	7228	NR_146714	105374219	Hs.186269	NR_146714	ENSG00000223387	LINC02068	-	long intergenic non-protein coding RNA 2068	ncRNA
peak4521	chr8	67497140	67497440	+	1	NA	intron (NM_001080416, intron 8 of 15)	L1MA5|LINE|L1	28194	NM_001144755	4603	Hs.445898	NM_001080416	ENSG00000185697	MYBL1	A-MYB|AMYB	MYB proto-oncogene like 1	protein-coding
peak382	chr1	234667973	234668097	+	1	NA	promoter-TSS (NR_038426)	promoter-TSS (NR_038426)	-510	NR_038426	100506795	Hs.448989	NR_038426	ENSG00000231768	LINC01354	-	long intergenic non-protein coding RNA 1354	ncRNA
peak629	chr10	132182405	132182986	+	1	NA	Intergenic	(CCAA)n|Simple_repeat|Simple_repeat	248022	NM_001321980	10539	Hs.42644	NM_006541	ENSG00000108010	GLRX3	GLRX4|GRX3|GRX4|PICOT|TXNL2|TXNL3	glutaredoxin 3	protein-coding
peak3718	chr5	3322633	3324514	+	1	NA	Intergenic	(TG)n|Simple_repeat|Simple_repeat	-129357	NR_147000	105374624	Hs.518991	NR_147000	ENSG00000249830	LINC02162	-	long intergenic non-protein coding RNA 2162	ncRNA
peak3664	chr4	174338069	174338301	+	1	NA	intron (NM_001329597, intron 2 of 3)	(CA)n|Simple_repeat|Simple_repeat	-17788	NM_007281	11341	Hs.7122	NM_007281	ENSG00000164106	SCRG1	SCRG-1	stimulator of chondrogenesis 1	protein-coding
peak1995	chr17	71676010	71676274	+	1	NA	Intergenic	(TG)n|Simple_repeat|Simple_repeat	-35915	NM_001144952	54549	Hs.435719	NM_019064	ENSG00000069188	SDK2	-	sidekick cell adhesion molecule 2	protein-coding
peak4651	chr9	808626	809068	+	1	NA	Intergenic	(TG)n|Simple_repeat|Simple_repeat	-32843	NM_021951	1761	Hs.98586	NM_021951	ENSG00000137090	DMRT1	CT154|DMT1	doublesex and mab-3 related transcription factor 1	protein-coding
peak2588	chr2	105495386	105495635	+	1	NA	Intergenic	(CA)n|Simple_repeat|Simple_repeat	-6457	NR_110374	102682016	Hs.638438	NR_110373	ENSG00000229743	LINC01159	linc-Brn1b	long intergenic non-protein coding RNA 1159	ncRNA
peak3989	chr6	58776250	58779346	+	1	NA	Intergenic	ALR/Alpha|Satellite|centr	-490074	NR_132996	106660612	Hs.561539	NR_125727	ENSG00000215190	LINC00680	-	long intergenic non-protein coding RNA 680	ncRNA
peak1321	chr14	66284176	66285928	+	1	NA	Intergenic	(CA)n|Simple_repeat|Simple_repeat	347232	NR_030355	693210		NR_030355	ENSG00000207781	MIR625	MIRN625|hsa-mir-625	microRNA 625	ncRNA
peak4169	chr7	39780785	39781164	+	1	NA	intron (NR_026999, intron 1 of 11)	AluJr|SINE|Alu	7807	NR_026999	349114	Hs.414183	NM_198284		LINC00265	NCRNA00265	long intergenic non-protein coding RNA 265	ncRNA
peak1839	chr16	88447521	88447720	+	1	NA	Intergenic	(CA)n|Simple_repeat|Simple_repeat	-46259	NM_001127464	84627	Hs.54925	NM_001127464	ENSG00000225614	ZNF469	BCS|BCS1	zinc finger protein 469	protein-coding
peak496	chr10	44191827	44192388	+	1	NA	Intergenic	(TG)n|Simple_repeat|Simple_repeat	-47781	NM_001324164	7580	Hs.522885	NM_006973	ENSG00000169740	ZNF32	KOX30	zinc finger protein 32	protein-coding
peak208	chr1	70267234	70267487	+	1	NA	intron (NM_001350216, intron 4 of 25)	L1MEe|LINE|L1	41502	NM_020794	57554	Hs.479658	NM_020794	ENSG00000033122	LRRC7	DENSIN	leucine rich repeat containing 7	protein-coding
peak3549	chr4	7623012	7623341	+	1	NA	intron (NM_020777, intron 3 of 26)	(TG)n|Simple_repeat|Simple_repeat	-132641	NR_026892	84740	Hs.663029	NM_032654	ENSG00000272620	AFAP1-AS1	AFAP1-AS|AFAP1AS	AFAP1 antisense RNA 1	ncRNA
peak2409	chr19	55782139	55782342	+	1	NA	intron (NM_001130106, intron 5 of 8)	(CA)n|Simple_repeat|Simple_repeat	8985	NM_001297600	23640	Hs.53066	NM_012267	ENSG00000133265	HSPBP1	FES1	HSPA (Hsp70) binding protein 1	protein-coding
peak1025	chr12	105064205	105064736	+	1	NA	intron (NM_001173982, intron 2 of 2)	(CA)n|Simple_repeat|Simple_repeat	79059	NR_037487	100500843		NR_037487	ENSG00000264295	MIR3922	-	microRNA 3922	ncRNA
peak321	chr1	200976535	200976846	+	1	NA	intron (NM_001252103, intron 3 of 33)	(CA)n|Simple_repeat|Simple_repeat	16138	NM_001252102	23046	Hs.169182	NM_017596	ENSG00000116852	KIF21B	-	kinesin family member 21B	protein-coding
peak4380	chr7	157274015	157275393	+	1	NA	intron (NR_110157, intron 2 of 3)	(TG)n|Simple_repeat|Simple_repeat	15779	NR_110157	101927914	Hs.623826	NR_110157	ENSG00000234210	LOC101927914	-	uncharacterized LOC101927914	ncRNA
peak1215	chr13	43866946	43867609	+	1	NA	intron (NM_001127615, intron 12 of 16)	(CCA)n|Simple_repeat|Simple_repeat	-155711	NR_120399	100874130	Hs.738887	NR_120399		ENOX1-AS2	-	ENOX1 antisense RNA 2	ncRNA
peak4838	chr9	135639691	135640382	+	1	NA	intron (NM_152572, intron 11 of 12)	L1MA4|LINE|L1	-94248	NM_001322340	64794	Hs.660767	NM_022779	ENSG00000125485	DDX31	PPP1R25	DEAD-box helicase 31	protein-coding
peak47	chr1	6997216	6997953	+	1	NA	intron (NM_001349608, intron 2 of 21)	(CACCAT)n|Simple_repeat|Simple_repeat	152200	NR_146202	23261	Hs.397705	NM_015215	ENSG00000171735	CAMTA1	CANPMR	calmodulin binding transcription activator 1	protein-coding
peak891	chr11	125025034	125025397	+	1	NA	Intergenic	(TG)n|Simple_repeat|Simple_repeat	9290	NR_125759	103695364	Hs.576940	NR_125759	ENSG00000254880	PKNOX2-AS1	-	PKNOX2 antisense RNA 1 (head to head)	ncRNA
peak792	chr11	60795684	60795852	+	1	NA	Intergenic	T-rich|Low_complexity|Low_complexity	56655	NM_001254751	923	Hs.744366	NM_006725	ENSG00000013725	CD6	TP120	CD6 molecule	protein-coding
peak4826	chr9	133232552	133232907	+	1	NA	intron (NM_001291815, intron 23 of 86)	(TGGG)n|Simple_repeat|Simple_repeat	-87365	NM_000050	445	Hs.160786	NM_000050	ENSG00000130707	ASS1	ASS|CTLN1	argininosuccinate synthase 1	protein-coding
peak4815	chr9	130628297	130628445	+	1	NA	TTS (NM_001318121)	TTS (NM_001318121)	3403	NR_039819	100616429		NR_039819	ENSG00000263979	MIR4672	-	microRNA 4672	ncRNA
peak2540	chr2	80107267	80107375	+	1	NA	intron (NM_001282598, intron 6 of 17)	L1PA8A|LINE|L1	-13612	NR_107047	102465877		NR_107047	ENSG00000276917	MIR8080	hsa-mir-8080	microRNA 8080	ncRNA
peak169	chr1	43666109	43666357	+	1	NA	intron (NM_152498, intron 9 of 10)	intron (NM_152498, intron 9 of 10)	-27992	NM_001159936	10969	Hs.346868	NM_006824	ENSG00000117395	EBNA1BP2	EBP2|NOBP|P40	EBNA1 binding protein 2	protein-coding
peak1658	chr16	33886763	33902462	+	1	NA	Intergenic	HSATII|Satellite|Satellite	322768	NR_130772	104644205	Hs.742548	NR_130771		ENPP7P13	DUNQU1	ectonucleotide pyrophosphatase/phosphodiesterase 7 pseudogene 13	pseudo
peak733	chr11	44525893	44526195	+	1	NA	Intergenic	(CA)n|Simple_repeat|Simple_repeat	-61097	NM_001024844	3732	Hs.527778	NM_002231	ENSG00000085117	CD82	4F9|C33|GR15|IA4|KAI1|R2|SAR2|ST6|TSPAN27	CD82 molecule	protein-coding
peak3948	chr6	30862828	30862988	+	1	NA	intron (NM_001202522, intron 10 of 14)	(TCCA)n|Simple_repeat|Simple_repeat	4248	NR_039783	100616237		NR_039783	ENSG00000284370	MIR4640	-	microRNA 4640	ncRNA
peak2111	chr18	56217477	56218109	+	1	NA	intron (NM_052947, intron 4 of 12)	intron (NM_052947, intron 4 of 12)	-50059	NR_132963	106635543		NR_132963		SNORA108	-	small nucleolar RNA, H/ACA box 108	snoRNA
peak934	chr12	19938168	19938533	+	1	NA	Intergenic	L1PA16|LINE|L1	-229269	NR_040098	100506393	Hs.658356	NR_040098	ENSG00000256287	LINC02398	-	long intergenic non-protein coding RNA 2398	ncRNA
peak3818	chr5	96137034	96137153	+	1	NA	intron (NM_001040458, intron 2 of 18)	AluJb|SINE|Alu	6799	NM_016442	51752	Hs.666524	NM_016442	ENSG00000164307	ERAP1	A-LAP|ALAP|APPILS|ARTS-1|ARTS1|ERAAP|ERAAP1|PILS-AP|PILSAP	endoplasmic reticulum aminopeptidase 1	protein-coding
peak679	chr11	1961238	1961460	+	1	NA	Intergenic	AluJo|SINE|Alu	-7153	NM_021134	6150	Hs.3254	NM_021134	ENSG00000214026	MRPL23	L23MRP|RPL23|RPL23L	mitochondrial ribosomal protein L23	protein-coding
peak81	chr1	12644988	12645395	+	1	NA	intron (NM_004753, intron 1 of 5)	(TG)n|Simple_repeat|Simple_repeat	-6140	NR_106788	102466722		NR_106788	ENSG00000276830	MIR6730	hsa-mir-6730	microRNA 6730	ncRNA
peak3447	chr3	140523448	140523584	+	1	NA	Intergenic	L1PB1|LINE|L1	126650	NM_152616	287015	Hs.343487	NM_152616	ENSG00000155890	TRIM42	PPP1R40|T4A1	tripartite motif containing 42	protein-coding
peak3986	chr6	57262678	57263722	+	1	NA	intron (NM_000947, intron 7 of 14)	L1PA14|LINE|L1	8270	NR_036097	100422884		NR_036097	ENSG00000212017	MIR548U	-	microRNA 548u	ncRNA
peak1930	chr17	37436116	37436331	+	1	NA	intron (NM_032875, intron 9 of 14)	AluSx|SINE|Alu	-54098	NM_198993	342667	Hs.145068	NM_198993	ENSG00000141750	STAC2	24b2|24b2/STAC2	SH3 and cysteine rich domain 2	protein-coding
peak41	chr1	5889522	5889875	+	1	NA	Intergenic	HAL1-2a_MD|LINE|L1	33103	NR_039838	100616421		NR_039838	ENSG00000264101	MIR4689	mir-4689	microRNA 4689	ncRNA
peak190	chr1	53565342	53567162	+	1	NA	intron (NM_001287597, intron 4 of 9)	intron (NM_001287597, intron 4 of 9)	38528	NM_153703	127435	Hs.586141	NM_153703	ENSG00000174348	PODN	PCAN|SLRR5A	podocan	protein-coding
peak4157	chr7	30842371	30842561	+	1	NA	intron (NR_037598, intron 7 of 19)	(CCAA)n|Simple_repeat|Simple_repeat	31433	NM_032222	84182	Hs.660192	NM_032222	ENSG00000106125	MINDY4	C7orf67|FAM188B	MINDY lysine 48 deubiquitinase 4	protein-coding
peak124	chr1	27412935	27413382	+	1	NA	Intergenic	(CA)n|Simple_repeat|Simple_repeat	68463	NR_046474	6548	Hs.469116	NM_003047	ENSG00000090020	SLC9A1	APNH|LIKNS|NHE-1|NHE1|PPP1R143	solute carrier family 9 member A1	protein-coding
peak2624	chr2	126931103	126931899	+	1	NA	Intergenic	(TG)n|Simple_repeat|Simple_repeat	-55939	NR_146970	105373600	Hs.555059	NR_146970	ENSG00000226813	LINC01941	-	long intergenic non-protein coding RNA 1941	ncRNA
peak1403	chr14	105152093	105152735	+	1	NA	Intergenic	(TGGA)n|Simple_repeat|Simple_repeat	-3529	NM_001031714	64423	Hs.24956	NM_022489	ENSG00000203485	INF2	C14orf151|C14orf173|CMTDIE|FSGS5|pp9484	inverted formin, FH2 and WH2 domain containing	protein-coding
peak2539	chr2	78911810	78911902	+	1	NA	Intergenic	L1PB3|LINE|L1	139199	NR_136312	105374820	Hs.570225	NR_136311		LOC105374820	-	uncharacterized LOC105374820	ncRNA
peak952	chr12	37990280	37990483	+	1	NA	Intergenic	ALR/Alpha|Satellite|centr	-720176	NM_001308340	144245	Hs.259305	NM_001013620	ENSG00000175548	ALG10B	ALG10|KCR1	ALG10B, alpha-1,2-glucosyltransferase	protein-coding
peak2404	chr19	55063649	55064214	+	1	NA	Intergenic	(TG)n|Simple_repeat|Simple_repeat	20022	NR_104097	90011	Hs.288520	NM_033206	ENSG00000104970	KIR3DX1	KIR3DL0|LENG12	killer cell immunoglobulin like receptor, three Ig domains X1	pseudo
peak2083	chr18	28730256	28730448	+	1	NA	intron (NM_004948, intron 5 of 16)	(CCA)n|Simple_repeat|Simple_repeat	12467	NM_024421	1823	Hs.567260	NM_004948	ENSG00000134765	DSC1	CDHF1|DG2/DG3	desmocollin 1	protein-coding
peak3243	chr22	46845148	46845306	+	1	NA	intron (NM_014246, intron 2 of 34)	(TCCA)n|Simple_repeat|Simple_repeat	87840	NM_014246	9620	Hs.252387	NM_014246	ENSG00000075275	CELSR1	ADGRC1|CDHF9|FMI2|HFMI2|ME2	cadherin EGF LAG seven-pass G-type receptor 1	protein-coding
peak3162	chr22	26429668	26429979	+	1	NA	Intergenic	CT-rich|Low_complexity|Low_complexity	-135617	NM_001184775	23544	Hs.194766	NM_021115	ENSG00000100095	SEZ6L	-	seizure related 6 homolog like	protein-coding
peak158	chr1	41890095	41892027	+	1	NA	Intergenic	Intergenic	-49720	NR_135817	101929901		NR_135817	ENSG00000229901	LOC101929901	-	uncharacterized LOC101929901	ncRNA
peak4530	chr8	74771086	74771273	+	1	NA	intron (NR_073121, intron 1 of 4)	intron (NR_073121, intron 1 of 4)	19966	NM_018299	55284	Hs.128841	NM_018299	ENSG00000104343	UBE2W	UBC-16|UBC16	ubiquitin conjugating enzyme E2 W	protein-coding
peak1096	chr12	119567809	119568199	+	1	NA	intron (NM_194286, intron 7 of 12)	(TGGA)n|Simple_repeat|Simple_repeat	46285	NR_134996	105370024	Hs.679286	NR_134996	ENSG00000256884	LOC105370024	-	uncharacterized LOC105370024	ncRNA
peak4540	chr8	82958209	82958437	+	1	NA	Intergenic	T-rich|Low_complexity|Low_complexity	-203802	NM_152837	64089	Hs.492121	NM_022133	ENSG00000104497	SNX16	-	sorting nexin 16	protein-coding
peak2443	chr2	3141528	3141914	+	1	NA	Intergenic	(CA)n|Simple_repeat|Simple_repeat	-11923	NR_110228	101927554	Hs.638446	NR_110228	ENSG00000234423	LINC01250	-	long intergenic non-protein coding RNA 1250	ncRNA
peak4703	chr9	75686668	75686994	+	1	NA	Intergenic	L1PB1|LINE|L1	-79816	NM_000700	301	Hs.494173	NM_000700	ENSG00000135046	ANXA1	ANX1|LPC1	annexin A1	protein-coding
peak4583	chr8	134206606	134207515	+	1	NA	intron (NM_001204870, intron 1 of 1)	(TG)n|Simple_repeat|Simple_repeat	3778	NM_003882	8840	Hs.492974	NM_003882	ENSG00000104415	WISP1	CCN4|WISP1-OT1|WISP1-UT1|WISP1c|WISP1i|WISP1tc	WNT1 inducible signaling pathway protein 1	protein-coding
peak3807	chr5	80570415	80570581	+	1	NA	intron (NR_034122, intron 1 of 3)	L1PB1|LINE|L1	26890	NR_034123	100131067	Hs.655855	NR_034121	ENSG00000247572	CKMT2-AS1	-	CKMT2 antisense RNA 1	ncRNA
peak896	chr11	131995135	131995781	+	1	NA	intron (NR_147854, intron 1 of 5)	(TG)n|Simple_repeat|Simple_repeat	-158738	NR_046820	100874281		NR_046820		NTM-IT	NTM-IT3	NTM intronic transcript	ncRNA
peak3572	chr4	25798515	25798709	+	1	NA	intron (NM_015187, intron 11 of 23)	GA-rich|Low_complexity|Low_complexity	66041	NM_015187	23231	Hs.479384	NM_015187	ENSG00000091490	SEL1L3	Sel-1L3	SEL1L family member 3	protein-coding
peak1988	chr17	65022125	65022882	+	1	NA	intron (NM_014405, intron 3 of 3)	(TG)n|Simple_repeat|Simple_repeat	-18149	NM_000727	786	Hs.147989	NM_000727	ENSG00000108878	CACNG1	CACNLG	calcium voltage-gated channel auxiliary subunit gamma 1	protein-coding
peak700	chr11	5999716	5999817	+	1	NA	Intergenic	L1PA15|LINE|L1	8449	NM_001005173	338751	Hs.553703	NM_001005173	ENSG00000183313	OR52L1	OR11-50	olfactory receptor family 52 subfamily L member 1	protein-coding
peak3473	chr3	186073056	186073521	+	1	NA	intron (NM_001080744, intron 1 of 23)	HAL1-2a_MD|LINE|L1	6735	NM_001080745	1608	Hs.683449	NM_001346	ENSG00000058866	DGKG	DAGK3|DGK-GAMMA	diacylglycerol kinase gamma	protein-coding
peak4115	chr7	693635	694391	+	1	NA	intron (NM_001164762, intron 4 of 10)	intron (NM_001164762, intron 4 of 10)	50978	NR_110055	101926963	Hs.521338	NR_110054		LOC101926963	-	uncharacterized LOC101926963	ncRNA
peak2381	chr19	48805225	48805601	+	1	NA	intron (NM_144577, intron 10 of 13)	(TGGA)n|Simple_repeat|Simple_repeat	17919	NM_144577	93233	Hs.112645	NM_144577	ENSG00000105479	CCDC114	CILD20	coiled-coil domain containing 114	protein-coding
peak3368	chr3	58638383	58638601	+	1	NA	intron (NM_138805, intron 3 of 9)	(TCCA)n|Simple_repeat|Simple_repeat	14069	NM_138805	131177	Hs.61265	NM_138805	ENSG00000198643	FAM3D	EF7|OIT1	family with sequence similarity 3 member D	protein-coding
peak3211	chr22	41464163	41464492	+	1	NA	Intergenic	AluSx1|SINE|Alu	5398	NR_132979	106635682		NR_132979		SNORD140	-	small nucleolar RNA, C/D box 140	snoRNA
peak2090	chr18	41302313	41302471	+	1	NA	Intergenic	L1PA10|LINE|L1	-444777	NM_020783	6860	Hs.8059	NM_020783	ENSG00000132872	SYT4	HsT1192	synaptotagmin 4	protein-coding
peak4219	chr7	57994809	57995701	+	1	NA	Intergenic	ALR/Alpha|Satellite|centr	485372	NM_001159279	441234	Hs.533121	NM_001159279	ENSG00000182111	ZNF716	-	zinc finger protein 716	protein-coding
peak1775	chr16	80776373	80776860	+	1	NA	intron (NM_152342, intron 1 of 6)	(TGGA)n|Simple_repeat|Simple_repeat	61559	NM_152342	124359	Hs.60257	NM_152342	ENSG00000166446	CDYL2	PCCP1	chromodomain Y like 2	protein-coding
peak2290	chr19	27778764	27779105	+	1	NA	Intergenic	ALR/Alpha|Satellite|centr	-505405	NR_110691	101927151	Hs.567934	NR_110687	ENSG00000267575	LOC101927151	-	uncharacterized LOC101927151	ncRNA
peak4392	chr7	157807010	157807492	+	1	NA	intron (NM_130842, intron 10 of 21)	(TCCA)n|Simple_repeat|Simple_repeat	159974	NR_038966	100506585	Hs.661265	NR_038966	ENSG00000233038	LOC100506585	-	uncharacterized LOC100506585	ncRNA
peak4209	chr7	55270834	55272691	+	1	NA	TTS (NM_001346898)	TTS (NM_001346898)	-15120	NR_047551	100507500	Hs.720489	NR_047551	ENSG00000224057	EGFR-AS1	-	EGFR antisense RNA 1	ncRNA
peak4035	chr6	152217196	152217949	+	1	NA	intron (NM_000125, intron 3 of 7)	L1PBa1|LINE|L1	87330	NM_001328100	2099	Hs.208124	NM_000125	ENSG00000091831	ESR1	ER|ESR|ESRA|ESTRR|Era|NR3A1	estrogen receptor 1	protein-coding
peak3996	chr6	78657105	78657800	+	1	NA	Intergenic	L1PA15|LINE|L1	294681	NM_001322247	101928601	Hs.544538	NM_001282136	ENSG00000269964	MEI4	-	meiotic double-stranded break formation protein 4	protein-coding
peak2799	chr20	5716627	5716826	+	1	NA	Intergenic	G-rich|Low_complexity|Low_complexity	-14307	NM_152504	149840	Hs.529340	NM_152504	ENSG00000171984	SHLD1	C20orf196|RINN3	shieldin complex subunit 1	protein-coding
peak870	chr11	113885517	113885667	+	1	NA	Intergenic	A-rich|Low_complexity|Low_complexity	37370	NM_001161772	3359	Hs.413899	NM_000869	ENSG00000166736	HTR3A	5-HT-3|5-HT3A|5-HT3R|5HT3R|HTR3	5-hydroxytryptamine receptor 3A	protein-coding
peak3873	chr5	157761092	157761306	+	1	NA	intron (NR_109888, intron 5 of 6)	(TTTG)n|Simple_repeat|Simple_repeat	75582	NR_109888	101927697	Hs.483960	NR_109888	ENSG00000276778	LINC02227	-	long intergenic non-protein coding RNA 2227	ncRNA
peak4641	chr8	144071587	144072085	+	1	NA	intron (NR_026913, intron 1 of 1)	(TG)n|Simple_repeat|Simple_repeat	-5409	NR_102426	100128627		NR_102426		CDC42P3	-	cell division cycle 42 pseudogene 3	pseudo
peak636	chr10	133310416	133311029	+	1	NA	Intergenic	(TG)n|Simple_repeat|Simple_repeat	-200738	NM_174937	256536	Hs.126575	NM_174937	ENSG00000176769	TCERG1L	-	transcription elongation regulator 1 like	protein-coding
peak4905	chrX	61745672	61745873	+	1	NA	Intergenic	ALR/Alpha|Satellite|centr	825446	NM_001012968	139886	Hs.612782	NM_001012968	ENSG00000186767	SPIN4	TDRD28	spindlin family member 4	protein-coding
peak3706	chr5	2219149	2219873	+	1	NA	Intergenic	(TCCA)n|Simple_repeat|Simple_repeat	92804	NR_104616	100506858	Hs.445071	NR_104616		LOC100506858	-	uncharacterized LOC100506858	ncRNA
peak2914	chr20	48128368	48128983	+	1	NA	intron (NM_000961, intron 8 of 9)	(TGGA)n|Simple_repeat|Simple_repeat	-29494	NM_004975	3745	Hs.84244	NM_004975	ENSG00000158445	KCNB1	DRK1|Kv2.1	potassium voltage-gated channel subfamily B member 1	protein-coding
peak463	chr10	34339986	34340923	+	1	NA	Intergenic	Intergenic	-278846	NR_038932	100505583	Hs.568804	NR_038932	ENSG00000261683	LINC00838	-	long intergenic non-protein coding RNA 838	ncRNA
peak3295	chr3	6405328	6405476	+	1	NA	Intergenic	L1PA8|LINE|L1	441734	NR_110123	101927347	Hs.333345	NR_110123	ENSG00000226258	GRM7-AS3	-	GRM7 antisense RNA 3	ncRNA
peak4458	chr8	29480173	29480380	+	1	NA	Intergenic	(TATATG)n|Simple_repeat|Simple_repeat	125349	NR_026765	619351	Hs.566911	NR_026765	ENSG00000251191	LINC00589	C8orf75|TSLNC8	long intergenic non-protein coding RNA 589	ncRNA
peak4555	chr8	110322101	110322432	+	1	NA	intron (NM_032869, intron 2 of 9)	L1PB1|LINE|L1	19896	NM_001128211	84955	Hs.380291	NM_032869	ENSG00000120526	NUDCD1	CML66|OVA66	NudC domain containing 1	protein-coding
peak828	chr11	69618428	69618799	+	1	NA	Intergenic	(TGGA)n|Simple_repeat|Simple_repeat	15579	NM_005247	2248	Hs.37092	NM_005247	ENSG00000186895	FGF3	HBGF-3|INT2	fibroblast growth factor 3	protein-coding
peak207	chr1	68999075	68999142	+	1	NA	intron (NR_110671, intron 2 of 2)	L1PA14|LINE|L1	-36204	NM_001114120	55635	Hs.445098	NM_017779	ENSG00000024526	DEPDC1	DEP.8|DEPDC1-V2|DEPDC1A|SDP35	DEP domain containing 1	protein-coding
peak4334	chr7	144866038	144866377	+	1	NA	Intergenic	(CA)n|Simple_repeat|Simple_repeat	-333061	NM_001350881	27010	Hs.660232	NM_022445	ENSG00000196511	TPK1	HTPK1|PP20|THMD5	thiamin pyrophosphokinase 1	protein-coding
peak3784	chr5	49503901	49503929	+	1	NA	Intergenic	ALR/Alpha|Satellite|centr	233319	NM_198449	133418	Hs.561411	NM_198449	ENSG00000170571	EMB	GP70	embigin	protein-coding
peak4258	chr7	70681685	70682040	+	1	NA	intron (NM_022479, intron 1 of 10)	intron (NM_022479, intron 1 of 10)	84339	NM_022479	64409	Hs.488591	NM_022479	ENSG00000185274	GALNT17	GALNACT17|GALNT16|GALNT20|GALNTL3|GalNAc-T17|GalNAc-T19|GalNAc-T5L|WBSCR17	polypeptide N-acetylgalactosaminyltransferase 17	protein-coding
peak4475	chr8	42529761	42529995	+	1	NA	Intergenic	(TGGA)n|Simple_repeat|Simple_repeat	-22641	NM_001347717	1142	Hs.654576	NM_000749	ENSG00000147432	CHRNB3	-	cholinergic receptor nicotinic beta 3 subunit	protein-coding
peak4280	chr7	91380115	91380730	+	1	NA	Intergenic	L1MA5|LINE|L1	129612	NM_006980	7978	Hs.532216	NM_006980	ENSG00000127989	MTERF1	MTERF	mitochondrial transcription termination factor 1	protein-coding
peak2271	chr19	19911881	19912136	+	1	NA	intron (NM_001145404, intron 2 of 2)	intron (NM_001145404, intron 2 of 2)	20552	NM_001145404	440515	Hs.351906	NM_001099269	ENSG00000081665	ZNF506	-	zinc finger protein 506	protein-coding
peak3084	chr21	42384358	42385175	+	1	NA	Intergenic	(CA)n|Simple_repeat|Simple_repeat	135225	NR_024100	284835	Hs.106234	NR_024100	ENSG00000226496	LINC00323	C21orf130|NCRNA00323|PRED42	long intergenic non-protein coding RNA 323	ncRNA
peak1114	chr12	126811452	126812243	+	1	NA	Intergenic	(TG)n|Simple_repeat|Simple_repeat	-98845	NR_146291	105370059		NR_146291		LINC02350	-	long intergenic non-protein coding RNA 2350	ncRNA
peak1744	chr16	66121173	66121513	+	1	NA	Intergenic	(GGATG)n|Simple_repeat|Simple_repeat	-279167	NM_001795	1003	Hs.76206	NM_001795	ENSG00000179776	CDH5	7B4|CD144	cadherin 5	protein-coding
peak268	chr1	148558155	148558525	+	1	NA	intron (NM_001170755, intron 1 of 21)	AluJb|SINE|Alu	152	NM_001170755	284565	Hs.523572	NM_173638	ENSG00000266338	NBPF15	AB14|AG3|NBPF16	NBPF member 15	protein-coding
peak915	chr12	2555252	2555906	+	1	NA	intron (NM_000719, intron 3 of 46)	(TGGA)n|Simple_repeat|Simple_repeat	176637	NR_046769	100874370	Hs.653548	NR_046769		CACNA1C-IT3	-	CACNA1C intronic transcript 3	ncRNA
peak1561	chr16	6422252	6423647	+	1	NA	intron (NM_018723, intron 2 of 15)	(TGGA)n|Simple_repeat|Simple_repeat	353245	NM_001308117	54715	Hs.459842	NM_018723	ENSG00000078328	RBFOX1	2BP1|A2BP1|FOX-1|FOX1|HRNBP1	RNA binding fox-1 homolog 1	protein-coding
peak139	chr1	32575070	32575289	+	1	NA	intron (NM_012316, intron 1 of 13)	intron (NM_012316, intron 1 of 13)	1535	NM_012316	23633	Hs.470588	NM_012316	ENSG00000025800	KPNA6	IPOA7|KPNA7	karyopherin subunit alpha 6	protein-coding
peak2433	chr2	1726795	1727387	+	1	NA	intron (NM_012293, intron 1 of 22)	(TGGA)n|Simple_repeat|Simple_repeat	21228	NM_012293	7837	Hs.332197	NM_012293	ENSG00000130508	PXDN	ASGD7|COPOA|D2S448|D2S448E|MG50|PRG2|PXN|VPO	peroxidasin	protein-coding
peak2346	chr19	38977481	38977909	+	1	NA	intron (NM_000540, intron 34 of 105)	intron (NM_000540, intron 34 of 105)	53355	NM_000540	6261	Hs.466664	NM_000540	ENSG00000196218	RYR1	CCO|MHS|MHS1|PPP1R137|RYDR|RYR|RYR-1|SKRR	ryanodine receptor 1	protein-coding
peak886	chr11	122457525	122457694	+	1	NA	Intergenic	AluSz|SINE|Alu	-68789	NM_032873	84959	Hs.444075	NM_032873	ENSG00000154127	UBASH3B	STS-1|STS1|TULA-2|TULA2|p70	ubiquitin associated and SH3 domain containing B	protein-coding
peak3716	chr5	2888557	2889293	+	1	NA	Intergenic	(TG)n|Simple_repeat|Simple_repeat	-29043	NR_136207	105374620	Hs.742780	NR_136207		LOC105374620	-	uncharacterized LOC105374620	ncRNA
peak360	chr1	228577433	228577473	+	1	NA	Intergenic	L1M4|LINE|L1	7357	NR_106800	102465444		NR_106800	ENSG00000284311	MIR6742	hsa-mir-6742	microRNA 6742	ncRNA
peak3963	chr6	41421638	41422361	+	1	NA	Intergenic	(TG)n|Simple_repeat|Simple_repeat	-48183	NR_120347	103106903	Hs.563396	NR_120347	ENSG00000226917	LINC01276	-	long intergenic non-protein coding RNA 1276	ncRNA
peak315	chr1	184854425	184854515	+	1	NA	intron (NM_052966, intron 4 of 13)	AluSz|SINE|Alu	89248	NM_052966	116496	Hs.518662	NM_052966	ENSG00000135842	FAM129A	C1orf24|GIG39|NIBAN	family with sequence similarity 129 member A	protein-coding
peak704	chr11	9348156	9348453	+	1	NA	Intergenic	L1PREC2|LINE|L1	-11989	NR_028491	440026	Hs.594563	NM_015012	ENSG00000166471	TMEM41B	-	transmembrane protein 41B	protein-coding
peak1296	chr14	35597430	35597584	+	1	NA	intron (NM_014672, intron 4 of 7)	L1M1|LINE|L1	5749	NM_001256681	9692	Hs.458487	NM_014672	ENSG00000100890	KIAA0391	MRPP3|PRORP	KIAA0391	protein-coding
peak3353	chr3	50739192	50739902	+	1	NA	intron (NM_004947, intron 1 of 52)	L1MA4|LINE|L1	26875	NM_004947	1795	Hs.476284	NM_004947	ENSG00000088538	DOCK3	MOCA|PBP	dedicator of cytokinesis 3	protein-coding
peak4444	chr8	20479377	20479593	+	1	NA	Intergenic	(CA)n|Simple_repeat|Simple_repeat	-7048	NR_145737	109616983		NR_145737		SNORD3F	-	small nucleolar RNA, C/D box 3F	snoRNA
peak4186	chr7	47513675	47514804	+	1	NA	intron (NM_022748, intron 4 of 30)	(CACAA)n|Simple_repeat|Simple_repeat	-9838	NR_145813	109623468		NR_145813		SNORD151	-	small nucleolar RNA, C/D box 151	snoRNA
peak4434	chr8	11416791	11417046	+	1	NA	intron (NM_001330465, intron 9 of 11)	(CA)n|Simple_repeat|Simple_repeat	-17126	NR_040035	83655	Hs.742430	NR_040035	ENSG00000170983	LINC00208	C8orf14|NCRNA00208|VIR35	long intergenic non-protein coding RNA 208	ncRNA
peak3798	chr5	74417979	74418063	+	1	NA	intron (NM_001164443, intron 16 of 24)	L1PB4|LINE|L1	-69553	NR_126375	104326191	Hs.582288	NR_126375	ENSG00000250889	LINC01336	-	long intergenic non-protein coding RNA 1336	ncRNA
peak3452	chr3	148179725	148179828	+	1	NA	Intergenic	L1PB1|LINE|L1	181098	NR_146712	105374149	Hs.274837	NR_146712		LINC02046	-	long intergenic non-protein coding RNA 2046	ncRNA
peak1053	chr12	110801568	110801621	+	1	NA	Intergenic	AluJo|SINE|Alu	39941	NM_001137664	51434	Hs.719935	NM_016238	ENSG00000196510	ANAPC7	APC7	anaphase promoting complex subunit 7	protein-coding
peak674	chr11	1842678	1843214	+	1	NA	Intergenic	(TGGA)n|Simple_repeat|Simple_repeat	-12594	NM_001290333	90019	Hs.161031	NM_138567	ENSG00000149043	SYT8	-	synaptotagmin 8	protein-coding
peak2611	chr2	121035284	121035751	+	1	NA	intron (NM_002881, intron 1 of 4)	(TG)n|Simple_repeat|Simple_repeat	25103	NM_002881	5899	Hs.469820	NM_002881	ENSG00000144118	RALB	-	RAS like proto-oncogene B	protein-coding
peak2459	chr2	8736798	8737632	+	1	NA	Intergenic	(TG)n|Simple_repeat|Simple_repeat	-13293	NR_110257	101929567	Hs.634706	NR_110257	ENSG00000236008	LINC01814	-	long intergenic non-protein coding RNA 1814	ncRNA
peak2192	chr19	5762666	5763058	+	1	NA	intron (NM_152784, intron 15 of 21)	(TGGA)n|Simple_repeat|Simple_repeat	21914	NM_001134316	163154	Hs.631838	NM_153359	ENSG00000212123	PRR22	-	proline rich 22	protein-coding
peak2057	chr18	8963391	8963707	+	1	NA	Intergenic	(CA)n|Simple_repeat|Simple_repeat	-139079	NM_021074	4729	Hs.464572	NM_021074	ENSG00000178127	NDUFV2	CI-24k	NADH:ubiquinone oxidoreductase core subunit V2	protein-coding
peak1607	chr16	21582529	21584289	+	1	NA	Intergenic	L1M2|LINE|L1	-25133	NM_001288659	51108	Hs.279583	NM_016025	ENSG00000197006	METTL9	CGI-81|DREV|DREV1|PAP1	methyltransferase like 9	protein-coding
peak4546	chr8	97184260	97184525	+	1	NA	Intergenic	(GAATG)n|Simple_repeat|Simple_repeat	-11372	NM_001001557	392255	Hs.492277	NM_001001557	ENSG00000156466	GDF6	BMP-13|BMP13|CDMP2|KFM|KFS|KFS1|KFSL|SGM1|SYNS4	growth differentiation factor 6	protein-coding
peak1553	chr16	3680097	3680252	+	1	NA	Intergenic	(TTG)n|Simple_repeat|Simple_repeat	-18567	NM_032444	84464	Hs.143681	NM_032444	ENSG00000188827	SLX4	BTBD12|FANCP|MUS312	SLX4 structure-specific endonuclease subunit	protein-coding
peak1597	chr16	17144973	17145084	+	1	NA	Intergenic	L1PA16|LINE|L1	-83333	NR_135179	102723692	Hs.737758	NR_135179	ENSG00000261448	LOC102723692	-	uncharacterized LOC102723692	ncRNA
peak92	chr1	16962689	16964117	+	1	NA	Intergenic	AluJb|SINE|Alu	-6002	NR_026752	84809	Hs.631865	NR_026752	ENSG00000215908	CROCCP2	CROCCL1	ciliary rootlet coiled-coil, rootletin pseudogene 2	pseudo
peak2500	chr2	30099143	30099605	+	1	NA	intron (NM_004304, intron 1 of 28)	HAL1-2a_MD|LINE|L1	45103	NM_004304	238	Hs.654469	NM_004304	ENSG00000171094	ALK	CD246|NBLST3	ALK receptor tyrosine kinase	protein-coding
peak924	chr12	6290453	6290657	+	1	NA	Intergenic	(TG)n|Simple_repeat|Simple_repeat	-18318	NM_001330312	928	Hs.114286	NM_001769	ENSG00000010278	CD9	BTCC-1|DRAP-27|MIC3|MRP-1|TSPAN-29|TSPAN29	CD9 molecule	protein-coding
peak4395	chr7	157943968	157944324	+	1	NA	intron (NM_130842, intron 5 of 21)	intron (NM_130842, intron 5 of 21)	296869	NR_038966	100506585	Hs.661265	NR_038966	ENSG00000233038	LOC100506585	-	uncharacterized LOC100506585	ncRNA
peak2948	chr20	59075374	59076486	+	1	NA	Intergenic	(ATGGTG)n|Simple_repeat|Simple_repeat	22761	NR_039758	100616362		NR_039758	ENSG00000266140	MIR4533	-	microRNA 4533	ncRNA
peak493	chr10	43876067	43876229	+	1	NA	Intergenic	(CAAAA)n|Simple_repeat|Simple_repeat	9056	NM_001184963	53828	Hs.130497	NM_173160	ENSG00000150201	FXYD4	CHIF	FXYD domain containing ion transport regulator 4	protein-coding
peak1545	chr15	100830914	100831204	+	1	NA	intron (NM_139057, intron 3 of 21)	L1PA15|LINE|L1	51151	NM_139057	170691	Hs.513200	NM_139057	ENSG00000140470	ADAMTS17	WMS4	ADAM metallopeptidase with thrombospondin type 1 motif 17	protein-coding
peak3319	chr3	16549097	16549397	+	1	NA	intron (NM_015150, intron 1 of 9)	(CA)n|Simple_repeat|Simple_repeat	5975	NM_015150	23180	Hs.98910	NM_015150	ENSG00000131378	RFTN1	MIG2|PIB10|PIG9|RAFTLIN	raftlin, lipid raft linker 1	protein-coding
peak3953	chr6	35296748	35297104	+	1	NA	Intergenic	L1ME4a|LINE|L1	-13409	NM_001171819	5467	Hs.696032	NM_006238	ENSG00000112033	PPARD	FAAR|NR1C2|NUC1|NUCI|NUCII|PPARB	peroxisome proliferator activated receptor delta	protein-coding
peak1931	chr17	38243298	38243464	+	1	NA	intron (NM_199334, intron 7 of 8)	(CA)n|Simple_repeat|Simple_repeat	13597	NM_021724	9572	Hs.724	NM_021724	ENSG00000126368	NR1D1	EAR1|REVERBA|REVERBalpha|THRA1|THRAL|ear-1|hRev	nuclear receptor subfamily 1 group D member 1	protein-coding
peak3367	chr3	57696575	57696698	+	1	NA	Intergenic	L1M4|LINE|L1	17704	NR_135550	101929159	Hs.434396	NR_135550	ENSG00000241933	DENND6A-DT	-	DENND6A divergent transcript	ncRNA
peak4847	chr9	136465092	136465308	+	1	NA	Intergenic	(TG)n|Simple_repeat|Simple_repeat	-19832	NM_001080515	642968	Hs.173134	NM_001080515	ENSG00000196990	FAM163B	C9orf166	family with sequence similarity 163 member B	protein-coding
peak4032	chr6	149570236	149570470	+	1	NA	intron (NR_149096, intron 1 of 2)	intron (NR_149096, intron 1 of 2)	8334	NR_149096	105378049	Hs.615624	NR_149096	ENSG00000225924	TAB2-AS1	-	TAB2 antisense RNA 1	ncRNA
peak732	chr11	44295831	44296258	+	1	NA	intron (NM_021926, intron 2 of 3)	(TTGTG)n|Simple_repeat|Simple_repeat	35672	NM_021926	60529	Hs.436055	NM_021926	ENSG00000052850	ALX4	CRS5|FND2	ALX homeobox 4	protein-coding
peak3245	chr22	47044163	47044511	+	1	NA	intron (NM_015124, intron 3 of 18)	(TGGA)n|Simple_repeat|Simple_repeat	28038	NM_015124	23151	Hs.475150	NM_015124	ENSG00000075240	GRAMD4	DIP|dA59H18.1|dJ439F8.1	GRAM domain containing 4	protein-coding
peak3652	chr4	147207141	147208114	+	1	NA	intron (NR_133924, intron 7 of 9)	intron (NR_133924, intron 7 of 9)	71937	NM_001354631	345051	Hs.170876	NM_001354631	ENSG00000250673	REELD1	-	reeler domain containing 1	protein-coding
peak478	chr10	42406439	42409409	+	1	NA	Intergenic	ALR/Alpha|Satellite|centr	455569	NR_024380	441666	Hs.255729	NR_024380	ENSG00000215146	LOC441666	-	zinc finger protein 91 pseudogene	pseudo
peak4558	chr8	117188256	117188587	+	1	NA	intron (NR_046215, intron 4 of 13)	GA-rich|Low_complexity|Low_complexity	148876	NR_046215	100859921	Hs.552281	NR_046215	ENSG00000249917	LINC00536	-	long intergenic non-protein coding RNA 536	ncRNA
peak1519	chr15	80736660	80737803	+	1	NA	intron (NM_014862, intron 1 of 18)	intron (NM_014862, intron 1 of 18)	40539	NM_014862	9915	Hs.459070	NM_014862	ENSG00000172379	ARNT2	WEDAS|bHLHe1	aryl hydrocarbon receptor nuclear translocator 2	protein-coding
peak4569	chr8	127857088	127857362	+	1	NA	Intergenic	Intergenic	-168174	NR_045262	100750225	Hs.571530	NR_045262	ENSG00000253438	PCAT1	PCA1|PCAT-1	prostate cancer associated transcript 1 (non-protein coding)	ncRNA
peak760	chr11	48953260	48953974	+	1	NA	Intergenic	ALR/Alpha|Satellite|centr	-99535	NM_001206626	283116	Hs.448644	NM_001206626	ENSG00000182053	TRIM49B	-	tripartite motif containing 49B	protein-coding
peak740	chr11	47377627	47379845	+	1	NA	intron (NM_003120, intron 4 of 4)	(CA)n|Simple_repeat|Simple_repeat	-4483	NM_000256	4607	Hs.524906	NM_000256	ENSG00000134571	MYBPC3	CMD1MM|CMH4|FHC|LVNC10|MYBP-C	myosin binding protein C, cardiac	protein-coding
peak4354	chr7	152434844	152435069	+	1	NA	Intergenic	(CA)n|Simple_repeat|Simple_repeat	-21878	NM_001040135	57180	Hs.647117	NM_020445	ENSG00000133627	ACTR3B	ARP11|ARP3BETA	ARP3 actin related protein 3 homolog B	protein-coding
peak1055	chr12	111216288	111216422	+	1	NA	Intergenic	AluSx1|SINE|Alu	-35572	NM_001244974	5501	Hs.79081	NM_002710	ENSG00000186298	PPP1CC	PP-1G|PP1C|PPP1G	protein phosphatase 1 catalytic subunit gamma	protein-coding
peak4813	chr9	129827081	129827298	+	1	NA	intron (NM_014636, intron 7 of 18)	(TTTTG)n|Simple_repeat|Simple_repeat	57855	NM_012098	23452	Hs.653262	NM_012098	ENSG00000136859	ANGPTL2	ARP2|HARP	angiopoietin like 2	protein-coding
[truncated: 3,112 more rows]
