# Supplementary material for: Dynamic gene regulation by nuclear colony-stimulating factor 1 receptor in human monocytes and macrophages
Source: Nat Commun. 2019 Apr 26;10:1935. doi: 10.1038/s41467-019-09970-9 (PMC6486619; doi:10.1038/s41467-019-09970-9)
Supplement: Supplementary file 5 — Supplementary Data 2 [file 41467_2019_9970_MOESM5_ESM.xls]

## Sheet: intesect_CFMS_broadpeaks_IDR_d0
PeakID (cmd=annotatePeaks.pl intesect_CFMS_broadpeaks_IDR_d0.bed hg19 -go intesect_CFMS_broadpeaks_IDR_d0_GO -annStats annStats_intesect_CFMS_broadpeaks_IDR_d0.txt)	Chr	Start	End	Strand	Peak Score	Focus Ratio/Region Size	Annotation	Detailed Annotation	Distance to TSS	Nearest PromoterID	Entrez ID	Nearest Unigene	Nearest Refseq	Nearest Ensembl	Gene Name	Gene Alias	Gene Description	Gene Type
peak2140	chr8	139218528	139219156	+	1	NA	intron (NM_015912, intron 7 of 19)	intron (NM_015912, intron 7 of 19)	-123054	NM_001354876	401478	Hs.654931	NM_001354876		LOC401478	-	uncharacterized LOC401478	protein-coding
peak644	chr15	22520431	22520997	+	1	NA	Intergenic	(CCCTAA)n|Simple_repeat|Simple_repeat	-7434	NR_031672	100302233		NR_031672	ENSG00000221641	MIR1268A	MIR1268|MIRN1268|hsa-mir-1268|hsa-mir-1268a	microRNA 1268a	ncRNA
peak404	chr11	117680604	117680814	+	1	NA	Intergenic	(CA)n|Simple_repeat|Simple_repeat	-12733	NM_020693	57453	Hs.659513	NM_020693	ENSG00000177103	DSCAML1	DSCAM2	DS cell adhesion molecule like 1	protein-coding
peak1497	chr22	35738659	35740023	+	1	NA	intron (NM_001135729, intron 12 of 14)	(CA)n|Simple_repeat|Simple_repeat	-6549	NR_106717	102464824		NR_106717	ENSG00000274280	MIR6069	hsa-mir-6069	microRNA 6069	ncRNA
peak946	chr18	60770451	60771234	+	1	NA	Intergenic	(GTGTG)n|Simple_repeat|Simple_repeat	215771	NM_000657	596	Hs.150749	NM_000633	ENSG00000171791	BCL2	Bcl-2|PPP1R50	BCL2, apoptosis regulator	protein-coding
peak2142	chr8	139817005	139818591	+	1	NA	intron (NM_152888, intron 10 of 64)	(TG)n|Simple_repeat|Simple_repeat	108451	NM_152888	169044	Hs.117169	NM_152888	ENSG00000169436	COL22A1	-	collagen type XXII alpha 1 chain	protein-coding
peak677	chr15	79787980	79788336	+	1	NA	Intergenic	(TG)n|Simple_repeat|Simple_repeat	63300	NM_015206	23251	Hs.301654	NM_015206	ENSG00000169330	KIAA1024	MINAR1	KIAA1024	protein-coding
peak1573	chr3	13241625	13241825	+	1	NA	Intergenic	(CA)n|Simple_repeat|Simple_repeat	-127108	NM_001134382	9922	Hs.475506	NM_014869	ENSG00000144711	IQSEC1	ARF-GEP100|ARFGEP100|BRAG2|GEP100	IQ motif and Sec7 domain 1	protein-coding
peak1838	chr6	35137370	35137569	+	1	NA	Intergenic	(CCA)n|Simple_repeat|Simple_repeat	-28282	NM_018679	6954	Hs.435371	NM_018679	ENSG00000124678	TCP11	D6S230E|FPPR	t-complex 11	protein-coding
peak308	chr10	134988079	134989671	+	1	NA	intron (NM_152643, intron 3 of 29)	(TGGA)n|Simple_repeat|Simple_repeat	14917	NM_001347864	85442	Hs.530685	NM_152643	ENSG00000171798	KNDC1	C10orf23|RASGEF2|Very-KIND|bB439H18.3|v-KIND	kinase non-catalytic C-lobe domain containing 1	protein-coding
peak244	chr10	81085689	81086604	+	1	NA	Intergenic	(TG)n|Simple_repeat|Simple_repeat	-21074	NM_005729	10105	Hs.381072	NM_005729	ENSG00000108179	PPIF	CYP3|CyP-M|Cyp-D|CypD	peptidylprolyl isomerase F	protein-coding
peak698	chr16	6742911	6743757	+	1	NA	intron (NM_018723, intron 3 of 15)	HAL1-2a_MD|LINE|L1	-80476	NM_001142334	54715	Hs.459842	NM_018723	ENSG00000078328	RBFOX1	2BP1|A2BP1|FOX-1|FOX1|HRNBP1	RNA binding fox-1 homolog 1	protein-coding
peak1482	chr22	26344173	26344388	+	1	NA	intron (NM_032608, intron 36 of 43)	(TCCA)n|Simple_repeat|Simple_repeat	206169	NM_001318245	84700	Hs.417959	NM_032608	ENSG00000133454	MYO18B	KFS4	myosin XVIIIB	protein-coding
peak350	chr11	40178115	40178285	+	1	NA	intron (NM_020929, intron 3 of 4)	L1PB1|LINE|L1	136480	NR_047674	57689	Hs.745123	NM_020929	ENSG00000148948	LRRC4C	NGL-1|NGL1	leucine rich repeat containing 4C	protein-coding
peak816	chr16	88382986	88383452	+	1	NA	Intergenic	(CA)n|Simple_repeat|Simple_repeat	-110660	NM_001127464	84627	Hs.54925	NM_001127464	ENSG00000225614	ZNF469	BCS|BCS1	zinc finger protein 469	protein-coding
peak2014	chr7	148158892	148159222	+	1	NA	Intergenic	(CA)n|Simple_repeat|Simple_repeat	-128600	NM_145304	202865	Hs.352212	NM_145304	ENSG00000170279	C7orf33	-	chromosome 7 open reading frame 33	protein-coding
peak1950	chr7	35722385	35722612	+	1	NA	intron (NM_022373, intron 2 of 8)	L1PB1|LINE|L1	12274	NM_022373	64224	Hs.643051	NM_022373	ENSG00000122557	HERPUD2	-	HERPUD family member 2	protein-coding
peak439	chr12	57289907	57290210	+	1	NA	Intergenic	(CA)n|Simple_repeat|Simple_repeat	38131	NM_148897	121214	Hs.380178	NM_148897	ENSG00000170426	SDR9C7	ARCI13|RDHS|SDR-O|SDRO	short chain dehydrogenase/reductase family 9C member 7	protein-coding
peak1095	chr19	56670327	56670744	+	1	NA	intron (NM_001253792, intron 4 of 4)	(TCCA)n|Simple_repeat|Simple_repeat	-16854	NM_033106	85569	Hs.283915	NM_033106	ENSG00000197487	GALP	-	galanin like peptide	protein-coding
peak179	chr10	3284560	3284814	+	1	NA	Intergenic	(TG)n|Simple_repeat|Simple_repeat	-69654	NR_144640	10531	Hs.528300	NM_014889	ENSG00000107959	PITRM1	MP1|PreP	pitrilysin metallopeptidase 1	protein-coding
peak995	chr19	5423709	5424068	+	1	NA	Intergenic	Intergenic	-31538	NM_181710	148066	Hs.126496	NM_181710	ENSG00000105428	ZNRF4	RNF204|SPERIZIN|Ssrzf1|spzn	zinc and ring finger 4	protein-coding
peak2247	chr9	125120050	125120266	+	1	NA	Intergenic	(AGTTG)n|Simple_repeat|Simple_repeat	-12651	NM_001271166	5742	Hs.201978	NM_000962	ENSG00000095303	PTGS1	COX1|COX3|PCOX1|PES-1|PGG/HS|PGHS-1|PGHS1|PHS1|PTGHS	prostaglandin-endoperoxide synthase 1	protein-coding
peak1227	chr2	149329551	149329699	+	1	NA	Intergenic	AluSz|SINE|Alu	-72935	NM_015630	26122	Hs.23270	NM_015630	ENSG00000135999	EPC2	EPC-LIKE	enhancer of polycomb homolog 2	protein-coding
peak381	chr11	69618428	69618799	+	1	NA	Intergenic	(TGGA)n|Simple_repeat|Simple_repeat	15579	NM_005247	2248	Hs.37092	NM_005247	ENSG00000186895	FGF3	HBGF-3|INT2	fibroblast growth factor 3	protein-coding
peak921	chr18	11996865	11997072	+	1	NA	intron (NM_014214, intron 1 of 7)	(CA)n|Simple_repeat|Simple_repeat	15541	NM_014214	3613	Hs.743311	NM_014214	ENSG00000141401	IMPA2	-	inositol monophosphatase 2	protein-coding
peak755	chr16	57104553	57105347	+	1	NA	intron (NM_032206, intron 37 of 47)	(TGAG)n|Simple_repeat|Simple_repeat	-21505	NM_152727	221184	Hs.339809	NM_152727	ENSG00000140848	CPNE2	COPN2|CPN2	copine 2	protein-coding
peak1956	chr7	39780785	39781164	+	1	NA	intron (NR_026999, intron 1 of 11)	AluJr|SINE|Alu	7807	NR_026999	349114	Hs.414183	NM_198284		LINC00265	NCRNA00265	long intergenic non-protein coding RNA 265	ncRNA
peak520	chr12	132052816	132053202	+	1	NA	Intergenic	(TCCA)n|Simple_repeat|Simple_repeat	79657	NR_146868	105370085	Hs.739274	NR_146868		LINC02414	-	long intergenic non-protein coding RNA 2414	ncRNA
peak2062	chr8	5475430	5476314	+	1	NA	Intergenic	(TG)n|Simple_repeat|Simple_repeat	-623544	NM_033225	64478	Hs.571466	NM_033225	ENSG00000183117	CSMD1	PPP1R24	CUB and Sushi multiple domains 1	protein-coding
peak1769	chr5	55160138	55160792	+	1	NA	intron (NM_001297572, intron 3 of 10)	(CA)n|Simple_repeat|Simple_repeat	11315	NM_001242636	133396	Hs.55378	NM_139017	ENSG00000164509	IL31RA	CRL|CRL3|GLM-R|GLMR|GPL|IL-31RA|PLCA2|PRO21384|hGLM-R	interleukin 31 receptor A	protein-coding
peak1030	chr19	16363849	16364397	+	1	NA	Intergenic	(CA)n|Simple_repeat|Simple_repeat	55458	NM_032493	8907	Hs.71040	NM_032493	ENSG00000072958	AP1M1	AP47|CLAPM2|CLTNM|MU-1A	adaptor related protein complex 1 subunit mu 1	protein-coding
peak86	chr1	48057537	48057833	+	1	NA	Intergenic	(TG)n|Simple_repeat|Simple_repeat	-154696	NR_126355	102724077	Hs.159718	NR_126355		LINC01389	-	long intergenic non-protein coding RNA 1389	ncRNA
peak1536	chr22	48205661	48206010	+	1	NA	intron (NR_122046, intron 8 of 8)	(TG)n|Simple_repeat|Simple_repeat	178412	NR_122046	284930	Hs.407567	NR_122046	ENSG00000224271	LOC284930	-	uncharacterized LOC284930	ncRNA
peak1644	chr4	5858413	5859099	+	1	NA	intron (NM_001014809, intron 3 of 13)	(CCA)n|Simple_repeat|Simple_repeat	30784	NM_001288662	1400	Hs.135270	NM_001313	ENSG00000072832	CRMP1	CRMP-1|DPYSL1|DRP-1|DRP1|ULIP-3	collapsin response mediator protein 1	protein-coding
peak1096	chr19	57156520	57156697	+	1	NA	intron (NM_001193628, intron 1 of 3)	(TG)n|Simple_repeat|Simple_repeat	2081	NM_001193628	147670	Hs.336588	NM_001193628	ENSG00000268182	SMIM17	-	small integral membrane protein 17	protein-coding
peak607	chr14	95532592	95533182	+	1	NA	Intergenic	(CACCAT)n|Simple_repeat|Simple_repeat	66953	NM_001195573	23405	Hs.87889	NM_030621	ENSG00000100697	DICER1	DCR1|Dicer|Dicer1e|HERNA|K12H4.8-LIKE|MNG1|RMSE2	dicer 1, ribonuclease III	protein-coding
peak1513	chr22	43491709	43491908	+	1	NA	Intergenic	(TG)n|Simple_repeat|Simple_repeat	-6374	NM_012263	25809	Hs.660298	NM_012263	ENSG00000100271	TTLL1	C22orf7|HS323M22B	tubulin tyrosine ligase like 1	protein-coding
peak538	chr13	22701505	22701711	+	1	NA	Intergenic	(CA)n|Simple_repeat|Simple_repeat	-82816	NR_103810	100506622	Hs.255773	NR_103810	ENSG00000276476	LINC00540	-	long intergenic non-protein coding RNA 540	ncRNA
peak1138	chr2	11090057	11090191	+	1	NA	Intergenic	(TGGA)n|Simple_repeat|Simple_repeat	38061	NM_002236	3754	Hs.23735	NM_002236	ENSG00000162975	KCNF1	IK8|KCNF|KV5.1|kH1	potassium voltage-gated channel modifier subfamily F member 1	protein-coding
peak1445	chr21	44035489	44036445	+	1	NA	promoter-TSS (NR_131192)	promoter-TSS (NR_131192)	-762	NR_131192	101928233	Hs.534827	NR_131192	ENSG00000225431	LINC01671	-	long intergenic non-protein coding RNA 1671	ncRNA
peak1900	chr6	167751273	167751961	+	1	NA	intron (NM_031949, intron 1 of 2)	(CA)n|Simple_repeat|Simple_repeat	13043	NM_031949	83887	Hs.520554	NM_031949	ENSG00000120440	TTLL2	C6orf104|NYD-TSPG|dJ366N23.3	tubulin tyrosine ligase like 2	protein-coding
peak362	chr11	60868908	60869242	+	1	NA	promoter-TSS (NM_014207)	promoter-TSS (NM_014207)	-855	NM_014207	921	Hs.58685	NM_014207	ENSG00000110448	CD5	LEU1|T1	CD5 molecule	protein-coding
peak1542	chr22	48728149	48728451	+	1	NA	Intergenic	(CA)n|Simple_repeat|Simple_repeat	58124	NR_036172	100422916		NR_036172	ENSG00000266508	MIR3201	-	microRNA 3201	ncRNA
peak1541	chr22	48689446	48689753	+	1	NA	Intergenic	(CACAA)n|Simple_repeat|Simple_repeat	19423	NR_036172	100422916		NR_036172	ENSG00000266508	MIR3201	-	microRNA 3201	ncRNA
peak1101	chr2	604878	605654	+	1	NA	Intergenic	(CA)n|Simple_repeat|Simple_repeat	47065	NR_136169	105373352		NR_136168		LOC105373352	-	uncharacterized LOC105373352	ncRNA
peak1663	chr4	8013914	8014483	+	1	NA	intron (NM_001130086, intron 11 of 17)	(TCCA)n|Simple_repeat|Simple_repeat	-7090	NR_029511	407052		NR_029511	ENSG00000207807	MIR95	MIRN95|hsa-mir-95|miR-95	microRNA 95	ncRNA
peak1251	chr2	233763571	233763947	+	1	NA	intron (NM_001114090, intron 3 of 12)	(TG)n|Simple_repeat|Simple_repeat	23269	NR_144372	389084	Hs.657509	NM_206895	ENSG00000182600	SNORC	ASCL830|C2orf82|UNQ830	secondary ossification center associated regulator of chondrocyte maturation	protein-coding
peak1877	chr6	160877682	160877970	+	1	NA	Intergenic	(TGG)n|Simple_repeat|Simple_repeat	54330	NR_028093	80350	Hs.654503	NM_024492	ENSG00000213071	LPAL2	APOA2|APOAL|APOARGC|apo(a)rg-C	lipoprotein(a) like 2, pseudogene	pseudo
peak13	chr1	4356065	4356536	+	1	NA	Intergenic	(TCCA)n|Simple_repeat|Simple_repeat	-115811	NR_027088	284661	Hs.278112	NR_027088	ENSG00000235054	LINC01777	-	long intergenic non-protein coding RNA 1777	ncRNA
peak684	chr15	94575603	94575788	+	1	NA	intron (NR_120320, intron 2 of 8)	FRAM|SINE|Alu	75472	NR_120320	101927112	Hs.134687	NR_120320	ENSG00000259724	LINC01581	-	long intergenic non-protein coding RNA 1581	ncRNA
peak40	chr1	9318828	9319010	+	1	NA	intron (NM_004285, intron 3 of 4)	HAL1-2a_MD|LINE|L1	19016	NM_001282587	9563	Hs.463511	NM_004285	ENSG00000049239	H6PD	CORTRD1|G6PDH|GDH	hexose-6-phosphate dehydrogenase/glucose 1-dehydrogenase	protein-coding
peak2200	chr9	91119276	91119577	+	1	NA	Intergenic	(TG)n|Simple_repeat|Simple_repeat	-30590	NM_001161625	158046	Hs.734507	NM_145283	ENSG00000130045	NXNL2	C9orf121|RDCVF2|RdCVF2L	nucleoredoxin like 2	protein-coding
peak708	chr16	11732857	11733290	+	1	NA	Intergenic	(TGGA)n|Simple_repeat|Simple_repeat	-29216	NM_003498	8303	Hs.618526	NM_003498	ENSG00000184602	SNN	-	stannin	protein-coding
peak233	chr10	50949651	50950370	+	1	NA	intron (NM_001347820, intron 14 of 21)	(CA)n|Simple_repeat|Simple_repeat	20035	NM_001347819	55753	Hs.17860	NM_018245	ENSG00000197444	OGDHL	-	oxoglutarate dehydrogenase like	protein-coding
peak1498	chr22	35834881	35835347	+	1	NA	Intergenic	(TCCA)n|Simple_repeat|Simple_repeat	38998	NM_006739	4174	Hs.517582	NM_006739	ENSG00000100297	MCM5	CDC46|MGORS8|P1-CDC46	minichromosome maintenance complex component 5	protein-coding
peak2181	chr9	6594579	6594931	+	1	NA	intron (NM_000170, intron 9 of 24)	A-rich|Low_complexity|Low_complexity	50937	NM_000170	2731	Hs.584238	NM_000170	ENSG00000178445	GLDC	GCE|GCSP|HYGN1	glycine decarboxylase	protein-coding
peak1985	chr7	73140515	73140794	+	1	NA	Intergenic	HAL1-3A_ME|LINE|L1	-6637	NM_004603	6804	Hs.647024	NM_004603	ENSG00000106089	STX1A	HPC-1|P35-1|STX1|SYN1A	syntaxin 1A	protein-coding
peak215	chr10	43227738	43228009	+	1	NA	Intergenic	Intergenic	-22717	NR_134498	105378269	Hs.448616	NR_134498		LOC105378269	-	uncharacterized LOC105378269	ncRNA
peak869	chr17	52628825	52629036	+	1	NA	Intergenic	(TTTTG)n|Simple_repeat|Simple_repeat	-349122	NM_001321173	10040	Hs.153504	NM_005486	ENSG00000141198	TOM1L1	SRCASM	target of myb1 like 1 membrane trafficking protein	protein-coding
peak1756	chr5	9408005	9408312	+	1	NA	intron (NM_003966, intron 2 of 22)	(CCA)n|Simple_repeat|Simple_repeat	-103287	NR_109935	101929338	Hs.675861	NR_109935	ENSG00000251370	SEMA5A-AS1	CTD-2201E9.1	SEMA5A antisense RNA 1	ncRNA
peak1658	chr4	7641141	7642221	+	1	NA	intron (NM_020777, intron 4 of 26)	intron (NM_020777, intron 4 of 26)	-114136	NR_026892	84740	Hs.663029	NM_032654	ENSG00000272620	AFAP1-AS1	AFAP1-AS|AFAP1AS	AFAP1 antisense RNA 1	ncRNA
peak1358	chr20	48235672	48236415	+	1	NA	Intergenic	(TGGA)n|Simple_repeat|Simple_repeat	-51336	NM_000961	5740	Hs.302085	NM_000961	ENSG00000124212	PTGIS	CYP8|CYP8A1|PGIS|PTGI	prostaglandin I2 synthase	protein-coding
peak638	chr14	106155199	106157501	+	1	NA	Intergenic	(CA)n|Simple_repeat|Simple_repeat	-17206	NR_046211	2003	Hs.744419	NR_046211		ELK2AP	ELK2|ELK2.1|ELK2P1	ELK2A, member of ETS oncogene family, pseudogene	pseudo
peak813	chr16	88087845	88088116	+	1	NA	intron (NM_001173539, intron 11 of 12)	(CCA)n|Simple_repeat|Simple_repeat	46611	NR_120310	400553	Hs.592071	NR_120310	ENSG00000205037	LOC400553	-	uncharacterized LOC400553	ncRNA
peak1275	chr2	239621887	239622671	+	1	NA	Intergenic	(CA)n|Simple_repeat|Simple_repeat	-134394	NM_057179	117581	Hs.422585	NM_057179	ENSG00000233608	TWIST2	AMS|BBRSAY|DERMO1|FFDD3|SETLSS|bHLHa39	twist family bHLH transcription factor 2	protein-coding
peak1728	chr5	1929207	1930254	+	1	NA	Intergenic	(TG)n|Simple_repeat|Simple_repeat	42285	NR_109912	101929081	Hs.519180	NR_109912	ENSG00000249326	CTD-2194D22.4	-	uncharacterized LOC101929081	ncRNA
peak907	chr17	78471693	78471910	+	1	NA	Intergenic	(TG)n|Simple_repeat|Simple_repeat	-21397	NM_002522	4884	Hs.514556	NM_002522	ENSG00000171246	NPTX1	NP1	neuronal pentraxin 1	protein-coding
peak1017	chr19	8787776	8788954	+	1	NA	Intergenic	(TCCA)n|Simple_repeat|Simple_repeat	20815	NM_178525	284382	Hs.209206	NM_178525	ENSG00000181786	ACTL9	HSD21	actin like 9	protein-coding
peak39	chr1	9120088	9120703	+	1	NA	intron (NM_003039, intron 1 of 11)	(CA)n|Simple_repeat|Simple_repeat	9492	NM_003039	6518	Hs.530003	NM_003039	ENSG00000142583	SLC2A5	GLUT-5|GLUT5	solute carrier family 2 member 5	protein-coding
peak988	chr19	4035663	4036666	+	1	NA	intron (NM_015897, intron 9 of 10)	(CATA)n|Simple_repeat|Simple_repeat	28568	NM_015897	51588	Hs.105779	NM_015897	ENSG00000105229	PIAS4	PIAS-gamma|PIASY|Piasg|ZMIZ6	protein inhibitor of activated STAT 4	protein-coding
peak1732	chr5	2439707	2439937	+	1	NA	Intergenic	(CAT)n|Simple_repeat|Simple_repeat	-127507	NR_104616	100506858	Hs.445071	NR_104616		LOC100506858	-	uncharacterized LOC100506858	ncRNA
peak35	chr1	7667203	7667702	+	1	NA	intron (NM_001349608, intron 5 of 21)	(TGGA)n|Simple_repeat|Simple_repeat	-62338	NM_001349623	23261	Hs.397705	NM_015215	ENSG00000171735	CAMTA1	CANPMR	calmodulin binding transcription activator 1	protein-coding
peak1494	chr22	28044841	28045335	+	1	NA	Intergenic	(TGGA)n|Simple_repeat|Simple_repeat	152398	NM_002430	4330	Hs.268515	NM_002430	ENSG00000169184	MN1	MGCR|MGCR1|MGCR1-PEN|dJ353E16.2	MN1 proto-oncogene, transcriptional regulator	protein-coding
peak924	chr18	22067621	22068278	+	1	NA	Intergenic	Intergenic	27356	NM_001143828	59340	Hs.287388	NM_021624	ENSG00000134489	HRH4	AXOR35|BG26|GPCR105|GPRv53|H4|H4R|HH4R	histamine receptor H4	protein-coding
peak760	chr16	58121106	58121933	+	1	NA	Intergenic	(CA)n|Simple_repeat|Simple_repeat	41777	NM_013242	29105	Hs.532755	NM_013242	ENSG00000070761	CFAP20	BUG22|C16orf80|EVORF|GTL3|fSAP23	cilia and flagella associated protein 20	protein-coding
peak446	chr12	105064205	105064736	+	1	NA	intron (NM_001173982, intron 2 of 2)	(CA)n|Simple_repeat|Simple_repeat	79059	NR_037487	100500843		NR_037487	ENSG00000264295	MIR3922	-	microRNA 3922	ncRNA
peak1866	chr6	137438259	137438515	+	1	NA	Intergenic	(TG)n|Simple_repeat|Simple_repeat	56398	NM_181309	116379	Hs.126891	NM_052962	ENSG00000164485	IL22RA2	CRF2-10|CRF2-S1|CRF2X|IL-22BP|IL-22R-alpha-2|IL-22RA2|ZCYTOR16	interleukin 22 receptor subunit alpha 2	protein-coding
peak1683	chr4	53065715	53066111	+	1	NA	Intergenic	(GTGTG)n|Simple_repeat|Simple_repeat	148416	NM_001346102	132671	Hs.527090	NM_145263	ENSG00000163071	SPATA18	Mieap|SPETEX1	spermatogenesis associated 18	protein-coding
peak944	chr18	58947543	58947690	+	1	NA	Intergenic	(CA)n|Simple_repeat|Simple_repeat	-53199	NM_031891	28316	Hs.671510	NM_031891	ENSG00000101542	CDH20	CDH7L3|Cdh7	cadherin 20	protein-coding
peak1441	chr21	43603455	43604426	+	1	NA	Intergenic	(TG)n|Simple_repeat|Simple_repeat	-15859	NM_207627	9619	Hs.124649	NM_004915	ENSG00000160179	ABCG1	ABC8|WHITE1	ATP binding cassette subfamily G member 1	protein-coding
peak618	chr14	99301803	99302497	+	1	NA	Intergenic	(CA)n|Simple_repeat|Simple_repeat	124200	NM_182560	283598	Hs.448754	NM_182560	ENSG00000176605	C14orf177	-	chromosome 14 open reading frame 177	protein-coding
peak2294	chr9	138469995	138470236	+	1	NA	intron (NR_034016, intron 3 of 5)	(TCCA)n|Simple_repeat|Simple_repeat	3344	NR_034017	100130954	Hs.550769	NR_034016	ENSG00000237339	LINC01502	-	long intergenic non-protein coding RNA 1502	ncRNA
peak414	chr11	132897337	132897710	+	1	NA	intron (NM_001012393, intron 1 of 7)	(TG)n|Simple_repeat|Simple_repeat	-83860	NM_001319105	4978	Hs.4817	NM_002545	ENSG00000183715	OPCML	IGLON1|OBCAM|OPCM	opioid binding protein/cell adhesion molecule like	protein-coding
peak2102	chr8	52413843	52414054	+	1	NA	intron (NM_144651, intron 4 of 22)	(CA)n|Simple_repeat|Simple_repeat	308057	NM_144651	137902	Hs.444882	NM_144651	ENSG00000147485	PXDNL	PMR1|PRM1|VPO2	peroxidasin like	protein-coding
peak180	chr10	3844697	3845253	+	1	NA	Intergenic	(CA)n|Simple_repeat|Simple_repeat	-17502	NM_001160125	1316	Hs.4055	NM_001300	ENSG00000067082	KLF6	BCD1|CBA1|COPEB|CPBP|GBF|PAC1|ST12|ZF9	Kruppel like factor 6	protein-coding
peak1766	chr5	35113174	35113626	+	1	NA	intron (NM_000949, intron 2 of 9)	(TCCA)n|Simple_repeat|Simple_repeat	4824	NM_001204315	5618	Hs.368587	NM_000949	ENSG00000113494	PRLR	HPRL|MFAB|RI-PRLR|hPRLrI	prolactin receptor	protein-coding
peak531	chr13	19648744	19649048	+	1	NA	intron (NR_146902, intron 4 of 4)	(CACCAT)n|Simple_repeat|Simple_repeat	43527	NR_146902	107984132	Hs.614937	NR_146902		LOC107984132	-	uncharacterized LOC107984132	ncRNA
peak1203	chr2	123616905	123617225	+	1	NA	Intergenic	(TG)n|Simple_repeat|Simple_repeat	213992	NR_147208	107985818	Hs.580182	NR_147208	ENSG00000232740	LINC01826	lnc-MKI67IP-3	long intergenic non-protein coding RNA 1826	ncRNA
peak654	chr15	28344944	28345511	+	1	NA	promoter-TSS (NM_001300984)	promoter-TSS (NM_001300984)	-769	NM_001300984	4948	Hs.654411	NM_000275	ENSG00000104044	OCA2	BEY|BEY1|BEY2|BOCA|D15S12|EYCL|EYCL2|EYCL3|HCL3|P|PED|SHEP1	OCA2 melanosomal transmembrane protein	protein-coding
peak1592	chr3	72386470	72386895	+	1	NA	Intergenic	(TG)n|Simple_repeat|Simple_repeat	109092	NM_012234	23429	Hs.7910	NM_012234	ENSG00000163602	RYBP	AAP1|APAP-1|DEDAF|YEAF1	RING1 and YY1 binding protein	protein-coding
peak909	chr17	79227363	79227636	+	1	NA	intron (NM_001037984, intron 11 of 15)	(CACCAT)n|Simple_repeat|Simple_repeat	13785	NR_148426	284184	Hs.356545	NM_001086521	ENSG00000224877	NDUFAF8	C17orf89	NADH:ubiquinone oxidoreductase complex assembly factor 8	protein-coding
peak1831	chr6	19470456	19470995	+	1	NA	Intergenic	(CA)n|Simple_repeat|Simple_repeat	20673	NR_134615	105374960	Hs.519913	NR_134615		LOC105374960	-	uncharacterized LOC105374960	ncRNA
peak887	chr17	72559394	72559893	+	1	NA	intron (NM_001324073, intron 2 of 3)	(CA)n|Simple_repeat|Simple_repeat	3839	NM_001324073	100130520		NM_001324073	ENSG00000284690	CD300H	CD300Hs	CD300c molecule-like	protein-coding
peak288	chr10	130874858	130875722	+	1	NA	Intergenic	(TG)n|Simple_repeat|Simple_repeat	164193	NR_148990	728327	Hs.454452	NR_148990	ENSG00000224190	LOC728327	-	uncharacterized LOC728327	ncRNA
peak1791	chr5	150992157	150992471	+	1	NA	Intergenic	(TG)n|Simple_repeat|Simple_repeat	-43809	NM_001447	2196	Hs.591255	NM_001447	ENSG00000086570	FAT2	CDHF8|CDHR9|HFAT2|MEGF1|SCA45	FAT atypical cadherin 2	protein-coding
peak413	chr11	132032038	132032738	+	1	NA	intron (NM_001048209, intron 3 of 7)	(TG)n|Simple_repeat|Simple_repeat	-121808	NR_046820	100874281		NR_046820		NTM-IT	NTM-IT3	NTM intronic transcript	ncRNA
peak1093	chr19	55959463	55960403	+	1	NA	Intergenic	(CA)n|Simple_repeat|Simple_repeat	-5703	NM_001145176	729956	Hs.6664	NM_175908	ENSG00000187902	SHISA7	-	shisa family member 7	protein-coding
peak987	chr19	3923583	3924109	+	1	NA	intron (NM_033064, intron 12 of 12)	(TGGA)n|Simple_repeat|Simple_repeat	-9255	NR_110316	27231	Hs.135458	NM_014446	ENSG00000077009	NMRK2	ITGB1BP3|MIBP|NRK2	nicotinamide riboside kinase 2	protein-coding
peak765	chr16	70906287	70906952	+	1	NA	intron (NM_001270974, intron 64 of 85)	(TCCA)n|Simple_repeat|Simple_repeat	-71540	NM_018052	55697	Hs.445061	NM_018052	ENSG00000103043	VAC14	ArPIKfyve|TAX1BP2|TRX	Vac14, PIKFYVE complex component	protein-coding
peak697	chr16	6422252	6423647	+	1	NA	intron (NM_018723, intron 2 of 15)	(TGGA)n|Simple_repeat|Simple_repeat	353245	NM_001308117	54715	Hs.459842	NM_018723	ENSG00000078328	RBFOX1	2BP1|A2BP1|FOX-1|FOX1|HRNBP1	RNA binding fox-1 homolog 1	protein-coding
peak1447	chr21	44090203	44090935	+	1	NA	intron (NM_001001575, intron 1 of 14)	intron (NM_001001575, intron 1 of 14)	16707	NM_001001573	5152	Hs.473927	NM_002606	ENSG00000160191	PDE9A	HSPDE9A2	phosphodiesterase 9A	protein-coding
peak532	chr13	20430089	20430271	+	1	NA	intron (NM_001039649, intron 2 of 4)	AluY|SINE|Alu	7596	NM_001039650	9205	Hs.530988	NM_014242	ENSG00000132950	ZMYM5	HSPC050|MYM|ZNF198L1|ZNF237	zinc finger MYM-type containing 5	protein-coding
peak66	chr1	25362389	25362914	+	1	NA	Intergenic	HAL1-2a_MD|LINE|L1	12657	NR_039623	100616365		NR_039623	ENSG00000264371	MIR4425	-	microRNA 4425	ncRNA
peak1290	chr2	241552946	241553676	+	1	NA	intron (NM_001195381, intron 2 of 5)	(CCCTAA)n|Simple_repeat|Simple_repeat	8486	NM_001195382	2859	Hs.112218	NM_005301	ENSG00000178623	GPR35	-	G protein-coupled receptor 35	protein-coding
peak1237	chr2	217933334	217934508	+	1	NA	Intergenic	(GTGTG)n|Simple_repeat|Simple_repeat	198426	NR_130782	101928327	Hs.350698	NR_130782	ENSG00000223874	LINC01921	-	long intergenic non-protein coding RNA 1921	ncRNA
peak156	chr1	233532130	233532379	+	1	NA	Intergenic	(CA)n|Simple_repeat|Simple_repeat	68740	NM_032435	84451	Hs.547779	NM_032435	ENSG00000143674	MAP3K21	MLK4|dJ862P8.3	mitogen-activated protein kinase kinase kinase 21	protein-coding
peak477	chr12	118209710	118210594	+	1	NA	intron (NM_173598, intron 3 of 19)	(CA)n|Simple_repeat|Simple_repeat	195876	NM_173598	283455	Hs.375836	NM_173598	ENSG00000171435	KSR2	-	kinase suppressor of ras 2	protein-coding
peak1720	chr5	882430	883176	+	1	NA	intron (NM_001009877, intron 8 of 15)	intron (NM_001009877, intron 8 of 15)	9834	NR_134296	65980	Hs.449278	NM_023924	ENSG00000028310	BRD9	LAVS3040|PRO9856	bromodomain containing 9	protein-coding
peak1066	chr19	35787826	35789909	+	1	NA	intron (NM_080600, intron 4 of 11)	(CA)n|Simple_repeat|Simple_repeat	5878	NM_002361	4099	Hs.643440	NM_002361	ENSG00000105695	MAG	GMA|S-MAG|SIGLEC-4A|SIGLEC4A|SPG75	myelin associated glycoprotein	protein-coding
peak1858	chr6	109200107	109200619	+	1	NA	intron (NM_001286609, intron 4 of 16)	(TCCA)n|Simple_repeat|Simple_repeat	30744	NM_001286609	84071	Hs.645481	NM_032131	ENSG00000118690	ARMC2	bA787I22.1	armadillo repeat containing 2	protein-coding
peak401	chr11	112272605	112273109	+	1	NA	Intergenic	(CA)n|Simple_repeat|Simple_repeat	-80098	NR_120559	101928823	Hs.126118	NR_120559	ENSG00000254968	LOC101928823	-	uncharacterized LOC101928823	ncRNA
peak1330	chr20	34622960	34623218	+	1	NA	Intergenic	(CA)n|Simple_repeat|Simple_repeat	15793	NR_027451	647979	Hs.743232	NR_027451	ENSG00000260032	NORAD	LINC00657	non-coding RNA activated by DNA damage	ncRNA
peak1797	chr5	169944626	169945144	+	1	NA	intron (NM_014592, intron 1 of 7)	(ATGGTG)n|Simple_repeat|Simple_repeat	13845	NM_001278340	30820	Hs.484111	NM_014592	ENSG00000182132	KCNIP1	KCHIP1|VABP	potassium voltage-gated channel interacting protein 1	protein-coding
peak131	chr1	203861213	203861346	+	1	NA	Intergenic	AluJb|SINE|Alu	30301	NM_001328638	6635	Hs.334612	NM_003094	ENSG00000182004	SNRPE	HYPT11|SME|Sm-E|snRNP-E	small nuclear ribonucleoprotein polypeptide E	protein-coding
peak1836	chr6	34038914	34041358	+	1	NA	intron (NM_001282847, intron 2 of 9)	(CA)n|Simple_repeat|Simple_repeat	33623	NM_001256813	2914	Hs.429018	NM_000841	ENSG00000124493	GRM4	GPRC1D|MGLUR4|mGlu4	glutamate metabotropic receptor 4	protein-coding
peak2071	chr8	11313579	11314147	+	1	NA	intron (NM_053279, intron 1 of 2)	intron (NM_053279, intron 1 of 2)	10413	NM_053279	83648	Hs.124299	NM_053279	ENSG00000154319	FAM167A	C8orf13|D8S265	family with sequence similarity 167 member A	protein-coding
peak1437	chr21	43374711	43375379	+	1	NA	Intergenic	(TG)n|Simple_repeat|Simple_repeat	-1046	NM_015500	25966	Hs.473894	NM_015500	ENSG00000157617	C2CD2	C21orf25|C21orf258|TMEM24L	C2 calcium dependent domain containing 2	protein-coding
peak902	chr17	76635389	76635606	+	1	NA	Intergenic	(TG)n|Simple_repeat|Simple_repeat	-7358	NR_110848	101928710	Hs.464224	NR_110848	ENSG00000267123	LINC02081	XLOC_012582	long intergenic non-protein coding RNA 2081	ncRNA
peak967	chr18	77302104	77302733	+	1	NA	Intergenic	(TCCA)n|Simple_repeat|Simple_repeat	-36864	NR_148949	284240	Hs.448912	NR_148949		LOC284240	-	uncharacterized LOC284240	ncRNA
peak383	chr11	69964995	69965915	+	1	NA	intron (NR_030691, intron 8 of 24)	(TGGA)n|Simple_repeat|Simple_repeat	33939	NR_030691	55107	Hs.503074	NM_018043	ENSG00000131620	ANO1	DOG1|ORAOV2|TAOS2|TMEM16A	anoctamin 1	protein-coding
peak1487	chr22	27404407	27404611	+	1	NA	Intergenic	(CAT)n|Simple_repeat|Simple_repeat	51971	NM_001318329	284898	Hs.350813	NM_001318329		LOC284898	-	uncharacterized LOC284898	protein-coding
peak2184	chr9	37036022	37036366	+	1	NA	Intergenic	CpG	-1718	NM_001280552	5079	Hs.654464	NM_016734	ENSG00000196092	PAX5	ALL3|BSAP	paired box 5	protein-coding
peak273	chr10	125013878	125015239	+	1	NA	Intergenic	HAL1-2a_MD|LINE|L1	100798	NM_001007793	9184	Hs.418533	NM_004725	ENSG00000154473	BUB3	BUB3L|hBUB3	BUB3, mitotic checkpoint protein	protein-coding
peak1192	chr2	109882483	109882829	+	1	NA	intron (NM_001099289, intron 1 of 9)	(TG)n|Simple_repeat|Simple_repeat	47425	NR_036224	100423027		NR_036224	ENSG00000265965	MIR4266	-	microRNA 4266	ncRNA
peak1746	chr5	4420145	4420460	+	1	NA	Intergenic	(TG)n|Simple_repeat|Simple_repeat	-353292	NR_104619	101929153	Hs.385526	NR_104619	ENSG00000249521	LINC02114	-	long intergenic non-protein coding RNA 2114	ncRNA
peak56	chr1	19128054	19129002	+	1	NA	Intergenic	HAL1-2a_MD|LINE|L1	57627	NM_152232	80834	Hs.553548	NM_152232	ENSG00000179002	TAS1R2	GPR71|T1R2|TR2	taste 1 receptor member 2	protein-coding
peak1244	chr2	223636643	223636930	+	1	NA	Intergenic	(TG)n|Simple_repeat|Simple_repeat	-88866	NM_001354158	2181	Hs.655772	NM_004457	ENSG00000123983	ACSL3	ACS3|FACL3|LACS 3|LACS3|PRO2194	acyl-CoA synthetase long chain family member 3	protein-coding
peak293	chr10	132723468	132725077	+	1	NA	Intergenic	(TG)n|Simple_repeat|Simple_repeat	36659	NR_036180	100422867		NR_036180	ENSG00000264803	MIR378C	mir-378c	microRNA 378c	ncRNA
peak1851	chr6	44593838	44594140	+	1	NA	Intergenic	(TG)n|Simple_repeat|Simple_repeat	-74371	NR_134609	105375075	Hs.123393	NR_134609		LOC105375075	-	uncharacterized LOC105375075	ncRNA
peak687	chr15	98981153	98981329	+	1	NA	3' UTR (NM_182562, exon 7 of 7)	3' UTR (NM_182562, exon 7 of 7)	-17014	NR_146567	105371011		NR_146566		LINC02351	-	long intergenic non-protein coding RNA 2351	ncRNA
peak397	chr11	92438438	92439246	+	1	NA	intron (NM_001008781, intron 3 of 24)	intron (NM_001008781, intron 3 of 24)	209952	NR_135091	105369431	Hs.532389	NR_135091		LOC105369431	-	uncharacterized LOC105369431	ncRNA
peak164	chr1	244162005	244162325	+	1	NA	intron (NR_033883, intron 2 of 11)	(CA)n|Simple_repeat|Simple_repeat	-50076	NM_001278196	10472	Hs.69997	NM_006352	ENSG00000179456	ZBTB18	C2H2-171|MRD22|RP58|TAZ-1|ZNF238	zinc finger and BTB domain containing 18	protein-coding
peak839	chr17	20772454	20773050	+	1	NA	intron (NR_104185, intron 1 of 2)	REP522|Satellite|telo	1006	NR_104185	440416	Hs.661076	NR_104185	ENSG00000233098	CCDC144NL-AS1	-	CCDC144NL antisense RNA 1	ncRNA
peak55	chr1	18699117	18699339	+	1	NA	intron (NM_032880, intron 6 of 9)	(TGGA)n|Simple_repeat|Simple_repeat	-108196	NM_152375	127707	Hs.406913	NM_152375	ENSG00000179023	KLHDC7A	-	kelch domain containing 7A	protein-coding
peak540	chr13	23507711	23508287	+	1	NA	Intergenic	(CA)n|Simple_repeat|Simple_repeat	-17491	NR_138043	100996930	Hs.380803	NR_138043		LINC00621	-	long intergenic non-protein coding RNA 621	ncRNA
peak321	chr11	1752233	1752788	+	1	NA	Intergenic	(CA)n|Simple_repeat|Simple_repeat	19314	NM_001170820	402778	Hs.121575	NM_001170820	ENSG00000244242	IFITM10	DSPA3	interferon induced transmembrane protein 10	protein-coding
peak2078	chr8	20871420	20871734	+	1	NA	Intergenic	Intergenic	40080	NR_033894	286114	Hs.651884	NR_033894	ENSG00000253199	LINC02153	-	long intergenic non-protein coding RNA 2153	ncRNA
peak643	chr15	20546204	20547414	+	1	NA	Intergenic	(CAGC)n|Simple_repeat|Simple_repeat	58812	NR_038836	646096	Hs.448789	NR_038836	ENSG00000259156	CHEK2P2	-	checkpoint kinase 2 pseudogene 2	pseudo
peak1302	chr20	4094647	4094900	+	1	NA	Intergenic	(TG)n|Simple_repeat|Simple_repeat	-34653	NM_175841	54498	Hs.433337	NM_175839	ENSG00000088826	SMOX	C20orf16|PAO|PAO-1|PAO1|PAOH|PAOH1|SMO	spermine oxidase	protein-coding
peak1241	chr2	218895590	218896243	+	1	NA	Intergenic	(TG)n|Simple_repeat|Simple_repeat	-3741	NR_034176	285180	Hs.570069	NM_198483	ENSG00000188282	RUFY4	ZFYVE31	RUN and FYVE domain containing 4	protein-coding
peak429	chr12	13293056	13294078	+	1	NA	Intergenic	Intergenic	-36937	NM_001080554	83445	Hs.240053	NM_031289	ENSG00000111305	GSG1	-	germ cell associated 1	protein-coding
peak1942	chr7	12834401	12834732	+	1	NA	Intergenic	Intergenic	107655	NM_005738	10124	Hs.245540	NM_005738	ENSG00000122644	ARL4A	ARL4	ADP ribosylation factor like GTPase 4A	protein-coding
peak936	chr18	46572519	46572984	+	1	NA	intron (NM_001353215, intron 16 of 16)	(CA)n|Simple_repeat|Simple_repeat	3387	NR_039898	100616420		NR_039898	ENSG00000263849	MIR4744	-	microRNA 4744	ncRNA
peak702	chr16	7411775	7412781	+	1	NA	intron (NM_145891, intron 1 of 12)	(TG)n|Simple_repeat|Simple_repeat	29527	NM_145891	54715	Hs.459842	NM_018723	ENSG00000078328	RBFOX1	2BP1|A2BP1|FOX-1|FOX1|HRNBP1	RNA binding fox-1 homolog 1	protein-coding
peak1922	chr7	447972	448318	+	1	NA	Intergenic	(TCCA)n|Simple_repeat|Simple_repeat	28754	NR_033960	442497	Hs.704269	NR_033960	ENSG00000249574	LOC442497	-	uncharacterized LOC442497	ncRNA
peak489	chr12	125999786	126000732	+	1	NA	intron (NM_052907, intron 3 of 8)	(CA)n|Simple_repeat|Simple_repeat	-106739	NM_001286219	114795	Hs.524838	NM_052907	ENSG00000139364	TMEM132B	-	transmembrane protein 132B	protein-coding
peak979	chr19	2590763	2590967	+	1	NA	intron (NM_052847, intron 2 of 4)	(TCCA)n|Simple_repeat|Simple_repeat	-39848	NR_107004	102465838		NR_107004	ENSG00000277904	MIR7850	hsa-mir-7850	microRNA 7850	ncRNA
peak2202	chr9	91345213	91346082	+	1	NA	Intergenic	(TCCA)n|Simple_repeat|Simple_repeat	15173	NR_036252	100423015		NR_036252	ENSG00000265873	MIR4289	-	microRNA 4289	ncRNA
peak51	chr1	15436073	15436880	+	1	NA	intron (NM_201628, intron 13 of 14)	(TG)n|Simple_repeat|Simple_repeat	42484	NR_027136	200197	Hs.531424	NM_182534	ENSG00000175147	TMEM51-AS1	C1orf126	TMEM51 antisense RNA 1	ncRNA
peak2072	chr8	11416791	11417046	+	1	NA	intron (NM_001330465, intron 9 of 11)	(CA)n|Simple_repeat|Simple_repeat	-17126	NR_040035	83655	Hs.742430	NR_040035	ENSG00000170983	LINC00208	C8orf14|NCRNA00208|VIR35	long intergenic non-protein coding RNA 208	ncRNA
peak801	chr16	86885658	86886014	+	1	NA	Intergenic	HAL1-2a_MD|LINE|L1	130139	NR_135183	102724344	Hs.585769	NR_135182	ENSG00000261175	LINC02188	-	long intergenic non-protein coding RNA 2188	ncRNA
peak34	chr1	7628241	7629729	+	1	NA	intron (NM_001349608, intron 5 of 21)	(CACCAT)n|Simple_repeat|Simple_repeat	-100805	NM_001349623	23261	Hs.397705	NM_015215	ENSG00000171735	CAMTA1	CANPMR	calmodulin binding transcription activator 1	protein-coding
peak1615	chr3	194257272	194257454	+	1	NA	Intergenic	AluJb|SINE|Alu	-47634	NR_047575	100507297	Hs.586059	NR_047573		TMEM44-AS1	-	TMEM44 antisense RNA 1	ncRNA
peak27	chr1	5889522	5889875	+	1	NA	Intergenic	HAL1-2a_MD|LINE|L1	33103	NR_039838	100616421		NR_039838	ENSG00000264101	MIR4689	mir-4689	microRNA 4689	ncRNA
peak2024	chr7	153790125	153790487	+	1	NA	intron (NM_001290253, intron 1 of 5)	(CACAT)n|Simple_repeat|Simple_repeat	-32651	NR_136254	101929998	Hs.689473	NR_136254		LOC101929998	-	uncharacterized LOC101929998	ncRNA
peak1411	chr21	34563461	34563987	+	1	NA	Intergenic	(TTGG)n|Simple_repeat|Simple_repeat	-21183	NR_024102	728409	Hs.125234	NR_024102	ENSG00000229086	LINC01548	C21orf54	long intergenic non-protein coding RNA 1548	ncRNA
peak1281	chr2	240389183	240389798	+	1	NA	Intergenic	(TG)n|Simple_repeat|Simple_repeat	66048	NR_135577	101928111	Hs.534680	NR_135575	ENSG00000222020	LOC101928111	-	uncharacterized LOC101928111	ncRNA
peak32	chr1	7207738	7208364	+	1	NA	intron (NM_001349608, intron 3 of 21)	intron (NM_001349608, intron 3 of 21)	241763	NR_146201	102725193	Hs.666120	NR_146199	ENSG00000237728	LOC102725193	-	uncharacterized LOC102725193	ncRNA
peak1893	chr6	166207614	166208187	+	1	NA	Intergenic	(CA)n|Simple_repeat|Simple_repeat	-132312	NM_006661	10846	Hs.348762	NM_006661	ENSG00000112541	PDE10A	ADSD2|HSPDE10A|IOLOD|LINC00473|PDE10A19	phosphodiesterase 10A	protein-coding
peak1734	chr5	2531493	2532360	+	1	NA	Intergenic	(CA)n|Simple_repeat|Simple_repeat	-180779	NR_145480	101234261		NR_145480	ENSG00000281560	LSINCT5	-	long stress-induced non-coding transcript 5	ncRNA
peak928	chr18	35360359	35361342	+	1	NA	Intergenic	(CA)n|Simple_repeat|Simple_repeat	123752	NR_036202	100422857		NR_036202	ENSG00000266530	MIR4318	-	microRNA 4318	ncRNA
peak1305	chr20	11014792	11015280	+	1	NA	Intergenic	(TGG)n|Simple_repeat|Simple_repeat	7844	NR_146878	728434	Hs.570365	NR_146878	ENSG00000125899	C20orf187	-	chromosome 20 open reading frame 187 (putative)	ncRNA
peak514	chr12	131584461	131585112	+	1	NA	intron (NM_001330497, intron 16 of 25)	HAL1-2a_MD|LINE|L1	-64770	NR_026670	116437	Hs.675497	NR_026670	ENSG00000204603	LINC01257	-	long intergenic non-protein coding RNA 1257	ncRNA
peak2145	chr8	139894558	139895035	+	1	NA	intron (NM_152888, intron 2 of 64)	intron (NM_152888, intron 2 of 64)	31453	NM_152888	169044	Hs.117169	NM_152888	ENSG00000169436	COL22A1	-	collagen type XXII alpha 1 chain	protein-coding
peak1643	chr4	5672161	5672456	+	1	NA	intron (NM_147127, intron 7 of 21)	HAL1-2a_MD|LINE|L1	37986	NM_147127	132884	Hs.87306	NM_147127	ENSG00000173040	EVC2	LBN|WAD	EvC ciliary complex subunit 2	protein-coding
peak1427	chr21	41510171	41511903	+	1	NA	intron (NM_001389, intron 18 of 32)	(TG)n|Simple_repeat|Simple_repeat	73321	NR_039917	100616148		NR_039917	ENSG00000263973	MIR4760	-	microRNA 4760	ncRNA
peak1610	chr3	184132285	184132627	+	1	NA	intron (NM_001348206, intron 1 of 2)	(TG)n|Simple_repeat|Simple_repeat	13131	NM_001322103	105374250	Hs.129464	NM_001322103		LINC02054	-	long intergenic non-protein coding RNA 2054	protein-coding
peak2084	chr8	27427331	27427671	+	1	NA	Intergenic	(TGGA)n|Simple_repeat|Simple_repeat	40767	NR_106902	102465508		NR_106902	ENSG00000284280	MIR6843	hsa-mir-6843	microRNA 6843	ncRNA
peak282	chr10	129595643	129595973	+	1	NA	Intergenic	(TCCA)n|Simple_repeat|Simple_repeat	60270	NM_207426	399823	Hs.449674	NM_207426	ENSG00000186766	FOXI2	-	forkhead box I2	protein-coding
peak1824	chr6	6822042	6822380	+	1	NA	Intergenic	(ATG)n|Simple_repeat|Simple_repeat	-199152	NR_026970	285780	Hs.655737	NM_173675	ENSG00000216863	LY86-AS1	LY86-AS|LY86AS	LY86 antisense RNA 1	ncRNA
peak1224	chr2	135182879	135183097	+	1	NA	intron (NM_002410, intron 13 of 15)	HAL1|LINE|L1	171158	NM_002410	4249	Hs.4988	NM_002410	ENSG00000152127	MGAT5	GNT-V|GNT-VA	mannosyl (alpha-1,6-)-glycoprotein beta-1,6-N-acetyl-glucosaminyltransferase	protein-coding
peak1997	chr7	103021202	103022445	+	1	NA	intron (NM_198999, intron 14 of 19)	(CA)n|Simple_repeat|Simple_repeat	33852	NM_002803	5701	Hs.437366	NM_002803	ENSG00000161057	PSMC2	MSS1|Nbla10058|S7	proteasome 26S subunit, ATPase 2	protein-coding
peak826	chr17	6614767	6615045	+	1	NA	intron (NM_001143838, intron 1 of 10)	(TG)n|Simple_repeat|Simple_repeat	1834	NM_001143838	284111	Hs.399496	NM_177550	ENSG00000141485	SLC13A5	EIEE25|INDY|NACT|mIndy	solute carrier family 13 member 5	protein-coding
peak2008	chr7	140354493	140354938	+	1	NA	Intergenic	(CCA)n|Simple_repeat|Simple_repeat	-13429	NM_001318053	27147	Hs.6385	NM_015689	ENSG00000146966	DENND2A	FAM31D|KIAA1277	DENN domain containing 2A	protein-coding
peak1191	chr2	109815764	109816128	+	1	NA	intron (NM_001099289, intron 1 of 9)	(GAATG)n|Satellite|Satellite	-57902	NR_036223	100422863		NR_036223	ENSG00000264934	MIR4265	-	microRNA 4265	ncRNA
peak971	chr19	323237	323956	+	1	NA	intron (NM_001346105, intron 6 of 12)	intron (NM_001346105, intron 6 of 12)	21245	NM_001346105	54531	Hs.101891	NM_017550	ENSG00000105556	MIER2	KIAA1193|Mi-er2	MIER family member 2	protein-coding
peak2161	chr8	143089461	143089865	+	1	NA	Intergenic	Intergenic	-10006	NR_130468	100616374		NR_130468	ENSG00000265612	MIR4539	-	microRNA 4539	ncRNA
peak2208	chr9	92099337	92099863	+	1	NA	Intergenic	(GTGTG)n|Simple_repeat|Simple_repeat	-4989	NM_006378	10507	Hs.494406	NM_006378	ENSG00000187764	SEMA4D	C9orf164|CD100|COLL4|M-sema-G|SEMAJ|coll-4	semaphorin 4D	protein-coding
peak1860	chr6	118088020	118088190	+	1	NA	Intergenic	L1M1|LINE|L1	91482	NM_138459	116150	Hs.289008	NM_138459	ENSG00000153989	NUS1	C6orf68|CDG1AA|MGC:7199|MRD55|NgBR|TANGO14	NUS1, dehydrodolichyl diphosphate synthase subunit	protein-coding
peak375	chr11	67436346	67437187	+	1	NA	intron (NM_001031615, intron 1 of 9)	(TG)n|Simple_repeat|Simple_repeat	5545	NM_001354345	222	Hs.87539	NM_000695	ENSG00000132746	ALDH3B2	ALDH8	aldehyde dehydrogenase 3 family member B2	protein-coding
peak17	chr1	4707196	4707551	+	1	NA	Intergenic	HAL1-2a_MD|LINE|L1	-7732	NM_018836	55966	Hs.12473	NM_018836	ENSG00000196581	AJAP1	MOT8|SHREW-1|SHREW1	adherens junctions associated protein 1	protein-coding
peak631	chr14	105131299	105131812	+	1	NA	non-coding (NR_135293, exon 1 of 2)	non-coding (NR_135293, exon 1 of 2)	340	NR_135293	101929634	Hs.532502	NR_135293	ENSG00000260792	LINC02280	-	long intergenic non-protein coding RNA 2280	ncRNA
peak384	chr11	70040180	70041361	+	1	NA	Intergenic	Intergenic	-8499	NM_003824	8772	Hs.86131	NM_003824	ENSG00000168040	FADD	GIG3|MORT1	Fas associated via death domain	protein-coding
peak511	chr12	131068037	131069243	+	1	NA	intron (NM_001351226, intron 2 of 21)	HAL1-2a_MD|LINE|L1	44361	NM_015347	23504	Hs.657441	NM_015347	ENSG00000060709	RIMBP2	PPP1R133|RBP2|RIM-BP2	RIMS binding protein 2	protein-coding
peak2262	chr9	133834051	133834386	+	1	NA	Intergenic	HAL1-2a_MD|LINE|L1	-19763	NM_001145106	84929	Hs.133205	NM_032843	ENSG00000130720	FIBCD1	-	fibrinogen C domain containing 1	protein-coding
peak1353	chr20	47014305	47014649	+	1	NA	Intergenic	(TG)n|Simple_repeat|Simple_repeat	25823	NR_026958	284749	Hs.299080	NR_026958	ENSG00000235621	LINC00494	-	long intergenic non-protein coding RNA 494	ncRNA
peak2152	chr8	142357715	142358621	+	1	NA	Intergenic	(CA)n|Simple_repeat|Simple_repeat	7520	NR_024441	731779	Hs.586414	NR_024441	ENSG00000253595	LINC01300	-	long intergenic non-protein coding RNA 1300	ncRNA
peak1940	chr7	6741880	6742108	+	1	NA	intron (NM_006956, intron 2 of 5)	intron (NM_006956, intron 2 of 5)	4572	NM_006956	7559	Hs.431471	NM_006956	ENSG00000164631	ZNF12	GIOT-3|HZF11|KOX3|ZNF325	zinc finger protein 12	protein-coding
peak1724	chr5	1304806	1305715	+	1	NA	Intergenic	L1MA3|LINE|L1	4232	NR_039662	100616235		NR_039662	ENSG00000263670	MIR4457	mir-4457	microRNA 4457	ncRNA
peak2000	chr7	128527390	128528767	+	1	NA	intron (NM_001135914, intron 22 of 37)	(CA)n|Simple_repeat|Simple_repeat	21676	NM_001195150	100130705	Hs.641532	NM_001195150	ENSG00000272899	LOC100130705	-	uncharacterized LOC100130705	protein-coding
peak294	chr10	132870790	132870971	+	1	NA	Intergenic	(CA)n|Simple_repeat|Simple_repeat	-22601	NR_120623	101927489	Hs.659317	NR_120623	ENSG00000230098	TCERG1L-AS1	-	TCERG1L antisense RNA 1	ncRNA
peak1352	chr20	46639453	46639985	+	1	NA	Intergenic	(CACCAT)n|Simple_repeat|Simple_repeat	-20858	NR_110027	101927457	Hs.445823	NR_110027		LINC01522	-	long intergenic non-protein coding RNA 1522	ncRNA
peak46	chr1	11762271	11762536	+	1	NA	intron (NM_198545, intron 1 of 6)	(CA)n|Simple_repeat|Simple_repeat	10622	NM_198545	374946	Hs.632364	NM_198545	ENSG00000162490	DRAXIN	AGPA3119|C1orf187|UNQ3119|neucrin	dorsal inhibitory axon guidance protein	protein-coding
peak871	chr17	54886843	54887775	+	1	NA	intron (NM_001085430, intron 6 of 7)	(CA)n|Simple_repeat|Simple_repeat	23978	NM_001085430	339210	Hs.658949	NM_001085430	ENSG00000214226	C17orf67	-	chromosome 17 open reading frame 67	protein-coding
peak1259	chr2	236211269	236211610	+	1	NA	Intergenic	AluY|SINE|Alu	-191294	NM_001244888	116987	Hs.435039	NM_014914	ENSG00000157985	AGAP1	AGAP-1|CENTG2|GGAP1|cnt-g2	ArfGAP with GTPase domain, ankyrin repeat and PH domain 1	protein-coding
peak1253	chr2	233900320	233901017	+	1	NA	TTS (NM_005383)	TTS (NM_005383)	3286	NM_005383	4759	Hs.532681	NM_005383	ENSG00000115488	NEU2	SIAL2	neuraminidase 2	protein-coding
peak68	chr1	25855719	25855943	+	1	NA	Intergenic	(TG)n|Simple_repeat|Simple_repeat	-14245	NM_015627	26119	Hs.590911	NM_015627	ENSG00000157978	LDLRAP1	ARH|ARH1|ARH2|FHCB1|FHCB2	low density lipoprotein receptor adaptor protein 1	protein-coding
peak2010	chr7	142585014	142585357	+	1	NA	Intergenic	(TG)n|Simple_repeat|Simple_repeat	-1695	NM_018646	55503	Hs.302740	NM_014274	ENSG00000165125	TRPV6	ABP/ZF|CAT1|CATL|ECAC2|HSA277909|LP6728|ZFAB	transient receptor potential cation channel subfamily V member 6	protein-coding
peak1668	chr4	8685260	8685504	+	1	NA	Intergenic	(TGGA)n|Simple_repeat|Simple_repeat	90995	NM_003652	8532	Hs.61995	NM_003652	ENSG00000109625	CPZ	-	carboxypeptidase Z	protein-coding
peak986	chr19	3605864	3606130	+	1	NA	intron (NM_001060, intron 1 of 2)	(CA)n|Simple_repeat|Simple_repeat	834	NM_201636	6915	Hs.442530	NM_001060	ENSG00000006638	TBXA2R	BDPLT13|TXA2-R	thromboxane A2 receptor	protein-coding
peak660	chr15	41780089	41780307	+	1	NA	Intergenic	(CA)n|Simple_repeat|Simple_repeat	-5858	NM_002220	3706	Hs.2722	NM_002220	ENSG00000137825	ITPKA	IP3-3KA|IP3KA	inositol-trisphosphate 3-kinase A	protein-coding
peak1325	chr20	30182398	30182671	+	1	NA	Intergenic	Intergenic	-10552	NM_181353	3397	Hs.504609	NM_002165	ENSG00000125968	ID1	ID|bHLHb24	inhibitor of DNA binding 1, HLH protein	protein-coding
peak2004	chr7	132001660	132002369	+	1	NA	intron (NM_020911, intron 3 of 31)	(GGTTG)n|Simple_repeat|Simple_repeat	56394	NR_134565	101928807	Hs.552131	NR_134565		LOC101928807	-	uncharacterized LOC101928807	ncRNA
peak148	chr1	229284820	229285285	+	1	NA	Intergenic	Intergenic	25496	NR_039659	100616234		NR_039659	ENSG00000283468	MIR4454	-	microRNA 4454	ncRNA
peak1611	chr3	185843019	185844457	+	1	NA	Intergenic	(TG)n|Simple_repeat|Simple_repeat	-16837	NM_004454	2119	Hs.43697	NM_004454	ENSG00000244405	ETV5	ERM	ETS variant 5	protein-coding
peak870	chr17	54664951	54665211	+	1	NA	Intergenic	(TG)n|Simple_repeat|Simple_repeat	-5979	NM_005450	9241	Hs.248201	NM_005450	ENSG00000183691	NOG	SYM1|SYNS1|SYNS1A	noggin	protein-coding
peak1039	chr19	18405885	18406746	+	1	NA	Intergenic	(TCCA)n|Simple_repeat|Simple_repeat	13428	NR_036155	100422833		NR_036155	ENSG00000267959	MIR3188	mir-3188	microRNA 3188	ncRNA
peak1407	chr21	32653989	32654228	+	1	NA	intron (NM_001353694, intron 2 of 27)	(TGGA)n|Simple_repeat|Simple_repeat	62561	NM_001353687	7074	Hs.517228	NM_003253	ENSG00000156299	TIAM1	TIAM-1	T cell lymphoma invasion and metastasis 1	protein-coding
peak2166	chr8	143310162	143310581	+	1	NA	intron (NM_145003, intron 13 of 13)	(TGGA)n|Simple_repeat|Simple_repeat	30654	NR_024378	619434	Hs.393308	NR_024378	ENSG00000254008	LINC00051	C8orf43|NCRNA00051	long intergenic non-protein coding RNA 51	ncRNA
peak1993	chr7	98408768	98409277	+	1	NA	Intergenic	(TGG)n|Simple_repeat|Simple_repeat	58651	NM_001134451	222865	Hs.270753	NM_152913	ENSG00000166448	TMEM130	-	transmembrane protein 130	protein-coding
peak613	chr14	97754346	97754676	+	1	NA	Intergenic	(TGGA)n|Simple_repeat|Simple_repeat	133317	NR_146554	105370648		NR_146554	ENSG00000259110	LINC02304	-	long intergenic non-protein coding RNA 2304	ncRNA
peak1084	chr19	49325043	49326126	+	1	NA	intron (NM_016246, intron 5 of 8)	(ATG)n|Simple_repeat|Simple_repeat	-11264	NM_001164773	587	Hs.512670	NM_001190	ENSG00000105552	BCAT2	BCAM|BCATM|BCT2|PP18	branched chain amino acid transaminase 2	protein-coding
peak1320	chr20	23960750	23961084	+	1	NA	Intergenic	Intergenic	6595	NM_178312	92086	Hs.355394	NM_080920	ENSG00000149435	GGTLC1	GGTL6|GGTLA3|GGTLA4|dJ831C21.1|dJ831C21.2	gamma-glutamyltransferase light chain 1	protein-coding
peak12	chr1	3521624	3522106	+	1	NA	intron (NM_001409, intron 1 of 36)	(CA)n|Simple_repeat|Simple_repeat	6194	NM_001409	1953	Hs.593645	NM_001409	ENSG00000162591	MEGF6	EGFL3	multiple EGF like domains 6	protein-coding
peak1485	chr22	26542993	26543186	+	1	NA	Intergenic	(TGGA)n|Simple_repeat|Simple_repeat	-22351	NM_001184777	23544	Hs.194766	NM_021115	ENSG00000100095	SEZ6L	-	seizure related 6 homolog like	protein-coding
peak1210	chr2	127801376	127802319	+	1	NA	Intergenic	(CA)n|Simple_repeat|Simple_repeat	37794	NM_001320634	274	Hs.193163	NM_004305	ENSG00000136717	BIN1	AMPH2|AMPHL|CNM2|SH3P9	bridging integrator 1	protein-coding
peak634	chr14	106035509	106037342	+	1	NA	Intergenic	(CA)n|Simple_repeat|Simple_repeat	38233	NR_135205	105370697	Hs.148580	NR_135205		LOC105370697	-	uncharacterized LOC105370697	ncRNA
peak1348	chr20	44973570	44973779	+	1	NA	Intergenic	(TCCA)n|Simple_repeat|Simple_repeat	19423	NM_001281460	51006	Hs.593344	NM_015945	ENSG00000080189	SLC35C2	BA394O2.1|C20orf5|CGI-15|OVCOV1	solute carrier family 35 member C2	protein-coding
peak158	chr1	234667973	234668097	+	1	NA	promoter-TSS (NR_038426)	promoter-TSS (NR_038426)	-510	NR_038426	100506795	Hs.448989	NR_038426	ENSG00000231768	LINC01354	-	long intergenic non-protein coding RNA 1354	ncRNA
peak52	chr1	16484264	16484506	+	1	NA	Intergenic	(TG)n|Simple_repeat|Simple_repeat	-1781	NM_004431	1969	Hs.171596	NM_004431	ENSG00000142627	EPHA2	ARCC2|CTPA|CTPP1|CTRCT6|ECK	EPH receptor A2	protein-coding
peak1929	chr7	1345704	1345902	+	1	NA	Intergenic	(TCCA)n|Simple_repeat|Simple_repeat	73785	NM_001080461	340260		NM_001080461	ENSG00000164853	UNCX	UNCX4.1	UNC homeobox	protein-coding
peak604	chr14	95204568	95204740	+	1	NA	Intergenic	(CA)n|Simple_repeat|Simple_repeat	31845	NM_173849	145258	Hs.440438	NM_173849	ENSG00000133937	GSC	SAMS	goosecoid homeobox	protein-coding
peak682	chr15	90289258	90289902	+	1	NA	Intergenic	(CA)n|Simple_repeat|Simple_repeat	4960	NM_018670	55897	Hs.447531	NM_018670	ENSG00000166823	MESP1	bHLHc5	mesoderm posterior bHLH transcription factor 1	protein-coding
peak444	chr12	77035538	77035737	+	1	NA	Intergenic	Intergenic	-82048	NM_001003712	114882	Hs.430849	NM_020841	ENSG00000091039	OSBPL8	MST120|MSTP120|ORP8|OSBP10	oxysterol binding protein like 8	protein-coding
peak1010	chr19	7428119	7428989	+	1	NA	Intergenic	(TGGA)n|Simple_repeat|Simple_repeat	-31445	NM_015318	23370	Hs.465761	NM_015318	ENSG00000104880	ARHGEF18	P114-RhoGEF|RP78	Rho/Rac guanine nucleotide exchange factor 18	protein-coding
peak125	chr1	200509352	200509800	+	1	NA	Intergenic	(TCCA)n|Simple_repeat|Simple_repeat	78390	NM_001305792	9928	Hs.3104	NM_014875	ENSG00000118193	KIF14	MCPH20|MKS12	kinesin family member 14	protein-coding
peak705	chr16	10133826	10134594	+	1	NA	intron (NM_000833, intron 3 of 13)	intron (NM_000833, intron 3 of 13)	141714	NM_001134408	2903	Hs.411472	NM_000833	ENSG00000183454	GRIN2A	EPND|FESD|GluN2A|LKS|NMDAR2A|NR2A	glutamate ionotropic receptor NMDA type subunit 2A	protein-coding
peak1446	chr21	44082735	44083412	+	1	NA	intron (NM_001001575, intron 1 of 14)	intron (NM_001001575, intron 1 of 14)	9211	NM_001001573	5152	Hs.473927	NM_002606	ENSG00000160191	PDE9A	HSPDE9A2	phosphodiesterase 9A	protein-coding
peak1651	chr4	7364507	7364972	+	1	NA	intron (NM_020777, intron 1 of 26)	(CACCAT)n|Simple_repeat|Simple_repeat	52562	NR_039961	100616471		NR_039961	ENSG00000264658	MIR4798	-	microRNA 4798	ncRNA
peak1789	chr5	149642980	149643213	+	1	NA	intron (NM_015981, intron 3 of 18)	(CA)n|Simple_repeat|Simple_repeat	26307	NM_015981	815	Hs.743976	NM_015981	ENSG00000070808	CAMK2A	CAMKA|MRD53	calcium/calmodulin dependent protein kinase II alpha	protein-coding
peak885	chr17	72072309	72072932	+	1	NA	Intergenic	(TGG)n|Simple_repeat|Simple_repeat	-127175	NM_001035258	6169	Hs.380953	NM_000999	ENSG00000172809	RPL38	L38	ribosomal protein L38	protein-coding
peak1971	chr7	49828306	49828916	+	1	NA	intron (NM_198570, intron 2 of 3)	intron (NM_198570, intron 2 of 3)	13682	NR_136188	375567	Hs.629302	NM_198570	ENSG00000188730	VWC2	PSST739|UNQ739	von Willebrand factor C domain containing 2	protein-coding
peak814	chr16	88226321	88226600	+	1	NA	Intergenic	HAL1-2a_MD|LINE|L1	-1427	NR_110944	101928880	Hs.634835	NR_110944	ENSG00000260420	LINC02182	LA16c-444G7.2	long intergenic non-protein coding RNA 2182	ncRNA
peak370	chr11	64175238	64175485	+	1	NA	Intergenic	(TG)n|Simple_repeat|Simple_repeat	39287	NR_031602	100302280		NR_031602	ENSG00000221273	MIR1237	MIRN1237|hsa-mir-1237	microRNA 1237	ncRNA
peak1190	chr2	109553866	109554092	+	1	NA	intron (NM_022336, intron 1 of 11)	(TG)n|Simple_repeat|Simple_repeat	51849	NM_022336	10913	Hs.171971	NM_022336	ENSG00000135960	EDAR	DL|ECTD10A|ECTD10B|ED1R|ED3|ED5|EDA-A1R|EDA1R|EDA3|HRM1	ectodysplasin A receptor	protein-coding
peak2167	chr8	143336724	143337905	+	1	NA	intron (NM_145003, intron 12 of 13)	(CACCAT)n|Simple_repeat|Simple_repeat	57597	NR_024378	619434	Hs.393308	NR_024378	ENSG00000254008	LINC00051	C8orf43|NCRNA00051	long intergenic non-protein coding RNA 51	ncRNA
peak2283	chr9	137560441	137560777	+	1	NA	intron (NM_000093, intron 1 of 65)	(TCCA)n|Simple_repeat|Simple_repeat	-15920	NR_138049	414316	Hs.571561	NR_138049	ENSG00000204011	COL5A1-AS1	C9orf104|bA54A22.4	COL5A1 antisense RNA 1	ncRNA
peak1470	chr21	47511132	47511455	+	1	NA	Intergenic	HAL1-2a_MD|LINE|L1	-6740	NM_001849	1292	Hs.420269	NM_001849	ENSG00000142173	COL6A2	BTHLM1|PP3610|UCMD1	collagen type VI alpha 2 chain	protein-coding
peak305	chr10	134368087	134368408	+	1	NA	intron (NM_005539, intron 1 of 15)	(GTGTG)n|Simple_repeat|Simple_repeat	16964	NM_005539	3632	Hs.523360	NM_005539	ENSG00000068383	INPP5A	5PTASE	inositol polyphosphate-5-phosphatase A	protein-coding
peak1394	chr20	62123203	62124235	+	1	NA	intron (NM_001958, intron 5 of 7)	(TGGA)n|Simple_repeat|Simple_repeat	6949	NM_001958	1917	Hs.433839	NM_001958	ENSG00000101210	EEF1A2	EEF1AL|EF-1-alpha-2|EF1A|EIEE33|HS1|MRD38|STN|STNL	eukaryotic translation elongation factor 1 alpha 2	protein-coding
peak389	chr11	71072969	71074369	+	1	NA	Intergenic	(TGAG)n|Simple_repeat|Simple_repeat	60731	NR_038862	399923	Hs.128191	NM_001001680	ENSG00000172900	FLJ42102	-	uncharacterized LOC399923	ncRNA
peak317	chr11	1141293	1142202	+	1	NA	Intergenic	(TG)n|Simple_repeat|Simple_repeat	-9833	NM_001304359	4586	Hs.534332	NM_017511	ENSG00000215182	MUC5AC	MUC5|TBM|leB|mucin	mucin 5AC, oligomeric mucus/gel-forming	protein-coding
peak718	chr16	21582529	21584289	+	1	NA	Intergenic	L1M2|LINE|L1	-25133	NM_001288660	51108	Hs.279583	NM_016025	ENSG00000197006	METTL9	CGI-81|DREV|DREV1|PAP1	methyltransferase like 9	protein-coding
peak1050	chr19	30615937	30616145	+	1	NA	Intergenic	L1MC3|LINE|L1	182895	NM_003796	8725	Hs.466391	NM_003796	ENSG00000105176	URI1	C19orf2|NNX3|PPP1R19|RMP|URI	URI1, prefoldin like chaperone	protein-coding
peak789	chr16	85467252	85467436	+	1	NA	Intergenic	(TGGA)n|Simple_repeat|Simple_repeat	-127413	NR_049816	100847022		NR_049816	ENSG00000266307	MIR5093	-	microRNA 5093	ncRNA
peak1765	chr5	33671821	33672456	+	1	NA	intron (NM_001324512, intron 5 of 21)	(CA)n|Simple_repeat|Simple_repeat	220159	NM_030955	81792	Hs.12680	NM_030955	ENSG00000151388	ADAMTS12	PRO4389	ADAM metallopeptidase with thrombospondin type 1 motif 12	protein-coding
peak655	chr15	29592121	29592475	+	1	NA	intron (NM_015307, intron 2 of 10)	(TGGA)n|Simple_repeat|Simple_repeat	-30278	NM_138704	56160	Hs.94011	NM_138704	ENSG00000185115	NSMCE3	HCA4|LICS|MAGEG1|MAGEL3|NDNL2|NSE3	NSE3 homolog, SMC5-SMC6 complex component	protein-coding
peak855	chr17	36405604	36405877	+	1	NA	intron (NR_036750, intron 1 of 11)	AluSx|SINE|Alu	7516	NR_036750	440434	Hs.443837	NR_036750	ENSG00000274487	LOC440434	-	aminopeptidase puromycin sensitive pseudogene	pseudo
peak1863	chr6	119810319	119810506	+	1	NA	intron (NR_046100, intron 1 of 5)	L1PB1|LINE|L1	2055	NR_046100	285762	Hs.571063	NR_046100		LOC285762	-	uncharacterized LOC285762	ncRNA
peak970	chr18	77935097	77935479	+	1	NA	intron (NR_028340, intron 2 of 2)	(CA)n|Simple_repeat|Simple_repeat	29481	NR_028339	100130522	Hs.352602	NM_001145731	ENSG00000267270	PARD6G-AS1	-	PARD6G antisense RNA 1	ncRNA
peak862	chr17	41990249	41990632	+	1	NA	Intergenic	(CA)n|Simple_repeat|Simple_repeat	-3361	NM_001278371	4355	Hs.514208	NM_005374	ENSG00000108852	MPP2	DLG2	membrane palmitoylated protein 2	protein-coding
peak977	chr19	2361965	2362951	+	1	NA	Intergenic	(TG)n|Simple_repeat|Simple_repeat	-27311	NM_182973	360200	Hs.465560	NM_182973	ENSG00000178297	TMPRSS9	-	transmembrane serine protease 9	protein-coding
peak2165	chr8	143303536	143304250	+	1	NA	intron (NM_145003, intron 13 of 13)	(CTCA)n|Simple_repeat|Simple_repeat	24176	NR_024378	619434	Hs.393308	NR_024378	ENSG00000254008	LINC00051	C8orf43|NCRNA00051	long intergenic non-protein coding RNA 51	ncRNA
peak1150	chr2	25148218	25148932	+	1	NA	Intergenic	(TG)n|Simple_repeat|Simple_repeat	-5689	NM_001320613	109	Hs.467898	NM_004036	ENSG00000138031	ADCY3	AC-III|AC3|BMIQ19	adenylate cyclase 3	protein-coding
peak1636	chr4	3611052	3612781	+	1	NA	Intergenic	(TCCA)n|Simple_repeat|Simple_repeat	33320	NR_040045	285492	Hs.145563	NM_173661		LINC00955	-	long intergenic non-protein coding RNA 955	ncRNA
peak1232	chr2	180638696	180638956	+	1	NA	intron (NM_152520, intron 1 of 9)	(TG)n|Simple_repeat|Simple_repeat	-27589	NR_148059	151126	Hs.655005	NM_152520	ENSG00000144331	ZNF385B	ZNF533	zinc finger protein 385B	protein-coding
peak703	chr16	7520439	7520701	+	1	NA	intron (NM_145891, intron 1 of 12)	(TGGA)n|Simple_repeat|Simple_repeat	137819	NM_145891	54715	Hs.459842	NM_018723	ENSG00000078328	RBFOX1	2BP1|A2BP1|FOX-1|FOX1|HRNBP1	RNA binding fox-1 homolog 1	protein-coding
peak1430	chr21	42384358	42385175	+	1	NA	Intergenic	(CA)n|Simple_repeat|Simple_repeat	135225	NR_024100	284835	Hs.106234	NR_024100	ENSG00000226496	LINC00323	C21orf130|NCRNA00323|PRED42	long intergenic non-protein coding RNA 323	ncRNA
peak231	chr10	50017203	50017751	+	1	NA	intron (NM_020945, intron 28 of 61)	(CACCAT)n|Simple_repeat|Simple_repeat	104803	NM_001006939	474354	Hs.202438	NM_001006939	ENSG00000165383	LRRC18	UNQ933|UNQ9338|VKGE9338	leucine rich repeat containing 18	protein-coding
peak406	chr11	119360648	119360818	+	1	NA	intron (NR_034160, intron 3 of 3)	(CCAA)n|Simple_repeat|Simple_repeat	-65038	NM_001311162	7070	Hs.644697	NM_006288	ENSG00000154096	THY1	CD90|CDw90	Thy-1 cell surface antigen	protein-coding
peak522	chr12	132167421	132167783	+	1	NA	Intergenic	HAL1-2a_MD|LINE|L1	-28030	NM_001261411	6433	Hs.308171	NM_004592	ENSG00000061936	SFSWAP	SFRS8|SWAP	splicing factor SWAP	protein-coding
peak1155	chr2	47106816	47107053	+	1	NA	Intergenic	(TGGA)n|Simple_repeat|Simple_repeat	36073	NM_001171509	90411	Hs.662152	NM_139279	ENSG00000180398	MCFD2	F5F8D|F5F8D2|LMAN1IP|SDNSF	multiple coagulation factor deficiency 2	protein-coding
peak930	chr18	43971845	43972094	+	1	NA	intron (NM_001256758, intron 1 of 5)	(CA)n|Simple_repeat|Simple_repeat	57782	NM_152470	494470	Hs.501114	NM_152470	ENSG00000141622	RNF165	ARKL2|RNF111L2	ring finger protein 165	protein-coding
peak1630	chr4	2448624	2449803	+	1	NA	intron (NM_001193282, intron 6 of 15)	(TGGA)n|Simple_repeat|Simple_repeat	-21582	NM_001185010	6047	Hs.66394	NM_002938	ENSG00000063978	RNF4	RES4-26|SLX5|SNURF	ring finger protein 4	protein-coding
peak2182	chr9	35913316	35914427	+	1	NA	Intergenic	(TG)n|Simple_repeat|Simple_repeat	4391	NM_001348107	158376	Hs.302677	NM_001348107	ENSG00000235387	SPAAR	LINC00961|SPAR	small regulatory polypeptide of amino acid response	protein-coding
peak1511	chr22	42416108	42416301	+	1	NA	intron (NM_152613, intron 4 of 5)	intron (NM_152613, intron 4 of 5)	21475	NM_152613	164684	Hs.655541	NM_152613	ENSG00000183066	WBP2NL	GRAMD7|PAWP	WBP2 N-terminal like	protein-coding
peak943	chr18	57510614	57510782	+	1	NA	Intergenic	AluJb|SINE|Alu	-56494	NM_021127	5366	Hs.96	NM_021127	ENSG00000141682	PMAIP1	APR|NOXA	phorbol-12-myristate-13-acetate-induced protein 1	protein-coding
peak343	chr11	17761026	17761190	+	1	NA	intron (NM_004976, intron 1 of 1)	intron (NM_004976, intron 1 of 1)	3613	NM_004976	3746	Hs.552896	NM_004976	ENSG00000129159	KCNC1	EPM7|KV3.1|KV4|NGK2	potassium voltage-gated channel subfamily C member 1	protein-coding
peak405	chr11	118746381	118746721	+	1	NA	Intergenic	Intergenic	-7924	NM_001716	643	Hs.113916	NM_001716	ENSG00000160683	CXCR5	BLR1|CD185|MDR15	C-X-C motif chemokine receptor 5	protein-coding
peak69	chr1	26094060	26095811	+	1	NA	intron (NM_020379, intron 7 of 11)	intron (NM_020379, intron 7 of 11)	-31732	NM_020451	57190	Hs.323396	NM_020451	ENSG00000162430	SELENON	CFTD|MDRS1|RSMD1|RSS|SELN|SEPN1	selenoprotein N	protein-coding
peak584	chr14	38162712	38162914	+	1	NA	intron (NM_001310135, intron 5 of 32)	L1MA2|LINE|L1	98409	NM_001310135	319089	Hs.659936	NM_001007795	ENSG00000139865	TTC6	C14orf25|NCRNA00291	tetratricopeptide repeat domain 6	protein-coding
peak1242	chr2	218947385	218947746	+	1	NA	intron (NM_198483, intron 10 of 12)	intron (NM_198483, intron 10 of 12)	13827	NM_198483	285180	Hs.570069	NM_198483	ENSG00000188282	RUFY4	ZFYVE31	RUN and FYVE domain containing 4	protein-coding
peak1309	chr20	20317893	20318271	+	1	NA	intron (NM_015585, intron 25 of 26)	(TGGA)n|Simple_repeat|Simple_repeat	-30683	NM_002196	3642	Hs.89584	NM_002196	ENSG00000173404	INSM1	IA-1|IA1	INSM transcriptional repressor 1	protein-coding
peak1313	chr20	23640662	23640839	+	1	NA	Intergenic	(CA)n|Simple_repeat|Simple_repeat	-22065	NM_001288614	1471	Hs.304682	NM_000099	ENSG00000101439	CST3	ARMD11|HEL-S-2	cystatin C	protein-coding
peak366	chr11	62005054	62005290	+	1	NA	Intergenic	(TG)n|Simple_repeat|Simple_repeat	-4552	NM_006551	10647	Hs.204096	NM_006551	ENSG00000124935	SCGB1D2	LIPB|LPHB|LPNB	secretoglobin family 1D member 2	protein-coding
peak1701	chr4	169599975	169600631	+	1	NA	intron (NM_016081, intron 3 of 20)	(TG)n|Simple_repeat|Simple_repeat	47535	NM_001166109	23022	Hs.151220	NM_016081	ENSG00000129116	PALLD	CGI-151|CGI151|MYN|PNCA1|SIH002	palladin, cytoskeletal associated protein	protein-coding
peak440	chr12	57585402	57585716	+	1	NA	intron (NM_002332, intron 44 of 88)	(CA)n|Simple_repeat|Simple_repeat	-2728	NR_031597	100302201		NR_031597	ENSG00000221365	MIR1228	MIRN1228|hsa-mir-1228|mir-1228	microRNA 1228	ncRNA
peak9	chr1	2967884	2968824	+	1	NA	Intergenic	(TCCA)n|Simple_repeat|Simple_repeat	15935	NR_015440	440556	Hs.531041	NM_198543	ENSG00000177133	LINC00982	-	long intergenic non-protein coding RNA 982	ncRNA
peak2113	chr8	82754523	82754941	+	1	NA	promoter-TSS (NM_152837)	promoter-TSS (NM_152837)	-211	NR_145472	64089	Hs.492121	NM_022133	ENSG00000104497	SNX16	-	sorting nexin 16	protein-coding
peak1574	chr3	13658698	13659156	+	1	NA	promoter-TSS (NR_132775)	promoter-TSS (NR_132775)	-954	NR_132775	106635526		NR_132775		SNORA93	-	small nucleolar RNA, H/ACA box 93	snoRNA
peak601	chr14	94985532	94986566	+	1	NA	Intergenic	(TGG)n|Simple_repeat|Simple_repeat	-1868	NM_173850	145264	Hs.99476	NM_173850	ENSG00000165953	SERPINA12	OL-64	serpin family A member 12	protein-coding
peak699	chr16	6822429	6823762	+	1	NA	promoter-TSS (NM_001142334)	promoter-TSS (NM_001142334)	-715	NM_001142334	54715	Hs.459842	NM_018723	ENSG00000078328	RBFOX1	2BP1|A2BP1|FOX-1|FOX1|HRNBP1	RNA binding fox-1 homolog 1	protein-coding
peak1338	chr20	37218624	37219317	+	1	NA	Intergenic	(CA)n|Simple_repeat|Simple_repeat	9132	NM_001018082	149685	Hs.368028	NM_174906	ENSG00000182035	ADIG	SMAF1	adipogenin	protein-coding
peak535	chr13	21071525	21072598	+	1	NA	intron (NM_015974, intron 2 of 7)	LOR1-int|LTR|ERV1	27951	NM_015974	51084	Hs.370703	NM_015974	ENSG00000165475	CRYL1	GDH|HEL30|lambda-CRY	crystallin lambda 1	protein-coding
peak559	chr13	97991305	97991544	+	1	NA	intron (NM_001306070, intron 3 of 7)	(TG)n|Simple_repeat|Simple_repeat	-95051	NM_021033	5911	Hs.508480	NM_021033	ENSG00000125249	RAP2A	K-REV|KREV|RAP2|RbBP-30	RAP2A, member of RAS oncogene family	protein-coding
peak2224	chr9	95709008	95709376	+	1	NA	promoter-TSS (NM_001083536)	promoter-TSS (NM_001083536)	-409	NM_001083536	89846	Hs.411081	NM_033086	ENSG00000127084	FGD3	ZFYVE5	FYVE, RhoGEF and PH domain containing 3	protein-coding
peak2061	chr8	5449892	5450227	+	1	NA	Intergenic	(CA)n|Simple_repeat|Simple_repeat	-597731	NM_033225	64478	Hs.571466	NM_033225	ENSG00000183117	CSMD1	PPP1R24	CUB and Sushi multiple domains 1	protein-coding
peak594	chr14	77322902	77323535	+	1	NA	intron (NM_194287, intron 9 of 13)	(TGGA)n|Simple_repeat|Simple_repeat	30493	NM_194287	145497	Hs.147276	NM_194287	ENSG00000100565	LRRC74A	C14orf166B|LRRC74	leucine rich repeat containing 74A	protein-coding
peak1758	chr5	11240367	11241297	+	1	NA	intron (NM_001288715, intron 8 of 20)	(CA)n|Simple_repeat|Simple_repeat	348197	NM_001288716	1501	Hs.314543	NM_001332	ENSG00000169862	CTNND2	GT24|NPRAP	catenin delta 2	protein-coding
peak2094	chr8	38626186	38627487	+	1	NA	intron (NM_001352804, intron 1 of 10)	(TG)n|Simple_repeat|Simple_repeat	12079	NM_001352797	6867	Hs.279245	NM_006283	ENSG00000147526	TACC1	Ga55	transforming acidic coiled-coil containing protein 1	protein-coding
peak2194	chr9	86034426	86034590	+	1	NA	intron (NM_001244959, intron 1 of 14)	(TG)n|Simple_repeat|Simple_repeat	48149	NM_001244960	257019	Hs.127535	NM_174938	ENSG00000172159	FRMD3	4.1O|EPB41L4O|EPB41LO|P410	FERM domain containing 3	protein-coding
peak1597	chr3	126872712	126874818	+	1	NA	Intergenic	(TG)n|Simple_repeat|Simple_repeat	-38209	NM_001007534	285311	Hs.591284	NM_001007534	ENSG00000214324	C3orf56	-	chromosome 3 open reading frame 56	protein-coding
peak83	chr1	43315528	43315788	+	1	NA	intron (NM_001242739, intron 3 of 3)	(TG)n|Simple_repeat|Simple_repeat	3414	NM_001242739	51058	Hs.20879	NM_015911	ENSG00000164011	ZNF691	Zfp691	zinc finger protein 691	protein-coding
peak981	chr19	3235597	3235874	+	1	NA	intron (NR_033342, intron 1 of 12)	(TGGA)n|Simple_repeat|Simple_repeat	10252	NR_033342	60680	Hs.655747	NM_021938	ENSG00000161082	CELF5	BRUNOL-5|BRUNOL5|CELF-5	CUGBP Elav-like family member 5	protein-coding
peak1121	chr2	5010740	5011007	+	1	NA	Intergenic	Intergenic	-307061	NR_034134	727982	Hs.444391	NR_034134	ENSG00000231532	LINC01249	-	long intergenic non-protein coding RNA 1249	ncRNA
peak76	chr1	32738416	32738996	+	1	NA	intron (NM_001330468, intron 1 of 11)	(TG)n|Simple_repeat|Simple_repeat	-1006	NM_001042771	3932	Hs.470627	NM_005356	ENSG00000182866	LCK	IMD22|LSK|YT16|p56lck|pp58lck	LCK proto-oncogene, Src family tyrosine kinase	protein-coding
peak614	chr14	98312418	98312872	+	1	NA	Intergenic	Intergenic	-83477	NR_146447	100132612	Hs.587781	NR_146447	ENSG00000258869	LINC02312	-	long intergenic non-protein coding RNA 2312	ncRNA
peak1200	chr2	121680640	121681387	+	1	NA	intron (NM_005270, intron 1 of 12)	(CATATA)n|Simple_repeat|Simple_repeat	126146	NM_005270	2736	Hs.111867	NM_005270	ENSG00000074047	GLI2	CJS|HPE9|PHS2|THP1|THP2	GLI family zinc finger 2	protein-coding
peak1006	chr19	7228882	7229294	+	1	NA	intron (NM_000208, intron 2 of 21)	(TGGA)n|Simple_repeat|Simple_repeat	65225	NM_001079817	3643	Hs.465744	NM_000208	ENSG00000171105	INSR	CD220|HHF5	insulin receptor	protein-coding
peak547	chr13	30065147	30066473	+	1	NA	intron (NM_001033602, intron 9 of 13)	(TG)n|Simple_repeat|Simple_repeat	-3923	NR_046378	100874107	Hs.577987	NR_046378		MTUS2-AS1	-	MTUS2 antisense RNA 1	ncRNA
peak2134	chr8	134233970	134234354	+	1	NA	intron (NM_003882, intron 3 of 4)	(TGGA)n|Simple_repeat|Simple_repeat	30880	NM_001204869	8840	Hs.492974	NM_003882	ENSG00000104415	WISP1	CCN4|WISP1-OT1|WISP1-UT1|WISP1c|WISP1i|WISP1tc	WNT1 inducible signaling pathway protein 1	protein-coding
peak1051	chr19	30661656	30662589	+	1	NA	Intergenic	(TG)n|Simple_repeat|Simple_repeat	-201178	NM_001352260	9745	Hs.378901	NM_014717	ENSG00000198597	ZNF536	-	zinc finger protein 536	protein-coding
peak1772	chr5	75553065	75553992	+	1	NA	intron (NM_014979, intron 4 of 12)	(TG)n|Simple_repeat|Simple_repeat	-145552	NM_006633	10788	Hs.291030	NM_006633	ENSG00000145703	IQGAP2	-	IQ motif containing GTPase activating protein 2	protein-coding
peak1265	chr2	237615470	237616199	+	1	NA	Intergenic	(CA)n|Simple_repeat|Simple_repeat	137454	NM_020311	57007	Hs.471751	NM_020311	ENSG00000144476	ACKR3	CMKOR1|CXC-R7|CXCR-7|CXCR7|GPR159|RDC-1|RDC1	atypical chemokine receptor 3	protein-coding
peak331	chr11	2449839	2450925	+	1	NA	Intergenic	(TGG)n|Simple_repeat|Simple_repeat	-6107	NM_014555	29850	Hs.272287	NM_014555	ENSG00000070985	TRPM5	LTRPC5|MTR1	transient receptor potential cation channel subfamily M member 5	protein-coding
peak120	chr1	177320828	177321208	+	1	NA	intron (NR_126001, intron 1 of 3)	(TG)n|Simple_repeat|Simple_repeat	296	NR_126001	102724661	Hs.146628	NR_126001		LINC01645	-	long intergenic non-protein coding RNA 1645	ncRNA
peak585	chr14	52805741	52806137	+	1	NA	Intergenic	HAL1-2a_MD|LINE|L1	24923	NM_000956	5732	Hs.2090	NM_000956	ENSG00000125384	PTGER2	EP2	prostaglandin E receptor 2	protein-coding
peak1328	chr20	31783991	31784171	+	1	NA	intron (NR_026760, intron 1 of 8)	(CAAA)n|Simple_repeat|Simple_repeat	2670	NR_026760	317716	Hs.434194	NM_173859	ENSG00000183566	BPIFA4P	BASE	BPI fold containing family A member 4, pseudogene	pseudo
peak910	chr17	79274325	79274577	+	1	NA	Intergenic	(TG)n|Simple_repeat|Simple_repeat	-5312	NM_001037984	124565	Hs.352240	NM_138570	ENSG00000157637	SLC38A10	PP1744	solute carrier family 38 member 10	protein-coding
peak1202	chr2	121891660	121892305	+	1	NA	Intergenic	(TG)n|Simple_repeat|Simple_repeat	150796	NM_014553	29842	Hs.156471	NM_014553	ENSG00000115112	TFCP2L1	CRTR1|LBP-9|LBP9	transcription factor CP2 like 1	protein-coding
peak7	chr1	2905901	2906157	+	1	NA	Intergenic	(TCCA)n|Simple_repeat|Simple_repeat	-32017	NM_080431	140625	Hs.236635	NM_080431	ENSG00000169717	ACTRT2	ARPM2|ARPT2|Arp-T2|HARPM2	actin related protein T2	protein-coding
peak1529	chr22	45686355	45687849	+	1	NA	intron (NM_006953, intron 4 of 5)	(TG)n|Simple_repeat|Simple_repeat	6234	NM_001167574	7380	Hs.632787	NM_006953	ENSG00000100373	UPK3A	UP3A|UPIII|UPIIIA|UPK3	uroplakin 3A	protein-coding
peak940	chr18	56179861	56180532	+	1	NA	intron (NM_052947, intron 10 of 12)	(TG)n|Simple_repeat|Simple_repeat	-61812	NR_039899	100616357		NR_039899	ENSG00000207778	MIR3591	-	microRNA 3591	ncRNA
peak1389	chr20	60432963	60433601	+	1	NA	intron (NM_001252339, intron 5 of 14)	(TG)n|Simple_repeat|Simple_repeat	95436	NR_031658	100302168		NR_031658	ENSG00000284193	MIR1257	MIRN1257|hsa-mir-1257	microRNA 1257	ncRNA
peak2212	chr9	92861139	92861708	+	1	NA	Intergenic	(CACAC)n|Simple_repeat|Simple_repeat	-57642	NR_038882	286370	Hs.407589	NR_038882	ENSG00000227555	MIR4290HG	-	MIR4290 host gene	ncRNA
peak836	chr17	15368261	15369060	+	1	NA	intron (NM_001204477, intron 1 of 3)	(CA)n|Simple_repeat|Simple_repeat	2265	NM_001204477	284040	Hs.164595	NM_173622	ENSG00000239704	CDRT4	-	CMT1A duplicated region transcript 4	protein-coding
peak1981	chr7	71469630	71469829	+	1	NA	intron (NM_001017440, intron 4 of 5)	L1MD2|LINE|L1	332479	NM_001017440	83698	Hs.592750	NM_031468	ENSG00000183166	CALN1	CABP8	calneuron 1	protein-coding
peak1488	chr22	27465997	27466266	+	1	NA	Intergenic	Intergenic	-9651	NM_001318329	284898	Hs.350813	NM_001318329		LOC284898	-	uncharacterized LOC284898	protein-coding
peak1433	chr21	42709512	42709899	+	1	NA	intron (NM_058186, intron 2 of 7)	(TG)n|Simple_repeat|Simple_repeat	21044	NM_206964	54097	Hs.473877	NM_058186	ENSG00000183844	FAM3B	2-21|C21orf11|C21orf76|ORF9|PANDER|PRED44	family with sequence similarity 3 member B	protein-coding
peak271	chr10	121072491	121072820	+	1	NA	intron (NM_005308, intron 1 of 15)	(TGG)n|Simple_repeat|Simple_repeat	-64829	NR_039829	100616398		NR_039829	ENSG00000265719	MIR4681	-	microRNA 4681	ncRNA
peak268	chr10	120042308	120042612	+	1	NA	Intergenic	(CA)n|Simple_repeat|Simple_repeat	59379	NM_001134672	63877	Hs.105575	NM_022063	ENSG00000165669	FAM204A	C10orf84|bA319I23.1	family with sequence similarity 204 member A	protein-coding
peak2207	chr9	91984794	91987040	+	1	NA	intron (NM_001142287, intron 18 of 20)	intron (NM_001142287, intron 18 of 20)	52151	NM_001282690	79048	Hs.59804	NM_024077	ENSG00000187742	SECISBP2	SBP2	SECIS binding protein 2	protein-coding
peak767	chr16	71410423	71410710	+	1	NA	intron (NM_001740, intron 3 of 10)	(CA)n|Simple_repeat|Simple_repeat	17950	NM_007088	794	Hs.106857	NM_001740	ENSG00000172137	CALB2	CAB29|CAL2|CR	calbindin 2	protein-coding
peak881	chr17	70300210	70301043	+	1	NA	Intergenic	(TG)n|Simple_repeat|Simple_repeat	-38326	NR_135222	146795	Hs.651743	NR_135222	ENSG00000264026	LINC02003	-	long intergenic non-protein coding RNA 2003	ncRNA
peak1097	chr19	57520412	57520723	+	1	NA	Intergenic	(TCCA)n|Simple_repeat|Simple_repeat	-110942	NM_020903	57663	Hs.515632	NM_020903	ENSG00000131864	USP29	HOM-TES-84/86	ubiquitin specific peptidase 29	protein-coding
peak1081	chr19	49016086	49016391	+	1	NA	intron (NM_001080434, intron 1 of 15)	(CA)n|Simple_repeat|Simple_repeat	208	NM_001080434	114783	Hs.207426	NM_001080434	ENSG00000142235	LMTK3	LMR3|PPP1R101|TYKLM3	lemur tyrosine kinase 3	protein-coding
peak1169	chr2	72060517	72060736	+	1	NA	Intergenic	HAL1-2a_MD|LINE|L1	314365	NM_001277742	56603	Hs.91546	NM_019885	ENSG00000003137	CYP26B1	CYP26A2|P450RAI-2|P450RAI2|RHFCA	cytochrome P450 family 26 subfamily B member 1	protein-coding
peak1450	chr21	44260416	44260779	+	1	NA	Intergenic	(TG)n|Simple_repeat|Simple_repeat	38788	NM_001260477	10785	Hs.248815	NM_018669	ENSG00000160193	WDR4	TRM82|TRMT82	WD repeat domain 4	protein-coding
peak1272	chr2	239393705	239395675	+	1	NA	Intergenic	(CA)n|Simple_repeat|Simple_repeat	59121	NM_001330196	51665	Hs.516788	NM_016114	ENSG00000065802	ASB1	ASB-1	ankyrin repeat and SOCS box containing 1	protein-coding
peak686	chr15	98544108	98546050	+	1	NA	Intergenic	(TG)n|Simple_repeat|Simple_repeat	-1189	NR_146565	105371008		NR_146563		LINC02251	-	long intergenic non-protein coding RNA 2251	ncRNA
peak2119	chr8	123511701	123512253	+	1	NA	intron (NR_131202, intron 2 of 3)	(CA)n|Simple_repeat|Simple_repeat	68906	NR_131202	105375734	Hs.628341	NR_131202		SMILR	-	smooth muscle induced lncRNA, enhancer of proliferation	ncRNA
peak741	chr16	47888367	47889030	+	1	NA	intron (NR_110649, intron 1 of 1)	(CA)n|Simple_repeat|Simple_repeat	-3794	NR_110650	101927132	Hs.589404	NR_110650	ENSG00000261231	LINC02133	-	long intergenic non-protein coding RNA 2133	ncRNA
peak2033	chr7	156137331	156137655	+	1	NA	Intergenic	(CA)n|Simple_repeat|Simple_repeat	100789	NR_038232	285889	Hs.407095	NR_038232	ENSG00000233878	LOC285889	-	uncharacterized LOC285889	ncRNA
peak1994	chr7	98841492	98841839	+	1	NA	Intergenic	(TCCA)n|Simple_repeat|Simple_repeat	-29259	NR_002147	84176	Hs.621401	NR_002147		MYH16	MHC20|MYH16P|MYH5	myosin heavy chain 16 pseudogene	pseudo
peak999	chr19	6069948	6070179	+	1	NA	intron (NM_000635, intron 1 of 17)	(GGATG)n|Simple_repeat|Simple_repeat	40601	NM_134433	5990	Hs.465709	NM_000635	ENSG00000087903	RFX2	-	regulatory factor X2	protein-coding
peak325	chr11	1913899	1915182	+	1	NA	Intergenic	(TGGA)n|Simple_repeat|Simple_repeat	-3449	NR_120534	101927624	Hs.523404	NR_120534		LINC01150	2G7|TCONS_00019134	long intergenic non-protein coding RNA 1150	ncRNA
peak2234	chr9	101199682	101200595	+	1	NA	intron (NM_005458, intron 7 of 18)	(TCCA)n|Simple_repeat|Simple_repeat	-182135	NM_018421	55357	Hs.371016	NM_018421	ENSG00000095383	TBC1D2	PARIS-1|PARIS1|TBC1D2A	TBC1 domain family member 2	protein-coding
peak608	chr14	95724510	95725445	+	1	NA	intron (NM_024734, intron 1 of 12)	(TG)n|Simple_repeat|Simple_repeat	61268	NM_024734	79789	Hs.301478	NM_024734	ENSG00000165959	CLMN	-	calmin	protein-coding
peak328	chr11	2153079	2153377	+	1	NA	non-coding (NR_003512, exon 7 of 7)	non-coding (NR_003512, exon 7 of 7)	2211	NR_030158	619552		NR_030158	ENSG00000207805	MIR483	MIRN483|hsa-mir-483|mir-483	microRNA 483	ncRNA
peak1902	chr6	167907264	167907697	+	1	NA	Intergenic	(CA)n|Simple_repeat|Simple_repeat	-22467	NR_134591	105378127	Hs.58456	NR_134591		LOC105378127	-	uncharacterized LOC105378127	ncRNA
peak1566	chr22	51067146	51067432	+	1	NA	promoter-TSS (NM_001085427)	promoter-TSS (NM_001085427)	-688	NM_001085428	410	Hs.88251	NM_000487	ENSG00000100299	ARSA	MLD	arylsulfatase A	protein-coding
peak313	chr11	1016642	1018256	+	1	NA	exon (NM_005961, exon 31 of 33)	exon (NM_005961, exon 31 of 33)	19257	NM_005961	4588	Hs.528432	NM_005961	ENSG00000184956	MUC6	MUC-6	mucin 6, oligomeric mucus/gel-forming	protein-coding
peak1477	chr22	25029617	25029843	+	1	NA	intron (NR_024494, intron 1 of 6)	intron (NR_024494, intron 1 of 6)	848	NR_024494	644165	Hs.531306	NR_024494		BCRP3	BCR3|BCRL3|BCRL6	breakpoint cluster region pseudogene 3	pseudo
peak2290	chr9	137983282	137983781	+	1	NA	intron (NM_001282611, intron 2 of 5)	(CA)n|Simple_repeat|Simple_repeat	4017	NM_001282611	10439	Hs.522484	NM_006334	ENSG00000130558	OLFM1	AMY|NOE1|NOELIN1|OlfA	olfactomedin 1	protein-coding
peak1941	chr7	8192191	8192545	+	1	NA	intron (NM_001350838, intron 6 of 11)	(CCA)n|Simple_repeat|Simple_repeat	109314	NM_022307	3382	Hs.487561	NM_004968	ENSG00000003147	ICA1	ICA69|ICAp69	islet cell autoantigen 1	protein-coding
peak1278	chr2	240080742	240081147	+	1	NA	intron (NM_006037, intron 6 of 26)	intron (NM_006037, intron 6 of 26)	36209	NR_026664	85009	Hs.744565	NM_032923		MGC16025	-	uncharacterized LOC85009	ncRNA
peak623	chr14	102092214	102092488	+	1	NA	Intergenic	(TGGA)n|Simple_repeat|Simple_repeat	64663	NM_001362	1735	Hs.49322	NM_001362	ENSG00000197406	DIO3	5DIII|D3|DIOIII|TXDI3	iodothyronine deiodinase 3	protein-coding
peak1354	chr20	47085869	47086105	+	1	NA	Intergenic	Intergenic	97333	NR_026958	284749	Hs.299080	NR_026958	ENSG00000235621	LINC00494	-	long intergenic non-protein coding RNA 494	ncRNA
peak1213	chr2	129824673	129825408	+	1	NA	Intergenic	(TG)n|Simple_repeat|Simple_repeat	202866	NR_110278	101927881	Hs.570247	NR_110278		LOC101927881	-	uncharacterized LOC101927881	ncRNA
peak949	chr18	72334858	72335137	+	1	NA	Intergenic	(TG)n|Simple_repeat|Simple_repeat	-7922	NM_017757	55628	Hs.536490	NM_017757	ENSG00000215421	ZNF407	-	zinc finger protein 407	protein-coding
peak542	chr13	24930443	24931459	+	1	NA	Intergenic	(CA)n|Simple_repeat|Simple_repeat	25363	NR_131903	100861547	Hs.585625	NR_131903	ENSG00000261498	LINC00566	-	long intergenic non-protein coding RNA 566	ncRNA
peak1862	chr6	119558476	119558833	+	1	NA	intron (NM_005907, intron 6 of 12)	intron (NM_005907, intron 6 of 12)	-88296	NM_001288576	79632	Hs.443789	NM_024581	ENSG00000111879	FAM184A	C6orf60	family with sequence similarity 184 member A	protein-coding
peak2132	chr8	134103795	134104240	+	1	NA	intron (NM_001045556, intron 1 of 8)	intron (NM_001045556, intron 1 of 8)	11293	NM_001045556	6503	Hs.75367	NM_006748	ENSG00000155926	SLA	SLA1|SLAP	Src like adaptor	protein-coding
peak272	chr10	124484214	124485378	+	1	NA	Intergenic	(CA)n|Simple_repeat|Simple_repeat	-25455	NM_001010912	399814	Hs.363649	NM_001010912	ENSG00000183559	C10orf120	bA318C4.1	chromosome 10 open reading frame 120	protein-coding
peak2046	chr7	157943968	157944324	+	1	NA	intron (NM_130842, intron 5 of 21)	intron (NM_130842, intron 5 of 21)	296869	NR_038966	100506585	Hs.661265	NR_038966	ENSG00000233038	LOC100506585	-	uncharacterized LOC100506585	ncRNA
peak1162	chr2	67440923	67442035	+	1	NA	intron (NR_110568, intron 1 of 3)	(CA)n|Simple_repeat|Simple_repeat	939	NR_110568	101927661	Hs.580508	NR_110568	ENSG00000235885	LOC101927661	-	uncharacterized LOC101927661	ncRNA
peak1780	chr5	133035872	133036178	+	1	NA	Intergenic	(CACAC)n|Simple_repeat|Simple_repeat	-87802	NM_015082	23105	Hs.483390	NM_015082	ENSG00000053108	FSTL4	-	follistatin like 4	protein-coding
peak679	chr15	80736660	80737803	+	1	NA	intron (NM_014862, intron 1 of 18)	intron (NM_014862, intron 1 of 18)	40539	NM_014862	9915	Hs.459070	NM_014862	ENSG00000172379	ARNT2	WEDAS|bHLHe1	aryl hydrocarbon receptor nuclear translocator 2	protein-coding
peak2083	chr8	26424471	26424868	+	1	NA	intron (NM_001197293, intron 1 of 13)	(TCCA)n|Simple_repeat|Simple_repeat	-10671	NM_001386	1808	Hs.593187	NM_001386	ENSG00000092964	DPYSL2	CRMP-2|CRMP2|DHPRP2|DRP-2|DRP2|N2A3|ULIP-2|ULIP2	dihydropyrimidinase like 2	protein-coding
peak1059	chr19	33724009	33724875	+	1	NA	Intergenic	(CA)n|Simple_repeat|Simple_repeat	-7686	NM_019849	56301	Hs.58679	NM_019849	ENSG00000130876	SLC7A10	ASC1|HASC-1|asc-1	solute carrier family 7 member 10	protein-coding
peak1471	chr22	19670420	19670641	+	1	NA	Intergenic	AluJr4|SINE|Alu	-31457	NM_002688	5413	Hs.728762	NM_002688	ENSG00000184702	2005-09-01	CDCREL|CDCREL-1|CDCREL1|H5|HCDCREL-1|PNUTL1	septin 5	protein-coding
peak1865	chr6	135205471	135205735	+	1	NA	Intergenic	L1MA4|LINE|L1	65657	NM_022568	64577	Hs.486520	NM_022568	ENSG00000118514	ALDH8A1	ALDH12|DJ352A20.2	aldehyde dehydrogenase 8 family member A1	protein-coding
peak1346	chr20	44815929	44816256	+	1	NA	intron (NM_021248, intron 8 of 11)	HAL1-2a_MD|LINE|L1	69199	NM_001250	958	Hs.472860	NM_001250	ENSG00000101017	CD40	Bp50|CDW40|TNFRSF5|p50	CD40 molecule	protein-coding
peak976	chr19	1934786	1934892	+	1	NA	Intergenic	Intergenic	-6322	NM_001319	1455	Hs.651905	NM_001319	ENSG00000133275	CSNK1G2	CK1g2	casein kinase 1 gamma 2	protein-coding
peak141	chr1	228497967	228498438	+	1	NA	intron (NM_052843, intron 49 of 80)	(TCCA)n|Simple_repeat|Simple_repeat	86608	NR_106800	102465444		NR_106800	ENSG00000284311	MIR6742	hsa-mir-6742	microRNA 6742	ncRNA
peak599	chr14	94828741	94829331	+	1	NA	TTS (NM_006220)	TTS (NM_006220)	4003	NR_110563	390502	Hs.525557	NM_006220	ENSG00000258597	SERPINA2	ARGS|ATR|PIL|SERPINA2P|psiATR	serpin family A member 2 (gene/pseudogene)	protein-coding
peak1864	chr6	130203689	130203855	+	1	NA	Intergenic	L1PA8A|LINE|L1	-21356	NM_001010876	253582	Hs.448372	NM_001010876	ENSG00000203756	TMEM244	C6orf191|bA174C7.4	transmembrane protein 244	protein-coding
peak1690	chr4	91631345	91631654	+	1	NA	intron (NM_001145065, intron 6 of 10)	L1PA11|LINE|L1	475317	NM_207491	401145	Hs.654735	NM_207491	ENSG00000184305	CCSER1	FAM190A	coiled-coil serine rich protein 1	protein-coding
peak1852	chr6	45521732	45521951	+	1	NA	Intergenic	(TG)n|Simple_repeat|Simple_repeat	131527	NM_001278478	860	Hs.535845	NM_004348	ENSG00000124813	RUNX2	AML3|CBF-alpha-1|CBFA1|CCD|CCD1|CLCD|OSF-2|OSF2|PEA2aA|PEBP2aA	runt related transcription factor 2	protein-coding
peak2131	chr8	133945467	133945656	+	1	NA	intron (NM_003235, intron 23 of 47)	(TG)n|Simple_repeat|Simple_repeat	66356	NM_003235	7038	Hs.654591	NM_003235	ENSG00000042832	TG	AITD3|TGN	thyroglobulin	protein-coding
peak1533	chr22	47044163	47044511	+	1	NA	intron (NM_015124, intron 3 of 18)	(TGGA)n|Simple_repeat|Simple_repeat	28038	NM_015124	23151	Hs.475150	NM_015124	ENSG00000075240	GRAMD4	DIP|dA59H18.1|dJ439F8.1	GRAM domain containing 4	protein-coding
peak1029	chr19	16242085	16242895	+	1	NA	intron (NM_005370, intron 7 of 7)	(TGGA)n|Simple_repeat|Simple_repeat	-2348	NR_111903	84941	Hs.631617	NM_032855	ENSG00000196684	HSH2D	ALX|HSH2	hematopoietic SH2 domain containing	protein-coding
peak1914	chr6	169771946	169772940	+	1	NA	Intergenic	(CA)n|Simple_repeat|Simple_repeat	-118234	NM_003247	7058	Hs.371147	NM_003247	ENSG00000186340	THBS2	TSP2	thrombospondin 2	protein-coding
peak1391	chr20	61376759	61376958	+	1	NA	intron (NM_002531, intron 1 of 3)	(CAGAGA)n|Simple_repeat|Simple_repeat	31350	NR_046224	100652730	Hs.254951	NR_046224		LINC00659	-	long intergenic non-protein coding RNA 659	ncRNA
peak442	chr12	65252788	65252921	+	1	NA	intron (NM_001330186, intron 8 of 11)	(TG)n|Simple_repeat|Simple_repeat	-24700	NR_033988	400046	Hs.591032	NR_033988	ENSG00000255693	LINC02389	-	long intergenic non-protein coding RNA 2389	ncRNA
peak518	chr12	131962069	131962341	+	1	NA	Intergenic	(ATGGTG)n|Simple_repeat|Simple_repeat	130190	NR_103736	338797	Hs.592007	NM_001025466		LINC02370	-	long intergenic non-protein coding RNA 2370	ncRNA
peak1568	chr3	7280459	7280604	+	1	NA	intron (NM_000844, intron 2 of 9)	T-rich|Low_complexity|Low_complexity	296440	NR_046606	100873937	Hs.570608	NR_046606	ENSG00000236202	GRM7-AS1	-	GRM7 antisense RNA 1	ncRNA
peak1869	chr6	150530574	150531145	+	1	NA	intron (NM_030949, intron 1 of 3)	(TG)n|Simple_repeat|Simple_repeat	66671	NM_030949	81706	Hs.486798	NM_030949	ENSG00000198729	PPP1R14C	CPI17-like|KEPI|NY-BR-81	protein phosphatase 1 regulatory inhibitor subunit 14C	protein-coding
peak1496	chr22	32938343	32938574	+	1	NA	intron (NM_001135774, intron 7 of 13)	(TG)n|Simple_repeat|Simple_repeat	67234	NM_001033024	25793	Hs.5912	NM_012179	ENSG00000100225	FBXO7	FBX|FBX07|FBX7|PARK15|PKPS	F-box protein 7	protein-coding
peak586	chr14	64098780	64098932	+	1	NA	intron (NM_080666, intron 1 of 2)	intron (NM_080666, intron 1 of 2)	9785	NM_001258272	112840	Hs.655666	NM_080666	ENSG00000140006	WDR89	C14orf150|MSTP050	WD repeat domain 89	protein-coding
peak1223	chr2	134568434	134569896	+	1	NA	Intergenic	A-rich|Low_complexity|Low_complexity	-243134	NM_207481	344148	Hs.537329	NM_207363	ENSG00000176771	NCKAP5	ERIH1|ERIH2|NAP5	NCK associated protein 5	protein-coding
peak920	chr18	11247391	11247894	+	1	NA	Intergenic	Intergenic	-98881	NM_022068	63895	Hs.436902	NM_022068	ENSG00000154864	PIEZO2	C18orf30|C18orf58|DA3|DA5|DAIPT|FAM38B|FAM38B2|HsT748|HsT771|MWKS	piezo type mechanosensitive ion channel component 2	protein-coding
peak1569	chr3	9759248	9759467	+	1	NA	intron (NM_153635, intron 14 of 19)	(TGGA)n|Simple_repeat|Simple_repeat	13847	NM_153635	151835	Hs.121335	NM_153635	ENSG00000144550	CPNE9	-	copine family member 9	protein-coding
peak868	chr17	51519818	51519963	+	1	NA	Intergenic	(CAAAA)n|Simple_repeat|Simple_repeat	-380349	NM_032559	84643	Hs.226805	NM_032559	ENSG00000141200	KIF2B	-	kinesin family member 2B	protein-coding
peak2030	chr7	155378355	155378568	+	1	NA	Intergenic	(TG)n|Simple_repeat|Simple_repeat	-51922	NM_001103176	285888	Hs.146751	NM_001103176	ENSG00000146910	CNPY1	-	canopy FGF signaling regulator 1	protein-coding
peak117	chr1	161261600	161261746	+	1	NA	Intergenic	MER20B|DNA|hAT-Charlie	18089	NM_000530	4359	Hs.591486	NM_000530	ENSG00000158887	MPZ	CHM|CMT1|CMT1B|CMT2I|CMT2J|CMT4E|CMTDI3|CMTDID|DSS|HMSNIB|MPP|P0	myelin protein zero	protein-coding
peak1825	chr6	10588884	10589605	+	1	NA	intron (NM_145655, intron 1 of 2)	(TG)n|Simple_repeat|Simple_repeat	3251	NM_145655	2651	Hs.519884	NM_001491	ENSG00000111846	GCNT2	CCAT|CTRCT13|GCNT2C|GCNT5|IGNT|II|NACGT1|NAGCT1|ULG3|bA360O19.2|bA421M1.1	glucosaminyl (N-acetyl) transferase 2 (I blood group)	protein-coding
peak1917	chr6	170761972	170762112	+	1	NA	Intergenic	(TG)n|Simple_repeat|Simple_repeat	100375	NM_002793	5689	Hs.352768	NM_002793	ENSG00000008018	PSMB1	HC5|PMSB1|PSC5	proteasome subunit beta 1	protein-coding
peak1731	chr5	2255959	2256347	+	1	NA	Intergenic	(TG)n|Simple_repeat|Simple_repeat	56162	NR_104616	100506858	Hs.445071	NR_104616		LOC100506858	-	uncharacterized LOC100506858	ncRNA
peak50	chr1	15171446	15172006	+	1	NA	intron (NM_201628, intron 1 of 14)	(TGGA)n|Simple_repeat|Simple_repeat	-78899	NM_001018000	23254	Hs.368823	NM_015209	ENSG00000189337	KAZN	KAZ	kazrin, periplakin interacting protein	protein-coding
peak772	chr16	79909479	79909723	+	1	NA	Intergenic	(CA)n|Simple_repeat|Simple_repeat	80455	NR_104661	101928248	Hs.659802	NR_104660	ENSG00000260876	LINC01229	-	long intergenic non-protein coding RNA 1229	ncRNA
peak990	chr19	4492305	4493171	+	1	NA	intron (NM_001001520, intron 6 of 16)	(TG)n|Simple_repeat|Simple_repeat	18787	NM_001348169	84717	Hs.43071	NM_032631	ENSG00000167674	HDGFL2	HDGF-2|HDGF2|HDGFRP2|HRP-2|HRP2	HDGF like 2	protein-coding
peak1100	chr2	526792	527482	+	1	NA	Intergenic	Intergenic	-18668	NR_146470	101927362	Hs.385749	NR_146470	ENSG00000225942	LINC01875	-	long intergenic non-protein coding RNA 1875	ncRNA
peak447	chr12	105864017	105864402	+	1	NA	Intergenic	(TG)n|Simple_repeat|Simple_repeat	139795	NM_001145199	387882	Hs.368938	NM_207376	ENSG00000235162	C12orf75	AGD3|OCC-1|OCC1	chromosome 12 open reading frame 75	protein-coding
peak2122	chr8	125700383	125700678	+	1	NA	intron (NM_001282971, intron 3 of 14)	(TG)n|Simple_repeat|Simple_repeat	40218	NM_014751	9788	Hs.336994	NM_014751	ENSG00000170873	MTSS1	MIM|MIMA|MIMB	MTSS1, I-BAR domain containing	protein-coding
peak1380	chr20	59962270	59962685	+	1	NA	intron (NM_001794, intron 2 of 15)	(CA)n|Simple_repeat|Simple_repeat	-112000	NM_001252338	1002	Hs.473231	NM_001794	ENSG00000179242	CDH4	CAD4|R-CAD|RCAD	cadherin 4	protein-coding
peak201	chr10	25256695	25256915	+	1	NA	Intergenic	(TG)n|Simple_repeat|Simple_repeat	-15232	NM_001282786	56952	Hs.405619	NM_020200	ENSG00000099256	PRTFDC1	HHGP	phosphoribosyl transferase domain containing 1	protein-coding
peak67	chr1	25519971	25520927	+	1	NA	Intergenic	AluSx1|SINE|Alu	38564	NM_015484	25949	Hs.20013	NM_015484	ENSG00000117614	SYF2	CBPIN|NTC31|P29|fSAP29	SYF2 pre-mRNA splicing factor	protein-coding
peak20	chr1	5220183	5220448	+	1	NA	Intergenic	(CA)n|Simple_repeat|Simple_repeat	-403816	NR_039612
peak1332	chr20	35379137	35379349	+	1	NA	TTS (NM_001145315)	TTS (NM_001145315)	-4702	NM_022477	57446	Hs.437338	NM_022477	ENSG00000101079	NDRG3	-	NDRG family member 3	protein-coding
peak712	chr16	16100865	16101128	+	1	NA	intron (NM_004996, intron 1 of 30)	intron (NM_004996, intron 1 of 30)	57562	NM_004996	4363	Hs.391464	NM_004996	ENSG00000103222	ABCC1	ABC29|ABCC|GS-X|MRP|MRP1	ATP binding cassette subfamily C member 1	protein-coding
peak833	chr17	11206456	11206823	+	1	NA	intron (NM_001173461, intron 2 of 3)	(TG)n|Simple_repeat|Simple_repeat	61899	NM_001173462	388336	Hs.592124	NM_175903	ENSG00000188803	SHISA6	-	shisa family member 6	protein-coding
peak1564	chr22	50038829	50039201	+	1	NA	intron (NM_001289922, intron 1 of 5)	(TGGA)n|Simple_repeat|Simple_repeat	12175	NM_001289922	348645	Hs.133159	NM_198851	ENSG00000188511	C22orf34	-	chromosome 22 open reading frame 34	protein-coding
peak1870	chr6	152217196	152217949	+	1	NA	intron (NM_000125, intron 3 of 7)	L1PBa1|LINE|L1	87330	NM_001328100	2099	Hs.208124	NM_000125	ENSG00000091831	ESR1	ER|ESR|ESRA|ESTRR|Era|NR3A1	estrogen receptor 1	protein-coding
peak1974	chr7	51430017	51430569	+	1	NA	Intergenic	(CCA)n|Simple_repeat|Simple_repeat	-45735	NM_001346443	23242	Hs.99141	NM_015198	ENSG00000106078	COBL	-	cordon-bleu WH2 repeat protein	protein-coding
peak624	chr14	103384741	103387597	+	1	NA	Intergenic	(TCCA)n|Simple_repeat|Simple_repeat	-2824	NM_030943	81693	Hs.534494	NM_030943	ENSG00000166126	AMN	PRO1028|amnionless	amnion associated transmembrane protein	protein-coding
peak577	chr13	113626623	113626931	+	1	NA	intron (NM_001112732, intron 1 of 29)	(TGGA)n|Simple_repeat|Simple_repeat	3242	NM_001112732	23263	Hs.170422	NM_024979	ENSG00000126217	MCF2L	ARHGEF14|DBS|OST	MCF.2 cell line derived transforming sequence like	protein-coding
peak1859	chr6	115402052	115402947	+	1	NA	Intergenic	Intergenic	562500	NR_134602	105377962	Hs.571066	NR_134602		LINC02534	-	long intergenic non-protein coding RNA 2534	ncRNA
peak1816	chr6	196581	196956	+	1	NA	intron (NR_126020, intron 2 of 7)	(TGGA)n|Simple_repeat|Simple_repeat	8716	NR_126020	285766	Hs.657946	NR_126020	ENSG00000263667	LOC285766	-	uncharacterized LOC285766	ncRNA
peak1163	chr2	67899155	67900156	+	1	NA	Intergenic	(CA)n|Simple_repeat|Simple_repeat	153039	NR_110271	101927701	Hs.348697	NR_110271	ENSG00000237013	LINC01812	-	long intergenic non-protein coding RNA 1812	ncRNA
peak858	chr17	39808297	39808553	+	1	NA	Intergenic	(CA)n|Simple_repeat|Simple_repeat	-11974	NR_033415	284116	Hs.725790	NR_033415	ENSG00000214514	KRT42P	-	keratin 42 pseudogene	pseudo
peak1973	chr7	50919982	50920562	+	1	NA	Intergenic	Intergenic	-59113	NM_001001555	2887	Hs.164060	NM_005311	ENSG00000106070	GRB10	GRB-IR|Grb-10|IRBP|MEG1|RSS	growth factor receptor bound protein 10	protein-coding
peak2303	chrX	152647986	152649285	+	1	NA	Intergenic	(CA)n|Simple_repeat|Simple_repeat	17519	NM_001351294	649238	Hs.112603	NM_001351293	ENSG00000214897	PNMA6E	-	PNMA family member 6E	protein-coding
peak464	chr12	114027194	114027923	+	1	NA	Intergenic	(TCCA)n|Simple_repeat|Simple_repeat	-117681	NM_022363	64211	Hs.302029	NM_022363	ENSG00000089116	LHX5	-	LIM homeobox 5	protein-coding
peak1157	chr2	52556023	52556189	+	1	NA	intron (NR_135237, intron 8 of 10)	L1MA6|LINE|L1	-41680	NR_135239	105374596		NR_135239	ENSG00000225444	LINC01867	-	long intergenic non-protein coding RNA 1867	ncRNA
peak1520	chr22	44665059	44665611	+	1	NA	intron (NM_001099294, intron 4 of 4)	(CA)n|Simple_repeat|Simple_repeat	43396	NM_001099294	85352	Hs.6829	NM_001099294	ENSG00000138944	SHISAL1	KIAA1644	shisa like 1	protein-coding
peak1805	chr5	173561526	173561871	+	1	NA	Intergenic	(TCCA)n|Simple_repeat|Simple_repeat	89091	NM_015980	51617	Hs.559412	NM_015980	ENSG00000170091	NSG2	CALY3|HMP19	neuronal vesicle trafficking associated 2	protein-coding
peak663	chr15	47269357	47269604	+	1	NA	Intergenic	L1PB|LINE|L1	-206923	NM_001198999	80031	Hs.511265	NM_020858	ENSG00000137872	SEMA6D	-	semaphorin 6D	protein-coding
peak1178	chr2	95991367	95992148	+	1	NA	intron (NM_013434, intron 2 of 8)	(CA)n|Simple_repeat|Simple_repeat	-21011	NM_001034914	30818	Hs.437376	NM_013434	ENSG00000115041	KCNIP3	CSEN|DREAM|KCHIP3	potassium voltage-gated channel interacting protein 3	protein-coding
peak545	chr13	28481592	28481878	+	1	NA	intron (NR_047484, intron 1 of 4)	(TG)n|Simple_repeat|Simple_repeat	9693	NR_047484	100861550	Hs.416201	NR_047484		PLUT	HI-LNC71|PDX1-AS1|PLUTO	PDX1 associated lncRNA, upregulator of transcription	ncRNA
peak1438	chr21	43447063	43447832	+	1	NA	Intergenic	Intergenic	5069	NR_027273	150142	Hs.143833	NM_198078	ENSG00000237232	ZNF295-AS1	C21orf121|NCRNA00318|PRED87	ZNF295 antisense RNA 1	ncRNA
peak1271	chr2	239034744	239035823	+	1	NA	promoter-TSS (NM_001308370)	promoter-TSS (NM_001308370)	-748	NM_001308370	339768	Hs.127724	NM_194312	ENSG00000144488	ESPNL	-	espin like	protein-coding
peak98	chr1	64152324	64152510	+	1	NA	Intergenic	(TCCA)n|Simple_repeat|Simple_repeat	63530	NM_001172818	5236	Hs.1869	NM_002633	ENSG00000079739	PGM1	CDG1T|GSD14	phosphoglucomutase 1	protein-coding
peak2197	chr9	89380049	89380542	+	1	NA	Intergenic	Intergenic	181809	NM_002048	2619	Hs.65029	NM_002048	ENSG00000180447	GAS1	-	growth arrest specific 1	protein-coding
peak428	chr12	12200657	12201244	+	1	NA	Intergenic	(TG)n|Simple_repeat|Simple_repeat	-22928	NM_138723	79370	Hs.210343	NM_030766	ENSG00000121380	BCL2L14	BCLG	BCL2 like 14	protein-coding
peak1426	chr21	41357488	41358180	+	1	NA	Intergenic	(CA)n|Simple_repeat|Simple_repeat	118487	NM_006198	5121	Hs.80296	NM_006198	ENSG00000183036	PCP4	PEP-19	Purkinje cell protein 4	protein-coding
peak1350	chr20	45886073	45886262	+	1	NA	intron (NM_001281784, intron 11 of 20)	intron (NM_001281784, intron 11 of 20)	-61079	NR_024594	100131496	Hs.662547	NR_024594	ENSG00000267882	LOC100131496	-	uncharacterized LOC100131496	ncRNA
peak1755	chr5	8615281	8615654	+	1	NA	Intergenic	(CA)n|Simple_repeat|Simple_repeat	154429	NR_039663	100616142		NR_039663	ENSG00000284000	MIR4458	mir-4458	microRNA 4458	ncRNA
peak140	chr1	228230134	228230810	+	1	NA	intron (NM_033131, intron 2 of 3)	(TGGA)n|Simple_repeat|Simple_repeat	35749	NM_033131	89780	Hs.336930	NM_033131	ENSG00000154342	WNT3A	-	Wnt family member 3A	protein-coding
peak512	chr12	131212915	131213204	+	1	NA	Intergenic	(CA)n|Simple_repeat|Simple_repeat	-12209	NM_001351226	23504	Hs.657441	NM_015347	ENSG00000060709	RIMBP2	PPP1R133|RBP2|RIM-BP2	RIMS binding protein 2	protein-coding
peak1875	chr6	159274042	159274403	+	1	NA	intron (NR_028496, intron 2 of 2)	(CA)n|Simple_repeat|Simple_repeat	4442	NR_028496	202459	Hs.487035	NM_145303	ENSG00000243775	OSTCP1	DC2L|OSTCL	oligosaccharyltransferase complex subunit pseudogene 1	pseudo
peak1839	chr6	37171779	37172170	+	1	NA	Intergenic	(CA)n|Simple_repeat|Simple_repeat	34052	NM_001243186	5292	Hs.81170	NM_002648	ENSG00000137193	PIM1	PIM	Pim-1 proto-oncogene, serine/threonine kinase	protein-coding
peak627	chr14	104698180	104698681	+	1	NA	intron (NR_146612, intron 1 of 2)	HAL1-2a_MD|LINE|L1	8509	NR_146611	145195	Hs.534297	NR_146611	ENSG00000258913	C14orf144	-	chromosome 14 open reading frame 144 (putative)	ncRNA
peak1556	chr22	49656105	49656422	+	1	NA	Intergenic	(TCCA)n|Simple_repeat|Simple_repeat	280851	NR_037440	100500882		NR_037440	ENSG00000264139	MIR3667	-	microRNA 3667	ncRNA
peak611	chr14	97468715	97468969	+	1	NA	Intergenic	(TCCA)n|Simple_repeat|Simple_repeat	58926	NR_104113	145249	Hs.592323	NR_104113	ENSG00000225163	LINC00618	C14orf63	long intergenic non-protein coding RNA 618	ncRNA
peak465	chr12	114103238	114103499	+	1	NA	Intergenic	Intergenic	108120	NR_110026	100506465	Hs.211461	NR_110025	ENSG00000249550	LINC01234	LCAL84|onco-lncRNA-32	long intergenic non-protein coding RNA 1234	ncRNA
peak1193	chr2	112423839	112424073	+	1	NA	Intergenic	(ATGGTG)n|Simple_repeat|Simple_repeat	104755	NR_039929	100616165		NR_039929	ENSG00000266063	MIR4771-2	-	microRNA 4771-2	ncRNA
peak484	chr12	124138652	124139236	+	1	NA	intron (NM_001271866, intron 7 of 10)	(TG)n|Simple_repeat|Simple_repeat	-16716	NM_001143850	79867	Hs.167165	NM_024809	ENSG00000168778	TCTN2	C12orf38|JBTS24|MKS8|TECT2	tectonic family member 2	protein-coding
peak693	chr16	3601029	3601846	+	1	NA	intron (NM_178844, intron 11 of 20)	(TCCA)n|Simple_repeat|Simple_repeat	25968	NM_178844	197358	Hs.592091	NM_178844	ENSG00000167984	NLRC3	CLR16.2|NOD3	NLR family CARD domain containing 3	protein-coding
peak1008	chr19	7396127	7396652	+	1	NA	Intergenic	(CACCAT)n|Simple_repeat|Simple_repeat	-63610	NM_015318	23370	Hs.465761	NM_015318	ENSG00000104880	ARHGEF18	P114-RhoGEF|RP78	Rho/Rac guanine nucleotide exchange factor 18	protein-coding
peak1552	chr22	49283252	49284070	+	1	NA	intron (NR_038944, intron 3 of 6)	intron (NR_038944, intron 3 of 6)	21079	NR_038944	100128946	Hs.535676	NR_038944	ENSG00000205632	LINC01310	WI2-81516E3.1	long intergenic non-protein coding RNA 1310	ncRNA
peak2178	chr9	2777478	2777771	+	1	NA	Intergenic	L1PA15|LINE|L1	60098	NM_133497	169522	Hs.622675	NM_133497	ENSG00000168263	KCNV2	KV11.1|Kv8.2|RCD3B	potassium voltage-gated channel modifier subfamily V member 2	protein-coding
peak1688	chr4	82425207	82425381	+	1	NA	Intergenic	(CA)n|Simple_repeat|Simple_repeat	-32212	NM_001300735	153020	Hs.591696	NM_152545	ENSG00000138670	RASGEF1B	GPIG4	RasGEF domain family member 1B	protein-coding
peak323	chr11	1842678	1843214	+	1	NA	Intergenic	(TGGA)n|Simple_repeat|Simple_repeat	-12594	NM_001290332	90019	Hs.161031	NM_138567	ENSG00000149043	SYT8	-	synaptotagmin 8	protein-coding
peak1567	chr3	5280789	5281448	+	1	NA	Intergenic	(CA)n|Simple_repeat|Simple_repeat	10822	NR_039953	100616334		NR_039953	ENSG00000265180	MIR4790	-	microRNA 4790	ncRNA
peak2220	chr9	94601627	94601981	+	1	NA	intron (NM_004560, intron 1 of 8)	(TG)n|Simple_repeat|Simple_repeat	110640	NM_001318204	4920	Hs.98255	NM_004560	ENSG00000169071	ROR2	BDB|BDB1|NTRKR2	receptor tyrosine kinase like orphan receptor 2	protein-coding
peak1058	chr19	31955528	31956483	+	1	NA	Intergenic	(TG)n|Simple_repeat|Simple_repeat	-115574	NR_138034	57616	Hs.278436	NM_020856	ENSG00000121297	TSHZ3	TSH3|ZNF537	teashirt zinc finger homeobox 3	protein-coding
peak873	chr17	55807638	55807945	+	1	NA	Intergenic	Intergenic	14899	NM_001282544	101927581	Hs.540784	NM_001282544	ENSG00000166329	CCDC182	-	coiled-coil domain containing 182	protein-coding
peak2179	chr9	4320542	4320758	+	1	NA	Intergenic	(CCA)n|Simple_repeat|Simple_repeat	-20615	NM_001042413	169792	Hs.162125	NM_152629	ENSG00000107249	GLIS3	NDH|ZNF515	GLIS family zinc finger 3	protein-coding
peak1848	chr6	43721547	43721861	+	1	NA	Intergenic	(TG)n|Simple_repeat|Simple_repeat	-16242	NM_001171627	7422	Hs.73793	NM_003376	ENSG00000112715	VEGFA	MVCD1|VEGF|VPF	vascular endothelial growth factor A	protein-coding
peak1522	chr22	44730121	44732100	+	1	NA	Intergenic	(TG)n|Simple_repeat|Simple_repeat	-22379	NM_001099294	85352	Hs.6829	NM_001099294	ENSG00000138944	SHISAL1	KIAA1644	shisa like 1	protein-coding
peak396	chr11	88484150	88484338	+	1	NA	intron (NM_000842, intron 3 of 8)	L1PA11|LINE|L1	246500	NR_049724	100873989	Hs.616625	NR_049724	ENSG00000255082	GRM5-AS1	-	GRM5 antisense RNA 1	ncRNA
peak2039	chr7	157564651	157565037	+	1	NA	intron (NM_130842, intron 11 of 21)	(CA)n|Simple_repeat|Simple_repeat	-82433	NR_038966	100506585	Hs.661265	NR_038966	ENSG00000233038	LOC100506585	-	uncharacterized LOC100506585	ncRNA
peak1443	chr21	43830964	43831387	+	1	NA	intron (NM_001001895, intron 3 of 13)	(CA)n|Simple_repeat|Simple_repeat	7204	NM_018961	53347	Hs.473912	NM_018961	ENSG00000160185	UBASH3A	CLIP4|STS-2|TULA|TULA-1	ubiquitin associated and SH3 domain containing A	protein-coding
peak1408	chr21	33381240	33381468	+	1	NA	Intergenic	(TGGA)n|Simple_repeat|Simple_repeat	77254	NR_038033	100551499	Hs.224449	NR_038033		LINC00159	C21orf44|NCRNA00159	long intergenic non-protein coding RNA 159	ncRNA
peak629	chr14	104993272	104994116	+	1	NA	Intergenic	(CA)n|Simple_repeat|Simple_repeat	-52327	NM_001286399	400258	Hs.153827	NM_001008404	ENSG00000184601	C14orf180	C14orf77|NRAC	chromosome 14 open reading frame 180	protein-coding
peak2056	chr8	2050896	2051398	+	1	NA	intron (NM_003970, intron 21 of 36)	(TATG)n|Simple_repeat|Simple_repeat	26478	NR_106983	102465695		NR_106983	ENSG00000273593	MIR7160	hsa-mir-7160	microRNA 7160	ncRNA
peak1415	chr21	37314737	37315086	+	1	NA	Intergenic	(CA)n|Simple_repeat|Simple_repeat	56168	NR_144547	54036	Hs.228809	NR_144547		PPP1R2P2	-	protein phosphatase 1 regulatory inhibitor subunit 2 pseudogene 2	pseudo
peak1925	chr7	521877	522710	+	1	NA	Intergenic	Intergenic	37188	NM_033023	5154	Hs.535898	NM_002607	ENSG00000197461	PDGFA	PDGF-A|PDGF1	platelet derived growth factor subunit A	protein-coding
peak1928	chr7	1305231	1306043	+	1	NA	Intergenic	(GGTTG)n|Simple_repeat|Simple_repeat	33619	NM_001080461	340260		NM_001080461	ENSG00000164853	UNCX	UNCX4.1	UNC homeobox	protein-coding
peak2138	chr8	137225433	137225878	+	1	NA	Intergenic	HAL1-2a_MD|LINE|L1	-317386	NR_147196	107986980	Hs.549694	NR_147196	ENSG00000254101	LINC02055	-	long intergenic non-protein coding RNA 2055	ncRNA
peak1543	chr22	48744724	48745139	+	1	NA	Intergenic	(CA)n|Simple_repeat|Simple_repeat	74755	NR_036172	100422916		NR_036172	ENSG00000266508	MIR3201	-	microRNA 3201	ncRNA
peak1739	chr5	3160869	3161041	+	1	NA	Intergenic	(TG)n|Simple_repeat|Simple_repeat	-16994	NR_104617	102467074	Hs.575250	NR_104617	ENSG00000249808	LINC01377	-	long intergenic non-protein coding RNA 1377	ncRNA
peak344	chr11	17785263	17785827	+	1	NA	intron (NM_004976, intron 1 of 1)	(CA)n|Simple_repeat|Simple_repeat	28050	NM_004976	3746	Hs.552896	NM_004976	ENSG00000129159	KCNC1	EPM7|KV3.1|KV4|NGK2	potassium voltage-gated channel subfamily C member 1	protein-coding
peak2012	chr7	144866038	144866377	+	1	NA	Intergenic	(CA)n|Simple_repeat|Simple_repeat	-333061	NM_001350882	27010	Hs.660232	NM_022445	ENSG00000196511	TPK1	HTPK1|PP20|THMD5	thiamin pyrophosphokinase 1	protein-coding
peak1343	chr20	42817059	42817258	+	1	NA	promoter-TSS (NM_020433)	promoter-TSS (NM_020433)	-940	NM_175913	57158	Hs.441737	NM_020433	ENSG00000149596	JPH2	CMH17|JP-2|JP2	junctophilin 2	protein-coding
peak1462	chr21	46462012	46462583	+	1	NA	Intergenic	(TG)n|Simple_repeat|Simple_repeat	30829	NR_027292	728039	Hs.309203	NM_032653	ENSG00000235374	SSR4P1	C21orf122|PRED57|PRED90	signal sequence receptor subunit 4 pseudogene 1	pseudo
peak707	chr16	10952994	10953272	+	1	NA	Intergenic	(TGG)n|Simple_repeat|Simple_repeat	-17922	NR_104444	4261	Hs.592051	NM_000246	ENSG00000179583	CIITA	C2TA|CIITAIV|MHC2TA|NLRA	class II major histocompatibility complex transactivator	protein-coding
peak90	chr1	51021035	51021158	+	1	NA	intron (NM_007051, intron 13 of 18)	L1PB3|LINE|L1	-131977	NM_032110	63950	Hs.334481	NM_032110	ENSG00000142700	DMRTA2	-	DMRT like family A2	protein-coding
peak1116	chr2	2851573	2852229	+	1	NA	Intergenic	(CA)n|Simple_repeat|Simple_repeat	277897	NR_110228	101927554	Hs.638446	NR_110228	ENSG00000234423	LINC01250	-	long intergenic non-protein coding RNA 1250	ncRNA
peak1579	chr3	18013593	18013792	+	1	NA	intron (NM_001257177, intron 1 of 4)	(TG)n|Simple_repeat|Simple_repeat	9628	NM_001257177	339862	Hs.652981	NM_001257177		LOC339862	-	uncharacterized LOC339862	protein-coding
peak565	chr13	109945606	109947081	+	1	NA	Intergenic	Intergenic	-106700	NR_126361	104326054	Hs.569298	NR_126361	ENSG00000229792	LINC00399	TCONS_00021596	long intergenic non-protein coding RNA 399	ncRNA
peak528	chr12	132926035	132926583	+	1	NA	Intergenic	(CAT)n|Simple_repeat|Simple_repeat	19873	NR_120467	101928416		NR_120467	ENSG00000255916	LOC101928416	-	uncharacterized LOC101928416	ncRNA
peak1572	chr3	13065736	13066265	+	1	NA	intron (NM_001134382, intron 1 of 14)	intron (NM_001134382, intron 1 of 14)	-37464	NM_001330619	9922	Hs.475506	NM_014869	ENSG00000144711	IQSEC1	ARF-GEP100|ARFGEP100|BRAG2|GEP100	IQ motif and Sec7 domain 1	protein-coding
peak23	chr1	5738994	5739158	+	1	NA	Intergenic	(TGGA)n|Simple_repeat|Simple_repeat	114945	NR_039612
peak24	chr1	5804744	5804901	+	1	NA	Intergenic	(CA)n|Simple_repeat|Simple_repeat	117979	NR_039838	100616421		NR_039838	ENSG00000264101	MIR4689	mir-4689	microRNA 4689	ncRNA
peak997	chr19	5742124	5742293	+	1	NA	intron (NM_152784, intron 7 of 21)	(TG)n|Simple_repeat|Simple_repeat	21520	NM_152784	257062	Hs.631842	NM_152784	ENSG00000174898	CATSPERD	TMEM146	cation channel sperm associated auxiliary subunit delta	protein-coding
peak593	chr14	70306228	70306694	+	1	NA	Intergenic	(TG)n|Simple_repeat|Simple_repeat	27984	NR_149012	100506358		NR_149012		LOC100506358	-	uncharacterized LOC100506358	ncRNA
peak458	chr12	110246721	110247369	+	1	NA	intron (NM_147204, intron 1 of 13)	(TCCA)n|Simple_repeat|Simple_repeat	5556	NM_001177431	59341	Hs.506713	NM_021625	ENSG00000111199	TRPV4	BCYM3|CMT2C|HMSN2C|OTRPC4|SMAL|SPSMA|SSQTL1|TRP12|VRL2|VROAC	transient receptor potential cation channel subfamily V member 4	protein-coding
peak788	chr16	85433881	85434495	+	1	NA	Intergenic	(TG)n|Simple_repeat|Simple_repeat	-94257	NR_049816	100847022		NR_049816	ENSG00000266307	MIR5093	-	microRNA 5093	ncRNA
peak77	chr1	36959287	36959455	+	1	NA	Intergenic	(TCCA)n|Simple_repeat|Simple_repeat	-10456	NM_156039	1441	Hs.524517	NM_000760	ENSG00000119535	CSF3R	CD114|GCSFR|SCN7	colony stimulating factor 3 receptor	protein-coding
peak2139	chr8	138850545	138851516	+	1	NA	intron (NM_001354876, intron 1 of 5)	intron (NM_001354876, intron 1 of 5)	244758	NM_001354876	401478	Hs.654931	NM_001354876		LOC401478	-	uncharacterized LOC401478	protein-coding
peak1760	chr5	14308709	14308771	+	1	NA	intron (NM_007118, intron 8 of 56)	(TCCA)n|Simple_repeat|Simple_repeat	-155352	NR_145815	109623458		NR_145815		SNORD170	-	small nucleolar RNA, C/D box 170	snoRNA
peak2191	chr9	80316279	80316476	+	1	NA	Intergenic	(TG)n|Simple_repeat|Simple_repeat	-53145	NM_004297	9630	Hs.657795	NM_004297	ENSG00000156049	GNA14	-	G protein subunit alpha 14	protein-coding
peak1004	chr19	7105377	7107361	+	1	NA	Intergenic	Intergenic	36898	NM_024341	79230	Hs.591380	NM_024341	ENSG00000130544	ZNF557	-	zinc finger protein 557	protein-coding
peak1233	chr2	202136776	202137009	+	1	NA	intron (NM_001080125, intron 3 of 8)	intron (NM_001080125, intron 3 of 8)	11669	NM_033356	841	Hs.599762	NM_001228	ENSG00000064012	CASP8	ALPS2B|CAP4|Casp-8|FLICE|MACH|MCH5	caspase 8	protein-coding
peak935	chr18	46545988	46546393	+	1	NA	Intergenic	(TG)n|Simple_repeat|Simple_repeat	-3883	NR_148999	100129878	Hs.437704	NR_148999	ENSG00000264269	LOC100129878	-	uncharacterized LOC100129878	ncRNA
peak1919	chr7	189528	189872	+	1	NA	Intergenic	(TG)n|Simple_repeat|Simple_repeat	-3269	NM_020223	56975	Hs.134742	NM_020223	ENSG00000177706	FAM20C	DMP-4|DMP4|G-CK|GEF-CK|RNS	FAM20C, golgi associated secretory pathway kinase	protein-coding
peak277	chr10	127939971	127940772	+	1	NA	intron (NM_001288973, intron 3 of 22)	(TGGA)n|Simple_repeat|Simple_repeat	136756	NM_001288975	8038	Hs.594351	NM_003474	ENSG00000148848	ADAM12	ADAM12-OT1|CAR10|MCMP|MCMPMltna|MLTN|MLTNA	ADAM metallopeptidase domain 12	protein-coding
peak964	chr18	76398680	76398921	+	1	NA	Intergenic	(CA)n|Simple_repeat|Simple_repeat	-341475	NM_171999	27164	Hs.700557	NM_171999	ENSG00000256463	SALL3	ZNF796	spalt like transcription factor 3	protein-coding
peak1949	chr7	35355019	35355439	+	1	NA	intron (NR_038864, intron 1 of 2)	(ATGGTG)n|Simple_repeat|Simple_repeat	1763	NR_038864	401324	Hs.377034	NR_038864		LOC401324	-	uncharacterized LOC401324	ncRNA
peak79	chr1	40760886	40761078	+	1	NA	Intergenic	AluSp|SINE|Alu	21957	NM_001852	1298	Hs.418012	NM_001852	ENSG00000049089	COL9A2	DJ39G22.4|EDM2|MED|STL5	collagen type IX alpha 2 chain	protein-coding
peak1770	chr5	68260452	68262002	+	1	NA	Intergenic	(CA)n|Simple_repeat|Simple_repeat	64527	NR_130778	101928885	Hs.630474	NR_130778		LINC02198	-	long intergenic non-protein coding RNA 2198	ncRNA
peak961	chr18	76308784	76310100	+	1	NA	Intergenic	(CA)n|Simple_repeat|Simple_repeat	-430833	NM_171999	27164	Hs.700557	NM_171999	ENSG00000256463	SALL3	ZNF796	spalt like transcription factor 3	protein-coding
peak334	chr11	2835217	2835794	+	1	NA	intron (NM_000218, intron 15 of 15)	(TGGA)n|Simple_repeat|Simple_repeat	47294	NR_130721	338653	Hs.639425	NR_130721	ENSG00000229414	KCNQ1-AS1	-	KCNQ1 antisense RNA 1	ncRNA
peak1439	chr21	43564413	43564580	+	1	NA	Intergenic	(TCCA)n|Simple_repeat|Simple_repeat	-35852	NR_027243	150147	Hs.558646	NM_152507	ENSG00000184385	UMODL1-AS1	C21orf128	UMODL1 antisense RNA 1	ncRNA
peak1608	chr3	173211927	173212083	+	1	NA	intron (NM_014932, intron 2 of 6)	L1M5|LINE|L1	95767	NM_014932	22871	Hs.478289	NM_014932	ENSG00000169760	NLGN1	NL1	neuroligin 1	protein-coding
peak1519	chr22	44609480	44609733	+	1	NA	Intergenic	HAL1-2a_MD|LINE|L1	32836	NM_022141	64098	Hs.658995	NM_022141	ENSG00000138964	PARVG	-	parvin gamma	protein-coding
peak198	chr10	14176254	14176538	+	1	NA	intron (NR_134578, intron 2 of 3)	(TGGA)n|Simple_repeat|Simple_repeat	60113	NR_120638	101928453	Hs.650212	NR_120638		LOC101928453	-	uncharacterized LOC101928453	ncRNA
peak1960	chr7	44167168	44167326	+	1	NA	Intergenic	L1M4c|LINE|L1	-4078	NM_006230	5425	Hs.306791	NM_006230	ENSG00000106628	POLD2	-	DNA polymerase delta 2, accessory subunit	protein-coding
peak1033	chr19	16985230	16985894	+	1	NA	intron (NM_001297595, intron 14 of 18)	(GTCTG)n|Simple_repeat|Simple_repeat	11477	NM_001297597	23309	Hs.13999	NM_015260	ENSG00000127511	SIN3B	-	SIN3 transcription regulator family member B	protein-coding
peak1247	chr2	227580198	227580501	+	1	NA	Intergenic	(TG)n|Simple_repeat|Simple_repeat	-56840	NR_049887	100847053		NR_049887	ENSG00000263363	MIR5702	-	microRNA 5702	ncRNA
peak954	chr18	75111758	75112180	+	1	NA	Intergenic	(CA)n|Simple_repeat|Simple_repeat	149961	NM_001480	2587	Hs.272191	NM_001480	ENSG00000166573	GALR1	GALNR|GALNR1	galanin receptor 1	protein-coding
peak1759	chr5	11310988	11312262	+	1	NA	intron (NM_001288715, intron 8 of 20)	intron (NM_001288715, intron 8 of 20)	277404	NM_001288716	1501	Hs.314543	NM_001332	ENSG00000169862	CTNND2	GT24|NPRAP	catenin delta 2	protein-coding
peak64	chr1	23004918	23005810	+	1	NA	Intergenic	(CA)n|Simple_repeat|Simple_repeat	25890	NM_000491	713	Hs.8986	NM_000491	ENSG00000173369	C1QB	-	complement C1q B chain	protein-coding
peak1384	chr20	60246593	60247025	+	1	NA	intron (NM_001252339, intron 1 of 14)	intron (NM_001252339, intron 1 of 14)	47995	NR_147702	100128310	Hs.683806	NR_147702	ENSG00000179253	LOC100128310	-	uncharacterized LOC100128310	ncRNA
peak998	chr19	5762666	5763058	+	1	NA	intron (NM_152784, intron 15 of 21)	(TGGA)n|Simple_repeat|Simple_repeat	21914	NM_001134316	163154	Hs.631838	NM_153359	ENSG00000212123	PRR22	-	proline rich 22	protein-coding
peak1998	chr7	126899325	126899844	+	1	NA	Intergenic	(CCA)n|Simple_repeat|Simple_repeat	-7156	NM_001127323	2918	Hs.449625	NM_000845	ENSG00000179603	GRM8	GLUR8|GPRC1H|MGLUR8|mGlu8	glutamate metabotropic receptor 8	protein-coding
peak956	chr18	75552388	75552694	+	1	NA	Intergenic	(TG)n|Simple_repeat|Simple_repeat	153142	NR_104127	101927715	Hs.385670	NR_104127		LINC01029	-	long intergenic non-protein coding RNA 1029	ncRNA
peak884	chr17	71949355	71950745	+	1	NA	Intergenic	(CA)n|Simple_repeat|Simple_repeat	-125374	NR_027146	283982	Hs.464079	NM_182564		LINC00469	C17orf54	long intergenic non-protein coding RNA 469	ncRNA
peak2085	chr8	27578299	27578581	+	1	NA	Intergenic	(TCCA)n|Simple_repeat|Simple_repeat	-19156	NR_037418	100500871		NR_037418	ENSG00000265075	MIR3622B	-	microRNA 3622b	ncRNA
peak48	chr1	12644988	12645395	+	1	NA	intron (NM_004753, intron 1 of 5)	(TG)n|Simple_repeat|Simple_repeat	-6140	NR_106788	102466722		NR_106788	ENSG00000276830	MIR6730	hsa-mir-6730	microRNA 6730	ncRNA
peak994	chr19	5369287	5369597	+	1	NA	Intergenic	(TCCA)n|Simple_repeat|Simple_repeat	-28628	NM_130855	5802	Hs.744928	NM_002850	ENSG00000105426	PTPRS	PTPSIGMA|R-PTP-S|R-PTP-sigma	protein tyrosine phosphatase, receptor type S	protein-coding
peak2201	chr9	91286515	91288233	+	1	NA	Intergenic	Intergenic	73446	NR_036252	100423015		NR_036252	ENSG00000265873	MIR4289	-	microRNA 4289	ncRNA
peak205	chr10	30965353	30965506	+	1	NA	Intergenic	(TG)n|Simple_repeat|Simple_repeat	-15774	NR_036438	645954	Hs.408581	NR_036438		SVILP1	-	supervillin pseudogene 1	pseudo
peak506	chr12	130497158	130497384	+	1	NA	Intergenic	(TG)n|Simple_repeat|Simple_repeat	29616	NR_024457	100190940	Hs.625993	NR_024457	ENSG00000214039	LINC02418	-	long intergenic non-protein coding RNA 2418	ncRNA
peak436	chr12	53096175	53096352	+	1	NA	intron (NM_175078, intron 1 of 8)	(TGGA)n|Simple_repeat|Simple_repeat	984	NM_175078	374454	Hs.334989	NM_175078	ENSG00000189182	KRT77	K1B|KRT1B	keratin 77	protein-coding
peak636	chr14	106149672	106150271	+	1	NA	Intergenic	(TG)n|Simple_repeat|Simple_repeat	-10827	NR_046211	2003	Hs.744419	NR_046211		ELK2AP	ELK2|ELK2.1|ELK2P1	ELK2A, member of ETS oncogene family, pseudogene	pseudo
peak1872	chr6	157691395	157691650	+	1	NA	Intergenic	(CACCAT)n|Simple_repeat|Simple_repeat	53769	NM_018452	729515	Hs.157212	NM_018452	ENSG00000215712	TMEM242	BM033|C6orf35	transmembrane protein 242	protein-coding
peak896	chr17	75505461	75506111	+	1	NA	Intergenic	(CAT)n|Simple_repeat|Simple_repeat	-17297	NR_148967	400622	Hs.514516	NR_148967		LOC400622	-	uncharacterized LOC400622	ncRNA
peak773	chr16	80750465	80750783	+	1	NA	intron (NM_152342, intron 1 of 6)	(TGGA)n|Simple_repeat|Simple_repeat	87551	NM_152342	124359	Hs.60257	NM_152342	ENSG00000166446	CDYL2	PCCP1	chromodomain Y like 2	protein-coding
peak1297	chr2	242890540	242890987	+	1	NA	intron (NR_110220, intron 2 of 3)	(TG)n|Simple_repeat|Simple_repeat	-22071	NR_110592	102723927	Hs.733585	NR_110592	ENSG00000237940	LINC01238	-	long intergenic non-protein coding RNA 1238	ncRNA
peak2226	chr9	95973306	95974340	+	1	NA	intron (NM_006648, intron 1 of 28)	(CTCA)n|Simple_repeat|Simple_repeat	26611	NM_001282394	65268	Hs.654856	NM_006648	ENSG00000165238	WNK2	NY-CO-43|P/OKcl.13|PRKWNK2|SDCCAG43	WNK lysine deficient protein kinase 2	protein-coding
peak1260	chr2	236253737	236254671	+	1	NA	Intergenic	(TG)n|Simple_repeat|Simple_repeat	-148529	NM_001244888	116987	Hs.435039	NM_014914	ENSG00000157985	AGAP1	AGAP-1|CENTG2|GGAP1|cnt-g2	ArfGAP with GTPase domain, ankyrin repeat and PH domain 1	protein-coding
peak1633	chr4	3579652	3580708	+	1	NA	intron (NR_040045, intron 1 of 2)	(TCCA)n|Simple_repeat|Simple_repeat	1584	NR_040045	285492	Hs.145563	NM_173661		LINC00955	-	long intergenic non-protein coding RNA 955	ncRNA
peak1895	chr6	166829406	166830254	+	1	NA	intron (NM_001006932, intron 20 of 21)	(CACCAT)n|Simple_repeat|Simple_repeat	-33329	NM_001270879	51660	Hs.172755	NM_016098	ENSG00000060762	MPC1	BRP44L|CGI-129|MPYCD|SLC54A1|dJ68L15.3	mitochondrial pyruvate carrier 1	protein-coding
peak462	chr12	113827479	113828688	+	1	NA	TTS (NM_001159727)	TTS (NM_001159727)	13609	NM_006843	10993	Hs.439023	NM_006843	ENSG00000135094	SDS	SDH	serine dehydratase	protein-coding
peak1726	chr5	1418915	1419329	+	1	NA	intron (NM_001044, intron 6 of 14)	(TCCA)n|Simple_repeat|Simple_repeat	26421	NM_001044	6531	Hs.406	NM_001044	ENSG00000142319	SLC6A3	DAT|DAT1|PKDYS	solute carrier family 6 member 3	protein-coding
peak1623	chr4	1267997	1268263	+	1	NA	Intergenic	Intergenic	-15509	NM_001297431	10296	Hs.139896	NM_005882	ENSG00000090316	MAEA	EMLP|EMP|GID9|HLC-10|PIG5	macrophage erythroblast attacher	protein-coding
peak127	chr1	201639776	201639975	+	1	NA	intron (NM_020443, intron 1 of 29)	HAL1-2a_MD|LINE|L1	22425	NM_020443	89796	Hs.585374	NM_020443	ENSG00000134369	NAV1	POMFIL3|STEERIN1|UNC53H1	neuron navigator 1	protein-coding
peak1336	chr20	36942338	36943408	+	1	NA	intron (NM_001725, intron 5 of 14)	(ATGGTG)n|Simple_repeat|Simple_repeat	10321	NM_001725	671	Hs.529019	NM_001725	ENSG00000101425	BPI	BPIFD1|rBPI	bactericidal permeability increasing protein	protein-coding
peak1908	chr6	168999907	169000458	+	1	NA	intron (NM_022138, intron 8 of 12)	(CA)n|Simple_repeat|Simple_repeat	158351	NM_022138	64094	Hs.487200	NM_022138	ENSG00000112562	SMOC2	DTDP1|MST117|MSTP117|MSTP140|SMAP2|bA270C4A.1|bA37D8.1|dJ421D16.1	SPARC related modular calcium binding 2	protein-coding
peak778	chr16	81648361	81649290	+	1	NA	intron (NM_198390, intron 2 of 20)	(TG)n|Simple_repeat|Simple_repeat	3872	NR_106759	102465251		NR_106759	ENSG00000275109	MIR6504	hsa-mir-6504	microRNA 6504	ncRNA
peak322	chr11	1757717	1758048	+	1	NA	intron (NM_001170820, intron 2 of 2)	(GAGTG)n|Simple_repeat|Simple_repeat	13942	NM_001170820	402778	Hs.121575	NM_001170820	ENSG00000244242	IFITM10	DSPA3	interferon induced transmembrane protein 10	protein-coding
peak1549	chr22	49082661	49083114	+	1	NA	intron (NM_001082967, intron 2 of 3)	(TGGA)n|Simple_repeat|Simple_repeat	-93220	NR_039761	100616415		NR_039761	ENSG00000266887	MIR4535	-	microRNA 4535	ncRNA
peak1398	chr21	9472738	9473709	+	1	NA	Intergenic	Intergenic	-352609	NR_128711	103504731		NR_128711	ENSG00000264462	MIR3648-2	hsa-mir-3648-2	microRNA 3648-2	ncRNA
peak1301	chr20	2017103	2017422	+	1	NA	Intergenic	(TGGA)n|Simple_repeat|Simple_repeat	-42331	NM_001190898	5173	Hs.22584	NM_024411	ENSG00000101327	PDYN	ADCA|PENKB|SCA23	prodynorphin	protein-coding
peak1990	chr7	92052933	92053237	+	1	NA	intron (NR_145992, intron 5 of 9)	(TG)n|Simple_repeat|Simple_repeat	13543	NR_145992	105375396		NM_001317905	ENSG00000230927	TMBIM7P	-	transmembrane BAX inhibitor motif containing 7, pseudogene	pseudo
peak379	chr11	69046464	69047072	+	1	NA	Intergenic	(TCCA)n|Simple_repeat|Simple_repeat	-14837	NM_001293294	26579	Hs.523848	NM_138768	ENSG00000172927	MYEOV	OCIM	myeloma overexpressed	protein-coding
peak776	chr16	81298711	81299526	+	1	NA	intron (NM_017429, intron 5 of 10)	(TCCA)n|Simple_repeat|Simple_repeat	26822	NM_017429	53630	Hs.212172	NM_017429	ENSG00000135697	BCO1	BCDO|BCDO1|BCMO|BCMO1|BCO	beta-carotene oxygenase 1	protein-coding
peak1883	chr6	161615472	161615773	+	1	NA	intron (NM_020133, intron 2 of 8)	(TG)n|Simple_repeat|Simple_repeat	-32608	NR_024277	79992	Hs.664873	NM_024929	ENSG00000279355	AGPAT4-IT1	C6orf59|NCRNA00241	AGPAT4 intronic transcript 1	ncRNA
peak1684	chr4	55169887	55170635	+	1	NA	Intergenic	L1PB1|LINE|L1	-28798	NR_147160	105377656	Hs.157697	NR_147160		LINC02283	-	long intergenic non-protein coding RNA 2283	ncRNA
peak2035	chr7	156290910	156291814	+	1	NA	intron (NR_026865, intron 2 of 3)	(CA)n|Simple_repeat|Simple_repeat	-41823	NR_024119	64433	Hs.404170	NR_024119	ENSG00000279418	LINC00244	C7orf4|NCRNA00244	long intergenic non-protein coding RNA 244	ncRNA
peak239	chr10	73192041	73192224	+	1	NA	intron (NM_052836, intron 1 of 12)	(TG)n|Simple_repeat|Simple_repeat	35441	NM_052836	64072	Hs.656032	NM_022124	ENSG00000107736	CDH23	CDHR23|PITA5|USH1D	cadherin related 23	protein-coding
peak1577	chr3	14296449	14297151	+	1	NA	Intergenic	(TG)n|Simple_repeat|Simple_repeat	76572	NM_014463	27258	Hs.111632	NM_014463	ENSG00000170860	LSM3	SMX4|USS2|YLR438C	LSM3 homolog, U6 small nuclear RNA and mRNA degradation associated	protein-coding
peak1170	chr2	74556836	74558433	+	1	NA	intron (NM_133478, intron 4 of 30)	HAL1-2a_MD|LINE|L1	12900	NM_133478	57835	Hs.594099	NM_021196	ENSG00000188687	SLC4A5	NBC4|NBCe2	solute carrier family 4 member 5	protein-coding
peak1368	chr20	57405299	57405495	+	1	NA	intron (NR_002785, intron 4 of 4)	(CCA)n|Simple_repeat|Simple_repeat	-9376	NM_016592	2778	Hs.125898	NM_000516	ENSG00000087460	GNAS	AHO|C20orf45|GNAS1|GPSA|GSA|GSP|NESP|PITA3|POH|SCG6|SgVI	GNAS complex locus	protein-coding
peak582	chr13	114554045	114554550	+	1	NA	intron (NM_000820, intron 2 of 14)	(TGAA)n|Simple_repeat|Simple_repeat	12779	NM_000820	2621	Hs.646346	NM_000820	ENSG00000183087	GAS6	AXLLG|AXSF	growth arrest specific 6	protein-coding
peak1665	chr4	8235451	8236100	+	1	NA	intron (NR_134639, intron 12 of 14)	(TCCA)n|Simple_repeat|Simple_repeat	34804	NM_001318480	54436	Hs.479116	NM_018986	ENSG00000125089	SH3TC1	-	SH3 domain and tetratricopeptide repeats 1	protein-coding
peak587	chr14	65232657	65233050	+	1	NA	TTS (NM_001355437)	TTS (NM_001355437)	19551	NR_107009	102465841		NR_107009	ENSG00000284269	MIR7855	hsa-mir-7855	microRNA 7855	ncRNA
peak756	chr16	57347518	57347725	+	1	NA	Intergenic	(TG)n|Simple_repeat|Simple_repeat	-29037	NM_015993	51090	Hs.632215	NM_015993	ENSG00000102934	PLLP	PMLP|TM4SF11	plasmolipin	protein-coding
peak1374	chr20	59339357	59339656	+	1	NA	Intergenic	(CA)n|Simple_repeat|Simple_repeat	199886	NR_039653	100616440		NR_039653	ENSG00000265617	MIR548AG2	-	microRNA 548ag-2	ncRNA
peak752	chr16	56058296	56059186	+	1	NA	Intergenic	Intergenic	-68798	NM_001190158	221223	Hs.350800	NM_145024	ENSG00000159398	CES5A	CAUXIN|CES4C1|CES5|CES7|HEL126	carboxylesterase 5A	protein-coding
peak1424	chr21	40883000	40883375	+	1	NA	intron (NM_001001713, intron 5 of 6)	(TG)n|Simple_repeat|Simple_repeat	59407	NM_007341	6450	Hs.473847	NM_007341	ENSG00000185437	SH3BGR	21-GARP	SH3 domain binding glutamate rich protein	protein-coding
peak1329	chr20	31896510	31896761	+	1	NA	intron (NM_033197, intron 15 of 15)	(CA)n|Simple_repeat|Simple_repeat	25694	NM_033197	92747	Hs.65551	NM_033197	ENSG00000125999	BPIFB1	C20orf114|LPLUNC1	BPI fold containing family B member 1	protein-coding
peak1012	chr19	7819458	7819848	+	1	NA	Intergenic	L1M2|LINE|L1	-7189	NM_001144896	30835	Hs.278694	NM_021155	ENSG00000090659	CD209	CDSIGN|CLEC4L|DC-SIGN|DC-SIGN1	CD209 molecule	protein-coding
peak1451	chr21	44579955	44580646	+	1	NA	Intergenic	Intergenic	-8818	NM_000394	1409	Hs.184085	NM_000394	ENSG00000160202	CRYAA	CRYA1|CTRCT9|HSPB4	crystallin alpha A	protein-coding
peak1032	chr19	16885031	16885598	+	1	NA	intron (NM_001007525, intron 11 of 18)	(TCCA)n|Simple_repeat|Simple_repeat	43311	NM_001347994	284434	Hs.406014	NM_001007525	ENSG00000188039	NWD1	-	NACHT and WD repeat domain containing 1	protein-coding
peak411	chr11	125025034	125025397	+	1	NA	Intergenic	(TG)n|Simple_repeat|Simple_repeat	9290	NR_125759	103695364	Hs.576940	NR_125759	ENSG00000254880	PKNOX2-AS1	-	PKNOX2 antisense RNA 1 (head to head)	ncRNA
peak301	chr10	134177771	134178483	+	1	NA	intron (NM_030626, intron 9 of 10)	intron (NM_030626, intron 9 of 10)	27516	NM_001309474	80313	Hs.119897	NM_030626	ENSG00000148814	LRRC27	-	leucine rich repeat containing 27	protein-coding
peak242	chr10	80528406	80528572	+	1	NA	Intergenic	(TG)n|Simple_repeat|Simple_repeat	298716	NR_024431	283050	Hs.309176	NR_015429	ENSG00000224596	ZMIZ1-AS1	-	ZMIZ1 antisense RNA 1	ncRNA
peak600	chr14	94837237	94837426	+	1	NA	Intergenic	(CA)n|Simple_repeat|Simple_repeat	-4292	NM_006220	390502	Hs.525557	NM_006220	ENSG00000258597	SERPINA2	ARGS|ATR|PIL|SERPINA2P|psiATR	serpin family A member 2 (gene/pseudogene)	protein-coding
peak330	chr11	2237976	2238409	+	1	NA	Intergenic	(CA)n|Simple_repeat|Simple_repeat	43899	NR_039834	100616126		NR_039834	ENSG00000265258	MIR4686	-	microRNA 4686	ncRNA
peak1009	chr19	7423089	7423431	+	1	NA	Intergenic	(TCCA)n|Simple_repeat|Simple_repeat	-36739	NM_015318	23370	Hs.465761	NM_015318	ENSG00000104880	ARHGEF18	P114-RhoGEF|RP78	Rho/Rac guanine nucleotide exchange factor 18	protein-coding
peak324	chr11	1882726	1883367	+	1	NA	intron (NM_002339, intron 1 of 10)	(TGGA)n|Simple_repeat|Simple_repeat	-2280	NR_036185	100423021		NR_036185	ENSG00000264493	MIR4298	-	microRNA 4298	ncRNA
peak1196	chr2	120451372	120451866	+	1	NA	intron (NR_148341, intron 5 of 16)	(CA)n|Simple_repeat|Simple_repeat	14876	NM_001105198	80775	Hs.439991	NM_030577	ENSG00000144120	TMEM177	-	transmembrane protein 177	protein-coding
peak1785	chr5	138786751	138787046	+	1	NA	intron (NM_001077693, intron 4 of 5)	(TG)n|Simple_repeat|Simple_repeat	-11684	NM_152686	202052	Hs.483537	NM_152686	ENSG00000170464	DNAJC18	-	DnaJ heat shock protein family (Hsp40) member C18	protein-coding
peak503	chr12	129855900	129856187	+	1	NA	intron (NM_133448, intron 3 of 8)	HAL1-2a_MD|LINE|L1	162897	NR_110058	101927735	Hs.569212	NR_110058	ENSG00000256699	TMEM132D-AS2	-	TMEM132D antisense RNA 2	ncRNA
peak543	chr13	25256108	25256505	+	1	NA	intron (NM_001676, intron 2 of 22)	(TG)n|Simple_repeat|Simple_repeat	1757	NM_001185085	479	Hs.147111	NM_001676	ENSG00000075673	ATP12A	ATP1AL1|HK	ATPase H+/K+ transporting non-gastric alpha2 subunit	protein-coding
peak763	chr16	65257027	65257219	+	1	NA	Intergenic	A-rich|Low_complexity|Low_complexity	-46647	NR_110918	101927650	Hs.634008	NR_110918	ENSG00000259847	LINC02126	-	long intergenic non-protein coding RNA 2126	ncRNA
peak806	chr16	87157983	87158802	+	1	NA	Intergenic	(CA)n|Simple_repeat|Simple_repeat	67002	NR_126008	440390	Hs.513789	NR_126008	ENSG00000232190	LINC02181	-	long intergenic non-protein coding RNA 2181	ncRNA
peak1676	chr4	28399099	28399318	+	1	NA	Intergenic	AluJo|SINE|Alu	-421996	NR_036237	100422937		NR_036237	ENSG00000283275	MIR4275	-	microRNA 4275	ncRNA
peak74	chr1	30937237	30937400	+	1	NA	Intergenic	(ATG)n|Simple_repeat|Simple_repeat	-254301	NR_034182	100129196	Hs.659751	NR_034182	ENSG00000186056	MATN1-AS1	-	MATN1 antisense RNA 1	ncRNA
peak2067	chr8	9650115	9650231	+	1	NA	Intergenic	A-rich|Low_complexity|Low_complexity	50991	NR_030327	693182		NR_030327	ENSG00000207701	MIR597	MIRN597|hsa-mir-597|mir-597	microRNA 597	ncRNA
peak41	chr1	9471203	9471430	+	1	NA	Intergenic	(CACAC)n|Simple_repeat|Simple_repeat	17659	NR_104623	100506022	Hs.131775	NR_104622	ENSG00000284693	LOC100506022	-	uncharacterized LOC100506022	ncRNA
peak2049	chr7	158387006	158388127	+	1	NA	Intergenic	MSTA|LTR|ERVL-MaLR	3258	NR_049893	100847032		NR_049893	ENSG00000265598	MIR5707	-	microRNA 5707	ncRNA
peak1832	chr6	20172202	20172323	+	1	NA	intron (NM_001080480, intron 1 of 12)	AluJo|SINE|Alu	40433	NM_001080480	154141	Hs.377830	NM_001080480	ENSG00000172197	MBOAT1	LPEAT1|LPLAT|LPLAT 1|LPSAT|OACT1|dJ434O11.1	membrane bound O-acyltransferase domain containing 1	protein-coding
peak232	chr10	50461624	50462550	+	1	NA	Intergenic	(TG)n|Simple_repeat|Simple_repeat	44851	NR_108038	100506769	Hs.562293	NR_108038		C10orf71-AS1	-	C10orf71 antisense RNA 1	ncRNA
peak263	chr10	115438413	115438756	+	1	NA	promoter-TSS (NM_033338)	promoter-TSS (NM_033338)	-337	NM_001267056	840	Hs.9216	NM_001227	ENSG00000165806	CASP7	CASP-7|CMH-1|ICE-LAP3|LICE2|MCH3	caspase 7	protein-coding
peak897	chr17	75805958	75806327	+	1	NA	Intergenic	(ATGGTG)n|Simple_repeat|Simple_repeat	74027	NR_028337	400624	Hs.514521	NM_001001685	ENSG00000204283	LINC01973	-	long intergenic non-protein coding RNA 1973	ncRNA
peak359	chr11	56981439	56981698	+	1	NA	Intergenic	(CA)n|Simple_repeat|Simple_repeat	23359	NM_005161	187	Hs.438311	NM_005161	ENSG00000134817	APLNR	AGTRL1|APJ|APJR|HG11	apelin receptor	protein-coding
peak2260	chr9	133062146	133062451	+	1	NA	intron (NM_001291815, intron 8 of 86)	intron (NM_001291815, intron 8 of 86)	34140	NM_001291815	256158	Hs.32194	NM_144655	ENSG00000148357	HMCN2	-	hemicentin 2	protein-coding
peak1964	chr7	47471211	47471381	+	1	NA	intron (NM_022748, intron 8 of 30)	L1M2|LINE|L1	33105	NR_145813	109623468		NR_145813		SNORD151	-	small nucleolar RNA, C/D box 151	snoRNA
peak1382	chr20	60066800	60067480	+	1	NA	intron (NM_001794, intron 2 of 15)	HAL1-2a_MD|LINE|L1	-7337	NM_001252338	1002	Hs.473231	NM_001794	ENSG00000179242	CDH4	CAD4|R-CAD|RCAD	cadherin 4	protein-coding
peak554	chr13	49542598	49542869	+	1	NA	Intergenic	LTR88c|LTR|Gypsy?	-7315	NM_001079673	22862	Hs.508010	NM_014923	ENSG00000102531	FNDC3A	FNDC3|HUGO|bA203I16.1|bA203I16.5	fibronectin type III domain containing 3A	protein-coding
peak1110	chr2	1721646	1722242	+	1	NA	intron (NM_012293, intron 1 of 22)	(CTACT)n|Simple_repeat|Simple_repeat	26375	NM_012293	7837	Hs.332197	NM_012293	ENSG00000130508	PXDN	ASGD7|COPOA|D2S448|D2S448E|MG50|PRG2|PXN|VPO	peroxidasin	protein-coding
peak1114	chr2	2647760	2648305	+	1	NA	Intergenic	Intergenic	-312947	NM_001303052	23040	Hs.434418	NM_015025	ENSG00000186487	MYT1L	MRD39|NZF1|ZC2H2C2|ZC2HC4B|myT1-L	myelin transcription factor 1 like	protein-coding
peak454	chr12	108972373	108973044	+	1	NA	Intergenic	(CCA)n|Simple_repeat|Simple_repeat	17469	NM_001301141	23479	Hs.615131	NM_014301	ENSG00000136003	ISCU	2310020H20Rik|HML|ISU2|NIFU|NIFUN|hnifU	iron-sulfur cluster assembly enzyme	protein-coding
peak449	chr12	107890934	107891356	+	1	NA	intron (NM_001347944, intron 1 of 14)	HAL1-2a_MD|LINE|L1	-83489	NM_001017523	121551	Hs.271272	NM_152322	ENSG00000151136	BTBD11	ABTB2B	BTB domain containing 11	protein-coding
peak2104	chr8	53351018	53351731	+	1	NA	Intergenic	(GTGTG)n|Simple_repeat|Simple_repeat	-28935	NM_001352871	9705	Hs.655499	NM_014682	ENSG00000147488	ST18	NZF3|ZC2H2C3|ZC2HC10|ZNF387	ST18, C2H2C-type zinc finger	protein-coding
peak922	chr18	12430362	12431042	+	1	NA	intron (NM_001142405, intron 6 of 6)	(TG)n|Simple_repeat|Simple_repeat	-2071	NR_136514	105371998	Hs.515283	NR_136514		LOC105371998	-	uncharacterized LOC105371998	ncRNA
peak650	chr15	27138042	27138536	+	1	NA	intron (NM_000810, intron 6 of 10)	(TG)n|Simple_repeat|Simple_repeat	26016	NM_001165037	2558	Hs.24969	NM_000810	ENSG00000186297	GABRA5	-	gamma-aminobutyric acid type A receptor alpha5 subunit	protein-coding
peak1948	chr7	31117001	31117473	+	1	NA	intron (NM_001118, intron 3 of 15)	(TG)n|Simple_repeat|Simple_repeat	25161	NM_001199636	117	Hs.377783	NM_001118	ENSG00000078549	ADCYAP1R1	PAC1|PAC1R|PACAPR|PACAPRI	ADCYAP receptor type I	protein-coding
peak1505	chr22	37317044	37317257	+	1	NA	intron (NM_000395, intron 1 of 13)	(TG)n|Simple_repeat|Simple_repeat	7475	NM_000395	1439	Hs.592192	NM_000395	ENSG00000100368	CSF2RB	CD131|CDw131|IL3RB|IL5RB|SMDP5|betaGMR	colony stimulating factor 2 receptor beta common subunit	protein-coding
peak1806	chr5	174847528	174847764	+	1	NA	Intergenic	(TCCA)n|Simple_repeat|Simple_repeat	23575	NM_000794	1812	Hs.2624	NM_000794	ENSG00000184845	DRD1	DADR|DRD1A	dopamine receptor D1	protein-coding
peak422	chr11	134795299	134795537	+	1	NA	Intergenic	(TG)n|Simple_repeat|Simple_repeat	-59828	NR_135050	100507548	Hs.639995	NR_135050		LOC100507548	-	uncharacterized LOC100507548	ncRNA
peak1434	chr21	43092809	43093059	+	1	NA	Intergenic	(CA)n|Simple_repeat|Simple_repeat	-6528	NR_024367	54090	Hs.570442	NR_024367		LINC00111	C21orf21|NCRNA00111	long intergenic non-protein coding RNA 111	ncRNA
peak107	chr1	114761494	114761779	+	1	NA	Intergenic	(TG)n|Simple_repeat|Simple_repeat	-65164	NM_001270805	148281	Hs.370963	NM_205848	ENSG00000134207	SYT6	sytVI	synaptotagmin 6	protein-coding
peak1473	chr22	22994974	22995278	+	1	NA	Intergenic	(TG)n|Simple_repeat|Simple_repeat	6344	NM_199127	91227	Hs.450000	NM_080839	ENSG00000100121	GGTLC2	GGTL4	gamma-glutamyltransferase light chain 2	protein-coding
peak947	chr18	60865452	60867281	+	1	NA	intron (NM_000633, intron 2 of 2)	(CA)n|Simple_repeat|Simple_repeat	120247	NM_000657	596	Hs.150749	NM_000633	ENSG00000171791	BCL2	Bcl-2|PPP1R50	BCL2, apoptosis regulator	protein-coding
peak1704	chr4	181487329	181488537	+	1	NA	Intergenic	(TGAG)n|Simple_repeat|Simple_repeat	592369	NR_033918	728081	Hs.535735	NR_033918	ENSG00000248197	LINC00290	NCRNA00290	long intergenic non-protein coding RNA 290	ncRNA
peak1064	chr19	35596280	35596787	+	1	NA	intron (NR_024562, intron 1 of 3)	HAL1-2a_MD|LINE|L1	642	NR_024561	100128675	Hs.633989	NR_024561	ENSG00000227392	HPN-AS1	-	HPN antisense RNA 1	ncRNA
peak213	chr10	36412852	36413051	+	1	NA	Intergenic	L1PB1|LINE|L1	345721	NR_110138	102578074		NR_110138	ENSG00000280719	PCAT5	LINC01452|TPCAT-10-36067	prostate cancer associated transcript 5 (non-protein coding)	ncRNA
peak658	chr15	32103489	32103667	+	1	NA	intron (NM_001329907, intron 1 of 10)	intron (NM_001329907, intron 1 of 10)	59297	NM_001329907	161725	Hs.355236	NM_130901	ENSG00000169918	OTUD7A	C15orf16|C16ORF15|CEZANNE2|OTUD7	OTU deubiquitinase 7A	protein-coding
peak60	chr1	22231688	22231842	+	1	NA	intron (NM_005529, intron 1 of 96)	(CA)n|Simple_repeat|Simple_repeat	32025	NM_001291860	3339	Hs.562227	NM_005529	ENSG00000142798	HSPG2	HSPG|PLC|PRCAN|SJA|SJS|SJS1	heparan sulfate proteoglycan 2	protein-coding
peak380	chr11	69059183	69059365	+	1	NA	Intergenic	HAL1-2a_MD|LINE|L1	-2331	NM_001293294	26579	Hs.523848	NM_138768	ENSG00000172927	MYEOV	OCIM	myeloma overexpressed	protein-coding
peak1127	chr2	6899900	6900510	+	1	NA	intron (NR_038369, intron 1 of 5)	intron (NR_038369, intron 1 of 5)	10237	NR_038369	400941	Hs.446195	NM_001001695	ENSG00000205837	LINC00487	-	long intergenic non-protein coding RNA 487	ncRNA
peak743	chr16	48964588	48966776	+	1	NA	Intergenic	(CA)n|Simple_repeat|Simple_repeat	-321562	NM_153029	9683	Hs.511839	NM_153029	ENSG00000102921	N4BP1	-	NEDD4 binding protein 1	protein-coding
peak1019	chr19	11575379	11576135	+	1	NA	intron (NM_032281, intron 3 of 6)	(CA)n|Simple_repeat|Simple_repeat	16046	NM_032281	1995	Hs.1701	NM_001420	ENSG00000196361	ELAVL3	HUC|HUCL|PLE21	ELAV like RNA binding protein 3	protein-coding
peak1298	chr2	242931709	242932784	+	1	NA	intron (NR_110220, intron 3 of 3)	(TCCA)n|Simple_repeat|Simple_repeat	-11114	NR_149023	285097	Hs.653239	NR_149023	ENSG00000280119	LOC285097	-	uncharacterized FLJ38379	ncRNA
peak732	chr16	31705709	31706153	+	1	NA	Intergenic	(CA)n|Simple_repeat|Simple_repeat	-6003	NR_024034	100132341	Hs.715792	NM_024048	ENSG00000131797	CLUHP3	C16orf67|KIAA0664L3|KIAA0664P3|URLC3	clustered mitochondria homolog pseudogene 3	pseudo
peak1531	chr22	46389118	46390033	+	1	NA	Intergenic	Intergenic	-12921	NR_027240	730668	Hs.640071	NR_027240	ENSG00000280424	LOC730668	-	dynein heavy chain -like pseudogene	pseudo
peak700	chr16	7208528	7208791	+	1	NA	intron (NM_001142334, intron 2 of 13)	(TG)n|Simple_repeat|Simple_repeat	-174092	NM_145893	54715	Hs.459842	NM_018723	ENSG00000078328	RBFOX1	2BP1|A2BP1|FOX-1|FOX1|HRNBP1	RNA binding fox-1 homolog 1	protein-coding
peak1286	chr2	241086891	241087646	+	1	NA	Intergenic	(TG)n|Simple_repeat|Simple_repeat	-7195	NM_148961	150677	Hs.148586	NM_148961	ENSG00000178602	OTOS	OTOSP	otospiralin	protein-coding
peak1721	chr5	983810	984110	+	1	NA	Intergenic	(TG)n|Simple_repeat|Simple_repeat	13495	NR_104615	100506688	Hs.532063	NM_001242737	ENSG00000215246	LOC100506688	-	uncharacterized LOC100506688	ncRNA
peak953	chr18	74745625	74745802	+	1	NA	intron (NM_001025100, intron 3 of 3)	(TCCA)n|Simple_repeat|Simple_repeat	-16658	NM_001025081	4155	Hs.551713	NM_002385	ENSG00000197971	MBP	-	myelin basic protein	protein-coding
peak1775	chr5	80570415	80570581	+	1	NA	intron (NR_034122, intron 1 of 3)	L1PB1|LINE|L1	26890	NR_034122	100131067	Hs.655855	NR_034121	ENSG00000247572	CKMT2-AS1	-	CKMT2 antisense RNA 1	ncRNA
peak463	chr12	113935727	113936007	+	1	NA	Intergenic	Intergenic	-25990	NM_022363	64211	Hs.302029	NM_022363	ENSG00000089116	LHX5	-	LIM homeobox 5	protein-coding
peak2011	chr7	142927655	142928531	+	1	NA	Intergenic	(CA)n|Simple_repeat|Simple_repeat	8963	NM_176882	259286	Hs.352241	NM_176882	ENSG00000221937	TAS2R40	GPR60|T2R40|T2R58	taste 2 receptor member 40	protein-coding
peak2222	chr9	94684224	94684435	+	1	NA	intron (NM_004560, intron 1 of 8)	L1M4|LINE|L1	28115	NM_001318204	4920	Hs.98255	NM_004560	ENSG00000169071	ROR2	BDB|BDB1|NTRKR2	receptor tyrosine kinase like orphan receptor 2	protein-coding
peak544	chr13	27546800	27547700	+	1	NA	Intergenic	Intergenic	-152420	NR_046547	100874070	Hs.524923	NR_046547		USP12-AS1	-	USP12 antisense RNA 1	ncRNA
peak1554	chr22	49380970	49381414	+	1	NA	Intergenic	(TG)n|Simple_repeat|Simple_repeat	118610	NR_038944	100128946	Hs.535676	NR_038944	ENSG00000205632	LINC01310	WI2-81516E3.1	long intergenic non-protein coding RNA 1310	ncRNA
peak388	chr11	70705248	70705657	+	1	NA	intron (NM_012309, intron 8 of 22)	(TGGA)n|Simple_repeat|Simple_repeat	-3443	NR_073536	220070	Hs.326766	NM_145308	ENSG00000171671	SHANK2-AS3	C11orf76	SHANK2 antisense RNA 3	ncRNA
peak653	chr15	27834861	27835264	+	1	NA	Intergenic	Intergenic	-428596	NR_120343	101928869	Hs.585699	NR_120343	ENSG00000228740	GABRG3-AS1	-	GABRG3 antisense RNA 1	ncRNA
peak1168	chr2	71949517	71949716	+	1	NA	Intergenic	(ATGGTG)n|Simple_repeat|Simple_repeat	255784	NM_001130982	8291	Hs.252180	NM_003494	ENSG00000135636	DYSF	FER1L1|LGMD2B|MMD1	dysferlin	protein-coding
peak1250	chr2	233478377	233478821	+	1	NA	intron (NM_001243252, intron 1 of 3)	(CA)n|Simple_repeat|Simple_repeat	7832	NM_001243252	80303	Hs.516769	NM_025202	ENSG00000115468	EFHD1	MST133|MSTP133|PP3051|SWS2	EF-hand domain family member D1	protein-coding
peak2	chr1	1301380	1303048	+	1	NA	Intergenic	(TGAG)n|Simple_repeat|Simple_repeat	-3293	NM_001282582	54587	Hs.515687	NM_032348	ENSG00000162576	MXRA8	ASP3	matrix remodeling associated 8	protein-coding
peak11	chr1	3287471	3288054	+	1	NA	intron (NM_022114, intron 3 of 16)	(TCCA)n|Simple_repeat|Simple_repeat	-83385	NM_014448	27237	Hs.87435	NM_014448	ENSG00000130762	ARHGEF16	GEF16|NBR	Rho guanine nucleotide exchange factor 16	protein-coding
peak2215	chr9	93603249	93605039	+	1	NA	intron (NM_001174167, intron 1 of 13)	(TG)n|Simple_repeat|Simple_repeat	14442	NM_001174167	6850	Hs.371720	NM_003177	ENSG00000165025	SYK	p72-Syk	spleen associated tyrosine kinase	protein-coding
peak1299	chr20	1169087	1169336	+	1	NA	Intergenic	(CA)n|Simple_repeat|Simple_repeat	-3134	NM_001304749	55321	Hs.516834	NM_018354	ENSG00000125895	TMEM74B	C20orf46	transmembrane protein 74B	protein-coding
peak1205	chr2	126931103	126931899	+	1	NA	Intergenic	(TG)n|Simple_repeat|Simple_repeat	-55939	NR_146970	105373600	Hs.555059	NR_146970	ENSG00000226813	LINC01941	-	long intergenic non-protein coding RNA 1941	ncRNA
peak505	chr12	130302235	130302998	+	1	NA	intron (NM_133448, intron 1 of 8)	(TG)n|Simple_repeat|Simple_repeat	85596	NM_133448	121256	Hs.507268	NM_133448	ENSG00000151952	TMEM132D	MOLT|PPP1R153	transmembrane protein 132D	protein-coding
peak989	chr19	4334541	4335166	+	1	NA	intron (NM_001013841, intron 1 of 12)	(TCCA)n|Simple_repeat|Simple_repeat	3994	NM_017720	55620	Hs.194385	NM_017720	ENSG00000178078	STAP2	BKS	signal transducing adaptor family member 2	protein-coding
peak2021	chr7	151645060	151645529	+	1	NA	Intergenic	(TG)n|Simple_repeat|Simple_repeat	-8170	NR_033169	168391	Hs.647077	NM_145292	ENSG00000106648	GALNTL5	GALNACT19|GALNT15|GalNAc-T5L	polypeptide N-acetylgalactosaminyltransferase like 5	protein-coding
peak1884	chr6	161795127	161795698	+	1	NA	intron (NM_013987, intron 9 of 10)	(TG)n|Simple_repeat|Simple_repeat	-96597	NR_134594	105378098	Hs.691066	NR_134593		LOC105378098	-	uncharacterized LOC105378098	ncRNA
peak91	chr1	53562096	53562482	+	1	NA	intron (NM_001287597, intron 4 of 9)	intron (NM_001287597, intron 4 of 9)	34565	NM_001199080	127435	Hs.586141	NM_153703	ENSG00000174348	PODN	PCAN|SLRR5A	podocan	protein-coding
peak368	chr11	63777609	63778474	+	1	NA	intron (NM_014067, intron 4 of 10)	(TTGG)n|Simple_repeat|Simple_repeat	24716	NR_003089	55611	Hs.473788	NM_017670	ENSG00000167770	OTUB1	HSPC263|OTB1|OTU1	OTU deubiquitinase, ubiquitin aldehyde binding 1	protein-coding
peak1700	chr4	155949782	155949972	+	1	NA	Intergenic	CT-rich|Low_complexity|Low_complexity	-179904	NM_000910	4887	Hs.37125	NM_000910	ENSG00000185149	NPY2R	NPY2-R	neuropeptide Y receptor Y2	protein-coding
peak872	chr17	55726546	55726949	+	1	NA	intron (NM_001322250, intron 10 of 13)	intron (NM_001322250, intron 10 of 13)	-40974	NR_110807	101927539	Hs.680439	NR_110807	ENSG00000263499	LOC101927539	-	uncharacterized LOC101927539	ncRNA
peak605	chr14	95355766	95357264	+	1	NA	Intergenic	(TG)n|Simple_repeat|Simple_repeat	119536	NR_144432	108868751		NR_144432	ENSG00000285205	DIGIT	-	divergent to GSC, Induced by TGF-b family signaling	ncRNA
peak846	chr17	25279443	25279726	+	1	NA	Intergenic	GA-rich|Low_complexity|Low_complexity	136683	NR_135673	105371703	Hs.649918	NR_135673		LOC105371703	-	uncharacterized LOC105371703	ncRNA
peak1175	chr2	91778795	91779003	+	1	NA	Intergenic	AluJr|SINE|Alu	69076	NR_027238	654342	Hs.469287	NR_027238		LOC654342	-	lymphocyte-specific protein 1 pseudogene	pseudo
peak657	chr15	30668131	30668375	+	1	NA	intron (NM_139320, intron 5 of 9)	(TG)n|Simple_repeat|Simple_repeat	17611	NM_148911	89832	Hs.510853	NM_139320	ENSG00000166664	CHRFAM7A	CHRNA7|CHRNA7-DR1|D-10	CHRNA7 (exons 5-10) and FAM7A (exons A-E) fusion	protein-coding
peak2052	chr7	158958848	158959515	+	1	NA	Intergenic	(TG)n|Simple_repeat|Simple_repeat	-21532	NR_130758	7434	Hs.585052	NM_003382	ENSG00000106018	VIPR2	C16DUPq36.3|DUP7q36.3|PACAP-R-3|PACAP-R3|VIP-R-2|VPAC2|VPAC2R|VPCAP2R	vasoactive intestinal peptide receptor 2	protein-coding
peak1044	chr19	28753528	28753787	+	1	NA	Intergenic	T-rich|Low_complexity|Low_complexity	-343938	NR_135636	102724908		NR_135636	ENSG00000266976	LOC102724908	-	uncharacterized LOC102724908	ncRNA
peak1379	chr20	59950628	59951244	+	1	NA	intron (NM_001794, intron 2 of 15)	HAL1-2a_MD|LINE|L1	123454	NM_001794	1002	Hs.473231	NM_001794	ENSG00000179242	CDH4	CAD4|R-CAD|RCAD	cadherin 4	protein-coding
peak1258	chr2	235987640	235987986	+	1	NA	Intergenic	(TG)n|Simple_repeat|Simple_repeat	127185	NM_014521	23677	Hs.516777	NM_014521	ENSG00000130147	SH3BP4	BOG25|TTP	SH3 domain binding protein 4	protein-coding
peak1230	chr2	174615647	174615808	+	1	NA	Intergenic	(TG)n|Simple_repeat|Simple_repeat	213220	NM_001017371	6670	Hs.531587	NM_003111	ENSG00000172845	SP3	SPR2	Sp3 transcription factor	protein-coding
peak963	chr18	76396294	76396571	+	1	NA	Intergenic	(TG)n|Simple_repeat|Simple_repeat	-343843	NM_171999	27164	Hs.700557	NM_171999	ENSG00000256463	SALL3	ZNF796	spalt like transcription factor 3	protein-coding
peak744	chr16	49540221	49540791	+	1	NA	intron (NM_015069, intron 7 of 7)	(TGGA)n|Simple_repeat|Simple_repeat	11990	NR_144553	1596	Hs.684517	NR_144553	ENSG00000260089	ADAM3B	CYRN2	ADAM metallopeptidase domain 3B (pseudogene)	pseudo
peak285	chr10	130269793	130270422	+	1	NA	Intergenic	Intergenic	185893	NR_120619	101927381	Hs.523342	NR_120619	ENSG00000280953	LINC01163	TCONS_00017722	long intergenic non-protein coding RNA 1163	ncRNA
peak635	chr14	106083665	106083947	+	1	NA	Intergenic	(CACAT)n|Simple_repeat|Simple_repeat	-3647	NR_107038	102465871		NR_107038	ENSG00000274172	MIR8071-1	hsa-mir-8071-1	microRNA 8071-1	ncRNA
peak431	chr12	22185759	22185948	+	1	NA	Intergenic	GA-rich|Low_complexity|Low_complexity	-13255	NR_135117	55907	Hs.311346	NM_018686	ENSG00000111726	CMAS	CSS	cytidine monophosphate N-acetylneuraminic acid synthetase	protein-coding
peak1669	chr4	8688658	8689079	+	1	NA	Intergenic	(TG)n|Simple_repeat|Simple_repeat	94481	NM_003652	8532	Hs.61995	NM_003652	ENSG00000109625	CPZ	-	carboxypeptidase Z	protein-coding
peak831	chr17	9130554	9131242	+	1	NA	intron (NM_004822, intron 6 of 6)	(CA)n|Simple_repeat|Simple_repeat	-48463	NR_110828	101928266	Hs.639880	NR_110828	ENSG00000262966	LOC101928266	-	uncharacterized LOC101928266	ncRNA
peak1854	chr6	72836252	72836420	+	1	NA	intron (NM_014989, intron 4 of 33)	L1PB|LINE|L1	-86178	NM_001350443	22999	Hs.485729	NM_014989	ENSG00000079841	RIMS1	CORD7|RAB3IP2|RIM|RIM1	regulating synaptic membrane exocytosis 1	protein-coding
peak2032	chr7	156030182	156030380	+	1	NA	Intergenic	Intergenic	208001	NR_038232	285889	Hs.407095	NR_038232	ENSG00000233878	LOC285889	-	uncharacterized LOC285889	ncRNA
peak1674	chr4	22123626	22123990	+	1	NA	Intergenic	(CA)n|Simple_repeat|Simple_repeat	-173434	NM_147182	80333	Hs.655705	NM_025221	ENSG00000185774	KCNIP4	CALP|KCHIP4	potassium voltage-gated channel interacting protein 4	protein-coding
peak1594	chr3	97707325	97708301	+	1	NA	intron (NR_047685, intron 9 of 9)	(TGG)n|Simple_repeat|Simple_repeat	-16518	NM_032778	84864	Hs.570562	NM_032778	ENSG00000170854	RIOX2	JMJD10|MDIG|MINA|MINA53|NO52|ROX	ribosomal oxygenase 2	protein-coding
peak42	chr1	10721583	10722759	+	1	NA	intron (NM_001079843, intron 5 of 20)	(CA)n|Simple_repeat|Simple_repeat	134562	NM_017766	54897	Hs.439894	NM_017766	ENSG00000130940	CASZ1	CAS11|CST|SRG|ZNF693|dJ734G22.1	castor zinc finger 1	protein-coding
peak118	chr1	167025697	167026317	+	1	NA	intron (NM_005814, intron 4 of 6)	(TG)n|Simple_repeat|Simple_repeat	33861	NM_005814	10223	Hs.651244	NM_005814	ENSG00000143167	GPA33	A33	glycoprotein A33	protein-coding
peak212	chr10	36108101	36108304	+	1	NA	Intergenic	(TG)n|Simple_repeat|Simple_repeat	40972	NR_110138	102578074		NR_110138	ENSG00000280719	PCAT5	LINC01452|TPCAT-10-36067	prostate cancer associated transcript 5 (non-protein coding)	ncRNA
peak2064	chr8	6739657	6739941	+	1	NA	Intergenic	(TG)n|Simple_repeat|Simple_repeat	-4270	NM_005218	1672	Hs.32949	NM_005218	ENSG00000164825	DEFB1	BD1|DEFB-1|DEFB101|HBD1	defensin beta 1	protein-coding
peak1007	chr19	7269039	7269376	+	1	NA	intron (NM_000208, intron 1 of 21)	intron (NM_000208, intron 1 of 21)	25106	NM_001079817	3643	Hs.465744	NM_000208	ENSG00000171105	INSR	CD220|HHF5	insulin receptor	protein-coding
peak1118	chr2	3049329	3050251	+	1	NA	intron (NR_110228, intron 3 of 6)	(TG)n|Simple_repeat|Simple_repeat	80008	NR_110228	101927554	Hs.638446	NR_110228	ENSG00000234423	LINC01250	-	long intergenic non-protein coding RNA 1250	ncRNA
peak2296	chr9	138666006	138666475	+	1	NA	intron (NM_020822, intron 19 of 30)	(TG)n|Simple_repeat|Simple_repeat	72209	NM_001272003	57582	Hs.104950	NM_020822	ENSG00000107147	KCNT1	EIEE14|ENFL5|KCa4.1|SLACK|Slo2.2|bA100C15.2	potassium sodium-activated channel subfamily T member 1	protein-coding
peak2019	chr7	151538304	151539661	+	1	NA	intron (NM_016203, intron 1 of 15)	(ATGGTG)n|Simple_repeat|Simple_repeat	-27025	NM_001040633	51422	Hs.647072	NM_016203	ENSG00000106617	PRKAG2	AAKG|AAKG2|CMH6|H91620p|WPWS	protein kinase AMP-activated non-catalytic subunit gamma 2	protein-coding
peak286	chr10	130614345	130614688	+	1	NA	Intergenic	(TGGA)n|Simple_repeat|Simple_repeat	-96581	NR_148990	728327	Hs.454452	NR_148990	ENSG00000224190	LOC728327	-	uncharacterized LOC728327	ncRNA
peak89	chr1	50834924	50835097	+	1	NA	Intergenic	HAL1-2a_MD|LINE|L1	54109	NM_032110	63950	Hs.334481	NM_032110	ENSG00000142700	DMRTA2	-	DMRT like family A2	protein-coding
peak598	chr14	94213903	94214414	+	1	NA	intron (NM_178013, intron 3 of 4)	(TG)n|Simple_repeat|Simple_repeat	40608	NM_178013	145270	Hs.432401	NM_178004	ENSG00000175785	PRIMA1	PRIMA	proline rich membrane anchor 1	protein-coding
peak245	chr10	82415432	82416351	+	1	NA	Intergenic	(TG)n|Simple_repeat|Simple_repeat	115316	NM_001145719	387694	Hs.147643	NM_207372	ENSG00000178217	SH2D4B	-	SH2 domain containing 4B	protein-coding
peak319	chr11	1512719	1513059	+	1	NA	Intergenic	(CA)n|Simple_repeat|Simple_repeat	-4880	NM_001172223	81532	Hs.370360	NM_053005	ENSG00000182208	MOB2	HCCA2	MOB kinase activator 2	protein-coding
peak793	chr16	85856944	85857156	+	1	NA	Intergenic	HAL1-2a_MD|LINE|L1	23746	NM_001318797	1327	Hs.433419	NM_001861	ENSG00000131143	COX4I1	COX IV-1|COX4|COX4-1|COXIV|COXIV-1	cytochrome c oxidase subunit 4I1	protein-coding
peak1464	chr21	46894139	46894432	+	1	NA	intron (NM_030582, intron 3 of 41)	(TG)n|Simple_repeat|Simple_repeat	-3895	NR_106873	102465489		NR_106873	ENSG00000275167	MIR6815	hsa-mir-6815	microRNA 6815	ncRNA
peak1270	chr2	238818935	238819677	+	1	NA	intron (NM_001308353, intron 3 of 3)	intron (NM_001308353, intron 3 of 3)	51119	NM_005855	10267	Hs.471783	NM_005855	ENSG00000132329	RAMP1	-	receptor activity modifying protein 1	protein-coding
peak252	chr10	88413668	88414109	+	1	NA	promoter-TSS (NM_033282)	promoter-TSS (NM_033282)	-426	NM_033282	94233	Hs.283922	NM_033282	ENSG00000122375	OPN4	MOP	opsin 4	protein-coding
peak2055	chr8	1528893	1530427	+	1	NA	intron (NM_001346810, intron 6 of 14)	intron (NM_001346810, intron 6 of 14)	40170	NR_103863	100507435	Hs.667133	NR_103863	ENSG00000253267	DLGAP2-AS1	-	DLGAP2 antisense RNA 1	ncRNA
peak2109	chr8	58162080	58162384	+	1	NA	Intergenic	Intergenic	-11553	NR_038874	286177	Hs.385655	NR_038874	ENSG00000253614	LOC286177	-	uncharacterized LOC286177	ncRNA
peak1458	chr21	45393976	45395153	+	1	NA	intron (NM_001037553, intron 6 of 8)	(TG)n|Simple_repeat|Simple_repeat	-37642	NM_003274	7109	Hs.126221	NM_003274	ENSG00000160218	TRAPPC10	EHOC-1|EHOC1|GT334|TMEM1|TRS130|TRS30	trafficking protein particle complex 10	protein-coding
peak1132	chr2	8808171	8808620	+	1	NA	Intergenic	(TGGA)n|Simple_repeat|Simple_repeat	13596	NR_110153	100506299	Hs.439031	NR_110153	ENSG00000235092	ID2-AS1	-	ID2 antisense RNA 1	ncRNA
peak450	chr12	107922772	107923258	+	1	NA	intron (NM_001018072, intron 2 of 16)	(ATG)n|Simple_repeat|Simple_repeat	-51619	NM_001017523	121551	Hs.271272	NM_152322	ENSG00000151136	BTBD11	ABTB2B	BTB domain containing 11	protein-coding
peak796	chr16	86258310	86258678	+	1	NA	TTS (NR_104139)	TTS (NR_104139)	28707	NR_103859	100506542	Hs.111902	NR_103859	ENSG00000269186	LINC01082	TCONS_00024492	long intergenic non-protein coding RNA 1082	ncRNA
peak1211	chr2	129304025	129305053	+	1	NA	Intergenic	(TCCA)n|Simple_repeat|Simple_repeat	-228368	NM_004807	9394	Hs.512841	NM_004807	ENSG00000136720	HS6ST1	HH15|HS6ST	heparan sulfate 6-O-sulfotransferase 1	protein-coding
peak1235	chr2	216963563	216964094	+	1	NA	intron (NM_138390, intron 2 of 2)	(TG)n|Simple_repeat|Simple_repeat	-10192	NM_021141	7520	Hs.388739	NM_021141	ENSG00000079246	XRCC5	KARP-1|KARP1|KU80|KUB2|Ku86|NFIV	X-ray repair cross complementing 5	protein-coding
peak2086	chr8	27842099	27842380	+	1	NA	intron (NM_173833, intron 2 of 8)	(TTCA)n|Simple_repeat|Simple_repeat	8130	NM_173833	286133	Hs.591833	NM_173833	ENSG00000168079	SCARA5	NET33|Tesr	scavenger receptor class A member 5	protein-coding
peak1561	chr22	49870430	49871346	+	1	NA	intron (NR_110523, intron 1 of 4)	(TGGA)n|Simple_repeat|Simple_repeat	66226	NR_037440	100500882		NR_037440	ENSG00000264139	MIR3667	-	microRNA 3667	ncRNA
peak568	chr13	111526266	111526791	+	1	NA	Intergenic	(CA)n|Simple_repeat|Simple_repeat	-3873	NR_027701	283487	Hs.245390	NM_178514	ENSG00000255874	LINC00346	C13orf29|NCRNA00346	long intergenic non-protein coding RNA 346	ncRNA
peak1515	chr22	43880964	43881416	+	1	NA	intron (NM_001044370, intron 4 of 6)	(CA)n|Simple_repeat|Simple_repeat	-30944	NR_046563	100874197	Hs.627997	NR_046563		EFCAB6-AS1	-	EFCAB6 antisense RNA 1	ncRNA
peak905	chr17	77998085	77998763	+	1	NA	intron (NM_019020, intron 1 of 11)	(CA)n|Simple_repeat|Simple_repeat	11233	NM_019020	125058	Hs.369819	NM_019020	ENSG00000167291	TBC1D16	-	TBC1 domain family member 16	protein-coding
peak142	chr1	228917826	228918661	+	1	NA	Intergenic	(TG)n|Simple_repeat|Simple_repeat	47419	NM_021205	58480	Hs.647774	NM_021205	ENSG00000116574	RHOU	ARHU|CDC42L1|G28K|WRCH1|hG28K	ras homolog family member U	protein-coding
peak196	chr10	12657466	12658139	+	1	NA	intron (NM_153498, intron 2 of 10)	(TG)n|Simple_repeat|Simple_repeat	37050	NR_039700	100616151		NR_039700	ENSG00000263584	MIR4480	-	microRNA 4480	ncRNA
peak725	chr16	26553511	26553963	+	1	NA	Intergenic	HAL1-2a_MD|LINE|L1	517179	NR_036146	100422923		NR_036146	ENSG00000265005	MIR548W	-	microRNA 548w	ncRNA
peak1395	chr20	62478329	62478693	+	1	NA	Intergenic	(CA)n|Simple_repeat|Simple_repeat	-14055	NM_080622	140701	Hs.266774	NM_080622	ENSG00000183260	ABHD16B	C20orf135|dJ591C20.1	abhydrolase domain containing 16B	protein-coding
peak1502	chr22	36990800	36990943	+	1	NA	intron (NM_006078, intron 1 of 3)	(TG)n|Simple_repeat|Simple_repeat	-65594	NM_003753	8664	Hs.55682	NM_003753	ENSG00000100353	EIF3D	EIF3S7|eIF3-p66|eIF3-zeta	eukaryotic translation initiation factor 3 subunit D	protein-coding
peak33	chr1	7552941	7553196	+	1	NA	intron (NM_001349608, intron 5 of 21)	(CA)n|Simple_repeat|Simple_repeat	-103254	NR_146200	102725193	Hs.666120	NR_146199	ENSG00000237728	LOC102725193	-	uncharacterized LOC102725193	ncRNA
peak815	chr16	88364879	88365297	+	1	NA	Intergenic	(CACCAT)n|Simple_repeat|Simple_repeat	-128791	NM_001127464	84627	Hs.54925	NM_001127464	ENSG00000225614	ZNF469	BCS|BCS1	zinc finger protein 469	protein-coding
peak1057	chr19	31783593	31784066	+	1	NA	intron (NM_020856, intron 1 of 1)	(TCCA)n|Simple_repeat|Simple_repeat	56602	NM_020856	57616	Hs.278436	NM_020856	ENSG00000121297	TSHZ3	TSH3|ZNF537	teashirt zinc finger homeobox 3	protein-coding
peak1405	chr21	30585979	30586731	+	1	NA	intron (NR_027072, intron 1 of 1)	(CA)n|Simple_repeat|Simple_repeat	20540	NR_027072	193629	Hs.720711	NM_138968	ENSG00000215533	LINC00189	C21orf109|NCRNA00189	long intergenic non-protein coding RNA 189	ncRNA
peak347	chr11	24236975	24237228	+	1	NA	Intergenic	(CAA)n|Simple_repeat|Simple_repeat	-281415	NM_001252010	338645	Hs.144138	NM_001009909	ENSG00000187398	LUZP2	KFSP2566|PRO6246	leucine zipper protein 2	protein-coding
peak730	chr16	29209013	29209573	+	1	NA	Intergenic	(TGGA)n|Simple_repeat|Simple_repeat	-104315	NR_002939	440352	Hs.658149	NR_002939		SNX29P2	RUNDC2C	sorting nexin 29 pseudogene 2	pseudo
peak1334	chr20	36047347	36047981	+	1	NA	Intergenic	(TG)n|Simple_repeat|Simple_repeat	73133	NM_198291	6714	Hs.195659	NM_005417	ENSG00000197122	SRC	ASV|SRC1|THC6|c-SRC|p60-Src	SRC proto-oncogene, non-receptor tyrosine kinase	protein-coding
peak2274	chr9	136465092	136465308	+	1	NA	Intergenic	(TG)n|Simple_repeat|Simple_repeat	-19832	NM_001080515	642968	Hs.173134	NM_001080515	ENSG00000196990	FAM163B	C9orf166	family with sequence similarity 163 member B	protein-coding
peak768	chr16	71418372	71418654	+	1	NA	intron (NM_001740, intron 8 of 10)	(CA)n|Simple_repeat|Simple_repeat	25897	NM_007088	794	Hs.106857	NM_001740	ENSG00000172137	CALB2	CAB29|CAL2|CR	calbindin 2	protein-coding
peak1013	chr19	7907093	7908640	+	1	NA	intron (NM_145245, intron 1 of 18)	intron (NM_145245, intron 1 of 18)	-3520	NM_001159944	115704	Hs.26870	NM_145245	ENSG00000142459	EVI5L	-	ecotropic viral integration site 5 like	protein-coding
peak966	chr18	76721858	76723462	+	1	NA	Intergenic	(CA)n|Simple_repeat|Simple_repeat	-17615	NM_171999	27164	Hs.700557	NM_171999	ENSG00000256463	SALL3	ZNF796	spalt like transcription factor 3	protein-coding
peak1120	chr2	4018952	4019843	+	1	NA	intron (NR_037881, intron 1 of 2)	(TG)n|Simple_repeat|Simple_repeat	2225	NR_037881	100505964	Hs.190267	NR_037881	ENSG00000237401	LINC01304	-	long intergenic non-protein coding RNA 1304	ncRNA
peak407	chr11	120862711	120863266	+	1	NA	Intergenic	(TG)n|Simple_repeat|Simple_repeat	-31793	NM_001130047	219899	Hs.504136	NM_152715	ENSG00000154114	TBCEL	El|LRRC35	tubulin folding cofactor E like	protein-coding
peak1647	chr4	6535669	6536374	+	1	NA	intron (NM_001206995, intron 2 of 9)	(CA)n|Simple_repeat|Simple_repeat	21384	NM_001206995	5522	Hs.479069	NM_020416	ENSG00000074211	PPP2R2C	B55-GAMMA|B55gamma|IMYPNO|IMYPNO1|PR52|PR55G	protein phosphatase 2 regulatory subunit Bgamma	protein-coding
peak1629	chr4	1653724	1654825	+	1	NA	intron (NM_001297435, intron 4 of 5)	(CA)n|Simple_repeat|Simple_repeat	31444	NM_001013622	152877	Hs.143314	NM_001013622	ENSG00000174137	FAM53A	DNTNP	family with sequence similarity 53 member A	protein-coding
peak103	chr1	88922845	88923373	+	1	NA	Intergenic	(CA)n|Simple_repeat|Simple_repeat	-226718	NM_006256	5586	Hs.440833	NM_006256	ENSG00000065243	PKN2	PAK2|PRK2|PRKCL2|PRO2042|Pak-2|STK7	protein kinase N2	protein-coding
peak1555	chr22	49533989	49534633	+	1	NA	Intergenic	(TCCA)n|Simple_repeat|Simple_repeat	271729	NR_038944	100128946	Hs.535676	NR_038944	ENSG00000205632	LINC01310	WI2-81516E3.1	long intergenic non-protein coding RNA 1310	ncRNA
peak476	chr12	117946518	117946747	+	1	NA	intron (NM_173598, intron 14 of 19)	(TGGA)n|Simple_repeat|Simple_repeat	-147025	NM_000620	4842	Hs.654410	NM_000620	ENSG00000089250	NOS1	IHPS1|N-NOS|NC-NOS|NOS|bNOS|nNOS	nitric oxide synthase 1	protein-coding
peak1469	chr21	47054898	47056657	+	1	NA	Intergenic	(TG)n|Simple_repeat|Simple_repeat	-7862	NM_001348238	54039	Hs.474049	NM_020528	ENSG00000183570	PCBP3	ALPHA-CP3|PCBP3-OT1|PCBP3OT	poly(rC) binding protein 3	protein-coding
peak501	chr12	129621222	129621740	+	1	NA	intron (NM_133448, intron 5 of 8)	HAL1-2a_MD|LINE|L1	27246	NR_104173	283352	Hs.665667	NR_104172	ENSG00000249196	TMEM132D-AS1	-	TMEM132D antisense RNA 1	ncRNA
peak1591	chr3	72376247	72377106	+	1	NA	Intergenic	Intergenic	119098	NM_012234	23429	Hs.7910	NM_012234	ENSG00000163602	RYBP	AAP1|APAP-1|DEDAF|YEAF1	RING1 and YY1 binding protein	protein-coding
peak2018	chr7	151009726	151010981	+	1	NA	Intergenic	(TG)n|Simple_repeat|Simple_repeat	-28494	NM_016118	51667	Hs.647082	NM_016118	ENSG00000013374	NUB1	BS4|NUB1L|NYREN18	negative regulator of ubiquitin like proteins 1	protein-coding
peak269	chr10	120245153	120245555	+	1	NA	Intergenic	(CA)n|Simple_repeat|Simple_repeat	109806	NM_004248	2834	Hs.248119	NM_004248	ENSG00000119973	PRLHR	GPR10|GR3|PrRPR	prolactin releasing hormone receptor	protein-coding
peak915	chr17	80629104	80630203	+	1	NA	intron (NM_006822, intron 1 of 5)	intron (NM_006822, intron 1 of 5)	-3470	NR_039751	100616196		NR_039751	ENSG00000266107	MIR4525	-	microRNA 4525	ncRNA
peak1798	chr5	169978654	169979005	+	1	NA	intron (NM_014592, intron 1 of 7)	(TG)n|Simple_repeat|Simple_repeat	47789	NM_001278340	30820	Hs.484111	NM_014592	ENSG00000182132	KCNIP1	KCHIP1|VABP	potassium voltage-gated channel interacting protein 1	protein-coding
peak222	chr10	46528168	46528495	+	1	NA	Intergenic	(TG)n|Simple_repeat|Simple_repeat	112388	NM_001320684	26095	Hs.440733	NM_015605	ENSG00000204179	PTPN20	CT126|PTPN20A|PTPN20B|bA142I17.1|bA42B19.1	protein tyrosine phosphatase, non-receptor type 20	protein-coding
peak361	chr11	59932041	59932290	+	1	NA	Intergenic	L1PA16|LINE|L1	18639	NM_001330275	64231	Hs.523702	NM_022349	ENSG00000110077	MS4A6A	4SPAN3|4SPAN3.2|CD20L3|CDA01|MS4A6|MST090|MSTP090	membrane spanning 4-domains A6A	protein-coding
peak274	chr10	125152667	125153062	+	1	NA	Intergenic	(CA)n|Simple_repeat|Simple_repeat	239104	NM_001007793	9184	Hs.418533	NM_004725	ENSG00000154473	BUB3	BUB3L|hBUB3	BUB3, mitotic checkpoint protein	protein-coding
peak739	chr16	47090890	47091419	+	1	NA	Intergenic	(TG)n|Simple_repeat|Simple_repeat	-83529	NM_005880	10294	Hs.368078	NM_005880	ENSG00000069345	DNAJA2	CPR3|DJ3|DJA2|DNAJ|DNJ3|HIRIP4|PRO3015|RDJ2	DnaJ heat shock protein family (Hsp40) member A2	protein-coding
peak1156	chr2	47226287	47226492	+	1	NA	intron (NM_001288955, intron 7 of 18)	(TCCA)n|Simple_repeat|Simple_repeat	-57395	NM_001171508	90411	Hs.662152	NM_139279	ENSG00000180398	MCFD2	F5F8D|F5F8D2|LMAN1IP|SDNSF	multiple coagulation factor deficiency 2	protein-coding
peak1144	chr2	16575875	16577306	+	1	NA	Intergenic	(CA)n|Simple_repeat|Simple_repeat	270544	NM_030797	81553	Hs.467769	NM_030797	ENSG00000197872	FAM49A	-	family with sequence similarity 49 member A	protein-coding
peak1867	chr6	138790776	138790944	+	1	NA	intron (NM_001144060, intron 3 of 7)	AluJb|SINE|Alu	29719	NM_001144060	57224	Hs.652741	NM_020464	ENSG00000135540	NHSL1	C6orf63	NHS like 1	protein-coding
peak2249	chr9	126734340	126736306	+	1	NA	Intergenic	(TG)n|Simple_repeat|Simple_repeat	36352	NR_135129	100505588	Hs.547168	NR_135129	ENSG00000236668	LOC100505588	-	uncharacterized LOC100505588	ncRNA
peak596	chr14	87350932	87351282	+	1	NA	Intergenic	(CA)n|Simple_repeat|Simple_repeat	-21015	NR_038445	283585	Hs.381998	NR_038445	ENSG00000258804	LINC01148	-	long intergenic non-protein coding RNA 1148	ncRNA
peak1111	chr2	1726795	1727387	+	1	NA	intron (NM_012293, intron 1 of 22)	(TGGA)n|Simple_repeat|Simple_repeat	21228	NM_012293	7837	Hs.332197	NM_012293	ENSG00000130508	PXDN	ASGD7|COPOA|D2S448|D2S448E|MG50|PRG2|PXN|VPO	peroxidasin	protein-coding
peak2204	chr9	91654663	91655130	+	1	NA	intron (NM_016848, intron 10 of 11)	HAL1-2a_MD|LINE|L1	48572	NM_005226	1903	Hs.585118	NM_005226	ENSG00000213694	S1PR3	EDG-3|EDG3|LPB3|S1P3	sphingosine-1-phosphate receptor 3	protein-coding
peak916	chr18	3740765	3741593	+	1	NA	intron (NM_001003809, intron 3 of 9)	(CCA)n|Simple_repeat|Simple_repeat	104179	NM_001242766	9229	Hs.594640	NM_004746	ENSG00000170579	DLGAP1	DAP-1|DAP-1-ALPHA|DAP-1-BETA|DAP1|DLGAP1A|DLGAP1B|GKAP|SAPAP1	DLG associated protein 1	protein-coding
peak1953	chr7	36554656	36555972	+	1	NA	intron (NM_001177506, intron 20 of 21)	(CA)n|Simple_repeat|Simple_repeat	84412	NR_046764	100874264	Hs.690994	NR_046764	ENSG00000230539	AOAH-IT1	-	AOAH intronic transcript 1	ncRNA
peak2106	chr8	54583478	54584168	+	1	NA	Intergenic	(CA)n|Simple_repeat|Simple_repeat	-147298	NR_149032	100507516	Hs.597483	NR_149032		LOC100507516	-	uncharacterized LOC100507516	ncRNA
peak2268	chr9	135882211	135882507	+	1	NA	Intergenic	(TGGA)n|Simple_repeat|Simple_repeat	-13458	NR_132980	106635683		NR_132980		SNORD141A	-	small nucleolar RNA, C/D box 141A	snoRNA
peak111	chr1	143447944	143448245	+	1	NA	Intergenic	AluSx|SINE|Alu	-224827	NR_106967	102466225		NR_106967	ENSG00000278596	MIR6077	MIR6077-1|MIR6077-2|hsa-mir-6077|hsa-mir-6077-1|hsa-mir-6077-2	microRNA 6077	ncRNA
peak1420	chr21	39431846	39432015	+	1	NA	intron (NR_147130, intron 2 of 2)	HAL1-2a_MD|LINE|L1	61524	NR_147130	10281	Hs.23251	NM_005867	ENSG00000184029	DSCR4	DCRB|DSCRB	Down syndrome critical region 4	ncRNA
peak1581	chr3	27897316	27897515	+	1	NA	intron (NR_146630, intron 4 of 4)	L1PA11|LINE|L1	-21788	NR_132438	100996624	Hs.275746	NR_132438	ENSG00000229243	LINC01981	-	long intergenic non-protein coding RNA 1981	ncRNA
peak1774	chr5	80255336	80255492	+	1	NA	intron (NR_105015, intron 1 of 3)	(TG)n|Simple_repeat|Simple_repeat	-1094	NM_006909	5924	Hs.162129	NM_006909	ENSG00000113319	RASGRF2	GRF2|RAS-GRF2	Ras protein specific guanine nucleotide releasing factor 2	protein-coding
peak2143	chr8	139877584	139878193	+	1	NA	intron (NM_152888, intron 3 of 64)	(TG)n|Simple_repeat|Simple_repeat	48361	NM_152888	169044	Hs.117169	NM_152888	ENSG00000169436	COL22A1	-	collagen type XXII alpha 1 chain	protein-coding
peak889	chr17	72723933	72724894	+	1	NA	intron (NM_175738, intron 1 of 8)	(TG)n|Simple_repeat|Simple_repeat	-8286	NM_001330471	326624	Hs.351413	NM_175738	ENSG00000172794	RAB37	-	RAB37, member RAS oncogene family	protein-coding
peak1524	chr22	45013063	45015880	+	1	NA	intron (NR_044991, intron 3 of 4)	G-rich|Low_complexity|Low_complexity	6828	NR_044991	414351	Hs.572878	NR_044991		LINC00229	C22orf10|NCRNA00229|dJ474I12.C22.2	long intergenic non-protein coding RNA 229	ncRNA
peak471	chr12	116852934	116853377	+	1	NA	Intergenic	(TG)n|Simple_repeat|Simple_repeat	12968	NR_039683	100616309		NR_039683	ENSG00000264037	MIR4472-2	-	microRNA 4472-2	ncRNA
peak412	chr11	131995135	131995781	+	1	NA	intron (NR_147854, intron 1 of 5)	(TG)n|Simple_repeat|Simple_repeat	-158738	NR_046820	100874281		NR_046820		NTM-IT	NTM-IT3	NTM intronic transcript	ncRNA
peak894	chr17	75465883	75466811	+	1	NA	intron (NM_001293698, intron 1 of 9)	(TCCA)n|Simple_repeat|Simple_repeat	-4978	NM_001113495	10801	Hs.440932	NM_006640	ENSG00000184640	2009-09-01	AF17q25|MSF|MSF1|NAPB|PNUTL4|SINT1|SeptD1	septin 9	protein-coding
peak2042	chr7	157612630	157613222	+	1	NA	intron (NM_130842, intron 11 of 21)	(CA)n|Simple_repeat|Simple_repeat	-34351	NR_038966	100506585	Hs.661265	NR_038966	ENSG00000233038	LOC100506585	-	uncharacterized LOC100506585	ncRNA
peak1640	chr4	4795115	4795601	+	1	NA	Intergenic	(TGG)n|Simple_repeat|Simple_repeat	31871	NR_125892	101928279	Hs.586152	NR_125892		LOC101928279	-	uncharacterized LOC101928279	ncRNA
peak1947	chr7	30842371	30842561	+	1	NA	intron (NR_037598, intron 7 of 19)	(CCAA)n|Simple_repeat|Simple_repeat	31433	NM_032222	84182	Hs.660192	NM_032222	ENSG00000106125	MINDY4	C7orf67|FAM188B	MINDY lysine 48 deubiquitinase 4	protein-coding
peak2263	chr9	133847192	133847460	+	1	NA	Intergenic	(TCTCTG)n|Simple_repeat|Simple_repeat	-32871	NM_001145106	84929	Hs.133205	NM_032843	ENSG00000130720	FIBCD1	-	fibrinogen C domain containing 1	protein-coding
peak799	chr16	86620982	86621903	+	1	NA	Intergenic	(CACCAT)n|Simple_repeat|Simple_repeat	9327	NM_005250	2300	Hs.533830	NM_005250	ENSG00000176678	FOXL1	FKH6|FKHL11|FREAC7	forkhead box L1	protein-coding
peak734	chr16	33293953	33294228	+	1	NA	Intergenic	(GCTG)n|Simple_repeat|Simple_repeat	4612	NR_033866	390705	Hs.278513	NR_033866		LOC390705	-	protein phosphatase 2 regulatory subunit B'', beta pseudogene	pseudo
peak639	chr14	106199950	106200294	+	1	NA	Intergenic	(CACAT)n|Simple_repeat|Simple_repeat	-60978	NR_046211	2003	Hs.744419	NR_046211		ELK2AP	ELK2|ELK2.1|ELK2P1	ELK2A, member of ETS oncogene family, pseudogene	pseudo
peak2259	chr9	132410175	132410275	+	1	NA	Intergenic	(CA)n|Simple_repeat|Simple_repeat	-5777	NM_177999	140459	Hs.125037	NM_017873	ENSG00000148331	ASB6	-	ankyrin repeat and SOCS box containing 6	protein-coding
peak566	chr13	110695539	110696298	+	1	NA	Intergenic	(CA)n|Simple_repeat|Simple_repeat	-9714	NR_126387	104355146	Hs.508690	NR_126387	ENSG00000231428	LINC00396	-	long intergenic non-protein coding RNA 396	ncRNA
peak276	chr10	125994554	125994856	+	1	NA	Intergenic	(CAT)n|Simple_repeat|Simple_repeat	112840	NM_001322970	4942	Hs.523332	NM_000274	ENSG00000065154	OAT	GACR|HOGA|OATASE|OKT	ornithine aminotransferase	protein-coding
peak451	chr12	108329207	108329344	+	1	NA	Intergenic	Intergenic	-31727	NR_037629	728739	Hs.741995	NR_037629		LOC728739	-	programmed cell death 2 pseudogene	pseudo
peak2169	chr8	143889876	143890618	+	1	NA	Intergenic	(TG)n|Simple_repeat|Simple_repeat	-22239	NM_003695	8581	Hs.415762	NM_003695	ENSG00000167656	LY6D	E48|Ly-6D	lymphocyte antigen 6 family member D	protein-coding
peak850	chr17	32893349	32893607	+	1	NA	Intergenic	(ATG)n|Simple_repeat|Simple_repeat	12910	NM_207454	400591	Hs.514090	NM_207454		C17orf102	-	chromosome 17 open reading frame 102	protein-coding
peak1279	chr2	240267261	240268839	+	1	NA	intron (NM_006037, intron 2 of 26)	(CA)n|Simple_repeat|Simple_repeat	5449	NR_039948	100616360		NR_039948	ENSG00000264292	MIR2467	mir-2467	microRNA 2467	ncRNA
peak960	chr18	76209001	76209858	+	1	NA	Intergenic	(CA)n|Simple_repeat|Simple_repeat	-503746	NR_104127	101927715	Hs.385670	NR_104127		LINC01029	-	long intergenic non-protein coding RNA 1029	ncRNA
peak1364	chr20	55607053	55607140	+	1	NA	Intergenic	(TG)n|Simple_repeat|Simple_repeat	-181656	NR_110631	102723590	Hs.667674	NR_110631		BMP7-AS1	-	BMP7 antisense RNA 1	ncRNA
peak2068	chr8	10041505	10041734	+	1	NA	intron (NM_001199729, intron 2 of 6)	HAL1-2a_MD|LINE|L1	88557	NM_001199729	4482	Hs.490981	NM_012331	ENSG00000175806	MSRA	PMSR	methionine sulfoxide reductase A	protein-coding
peak119	chr1	175428126	175428327	+	1	NA	intron (NM_003285, intron 2 of 22)	intron (NM_003285, intron 2 of 22)	-265997	NM_001162894	9674	Hs.518138	NM_014656	ENSG00000235750	KIAA0040	-	KIAA0040	protein-coding
peak1744	chr5	3785041	3786656	+	1	NA	Intergenic	(CA)n|Simple_repeat|Simple_repeat	189680	NM_024337	79192	Hs.424156	NM_024337	ENSG00000170549	IRX1	IRX-5|IRXA1	iroquois homeobox 1	protein-coding
peak1600	chr3	129088325	129089736	+	1	NA	Intergenic	(TG)n|Simple_repeat|Simple_repeat	27161	NR_002992	677797	Hs.711399	NR_002992	ENSG00000207088	SNORA7B	ACA7B	small nucleolar RNA, H/ACA box 7B	snoRNA
peak438	chr12	57051905	57052084	+	1	NA	Intergenic	AluJb|SINE|Alu	-12142	NM_001686	506	Hs.406510	NM_001686	ENSG00000110955	ATP5F1B	ATP5B|ATPMB|ATPSB|HEL-S-271	ATP synthase F1 subunit beta	protein-coding
peak847	chr17	28502322	28502512	+	1	NA	intron (NM_001261467, intron 2 of 5)	AluSx|SINE|Alu	-58239	NR_036149	100423003		NR_036149	ENSG00000284399	MIR3184	-	microRNA 3184	ncRNA
peak78	chr1	37227694	37228219	+	1	NA	Intergenic	(CA)n|Simple_repeat|Simple_repeat	271888	NM_000831	2899	Hs.128848	NM_000831	ENSG00000163873	GRIK3	EAA5|GLR7|GLUR7|GluK3|GluR7a	glutamate ionotropic receptor kainate type subunit 3	protein-coding
peak2041	chr7	157610496	157610881	+	1	NA	intron (NM_130842, intron 11 of 21)	intron (NM_130842, intron 11 of 21)	-36589	NR_038966	100506585	Hs.661265	NR_038966	ENSG00000233038	LOC100506585	-	uncharacterized LOC100506585	ncRNA
peak1578	chr3	16549097	16549397	+	1	NA	intron (NM_015150, intron 1 of 9)	(CA)n|Simple_repeat|Simple_repeat	5975	NM_015150	23180	Hs.98910	NM_015150	ENSG00000131378	RFTN1	MIG2|PIB10|PIG9|RAFTLIN	raftlin, lipid raft linker 1	protein-coding
peak1184	chr2	102618708	102618981	+	1	NA	intron (NR_048564, intron 1 of 8)	(TCTCTG)n|Simple_repeat|Simple_repeat	3420	NR_048564	7850	Hs.25333	NM_004633	ENSG00000115590	IL1R2	CD121b|CDw121b|IL-1R-2|IL-1RT-2|IL-1RT2|IL1R2c|IL1RB	interleukin 1 receptor type 2	protein-coding
peak1264	chr2	237501891	237502865	+	1	NA	Intergenic	(TG)n|Simple_repeat|Simple_repeat	23998	NM_020311	57007	Hs.471751	NM_020311	ENSG00000144476	ACKR3	CMKOR1|CXC-R7|CXCR-7|CXCR7|GPR159|RDC-1|RDC1	atypical chemokine receptor 3	protein-coding
peak509	chr12	130784910	130785109	+	1	NA	Intergenic	(TG)n|Simple_repeat|Simple_repeat	-37424	NM_001190971	9271	Hs.405659	NM_004764	ENSG00000125207	PIWIL1	CT80.1|HIWI|MIWI|PIWI	piwi like RNA-mediated gene silencing 1	protein-coding
peak2229	chr9	98319445	98319769	+	1	NA	Intergenic	(CACAA)n|Simple_repeat|Simple_repeat	-40268	NM_001354919	5727	Hs.494538	NM_000264	ENSG00000185920	PTCH1	BCNS|NBCCS|PTC|PTC1|PTCH	patched 1	protein-coding
peak1575	chr3	13724471	13725082	+	1	NA	intron (NR_027103, intron 1 of 5)	(CA)n|Simple_repeat|Simple_repeat	32555	NR_027103	285375	Hs.319969	NR_027103	ENSG00000224514	LINC00620	-	long intergenic non-protein coding RNA 620	ncRNA
peak1506	chr22	37467927	37469008	+	1	NA	intron (NM_001289000, intron 13 of 18)	(TGGA)n|Simple_repeat|Simple_repeat	20691	NM_001282685	79734	Hs.517597	NM_024681	ENSG00000100379	KCTD17	-	potassium channel tetramerization domain containing 17	protein-coding
peak1937	chr7	3310015	3310451	+	1	NA	Intergenic	HAL1-2a_MD|LINE|L1	-30847	NM_152744	221935	Hs.653013	NM_152744	ENSG00000146555	SDK1	-	sidekick cell adhesion molecule 1	protein-coding
peak482	chr12	121432371	121433506	+	1	NA	intron (NM_000545, intron 4 of 9)	(CACTC)n|Simple_repeat|Simple_repeat	16567	NM_001306179	6927	Hs.654455	NM_000545	ENSG00000135100	HNF1A	HNF-1A|HNF1|HNF4A|IDDM20|LFB1|MODY3|TCF-1|TCF1	HNF1 homeobox A	protein-coding
peak592	chr14	70295547	70295970	+	1	NA	Intergenic	(TG)n|Simple_repeat|Simple_repeat	17281	NR_149012	100506358		NR_149012		LOC100506358	-	uncharacterized LOC100506358	ncRNA
peak2261	chr9	133830408	133830770	+	1	NA	Intergenic	(CACCAT)n|Simple_repeat|Simple_repeat	-16134	NM_001145106	84929	Hs.133205	NM_032843	ENSG00000130720	FIBCD1	-	fibrinogen C domain containing 1	protein-coding
peak2054	chr8	1236520	1236989	+	1	NA	intron (NM_001346810, intron 3 of 14)	intron (NM_001346810, intron 3 of 14)	14069	NR_111948	286083	Hs.382131	NR_033895	ENSG00000275427	LOC286083	-	uncharacterized LOC286083	ncRNA
peak2091	chr8	37375867	37376054	+	1	NA	intron (NR_121621, intron 1 of 2)	(TG)n|Simple_repeat|Simple_repeat	2944	NR_121621	100507420	Hs.105962	NR_121620		LINC01605	-	long intergenic non-protein coding RNA 1605	ncRNA
peak2070	chr8	11217634	11217929	+	1	NA	intron (NR_001578, intron 4 of 8)	(CA)n|Simple_repeat|Simple_repeat	-8130	NR_026814	83656	Hs.583896	NM_054017	ENSG00000184608	FAM167A-AS1	C8orf12	FAM167A antisense RNA 1	ncRNA
peak2124	chr8	126626439	126626781	+	1	NA	Intergenic	(TG)n|Simple_repeat|Simple_repeat	182159	NM_001282985	10221	Hs.444947	NM_025195	ENSG00000173334	TRIB1	C8FW|GIG-2|GIG2|SKIP1|TRB-1|TRB1	tribbles pseudokinase 1	protein-coding
peak675	chr15	79316230	79317355	+	1	NA	intron (NM_002891, intron 10 of 27)	(CA)n|Simple_repeat|Simple_repeat	-18790	NM_153815	5923	Hs.459035	NM_002891	ENSG00000058335	RASGRF1	CDC25|CDC25L|GNRP|GRF1|GRF55|H-GRF55|PP13187|ras-GRF1	Ras protein specific guanine nucleotide releasing factor 1	protein-coding
peak342	chr11	17561252	17561520	+	1	NA	intron (NM_153676, intron 1 of 26)	AluJo|SINE|Alu	4577	NM_001297764	10083	Hs.502072	NM_005709	ENSG00000006611	USH1C	AIE-75|DFNB18|DFNB18A|NY-CO-37|NY-CO-38|PDZ-45|PDZ-73|PDZ-73/NY-CO-38|PDZ73|PDZD7C|ush1cpst	USH1 protein network component harmonin	protein-coding
peak2277	chr9	136968499	136969698	+	1	NA	Intergenic	(TCCA)n|Simple_repeat|Simple_repeat	-32112	NM_017588	11091	Hs.397638	NM_017588	ENSG00000196363	WDR5	BIG-3|CFAP89|SWD3	WD repeat domain 5	protein-coding
peak2160	chr8	142982158	142983419	+	1	NA	Intergenic	(TG)n|Simple_repeat|Simple_repeat	96869	NR_130468	100616374		NR_130468	ENSG00000265612	MIR4539	-	microRNA 4539	ncRNA
peak2171	chr8	144474360	144474600	+	1	NA	Intergenic	(TCCA)n|Simple_repeat|Simple_repeat	23455	NM_052924	114822	Hs.521912	NM_052924	ENSG00000158106	RHPN1	ODF5|RHOPHILIN|RHPN	rhophilin Rho GTPase binding protein 1	protein-coding
peak1823	chr6	6243392	6243591	+	1	NA	intron (NM_000129, intron 6 of 14)	(CACCAT)n|Simple_repeat|Simple_repeat	-73823	NR_107007	102466866		NR_107007	ENSG00000263572	MIR7853	hsa-mir-7853	microRNA 7853	ncRNA
peak1326	chr20	31612914	31613395	+	1	NA	Intergenic	Intergenic	-6300	NM_174897	128859	Hs.375090	NM_174897	ENSG00000167104	BPIFB6	BPIL3|LPLUNC6	BPI fold containing family B member 6	protein-coding
peak81	chr1	42010397	42011518	+	1	NA	intron (NM_001127714, intron 4 of 7)	(CCA)n|Simple_repeat|Simple_repeat	-60603	NM_001956	1907	Hs.1407	NM_001956	ENSG00000127129	EDN2	ET-2|ET2|PPET2	endothelin 2	protein-coding
peak357	chr11	47377627	47379845	+	1	NA	intron (NM_003120, intron 4 of 4)	(CA)n|Simple_repeat|Simple_repeat	-4483	NM_000256	4607	Hs.524906	NM_000256	ENSG00000134571	MYBPC3	CMD1MM|CMH4|FHC|LVNC10|MYBP-C	myosin binding protein C, cardiac	protein-coding
peak1311	chr20	23434496	23435067	+	1	NA	Intergenic	(CA)n|Simple_repeat|Simple_repeat	-1299	NM_080830	140880	Hs.128100	NM_080830	ENSG00000125831	CST11	CST8L|CTES2|SC13|dJ322G13.6	cystatin 11	protein-coding
peak1399	chr21	9866800	9866999	+	1	NA	Intergenic	AluY|SINE|Alu	40696	NR_128714
peak150	chr1	229923609	229924093	+	1	NA	Intergenic	(TG)n|Simple_repeat|Simple_repeat	97714	NR_146476	101927504		NR_146473	ENSG00000227043	LINC01682	-	long intergenic non-protein coding RNA 1682	ncRNA
peak2053	chr8	300473	301412	+	1	NA	Intergenic	(TAGG)n|Simple_repeat|Simple_repeat	32232	NR_103537	157693	Hs.591390	NR_103537	ENSG00000182366	FAM87A	-	family with sequence similarity 87 member A	ncRNA
peak1548	chr22	49000970	49001237	+	1	NA	intron (NM_015381, intron 1 of 3)	HAL1-2a_MD|LINE|L1	28985	NM_015381	25817	Hs.436854	NM_015381	ENSG00000219438	FAM19A5	QLLK5208|TAFA-5|TAFA5|UNQ5208	family with sequence similarity 19 member A5, C-C motif chemokine like	protein-coding
peak1560	chr22	49846362	49847202	+	1	NA	intron (NR_110523, intron 1 of 4)	(TGGA)n|Simple_repeat|Simple_repeat	90332	NR_037440	100500882		NR_037440	ENSG00000264139	MIR3667	-	microRNA 3667	ncRNA
peak529	chr12	133040048	133041014	+	1	NA	Intergenic	(CACCAT)n|Simple_repeat|Simple_repeat	-26626	NM_001142641	57666	Hs.411138	NM_001142641	ENSG00000112787	FBRSL1	-	fibrosin like 1	protein-coding
peak1794	chr5	155118251	155118453	+	1	NA	Intergenic	(TG)n|Simple_repeat|Simple_repeat	-635415	NM_000337	6444	Hs.387207	NM_000337	ENSG00000170624	SGCD	35DAG|CMD1L|DAGD|SG-delta|SGCDP|SGD	sarcoglycan delta	protein-coding
peak1094	chr19	56079420	56079731	+	1	NA	Intergenic	(TGGA)n|Simple_repeat|Simple_repeat	12636	NM_152600	163033	Hs.112529	NM_152600	ENSG00000218891	ZNF579	-	zinc finger protein 579	protein-coding
peak1934	chr7	2889629	2890416	+	1	NA	Intergenic	(CACCAT)n|Simple_repeat|Simple_repeat	-6063	NM_001293092	2768	Hs.487341	NM_007353	ENSG00000146535	GNA12	NNX3|RMP|gep	G protein subunit alpha 12	protein-coding
peak2075	chr8	12443305	12443719	+	1	NA	intron (NR_047662, intron 6 of 8)	(TGGA)n|Simple_repeat|Simple_repeat	79608	NR_047662	729732	Hs.322761	NR_047662	ENSG00000283674	LOC729732	-	uncharacterized LOC729732	ncRNA
peak965	chr18	76463759	76464369	+	1	NA	Intergenic	Intergenic	-276211	NM_171999	27164	Hs.700557	NM_171999	ENSG00000256463	SALL3	ZNF796	spalt like transcription factor 3	protein-coding
peak1283	chr2	240637822	240637949	+	1	NA	Intergenic	(TG)n|Simple_repeat|Simple_repeat	-46669	NR_037808	150935	Hs.555582	NR_037808		LOC150935	-	uncharacterized LOC150935	ncRNA
peak1907	chr6	168829520	168830271	+	1	NA	Intergenic	Intergenic	-11936	NM_001166412	64094	Hs.487200	NM_022138	ENSG00000112562	SMOC2	DTDP1|MST117|MSTP117|MSTP140|SMAP2|bA270C4A.1|bA37D8.1|dJ421D16.1	SPARC related modular calcium binding 2	protein-coding
peak2036	chr7	157091718	157092498	+	1	NA	Intergenic	(TG)n|Simple_repeat|Simple_repeat	-37602	NM_005494	10049	Hs.490745	NM_005494	ENSG00000105993	DNAJB6	DJ4|DnaJ|HHDJ1|HSJ-2|HSJ2|LGMD1D|LGMD1E|MRJ|MSJ-1	DnaJ heat shock protein family (Hsp40) member B6	protein-coding
peak176	chr10	2731044	2731422	+	1	NA	Intergenic	(TCCA)n|Simple_repeat|Simple_repeat	-187579	NR_136146	105376351	Hs.343482	NR_136146		LOC105376351	-	uncharacterized LOC105376351	ncRNA
peak1601	chr3	129955298	129955594	+	1	NA	intron (NR_027898, intron 11 of 22)	(CACCAT)n|Simple_repeat|Simple_repeat	23783	NR_027898	646300	Hs.170475	NR_027898		COL6A4P2	COL6A4	collagen type VI alpha 4 pseudogene 2	pseudo
peak2016	chr7	150056296	150057398	+	1	NA	Intergenic	(CA)n|Simple_repeat|Simple_repeat	-9032	NM_001099695	29803	Hs.647086	NM_013400	ENSG00000214022	REPIN1	AP4|RIP60|ZNF464|Zfp464	replication initiator 1	protein-coding
peak25	chr1	5863875	5864544	+	1	NA	Intergenic	(TCCA)n|Simple_repeat|Simple_repeat	58592	NR_039838	100616421		NR_039838	ENSG00000264101	MIR4689	mir-4689	microRNA 4689	ncRNA
peak991	chr19	4602177	4603502	+	1	NA	Intergenic	(TGGA)n|Simple_repeat|Simple_repeat	-36688	NM_152362	126282	Hs.465643	NM_152362	ENSG00000185361	TNFAIP8L1	TIPE1	TNF alpha induced protein 8 like 1	protein-coding
peak753	chr16	57014089	57014312	+	1	NA	intron (NM_000078, intron 11 of 15)	intron (NM_000078, intron 11 of 15)	-9197	NM_001330552	84166	Hs.528836	NM_032206	ENSG00000140853	NLRC5	CLR16.1|NOD27|NOD4	NLR family CARD domain containing 5	protein-coding
peak257	chr10	103264286	103264532	+	1	NA	intron (NM_003939, intron 3 of 13)	CT-rich|Low_complexity|Low_complexity	83618	NR_033406	27343	Hs.523230	NM_013274	ENSG00000166169	POLL	BETAN|POLKAPPA	DNA polymerase lambda	protein-coding
peak329	chr11	2208548	2209300	+	1	NA	Intergenic	Intergenic	14631	NR_039834	100616126		NR_039834	ENSG00000265258	MIR4686	-	microRNA 4686	ncRNA
peak1892	chr6	166162667	166162961	+	1	NA	Intergenic	(CACCAT)n|Simple_repeat|Simple_repeat	-87226	NM_006661	10846	Hs.348762	NM_006661	ENSG00000112541	PDE10A	ADSD2|HSPDE10A|IOLOD|LINC00473|PDE10A19	phosphodiesterase 10A	protein-coding
peak468	chr12	115690276	115690794	+	1	NA	Intergenic	T-rich|Low_complexity|Low_complexity	-568566	NM_016569	6926	Hs.744016	NM_005996	ENSG00000135111	TBX3	TBX3-ISO|UMS|XHL	T-box 3	protein-coding
peak530	chr13	19529967	19531092	+	1	NA	Intergenic	(TCCA)n|Simple_repeat|Simple_repeat	50950	NR_104118	100652856	Hs.549878	NR_104118		LINC00408	-	long intergenic non-protein coding RNA 408	ncRNA
peak1410	chr21	33958530	33959371	+	1	NA	intron (NR_146639, intron 5 of 11)	intron (NR_146639, intron 5 of 11)	-1095	NM_144659	140290	Hs.728804	NM_018277	ENSG00000242220	TCP10L	C21orf77|PRED77|TCP10A-2	t-complex 10 like	protein-coding
peak1366	chr20	57263518	57263735	+	1	NA	promoter-TSS (NM_001204873)	promoter-TSS (NM_001204873)	-561	NM_001204872	79716	Hs.654868	NM_024663	ENSG00000215440	NPEPL1	bA261P9.2	aminopeptidase like 1	protein-coding
peak1834	chr6	30862828	30862988	+	1	NA	intron (NM_001202522, intron 10 of 14)	(TCCA)n|Simple_repeat|Simple_repeat	4248	NR_039783	100616237		NR_039783	ENSG00000284370	MIR4640	-	microRNA 4640	ncRNA
peak804	chr16	86942850	86943349	+	1	NA	Intergenic	(CA)n|Simple_repeat|Simple_repeat	-148291	NR_126008	440390	Hs.513789	NR_126008	ENSG00000232190	LINC02181	-	long intergenic non-protein coding RNA 2181	ncRNA
peak195	chr10	11325651	11326840	+	1	NA	intron (NM_001025076, intron 8 of 14)	intron (NM_001025076, intron 8 of 14)	60428	NR_126062	414196	Hs.729598	NM_001012713		CELF2-AS1	C10orf31	CELF2 antisense RNA 1	ncRNA
peak1499	chr22	35859368	35859783	+	1	NA	Intergenic	(TCCA)n|Simple_repeat|Simple_repeat	63459	NM_006739	4174	Hs.517582	NM_006739	ENSG00000100297	MCM5	CDC46|MGORS8|P1-CDC46	minichromosome maintenance complex component 5	protein-coding
peak787	chr16	85190573	85190804	+	1	NA	Intergenic	Intergenic	19932	NR_033984	400548	Hs.592054	NR_033984	ENSG00000278214	LINC02139	-	long intergenic non-protein coding RNA 2139	ncRNA
peak453	chr12	108757003	108757743	+	1	NA	Intergenic	Intergenic	-24279	NM_001142343	1240	Hs.197143	NM_004072	ENSG00000174600	CMKLR1	CHEMERINR|ChemR23|DEZ|RVER1	chemerin chemokine-like receptor 1	protein-coding
peak548	chr13	30500352	30500526	+	1	NA	intron (NR_047501, intron 1 of 1)	(CA)n|Simple_repeat|Simple_repeat	349	NR_047501	100861573	Hs.585619	NR_047501	ENSG00000224405	LINC00572	-	long intergenic non-protein coding RNA 572	ncRNA
peak573	chr13	112733055	112733468	+	1	NA	intron (NR_120392, intron 1 of 3)	(TTGTG)n|Simple_repeat|Simple_repeat	11348	NM_005986	6656	Hs.202526	NM_005986	ENSG00000182968	SOX1	-	SRY-box 1	protein-coding
peak335	chr11	3195136	3195871	+	1	NA	Intergenic	HAL1-2a_MD|LINE|L1	-8921	NM_145638	114879	Hs.436166	NM_020896	ENSG00000021762	OSBPL5	OBPH1|ORP5	oxysterol binding protein like 5	protein-coding
peak972	chr19	415152	415381	+	1	NA	Intergenic	(TGGA)n|Simple_repeat|Simple_repeat	-6096	NM_001136263	126567	Hs.223770	NM_001136263	ENSG00000183186	C2CD4C	FAM148C|KIAA1957|NLF3	C2 calcium dependent domain containing 4C	protein-coding
peak2170	chr8	144071587	144072085	+	1	NA	intron (NR_026913, intron 1 of 1)	(TG)n|Simple_repeat|Simple_repeat	-5409	NR_102426	100128627		NR_102426		CDC42P3	-	cell division cycle 42 pseudogene 3	pseudo
peak266	chr10	119260326	119260484	+	1	NA	intron (NR_002791, intron 2 of 3)	intron (NR_002791, intron 2 of 3)	-41551	NM_004098	2018	Hs.202095	NM_004098	ENSG00000170370	EMX2	-	empty spiracles homeobox 2	protein-coding
peak1040	chr19	18552795	18553442	+	1	NA	TTS (NM_006532)	TTS (NM_006532)	-4007	NM_001170938	51477	Hs.405873	NM_016368	ENSG00000105655	ISYNA1	INO1|INOS|IPS|IPS 1|IPS-1	inositol-3-phosphate synthase 1	protein-coding
peak360	chr11	59537360	59537800	+	1	NA	intron (NM_004177, intron 1 of 10)	(TG)n|Simple_repeat|Simple_repeat	15048	NM_001178040	6809	Hs.180711	NM_004177	ENSG00000166900	STX3	STX3A	syntaxin 3	protein-coding
peak808	chr16	87243553	87244098	+	1	NA	Intergenic	HAL1-2a_MD|LINE|L1	-1896	NR_110939	101928708	Hs.585717	NR_110939	ENSG00000261095	LOC101928708	-	uncharacterized LOC101928708	ncRNA
peak1452	chr21	44599828	44600839	+	1	NA	Intergenic	(TG)n|Simple_repeat|Simple_repeat	9987	NM_001320719	102724652	Hs.184085	NM_001314050	ENSG00000276076	CRYAA2	CRYAA	crystallin alpha A2	protein-coding
peak181	chr10	4174324	4174742	+	1	NA	Intergenic	Intergenic	80615	NR_120632	101927964	Hs.737041	NR_120632	ENSG00000236990	LOC101927964	-	uncharacterized LOC101927964	ncRNA
peak430	chr12	19709564	19709743	+	1	NA	Intergenic	L1MA3|LINE|L1	116138	NM_001267043	121536	Hs.126497	NM_153207	ENSG00000139154	AEBP2	-	AE binding protein 2	protein-coding
peak1602	chr3	130179516	130179765	+	1	NA	intron (NR_022012, intron 37 of 41)	intron (NR_022012, intron 37 of 41)	-99538	NM_001102608	131873	Hs.591282	NM_001102608	ENSG00000206384	COL6A6	-	collagen type VI alpha 6 chain	protein-coding
peak2050	chr7	158515517	158515956	+	1	NA	Intergenic	(TTGTG)n|Simple_repeat|Simple_repeat	-18214	NM_017760	54892	Hs.18616	NM_017760	ENSG00000146918	NCAPG2	CAP-G2|CAPG2|LUZP5|MTB|hCAP-G2	non-SMC condensin II complex subunit G2	protein-coding
peak1528	chr22	45381775	45382054	+	1	NA	intron (NM_001284296, intron 2 of 13)	HAL1-2a_MD|LINE|L1	17586	NR_147506	101927551	Hs.683911	NR_147506	ENSG00000230922	LOC101927551	-	uncharacterized LOC101927551	ncRNA
peak151	chr1	230006553	230006780	+	1	NA	Intergenic	(CATA)n|Simple_repeat|Simple_repeat	14899	NR_146476	101927504		NR_146473	ENSG00000227043	LINC01682	-	long intergenic non-protein coding RNA 1682	ncRNA
peak1813	chr5	179561679	179561933	+	1	NA	intron (NM_175062, intron 4 of 13)	intron (NM_175062, intron 4 of 13)	-62688	NM_001280801	55819	Hs.484363	NM_018434	ENSG00000113269	RNF130	G1RZFP|GOLIATH|GP	ring finger protein 130	protein-coding
peak99	chr1	64814693	64815312	+	1	NA	Intergenic	(TG)n|Simple_repeat|Simple_repeat	-121474	NM_020925	57685	Hs.443891	NM_020925	ENSG00000158966	CACHD1	-	cache domain containing 1	protein-coding
peak182	chr10	4853784	4853944	+	1	NA	Intergenic	(CA)n|Simple_repeat|Simple_repeat	-14505	NR_073126	83592	Hs.657944	NM_031436	ENSG00000165568	AKR1E2	AKR1CL2|AKRDC1|LoopADR|TAKR|hTSP|htAKR	aldo-keto reductase family 1 member E2	protein-coding
peak1239	chr2	218670203	218670623	+	1	NA	intron (NM_001308022, intron 30 of 30)	(CA)n|Simple_repeat|Simple_repeat	28043	NR_145792	109623482		NR_145792		SNORA115	-	small nucleolar RNA, H/ACA box 115	snoRNA
peak106	chr1	114596681	114597083	+	1	NA	Intergenic	(TG)n|Simple_repeat|Simple_repeat	74869	NM_001286353	56944	Hs.9315	NM_020190	ENSG00000116774	OLFML3	HNOEL-iso|OLF44	olfactomedin like 3	protein-coding
peak810	chr16	87535538	87536546	+	1	NA	intron (NR_110943, intron 1 of 3)	(TG)n|Simple_repeat|Simple_repeat	8249	NR_110943	101928737	Hs.579009	NR_110943	ENSG00000260750	LOC101928737	-	uncharacterized LOC101928737	ncRNA
peak1793	chr5	154483108	154483239	+	1	NA	Intergenic	(TG)n|Simple_repeat|Simple_repeat	89858	NM_001099293	285643	Hs.567824	NM_001099293	ENSG00000226650	KIF4B	-	kinesin family member 4B	protein-coding
peak625	chr14	103548170	103549490	+	1	NA	Intergenic	Intergenic	-1717	NM_001330236	107984640		NM_001330236	ENSG00000283071	LBHD2	-	LBH domain containing 2	protein-coding
peak1109	chr2	1683184	1683894	+	1	NA	intron (NM_012293, intron 7 of 22)	(TG)n|Simple_repeat|Simple_repeat	64780	NM_012293	7837	Hs.332197	NM_012293	ENSG00000130508	PXDN	ASGD7|COPOA|D2S448|D2S448E|MG50|PRG2|PXN|VPO	peroxidasin	protein-coding
peak311	chr11	356664	357813	+	1	NA	Intergenic	(CA)n|Simple_repeat|Simple_repeat	-12557	NM_178537	338707	Hs.148074	NM_178537	ENSG00000182272	B4GALNT4	-	beta-1,4-N-acetyl-galactosaminyltransferase 4	protein-coding
peak18	chr1	4976003	4976190	+	1	NA	Intergenic	(TG)n|Simple_repeat|Simple_repeat	260991	NM_001042478	55966	Hs.12473	NM_018836	ENSG00000196581	AJAP1	MOT8|SHREW-1|SHREW1	adherens junctions associated protein 1	protein-coding
peak45	chr1	11433571	11434422	+	1	NA	Intergenic	(TG)n|Simple_repeat|Simple_repeat	100741	NM_001330349	29914	Hs.522933	NM_013319	ENSG00000120942	UBIAD1	SCCD|TERE1	UbiA prenyltransferase domain containing 1	protein-coding
peak1181	chr2	97467194	97467937	+	1	NA	intron (NM_020184, intron 5 of 6)	(CA)n|Simple_repeat|Simple_repeat	3550	NR_036074	100422928		NR_036074	ENSG00000264157	MIR3127	mir-3127	microRNA 3127	ncRNA
peak931	chr18	44096538	44096738	+	1	NA	intron (NM_144612, intron 33 of 39)	HAL1-2a_MD|LINE|L1	2411	NM_001145473	125336	Hs.345877	NM_144612	ENSG00000167210	LOXHD1	DFNB77|LH2D1	lipoxygenase homology domains 1	protein-coding
peak1036	chr19	17744206	17745158	+	1	NA	intron (NM_001080421, intron 25 of 41)	(TCCA)n|Simple_repeat|Simple_repeat	54326	NM_001080421	23025	Hs.164502	NM_001080421	ENSG00000130477	UNC13A	Munc13-1	unc-13 homolog A	protein-coding
peak499	chr12	129149647	129150850	+	1	NA	intron (NM_001136103, intron 4 of 8)	(CA)n|Simple_repeat|Simple_repeat	158293	NM_145648	121260	Hs.507260	NM_145648	ENSG00000139370	SLC15A4	FP12591|PHT1|PTR4	solute carrier family 15 member 4	protein-coding
peak1654	chr4	7545144	7545556	+	1	NA	intron (NM_020777, intron 3 of 26)	(TCCA)n|Simple_repeat|Simple_repeat	83595	NR_036238	100422826		NR_036238	ENSG00000266690	MIR4274	-	microRNA 4274	ncRNA
peak2231	chr9	98468064	98468285	+	1	NA	Intergenic	(CCA)n|Simple_repeat|Simple_repeat	-169726	NM_001010895	375748	Hs.432364	NM_020207	ENSG00000182150	ERCC6L2	BMFS2|C9orf102|RAD26L|SR278	ERCC excision repair 6 like 2	protein-coding
peak1790	chr5	150506072	150506216	+	1	NA	intron (NM_001193544, intron 12 of 24)	(CA)n|Simple_repeat|Simple_repeat	15072	NM_001193544	309	Hs.412117	NM_001155	ENSG00000197043	ANXA6	ANX6|CBP68	annexin A6	protein-coding
peak615	chr14	98361691	98362472	+	1	NA	Intergenic	(CA)n|Simple_repeat|Simple_repeat	82380	NR_152749	388011	Hs.651477	NR_015430	ENSG00000246223	LINC01550	C14orf64	long intergenic non-protein coding RNA 1550	ncRNA
peak696	chr16	6108715	6108909	+	1	NA	intron (NM_018723, intron 1 of 15)	(TCCA)n|Simple_repeat|Simple_repeat	39108	NM_001308117	54715	Hs.459842	NM_018723	ENSG00000078328	RBFOX1	2BP1|A2BP1|FOX-1|FOX1|HRNBP1	RNA binding fox-1 homolog 1	protein-coding
peak1936	chr7	3275044	3275450	+	1	NA	Intergenic	(TGG)n|Simple_repeat|Simple_repeat	-65833	NM_152744	221935	Hs.653013	NM_152744	ENSG00000146555	SDK1	-	sidekick cell adhesion molecule 1	protein-coding
peak2217	chr9	94457680	94457970	+	1	NA	Intergenic	(TG)n|Simple_repeat|Simple_repeat	-59198	NR_037489	100500902		NR_037489	ENSG00000283351	MIR3910-2	mir-3910-2	microRNA 3910-2	ncRNA
peak570	chr13	112163656	112163996	+	1	NA	Intergenic	(TG)n|Simple_repeat|Simple_repeat	-84530	NR_135814	105370369		NR_135814	ENSG00000215881	LINC02337	-	long intergenic non-protein coding RNA 2337	ncRNA
peak819	chr16	89046303	89047044	+	1	NA	Intergenic	(TGGA)n|Simple_repeat|Simple_repeat	-3169	NM_005187	863	Hs.513811	NM_005187	ENSG00000129993	CBFA2T3	ETO2|MTG16|MTGR2|RUNX1T3|ZMYND4	CBFA2/RUNX1 translocation partner 3	protein-coding
peak792	chr16	85623273	85623996	+	1	NA	Intergenic	(TG)n|Simple_repeat|Simple_repeat	-21395	NM_001134473	23199	Hs.461647	NM_014615	ENSG00000131149	GSE1	CRHSP24|KIAA0182	Gse1 coiled-coil protein	protein-coding
peak2015	chr7	149700201	149701323	+	1	NA	intron (NM_001351028, intron 6 of 9)	intron (NM_001351028, intron 6 of 9)	-37682	NR_148939	100134040	Hs.552781	NR_148939		LOC100134040	-	uncharacterized LOC100134040	ncRNA
peak1795	chr5	159931333	159931967	+	1	NA	Intergenic	(TG)n|Simple_repeat|Simple_repeat	19291	NR_029701	406938		NR_029701	ENSG00000283733	MIR146A	MIRN146|MIRN146A|miR-146a|miRNA146A	microRNA 146a	ncRNA
peak1656	chr4	7617993	7618185	+	1	NA	intron (NM_020777, intron 3 of 26)	(TCCA)n|Simple_repeat|Simple_repeat	-137728	NR_026892	84740	Hs.663029	NM_032654	ENSG00000272620	AFAP1-AS1	AFAP1-AS|AFAP1AS	AFAP1 antisense RNA 1	ncRNA
peak1752	chr5	6785543	6786093	+	1	NA	Intergenic	(TATG)n|Simple_repeat|Simple_repeat	-10175	NR_146281	109729133	Hs.582455	NR_146281	ENSG00000249734	LINC02236	-	long intergenic non-protein coding RNA 2236	ncRNA
peak857	chr17	39788854	39790070	+	1	NA	intron (NR_033415, intron 4 of 10)	(TG)n|Simple_repeat|Simple_repeat	6989	NR_033415	284116	Hs.725790	NR_033415	ENSG00000214514	KRT42P	-	keratin 42 pseudogene	pseudo
peak320	chr11	1691830	1692314	+	1	NA	Intergenic	(GTGTG)n|Simple_repeat|Simple_repeat	5243	NR_026643	387742	Hs.567908	NM_001014374	ENSG00000205866	FAM99A	-	family with sequence similarity 99 member A (non-protein coding)	ncRNA
peak764	chr16	66121173	66121513	+	1	NA	Intergenic	(GGATG)n|Simple_repeat|Simple_repeat	-279167	NM_001795	1003	Hs.76206	NM_001795	ENSG00000179776	CDH5	7B4|CD144	cadherin 5	protein-coding
peak1827	chr6	11427404	11427928	+	1	NA	Intergenic	(CA)n|Simple_repeat|Simple_repeat	-45085	NM_001142393	4739	Hs.37982	NM_006403	ENSG00000111859	NEDD9	CAS-L|CAS2|CASL|CASS2|HEF1	neural precursor cell expressed, developmentally down-regulated 9	protein-coding
peak1062	chr19	33996589	33997859	+	1	NA	intron (NM_000285, intron 3 of 14)	(CA)n|Simple_repeat|Simple_repeat	15575	NM_001166056	5184	Hs.36473	NM_000285	ENSG00000124299	PEPD	PROLIDASE	peptidase D	protein-coding
peak1454	chr21	44887718	44888363	+	1	NA	intron (NR_026863, intron 3 of 3)	intron (NR_026863, intron 3 of 3)	10063	NR_026863	114038	Hs.592161	NM_153752	ENSG00000185186	LINC00313	C21orf84|CH507-42P11.5|NCRNA00313	long intergenic non-protein coding RNA 313	ncRNA
peak1026	chr19	15997888	15999740	+	1	NA	intron (NM_001082, intron 7 of 12)	(CA)n|Simple_repeat|Simple_repeat	10116	NM_001082	8529	Hs.558423	NM_001082	ENSG00000186115	CYP4F2	CPF2	cytochrome P450 family 4 subfamily F member 2	protein-coding
peak1551	chr22	49277562	49278390	+	1	NA	intron (NR_038944, intron 1 of 6)	intron (NR_038944, intron 1 of 6)	15394	NR_038944	100128946	Hs.535676	NR_038944	ENSG00000205632	LINC01310	WI2-81516E3.1	long intergenic non-protein coding RNA 1310	ncRNA
peak886	chr17	72461228	72462133	+	1	NA	promoter-TSS (NM_007261)	promoter-TSS (NM_007261)	-832	NM_001330457	11314	Hs.9688	NM_007261	ENSG00000167851	CD300A	CLM-8|CMRF-35-H9|CMRF-35H|CMRF35-H|CMRF35-H9|CMRF35H|CMRF35H9|IGSF12|IRC1|IRC1/IRC2|IRC2|IRp60	CD300a molecule	protein-coding
peak1977	chr7	55163442	55163641	+	1	NA	intron (NM_001346941, intron 1 of 21)	(CA)n|Simple_repeat|Simple_repeat	-13969	NM_001346900	1956	Hs.488293	NM_005228	ENSG00000146648	EGFR	ERBB|ERBB1|HER1|NISBD2|PIG61|mENA	epidermal growth factor receptor	protein-coding
peak992	chr19	5019254	5020279	+	1	NA	intron (NM_015015, intron 2 of 22)	intron (NM_015015, intron 2 of 22)	50642	NM_015015	23030	Hs.654816	NM_015015	ENSG00000127663	KDM4B	JMJD2B|TDRD14B	lysine demethylase 4B	protein-coding
peak681	chr15	89444259	89444498	+	1	NA	intron (NM_001310321, intron 6 of 7)	(CA)n|Simple_repeat|Simple_repeat	-5521	NM_178232	145864	Hs.447530	NM_178232	ENSG00000140511	HAPLN3	EXLD1|HsT19883	hyaluronan and proteoglycan link protein 3	protein-coding
peak392	chr11	76424451	76424702	+	1	NA	intron (NR_024042, intron 6 of 20)	(TGGG)n|Simple_repeat|Simple_repeat	8257	NR_024042	390226	Hs.440026	NR_024042		GUCY2EP	GC-E|GCD|GUCY2E	guanylate cyclase 2E, pseudogene	pseudo
peak878	chr17	65022125	65022882	+	1	NA	intron (NM_014405, intron 3 of 3)	(TG)n|Simple_repeat|Simple_repeat	-18149	NM_000727	786	Hs.147989	NM_000727	ENSG00000108878	CACNG1	CACNLG	calcium voltage-gated channel auxiliary subunit gamma 1	protein-coding
peak876	chr17	63215894	63216090	+	1	NA	intron (NM_003835, intron 17 of 18)	(CACCAT)n|Simple_repeat|Simple_repeat	82536	NM_001081955	8787	Hs.664380	NM_003835	ENSG00000108370	RGS9	PERRS|RGS9L	regulator of G protein signaling 9	protein-coding
peak2074	chr8	12416655	12416924	+	1	NA	intron (NR_047662, intron 8 of 8)	L1M2|LINE|L1	106331	NR_047662	729732	Hs.322761	NR_047662	ENSG00000283674	LOC729732	-	uncharacterized LOC729732	ncRNA
peak1390	chr20	60804254	60805674	+	1	NA	Intergenic	(CA)n|Simple_repeat|Simple_repeat	-8577	NM_014835	9885	Hs.473254	NM_014835	ENSG00000130703	OSBPL2	DFNA67|DNFA67|ORP-2|ORP2	oxysterol binding protein like 2	protein-coding
peak161	chr1	236313307	236313564	+	1	NA	intron (NM_003272, intron 1 of 6)	(TG)n|Simple_repeat|Simple_repeat	7603	NM_003272	7107	Hs.498160	NM_003272	ENSG00000077585	GPR137B	TM7SF1	G protein-coupled receptor 137B	protein-coding
peak824	chr17	5406032	5406479	+	1	NA	intron (NM_001033053, intron 15 of 15)	intron (NM_001033053, intron 15 of 15)	-1936	NM_001162371	728392	Hs.104305	NM_001162371		LOC728392	-	uncharacterized LOC728392	protein-coding
peak1000	chr19	6532261	6532712	+	1	NA	intron (NM_003811, intron 1 of 2)	(TG)n|Simple_repeat|Simple_repeat	1476	NM_003811	8744	Hs.1524	NM_003811	ENSG00000125657	TNFSF9	4-1BB-L|CD137L|TNLG5A	TNF superfamily member 9	protein-coding
peak588	chr14	65640800	65641033	+	1	NA	Intergenic	(TG)n|Simple_repeat|Simple_repeat	48149	NR_103769	100128233	Hs.497323	NR_103769	ENSG00000255002	LINC02324	-	long intergenic non-protein coding RNA 2324	ncRNA
peak153	chr1	230710334	230710505	+	1	NA	Intergenic	(TG)n|Simple_repeat|Simple_repeat	20910	NR_146479	101927553	Hs.680219	NR_146479	ENSG00000232964	LINC01737	-	long intergenic non-protein coding RNA 1737	ncRNA
peak115	chr1	154686392	154687066	+	1	NA	intron (NM_002249, intron 6 of 7)	(TG)n|Simple_repeat|Simple_repeat	-86273	NM_001025107	103	Hs.12341	NM_001111	ENSG00000160710	ADAR	ADAR1|AGS6|DRADA|DSH|DSRAD|G1P1|IFI-4|IFI4|K88DSRBP|P136	adenosine deaminase, RNA specific	protein-coding
peak929	chr18	39814092	39814419	+	1	NA	intron (NR_046454, intron 3 of 6)	L1PB1|LINE|L1	47622	NR_046454	284260	Hs.652819	NR_046174	ENSG00000267586	LINC00907	-	long intergenic non-protein coding RNA 907	ncRNA
peak203	chr10	27397126	27397183	+	1	NA	Intergenic	L1M4|LINE|L1	-7727	NM_014915	22852	Hs.361041	NM_014915	ENSG00000107890	ANKRD26	THC2|bA145E8.1	ankyrin repeat domain 26	protein-coding
peak129	chr1	202593325	202594381	+	1	NA	intron (NM_177402, intron 1 of 8)	(TG)n|Simple_repeat|Simple_repeat	18728	NM_001136504	127833	Hs.25422	NM_177402	ENSG00000143858	SYT2	CMS7|MYSPC|SytII	synaptotagmin 2	protein-coding
peak57	chr1	19152339	19152525	+	1	NA	Intergenic	HAL1-2a_MD|LINE|L1	33723	NM_152232	80834	Hs.553548	NM_152232	ENSG00000179002	TAS1R2	GPR71|T1R2|TR2	taste 1 receptor member 2	protein-coding
peak138	chr1	212863106	212863396	+	1	NA	intron (NM_018664, intron 2 of 2)	intron (NM_018664, intron 2 of 2)	10076	NM_018664	55509	Hs.62919	NM_018664	ENSG00000123685	BATF3	JDP1|JUNDM1|SNFT	basic leucine zipper ATF-like transcription factor 3	protein-coding
peak1695	chr4	123706253	123706580	+	1	NA	Intergenic	L1PB1|LINE|L1	-41447	NM_002006	2247	Hs.284244	NM_002006	ENSG00000138685	FGF2	BFGF|FGF-2|FGFB|HBGF-2	fibroblast growth factor 2	protein-coding
peak719	chr16	23236485	23236828	+	1	NA	Intergenic	(TCCA)n|Simple_repeat|Simple_repeat	42616	NM_001039	6340	Hs.371727	NM_001039	ENSG00000166828	SCNN1G	BESC3|ENaCg|ENaCgamma|PHA1|SCNEG	sodium channel epithelial 1 gamma subunit	protein-coding
peak854	chr17	36193901	36194100	+	1	NA	Intergenic	(CA)n|Simple_repeat|Simple_repeat	50363	NR_024178	284100	Hs.434159	NM_001129906	ENSG00000276715	YWHAEP7	-	tyrosine 3-monooxygenase/tryptophan 5-monooxygenase activation protein epsilon pseudogene 7	pseudo
peak750	chr16	55053313	55053982	+	1	NA	Intergenic	(CA)n|Simple_repeat|Simple_repeat	88536	NM_005853	10265	Hs.435730	NM_005853	ENSG00000176842	IRX5	HMMS|IRX-2a|IRXB2	iroquois homeobox 5	protein-coding
peak945	chr18	60758590	60759634	+	1	NA	Intergenic	(TG)n|Simple_repeat|Simple_repeat	227501	NM_000657	596	Hs.150749	NM_000633	ENSG00000171791	BCL2	Bcl-2|PPP1R50	BCL2, apoptosis regulator	protein-coding
peak166	chr1	247440000	247440361	+	1	NA	Intergenic	(AATAG)n|Simple_repeat|Simple_repeat	20806	NM_173858	317705	Hs.553686	NM_173858	ENSG00000197617	VN1R5	V1RL5	vomeronasal 1 receptor 5 (gene/pseudogene)	protein-coding
peak191	chr10	6502738	6503076	+	1	NA	intron (NM_001282645, intron 13 of 16)	(TCCA)n|Simple_repeat|Simple_repeat	110629	NR_148966	399716	Hs.737229	NR_148966		LOC399716	-	uncharacterized LOC399716	ncRNA
peak1182	chr2	100632280	100633509	+	1	NA	intron (NM_001025108, intron 2 of 23)	(TGG)n|Simple_repeat|Simple_repeat	89151	NM_001025108	3899	Hs.444414	NM_002285	ENSG00000144218	AFF3	LAF4|MLLT2-like	AF4/FMR2 family member 3	protein-coding
peak225	chr10	47058499	47059848	+	1	NA	Intergenic	Intergenic	-24361	NM_001278794	5540	Hs.524719	NM_005972	ENSG00000204174	NPY4R	NPY4-R|PP1|PPYR1|Y4	neuropeptide Y receptor Y4	protein-coding
peak710	chr16	14432185	14432491	+	1	NA	Intergenic	(TCCA)n|Simple_repeat|Simple_repeat	29196	NR_029854	100126355		NR_029854	ENSG00000199130	MIR365A	MIR365-1|MIRN365-1|hsa-mir-365a|mir-365a	microRNA 365a	ncRNA
peak1951	chr7	36083038	36083233	+	1	NA	Intergenic	AluSz6|SINE|Alu	-51785	NR_108089	101928618	Hs.561704	NR_108089	ENSG00000261184	LOC101928618	-	uncharacterized LOC101928618	ncRNA
peak2248	chr9	126108729	126110164	+	1	NA	Intergenic	Intergenic	-9000	NM_173689	286204	Hs.568340	NM_173689	ENSG00000148204	CRB2	FSGS9|VMCKD	crumbs 2, cell polarity complex component	protein-coding
peak575	chr13	113320010	113321172	+	1	NA	intron (NM_207440, intron 1 of 2)	(TG)n|Simple_repeat|Simple_repeat	19233	NM_207440	400165	Hs.591213	NM_207440		ATP11AUN	C13orf35|SMABLO1	ATP11A upstream neighbor	protein-coding
peak1604	chr3	132600667	132600967	+	1	NA	Intergenic	(TG)n|Simple_repeat|Simple_repeat	-156315	NM_023943	66000	Hs.191616	NM_023943	ENSG00000144868	TMEM108	CT124|RTLN	transmembrane protein 108	protein-coding
peak742	chr16	48077785	48078397	+	1	NA	Intergenic	(TCCA)n|Simple_repeat|Simple_repeat	78491	NR_146502	105371238	Hs.743032	NR_146502		LINC02134	-	long intergenic non-protein coding RNA 2134	ncRNA
peak517	chr12	131894213	131894497	+	1	NA	Intergenic	(TCCA)n|Simple_repeat|Simple_repeat	62340	NR_103736	338797	Hs.592007	NM_001025466		LINC02370	-	long intergenic non-protein coding RNA 2370	ncRNA
peak306	chr10	134379114	134379322	+	1	NA	intron (NM_005539, intron 1 of 15)	(TG)n|Simple_repeat|Simple_repeat	27935	NM_005539	3632	Hs.523360	NM_005539	ENSG00000068383	INPP5A	5PTASE	inositol polyphosphate-5-phosphatase A	protein-coding
peak1421	chr21	39994298	39995315	+	1	NA	intron (NR_111949, intron 1 of 4)	intron (NR_111949, intron 1 of 4)	37785	NM_001243428	2078	Hs.473819	NM_004449	ENSG00000157554	ERG	erg-3|p55	ERG, ETS transcription factor	protein-coding
peak2146	chr8	140502529	140502909	+	1	NA	Intergenic	(TG)n|Simple_repeat|Simple_repeat	212580	NR_104210	51305	Hs.493037	NM_001282534	ENSG00000169427	KCNK9	K2p9.1|KT3.2|TASK-3|TASK3	potassium two pore domain channel subfamily K member 9	protein-coding
peak1885	chr6	163000501	163000919	+	1	NA	intron (NM_013987, intron 1 of 10)	(CA)n|Simple_repeat|Simple_repeat	-147454	NM_001080378	135138	Hs.25791	NM_152410	ENSG00000112530	PACRG	GLUP|HAK005771|PARK2CRG	parkin coregulated	protein-coding
peak53	chr1	16548058	16548742	+	1	NA	Intergenic	Intergenic	-9234	NM_153213	128272	Hs.591532	NM_153213	ENSG00000142632	ARHGEF19	WGEF	Rho guanine nucleotide exchange factor 19	protein-coding
peak740	chr16	47364356	47364587	+	1	NA	intron (NM_030790, intron 8 of 17)	L1PA17|LINE|L1	130714	NM_030790	81533	Hs.42217	NM_030790	ENSG00000129636	ITFG1	2310047C21Rik|CDA08|LNKN-1|TIP	integrin alpha FG-GAP repeat containing 1	protein-coding
peak1165	chr2	71804487	71804587	+	1	NA	intron (NM_001130455, intron 30 of 54)	(CA)n|Simple_repeat|Simple_repeat	110705	NM_001130982	8291	Hs.252180	NM_003494	ENSG00000135636	DYSF	FER1L1|LGMD2B|MMD1	dysferlin	protein-coding
peak2288	chr9	137838099	137838963	+	1	NA	Intergenic	(CA)n|Simple_repeat|Simple_repeat	-28682	NM_002003	2219	Hs.440898	NM_002003	ENSG00000085265	FCN1	FCNM	ficolin 1	protein-coding
peak1649	chr4	7119716	7120338	+	1	NA	Intergenic	(TGGA)n|Simple_repeat|Simple_repeat	-14924	NR_027441	730971	Hs.591718	NR_027441		LINC02447	-	long intergenic non-protein coding RNA 2447	ncRNA
peak410	chr11	123453748	123454042	+	1	NA	intron (NM_001286563, intron 3 of 20)	(TG)n|Simple_repeat|Simple_repeat	22925	NM_001286564	57476	Hs.144725	NM_020716	ENSG00000023171	GRAMD1B	LINC01059	GRAM domain containing 1B	protein-coding
peak672	chr15	75787992	75788152	+	1	NA	intron (NM_002833, intron 7 of 12)	(CAA)n|Simple_repeat|Simple_repeat	-39948	NM_001145357	25942	Hs.513039	NM_015477	ENSG00000169375	SIN3A	WITKOS	SIN3 transcription regulator family member A	protein-coding
peak1377	chr20	59620090	59620477	+	1	NA	Intergenic	(TCCA)n|Simple_repeat|Simple_repeat	-33837	NR_109919	100506470	Hs.125674	NR_109919	ENSG00000229606	LINC01718	-	long intergenic non-protein coding RNA 1718	ncRNA
peak695	chr16	4718399	4718996	+	1	NA	intron (NR_102267, intron 8 of 14)	(CA)n|Simple_repeat|Simple_repeat	-2622	NR_106827	102466731		NR_106827	ENSG00000276641	MIR6769A	hsa-mir-6769a	microRNA 6769a	ncRNA
peak2135	chr8	134416706	134417296	+	1	NA	Intergenic	(CA)n|Simple_repeat|Simple_repeat	-107454	NM_001258432	10397	Hs.372914	NM_006096	ENSG00000104419	NDRG1	CAP43|CMT4D|DRG-1|DRG1|GC4|HMSNL|NDR1|NMSL|PROXY1|RIT42|RTP|TARG1|TDD5	N-myc downstream regulated 1	protein-coding
peak561	chr13	98930462	98930661	+	1	NA	intron (NM_005766, intron 2 of 26)	intron (NM_005766, intron 2 of 26)	69783	NR_036129	100422881		NR_036129	ENSG00000263399	MIR3170	mir-3170	microRNA 3170	ncRNA
peak391	chr11	72591935	72592214	+	1	NA	intron (NR_039664, intron 2 of 2)	L1MA4A|LINE|L1	1109	NR_039664
peak2266	chr9	134432397	134432507	+	1	NA	Intergenic	(TCCA)n|Simple_repeat|Simple_repeat	-25790	NM_001135954	83549	Hs.9597	NM_031432	ENSG00000130717	UCK1	URK1	uridine-cytidine kinase 1	protein-coding
peak1621	chr4	548811	549471	+	1	NA	Intergenic	(CCCA)n|Simple_repeat|Simple_repeat	-21816	NR_148199	105374338	Hs.518426	NR_148199	ENSG00000283183	LOC105374338	-	uncharacterized LOC105374338	ncRNA
peak2190	chr9	80067430	80067629	+	1	NA	intron (NR_121184, intron 1 of 4)	(TG)n|Simple_repeat|Simple_repeat	4964	NR_121184	101927422	Hs.434324	NR_121184	ENSG00000231373	GNA14-AS1	-	GNA14 antisense RNA 1	ncRNA
peak85	chr1	46699881	46700080	+	1	NA	Intergenic	AluJr|SINE|Alu	-13387	NM_001142548	8438	Hs.642042	NM_003579	ENSG00000085999	RAD54L	HR54|RAD54A|hHR54|hRAD54	RAD54 like	protein-coding
peak108	chr1	116183995	116184232	+	1	NA	promoter-TSS (NM_001172411)	promoter-TSS (NM_001172411)	-461	NM_138959	81839	Hs.515130	NM_138959	ENSG00000173218	VANGL1	KITENIN|LPP2|STB2|STBM2	VANGL planar cell polarity protein 1	protein-coding
peak860	chr17	41399745	41400328	+	1	NA	Intergenic	AluSp|SINE|Alu	-18974	NR_047479	100874261	Hs.546898	NR_047479	ENSG00000236383	LINC00854	TMEM106A-AS1	long intergenic non-protein coding RNA 854	ncRNA
peak550	chr13	32745997	32746436	+	1	NA	intron (NM_023037, intron 18 of 60)	HAL1-2a_MD|LINE|L1	139875	NM_001136571	646799	Hs.569254	NM_001136571	ENSG00000189167	ZAR1L	Z3CXXC7|ZAR2	zygote arrest 1 like	protein-coding
peak2076	chr8	20340050	20340456	+	1	NA	Intergenic	(TG)n|Simple_repeat|Simple_repeat	132184	NR_145737	109616983		NR_145737		SNORD3F	-	small nucleolar RNA, C/D box 3F	snoRNA
peak668	chr15	70594954	70595811	+	1	NA	Intergenic	(TGGA)n|Simple_repeat|Simple_repeat	202885	NR_146562	105370880		NR_146562	ENSG00000259473	LINC02205	-	long intergenic non-protein coding RNA 2205	ncRNA
peak2298	chr9	139016908	139017434	+	1	NA	Intergenic	(TTGG)n|Simple_repeat|Simple_repeat	-6440	NM_152833	90120	Hs.287411	NM_152833	ENSG00000238227	TMEM250	C9orf69	transmembrane protein 250	protein-coding
peak2175	chr8	146123649	146123804	+	1	NA	intron (NM_001109689, intron 1 of 5)	AluSx|SINE|Alu	3120	NM_001109689	58500	Hs.532277	NM_021061	ENSG00000196150	ZNF250	ZFP647|ZNF647	zinc finger protein 250	protein-coding
peak1932	chr7	1670347	1670701	+	1	NA	Intergenic	Intergenic	16418	NR_001288	260341	Hs.534596	NR_001288		TFAMP1	MTTF1|TCF6L1	transcription factor A, mitochondrial pseudogene 1	pseudo
peak1048	chr19	30558872	30559795	+	1	NA	Intergenic	(TCCA)n|Simple_repeat|Simple_repeat	126187	NM_003796	8725	Hs.466391	NM_003796	ENSG00000105176	URI1	C19orf2|NNX3|PPP1R19|RMP|URI	URI1, prefoldin like chaperone	protein-coding
peak825	chr17	5817060	5817329	+	1	NA	intron (NR_040000, intron 3 of 3)	(TCCA)n|Simple_repeat|Simple_repeat	141640	NR_040000	339166	Hs.736088	NR_040000	ENSG00000284837	LOC339166	-	uncharacterized LOC339166	ncRNA
peak399	chr11	111229051	111229475	+	1	NA	intron (NM_006235, intron 2 of 4)	(CA)n|Simple_repeat|Simple_repeat	10781	NR_039712	100616330		NR_039712	ENSG00000264032	MIR4491	mir-4491	microRNA 4491	ncRNA
peak1779	chr5	132802505	132802958	+	1	NA	intron (NM_015082, intron 3 of 15)	(TG)n|Simple_repeat|Simple_repeat	-39333	NR_031621	100302134		NR_031621	ENSG00000221287	MIR1289-2	MIRN1289-2|hsa-mir-1289-2	microRNA 1289-2	ncRNA
peak275	chr10	125730516	125731450	+	1	NA	Intergenic	(CA)n|Simple_repeat|Simple_repeat	-79483	NM_198148	119587	Hs.656887	NM_198148	ENSG00000121898	CPXM2	CPX2|UNQ676	carboxypeptidase X, M14 family member 2	protein-coding
peak1968	chr7	48369282	48370300	+	1	NA	intron (NM_152701, intron 27 of 61)	(TCCA)n|Simple_repeat|Simple_repeat	158734	NM_152701	154664	Hs.226568	NM_152701	ENSG00000179869	ABCA13	-	ATP binding cassette subfamily A member 13	protein-coding
peak219	chr10	45421328	45421622	+	1	NA	intron (NR_033842, intron 1 of 7)	(CA)n|Simple_repeat|Simple_repeat	14711	NM_001345926	643236	Hs.292788	NM_001123376	ENSG00000187783	TMEM72	C10orf127|KSP37	transmembrane protein 72	protein-coding
peak2047	chr7	158055142	158055607	+	1	NA	intron (NM_001308267, intron 2 of 21)	(CA)n|Simple_repeat|Simple_repeat	270131	NR_030325	693180		NR_030325	ENSG00000207637	MIR595	MIRN595|hsa-mir-595	microRNA 595	ncRNA
peak1660	chr4	7718118	7718359	+	1	NA	intron (NM_020777, intron 17 of 26)	(TCCA)n|Simple_repeat|Simple_repeat	-37579	NR_026892	84740	Hs.663029	NM_032654	ENSG00000272620	AFAP1-AS1	AFAP1-AS|AFAP1AS	AFAP1 antisense RNA 1	ncRNA
peak2213	chr9	92924655	92925229	+	1	NA	Intergenic	(CA)n|Simple_repeat|Simple_repeat	-121161	NR_038882	286370	Hs.407589	NR_038882	ENSG00000227555	MIR4290HG	-	MIR4290 host gene	ncRNA
peak2300	chr9	140843063	140843964	+	1	NA	intron (NM_000718, intron 6 of 45)	(TG)n|Simple_repeat|Simple_repeat	-2001	NR_132977	105376331		NR_132977		LOC105376331	-	uncharacterized LOC105376331	ncRNA
peak1449	chr21	44179512	44179820	+	1	NA	intron (NM_001001567, intron 10 of 18)	(TG)n|Simple_repeat|Simple_repeat	20438	NR_135517	101928311	Hs.570404	NR_135517	ENSG00000283051	LINC01668	-	long intergenic non-protein coding RNA 1668	ncRNA
peak2270	chr9	136130195	136130394	+	1	NA	TTS (NM_020469)	TTS (NM_020469)	20336	NM_020469	28	Hs.654423	NM_020469	ENSG00000175164	ABO	A3GALNT|A3GALT1|GTB|NAGAT	ABO, alpha 1-3-N-acetylgalactosaminyltransferase and alpha 1-3-galactosyltransferase	protein-coding
peak1476	chr22	24312423	24312759	+	1	NA	TTS (NM_001355)	TTS (NM_001355)	3565	NM_001084393	100037417	Hs.744172	NM_001084393	ENSG00000099974	DDTL	KB-226F1.2	D-dopachrome tautomerase like	protein-coding
peak1808	chr5	176227353	176227818	+	1	NA	Intergenic	(TG)n|Simple_repeat|Simple_repeat	-9975	NM_133369	90249	Hs.33191	NM_133369	ENSG00000113763	UNC5A	UNC5H1	unc-5 netrin receptor A	protein-coding
peak1972	chr7	50781559	50781764	+	1	NA	intron (NM_001350816, intron 2 of 17)	C-rich|Low_complexity|Low_complexity	-8663	NM_001001550	2887	Hs.164060	NM_005311	ENSG00000106070	GRB10	GRB-IR|Grb-10|IRBP|MEG1|RSS	growth factor receptor bound protein 10	protein-coding
peak2121	chr8	125208703	125208895	+	1	NA	intron (NR_125420, intron 2 of 2)	(TG)n|Simple_repeat|Simple_repeat	-25036	NR_103547	157376	Hs.662360	NM_182525	ENSG00000253868	FER1L6-AS2	C8orf78	FER1L6 antisense RNA 2	ncRNA
peak571	chr13	112273256	112274128	+	1	NA	intron (NR_135814, intron 1 of 1)	(TG)n|Simple_repeat|Simple_repeat	25336	NR_135814	105370369		NR_135814	ENSG00000215881	LINC02337	-	long intergenic non-protein coding RNA 2337	ncRNA
peak1173	chr2	87623859	87624035	+	1	NA	Intergenic	(CAGC)n|Simple_repeat|Simple_repeat	-130999	NR_024205	112597	Hs.652166	NR_024204	ENSG00000222041	CYTOR	C2orf59|LINC00152|NCRNA00152	cytoskeleton regulator RNA	ncRNA
peak2159	chr8	142955484	142955827	+	1	NA	Intergenic	Intergenic	-87981	NR_031636	100302147		NR_031636	ENSG00000221768	MIR1302-7	MIRN1302-7|hsa-mir-1302-7	microRNA 1302-7	ncRNA
peak1303	chr20	8528816	8529049	+	1	NA	intron (NM_182734, intron 3 of 32)	T-rich|Low_complexity|Low_complexity	299581	NR_046809	100874337	Hs.662218	NR_046809	ENSG00000225479	PLCB1-IT1	-	PLCB1 intronic transcript 1	ncRNA
peak402	chr11	115017544	115019656	+	1	NA	Intergenic	(GTGTG)n|Simple_repeat|Simple_repeat	-185696	NR_135108	105369509	Hs.736064	NR_135108		LOC105369509	-	uncharacterized LOC105369509	ncRNA
peak341	chr11	15928485	15929419	+	1	NA	Intergenic	(CA)n|Simple_repeat|Simple_repeat	62215	NR_106721	102464826		NR_106721	ENSG00000284094	MIR6073	hsa-mir-6073	microRNA 6073	ncRNA
peak2088	chr8	29677533	29678344	+	1	NA	intron (NR_125817, intron 2 of 2)	(CA)n|Simple_repeat|Simple_repeat	8082	NR_125817	101929470	Hs.204721	NR_125817	ENSG00000248964	LOC101929470	-	uncharacterized LOC101929470	ncRNA
peak1381	chr20	60018890	60019772	+	1	NA	intron (NM_001794, intron 2 of 15)	(TG)n|Simple_repeat|Simple_repeat	-55146	NM_001252338	1002	Hs.473231	NM_001794	ENSG00000179242	CDH4	CAD4|R-CAD|RCAD	cadherin 4	protein-coding
peak2203	chr9	91588407	91589561	+	1	NA	Intergenic	(CA)n|Simple_repeat|Simple_repeat	-16794	NM_001142413	286223	Hs.585118	NM_001001938	ENSG00000186354	C9orf47	C9orf108|bA791O21.3	chromosome 9 open reading frame 47	protein-coding
peak746	chr16	49939721	49939965	+	1	NA	Intergenic	(TGGA)n|Simple_repeat|Simple_repeat	-48013	NM_001271620	23090	Hs.443715	NM_015069	ENSG00000102935	ZNF423	Ebfaz|JBTS19|NPHP14|OAZ|Roaz|ZFP423|Zfp104|hOAZ	zinc finger protein 423	protein-coding
peak75	chr1	30961406	30961817	+	1	NA	Intergenic	(ATG)n|Simple_repeat|Simple_repeat	-230008	NR_034182	100129196	Hs.659751	NR_034182	ENSG00000186056	MATN1-AS1	-	MATN1 antisense RNA 1	ncRNA
peak494	chr12	128181286	128181876	+	1	NA	Intergenic	(TGG)n|Simple_repeat|Simple_repeat	-41448	NR_134995	105370068	Hs.524845	NR_134995		LOC105370068	-	uncharacterized LOC105370068	ncRNA
peak2058	chr8	2967271	2967476	+	1	NA	intron (NM_033225, intron 43 of 69)	(CA)n|Simple_repeat|Simple_repeat	-381382	NR_125425	101927815	Hs.571467	NR_125423	ENSG00000254319	LOC101927815	-	uncharacterized LOC101927815	ncRNA
peak1186	chr2	105495386	105495635	+	1	NA	Intergenic	(CA)n|Simple_repeat|Simple_repeat	-6457	NR_110373	102682016	Hs.638438	NR_110373	ENSG00000229743	LINC01159	linc-Brn1b	long intergenic non-protein coding RNA 1159	ncRNA
peak1540	chr22	48664976	48665415	+	1	NA	Intergenic	Intergenic	-4981	NR_036172	100422916		NR_036172	ENSG00000266508	MIR3201	-	microRNA 3201	ncRNA
peak2097	chr8	40677678	40678578	+	1	NA	intron (NM_001135731, intron 2 of 5)	(TG)n|Simple_repeat|Simple_repeat	77215	NM_024645	79698	Hs.591850	NM_024645	ENSG00000165061	ZMAT4	-	zinc finger matrin-type 4	protein-coding
peak748	chr16	51273189	51274142	+	1	NA	Intergenic	(TGG)n|Simple_repeat|Simple_repeat	-88482	NM_002968	6299	Hs.135787	NM_002968	ENSG00000103449	SALL1	HEL-S-89|HSAL1|Sal-1|TBS|ZNF794	spalt like transcription factor 1	protein-coding
peak1711	chr4	187218921	187219147	+	1	NA	intron (NR_033900, intron 1 of 3)	(CA)n|Simple_repeat|Simple_repeat	31916	NM_001354804	2160	Hs.1430	NM_000128	ENSG00000088926	F11	FXI|PTA	coagulation factor XI	protein-coding
peak2029	chr7	155055470	155055927	+	1	NA	Intergenic	(TG)n|Simple_repeat|Simple_repeat	-33784	NM_001346592	3638	Hs.520819	NM_005542	ENSG00000186480	INSIG1	CL6	insulin induced gene 1	protein-coding
peak1565	chr22	50775684	50779041	+	1	NA	Intergenic	(TG)n|Simple_repeat|Simple_repeat	-4384	NM_001351642	9701	Hs.449098	NM_014678	ENSG00000100239	PPP6R2	KIAA0685|PP6R2|SAP190|SAPS2	protein phosphatase 6 regulatory subunit 2	protein-coding
peak2141	chr8	139754116	139755703	+	1	NA	intron (NM_152888, intron 22 of 64)	HAL1-2a_MD|LINE|L1	171340	NM_152888	169044	Hs.117169	NM_152888	ENSG00000169436	COL22A1	-	collagen type XXII alpha 1 chain	protein-coding
peak2112	chr8	81617596	81617880	+	1	NA	intron (NM_001033723, intron 2 of 8)	(TG)n|Simple_repeat|Simple_repeat	169278	NM_001033723	619279	Hs.434957	NM_032651	ENSG00000164684	ZNF704	Gig1	zinc finger protein 704	protein-coding
peak139	chr1	228125897	228126182	+	1	NA	intron (NM_003395, intron 1 of 3)	(CA)n|Simple_repeat|Simple_repeat	3345	NR_049806	100847072		NR_049806	ENSG00000264483	MIR5008	-	microRNA 5008	ncRNA
peak2063	chr8	5930449	5930741	+	1	NA	Intergenic	(CA)n|Simple_repeat|Simple_repeat	333474	NR_040040	100287015	Hs.156928	NR_040040	ENSG00000246089	LOC100287015	-	uncharacterized LOC100287015	ncRNA
peak1677	chr4	36347719	36347938	+	1	NA	Intergenic	(CA)n|Simple_repeat|Simple_repeat	62184	NM_001170700	401124	Hs.363407	NM_001136536	ENSG00000197057	DTHD1	-	death domain containing 1	protein-coding
peak496	chr12	128689944	128690485	+	1	NA	Intergenic	(CA)n|Simple_repeat|Simple_repeat	-38837	NR_039720
peak980	chr19	3153303	3154806	+	1	NA	intron (NM_002068, intron 4 of 6)	(TGGA)n|Simple_repeat|Simple_repeat	1119	NR_110670	100996351		NR_110670	ENSG00000267551	LOC100996351	-	uncharacterized LOC100996351	ncRNA
peak1527	chr22	45379979	45380095	+	1	NA	intron (NM_001284296, intron 2 of 13)	(CACCAT)n|Simple_repeat|Simple_repeat	19463	NR_147506	101927551	Hs.683911	NR_147506	ENSG00000230922	LOC101927551	-	uncharacterized LOC101927551	ncRNA
peak1763	chr5	16590878	16591070	+	1	NA	intron (NM_001034850, intron 1 of 8)	(CA)n|Simple_repeat|Simple_repeat	-25061	NR_109946	101929524	Hs.734029	NR_109946	ENSG00000246214	LOC101929524	-	uncharacterized LOC101929524	ncRNA
peak155	chr1	231868729	231869737	+	1	NA	intron (NM_001012957, intron 3 of 12)	(TGG)n|Simple_repeat|Simple_repeat	85030	NR_002227	27184	Hs.720568	NR_002227		DISC2	DISC1-AS1|DISC1OS|NCRNA00015	disrupted in schizophrenia 2 (non-protein coding)	ncRNA
peak790	chr16	85556275	85556780	+	1	NA	Intergenic	(TG)n|Simple_repeat|Simple_repeat	-88502	NM_001134473	23199	Hs.461647	NM_014615	ENSG00000131149	GSE1	CRHSP24|KIAA0182	Gse1 coiled-coil protein	protein-coding
peak1089	chr19	55063649	55064214	+	1	NA	Intergenic	(TG)n|Simple_repeat|Simple_repeat	20022	NR_026716	90011	Hs.288520	NM_033206	ENSG00000104970	KIR3DX1	KIR3DL0|LENG12	killer cell immunoglobulin like receptor, three Ig domains X1	pseudo
peak2284	chr9	137576824	137577780	+	1	NA	intron (NM_000093, intron 1 of 65)	(TCCA)n|Simple_repeat|Simple_repeat	-32613	NR_138049	414316	Hs.571561	NR_138049	ENSG00000204011	COL5A1-AS1	C9orf104|bA54A22.4	COL5A1 antisense RNA 1	ncRNA
peak1978	chr7	55270834	55272691	+	1	NA	TTS (NM_001346898)	TTS (NM_001346898)	-15120	NR_047551	100507500	Hs.720489	NR_047551	ENSG00000224057	EGFR-AS1	-	EGFR antisense RNA 1	ncRNA
peak1868	chr6	139715282	139715735	+	1	NA	Intergenic	Intergenic	-19721	NM_006079	10370	Hs.82071	NM_006079	ENSG00000164442	CITED2	ASD8|MRG-1|MRG1|P35SRJ|VSD2	Cbp/p300 interacting transactivator with Glu/Asp rich carboxy-terminal domain 2	protein-coding
peak435	chr12	49541717	49541854	+	1	NA	Intergenic	L2a|LINE|L2	-16481	NM_006082	10376	Hs.524390	NM_006082	ENSG00000123416	TUBA1B	K-ALPHA-1	tubulin alpha 1b	protein-coding
peak1091	chr19	55782139	55782342	+	1	NA	intron (NM_001130106, intron 5 of 8)	(CA)n|Simple_repeat|Simple_repeat	8985	NM_001297600	23640	Hs.53066	NM_012267	ENSG00000133265	HSPBP1	FES1	HSPA (Hsp70) binding protein 1	protein-coding
peak2238	chr9	111009908	111010378	+	1	NA	Intergenic	(CACAC)n|Simple_repeat|Simple_repeat	608132	NM_006686	10880	Hs.534390	NM_006686	ENSG00000148156	ACTL7B	Tact1	actin like 7B	protein-coding
peak493	chr12	128116514	128116673	+	1	NA	intron (NR_120451, intron 3 of 3)	(TG)n|Simple_repeat|Simple_repeat	4419	NR_120451	101927637	Hs.170413	NR_120451	ENSG00000256022	LINC02411	-	long intergenic non-protein coding RNA 2411	ncRNA
peak1023	chr19	14286249	14286489	+	1	NA	intron (NM_001008701, intron 3 of 23)	(CA)n|Simple_repeat|Simple_repeat	30628	NM_001008701	22859	Hs.94229	NM_014921	ENSG00000072071	ADGRL1	CIRL1|CL1|LEC2|LPHN1	adhesion G protein-coupled receptor L1	protein-coding
peak1128	chr2	6909146	6909840	+	1	NA	intron (NR_038369, intron 1 of 5)	(TG)n|Simple_repeat|Simple_repeat	949	NR_038369	400941	Hs.446195	NM_001001695	ENSG00000205837	LINC00487	-	long intergenic non-protein coding RNA 487	ncRNA
peak1255	chr2	235487052	235487407	+	1	NA	Intergenic	(CA)n|Simple_repeat|Simple_repeat	-81532	NM_001282431	10123	Hs.111554	NM_005737	ENSG00000188042	ARL4C	ARL7|LAK	ADP ribosylation factor like GTPase 4C	protein-coding
peak1038	chr19	18194622	18195308	+	1	NA	intron (NM_005535, intron 1 of 16)	(TCCA)n|Simple_repeat|Simple_repeat	2848	NM_153701	3594	Hs.567294	NM_005535	ENSG00000096996	IL12RB1	CD212|IL-12R-BETA1|IL12RB|IMD30	interleukin 12 receptor subunit beta 1	protein-coding
peak939	chr18	54137953	54138185	+	1	NA	Intergenic	(CA)n|Simple_repeat|Simple_repeat	167851	NR_024546	9352	Hs.114412	NM_004786	ENSG00000091164	TXNL1	HEL-S-114|TRP32|TXL-1|TXNL|Txl	thioredoxin like 1	protein-coding
peak562	chr13	100066834	100067561	+	1	NA	Intergenic	Intergenic	58812	NR_030353	693208		NR_030353	ENSG00000207719	MIR623	MIRN623|hsa-mir-623	microRNA 623	ncRNA
peak356	chr11	47361662	47361858	+	1	NA	intron (NM_000256, intron 19 of 33)	(CA)n|Simple_repeat|Simple_repeat	12493	NM_000256	4607	Hs.524906	NM_000256	ENSG00000134571	MYBPC3	CMD1MM|CMH4|FHC|LVNC10|MYBP-C	myosin binding protein C, cardiac	protein-coding
peak784	chr16	84158955	84159183	+	1	NA	intron (NM_001146051, intron 6 of 6)	(CAAT)n|Simple_repeat|Simple_repeat	-8521	NM_003791	8720	Hs.75890	NM_003791	ENSG00000140943	MBTPS1	PCSK8|S1P|SKI-1	membrane bound transcription factor peptidase, site 1	protein-coding
peak1819	chr6	1478649	1478848	+	1	NA	Intergenic	(ATGGTG)n|Simple_repeat|Simple_repeat	-88102	NR_106778	102466720		NR_106778	ENSG00000275859	MIR6720	hsa-mir-6720|mir-6720	microRNA 6720	ncRNA
peak1687	chr4	81129177	81129604	+	1	NA	Intergenic	(CA)n|Simple_repeat|Simple_repeat	10733	NM_001099403	56978	Hs.373642	NM_020226	ENSG00000152784	PRDM8	EPM10|KMT8D|PFM5	PR/SET domain 8	protein-coding
peak2107	chr8	55190867	55191415	+	1	NA	Intergenic	(CA)n|Simple_repeat|Simple_repeat	143360	NM_014175	29088	Hs.18349	NM_014175	ENSG00000137547	MRPL15	HSPC145|L15mt|MRP-L15|MRP-L7|RPML7	mitochondrial ribosomal protein L15	protein-coding
peak952	chr18	74730074	74730891	+	1	NA	intron (NM_001025100, intron 3 of 3)	(TCCA)n|Simple_repeat|Simple_repeat	-1427	NM_001025081	4155	Hs.551713	NM_002385	ENSG00000197971	MBP	-	myelin basic protein	protein-coding
peak1349	chr20	45417344	45418112	+	1	NA	Intergenic	(TG)n|Simple_repeat|Simple_repeat	79449	NM_030777	81031	Hs.305971	NM_030777	ENSG00000197496	SLC2A10	ATS|GLUT10	solute carrier family 2 member 10	protein-coding
peak2219	chr9	94581689	94582275	+	1	NA	intron (NM_004560, intron 1 of 8)	(TG)n|Simple_repeat|Simple_repeat	130462	NM_001318204	4920	Hs.98255	NM_004560	ENSG00000169071	ROR2	BDB|BDB1|NTRKR2	receptor tyrosine kinase like orphan receptor 2	protein-coding
peak1526	chr22	45209226	45209614	+	1	NA	intron (NM_001017526, intron 5 of 12)	(CATA)n|Simple_repeat|Simple_repeat	60982	NM_181335	23779	Hs.102336	NM_181335	ENSG00000241484	ARHGAP8	BPGAP1|PP610	Rho GTPase activating protein 8	protein-coding
peak1296	chr2	242838591	242838742	+	1	NA	intron (NR_135766, intron 2 of 2)	G-rich|Low_complexity|Low_complexity	2625	NR_135768	285095	Hs.85890	NR_135766	ENSG00000216921	LOC285095	-	uncharacterized LOC285095	ncRNA
peak1217	chr2	131482186	131482339	+	1	NA	Intergenic	HAL1-2a_MD|LINE|L1	-4381	NM_207364	344561	Hs.452574	NM_207364	ENSG00000173302	GPR148	BTR|PGR6	G protein-coupled receptor 148	protein-coding
peak955	chr18	75231114	75232027	+	1	NA	Intergenic	(CA)n|Simple_repeat|Simple_repeat	269562	NM_001480	2587	Hs.272191	NM_001480	ENSG00000166573	GALR1	GALNR|GALNR1	galanin receptor 1	protein-coding
peak409	chr11	123280869	123281054	+	1	NA	Intergenic	(CAAAAA)n|Simple_repeat|Simple_repeat	-20210	NM_001354837	100128242	Hs.651710	NM_001354837	ENSG00000023171	LOC100128242	-	uncharacterized LOC100128242	protein-coding
peak1310	chr20	23168854	23169865	+	1	NA	Intergenic	(TG)n|Simple_repeat|Simple_repeat	-56086	NR_034149	200261	Hs.352228	NM_182535	ENSG00000233746	LINC00656	-	long intergenic non-protein coding RNA 656	ncRNA
peak1828	chr6	11491224	11492124	+	1	NA	Intergenic	(TG)n|Simple_repeat|Simple_repeat	-46786	NM_001100829	100113407	Hs.146317	NM_001100829	ENSG00000205269	TMEM170B	-	transmembrane protein 170B	protein-coding
peak92	chr1	53563627	53564510	+	1	NA	intron (NM_001287597, intron 4 of 9)	intron (NM_001287597, intron 4 of 9)	36344	NM_001199080	127435	Hs.586141	NM_153703	ENSG00000174348	PODN	PCAN|SLRR5A	podocan	protein-coding
peak1351	chr20	46429951	46430119	+	1	NA	Intergenic	(TG)n|Simple_repeat|Simple_repeat	-14675	NM_198596	55959	Hs.162016	NM_018837	ENSG00000196562	SULF2	HSULF-2	sulfatase 2	protein-coding
peak1478	chr22	25331715	25332333	+	1	NA	intron (NM_001001663, intron 3 of 3)	(TCCA)n|Simple_repeat|Simple_repeat	10638	NM_001001663	255349	Hs.329040	NM_001001663	ENSG00000206069	TMEM211	bA9F11.1	transmembrane protein 211	protein-coding
peak1071	chr19	41331456	41331665	+	1	NA	Intergenic	(TATG)n|Simple_repeat|Simple_repeat	-14555	NR_144551	171523	Hs.656713	NR_144551	ENSG00000233622	CYP2T1P	CYP2T2P	cytochrome P450 family 2 subfamily T member 1, pseudogene	pseudo
peak1963	chr7	47402311	47402664	+	1	NA	intron (NM_022748, intron 17 of 30)	HAL1-2a_MD|LINE|L1	101914	NR_145813	109623468		NR_145813		SNORD151	-	small nucleolar RNA, C/D box 151	snoRNA
peak1078	chr19	46833606	46834197	+	1	NA	intron (NM_022462, intron 11 of 13)	(TGGA)n|Simple_repeat|Simple_repeat	-16350	NM_006247	5536	Hs.654604	NM_006247	ENSG00000011485	PPP5C	PP5|PPP5|PPT	protein phosphatase 5 catalytic subunit	protein-coding
peak1628	chr4	1574645	1575173	+	1	NA	Intergenic	(CA)n|Simple_repeat|Simple_repeat	110809	NM_001013622	152877	Hs.143314	NM_001013622	ENSG00000174137	FAM53A	DNTNP	family with sequence similarity 53 member A	protein-coding
peak1086	chr19	51313416	51314092	+	1	NA	Intergenic	Intergenic	-5644	NM_001290150	84798	Hs.256301	NM_032712	ENSG00000167747	C19orf48	-	chromosome 19 open reading frame 48	protein-coding
peak1537	chr22	48363253	48363482	+	1	NA	Intergenic	(CA)n|Simple_repeat|Simple_repeat	-306809	NR_036172	100422916		NR_036172	ENSG00000266508	MIR3201	-	microRNA 3201	ncRNA
peak1664	chr4	8168219	8168440	+	1	NA	Intergenic	(TCCA)n|Simple_repeat|Simple_repeat	-7770	NM_001130085	84448	Hs.233404	NM_032432	ENSG00000163995	ABLIM2	-	actin binding LIM protein family member 2	protein-coding
peak230	chr10	49957331	49957667	+	1	NA	intron (NM_020945, intron 12 of 61)	(CA)n|Simple_repeat|Simple_repeat	63981	NM_020945	57705	Hs.287379	NM_020945	ENSG00000128815	WDFY4	C10orf64	WDFY family member 4	protein-coding
peak507	chr12	130539378	130540128	+	1	NA	Intergenic	(CA)n|Simple_repeat|Simple_repeat	-12866	NR_024457	100190940	Hs.625993	NR_024457	ENSG00000214039	LINC02418	-	long intergenic non-protein coding RNA 2418	ncRNA
peak1323	chr20	26054705	26054914	+	1	NA	intron (NR_026713, intron 3 of 4)	HAL1-2a_MD|LINE|L1	19559	NR_026713	284800	Hs.516956	NM_182583	ENSG00000125804	FAM182A	C20orf91|C20orf91A	family with sequence similarity 182 member A	ncRNA
peak595	chr14	81150955	81151152	+	1	NA	intron (NM_152446, intron 18 of 23)	L1PA15-16|LINE|L1	254831	NM_152446	145508	Hs.162889	NM_152446	ENSG00000100629	CEP128	C14orf145|C14orf61|LEDP/132	centrosomal protein 128	protein-coding
peak809	chr16	87255165	87256205	+	1	NA	intron (NR_110939, intron 2 of 2)	(CCA)n|Simple_repeat|Simple_repeat	9964	NR_110939	101928708	Hs.585717	NR_110939	ENSG00000261095	LOC101928708	-	uncharacterized LOC101928708	ncRNA
peak29	chr1	6209817	6210321	+	1	NA	intron (NM_015557, intron 7 of 41)	(TGGA)n|Simple_repeat|Simple_repeat	30125	NM_015557	26038	Hs.522898	NM_015557	ENSG00000116254	CHD5	CHD-5	chromodomain helicase DNA binding protein 5	protein-coding
peak2168	chr8	143601046	143601955	+	1	NA	intron (NM_001702, intron 18 of 29)	(TGG)n|Simple_repeat|Simple_repeat	56123	NM_001702	575	Hs.194654	NM_001702	ENSG00000181790	ADGRB1	BAI1|GDAIF	adhesion G protein-coupled receptor B1	protein-coding
peak661	chr15	45753677	45754041	+	1	NA	Intergenic	HAL1-2a_MD|LINE|L1	28611	NR_030599	100126311		NR_030599	ENSG00000284386	MIR147B	MIRN147B|mir-147b	microRNA 147b	ncRNA
peak1333	chr20	36040292	36040607	+	1	NA	Intergenic	Intergenic	65918	NM_198291	6714	Hs.195659	NM_005417	ENSG00000197122	SRC	ASV|SRC1|THC6|c-SRC|p60-Src	SRC proto-oncogene, non-receptor tyrosine kinase	protein-coding
peak904	chr17	77494677	77495086	+	1	NA	intron (NM_001082575, intron 1 of 14)	(TCCA)n|Simple_repeat|Simple_repeat	-16201	NM_001350453	146713	Hs.135229	NM_001025448	ENSG00000167281	RBFOX3	FOX-3|FOX3|HRNBP3|NEUN	RNA binding fox-1 homolog 3	protein-coding
peak1804	chr5	173237946	173238414	+	1	NA	Intergenic	HAL1-2a_MD|LINE|L1	-20235	NR_108028	101928154	Hs.366725	NR_108028		LINC01485	-	long intergenic non-protein coding RNA 1485	ncRNA
peak1291	chr2	242456024	242457166	+	1	NA	Intergenic	Intergenic	-7608	NM_001282305	10494	Hs.516807	NM_006374	ENSG00000115694	STK25	SOK1|YSK1	serine/threonine kinase 25	protein-coding
peak515	chr12	131683773	131684035	+	1	NA	intron (NR_026670, intron 1 of 4)	(CAT)n|Simple_repeat|Simple_repeat	34348	NR_026670	116437	Hs.675497	NR_026670	ENSG00000204603	LINC01257	-	long intergenic non-protein coding RNA 1257	ncRNA
peak1961	chr7	44744198	44745148	+	1	NA	intron (NM_002541, intron 20 of 22)	AluYa5|SINE|Alu	-43492	NM_001300959	83637	Hs.77978	NM_031449	ENSG00000122515	ZMIZ2	NET27|TRAFIP20|ZIMP7|hZIMP7	zinc finger MIZ-type containing 2	protein-coding
peak1855	chr6	85208073	85208117	+	1	NA	Intergenic	L1PA8|LINE|L1	-23448	NR_132100	105377880	Hs.171384	NR_132100	ENSG00000231776	LINC01611	TCONS_l2_00025430	long intergenic non-protein coding RNA 1611	ncRNA
peak1904	chr6	168055713	168056309	+	1	NA	Intergenic	(TGGA)n|Simple_repeat|Simple_repeat	23892	NR_117091	401286	Hs.487182	NR_117091	ENSG00000272549	LINC02538	-	long intergenic non-protein coding RNA 2538	ncRNA
peak1076	chr19	45024910	45025760	+	1	NA	intron (NM_001102600, intron 4 of 11)	intron (NM_001102600, intron 4 of 11)	8213	NM_001102597	125931	Hs.689632	NM_198444	ENSG00000273777	CEACAM20	UNQ9366	carcinoembryonic antigen related cell adhesion molecule 20	protein-coding
peak2265	chr9	134157688	134157839	+	1	NA	Intergenic	Intergenic	-5857	NM_033387	286336	Hs.143878	NM_033387	ENSG00000126882	FAM78A	C9orf59	family with sequence similarity 78 member A	protein-coding
peak2176	chr9	808626	809068	+	1	NA	Intergenic	(TG)n|Simple_repeat|Simple_repeat	-32843	NM_021951	1761	Hs.98586	NM_021951	ENSG00000137090	DMRT1	CT154|DMT1	doublesex and mab-3 related transcription factor 1	protein-coding
peak374	chr11	65601944	65602570	+	1	NA	intron (NM_152760, intron 1 of 12)	(TG)n|Simple_repeat|Simple_repeat	847	NM_152760	254122	Hs.591950	NM_152760	ENSG00000172803	SNX32	SNX6B	sorting nexin 32	protein-coding
peak510	chr12	130923800	130924452	+	1	NA	intron (NM_001351226, intron 11 of 21)	(TG)n|Simple_repeat|Simple_repeat	101693	NM_004764	9271	Hs.405659	NM_004764	ENSG00000125207	PIWIL1	CT80.1|HIWI|MIWI|PIWI	piwi like RNA-mediated gene silencing 1	protein-coding
peak1401	chr21	10912278	10912493	+	1	NA	intron (NM_199259, intron 20 of 22)	AluJo|SINE|Alu	78558	NM_199260	7179	Hs.122986	NM_199259	ENSG00000274391	TPTE	CT44|PTEN2	transmembrane phosphatase with tensin homology	protein-coding
peak59	chr1	20780364	20781337	+	1	NA	Intergenic	(TG)n|Simple_repeat|Simple_repeat	-25563	NR_033887	339505	Hs.633269	NR_033887		LINC01141	-	long intergenic non-protein coding RNA 1141	ncRNA
peak1619	chr3	196421344	196422417	+	1	NA	Intergenic	Intergenic	17285	NM_032898	84984	Hs.282800	NM_032898	ENSG00000174007	CEP19	C3orf34|MOSPGF	centrosomal protein 19	protein-coding
peak973	chr19	816019	816889	+	1	NA	intron (NM_024888, intron 2 of 6)	(TCCA)n|Simple_repeat|Simple_repeat	2870	NR_036154	100422854		NR_036154	ENSG00000263414	MIR3187	mir-3187	microRNA 3187	ncRNA
peak844	chr17	21310359	21312416	+	1	NA	intron (NM_001194958, intron 1 of 2)	intron (NM_001194958, intron 1 of 2)	2939	NM_001194958	100134444	Hs.200629	NM_001194958	ENSG00000260458	KCNJ18	KIR2.6|TTPP2	potassium voltage-gated channel subfamily J member 18	protein-coding
peak671	chr15	71491755	71492186	+	1	NA	intron (NM_024817, intron 2 of 16)	(TG)n|Simple_repeat|Simple_repeat	-10572	NR_120349	101929196	Hs.680472	NR_120348		THSD4-AS1	-	THSD4 antisense RNA 1	ncRNA
peak1134	chr2	9456409	9458033	+	1	NA	intron (NM_001135191, intron 3 of 26)	(CA)n|Simple_repeat|Simple_repeat	105568	NR_134951	9270	Hs.467662	NM_004763	ENSG00000119185	ITGB1BP1	ICAP-1A|ICAP-1B|ICAP-1alpha|ICAP1|ICAP1A|ICAP1B	integrin subunit beta 1 binding protein 1	protein-coding
peak495	chr12	128648908	128649805	+	1	NA	Intergenic	(CACCAT)n|Simple_repeat|Simple_repeat	46594	NR_104648	101927694	Hs.524849	NR_104648	ENSG00000256659	LINC02368	-	long intergenic non-protein coding RNA 2368	ncRNA
peak1327	chr20	31681154	31681585	+	1	NA	intron (NM_182519, intron 9 of 15)	(TCCA)n|Simple_repeat|Simple_repeat	12051	NM_182519	149954	Hs.38961	NM_182519	ENSG00000186191	BPIFB4	C20orf186|LPLUNC4|RY2G5|dJ726C3.5	BPI fold containing family B member 4	protein-coding
peak1979	chr7	57306506	57306815	+	1	NA	Intergenic	(CA)n|Simple_repeat|Simple_repeat	-16779	NR_136269	105375297	Hs.586309	NR_136269	ENSG00000234089	LOC105375297	-	uncharacterized LOC105375297	ncRNA
peak1737	chr5	2669355	2669719	+	1	NA	Intergenic	(CA)n|Simple_repeat|Simple_repeat	-43168	NR_145480	101234261		NR_145480	ENSG00000281560	LSINCT5	-	long stress-induced non-coding transcript 5	ncRNA
peak1773	chr5	75733754	75734354	+	1	NA	intron (NM_006633, intron 1 of 35)	L1PB3|LINE|L1	34974	NM_006633	10788	Hs.291030	NM_006633	ENSG00000145703	IQGAP2	-	IQ motif containing GTPase activating protein 2	protein-coding
peak47	chr1	12642856	12643696	+	1	NA	intron (NM_004753, intron 1 of 5)	(CCCA)n|Simple_repeat|Simple_repeat	-4225	NR_106788	102466722		NR_106788	ENSG00000276830	MIR6730	hsa-mir-6730	microRNA 6730	ncRNA
peak775	chr16	81206967	81207218	+	1	NA	intron (NM_001076780, intron 16 of 17)	(TG)n|Simple_repeat|Simple_repeat	7875	NM_001278423	114780	Hs.413525	NM_052892	ENSG00000166473	PKD1L2	PC1L2	polycystin 1 like 2 (gene/pseudogene)	protein-coding
peak467	chr12	115341571	115342575	+	1	NA	Intergenic	(TG)n|Simple_repeat|Simple_repeat	-220104	NM_016569	6926	Hs.744016	NM_005996	ENSG00000135111	TBX3	TBX3-ISO|UMS|XHL	T-box 3	protein-coding
peak1650	chr4	7132523	7133760	+	1	NA	Intergenic	(TG)n|Simple_repeat|Simple_repeat	-28038	NR_027441	730971	Hs.591718	NR_027441		LINC02447	-	long intergenic non-protein coding RNA 2447	ncRNA
peak2206	chr9	91875329	91875753	+	1	NA	Intergenic	Intergenic	-50569	NM_001827	1164	Hs.83758	NM_001827	ENSG00000123975	CKS2	CKSHS2	CDC28 protein kinase regulatory subunit 2	protein-coding
peak188	chr10	6060858	6061249	+	1	NA	intron (NM_000417, intron 6 of 7)	(CCAA)n|Simple_repeat|Simple_repeat	-40349	NM_001351095	3601	Hs.445124	NM_002189	ENSG00000134470	IL15RA	CD215	interleukin 15 receptor subunit alpha	protein-coding
peak803	chr16	86894662	86895768	+	1	NA	Intergenic	(ATGGTG)n|Simple_repeat|Simple_repeat	139518	NR_135183	102724344	Hs.585769	NR_135182	ENSG00000261175	LINC02188	-	long intergenic non-protein coding RNA 2188	ncRNA
peak1861	chr6	119159400	119159603	+	1	NA	intron (NM_017696, intron 7 of 11)	AluY|SINE|Alu	55630	NR_037662	100287632	Hs.334026	NR_037662		SELENOKP3	-	selenoprotein K pseudogene 3	pseudo
peak1061	chr19	33948973	33949787	+	1	NA	intron (NM_001166056, intron 7 of 12)	(TG)n|Simple_repeat|Simple_repeat	63419	NM_001166056	5184	Hs.36473	NM_000285	ENSG00000124299	PEPD	PROLIDASE	peptidase D	protein-coding
peak1799	chr5	171526035	171526188	+	1	NA	intron (NM_005990, intron 7 of 18)	(CAT)n|Simple_repeat|Simple_repeat	89235	NM_005990	6793	Hs.744005	NM_005990	ENSG00000072786	STK10	LOK|PRO2729	serine/threonine kinase 10	protein-coding
peak2100	chr8	49538723	49538878	+	1	NA	intron (NR_105002, intron 2 of 3)	(TG)n|Simple_repeat|Simple_repeat	5837	NR_105004	101929217	Hs.547790	NR_105004	ENSG00000253455	LOC101929217	-	uncharacterized LOC101929217	ncRNA
peak1043	chr19	18910504	18911162	+	1	NA	Intergenic	(TGAA)n|Simple_repeat|Simple_repeat	-8719	NM_000095	1311	Hs.1584	NM_000095	ENSG00000105664	COMP	EDM1|EPD1|MED|PSACH|THBS5|TSP5	cartilage oligomeric matrix protein	protein-coding
peak662	chr15	45755447	45756101	+	1	NA	Intergenic	(CCA)n|Simple_repeat|Simple_repeat	30526	NR_030599	100126311		NR_030599	ENSG00000284386	MIR147B	MIRN147B|mir-147b	microRNA 147b	ncRNA
peak1666	chr4	8296450	8296847	+	1	NA	intron (NM_053044, intron 6 of 8)	(TCCA)n|Simple_repeat|Simple_repeat	25156	NM_053044	94031	Hs.479119	NM_053044	ENSG00000170801	HTRA3	Prsp|Tasp	HtrA serine peptidase 3	protein-coding
peak1146	chr2	20364510	20365983	+	1	NA	Intergenic	(CA)n|Simple_repeat|Simple_repeat	59681	NM_002997	6382	Hs.224607	NM_002997	ENSG00000115884	SDC1	CD138|SDC|SYND1|syndecan	syndecan 1	protein-coding
peak828	chr17	7016556	7016882	+	1	NA	intron (NM_080913, intron 2 of 8)	(CA)n|Simple_repeat|Simple_repeat	910	NM_080914	433	Hs.654440	NM_001181	ENSG00000161944	ASGR2	ASGP-R2|ASGPR2|CLEC4H2|HBXBP|HL-2	asialoglycoprotein receptor 2	protein-coding
peak720	chr16	23327266	23327661	+	1	NA	intron (NM_000336, intron 1 of 12)	(CACCAT)n|Simple_repeat|Simple_repeat	13872	NM_000336	6338	Hs.414614	NM_000336	ENSG00000168447	SCNN1B	BESC1|ENaCb|ENaCbeta|SCNEB	sodium channel epithelial 1 beta subunit	protein-coding
peak1474	chr22	23892826	23895109	+	1	NA	Intergenic	(TCCA)n|Simple_repeat|Simple_repeat	28528	NM_020070	3543	Hs.348935	NM_020070	ENSG00000128322	IGLL1	14.1|AGM2|CD179b|IGL1|IGL5|IGLJ14.1|IGLL|IGO|IGVPB|VPREB2	immunoglobulin lambda like polypeptide 1	protein-coding
peak2172	chr8	144784945	144785372	+	1	NA	Intergenic	Intergenic	-5063	NR_134306	101928160	Hs.735510	NR_134306	ENSG00000181135	LOC101928160	-	uncharacterized LOC101928160	ncRNA
peak1034	chr19	17089682	17090069	+	1	NA	intron (NM_015692, intron 14 of 41)	(TCCA)n|Simple_repeat|Simple_repeat	47750	NM_015692	27151	Hs.631644	NM_015692	ENSG00000160111	CPAMD8	ASGD8|K-CAP|VIP	C3 and PZP like, alpha-2-macroglobulin domain containing 8	protein-coding
peak1637	chr4	3628715	3629374	+	1	NA	Intergenic	Intergenic	50448	NR_040045	285492	Hs.145563	NM_173661		LINC00955	-	long intergenic non-protein coding RNA 955	ncRNA
peak549	chr13	31416341	31419157	+	1	NA	Intergenic	(TG)n|Simple_repeat|Simple_repeat	-38950	NR_103813	440132	Hs.729493	NR_103813	ENSG00000236094	LINC00545	-	long intergenic non-protein coding RNA 545	ncRNA
peak2038	chr7	157557711	157559045	+	1	NA	intron (NM_130842, intron 11 of 21)	(TCCA)n|Simple_repeat|Simple_repeat	-88899	NR_038966	100506585	Hs.661265	NR_038966	ENSG00000233038	LOC100506585	-	uncharacterized LOC100506585	ncRNA
peak1639	chr4	3716384	3716634	+	1	NA	Intergenic	(TG)n|Simple_repeat|Simple_repeat	-36927	NR_034136	100133461	Hs.554274	NR_034136	ENSG00000250632	LINC02171	-	long intergenic non-protein coding RNA 2171	ncRNA
peak223	chr10	47022124	47023473	+	1	NA	Intergenic	MER5B|DNA|hAT-Charlie	29252	NM_014696	9721	Hs.523375	NM_014696	ENSG00000204175	GPRIN2	GRIN2|KIAA0514	G protein regulated inducer of neurite outgrowth 2	protein-coding
peak1897	chr6	167238068	167238320	+	1	NA	intron (NM_001318936, intron 2 of 22)	(TG)n|Simple_repeat|Simple_repeat	37845	NM_001318937	6196	Hs.655277	NM_021135	ENSG00000071242	RPS6KA2	HU-2|MAPKAPK1C|RSK|RSK3|S6K-alpha|S6K-alpha2|p90-RSK3|p90RSK2|pp90RSK3	ribosomal protein S6 kinase A2	protein-coding
peak2163	chr8	143231596	143232479	+	1	NA	Intergenic	(TGGA)n|Simple_repeat|Simple_repeat	-25663	NR_039682	100616268		NR_039682	ENSG00000265247	MIR4472-1	-	microRNA 4472-1	ncRNA
peak729	chr16	28100477	28101294	+	1	NA	Intergenic	(CA)n|Simple_repeat|Simple_repeat	-26055	NM_001109763	146395	Hs.91910	NM_144675	ENSG00000169181	GSG1L	PRO19651	GSG1 like	protein-coding
peak1916	chr6	170498884	170499084	+	1	NA	Intergenic	(ATGGTG)n|Simple_repeat|Simple_repeat	23118	NR_125878	102724511	Hs.550045	NR_125878		LOC102724511	-	uncharacterized LOC102724511	ncRNA
peak10	chr1	3092530	3093479	+	1	NA	intron (NM_022114, intron 1 of 16)	intron (NM_022114, intron 1 of 16)	48465	NR_036215	100422968		NR_036215	ENSG00000283572	MIR4251	-	microRNA 4251	ncRNA
peak2241	chr9	116927619	116928540	+	1	NA	intron (NM_032888, intron 2 of 60)	(TCCA)n|Simple_repeat|Simple_repeat	10254	NM_032888	85301	Hs.494892	NM_032161	ENSG00000196739	COL27A1	STLS	collagen type XXVII alpha 1 chain	protein-coding
peak1161	chr2	65669060	65669320	+	1	NA	Intergenic	HAL1-2a_MD|LINE|L1	-9534	NM_181784	200734	Hs.59332	NM_181784	ENSG00000198369	SPRED2	Spred-2	sprouty related EVH1 domain containing 2	protein-coding
peak1276	chr2	240006398	240006698	+	1	NA	TTS (NR_039643)	TTS (NR_039643)	1074	NR_039643	100616493		NR_039643	ENSG00000264810	MIR4441	-	microRNA 4441	ncRNA
peak472	chr12	117033529	117033602	+	1	NA	Intergenic	(TGGA)n|Simple_repeat|Simple_repeat	36379	NM_001085481	643246	Hs.356061	NM_001085481	ENSG00000258102	MAP1LC3B2	ATG8G	microtubule associated protein 1 light chain 3 beta 2	protein-coding
peak2028	chr7	154999364	155000718	+	1	NA	Intergenic	(TG)n|Simple_repeat|Simple_repeat	-89441	NM_001346592	3638	Hs.520819	NM_005542	ENSG00000186480	INSIG1	CL6	insulin induced gene 1	protein-coding
peak541	chr13	24131253	24132992	+	1	NA	Intergenic	(TG)n|Simple_repeat|Simple_repeat	-12387	NM_001204459	55504	Hs.149168	NM_018647	ENSG00000127863	TNFRSF19	TAJ|TAJ-alpha|TRADE|TROY	TNF receptor superfamily member 19	protein-coding
peak761	chr16	58605008	58605171	+	1	NA	intron (NM_206999, intron 16 of 30)	L1M4c|LINE|L1	-11254	NR_002980	677830	Hs.677515	NR_002980	ENSG00000281910	SNORA50A	ACA50|SNORA50|SNORA76A	small nucleolar RNA, H/ACA box 50A	snoRNA
peak1273	chr2	239429195	239429991	+	1	NA	intron (NR_037809, intron 2 of 2)	(ATGGTG)n|Simple_repeat|Simple_repeat	34547	NR_037809	151171	Hs.652076	NR_037809	ENSG00000225493	LINC01107	-	long intergenic non-protein coding RNA 1107	ncRNA
peak2148	chr8	140764058	140765583	+	1	NA	intron (NM_001321646, intron 20 of 21)	(TCCA)n|Simple_repeat|Simple_repeat	-49521	NM_001282534	51305	Hs.493037	NM_001282534	ENSG00000169427	KCNK9	K2p9.1|KT3.2|TASK-3|TASK3	potassium two pore domain channel subfamily K member 9	protein-coding
peak2114	chr8	96092457	96092978	+	1	NA	intron (NR_148913, intron 8 of 10)	intron (NR_148913, intron 8 of 10)	-7307	NR_132986	105375650	Hs.665518	NR_132986	ENSG00000245080	MIR3150BHG	-	MIR3150B host gene	ncRNA
peak1627	chr4	1515903	1517190	+	1	NA	Intergenic	Intergenic	-116316	NM_001290079	54729	Hs.526396	NM_001290079	ENSG00000235608	NKX1-1	HSPX153|NKX-1.1|SAX2	NK1 homeobox 1	protein-coding
peak1675	chr4	26339654	26339843	+	1	NA	intron (NM_015874, intron 1 of 10)	intron (NM_015874, intron 1 of 10)	17319	NM_203284	3516	Hs.479396	NM_005349	ENSG00000168214	RBPJ	AOS3|CBF1|IGKJRB|IGKJRB1|KBF2|RBP-J|RBPJK|RBPSUH|SUH|csl	recombination signal binding protein for immunoglobulin kappa J region	protein-coding
peak2079	chr8	21017399	21018342	+	1	NA	Intergenic	(CA)n|Simple_repeat|Simple_repeat	-137880	NR_104677	101929172	Hs.128668	NR_104677	ENSG00000254334	LOC101929172	-	uncharacterized LOC101929172	ncRNA
peak474	chr12	117869275	117869551	+	1	NA	Intergenic	(TGGA)n|Simple_repeat|Simple_repeat	-69806	NM_000620	4842	Hs.654410	NM_000620	ENSG00000089250	NOS1	IHPS1|N-NOS|NC-NOS|NOS|bNOS|nNOS	nitric oxide synthase 1	protein-coding
peak996	chr19	5525009	5525511	+	1	NA	Intergenic	(TCCA)n|Simple_repeat|Simple_repeat	42785	NR_027064	257000	Hs.515575	NM_153375	ENSG00000223573	TINCR	LINC00036|NCRNA00036|PLAC2|onco-lncRNA-16	TINCR ubiquitin domain containing	ncRNA
peak1768	chr5	53886922	53887124	+	1	NA	Intergenic	AluJb|SINE|Alu	73430	NM_052870	112574	Hs.432755	NM_052870	ENSG00000178996	SNX18	SH3PX2|SH3PXD3B|SNAG1	sorting nexin 18	protein-coding
peak1087	chr19	51452639	51452843	+	1	NA	intron (NM_001077492, intron 3 of 5)	(CCCCAA)n|Simple_repeat|Simple_repeat	3603	NM_012427	25818	Hs.50915	NM_012427	ENSG00000167754	KLK5	KLK-L2|KLKL2|SCTE	kallikrein related peptidase 5	protein-coding
peak1069	chr19	39411164	39411724	+	1	NA	intron (NM_017827, intron 5 of 15)	(CA)n|Simple_repeat|Simple_repeat	-8646	NM_001243212	643669	Hs.355357	NM_001243212	ENSG00000262484	CCER2	-	coiled-coil glutamate rich protein 2	protein-coding
peak1996	chr7	100247816	100248185	+	1	NA	intron (NR_134539, intron 4 of 13)	(CA)n|Simple_repeat|Simple_repeat	6084	NR_134539	51412	Hs.259831	NM_016188	ENSG00000077080	ACTL6B	ACTL6|BAF53B|arpNalpha	actin like 6B	protein-coding
peak1743	chr5	3727572	3728238	+	1	NA	Intergenic	(CA)n|Simple_repeat|Simple_repeat	131737	NM_024337	79192	Hs.424156	NM_024337	ENSG00000170549	IRX1	IRX-5|IRXA1	iroquois homeobox 1	protein-coding
peak1898	chr6	167380006	167380221	+	1	NA	Intergenic	L1PA16|LINE|L1	-10036	NM_003730	8635	Hs.529989	NM_003730	ENSG00000026297	RNASET2	RNASE6PL|bA514O12.3	ribonuclease T2	protein-coding
peak974	chr19	1549354	1549523	+	1	NA	Intergenic	(TCCA)n|Simple_repeat|Simple_repeat	18619	NM_203304	399664	Hs.436495	NM_203304	ENSG00000181588	MEX3D	MEX-3D|MEX3|OK/SW-cl.4|RKHD1|RNF193|TINO	mex-3 RNA binding family member D	protein-coding
peak1419	chr21	39133408	39134076	+	1	NA	intron (NM_002240, intron 2 of 3)	(TG)n|Simple_repeat|Simple_repeat	154999	NM_002240	3763	Hs.626242	NM_002240	ENSG00000157542	KCNJ6	BIR1|GIRK-2|GIRK2|KATP-2|KATP2|KCNJ7|KIR3.2|KPLBS|hiGIRK2	potassium voltage-gated channel subfamily J member 6	protein-coding
peak248	chr10	85946267	85946947	+	1	NA	Intergenic	(TG)n|Simple_repeat|Simple_repeat	-7784	NM_033100	92211	Hs.137556	NM_033100	ENSG00000148600	CDHR1	CORD15|PCDH21|PRCAD|RP65	cadherin related family member 1	protein-coding
peak1090	chr19	55777859	55777945	+	1	NA	intron (NM_001130106, intron 5 of 8)	HAL1-2a_MD|LINE|L1	-7864	NM_014931	22870	Hs.515610	NM_014931	ENSG00000105063	PPP6R1	KIAA1115|PP6R1|SAP190|SAPS1	protein phosphatase 6 regulatory subunit 1	protein-coding
peak645	chr15	22532345	22532633	+	1	NA	Intergenic	AluJb|SINE|Alu	-14076	NR_033735	646396	Hs.451294	NR_033735		REREP3	-	arginine-glutamic acid dipeptide repeats pseudogene 3	pseudo
peak1386	chr20	60330464	60330820	+	1	NA	intron (NM_001252339, intron 2 of 14)	(CA)n|Simple_repeat|Simple_repeat	-35838	NR_147702	100128310	Hs.683806	NR_147702	ENSG00000179253	LOC100128310	-	uncharacterized LOC100128310	ncRNA
peak2092	chr8	37642653	37643271	+	1	NA	Intergenic	(CA)n|Simple_repeat|Simple_repeat	-11439	NM_032777	25960	Hs.274136	NM_032777	ENSG00000020181	ADGRA2	GPR124|TEM5	adhesion G protein-coupled receptor A2	protein-coding
peak2048	chr7	158233183	158234741	+	1	NA	intron (NM_130842, intron 1 of 21)	(ATGGTG)n|Simple_repeat|Simple_repeat	91543	NR_030325	693180		NR_030325	ENSG00000207637	MIR595	MIRN595|hsa-mir-595	microRNA 595	ncRNA
peak762	chr16	58926256	58927258	+	1	NA	Intergenic	(CACCAT)n|Simple_repeat|Simple_repeat	-158496	NM_002080	2806	Hs.599470	NM_002080	ENSG00000125166	GOT2	KAT4|KATIV|KYAT4|mitAAT	glutamic-oxaloacetic transaminase 2	protein-coding
peak1871	chr6	157641060	157641275	+	1	NA	Intergenic	HAL1-2a_MD|LINE|L1	104124	NM_018452	729515	Hs.157212	NM_018452	ENSG00000215712	TMEM242	BM033|C6orf35	transmembrane protein 242	protein-coding
peak558	chr13	97981790	97982035	+	1	NA	intron (NM_001306070, intron 2 of 7)	(CA)n|Simple_repeat|Simple_repeat	-104563	NM_021033	5911	Hs.508480	NM_021033	ENSG00000125249	RAP2A	K-REV|KREV|RAP2|RbBP-30	RAP2A, member of RAS oncogene family	protein-coding
peak2237	chr9	108623443	108624038	+	1	NA	Intergenic	L1PB4|LINE|L1	166934	NM_018112	55151	Hs.411925	NM_018112	ENSG00000095209	TMEM38B	C9orf87|D4Ertd89e|OI14|TRIC-B|TRICB|bA219P18.1	transmembrane protein 38B	protein-coding
peak2228	chr9	96423683	96425021	+	1	NA	intron (NM_005392, intron 12 of 21)	(TGGA)n|Simple_repeat|Simple_repeat	67229	NR_049853	100847045		NR_049853	ENSG00000283146	MIR548AU	-	microRNA 548au	ncRNA
peak393	chr11	76889255	76889481	+	1	NA	intron (NM_000260, intron 19 of 48)	(TCCA)n|Simple_repeat|Simple_repeat	50052	NM_001127180	4647	Hs.370421	NM_000260	ENSG00000137474	MYO7A	DFNA11|DFNB2|MYOVIIA|MYU7A|NSRD2|USH1B	myosin VIIA	protein-coding
peak382	chr11	69656159	69656612	+	1	NA	Intergenic	(CAA)n|Simple_repeat|Simple_repeat	-22193	NM_005247	2248	Hs.37092	NM_005247	ENSG00000186895	FGF3	HBGF-3|INT2	fibroblast growth factor 3	protein-coding
peak1486	chr22	26723275	26723649	+	1	NA	intron (NM_001184773, intron 9 of 16)	(CA)n|Simple_repeat|Simple_repeat	-101818	NM_020437	57168	Hs.567547	NM_020437	ENSG00000128203	ASPHD2	-	aspartate beta-hydroxylase domain containing 2	protein-coding
peak1886	chr6	163777772	163778349	+	1	NA	Intergenic	(CA)n|Simple_repeat|Simple_repeat	-9995	NR_033862	401282	Hs.444817	NR_033862		DKFZp451B082	-	uncharacterized LOC401282	ncRNA
peak1300	chr20	1257993	1258911	+	1	NA	intron (NM_014723, intron 2 of 5)	(TG)n|Simple_repeat|Simple_repeat	11517	NM_014723	9751	Hs.323833	NM_014723	ENSG00000101298	SNPH	-	syntaphilin	protein-coding
peak1835	chr6	34011936	34012809	+	1	NA	intron (NM_001256809, intron 4 of 8)	(CA)n|Simple_repeat|Simple_repeat	-44544	NR_031681	100302123		NR_031681	ENSG00000221697	MIR1275	MIRN1275|hsa-mir-1275|mir-1275	microRNA 1275	ncRNA
peak1269	chr2	238474041	238474927	+	1	NA	promoter-TSS (NM_015893)	promoter-TSS (NM_015893)	-733	NM_015893	51052	Hs.247710	NM_015893	ENSG00000071677	PRLH	PRH|PRRP	prolactin releasing hormone	protein-coding
peak1135	chr2	10373379	10374084	+	1	NA	Intergenic	(TG)n|Simple_repeat|Simple_repeat	-40934	NR_036222	100422929		NR_036222	ENSG00000265418	MIR4261	-	microRNA 4261	ncRNA
peak2269	chr9	135999398	135999952	+	1	NA	intron (NM_001042368, intron 1 of 17)	(CAGAGA)n|Simple_repeat|Simple_repeat	-3038	NM_006266	5900	Hs.106185	NM_006266	ENSG00000160271	RALGDS	RGDS|RGF|RalGEF	ral guanine nucleotide dissociation stimulator	protein-coding
peak811	chr16	87558160	87558561	+	1	NA	Intergenic	(TTAGGG)n|Simple_repeat|Simple_repeat	30567	NR_110943	101928737	Hs.579009	NR_110943	ENSG00000260750	LOC101928737	-	uncharacterized LOC101928737	ncRNA
peak159	chr1	236249052	236249237	+	1	NA	Intergenic	(TG)n|Simple_repeat|Simple_repeat	-20663	NM_002508	4811	Hs.356624	NM_002508	ENSG00000116962	NID1	NID	nidogen 1	protein-coding
peak299	chr10	133593512	133593650	+	1	NA	Intergenic	A-rich|Low_complexity|Low_complexity	28954	NR_038365	399827	Hs.523353	NM_001001677	ENSG00000189275	LINC01164	-	long intergenic non-protein coding RNA 1164	ncRNA
peak71	chr1	27951114	27951822	+	1	NA	intron (NM_001042747, intron 2 of 12)	intron (NM_001042747, intron 2 of 12)	1283	NM_001042747	2268	Hs.1422	NM_005248	ENSG00000000938	FGR	SRC2|c-fgr|c-src2|p55-Fgr|p55c-fgr|p58-Fgr|p58c-fgr	FGR proto-oncogene, Src family tyrosine kinase	protein-coding
peak1432	chr21	42522286	42522786	+	1	NA	Intergenic	(TG)n|Simple_repeat|Simple_repeat	-2545	NR_024100	284835	Hs.106234	NR_024100	ENSG00000226496	LINC00323	C21orf130|NCRNA00323|PRED42	long intergenic non-protein coding RNA 323	ncRNA
peak310	chr10	135162578	135162773	+	1	NA	intron (NM_145202, intron 1 of 4)	(CA)n|Simple_repeat|Simple_repeat	1831	NM_001145201	118471	Hs.15951	NM_145202	ENSG00000165828	PRAP1	PRO1195|UPA	proline rich acidic protein 1	protein-coding
peak1641	chr4	5463881	5464084	+	1	NA	intron (NM_001306082, intron 10 of 12)	(TG)n|Simple_repeat|Simple_repeat	-62314	NR_126519	10141	Hs.177972	NM_005750	ENSG00000082929	LINC01587	C4orf6|aC1	long intergenic non-protein coding RNA 1587	ncRNA
peak21	chr1	5446930	5447791	+	1	NA	Intergenic	(TG)n|Simple_repeat|Simple_repeat	-176771	NR_039612
peak959	chr18	75998212	75998614	+	1	NA	Intergenic	(TG)n|Simple_repeat|Simple_repeat	-292730	NR_104127	101927715	Hs.385670	NR_104127		LINC01029	-	long intergenic non-protein coding RNA 1029	ncRNA
peak1783	chr5	137960822	137961064	+	1	NA	Intergenic	(CA)n|Simple_repeat|Simple_repeat	-49625	NM_004134	3313	Hs.184233	NM_004134	ENSG00000113013	HSPA9	CRP40|CSA|EVPLS|GRP-75|GRP75|HEL-S-124m|HSPA9B|MOT|MOT2|MTHSP75|PBP74|SAAN|SIDBA4	heat shock protein family A (Hsp70) member 9	protein-coding
peak770	chr16	76504854	76505039	+	1	NA	intron (NM_001322179, intron 11 of 23)	intron (NM_001322179, intron 11 of 23)	161211	NM_138994	85445	Hs.461389	NM_033401	ENSG00000152910	CNTNAP4	CASPR4	contactin associated protein like 4	protein-coding
peak918	chr18	8963391	8963707	+	1	NA	Intergenic	(CA)n|Simple_repeat|Simple_repeat	-139079	NM_021074	4729	Hs.464572	NM_021074	ENSG00000178127	NDUFV2	CI-24k	NADH:ubiquinone oxidoreductase core subunit V2	protein-coding
peak295	chr10	133281326	133282422	+	1	NA	Intergenic	(TGGA)n|Simple_repeat|Simple_repeat	-171890	NM_174937	256536	Hs.126575	NM_174937	ENSG00000176769	TCERG1L	-	transcription elongation regulator 1 like	protein-coding
peak434	chr12	44008980	44009123	+	1	NA	Intergenic	L1MA1|LINE|L1	-63277	NM_025003	80070	Hs.287554	NM_025003	ENSG00000173157	ADAMTS20	ADAM-TS20|ADAMTS-20|GON-1	ADAM metallopeptidase with thrombospondin type 1 motif 20	protein-coding
peak1207	chr2	127591635	127592445	+	1	NA	Intergenic	HAL1-2a_MD|LINE|L1	-64422	NM_001322244	101929926	Hs.98984	NM_001322244	ENSG00000237524	TEX51	-	testis expressed 51	protein-coding
peak2256	chr9	132157747	132159726	+	1	NA	Intergenic	Intergenic	59534	NR_120686	100506119	Hs.624047	NR_120685	ENSG00000233901	LINC01503	-	long intergenic non-protein coding RNA 1503	ncRNA
peak2043	chr7	157632066	157632512	+	1	NA	intron (NM_130842, intron 11 of 21)	(TG)n|Simple_repeat|Simple_repeat	-14988	NR_038966	100506585	Hs.661265	NR_038966	ENSG00000233038	LOC100506585	-	uncharacterized LOC100506585	ncRNA
peak1530	chr22	46375391	46376907	+	1	NA	Intergenic	(CA)n|Simple_repeat|Simple_repeat	-3141	NM_058238	7477	Hs.512714	NM_058238	ENSG00000188064	WNT7B	-	Wnt family member 7B	protein-coding
peak470	chr12	116149205	116149390	+	1	NA	Intergenic	(CCA)n|Simple_repeat|Simple_repeat	437162	NR_030351	693205		NR_030351	ENSG00000207967	MIR620	MIRN620|hsa-mir-620	microRNA 620	ncRNA
peak652	chr15	27596112	27597315	+	1	NA	intron (NM_001270873, intron 5 of 5)	(TG)n|Simple_repeat|Simple_repeat	-190247	NR_120343	101928869	Hs.585699	NR_120343	ENSG00000228740	GABRG3-AS1	-	GABRG3 antisense RNA 1	ncRNA
peak1849	chr6	43986627	43987253	+	1	NA	intron (NR_125864, intron 1 of 4)	L1MEg|LINE|L1	-15553	NR_125865	101929705	Hs.670378	NR_125864	ENSG00000237686	LOC101929705	-	uncharacterized LOC101929705	ncRNA
peak2130	chr8	133904861	133905756	+	1	NA	intron (NM_003235, intron 10 of 47)	(TG)n|Simple_repeat|Simple_repeat	26103	NM_003235	7038	Hs.654591	NM_003235	ENSG00000042832	TG	AITD3|TGN	thyroglobulin	protein-coding
peak80	chr1	41890095	41892027	+	1	NA	Intergenic	Intergenic	-49720	NR_135817	101929901		NR_135817	ENSG00000229901	LOC101929901	-	uncharacterized LOC101929901	ncRNA
peak1124	chr2	5649529	5650567	+	1	NA	Intergenic	(TG)n|Simple_repeat|Simple_repeat	181202	NR_110580	102723818	Hs.128107	NR_110580		LINC01248	-	long intergenic non-protein coding RNA 1248	ncRNA
peak1546	chr22	48961832	48962275	+	1	NA	intron (NM_001082967, intron 1 of 3)	(TGGA)n|Simple_repeat|Simple_repeat	-10065	NM_015381	25817	Hs.436854	NM_015381	ENSG00000219438	FAM19A5	QLLK5208|TAFA-5|TAFA5|UNQ5208	family with sequence similarity 19 member A5, C-C motif chemokine like	protein-coding
peak1697	chr4	147207141	147208114	+	1	NA	intron (NR_133924, intron 7 of 9)	intron (NR_133924, intron 7 of 9)	71937	NM_001354631	345051	Hs.170876	NM_001354631	ENSG00000250673	REELD1	-	reeler domain containing 1	protein-coding
peak1463	chr21	46575775	46576389	+	1	NA	intron (NM_001346687, intron 1 of 11)	(TCCA)n|Simple_repeat|Simple_repeat	3637	NM_001346687	104	Hs.474018	NM_001112	ENSG00000197381	ADARB1	ADAR2|DRABA2|DRADA2|RED1	adenosine deaminase, RNA specific B1	protein-coding
peak539	chr13	23253652	23253959	+	1	NA	Intergenic	(CCA)n|Simple_repeat|Simple_repeat	218515	NR_033774	646201	Hs.729338	NR_033774		BASP1P1	-	brain abundant, membrane attached signal protein 1 pseudogene 1	pseudo
peak794	chr16	85862440	85862779	+	1	NA	Intergenic	Intergenic	29305	NM_001318797	1327	Hs.433419	NM_001861	ENSG00000131143	COX4I1	COX IV-1|COX4|COX4-1|COXIV|COXIV-1	cytochrome c oxidase subunit 4I1	protein-coding
peak1266	chr2	237647474	237647906	+	1	NA	Intergenic	(TGGA)n|Simple_repeat|Simple_repeat	169310	NM_020311	57007	Hs.471751	NM_020311	ENSG00000144476	ACKR3	CMKOR1|CXC-R7|CXCR-7|CXCR7|GPR159|RDC-1|RDC1	atypical chemokine receptor 3	protein-coding
peak1429	chr21	42364648	42366169	+	1	NA	Intergenic	Intergenic	-146343	NM_001389	1826	Hs.160418	NM_001389	ENSG00000171587	DSCAM	CHD2|CHD2-42|CHD2-52	DS cell adhesion molecule	protein-coding
peak2302	chrX	139805363	139807683	+	1	NA	intron (NR_104228, intron 2 of 3)	intron (NR_104228, intron 2 of 3)	14599	NR_104228	286411	Hs.317627	NR_028344	ENSG00000203930	LINC00632	-	long intergenic non-protein coding RNA 632	ncRNA
peak54	chr1	16948990	16949556	+	1	NA	intron (NR_026752, intron 5 of 6)	AluSp|SINE|Alu	8128	NR_026752	84809	Hs.631865	NR_026752	ENSG00000215908	CROCCP2	CROCCL1	ciliary rootlet coiled-coil, rootletin pseudogene 2	pseudo
peak1901	chr6	167846413	167847111	+	1	NA	Intergenic	(TGG)n|Simple_repeat|Simple_repeat	38251	NR_134591	105378127	Hs.58456	NR_134591		LOC105378127	-	uncharacterized LOC105378127	ncRNA
peak1659	chr4	7691611	7692366	+	1	NA	intron (NM_020777, intron 11 of 26)	(TGGA)n|Simple_repeat|Simple_repeat	-63829	NR_026892	84740	Hs.663029	NM_032654	ENSG00000272620	AFAP1-AS1	AFAP1-AS|AFAP1AS	AFAP1 antisense RNA 1	ncRNA
peak1682	chr4	40297055	40297656	+	1	NA	Intergenic	(TCTCTG)n|Simple_repeat|Simple_repeat	-11847	NR_121641	101060498	Hs.351492	NR_121640	ENSG00000249241	LINC02265	-	long intergenic non-protein coding RNA 2265	ncRNA
peak415	chr11	133224003	133224266	+	1	NA	intron (NM_001012393, intron 1 of 7)	HAL1-2a_MD|LINE|L1	178373	NM_001319104	4978	Hs.4817	NM_002545	ENSG00000183715	OPCML	IGLON1|OBCAM|OPCM	opioid binding protein/cell adhesion molecule like	protein-coding
peak386	chr11	70548225	70548653	+	1	NA	intron (NM_012309, intron 11 of 22)	HAL1-2a_MD|LINE|L1	-40494	NR_110766	22941	Hs.268726	NM_012309	ENSG00000162105	SHANK2	AUTS17|CORTBP1|CTTNBP1|ProSAP1|SHANK|SPANK-3	SH3 and multiple ankyrin repeat domains 2	protein-coding
peak2103	chr8	53188503	53188984	+	1	NA	intron (NR_148195, intron 2 of 3)	(CA)n|Simple_repeat|Simple_repeat	-21691	NM_001352860	9705	Hs.655499	NM_014682	ENSG00000147488	ST18	NZF3|ZC2H2C3|ZC2HC10|ZNF387	ST18, C2H2C-type zinc finger	protein-coding
peak1918	chr7	85145	85348	+	1	NA	Intergenic	(TG)n|Simple_repeat|Simple_repeat	64192	NR_134325	102723672	Hs.605204	NR_134325		LOC102723672	-	uncharacterized LOC102723672	ncRNA
peak1691	chr4	109318555	109319198	+	1	NA	Intergenic	Intergenic	-159513	NR_134679	101929621	Hs.679455	NR_134679		LOC101929621	-	uncharacterized LOC101929621	ncRNA
peak913	chr17	80104981	80105483	+	1	NA	intron (NM_198082, intron 14 of 16)	(TGGA)n|Simple_repeat|Simple_repeat	-49126	NM_004104	2194	Hs.83190	NM_004104	ENSG00000169710	FASN	FAS|OA-519|SDR27X1	fatty acid synthase	protein-coding
peak298	chr10	133541922	133542012	+	1	NA	Intergenic	(CA)n|Simple_repeat|Simple_repeat	80568	NR_038365	399827	Hs.523353	NM_001001677	ENSG00000189275	LINC01164	-	long intergenic non-protein coding RNA 1164	ncRNA
peak1021	chr19	13099231	13100540	+	1	NA	Intergenic	AluY|SINE|Alu	-6699	NM_002501	4784	Hs.257970	NM_002501	ENSG00000008441	NFIX	CTF|MRSHSS|NF-I/X|NF1-X|NF1A|SOTOS2	nuclear factor I X	protein-coding
peak1022	chr19	13917675	13918478	+	1	NA	intron (NM_023072, intron 3 of 12)	intron (NM_023072, intron 3 of 12)	11802	NM_023072	65249	Hs.466015	NM_023072	ENSG00000132003	ZSWIM4	-	zinc finger SWIM-type containing 4	protein-coding
peak461	chr12	113496874	113497163	+	1	NA	intron (NM_004416, intron 1 of 8)	HAL1-2a_MD|LINE|L1	1356	NM_004416	1840	Hs.372152	NM_004416	ENSG00000135144	DTX1	RNF140|hDx-1	deltex E3 ubiquitin ligase 1	protein-coding
peak1483	chr22	26456848	26457014	+	1	NA	Intergenic	(CA)n|Simple_repeat|Simple_repeat	-108509	NM_001184777	23544	Hs.194766	NM_021115	ENSG00000100095	SEZ6L	-	seizure related 6 homolog like	protein-coding
peak1360	chr20	49075925	49076093	+	1	NA	Intergenic	(TGGA)n|Simple_repeat|Simple_repeat	-50849	NM_001278618	5770	Hs.417549	NM_002827	ENSG00000196396	PTPN1	PTP1B	protein tyrosine phosphatase, non-receptor type 1	protein-coding
peak61	chr1	22557455	22557947	+	1	NA	Intergenic	(TCCA)n|Simple_repeat|Simple_repeat	-35031	NR_039613	100616433		NR_039613	ENSG00000266564	MIR4418	-	microRNA 4418	ncRNA
peak202	chr10	25733262	25733578	+	1	NA	intron (NM_020752, intron 4 of 10)	(TG)n|Simple_repeat|Simple_repeat	-207221	NR_108068	101929052	Hs.128298	NR_108067	ENSG00000280809	LINC00836	-	long intergenic non-protein coding RNA 836	ncRNA
peak1183	chr2	100862898	100863219	+	1	NA	intron (NR_103730, intron 1 of 2)	(TG)n|Simple_repeat|Simple_repeat	38342	NR_103730	150577	Hs.434127	NM_001102655	ENSG00000232084	LINC01104	-	long intergenic non-protein coding RNA 1104	ncRNA
peak1757	chr5	11181753	11182308	+	1	NA	intron (NM_001288715, intron 10 of 20)	(TG)n|Simple_repeat|Simple_repeat	406999	NM_001288716	1501	Hs.314543	NM_001332	ENSG00000169862	CTNND2	GT24|NPRAP	catenin delta 2	protein-coding
peak1440	chr21	43581509	43581829	+	1	NA	Intergenic	(CA)n|Simple_repeat|Simple_repeat	-38130	NM_207627	9619	Hs.124649	NM_004915	ENSG00000160179	ABCG1	ABC8|WHITE1	ATP binding cassette subfamily G member 1	protein-coding
peak1762	chr5	14404060	14404184	+	1	NA	intron (NM_007118, intron 31 of 56)	(TGG)n|Simple_repeat|Simple_repeat	-59970	NR_145815	109623458		NR_145815		SNORD170	-	small nucleolar RNA, C/D box 170	snoRNA
peak1957	chr7	39954679	39954881	+	1	NA	Intergenic	L1PBb|LINE|L1	-35179	NM_031267	8621	Hs.233552	NM_003718	ENSG00000065883	CDK13	CDC2L|CDC2L5|CHDFIDD|CHED|hCDK13	cyclin dependent kinase 13	protein-coding
peak2090	chr8	37371598	37371797	+	1	NA	Intergenic	(CA)n|Simple_repeat|Simple_repeat	7207	NR_121621	100507420	Hs.105962	NR_121620		LINC01605	-	long intergenic non-protein coding RNA 1605	ncRNA
peak247	chr10	85937708	85938347	+	1	NA	intron (NM_207373, intron 2 of 2)	(CA)n|Simple_repeat|Simple_repeat	4473	NM_207373	387695	Hs.298713	NM_207373	ENSG00000188373	C10orf99	AP-57|AP57|CSBF|GPR15L|UNQ1833	chromosome 10 open reading frame 99	protein-coding
peak398	chr11	102601445	102602096	+	1	NA	Intergenic	Intergenic	-6085	NM_001304442	4317	Hs.161839	NM_002424	ENSG00000118113	MMP8	CLG1|HNC|MMP-8|PMNL-CL	matrix metallopeptidase 8	protein-coding
peak100	chr1	67808087	67808343	+	1	NA	intron (NM_001258214, intron 9 of 15)	(TG)n|Simple_repeat|Simple_repeat	35168	NM_001559	3595	Hs.479347	NM_001559	ENSG00000081985	IL12RB2	-	interleukin 12 receptor subunit beta 2	protein-coding
peak1046	chr19	29568063	29568206	+	1	NA	Intergenic	Intergenic	74672	NR_040036	100505835	Hs.176539	NR_040036	ENSG00000267014	LINC01532	-	long intergenic non-protein coding RNA 1532	ncRNA
peak2267	chr9	135334849	135335268	+	1	NA	intron (NM_001282957, intron 1 of 5)	(TG)n|Simple_repeat|Simple_repeat	49475	NM_207417	389799	Hs.201709	NM_207417	ENSG00000188523	CFAP77	C9orf171	cilia and flagella associated protein 77	protein-coding
peak630	chr14	105080550	105081016	+	1	NA	Intergenic	(TGGA)n|Simple_repeat|Simple_repeat	-9686	NM_001286389	388021	Hs.652298	NM_207379	ENSG00000258986	TMEM179	C14orf90|TMEM179A	transmembrane protein 179	protein-coding
peak1180	chr2	96838091	96838330	+	1	NA	Intergenic	Intergenic	-27031	NM_004418	1844	Hs.1183	NM_004418	ENSG00000158050	DUSP2	PAC-1|PAC1	dual specificity phosphatase 2	protein-coding
peak1612	chr3	186073056	186073521	+	1	NA	intron (NM_001080744, intron 1 of 23)	HAL1-2a_MD|LINE|L1	6735	NM_001346	1608	Hs.683449	NM_001346	ENSG00000058866	DGKG	DAGK3|DGK-GAMMA	diacylglycerol kinase gamma	protein-coding
peak2081	chr8	22665378	22665846	+	1	NA	intron (NM_144962, intron 4 of 6)	(TCCA)n|Simple_repeat|Simple_repeat	-69873	NR_125433	101929237	Hs.677838	NR_125433	ENSG00000248738	LOC101929237	-	uncharacterized LOC101929237	ncRNA
peak163	chr1	240726143	240726570	+	1	NA	intron (NM_022469, intron 1 of 1)	(TG)n|Simple_repeat|Simple_repeat	49106	NM_022469	64388	Hs.98206	NM_022469	ENSG00000180875	GREM2	CKTSF1B2|DAND3|PRDC|STHAG9	gremlin 2, DAN family BMP antagonist	protein-coding
peak93	chr1	53565342	53567162	+	1	NA	intron (NM_001287597, intron 4 of 9)	intron (NM_001287597, intron 4 of 9)	38528	NM_001199080	127435	Hs.586141	NM_153703	ENSG00000174348	PODN	PCAN|SLRR5A	podocan	protein-coding
peak2301	chrX	67872633	67873561	+	1	NA	intron (NM_001142503, intron 1 of 14)	(CA)n|Simple_repeat|Simple_repeat	5586	NM_001142503	9754	Hs.95140	NM_014725	ENSG00000130052	STARD8	ARHGAP38|DLC3|STARTGAP3	StAR related lipid transfer domain containing 8	protein-coding
peak1588	chr3	54184881	54185338	+	1	NA	intron (NM_018398, intron 2 of 37)	(TGGA)n|Simple_repeat|Simple_repeat	28416	NM_018398	55799	Hs.656687	NM_018398	ENSG00000157445	CACNA2D3	HSA272268	calcium voltage-gated channel auxiliary subunit alpha2delta 3	protein-coding
peak716	chr16	17333103	17333664	+	1	NA	intron (NM_022166, intron 3 of 11)	(TCCA)n|Simple_repeat|Simple_repeat	105022	NR_135179	102723692	Hs.737758	NR_135179	ENSG00000261448	LOC102723692	-	uncharacterized LOC102723692	ncRNA
peak289	chr10	132005411	132005955	+	1	NA	Intergenic	(CA)n|Simple_repeat|Simple_repeat	71010	NM_001321980	10539	Hs.42644	NM_006541	ENSG00000108010	GLRX3	GLRX4|GRX3|GRX4|PICOT|TXNL2|TXNL3	glutaredoxin 3	protein-coding
peak1735	chr5	2584698	2585705	+	1	NA	Intergenic	(TGGA)n|Simple_repeat|Simple_repeat	-127504	NR_145480	101234261		NR_145480	ENSG00000281560	LSINCT5	-	long stress-induced non-coding transcript 5	ncRNA
peak1221	chr2	134538790	134539016	+	1	NA	Intergenic	HAL1-2a_MD|LINE|L1	-212872	NM_207481	344148	Hs.537329	NM_207363	ENSG00000176771	NCKAP5	ERIH1|ERIH2|NAP5	NCK associated protein 5	protein-coding
peak864	chr17	43992602	43992959	+	1	NA	intron (NM_001123066, intron 1 of 14).2	(TG)n|Simple_repeat|Simple_repeat	19631	NR_024560	100130148	Hs.669307	NR_024560	ENSG00000279685	MAPT-IT1	-	MAPT intronic transcript 1	ncRNA
peak1143	chr2	16253077	16253888	+	1	NA	Intergenic	(TG)n|Simple_repeat|Simple_repeat	62933	NR_126559	104797537	Hs.435748	NR_126559	ENSG00000236289	GACAT3	LINC01458|lncRNA-AC130710	gastric cancer associated transcript 3 (non-protein coding)	ncRNA
peak1246	chr2	225783179	225784367	+	1	NA	intron (NM_014689, intron 2 of 55)	(TG)n|Simple_repeat|Simple_repeat	28009	NM_001290263	55619	Hs.46578	NM_014689	ENSG00000135905	DOCK10	DRIP2|Nbla10300|ZIZ3	dedicator of cytokinesis 10	protein-coding
peak2129	chr8	133507912	133508647	+	1	NA	Intergenic	Intergenic	-15275	NM_004519	3786	Hs.374023	NM_004519	ENSG00000184156	KCNQ3	BFNC2|EBN2|KV7.3	potassium voltage-gated channel subfamily Q member 3	protein-coding
peak1234	chr2	216786182	216786508	+	1	NA	Intergenic	(TTG)n|Simple_repeat|Simple_repeat	-78086	NR_037195	646324	Hs.655713	NR_037195	ENSG00000235770	LINC00607	-	long intergenic non-protein coding RNA 607	ncRNA
peak1965	chr7	47513675	47514804	+	1	NA	intron (NM_022748, intron 4 of 30)	(CACAA)n|Simple_repeat|Simple_repeat	-9838	NR_145813	109623468		NR_145813		SNORD151	-	small nucleolar RNA, C/D box 151	snoRNA
peak648	chr15	26049121	26049626	+	1	NA	intron (NM_024490, intron 1 of 20)	(TG)n|Simple_repeat|Simple_repeat	44599	NR_039865	100616474		NR_039865	ENSG00000266517	MIR4715	-	microRNA 4715	ncRNA
peak2137	chr8	135602917	135603084	+	1	NA	intron (NM_001029939, intron 8 of 16)	HAL1-2a_MD|LINE|L1	-7314	NR_002438	594840	Hs.626298	NR_002438	ENSG00000248492	ZFAT-AS1	NCRNA00070|SAS-ZFAT|ZFAT-AS|ZFATAS	ZFAT antisense RNA 1	ncRNA
peak1070	chr19	39490211	39490295	+	1	NA	Intergenic	AluSx1|SINE|Alu	-23800	NM_024907	115290	Hs.531770	NM_024907	ENSG00000269190	FBXO17	FBG4|FBX26|FBXO26|Fbx17	F-box protein 17	protein-coding
peak254	chr10	96245842	96245995	+	1	NA	intron (NM_015188, intron 3 of 12)	AluJb|SINE|Alu	-59606	NM_018063	3070	Hs.463677	NM_018063	ENSG00000119969	HELLS	ICF4|LSH|Nbla10143|PASG|SMARCA6	helicase, lymphoid specific	protein-coding
peak2186	chr9	38268221	38268420	+	1	NA	Intergenic	AluJo|SINE|Alu	-124341	NM_000692	219	Hs.436219	NM_000692	ENSG00000137124	ALDH1B1	ALDH5|ALDHX	aldehyde dehydrogenase 1 family member B1	protein-coding
peak1748	chr5	5305159	5305681	+	1	NA	intron (NM_139056, intron 20 of 22)	(CA)n|Simple_repeat|Simple_repeat	-117366	NM_015325	23379	Hs.449296	NM_015325	ENSG00000164151	ICE1	KIAA0947	interactor of little elongation complex ELL subunit 1	protein-coding
peak1753	chr5	6961190	6961654	+	1	NA	Intergenic	(CA)n|Simple_repeat|Simple_repeat	-133388	NR_036242	100422999		NR_036242	ENSG00000283420	MIR4278	-	microRNA 4278	ncRNA
peak900	chr17	76119505	76119758	+	1	NA	intron (NM_001127198, intron 9 of 19)	(TGGA)n|Simple_repeat|Simple_repeat	5244	NM_001321185	11322	Hs.632227	NM_007267	ENSG00000141524	TMC6	EV1|EVER1|EVIN1|LAK-4P	transmembrane channel like 6	protein-coding
peak619	chr14	100993066	100993633	+	1	NA	intron (NM_001350948, intron 5 of 6)	(CACCAT)n|Simple_repeat|Simple_repeat	41058	NM_001159531	57596	Hs.211751	NM_020836	ENSG00000183092	BEGAIN	-	brain enriched guanylate kinase associated	protein-coding
peak797	chr16	86470974	86471393	+	1	NA	Intergenic	(TCCA)n|Simple_repeat|Simple_repeat	71283	NR_036444	400550	Hs.448825	NR_033925	ENSG00000268388	FENDRR	FOXF1-AS1|FOXF1AS1|TCONS_00024240|lincFOXF1|onco-lncRNA-21	FOXF1 adjacent non-coding developmental regulatory RNA	ncRNA
peak143	chr1	228988280	228988425	+	1	NA	Intergenic	(CA)n|Simple_repeat|Simple_repeat	117528	NM_021205	58480	Hs.647774	NM_021205	ENSG00000116574	RHOU	ARHU|CDC42L1|G28K|WRCH1|hG28K	ras homolog family member U	protein-coding
peak1812	chr5	178869412	178869759	+	1	NA	Intergenic	(TGGA)n|Simple_repeat|Simple_repeat	-97154	NM_021599	9509	Hs.23871	NM_014244	ENSG00000087116	ADAMTS2	ADAM-TS2|ADAMTS-2|ADAMTS-3|EDSDERMS|NPI|PC I-NP|PCI-NP|PCINP|PCPNI|PNPI	ADAM metallopeptidase with thrombospondin type 1 motif 2	protein-coding
peak1840	chr6	39345970	39346277	+	1	NA	intron (NM_001289020, intron 15 of 21)	(CATA)n|Simple_repeat|Simple_repeat	53027	NM_001351566	221458	Hs.588202	NM_145027	ENSG00000164627	KIF6	C6orf102|dJ1043E3.1|dJ137F1.4|dJ188D3.1	kinesin family member 6	protein-coding
peak731	chr16	30056490	30057000	+	1	NA	Intergenic	(TG)n|Simple_repeat|Simple_repeat	-7666	NM_000034	226	Hs.513490	NM_000034	ENSG00000149925	ALDOA	ALDA|GSD12|HEL-S-87p	aldolase, fructose-bisphosphate A	protein-coding
peak1153	chr2	30099143	30099605	+	1	NA	intron (NM_004304, intron 1 of 28)	HAL1-2a_MD|LINE|L1	45103	NM_004304	238	Hs.654469	NM_004304	ENSG00000171094	ALK	CD246|NBLST3	ALK receptor tyrosine kinase	protein-coding
peak754	chr16	57094361	57094583	+	1	NA	intron (NM_032206, intron 29 of 47)	intron (NM_032206, intron 29 of 47)	-31983	NM_152727	221184	Hs.339809	NM_152727	ENSG00000140848	CPNE2	COPN2|CPN2	copine 2	protein-coding
peak709	chr16	14144970	14145512	+	1	NA	Intergenic	(CA)n|Simple_repeat|Simple_repeat	-19929	NM_014048	57496	Hs.49143	NM_014048	ENSG00000186260	MKL2	MRTF-B|MRTFB|NPD001	MKL1/myocardin like 2	protein-coding
peak1539	chr22	48566177	48566575	+	1	NA	Intergenic	Intergenic	-103800	NR_036172	100422916		NR_036172	ENSG00000266508	MIR3201	-	microRNA 3201	ncRNA
peak1707	chr4	185213729	185214010	+	1	NA	Intergenic	(TG)n|Simple_repeat|Simple_repeat	61261	NR_040108	728175	Hs.590107	NR_040108	ENSG00000180712	LINC02363	-	long intergenic non-protein coding RNA 2363	ncRNA
peak1231	chr2	178214125	178214825	+	1	NA	intron (NR_026966, intron 1 of 8)	intron (NR_026966, intron 1 of 8)	-35865	NR_106767	102465255		NR_106767	ENSG00000278418	MIR6512	hsa-mir-6512|mir-6512	microRNA 6512	ncRNA
peak1268	chr2	238366272	238366517	+	1	NA	Intergenic	(TGGG)n|Simple_repeat|Simple_repeat	-28659	NM_001281474	79083	Hs.102406	NM_024101	ENSG00000115648	MLPH	SLAC2-A	melanophilin	protein-coding
peak1293	chr2	242732769	242733272	+	1	NA	intron (NM_022134, intron 1 of 3)	(TATATG)n|Simple_repeat|Simple_repeat	16780	NM_022134	64090	Hs.632556	NM_022134	ENSG00000154252	GAL3ST2	GAL3ST-2|GP3ST	galactose-3-O-sulfotransferase 2	protein-coding
peak823	chr17	896566	897660	+	1	NA	Intergenic	(CACCT)n|Simple_repeat|Simple_repeat	-3020	NM_013337	29928	Hs.745034	NM_013337	ENSG00000177370	TIMM22	TEX4|TIM22	translocase of inner mitochondrial membrane 22	protein-coding
peak1983	chr7	72842305	72842830	+	1	NA	Intergenic	(CA)n|Simple_repeat|Simple_repeat	-5542	NM_003508	8326	Hs.647029	NM_003508	ENSG00000188763	FZD9	CD349|FZD3	frizzled class receptor 9	protein-coding
peak87	chr1	48208777	48209098	+	1	NA	Intergenic	(TGG)n|Simple_repeat|Simple_repeat	253625	NM_001194986	388630	Hs.61504	NM_001194986	ENSG00000269113	TRABD2B	TIKI2	TraB domain containing 2B	protein-coding
peak423	chr12	218832	218952	+	1	NA	intron (NM_015232, intron 2 of 12)	intron (NM_015232, intron 2 of 12)	32350	NM_015232	440073	Hs.536319	NM_015232	ENSG00000120645	IQSEC3	-	IQ motif and Sec7 domain 3	protein-coding
peak1910	chr6	169060122	169060729	+	1	NA	intron (NM_022138, intron 11 of 12)	G-rich|Low_complexity|Low_complexity	218594	NM_022138	64094	Hs.487200	NM_022138	ENSG00000112562	SMOC2	DTDP1|MST117|MSTP117|MSTP140|SMAP2|bA270C4A.1|bA37D8.1|dJ421D16.1	SPARC related modular calcium binding 2	protein-coding
peak1767	chr5	37879924	37880077	+	1	NA	Intergenic	(ATGGTG)n|Simple_repeat|Simple_repeat	39460	NR_103441	100861519	Hs.536820	NM_001278094		GDNF-AS1	GDNFOS	GDNF antisense RNA 1	ncRNA
peak579	chr13	114477518	114478161	+	1	NA	intron (NM_001348663, intron 3 of 7)	(CA)n|Simple_repeat|Simple_repeat	15623	NM_001348663	348013	Hs.280805	NM_182614	ENSG00000184497	TMEM255B	FAM70B	transmembrane protein 255B	protein-coding
peak692	chr16	2887027	2887740	+	1	NA	Intergenic	(CA)n|Simple_repeat|Simple_repeat	5369	NR_026864	124221	Hs.434388	NM_178453	ENSG00000172460	PRSS30P	Disp|TMPRSS8|TMPRSS8P	serine protease 30, pseudogene	pseudo
peak190	chr10	6428870	6429266	+	1	NA	Intergenic	(CA)n|Simple_repeat|Simple_repeat	36790	NR_148966	399716	Hs.737229	NR_148966		LOC399716	-	uncharacterized LOC399716	ncRNA
peak673	chr15	77991701	77992041	+	1	NA	intron (NM_001301192, intron 2 of 4)	intron (NM_001301192, intron 2 of 4)	-3034	NM_001301199	84894	Hs.656765	NM_032808	ENSG00000169783	LINGO1	LERN1|LRRN6A|UNQ201	leucine rich repeat and Ig domain containing 1	protein-coding
peak1201	chr2	121831052	121831251	+	1	NA	Intergenic	(CA)n|Simple_repeat|Simple_repeat	211627	NM_014553	29842	Hs.156471	NM_014553	ENSG00000115112	TFCP2L1	CRTR1|LBP-9|LBP9	transcription factor CP2 like 1	protein-coding
peak2211	chr9	92521917	92522114	+	1	NA	Intergenic	(TG)n|Simple_repeat|Simple_repeat	-209683	NR_109791	101927847	Hs.584312	NR_109791		LOC101927847	-	uncharacterized LOC101927847	ncRNA
peak1024	chr19	14706503	14706840	+	1	NA	intron (NR_109784, intron 8 of 13)	HAL1-2a_MD|LINE|L1	12775	NM_001204118	388512	Hs.567933	NM_207390	ENSG00000187912	CLEC17A	-	C-type lectin domain containing 17A	protein-coding
peak1406	chr21	31003047	31003290	+	1	NA	TTS (NR_033368)	TTS (NR_033368)	34808	NR_033368	100379661	Hs.659368	NR_033368	ENSG00000156273	GRIK1-AS2	C21orf41|NCRNA00258	GRIK1 antisense RNA 2	ncRNA
peak1692	chr4	110071062	110071267	+	1	NA	intron (NM_001256074, intron 2 of 31)	(TG)n|Simple_repeat|Simple_repeat	152359	NR_045756	84570	Hs.658842	NM_032518	ENSG00000188517	COL25A1	AMY|CFEOM5|CLAC|CLAC-P|CLACP	collagen type XXV alpha 1 chain	protein-coding
peak1209	chr2	127722233	127722427	+	1	NA	Intergenic	L1ME1|LINE|L1	65868	NR_136239	101929926	Hs.98984	NM_001322244	ENSG00000237524	TEX51	-	testis expressed 51	protein-coding
peak656	chr15	30465069	30465542	+	1	NA	Intergenic	(TG)n|Simple_repeat|Simple_repeat	-22934	NR_026771	26082	Hs.652128	NR_026771	ENSG00000225930	LINC02249	DKFZP434L187	long intergenic non-protein coding RNA 2249	ncRNA
peak841	chr17	21195827	21195918	+	1	NA	intron (NM_002756, intron 1 of 11)	AluJb|SINE|Alu	4524	NM_002756	5606	Hs.514012	NM_002756	ENSG00000034152	MAP2K3	MAPKK3|MEK3|MKK3|PRKMK3|SAPKK-2|SAPKK2	mitogen-activated protein kinase kinase 3	protein-coding
peak1335	chr20	36058521	36058835	+	1	NA	Intergenic	Intergenic	84147	NM_198291	6714	Hs.195659	NM_005417	ENSG00000197122	SRC	ASV|SRC1|THC6|c-SRC|p60-Src	SRC proto-oncogene, non-receptor tyrosine kinase	protein-coding
peak620	chr14	101056760	101056974	+	1	NA	Intergenic	(CCCTAA)n|Simple_repeat|Simple_repeat	-20736	NM_020836	57596	Hs.211751	NM_020836	ENSG00000183092	BEGAIN	-	brain enriched guanylate kinase associated	protein-coding
peak189	chr10	6301075	6301365	+	1	NA	Intergenic	(TCCA)n|Simple_repeat|Simple_repeat	56380	NM_001323017	5209	Hs.195471	NM_004566	ENSG00000170525	PFKFB3	IPFK2|PFK2|iPFK-2	6-phosphofructo-2-kinase/fructose-2,6-biphosphatase 3	protein-coding
peak1803	chr5	172214134	172214420	+	1	NA	Intergenic	(CA)n|Simple_repeat|Simple_repeat	-16074	NM_004417	1843	Hs.171695	NM_004417	ENSG00000120129	DUSP1	CL100|HVH1|MKP-1|MKP1|PTPN10	dual specificity phosphatase 1	protein-coding
peak901	chr17	76474004	76474959	+	1	NA	intron (NM_173628, intron 51 of 80)	(CACCAT)n|Simple_repeat|Simple_repeat	-6511	NR_102401	100996295	Hs.615304	NR_102401		DNAH17-AS1	-	DNAH17 antisense RNA 1	ncRNA
peak1226	chr2	136856350	136856575	+	1	NA	Intergenic	(TG)n|Simple_repeat|Simple_repeat	17343	NM_001008540	7852	Hs.593413	NM_003467	ENSG00000121966	CXCR4	CD184|D2S201E|FB22|HM89|HSY3RR|LAP-3|LAP3|LCR1|LESTR|NPY3R|NPYR|NPYRL|NPYY3R|WHIM|WHIMS	C-X-C motif chemokine receptor 4	protein-coding
peak508	chr12	130681759	130681981	+	1	NA	Intergenic	(TG)n|Simple_repeat|Simple_repeat	34866	NM_007197	11211	Hs.31664	NM_007197	ENSG00000111432	FZD10	CD350|FZ-10|Fz10|FzE7|hFz10	frizzled class receptor 10	protein-coding
peak1472	chr22	19897215	19897556	+	1	NA	intron (NM_001282512, intron 8 of 11)	(CA)n|Simple_repeat|Simple_repeat	22691	NM_001352301	10587	Hs.443430	NM_006440	ENSG00000184470	TXNRD2	GCCD5|SELZ|TR|TR-BETA|TR3|TRXR2	thioredoxin reductase 2	protein-coding
peak651	chr15	27333001	27333130	+	1	NA	intron (NM_001270873, intron 3 of 5)	(TG)n|Simple_repeat|Simple_repeat	73401	NR_120343	101928869	Hs.585699	NR_120343	ENSG00000228740	GABRG3-AS1	-	GABRG3 antisense RNA 1	ncRNA
peak30	chr1	6234511	6235997	+	1	NA	intron (NM_015557, intron 1 of 41)	(TGGA)n|Simple_repeat|Simple_repeat	4940	NM_015557	26038	Hs.522898	NM_015557	ENSG00000116254	CHD5	CHD-5	chromodomain helicase DNA binding protein 5	protein-coding
peak2299	chr9	140464035	140464540	+	1	NA	intron (NM_138778, intron 5 of 8)	(TCCA)n|Simple_repeat|Simple_repeat	8791	NM_001346389	92715	Hs.292570	NM_138778	ENSG00000148399	DPH7	C9orf112|RRT2|WDR85	diphthamide biosynthesis 7	protein-coding
peak1939	chr7	5787375	5787574	+	1	NA	intron (NM_207111, intron 3 of 16)	FRAM|SINE|Alu	33887	NM_207116	54476	Hs.487458	NM_019011	ENSG00000011275	RNF216	CAHH|TRIAD3|U7I1|UBCE7IP1|ZIN	ring finger protein 216	protein-coding
peak312	chr11	954461	954779	+	1	NA	intron (NM_012305, intron 1 of 21)	(TG)n|Simple_repeat|Simple_repeat	28811	NR_144509	161	Hs.19121	NM_012305	ENSG00000183020	AP2A2	ADTAB|CLAPA2|HIP-9|HIP9|HYPJ	adaptor related protein complex 2 subunit alpha 2	protein-coding
peak2209	chr9	92149973	92150385	+	1	NA	Intergenic	(TG)n|Simple_repeat|Simple_repeat	-55568	NM_006378	10507	Hs.494406	NM_006378	ENSG00000187764	SEMA4D	C9orf164|CD100|COLL4|M-sema-G|SEMAJ|coll-4	semaphorin 4D	protein-coding
peak714	chr16	16860824	16861202	+	1	NA	Intergenic	(TCCA)n|Simple_repeat|Simple_repeat	-367348	NR_135179	102723692	Hs.737758	NR_135179	ENSG00000261448	LOC102723692	-	uncharacterized LOC102723692	ncRNA
peak1856	chr6	106459720	106460384	+	1	NA	Intergenic	(CA)n|Simple_repeat|Simple_repeat	-74143	NM_001198	639	Hs.436023	NM_001198	ENSG00000057657	PRDM1	BLIMP1|PRDI-BF1	PR/SET domain 1	protein-coding
peak459	chr12	111318542	111318654	+	1	NA	intron (NM_001286244, intron 4 of 9)	HAL1-2a_MD|LINE|L1	33834	NM_001286243	160762	Hs.437141	NM_152591	ENSG00000173093	CCDC63	ODA5	coiled-coil domain containing 63	protein-coding
peak890	chr17	72728666	72729803	+	1	NA	intron (NM_175738, intron 2 of 8)	intron (NM_175738, intron 2 of 8)	-3465	NM_001330471	326624	Hs.351413	NM_175738	ENSG00000172794	RAB37	-	RAB37, member RAS oncogene family	protein-coding
peak1609	chr3	181834894	181835228	+	1	NA	Intergenic	(TG)n|Simple_repeat|Simple_repeat	164909	NR_104146	100996490	Hs.606987	NR_104146	ENSG00000242512	LINC01206	-	long intergenic non-protein coding RNA 1206	ncRNA
peak1045	chr19	29337020	29337693	+	1	NA	Intergenic	(TG)n|Simple_repeat|Simple_repeat	-118682	NR_027318	148145	Hs.112651	NR_027318	ENSG00000267339	LINC00906	-	long intergenic non-protein coding RNA 906	ncRNA
peak2149	chr8	140884137	140884498	+	1	NA	intron (NM_001321646, intron 20 of 21)	(TGGA)n|Simple_repeat|Simple_repeat	-169018	NM_001282534	51305	Hs.493037	NM_001282534	ENSG00000169427	KCNK9	K2p9.1|KT3.2|TASK-3|TASK3	potassium two pore domain channel subfamily K member 9	protein-coding
peak309	chr10	135150944	135153429	+	1	NA	Intergenic	(CA)n|Simple_repeat|Simple_repeat	-1699	NM_001321617	50632	Hs.148680	NM_015722	ENSG00000130643	CALY	DRD1IP|NSG3	calcyon neuron specific vesicular protein	protein-coding
peak303	chr10	134241280	134241698	+	1	NA	Intergenic	HAL1-2a_MD|LINE|L1	-17204	NR_149317	170393	Hs.375059	NR_149317		C10orf91	-	chromosome 10 open reading frame 91 (putative)	ncRNA
peak332	chr11	2451853	2451950	+	1	NA	Intergenic	HAL1-2a_MD|LINE|L1	-7626	NM_014555	29850	Hs.272287	NM_014555	ENSG00000070985	TRPM5	LTRPC5|MTR1	transient receptor potential cation channel subfamily M member 5	protein-coding
peak183	chr10	5279834	5280037	+	1	NA	Intergenic	L1PA7|LINE|L1	33264	NR_149060	110806285		NR_149060	ENSG00000224034	LINC02561	-	long intergenic non-protein coding RNA 2561	ncRNA
peak1671	chr4	13140123	13140540	+	1	NA	Intergenic	(TG)n|Simple_repeat|Simple_repeat	345658	NM_004249	9364	Hs.656060	NM_004249	ENSG00000157869	RAB28	CORD18	RAB28, member RAS oncogene family	protein-coding
peak1822	chr6	3777013	3777325	+	1	NA	Intergenic	Intergenic	-24923	NM_183373	221749	Hs.484500	NM_183373	ENSG00000168994	PXDC1	C6orf145	PX domain containing 1	protein-coding
peak1422	chr21	40285614	40286443	+	1	NA	intron (NR_120405, intron 2 of 3)	(CA)n|Simple_repeat|Simple_repeat	24325	NR_120405	400867	Hs.689509	NR_120405		LOC400867	-	uncharacterized LOC400867	ncRNA
peak345	chr11	18244342	18244746	+	1	NA	Intergenic	(TG)n|Simple_repeat|Simple_repeat	13712	NR_026563	494141	Hs.446327	NR_026541	ENSG00000189332	LOC494141	-	solute carrier family 25 member 51 pseudogene	pseudo
peak28	chr1	6090504	6090985	+	1	NA	intron (NM_172130, intron 1 of 14)	(TG)n|Simple_repeat|Simple_repeat	-3604	NM_001199860	8514	Hs.440497	NM_003636	ENSG00000069424	KCNAB2	AKR6A5|HKvbeta2|HKvbeta2.1|HKvbeta2.2|KCNA2B|KV-BETA-2	potassium voltage-gated channel subfamily A regulatory beta subunit 2	protein-coding
peak2162	chr8	143093933	143094463	+	1	NA	Intergenic	HAL1-2a_MD|LINE|L1	-14541	NR_130468	100616374		NR_130468	ENSG00000265612	MIR4539	-	microRNA 4539	ncRNA
peak2193	chr9	80934937	80935478	+	1	NA	intron (NM_021154, intron 7 of 7)	(TCCA)n|Simple_repeat|Simple_repeat	23216	NM_021154	29968	Hs.494261	NM_021154	ENSG00000135069	PSAT1	EPIP|NLS2|PSA|PSAT|PSATD	phosphoserine aminotransferase 1	protein-coding
peak146	chr1	229115700	229115796	+	1	NA	Intergenic	(CA)n|Simple_repeat|Simple_repeat	194800	NR_039659	100616234		NR_039659	ENSG00000283468	MIR4454	-	microRNA 4454	ncRNA
peak842	chr17	21259787	21260301	+	1	NA	Intergenic	(TCCA)n|Simple_repeat|Simple_repeat	-19655	NM_021012	3768	Hs.200629	NM_021012	ENSG00000184185	KCNJ12	IRK-2|IRK2|KCNJN1|Kir2.2|Kir2.2v|hIRK|hIRK1|hkir2.2x|kcnj12x	potassium voltage-gated channel subfamily J member 12	protein-coding
peak425	chr12	2711597	2711815	+	1	NA	intron (NM_000719, intron 22 of 46)	(TG)n|Simple_repeat|Simple_repeat	69680	NR_046579	100874235	Hs.667644	NR_046579	ENSG00000256271	CACNA1C-AS2	-	CACNA1C antisense RNA 2	ncRNA
peak1245	chr2	225491459	225491751	+	1	NA	Intergenic	(CA)n|Simple_repeat|Simple_repeat	-41491	NM_001257197	8452	Hs.372286	NM_003590	ENSG00000036257	CUL3	CUL-3|PHA2E	cullin 3	protein-coding
peak1850	chr6	44012189	44013128	+	1	NA	intron (NR_125864, intron 1 of 4)	(CA)n|Simple_repeat|Simple_repeat	29731	NR_125864	101929705	Hs.670378	NR_125864	ENSG00000237686	LOC101929705	-	uncharacterized LOC101929705	ncRNA
peak1188	chr2	106552203	106553529	+	1	NA	Intergenic	(CA)n|Simple_repeat|Simple_repeat	84662	NM_001004720	8440	Hs.529244	NM_003581	ENSG00000071051	NCK2	GRB4|NCKbeta	NCK adaptor protein 2	protein-coding
peak102	chr1	85234436	85234635	+	1	NA	Intergenic	(TG)n|Simple_repeat|Simple_repeat	-78295	NM_001166293	117178	Hs.22587	NM_014021	ENSG00000117155	SSX2IP	ADIP|hMsd1	SSX family member 2 interacting protein	protein-coding
peak1047	chr19	30032407	30033581	+	1	NA	intron (NM_001146339, intron 4 of 4)	(TGGA)n|Simple_repeat|Simple_repeat	15503	NM_001146339	342865	Hs.451618	NM_001146339	ENSG00000187135	VSTM2B	-	V-set and transmembrane domain containing 2B	protein-coding
peak2022	chr7	152609447	152610096	+	1	NA	Intergenic	(TG)n|Simple_repeat|Simple_repeat	152937	NM_001040135	57180	Hs.647117	NM_020445	ENSG00000133627	ACTR3B	ARP11|ARP3BETA	ARP3 actin related protein 3 homolog B	protein-coding
peak766	chr16	70950645	70950951	+	1	NA	intron (NM_001270974, intron 47 of 85)	T-rich|Low_complexity|Low_complexity	-115719	NM_018052	55697	Hs.445061	NM_018052	ENSG00000103043	VAC14	ArPIKfyve|TAX1BP2|TRX	Vac14, PIKFYVE complex component	protein-coding
peak1063	chr19	34548007	34548369	+	1	NA	Intergenic	Intergenic	-115164	NM_015578	26065	Hs.744009	NM_015578	ENSG00000257103	LSM14A	C19orf13|FAM61A|RAP55|RAP55A	LSM14A, mRNA processing body assembly factor	protein-coding
peak1508	chr22	39959257	39960449	+	1	NA	Intergenic	(TG)n|Simple_repeat|Simple_repeat	-6905	NM_001003406	8911	Hs.125116	NM_021096	ENSG00000100346	CACNA1I	Cav3.3|ca(v)3.3	calcium voltage-gated channel subunit alpha1 I	protein-coding
peak101	chr1	84804865	84805089	+	1	NA	intron (NM_001010971, intron 3 of 3)	L1PA15|LINE|L1	36643	NM_001134664	148418	Hs.591445	NM_001010971	ENSG00000203943	SAMD13	HSD-41|HSD-42	sterile alpha motif domain containing 13	protein-coding
peak121	chr1	180649196	180649368	+	1	NA	intron (NR_137330, intron 1 of 12)	L1MA5A|LINE|L1	48136	NM_004736	9213	Hs.227656	NM_004736	ENSG00000143324	XPR1	IBGC6|SLC53A1|SYG1|X3	xenotropic and polytropic retrovirus receptor 1	protein-coding
peak1880	chr6	161096082	161096239	+	1	NA	Intergenic	(CAAAA)n|Simple_repeat|Simple_repeat	-8753	NM_005577	4018	Hs.520120	NM_005577	ENSG00000198670	LPA	AK38|APOA|LP	lipoprotein(a)	protein-coding
peak1733	chr5	2454660	2455047	+	1	NA	Intergenic	(CA)n|Simple_repeat|Simple_repeat	-142538	NR_104616	100506858	Hs.445071	NR_104616		LOC100506858	-	uncharacterized LOC100506858	ncRNA
peak133	chr1	204164378	204164779	+	1	NA	intron (NM_002256, intron 1 of 2)	(CA)n|Simple_repeat|Simple_repeat	1041	NM_002256	3814	Hs.95008	NM_002256	ENSG00000170498	KISS1	HH13|KiSS-1	KiSS-1 metastasis suppressor	protein-coding
peak942	chr18	56448964	56449249	+	1	NA	Intergenic	(TG)n|Simple_repeat|Simple_repeat	-32006	NR_146904	105372147	Hs.210837	NR_146904	ENSG00000267593	LINC01926	-	long intergenic non-protein coding RNA 1926	ncRNA
peak637	chr14	106151269	106151699	+	1	NA	Intergenic	(TG)n|Simple_repeat|Simple_repeat	-12340	NR_046211	2003	Hs.744419	NR_046211		ELK2AP	ELK2|ELK2.1|ELK2P1	ELK2A, member of ETS oncogene family, pseudogene	pseudo
peak1820	chr6	1737703	1738455	+	1	NA	intron (NM_001500, intron 8 of 10)	intron (NM_001500, intron 8 of 10)	127398	NM_001453	2296	Hs.348883	NM_001453	ENSG00000054598	FOXC1	ARA|ASGD3|FKHL7|FREAC-3|FREAC3|IGDA|IHG1|IRID1|RIEG3	forkhead box C1	protein-coding
peak204	chr10	30159607	30159955	+	1	NA	Intergenic	(TCCA)n|Simple_repeat|Simple_repeat	-133851	NM_001323599	6840	Hs.499209	NM_003174	ENSG00000197321	SVIL	-	supervillin	protein-coding
peak437	chr12	54605772	54606042	+	1	NA	Intergenic	(CA)n|Simple_repeat|Simple_repeat	19353	NR_039851	100616400		NR_039851	ENSG00000283803	MIR3198-2	mir-3198-2	microRNA 3198-2	ncRNA
peak1491	chr22	27848053	27848531	+	1	NA	Intergenic	Intergenic	141680	NR_134581	100507657	Hs.537371	NR_134581	ENSG00000226741	LINC02554	-	long intergenic non-protein coding RNA 2554	ncRNA
peak678	chr15	80323230	80323387	+	1	NA	Intergenic	(TCCA)n|Simple_repeat|Simple_repeat	-28602	NM_019006	54469	Hs.596679	NM_019006	ENSG00000086666	ZFAND6	AWP1|ZA20D3|ZFAND5B	zinc finger AN1-type containing 6	protein-coding
peak1337	chr20	36984799	36984977	+	1	NA	intron (NM_004139, intron 5 of 14)	(CA)n|Simple_repeat|Simple_repeat	10074	NM_004139	3929	Hs.154078	NM_004139	ENSG00000129988	LBP	BPIFD2	lipopolysaccharide binding protein	protein-coding
peak2280	chr9	137197472	137197940	+	1	NA	Intergenic	HAL1-2a_MD|LINE|L1	-10463	NR_146518	105376310	Hs.573484	NR_146518	ENSG00000223729	LINC02247	-	long intergenic non-protein coding RNA 2247	ncRNA
peak376	chr11	68478664	68478855	+	1	NA	intron (NM_004923, intron 8 of 9)	(TG)n|Simple_repeat|Simple_repeat	26816	NM_015973	51083	Hs.278959	NM_015973	ENSG00000069482	GAL	ETL8|GAL-GMAP|GALN|GLNN|GMAP	galanin and GMAP prepropeptide	protein-coding
peak445	chr12	96558036	96558488	+	1	NA	Intergenic	(CA)n|Simple_repeat|Simple_repeat	-29898	NM_005230	2004	Hs.46523	NM_005230	ENSG00000111145	ELK3	ERP|NET|SAP-2|SAP2	ELK3, ETS transcription factor	protein-coding
peak1212	chr2	129550196	129550584	+	1	NA	Intergenic	(CA)n|Simple_repeat|Simple_repeat	-71784	NR_110278	101927881	Hs.570247	NR_110278		LOC101927881	-	uncharacterized LOC101927881	ncRNA
peak694	chr16	4276436	4277567	+	1	NA	intron (NM_001323667, intron 1 of 6)	(TGGA)n|Simple_repeat|Simple_repeat	15080	NM_001323667	6345	Hs.10041	NM_001098814	ENSG00000185739	SRL	SAR	sarcalumenin	protein-coding
peak315	chr11	1092519	1093594	+	1	NA	exon (NM_002457, exon 31 of 50)	exon (NM_002457, exon 31 of 50)	18181	NM_002457	4583	Hs.315	NM_002457		MUC2	MLP|MUC-2|SMUC	mucin 2, oligomeric mucus/gel-forming	protein-coding
peak259	chr10	105460779	105461897	+	1	NA	intron (NM_014631, intron 5 of 13)	(TCCA)n|Simple_repeat|Simple_repeat	-45199	NR_038940	100505839	Hs.655149	NR_038940	ENSG00000280693	SH3PXD2A-AS1	-	SH3PXD2A antisense RNA 1	ncRNA
peak838	chr17	19333775	19333960	+	1	NA	Intergenic	(CA)n|Simple_repeat|Simple_repeat	19376	NM_007148	7732	Hs.189482	NM_007148	ENSG00000128482	RNF112	BFP|ZNF179	ring finger protein 112	protein-coding
peak820	chr16	89135363	89135968	+	1	NA	Intergenic	(ATG)n|Simple_repeat|Simple_repeat	-24552	NR_147929	197322	Hs.461727	NM_174917	ENSG00000176715	ACSF3	-	acyl-CoA synthetase family member 3	protein-coding
peak2147	chr8	140708967	140709576	+	1	NA	intron (NM_001282534, intron 1 of 1)	(TGGA)n|Simple_repeat|Simple_repeat	6028	NR_104210	51305	Hs.493037	NM_001282534	ENSG00000169427	KCNK9	K2p9.1|KT3.2|TASK-3|TASK3	potassium two pore domain channel subfamily K member 9	protein-coding
peak82	chr1	42354476	42354902	+	1	NA	intron (NR_038260, intron 1 of 2)	(CA)n|Simple_repeat|Simple_repeat	29689	NM_001127714	59269	Hs.403972	NM_024503	ENSG00000127124	HIVEP3	KBP-1|KBP1|KRC|SHN3|Schnurri-3|ZAS3|ZNF40C	human immunodeficiency virus type I enhancer binding protein 3	protein-coding
peak1249	chr2	233144071	233144270	+	1	NA	intron (NR_046476, intron 13 of 20)	L1ME1|LINE|L1	-99074	NM_001632	250	Hs.284255	NM_001632	ENSG00000163283	ALPP	ALP|PALP|PLAP|PLAP-1	alkaline phosphatase, placental	protein-coding
peak1158	chr2	53109986	53110398	+	1	NA	Intergenic	HAL1-2a_MD|LINE|L1	-180439	NR_039630	100616431		NR_039630	ENSG00000264975	MIR4431	-	microRNA 4431	ncRNA
peak2009	chr7	141847930	141848258	+	1	NA	intron (NM_001293626, intron 15 of 47)	HAL1-2a_MD|LINE|L1	36545	NM_001293626	93432	Hs.647098	NM_001008748	ENSG00000257743	MGAM2	-	maltase-glucoamylase 2 (putative)	protein-coding
peak1881	chr6	161170436	161170893	+	1	NA	intron (NM_000301, intron 17 of 18)	(CACCAT)n|Simple_repeat|Simple_repeat	47439	NM_000301	5340	Hs.143436	NM_000301	ENSG00000122194	PLG	-	plasminogen	protein-coding
peak2225	chr9	95793177	95793422	+	1	NA	intron (NM_033086, intron 15 of 17)	(TGGA)n|Simple_repeat|Simple_repeat	-16073	NR_121565	101927954	Hs.673794	NR_121565		LOC101927954	-	uncharacterized LOC101927954	ncRNA
peak882	chr17	70553614	70553955	+	1	NA	intron (NR_036488, intron 1 of 3)	(CA)n|Simple_repeat|Simple_repeat	35159	NR_036488	100499467	Hs.157726	NR_036488		LINC00673	ERRLR01|HI-LNC75|HILNC75|LUCAIR1|SLNCR|SLNCR1	long intergenic non-protein coding RNA 673	ncRNA
peak2164	chr8	143288398	143289048	+	1	NA	intron (NR_024378, intron 2 of 2)	intron (NR_024378, intron 2 of 2)	9006	NR_024378	619434	Hs.393308	NR_024378	ENSG00000254008	LINC00051	C8orf43|NCRNA00051	long intergenic non-protein coding RNA 51	ncRNA
peak1072	chr19	41622949	41623582	+	1	NA	intron (NM_000774, intron 3 of 9)	AluSx|SINE|Alu	2928	NM_000774	1572	Hs.558318	NM_000774	ENSG00000197446	CYP2F1	C2F1|CYP2F|CYPIIF1	cytochrome P450 family 2 subfamily F member 1	protein-coding
peak1460	chr21	45839444	45839770	+	1	NA	intron (NM_001320351, intron 22 of 30)	HAL1-2a_MD|LINE|L1	-5805	NM_001320352	7226	Hs.369759	NM_003307	ENSG00000142185	TRPM2	EREG1|KNP3|LTRPC2|LTrpC-2|NUDT9H|NUDT9L1|TRPC7	transient receptor potential cation channel subfamily M member 2	protein-coding
peak1261	chr2	236420503	236420759	+	1	NA	intron (NM_001244888, intron 1 of 9)	(TG)n|Simple_repeat|Simple_repeat	5934	NR_146582	27321		NR_146582		TNRC17	CAGL234	trinucleotide repeat containing 17	ncRNA
peak1800	chr5	172023708	172024453	+	1	NA	Intergenic	(CA)n|Simple_repeat|Simple_repeat	-38063	NR_146726	105377728	Hs.131465	NR_146726		LINC01944	CTB-54I1.1	long intergenic non-protein coding RNA 1944	ncRNA
peak147	chr1	229196118	229196327	+	1	NA	Intergenic	(TG)n|Simple_repeat|Simple_repeat	114326	NR_039659	100616234		NR_039659	ENSG00000283468	MIR4454	-	microRNA 4454	ncRNA
peak26	chr1	5868585	5869773	+	1	NA	Intergenic	Intergenic	53622	NR_039838	100616421		NR_039838	ENSG00000264101	MIR4689	mir-4689	microRNA 4689	ncRNA
peak951	chr18	74679164	74679752	+	1	NA	intron (NM_001306089, intron 30 of 30)	(ATGTG)n|Simple_repeat|Simple_repeat	49597	NM_001025090	4155	Hs.551713	NM_002385	ENSG00000197971	MBP	-	myelin basic protein	protein-coding
peak456	chr12	108999452	109000045	+	1	NA	Intergenic	(TGGG)n|Simple_repeat|Simple_repeat	-7854	NM_181724	338773	Hs.449718	NM_181724	ENSG00000183160	TMEM119	OBIF	transmembrane protein 119	protein-coding
peak123	chr1	182205842	182206271	+	1	NA	intron (NR_104175, intron 2 of 2)	(CA)n|Simple_repeat|Simple_repeat	77140	NR_104175	400799	Hs.634884	NR_104175	ENSG00000228918	LINC01344	GS1-122H1.2	long intergenic non-protein coding RNA 1344	ncRNA
peak2292	chr9	138195919	138196390	+	1	NA	Intergenic	(TGGA)n|Simple_repeat|Simple_repeat	-38941	NM_173520	157927	Hs.559511	NM_173520		C9orf62	-	chromosome 9 open reading frame 62	protein-coding
peak883	chr17	71676010	71676274	+	1	NA	Intergenic	(TG)n|Simple_repeat|Simple_repeat	-35915	NM_001144952	54549	Hs.435719	NM_019064	ENSG00000069188	SDK2	-	sidekick cell adhesion molecule 2	protein-coding
peak1194	chr2	112900437	112900530	+	1	NA	intron (NM_153214, intron 1 of 7)	(TG)n|Simple_repeat|Simple_repeat	4521	NM_153214	129804	Hs.437696	NM_153214	ENSG00000144152	FBLN7	TM14	fibulin 7	protein-coding
peak1145	chr2	19983862	19984163	+	1	NA	Intergenic	(CA)n|Simple_repeat|Simple_repeat	-84603	NR_033875	400946	Hs.289062	NR_033875	ENSG00000228784	LINC00954	-	long intergenic non-protein coding RNA 954	ncRNA
peak727	chr16	27317318	27317645	+	1	NA	Intergenic	(CCA)n|Simple_repeat|Simple_repeat	-7749	NM_001257997	3566	Hs.513457	NM_000418	ENSG00000077238	IL4R	CD124|IL-4RA|IL4RA	interleukin 4 receptor	protein-coding
peak649	chr15	26202150	26202624	+	1	NA	intron (NR_040082, intron 1 of 4)	(CA)n|Simple_repeat|Simple_repeat	54880	NR_040082	100128714	Hs.587854	NR_040082	ENSG00000206187	LINC02346	-	long intergenic non-protein coding RNA 2346	ncRNA
peak837	chr17	17363382	17363661	+	1	NA	Intergenic	(CACCAT)n|Simple_repeat|Simple_repeat	-16779	NM_018019	55090	Hs.244595	NM_018019	ENSG00000141026	MED9	MED25	mediator complex subunit 9	protein-coding
peak2128	chr8	131909931	131910307	+	1	NA	intron (NM_001115, intron 7 of 17)	(CATA)n|Simple_repeat|Simple_repeat	142716	NM_001115	114	Hs.591859	NM_001115	ENSG00000155897	ADCY8	AC8|ADCY3|HBAC1	adenylate cyclase 8	protein-coding
peak1383	chr20	60152174	60152415	+	1	NA	intron (NM_001252338, intron 1 of 14)	intron (NM_001252338, intron 1 of 14)	-22523	NM_001252339	1002	Hs.473231	NM_001794	ENSG00000179242	CDH4	CAD4|R-CAD|RCAD	cadherin 4	protein-coding
peak243	chr10	80661172	80661894	+	1	NA	Intergenic	HAL1-2a_MD|LINE|L1	165672	NR_024431	283050	Hs.309176	NR_015429	ENSG00000224596	ZMIZ1-AS1	-	ZMIZ1 antisense RNA 1	ncRNA
peak95	chr1	54585427	54586131	+	1	NA	Intergenic	(CCA)n|Simple_repeat|Simple_repeat	33075	NM_001353655	200008		NM_201546	ENSG00000157211	CDCP2	-	CUB domain containing protein 2	protein-coding
peak2233	chr9	98919932	98920382	+	1	NA	Intergenic	(TG)n|Simple_repeat|Simple_repeat	-41464	NR_132344	158434	Hs.381771	NM_001256408	ENSG00000275465	LOC158434	-	uncharacterized LOC158434	ncRNA
peak1952	chr7	36135710	36135942	+	1	NA	intron (NR_108089, intron 1 of 1)	(TG)n|Simple_repeat|Simple_repeat	906	NR_108089	101928618	Hs.561704	NR_108089	ENSG00000261184	LOC101928618	-	uncharacterized LOC101928618	ncRNA
peak2281	chr9	137231236	137231542	+	1	NA	intron (NM_002957, intron 1 of 9)	(TG)n|Simple_repeat|Simple_repeat	13080	NM_002957	6256	Hs.590886	NM_002957	ENSG00000186350	RXRA	NR2B1	retinoid X receptor alpha	protein-coding
peak1435	chr21	43113992	43114458	+	1	NA	intron (NR_024367, intron 2 of 2)	(TCCA)n|Simple_repeat|Simple_repeat	14763	NR_024367	54090	Hs.570442	NR_024367		LINC00111	C21orf21|NCRNA00111	long intergenic non-protein coding RNA 111	ncRNA
peak1172	chr2	85136543	85137181	+	1	NA	Intergenic	(CCA)n|Simple_repeat|Simple_repeat	4099	NM_021103	9168	Hs.446574	NM_021103	ENSG00000034510	TMSB10	MIG12|TB10	thymosin beta 10	protein-coding
peak1402	chr21	11115461	11116642	+	1	NA	Intergenic	HERVIP10FH-int|LTR|ERV1	-17114	NM_001187	574	Hs.545789	NM_001187		BAGE	BAGE1|CT2.1	B melanoma antigen	protein-coding
peak578	chr13	114267989	114268457	+	1	NA	intron (NR_026580, intron 3 of 10)	(TG)n|Simple_repeat|Simple_repeat	29167	NM_007111	7027	Hs.79353	NM_007111	ENSG00000198176	TFDP1	DILC|DP1|DRTF1|Dp-1	transcription factor Dp-1	protein-coding
peak136	chr1	208322478	208323081	+	1	NA	intron (NM_025179, intron 3 of 31)	(TG)n|Simple_repeat|Simple_repeat	94886	NM_025179	5362	Hs.497626	NM_025179	ENSG00000076356	PLXNA2	OCT|PLXN2	plexin A2	protein-coding
peak1538	chr22	48450990	48451595	+	1	NA	Intergenic	(TG)n|Simple_repeat|Simple_repeat	-218884	NR_036172	100422916		NR_036172	ENSG00000266508	MIR3201	-	microRNA 3201	ncRNA
peak516	chr12	131889219	131890020	+	1	NA	Intergenic	(TCCA)n|Simple_repeat|Simple_repeat	57604	NR_103736	338797	Hs.592007	NM_001025466		LINC02370	-	long intergenic non-protein coding RNA 2370	ncRNA
peak1060	chr19	33740612	33741900	+	1	NA	Intergenic	(CA)n|Simple_repeat|Simple_repeat	-24500	NM_019849	56301	Hs.58679	NM_019849	ENSG00000130876	SLC7A10	ASC1|HASC-1|asc-1	solute carrier family 7 member 10	protein-coding
peak372	chr11	64349444	64349724	+	1	NA	Intergenic	(CCA)n|Simple_repeat|Simple_repeat	-8698	NM_001276326	116085	Hs.174424	NM_144585	ENSG00000197891	SLC22A12	OAT4L|RST|URAT1	solute carrier family 22 member 12	protein-coding
peak318	chr11	1361669	1362387	+	1	NA	Intergenic	(CA)n|Simple_repeat|Simple_repeat	31090	NR_029409	255512	Hs.588291	NR_029409	ENSG00000255153	TOLLIP-AS1	-	TOLLIP antisense RNA 1 (head to head)	ncRNA
peak1923	chr7	482761	483536	+	1	NA	Intergenic	Intergenic	63757	NR_033960	442497	Hs.704269	NR_033960	ENSG00000249574	LOC442497	-	uncharacterized LOC442497	ncRNA
peak524	chr12	132640359	132642916	+	1	NA	Intergenic	(CA)n|Simple_repeat|Simple_repeat	12665	NM_024078	79050	Hs.558536	NM_024078	ENSG00000184967	NOC4L	NET49|NOC4|UTP19	nucleolar complex associated 4 homolog	protein-coding
peak337	chr11	8850384	8850722	+	1	NA	intron (NM_005418, intron 3 of 22)	(TG)n|Simple_repeat|Simple_repeat	-17671	NM_139157	6764	Hs.117715	NM_005418	ENSG00000166444	ST5	DENND2B|HTS1|p126	suppression of tumorigenicity 5	protein-coding
peak1347	chr20	44845992	44846585	+	1	NA	intron (NM_021248, intron 4 of 11)	(CA)n|Simple_repeat|Simple_repeat	90849	NM_021248	64405	Hs.472861	NM_021248	ENSG00000149654	CDH22	C20orf25|dJ998H6.1	cadherin 22	protein-coding
peak948	chr18	60885840	60885981	+	1	NA	intron (NM_000633, intron 2 of 2)	(TCCA)n|Simple_repeat|Simple_repeat	100703	NM_000657	596	Hs.150749	NM_000633	ENSG00000171791	BCL2	Bcl-2|PPP1R50	BCL2, apoptosis regulator	protein-coding
peak1501	chr22	35997069	35998159	+	1	NA	Intergenic	(TG)n|Simple_repeat|Simple_repeat	15770	NM_005368	4151	Hs.517586	NM_005368	ENSG00000198125	MB	PVALB|myoglobgin	myoglobin	protein-coding
peak104	chr1	95840323	95840417	+	1	NA	Intergenic	Intergenic	-22707	NR_146486	101928169		NR_146486		LINC01650	-	long intergenic non-protein coding RNA 1650	ncRNA
peak1363	chr20	55414308	55414684	+	1	NA	Intergenic	Intergenic	210138	NM_003222	7022	Hs.473152	NM_003222	ENSG00000087510	TFAP2C	AP2-GAMMA|ERF1|TFAP2G|hAP-2g	transcription factor AP-2 gamma	protein-coding
peak2195	chr9	86820997	86821467	+	1	NA	Intergenic	(TG)n|Simple_repeat|Simple_repeat	134462	NM_001199633	64078	Hs.535966	NM_022127	ENSG00000197506	SLC28A3	CNT3	solute carrier family 28 member 3	protein-coding
peak1228	chr2	149790607	149791303	+	1	NA	intron (NM_004522, intron 3 of 25)	intron (NM_004522, intron 3 of 25)	-13389	NR_111932	3800	Hs.435557	NM_004522	ENSG00000168280	KIF5C	CDCBM2|KINN|NKHC|NKHC-2|NKHC2	kinesin family member 5C	protein-coding
peak1764	chr5	33626342	33627626	+	1	NA	intron (NM_030955, intron 13 of 23)	HAL1-2a_MD|LINE|L1	186102	NR_047676	6897	Hs.481860	NM_152295	ENSG00000113407	TARS	ThrRS	threonyl-tRNA synthetase	protein-coding
peak424	chr12	1166992	1167189	+	1	NA	intron (NR_027949, intron 2 of 15)	intron (NR_027949, intron 2 of 15)	30176	NM_001301248	23085	Hs.601216	NM_178039	ENSG00000082805	ERC1	Cast2|ELKS|ERC-1|RAB6IP2	ELKS/RAB6-interacting/CAST family member 1	protein-coding
peak2117	chr8	102374485	102374750	+	1	NA	Intergenic	(CCCA)n|Simple_repeat|Simple_repeat	-6504	NR_002182	83955	Hs.567608	NM_032031	ENSG00000228224	NACAP1	FKSG17	NACA pseudogene 1	pseudo
peak1262	chr2	236711380	236711826	+	1	NA	intron (NM_001244888, intron 8 of 9)	(TGG)n|Simple_repeat|Simple_repeat	-285038	NR_146582	27321		NR_146582		TNRC17	CAGL234	trinucleotide repeat containing 17	ncRNA
peak1077	chr19	45048108	45048342	+	1	NA	intron (NR_027754, intron 3 of 7)	(TCCA)n|Simple_repeat|Simple_repeat	11925	NR_027754	388550	Hs.446909	NR_027754	ENSG00000230666	CEACAM22P	-	carcinoembryonic antigen related cell adhesion molecule 22, pseudogene	pseudo
peak1603	chr3	131981797	131982164	+	1	NA	Intergenic	(CA)n|Simple_repeat|Simple_repeat	-54231	NM_001292037	55	Hs.433060	NM_001099	ENSG00000014257	ACPP	5'-NT|ACP-3|ACP3	acid phosphatase, prostate	protein-coding
peak1295	chr2	242806337	242808292	+	1	NA	Intergenic	(TG)n|Simple_repeat|Simple_repeat	-4572	NM_173821	285093	Hs.376307	NM_173821	ENSG00000188011	RTP5	C2orf85|CXXC11|Z3CXXC5	receptor transporter protein 5 (putative)	protein-coding
peak513	chr12	131243223	131244106	+	1	NA	Intergenic	HAL1-2a_MD|LINE|L1	-42814	NM_001351226	23504	Hs.657441	NM_015347	ENSG00000060709	RIMBP2	PPP1R133|RBP2|RIM-BP2	RIMS binding protein 2	protein-coding
peak162	chr1	238214845	238215170	+	1	NA	Intergenic	(TG)n|Simple_repeat|Simple_repeat	-160785	NM_021186	57829	Hs.136241	NM_021186	ENSG00000116996	ZP4	ZBP|ZP1|ZPB|Zp-4	zona pellucida glycoprotein 4	protein-coding
peak1987	chr7	73598960	73599120	+	1	NA	intron (NM_022170, intron 1 of 6)	AluSz|SINE|Alu	-6488	NR_030321	693175		NR_030321	ENSG00000207741	MIR590	MIRN590|hsa-mir-590|mir-590	microRNA 590	ncRNA
peak1620	chr3	197765764	197765927	+	1	NA	non-coding (NR_026787, exon 16 of 16)	non-coding (NR_026787, exon 16 of 16)	493	NR_046669	100873947	Hs.637166	NR_046669	ENSG00000232832	LMLN-AS1	-	LMLN antisense RNA 1	ncRNA
peak112	chr1	143536751	143537190	+	1	NA	Intergenic	AluSc|SINE|Alu	-135951	NR_106967	102466225		NR_106967	ENSG00000278596	MIR6077	MIR6077-1|MIR6077-2|hsa-mir-6077|hsa-mir-6077-1|hsa-mir-6077-2	microRNA 6077	ncRNA
peak899	chr17	75857180	75857672	+	1	NA	Intergenic	(TGGA)n|Simple_repeat|Simple_repeat	22743	NR_028337	400624	Hs.514521	NM_001001685	ENSG00000204283	LINC01973	-	long intergenic non-protein coding RNA 1973	ncRNA
peak1844	chr6	41931977	41932211	+	1	NA	intron (NM_001136017, intron 1 of 4)	(TG)n|Simple_repeat|Simple_repeat	-22508	NM_001760	896	Hs.534307	NM_001760	ENSG00000112576	CCND3	-	cyclin D3	protein-coding
peak2155	chr8	142636331	142636602	+	1	NA	Intergenic	(TGGA)n|Simple_repeat|Simple_repeat	-119136	NM_207414	389690	Hs.689547	NM_207414	ENSG00000226807	MROH5	-	maestro heat like repeat family member 5	protein-coding
peak1845	chr6	42591865	42592070	+	1	NA	intron (NM_015255, intron 11 of 46)	AluJr|SINE|Alu	60207	NM_001184801	23304	Hs.529925	NM_015255	ENSG00000024048	UBR2	C6orf133|bA49A4.1|dJ242G1.1|dJ392M17.3	ubiquitin protein ligase E3 component n-recognin 2	protein-coding
peak1413	chr21	35778249	35778570	+	1	NA	Intergenic	Intergenic	-5039	NM_001282537	101928147	Hs.303798	NM_001282537	ENSG00000222018	C21orf140	-	chromosome 21 open reading frame 140	protein-coding
peak492	chr12	127720831	127721360	+	1	NA	Intergenic	(TG)n|Simple_repeat|Simple_repeat	47733	NR_146537	105370065		NR_146537		LINC02376	-	long intergenic non-protein coding RNA 2376	ncRNA
peak416	chr11	133388010	133388390	+	1	NA	intron (NM_001012393, intron 1 of 7)	(TG)n|Simple_repeat|Simple_repeat	14307	NM_001319104	4978	Hs.4817	NM_002545	ENSG00000183715	OPCML	IGLON1|OBCAM|OPCM	opioid binding protein/cell adhesion molecule like	protein-coding
peak1113	chr2	2576404	2577927	+	1	NA	Intergenic	(CA)n|Simple_repeat|Simple_repeat	-242080	NM_001303052	23040	Hs.434418	NM_015025	ENSG00000186487	MYT1L	MRD39|NZF1|ZC2H2C2|ZC2HC4B|myT1-L	myelin transcription factor 1 like	protein-coding
peak2205	chr9	91868193	91869509	+	1	NA	Intergenic	(TG)n|Simple_repeat|Simple_repeat	-57259	NM_001827	1164	Hs.83758	NM_001827	ENSG00000123975	CKS2	CKSHS2	CDC28 protein kinase regulatory subunit 2	protein-coding
peak1595	chr3	126221063	126221881	+	1	NA	intron (NM_001165974, intron 9 of 20)	(TG)n|Simple_repeat|Simple_repeat	15144	NM_144639	131669	Hs.331148	NM_144639	ENSG00000159650	UROC1	HMFN0320|UROCD	urocanate hydratase 1	protein-coding
peak1955	chr7	39299696	39300662	+	1	NA	intron (NM_007252, intron 5 of 10)	(CA)n|Simple_repeat|Simple_repeat	68554	NR_145730	109616963		NR_145730	ENSG00000206947	SNORA20B	-	small nucleolar RNA, H/ACA box 20B	snoRNA
peak1991	chr7	94833926	94834352	+	1	NA	intron (NM_001166160, intron 7 of 19)	(CA)n|Simple_repeat|Simple_repeat	119879	NM_000446	5444	Hs.370995	NM_000446	ENSG00000005421	PON1	ESA|MVCD5|PON	paraoxonase 1	protein-coding
peak307	chr10	134824174	134825293	+	1	NA	Intergenic	(TG)n|Simple_repeat|Simple_repeat	45695	NR_046231	399829	Hs.252872	NR_046231	ENSG00000240707	LINC01168	-	long intergenic non-protein coding RNA 1168	ncRNA
peak898	chr17	75847994	75848440	+	1	NA	Intergenic	(TG)n|Simple_repeat|Simple_repeat	31952	NR_028337	400624	Hs.514521	NM_001001685	ENSG00000204283	LINC01973	-	long intergenic non-protein coding RNA 1973	ncRNA
peak1969	chr7	48503345	48503530	+	1	NA	intron (NM_152701, intron 43 of 61)	(GAATG)n|Simple_repeat|Simple_repeat	292380	NM_152701	154664	Hs.226568	NM_152701	ENSG00000179869	ABCA13	-	ATP binding cassette subfamily A member 13	protein-coding
peak2044	chr7	157841257	157841727	+	1	NA	intron (NM_130842, intron 10 of 21)	HAL1-2a_MD|LINE|L1	194215	NR_038966	100506585	Hs.661265	NR_038966	ENSG00000233038	LOC100506585	-	uncharacterized LOC100506585	ncRNA
peak1316	chr20	23705483	23706042	+	1	NA	Intergenic	HAL1-2a_MD|LINE|L1	25812	NM_001898	1469	Hs.123114	NM_001898	ENSG00000170373	CST1	-	cystatin SN	protein-coding
peak1702	chr4	174338069	174338301	+	1	NA	intron (NM_001329597, intron 2 of 3)	(CA)n|Simple_repeat|Simple_repeat	-17788	NM_007281	11341	Hs.7122	NM_007281	ENSG00000164106	SCRG1	SCRG-1	stimulator of chondrogenesis 1	protein-coding
peak217	chr10	44790631	44791096	+	1	NA	TTS (NM_001258000)	TTS (NM_001258000)	2665	NM_001258000	100130539	Hs.694626	NM_001258000	ENSG00000277288	C10orf142	-	chromosome 10 open reading frame 142	protein-coding
peak1444	chr21	43859777	43860076	+	1	NA	intron (NM_001001895, intron 10 of 13)	(CA)n|Simple_repeat|Simple_repeat	35955	NM_018961	53347	Hs.473912	NM_018961	ENSG00000160185	UBASH3A	CLIP4|STS-2|TULA|TULA-1	ubiquitin associated and SH3 domain containing A	protein-coding
peak2253	chr9	128966926	128967550	+	1	NA	Intergenic	(TG)n|Simple_repeat|Simple_repeat	70956	NR_121584	101929116	Hs.382124	NR_121584	ENSG00000228392	LOC101929116	-	uncharacterized LOC101929116	ncRNA
peak1136	chr2	10573350	10573893	+	1	NA	Intergenic	(TG)n|Simple_repeat|Simple_repeat	13354	NR_028374	100302743	Hs.730525	NR_028374	ENSG00000206633	SNORA80B	ACA67B	small nucleolar RNA, H/ACA box 80B	snoRNA
peak1016	chr19	8785859	8786025	+	1	NA	Intergenic	(TGGA)n|Simple_repeat|Simple_repeat	23238	NM_178525	284382	Hs.209206	NM_178525	ENSG00000181786	ACTL9	HSD21	actin like 9	protein-coding
peak1	chr1	924230	924654	+	1	NA	Intergenic	Intergenic	-6945	NM_001291366	84808	Hs.271462	NM_032722	ENSG00000187642	PERM1	C1orf170	PPARGC1 and ESRR induced regulator, muscle 1	protein-coding
peak1582	chr3	33926988	33927382	+	1	NA	Intergenic	(GGGTG)n|Simple_repeat|Simple_repeat	87122	NM_013374	10015	Hs.475896	NM_013374	ENSG00000170248	PDCD6IP	AIP1|ALIX|DRIP4|HP95	programmed cell death 6 interacting protein	protein-coding
peak1890	chr6	166091365	166091772	+	1	NA	Intergenic	(TG)n|Simple_repeat|Simple_repeat	-15980	NM_006661	10846	Hs.348762	NM_006661	ENSG00000112541	PDE10A	ADSD2|HSPDE10A|IOLOD|LINC00473|PDE10A19	phosphodiesterase 10A	protein-coding
peak2057	chr8	2567345	2567620	+	1	NA	intron (NR_125426, intron 1 of 2)	intron (NR_125426, intron 1 of 2)	18509	NR_125426	101927815	Hs.571467	NR_125423	ENSG00000254319	LOC101927815	-	uncharacterized LOC101927815	ncRNA
peak572	chr13	112594371	112594648	+	1	NA	Intergenic	(CA)n|Simple_repeat|Simple_repeat	-32115	NR_120392	100505996	Hs.654853	NR_120392	ENSG00000224243	SOX1-OT	LINC00403	SOX1 overlapping transcript	ncRNA
peak2125	chr8	127857088	127857362	+	1	NA	Intergenic	Intergenic	-168174	NR_045262	100750225	Hs.571530	NR_045262	ENSG00000253438	PCAT1	PCA1|PCAT-1	prostate cancer associated transcript 1 (non-protein coding)	ncRNA
peak1117	chr2	2856384	2857002	+	1	NA	Intergenic	MER4-int|LTR|ERV1	273105	NR_110228	101927554	Hs.638446	NR_110228	ENSG00000234423	LINC01250	-	long intergenic non-protein coding RNA 1250	ncRNA
peak1696	chr4	139788188	139788832	+	1	NA	intron (NR_133945, intron 2 of 2)	(CA)n|Simple_repeat|Simple_repeat	145290	NR_133945	105377448	Hs.200280	NR_133945	ENSG00000250195	LOC105377448	-	uncharacterized LOC105377448	ncRNA
peak715	chr16	17297213	17297349	+	1	NA	intron (NM_022166, intron 3 of 11)	(TCCA)n|Simple_repeat|Simple_repeat	68920	NR_135179	102723692	Hs.737758	NR_135179	ENSG00000261448	LOC102723692	-	uncharacterized LOC102723692	ncRNA
peak479	chr12	119013346	119014252	+	1	NA	Intergenic	Intergenic	185685	NR_134998	105370014	Hs.550870	NR_134998	ENSG00000256750	LINC02423	-	long intergenic non-protein coding RNA 2423	ncRNA
peak2116	chr8	101438800	101439074	+	1	NA	Intergenic	(CCA)n|Simple_repeat|Simple_repeat	43946	NR_039681	100616451		NR_039681	ENSG00000265599	MIR4471	-	microRNA 4471	ncRNA
peak1984	chr7	73012369	73012595	+	1	NA	intron (NM_032951, intron 8 of 16)	(TCCA)n|Simple_repeat|Simple_repeat	-19469	NM_012453	26608	Hs.647044	NM_012453	ENSG00000106638	TBL2	WBSCR13|WS-betaTRP	transducin beta like 2	protein-coding
peak1888	chr6	165339050	165339926	+	1	NA	Intergenic	(CA)n|Simple_repeat|Simple_repeat	-103936	NR_131926	105378111		NR_131926		MEAT6	-	melanoma-associated transcript 6	ncRNA
peak1606	chr3	143558343	143558475	+	1	NA	intron (NM_173653, intron 1 of 15)	(CA)n|Simple_repeat|Simple_repeat	8964	NM_173653	285195	Hs.302257	NM_173653	ENSG00000181804	SLC9A9	AUTS16|NHE9	solute carrier family 9 member A9	protein-coding
peak227	chr10	48330897	48330942	+	1	NA	intron (NR_134500, intron 2 of 3)	intron (NR_134500, intron 2 of 3)	1278	NR_134500	107001062	Hs.576719	NR_134500		LOC107001062	-	uncharacterized LOC107001062	ncRNA
peak726	chr16	26767986	26768818	+	1	NA	Intergenic	(TGGA)n|Simple_repeat|Simple_repeat	-309817	NM_001145545	162083	Hs.120831	NM_182831		C16orf82	TNT	chromosome 16 open reading frame 82	protein-coding
peak302	chr10	134228692	134229246	+	1	NA	intron (NM_138499, intron 2 of 2)	(CA)n|Simple_repeat|Simple_repeat	18267	NM_001098637	170394	Hs.527751	NM_138499	ENSG00000171813	PWWP2B	PWWP2|bA432J24.1|pp8607	PWWP domain containing 2B	protein-coding
peak2293	chr9	138225390	138226213	+	1	NA	Intergenic	Intergenic	-9294	NM_173520	157927	Hs.559511	NM_173520		C9orf62	-	chromosome 9 open reading frame 62	protein-coding
peak1903	chr6	168052147	168052853	+	1	NA	Intergenic	(TG)n|Simple_repeat|Simple_repeat	27403	NR_117091	401286	Hs.487182	NR_117091	ENSG00000272549	LINC02538	-	long intergenic non-protein coding RNA 2538	ncRNA
peak109	chr1	118184613	118184822	+	1	NA	Intergenic	(TG)n|Simple_repeat|Simple_repeat	36113	NM_017709	54855	Hs.356216	NM_017709	ENSG00000183508	TENT5C	FAM46C	terminal nucleotidyltransferase 5C	protein-coding
peak265	chr10	119028534	119028808	+	1	NA	intron (NM_003054, intron 13 of 15)	(CA)n|Simple_repeat|Simple_repeat	28087	NM_003054	6571	Hs.596992	NM_003054	ENSG00000165646	SLC18A2	SVAT|SVMT|VAT2|VMAT2	solute carrier family 18 member A2	protein-coding
peak1896	chr6	166920964	166921408	+	1	NA	intron (NM_001006932, intron 6 of 21)	(CA)n|Simple_repeat|Simple_repeat	1735	NR_031734	100302141		NR_031734	ENSG00000222958	MIR1913	MIRN1913|hsa-mir-1913	microRNA 1913	ncRNA
peak488	chr12	125574327	125575007	+	1	NA	intron (NM_023928, intron 4 of 17)	(TCCA)n|Simple_repeat|Simple_repeat	24754	NM_001319840	65985	Hs.656073	NM_023928	ENSG00000081760	AACS	ACSF1|SUR-5	acetoacetyl-CoA synthetase	protein-coding
peak879	chr17	69765225	69765361	+	1	NA	Intergenic	L1M6|LINE|L1	256827	NR_110876	102723505	Hs.547482	NR_110876	ENSG00000228639	ROCR	LINC02095	regulator of chondrogenesis RNA	ncRNA
peak1372	chr20	58889542	58889917	+	1	NA	intron (NR_046099, intron 3 of 4)	(TCCA)n|Simple_repeat|Simple_repeat	6197	NR_030376	693231		NR_030376	ENSG00000207802	MIR646	MIRN646|hsa-mir-646	microRNA 646	ncRNA
peak1571	chr3	11287632	11287850	+	1	NA	intron (NM_001098211, intron 1 of 1)	(CA)n|Simple_repeat|Simple_repeat	-6644	NM_000861	3269	Hs.1570	NM_000861	ENSG00000196639	HRH1	H1-R|H1R|HH1R|hisH1	histamine receptor H1	protein-coding
peak267	chr10	119941030	119941250	+	1	NA	intron (NR_026940, intron 3 of 3)	intron (NR_026940, intron 3 of 3)	-134745	NM_001330167	22841	Hs.173656	NM_014904	ENSG00000107560	RAB11FIP2	Rab11-FIP2|nRip11	RAB11 family interacting protein 2	protein-coding
peak642	chr15	20545075	20545258	+	1	NA	Intergenic	(TG)n|Simple_repeat|Simple_repeat	57169	NR_038836	646096	Hs.448789	NR_038836	ENSG00000259156	CHEK2P2	-	checkpoint kinase 2 pseudogene 2	pseudo
peak290	chr10	132182405	132182986	+	1	NA	Intergenic	(CCAA)n|Simple_repeat|Simple_repeat	248022	NM_001321980	10539	Hs.42644	NM_006541	ENSG00000108010	GLRX3	GLRX4|GRX3|GRX4|PICOT|TXNL2|TXNL3	glutaredoxin 3	protein-coding
peak418	chr11	133608523	133608959	+	1	NA	Intergenic	(TG)n|Simple_repeat|Simple_repeat	71530	NR_120444	646522	Hs.560000	NR_120444	ENSG00000255258	LOC646522	-	uncharacterized LOC646522	ncRNA
peak114	chr1	148847981	148848237	+	1	NA	intron (NR_104217, intron 2 of 17).3	(CATTT)n|Simple_repeat|Simple_repeat	-27931	NR_136328	101927429	Hs.568236	NR_136328		LOC101927429	-	lysine methyltransferase 2C pseudogene	pseudo
peak1236	chr2	217673644	217674012	+	1	NA	Intergenic	(CA)n|Simple_repeat|Simple_repeat	50954	NM_003284	7141	Hs.3017	NM_003284	ENSG00000118245	TNP1	TP1	transition protein 1	protein-coding
peak1713	chr4	189152641	189152998	+	1	NA	Intergenic	(CA)n|Simple_repeat|Simple_repeat	92224	NM_178556	339976	Hs.348618	NM_178556	ENSG00000184108	TRIML1	RNF209	tripartite motif family like 1	protein-coding
peak2037	chr7	157274015	157275393	+	1	NA	intron (NR_110157, intron 2 of 3)	(TG)n|Simple_repeat|Simple_repeat	15779	NR_110157	101927914	Hs.623826	NR_110157	ENSG00000234210	LOC101927914	-	uncharacterized LOC101927914	ncRNA
peak2093	chr8	38360033	38360972	+	1	NA	Intergenic	(TG)n|Simple_repeat|Simple_repeat	25678	NM_001303531	389649	Hs.546586	NM_207412	ENSG00000196166	C8orf86	-	chromosome 8 open reading frame 86	protein-coding
peak1642	chr4	5652854	5653221	+	1	NA	intron (NM_147127, intron 9 of 21)	(TGGA)n|Simple_repeat|Simple_repeat	57257	NM_147127	132884	Hs.87306	NM_147127	ENSG00000173040	EVC2	LBN|WAD	EvC ciliary complex subunit 2	protein-coding
peak2210	chr9	92286406	92286729	+	1	NA	intron (NR_024280, intron 2 of 5)	(TGG)n|Simple_repeat|Simple_repeat	31869	NR_024280	100129066	Hs.125947	NR_024280	ENSG00000237372	UNQ6494	-	uncharacterized LOC100129066	ncRNA
peak1340	chr20	37281623	37281947	+	1	NA	Intergenic	HAL1-2a_MD|LINE|L1	51208	NM_001164431	343578	Hs.451997	NM_001164431	ENSG00000124143	ARHGAP40	C20orf95|dJ1100H13.4	Rho GTPase activating protein 40	protein-coding
peak172	chr10	1486229	1487490	+	1	NA	intron (NM_018702, intron 1 of 9)	(TCCA)n|Simple_repeat|Simple_repeat	-81966	NR_033387	642394	Hs.568831	NM_001098830	ENSG00000205696	ADARB2-AS1	C10orf109|NCRNA00168	ADARB2 antisense RNA 1	ncRNA
peak1137	chr2	10658269	10658939	+	1	NA	Intergenic	(CA)n|Simple_repeat|Simple_repeat	68750	NR_110597	101929715	Hs.634550	NR_110597		LOC101929715	-	uncharacterized LOC101929715	ncRNA
peak580	chr13	114499149	114499522	+	1	NA	intron (NM_001348663, intron 4 of 7)	(CA)n|Simple_repeat|Simple_repeat	-19248	NR_044995	650669	Hs.369201	NM_001039799		GAS6-AS1	-	GAS6 antisense RNA 1	ncRNA
peak124	chr1	186277613	186277971	+	1	NA	exon (NM_001127709, exon 5 of 11)	exon (NM_001127709, exon 5 of 11)	12387	NM_001127710	10216	Hs.647723	NM_005807	ENSG00000116690	PRG4	CACP|HAPO|JCAP|MSF|SZP	proteoglycan 4	protein-coding
peak950	chr18	74473659	74474553	+	1	NA	Intergenic	Intergenic	60145	NR_040024	100131655	Hs.385806	NR_040024	ENSG00000264278	ZNF236-DT	-	ZNF236 divergent transcript	ncRNA
peak866	chr17	45818496	45818645	+	1	NA	intron (NM_013351, intron 1 of 5)	(TGG)n|Simple_repeat|Simple_repeat	7960	NM_013351	30009	Hs.272409	NM_013351	ENSG00000073861	TBX21	T-PET|T-bet|TBET|TBLYM	T-box 21	protein-coding
peak403	chr11	117305415	117305549	+	1	NA	intron (NM_020693, intron 27 of 32)	(TCCA)n|Simple_repeat|Simple_repeat	106911	NM_014956	22897	Hs.504009	NM_014956	ENSG00000110274	CEP164	NPHP15	centrosomal protein 164	protein-coding
peak2069	chr8	10310607	10310800	+	1	NA	Intergenic	L1MDa|LINE|L1	-21372	NR_120604	101929191	Hs.595262	NR_120604	ENSG00000253641	LINCR-0001	-	uncharacterized LINCR-0001	ncRNA
peak1055	chr19	31586383	31586745	+	1	NA	Intergenic	(CA)n|Simple_repeat|Simple_repeat	-71852	NR_147209	107985312	Hs.211053	NR_147209	ENSG00000267777	LINC01791	-	long intergenic non-protein coding RNA 1791	ncRNA
peak574	chr13	113180452	113181101	+	1	NA	intron (NM_001286278, intron 13 of 20)	(CACCAT)n|Simple_repeat|Simple_repeat	61723	NM_001286279	10426	Hs.224152	NM_006322	ENSG00000126216	TUBGCP3	104p|ALP6|GCP3|Grip104|SPBC98|Spc98|Spc98p	tubulin gamma complex associated protein 3	protein-coding
peak880	chr17	70184743	70185706	+	1	NA	Intergenic	(TGG)n|Simple_repeat|Simple_repeat	68063	NM_000346	6662	Hs.647409	NM_000346	ENSG00000125398	SOX9	CMD1|CMPD1|SRA1|SRXX2|SRXY10	SRY-box 9	protein-coding
peak895	chr17	75480420	75481551	+	1	NA	intron (NM_001113491, intron 4 of 11)	(TGG)n|Simple_repeat|Simple_repeat	9660	NM_001113495	10801	Hs.440932	NM_006640	ENSG00000184640	2009-09-01	AF17q25|MSF|MSF1|NAPB|PNUTL4|SINT1|SeptD1	septin 9	protein-coding
peak1992	chr7	98177318	98177966	+	1	NA	Intergenic	(CCTA)n|Simple_repeat|Simple_repeat	-68955	NM_002523	4885	Hs.3281	NM_002523	ENSG00000106236	NPTX2	NARP|NP-II|NP2	neuronal pentraxin 2	protein-coding
peak1049	chr19	30606948	30607775	+	1	NA	Intergenic	HAL1-3A_ME|LINE|L1	174215	NM_003796	8725	Hs.466391	NM_003796	ENSG00000105176	URI1	C19orf2|NNX3|PPP1R19|RMP|URI	URI1, prefoldin like chaperone	protein-coding
peak340	chr11	11581155	11581818	+	1	NA	intron (NM_198516, intron 1 of 10)	(GGATG)n|Simple_repeat|Simple_repeat	62075	NM_198516	374378	Hs.655152	NM_198516	ENSG00000110328	GALNT18	GALNACT18|GALNT15|GALNTL4|GalNAc-T15|GalNAc-T18	polypeptide N-acetylgalactosaminyltransferase 18	protein-coding
peak1225	chr2	135731135	135731356	+	1	NA	intron (NM_001018044, intron 7 of 7)	L1MA4A|LINE|L1	49974	NM_001321177	80122	Hs.659395	NM_025052	ENSG00000176601	MAP3K19	RCK|YSK4	mitogen-activated protein kinase kinase kinase 19	protein-coding
peak1288	chr2	241448345	241448560	+	1	NA	intron (NM_017844, intron 8 of 13)	(TGGA)n|Simple_repeat|Simple_repeat	48986	NM_001282780	51281	Hs.656615	NM_016552	ENSG00000144504	ANKMY1	ZMYND13	ankyrin repeat and MYND domain containing 1	protein-coding
peak1479	chr22	25551279	25552425	+	1	NA	intron (NM_001145206, intron 4 of 10)	(TATATG)n|Simple_repeat|Simple_repeat	-43193	NR_038941	100128531	Hs.662126	NR_038941	ENSG00000203280	LOC100128531	-	uncharacterized LOC100128531	ncRNA
peak1277	chr2	240071853	240072188	+	1	NA	intron (NM_006037, intron 7 of 26)	(CA)n|Simple_repeat|Simple_repeat	45133	NR_026664	85009	Hs.744565	NM_032923		MGC16025	-	uncharacterized LOC85009	ncRNA
peak1388	chr20	60414381	60414933	+	1	NA	intron (NM_001252339, intron 3 of 14)	(TG)n|Simple_repeat|Simple_repeat	114061	NR_031658	100302168		NR_031658	ENSG00000284193	MIR1257	MIRN1257|hsa-mir-1257	microRNA 1257	ncRNA
peak1001	chr19	6717454	6717827	+	1	NA	intron (NM_000064, intron 4 of 40)	(TTGTG)n|Simple_repeat|Simple_repeat	3053	NM_000064	718	Hs.529053	NM_000064	ENSG00000125730	C3	AHUS5|ARMD9|ASP|C3a|C3b|CPAMD1|HEL-S-62p	complement C3	protein-coding
peak1693	chr4	111155016	111155378	+	1	NA	Intergenic	(TG)n|Simple_repeat|Simple_repeat	-35377	NM_024090	79071	Hs.412939	NM_024090	ENSG00000170522	ELOVL6	FACE|FAE|LCE	ELOVL fatty acid elongase 6	protein-coding
peak1874	chr6	158474522	158475353	+	1	NA	intron (NM_001178088, intron 4 of 25)	(TCCA)n|Simple_repeat|Simple_repeat	36857	NM_001178088	8871	Hs.434494	NM_003898	ENSG00000078269	SYNJ2	INPP5H	synaptojanin 2	protein-coding
peak502	chr12	129690064	129690408	+	1	NA	intron (NM_133448, intron 5 of 8)	L1PREC2|LINE|L1	-2910	NR_110058	101927735	Hs.569212	NR_110058	ENSG00000256699	TMEM132D-AS2	-	TMEM132D antisense RNA 2	ncRNA
peak2240	chr9	116376418	116376829	+	1	NA	Intergenic	(CA)n|Simple_repeat|Simple_repeat	20189	NM_001276262	5998	Hs.494875	NM_017790	ENSG00000138835	RGS3	C2PA|RGP3	regulator of G protein signaling 3	protein-coding
peak1216	chr2	130517050	130517646	+	1	NA	Intergenic	(CA)n|Simple_repeat|Simple_repeat	117716	NR_149127	105373615		NR_149127		LINC02572	-	long intergenic non-protein coding RNA 2572	ncRNA
peak874	chr17	56911340	56911562	+	1	NA	intron (NM_014906, intron 1 of 6)	L1P4|LINE|L1	78221	NR_048561	22843	Hs.245044	NM_014906	ENSG00000175175	PPM1E	CaMKP-N|POPX1|PP2CH|caMKN	protein phosphatase, Mg2+/Mn2+ dependent 1E	protein-coding
peak791	chr16	85605660	85606129	+	1	NA	Intergenic	(CA)n|Simple_repeat|Simple_repeat	-39135	NM_001134473	23199	Hs.461647	NM_014615	ENSG00000131149	GSE1	CRHSP24|KIAA0182	Gse1 coiled-coil protein	protein-coding
peak723	chr16	26385130	26386271	+	1	NA	Intergenic	(TGGA)n|Simple_repeat|Simple_repeat	349142	NR_036146	100422923		NR_036146	ENSG00000265005	MIR548W	-	microRNA 548w	ncRNA
peak1495	chr22	30861060	30861627	+	1	NA	intron (NM_001257378, intron 9 of 13)	(CCAA)n|Simple_repeat|Simple_repeat	6691	NM_001257379	266629	Hs.505601	NM_174975	ENSG00000100012	SEC14L3	TAP2	SEC14 like lipid binding 3	protein-coding
peak1344	chr20	42988921	42989152	+	1	NA	intron (NM_001030003, intron 1 of 9)	intron (NM_001030003, intron 1 of 9)	4595	NM_001287184	3172	Hs.116462	NM_000457	ENSG00000101076	HNF4A	FRTS4|HNF4|HNF4a7|HNF4a8|HNF4a9|HNF4alpha|MODY|MODY1|NR2A1|NR2A21|TCF|TCF14	hepatocyte nuclear factor 4 alpha	protein-coding
peak385	chr11	70463129	70463369	+	1	NA	intron (NM_012309, intron 14 of 22)	intron (NM_012309, intron 14 of 22)	-13950	NR_046567	100874198	Hs.656610	NR_046567	ENSG00000226627	SHANK2-AS1	-	SHANK2 antisense RNA 1	ncRNA
peak834	chr17	11634140	11634476	+	1	NA	intron (NM_001372, intron 28 of 68)	HAL1-2a_MD|LINE|L1	132560	NM_001372	1770	Hs.567259	NM_001372	ENSG00000007174	DNAH9	DNAH17L|DNEL1|DYH9|Dnahc9|HL-20|HL20	dynein axonemal heavy chain 9	protein-coding
peak1847	chr6	43705813	43706388	+	1	NA	Intergenic	(TG)n|Simple_repeat|Simple_repeat	-31846	NM_001171627	7422	Hs.73793	NM_003376	ENSG00000112715	VEGFA	MVCD1|VEGF|VPF	vascular endothelial growth factor A	protein-coding
peak1882	chr6	161185973	161186134	+	1	NA	Intergenic	(TG)n|Simple_repeat|Simple_repeat	62828	NM_000301	5340	Hs.143436	NM_000301	ENSG00000122194	PLG	-	plasminogen	protein-coding
peak241	chr10	79297758	79298099	+	1	NA	intron (NM_001014797, intron 1 of 28)	(CA)n|Simple_repeat|Simple_repeat	99649	NM_001271521	3778	Hs.144795	NM_002247	ENSG00000156113	KCNMA1	BKTM|CADEDS|KCa1.1|MaxiK|PNKD3|SAKCA|SLO|SLO-ALPHA|SLO1|bA205K10.1|hSlo|mSLO1	potassium calcium-activated channel subfamily M alpha 1	protein-coding
peak1618	chr3	195891453	195892423	+	1	NA	Intergenic	(TG)n|Simple_repeat|Simple_repeat	22431	NR_034088	401109	Hs.280133	NM_001001699	ENSG00000224652	LINC00885	-	long intergenic non-protein coding RNA 885	ncRNA
peak1710	chr4	187081075	187081919	+	1	NA	intron (NM_001006655, intron 8 of 13)	(CA)n|Simple_repeat|Simple_repeat	15502	NM_015398	25854	Hs.744961	NM_015398	ENSG00000109794	FAM149A	MST119|MSTP119	family with sequence similarity 149 member A	protein-coding
peak1655	chr4	7615568	7616686	+	1	NA	intron (NM_020777, intron 3 of 26)	(TCCA)n|Simple_repeat|Simple_repeat	-139690	NR_026892	84740	Hs.663029	NM_032654	ENSG00000272620	AFAP1-AS1	AFAP1-AS|AFAP1AS	AFAP1 antisense RNA 1	ncRNA
peak2133	chr8	134206606	134207515	+	1	NA	intron (NM_001204870, intron 1 of 1)	(TG)n|Simple_repeat|Simple_repeat	3778	NM_001204869	8840	Hs.492974	NM_003882	ENSG00000104415	WISP1	CCN4|WISP1-OT1|WISP1-UT1|WISP1c|WISP1i|WISP1tc	WNT1 inducible signaling pathway protein 1	protein-coding
peak62	chr1	22660103	22660596	+	1	NA	Intergenic	(TGGA)n|Simple_repeat|Simple_repeat	67617	NR_039613	100616433		NR_039613	ENSG00000266564	MIR4418	-	microRNA 4418	ncRNA
peak349	chr11	37186487	37186674	+	1	NA	Intergenic	(TG)n|Simple_repeat|Simple_repeat	-566751	NM_000536	5897	Hs.714519	NM_000536	ENSG00000175097	RAG2	RAG-2	recombination activating 2	protein-coding
peak1613	chr3	194047563	194048725	+	1	NA	Intergenic	(CA)n|Simple_repeat|Simple_repeat	-17551	NR_024480	100131551	Hs.128066	NR_024480	ENSG00000214145	LINC00887	HEIRCC	long intergenic non-protein coding RNA 887	ncRNA
peak1041	chr19	18578728	18579073	+	1	NA	intron (NM_006532, intron 2 of 11)	(CA)n|Simple_repeat|Simple_repeat	-29789	NM_001170938	51477	Hs.405873	NM_016368	ENSG00000105655	ISYNA1	INO1|INOS|IPS|IPS 1|IPS-1	inositol-3-phosphate synthase 1	protein-coding
peak1315	chr20	23692240	23692499	+	1	NA	Intergenic	HAL1-2a_MD|LINE|L1	-22707	NM_001899	1472	Hs.654549	NM_001899	ENSG00000101441	CST4	-	cystatin S	protein-coding
peak1053	chr19	30953289	30953861	+	1	NA	intron (NM_001352260, intron 2 of 5)	intron (NM_001352260, intron 2 of 5)	90275	NM_014717	9745	Hs.378901	NM_014717	ENSG00000198597	ZNF536	-	zinc finger protein 536	protein-coding
peak1054	chr19	31535208	31536182	+	1	NA	Intergenic	(TGGA)n|Simple_repeat|Simple_repeat	-122721	NR_147209	107985312	Hs.211053	NR_147209	ENSG00000267777	LINC01791	-	long intergenic non-protein coding RNA 1791	ncRNA
peak1002	chr19	6719803	6720338	+	1	NA	intron (NM_000064, intron 1 of 40)	intron (NM_000064, intron 1 of 40)	623	NM_000064	718	Hs.529053	NM_000064	ENSG00000125730	C3	AHUS5|ARMD9|ASP|C3a|C3b|CPAMD1|HEL-S-62p	complement C3	protein-coding
peak433	chr12	38512413	38512803	+	1	NA	Intergenic	(ATGGTG)n|Simple_repeat|Simple_repeat	-197949	NM_001308340	144245	Hs.259305	NM_001013620	ENSG00000175548	ALG10B	ALG10|KCR1	ALG10B, alpha-1,2-glucosyltransferase	protein-coding
peak1982	chr7	71878258	71878792	+	1	NA	Intergenic	(CA)n|Simple_repeat|Simple_repeat	-1165	NM_031468	83698	Hs.592750	NM_031468	ENSG00000183166	CALN1	CABP8	calneuron 1	protein-coding
peak713	chr16	16218141	16218188	+	1	NA	intron (NM_004996, intron 24 of 30)	intron (NM_004996, intron 24 of 30)	99164	NR_147784	368	Hs.442182	NM_001171	ENSG00000091262	ABCC6	ABC34|ARA|EST349056|GACI2|MLP1|MOAT-E|MOATE|MRP6|PXE|PXE1|URG7	ATP binding cassette subfamily C member 6	protein-coding
peak1920	chr7	390152	391220	+	1	NA	Intergenic	Intergenic	-28705	NR_033960	442497	Hs.704269	NR_033960	ENSG00000249574	LOC442497	-	uncharacterized LOC442497	ncRNA
peak927	chr18	34960786	34961044	+	1	NA	intron (NM_001025087, intron 2 of 12)	(TCCA)n|Simple_repeat|Simple_repeat	85552	NR_132967	106635546		NR_132967		SNORA111	-	small nucleolar RNA, H/ACA box 111	snoRNA
peak2251	chr9	128171942	128172506	+	1	NA	Intergenic	(CA)n|Simple_repeat|Simple_repeat	148151	NM_001354294	26130	Hs.42376	NM_015635	ENSG00000165219	GAPVD1	GAPEX5|GAPex-5|RAP6	GTPase activating protein and VPS9 domains 1	protein-coding
peak1786	chr5	142626956	142627392	+	1	NA	Intergenic	(TGGA)n|Simple_repeat|Simple_repeat	55109	NR_046816	100874372	Hs.666717	NR_046816	ENSG00000230789	ARHGAP26-IT1	-	ARHGAP26 intronic transcript 1	ncRNA
peak1593	chr3	72582951	72583517	+	1	NA	Intergenic	(TG)n|Simple_repeat|Simple_repeat	-87460	NM_012234	23429	Hs.7910	NM_012234	ENSG00000163602	RYBP	AAP1|APAP-1|DEDAF|YEAF1	RING1 and YY1 binding protein	protein-coding
peak1625	chr4	1384758	1385048	+	1	NA	promoter-TSS (NM_175918)	promoter-TSS (NM_175918)	-437	NM_175918	285464	Hs.26410	NM_175918	ENSG00000163945	CRIPAK	-	cysteine rich PAK1 inhibitor	protein-coding
peak1199	chr2	121238454	121238695	+	1	NA	Intergenic	(TG)n|Simple_repeat|Simple_repeat	-14649	NR_027181	84931	Hs.334519	NM_032845	ENSG00000280409	LINC01101	-	long intergenic non-protein coding RNA 1101	ncRNA
peak1418	chr21	38977423	38977935	+	1	NA	Intergenic	(TCCA)n|Simple_repeat|Simple_repeat	185078	NM_130438	1859	Hs.368240	NM_001396	ENSG00000157540	DYRK1A	DYRK|DYRK1|HP86|MNB|MNBH|MRD7	dual specificity tyrosine phosphorylation regulated kinase 1A	protein-coding
peak2244	chr9	119698405	119698604	+	1	NA	intron (NM_014010, intron 9 of 21)	(CCA)n|Simple_repeat|Simple_repeat	244976	NR_003708	100124538	Hs.693445	NR_003708	ENSG00000207268	SNORA70C	U70C	small nucleolar RNA, H/ACA box 70C	snoRNA
peak336	chr11	3227876	3228318	+	1	NA	Intergenic	(ATG)n|Simple_repeat|Simple_repeat	-11465	NR_027138	283303	Hs.151154	NM_173590	ENSG00000236301	MRGPRG-AS1	C11orf36|HSD-40	MRGPRG antisense RNA 1	ncRNA
peak706	chr16	10822889	10823130	+	1	NA	Intergenic	(TGAG)n|Simple_repeat|Simple_repeat	-14634	NM_002484	4682	Hs.81469	NM_002484	ENSG00000103274	NUBP1	NBP|NBP1|NBP35	nucleotide binding protein 1	protein-coding
peak1740	chr5	3322633	3324514	+	1	NA	Intergenic	(TG)n|Simple_repeat|Simple_repeat	-129357	NR_147000	105374624	Hs.518991	NR_147000	ENSG00000249830	LINC02162	-	long intergenic non-protein coding RNA 2162	ncRNA
peak199	chr10	15191140	15191553	+	1	NA	intron (NM_001308295, intron 1 of 12)	HAL1-2a_MD|LINE|L1	6000	NR_036506	100192204	Hs.714691	NR_036506	ENSG00000206448	PPIAP30	-	peptidylprolyl isomerase A pseudogene 30	pseudo
peak982	chr19	3254407	3254965	+	1	NA	intron (NR_033342, intron 2 of 12)	(TCCA)n|Simple_repeat|Simple_repeat	29203	NR_033342	60680	Hs.655747	NM_021938	ENSG00000161082	CELF5	BRUNOL-5|BRUNOL5|CELF-5	CUGBP Elav-like family member 5	protein-coding
peak1730	chr5	2219149	2219873	+	1	NA	Intergenic	(TCCA)n|Simple_repeat|Simple_repeat	92804	NR_104616	100506858	Hs.445071	NR_104616		LOC100506858	-	uncharacterized LOC100506858	ncRNA
peak1722	chr5	1041504	1048805	+	1	NA	Intergenic	(TGAG)n|Simple_repeat|Simple_repeat	17935	NR_039778	100616479		NR_039778	ENSG00000263834	MIR4635	-	microRNA 4635	ncRNA
peak110	chr1	142615138	142616081	+	1	NA	Intergenic	L1MA3|LINE|L1	97996	NR_046228	100874392	Hs.648245	NR_046228		ANKRD20A12P	-	ankyrin repeat domain 20 family member A12, pseudogene	pseudo
peak1431	chr21	42438891	42439083	+	1	NA	Intergenic	(CA)n|Simple_repeat|Simple_repeat	81004	NR_024100	284835	Hs.106234	NR_024100	ENSG00000226496	LINC00323	C21orf130|NCRNA00323|PRED42	long intergenic non-protein coding RNA 323	ncRNA
peak304	chr10	134327659	134328282	+	1	NA	Intergenic	(TG)n|Simple_repeat|Simple_repeat	-23313	NM_005539	3632	Hs.523360	NM_005539	ENSG00000068383	INPP5A	5PTASE	inositol polyphosphate-5-phosphatase A	protein-coding
peak521	chr12	132072905	132073269	+	1	NA	Intergenic	(GAATG)n|Simple_repeat|Simple_repeat	59579	NR_146868	105370085	Hs.739274	NR_146868		LINC02414	-	long intergenic non-protein coding RNA 2414	ncRNA
peak2120	chr8	124671282	124672251	+	1	NA	Intergenic	(TCCA)n|Simple_repeat|Simple_repeat	-6576	NM_001081675	340359	Hs.450252	NM_001081675	ENSG00000175946	KLHL38	C8ORFK36	kelch like family member 38	protein-coding
peak1282	chr2	240564385	240565797	+	1	NA	Intergenic	Intergenic	-119463	NR_037808	150935	Hs.555582	NR_037808		LOC150935	-	uncharacterized LOC150935	ncRNA
peak1681	chr4	39814330	39816431	+	1	NA	Intergenic	Intergenic	115716	NM_001312647	3093	Hs.50308	NM_005339	ENSG00000078140	UBE2K	E2-25K|HIP2|HYPG|LIG|UBC1	ubiquitin conjugating enzyme E2 K	protein-coding
peak478	chr12	118231143	118232564	+	1	NA	intron (NM_173598, intron 3 of 19)	intron (NM_173598, intron 3 of 19)	174175	NM_173598	283455	Hs.375836	NM_173598	ENSG00000171435	KSR2	-	kinase suppressor of ras 2	protein-coding
peak1322	chr20	25582087	25582581	+	1	NA	Intergenic	(CA)n|Simple_repeat|Simple_repeat	-16167	NM_025176	22981	Hs.631508	NM_025176	ENSG00000101004	NINL	NLP	ninein like	protein-coding
peak1749	chr5	6447393	6448633	+	1	NA	promoter-TSS (NM_001145161)	promoter-TSS (NM_001145161)	-723	NM_001145161	134111	Hs.126856	NM_001145161	ENSG00000215218	UBE2QL1	-	ubiquitin conjugating enzyme E2 Q family like 1	protein-coding
peak1468	chr21	47011298	47011923	+	1	NA	Intergenic	(CA)n|Simple_repeat|Simple_repeat	-1958	NR_146912	105372840	Hs.406003	NR_146912	ENSG00000233922	LINC01694	-	long intergenic non-protein coding RNA 1694	ncRNA
peak1667	chr4	8323095	8323178	+	1	NA	intron (NR_149126, intron 1 of 1)	HAL1-2a_MD|LINE|L1	1233	NR_149126	105374374	Hs.145224	NR_149125	ENSG00000249145	LINC02517	-	long intergenic non-protein coding RNA 2517	ncRNA
peak938	chr18	51949924	51950028	+	1	NA	Intergenic	(CAGAGA)n|Simple_repeat|Simple_repeat	63078	NM_001288982	162681	Hs.208701	NM_173529	ENSG00000166845	C18orf54	LAS2	chromosome 18 open reading frame 54	protein-coding
peak377	chr11	68877881	68878184	+	1	NA	Intergenic	(TCCA)n|Simple_repeat|Simple_repeat	27388	NR_036122	100422846		NR_036122	ENSG00000265539	MIR3164	-	microRNA 3164	ncRNA
peak1369	chr20	57916293	57916823	+	1	NA	Intergenic	(TG)n|Simple_repeat|Simple_repeat	41076	NM_207034	1908	Hs.1408	NM_000114	ENSG00000124205	EDN3	ET-3|ET3|HSCR4|PPET3|WS4B	endothelin 3	protein-coding
peak481	chr12	119567809	119568199	+	1	NA	intron (NM_194286, intron 7 of 12)	(TGGA)n|Simple_repeat|Simple_repeat	46285	NR_134996	105370024	Hs.679286	NR_134996	ENSG00000256884	LOC105370024	-	uncharacterized LOC105370024	ncRNA
peak387	chr11	70622899	70623543	+	1	NA	intron (NM_012309, intron 11 of 22)	(TCCA)n|Simple_repeat|Simple_repeat	-85674	NR_073536	220070	Hs.326766	NM_145308	ENSG00000171671	SHANK2-AS3	C11orf76	SHANK2 antisense RNA 3	ncRNA
peak490	chr12	126811452	126812243	+	1	NA	Intergenic	(TG)n|Simple_repeat|Simple_repeat	-98845	NR_146291	105370059		NR_146291		LINC02350	-	long intergenic non-protein coding RNA 2350	ncRNA
peak1523	chr22	45000378	45000882	+	1	NA	Intergenic	(CA)n|Simple_repeat|Simple_repeat	20669	NR_044991	414351	Hs.572878	NR_044991		LINC00229	C22orf10|NCRNA00229|dJ474I12.C22.2	long intergenic non-protein coding RNA 229	ncRNA
peak556	chr13	90966671	90966880	+	1	NA	Intergenic	(CA)n|Simple_repeat|Simple_repeat	83339	NR_030754	693207		NR_030754	ENSG00000283783	MIR622	MIRN622|hsa-mir-622	microRNA 622	ncRNA
peak2110	chr8	72667161	72667646	+	1	NA	Intergenic	(TG)n|Simple_repeat|Simple_repeat	-87955	NR_033652	100132891	Hs.137674	NR_033651	ENSG00000235531	MSC-AS1	-	MSC antisense RNA 1	ncRNA
peak2034	chr7	156241544	156242272	+	1	NA	Intergenic	HAL1-2a_MD|LINE|L1	-3626	NR_038232	285889	Hs.407095	NR_038232	ENSG00000233878	LOC285889	-	uncharacterized LOC285889	ncRNA
peak348	chr11	35877843	35878311	+	1	NA	Intergenic	(TGGA)n|Simple_repeat|Simple_repeat	-87454	NM_001304264	143458	Hs.745134	NM_174902	ENSG00000179241	LDLRAD3	LRAD3	low density lipoprotein receptor class A domain containing 3	protein-coding
peak2060	chr8	3551241	3551606	+	1	NA	intron (NM_033225, intron 7 of 69)	intron (NM_033225, intron 7 of 69)	-965432	NR_125425	101927815	Hs.571467	NR_125423	ENSG00000254319	LOC101927815	-	uncharacterized LOC101927815	ncRNA
peak1257	chr2	235878527	235878779	+	1	NA	intron (NM_014521, intron 1 of 5)	(CA)n|Simple_repeat|Simple_repeat	18025	NM_014521	23677	Hs.516777	NM_014521	ENSG00000130147	SH3BP4	BOG25|TTP	SH3 domain binding protein 4	protein-coding
peak1423	chr21	40384653	40385172	+	1	NA	Intergenic	Intergenic	-35212	NR_109962	101928435	Hs.385528	NR_109962	ENSG00000232837	LINC01700	-	long intergenic non-protein coding RNA 1700	ncRNA
peak689	chr15	101682079	101682463	+	1	NA	Intergenic	(CCCA)n|Simple_repeat|Simple_repeat	109866	NM_014918	22856	Hs.110488	NM_014918	ENSG00000131873	CHSY1	CHSY|CSS1|ChSy-1|TPBS	chondroitin sulfate synthase 1	protein-coding
peak1142	chr2	16125449	16126168	+	1	NA	Intergenic	(TG)n|Simple_repeat|Simple_repeat	-43437	NM_001329968	10408	Hs.651453	NM_006316	ENSG00000233718	MYCNOS	MYCN-AS1|N-CYM|NCYM|NYCM	MYCN opposite strand	protein-coding
peak1317	chr20	23764119	23764586	+	1	NA	Intergenic	(CACCAT)n|Simple_repeat|Simple_repeat	-32778	NM_001898	1469	Hs.123114	NM_001898	ENSG00000170373	CST1	-	cystatin SN	protein-coding
peak1750	chr5	6589969	6590343	+	1	NA	Intergenic	L1MC4|LINE|L1	6767	NR_024424	255167	Hs.435515	NR_024423	ENSG00000250056	LINC01018	SRHC	long intergenic non-protein coding RNA 1018	ncRNA
peak1830	chr6	13590737	13591483	+	1	NA	intron (NM_031244, intron 4 of 9)	(TG)n|Simple_repeat|Simple_repeat	16251	NM_012241	23408	Hs.567431	NM_012241	ENSG00000124523	SIRT5	SIR2L5	sirtuin 5	protein-coding
peak353	chr11	44963623	44963926	+	1	NA	intron (NM_001258323, intron 1 of 7)	(CA)n|Simple_repeat|Simple_repeat	7985	NM_001258320	9537	Hs.554791	NM_006034	ENSG00000175274	TP53I11	PIG11	tumor protein p53 inducible protein 11	protein-coding
peak1331	chr20	35024788	35025085	+	1	NA	intron (NM_014902, intron 2 of 12)	(CA)n|Simple_repeat|Simple_repeat	-64882	NM_001042486	22839	Hs.249600	NM_014902	ENSG00000080845	DLGAP4	DAP-4|DAP4|DLP4|SAPAP-4|SAPAP4	DLG associated protein 4	protein-coding
peak1699	chr4	154583705	154584503	+	1	NA	intron (NR_134873, intron 2 of 2)	(ATGGTG)n|Simple_repeat|Simple_repeat	-21300	NM_001318789	7097	Hs.519033	NM_003264	ENSG00000137462	TLR2	CD282|TIL4	toll like receptor 2	protein-coding
peak173	chr10	1645150	1645376	+	1	NA	intron (NM_018702, intron 1 of 9)	(CA)n|Simple_repeat|Simple_repeat	56308	NR_152792	642394	Hs.568831	NM_001098830	ENSG00000205696	ADARB2-AS1	C10orf109|NCRNA00168	ADARB2 antisense RNA 1	ncRNA
peak1894	chr6	166501423	166501597	+	1	NA	Intergenic	(TG)n|Simple_repeat|Simple_repeat	-9698	NR_147704	729681	Hs.520550	NR_147704		LOC729681	-	uncharacterized LOC729681	ncRNA
peak16	chr1	4556359	4556801	+	1	NA	Intergenic	(CA)n|Simple_repeat|Simple_repeat	-74967	NR_147025	105376679		NR_147025	ENSG00000232596	LINC01646	-	long intergenic non-protein coding RNA 1646	ncRNA
peak888	chr17	72564528	72565430	+	1	NA	Intergenic	(TG)n|Simple_repeat|Simple_repeat	-1497	NM_001324076	100130520		NM_001324073	ENSG00000284690	CD300H	CD300Hs	CD300c molecule-like	protein-coding
peak1635	chr4	3594804	3595867	+	1	NA	Intergenic	L1MEf|LINE|L1	16739	NR_040045	285492	Hs.145563	NM_173661		LINC00955	-	long intergenic non-protein coding RNA 955	ncRNA
peak2287	chr9	137720362	137720771	+	1	NA	intron (NM_001278074, intron 63 of 65)	(CA)n|Simple_repeat|Simple_repeat	20649	NR_039691	100616333		NR_039691	ENSG00000264744	MIR3689C	-	microRNA 3689c	ncRNA
peak1466	chr21	46920104	46920317	+	1	NA	intron (NM_030582, intron 31 of 41)	(TG)n|Simple_repeat|Simple_repeat	22030	NR_106873	102465489		NR_106873	ENSG00000275167	MIR6815	hsa-mir-6815	microRNA 6815	ncRNA
peak597	chr14	94188905	94189056	+	1	NA	intron (NM_178013, intron 4 of 4)	HAL1-2a_MD|LINE|L1	65786	NM_178013	145270	Hs.432401	NM_178004	ENSG00000175785	PRIMA1	PRIMA	proline rich membrane anchor 1	protein-coding
peak2156	chr8	142712072	142712356	+	1	NA	Intergenic	(TG)n|Simple_repeat|Simple_repeat	155460	NR_031636	100302147		NR_031636	ENSG00000221768	MIR1302-7	MIRN1302-7|hsa-mir-1302-7	microRNA 1302-7	ncRNA
peak1148	chr2	23426314	23426645	+	1	NA	Intergenic	(CA)n|Simple_repeat|Simple_repeat	-181819	NM_052920	114818	Hs.130593	NM_025067	ENSG00000119771	KLHL29	KBTBD9	kelch like family member 29	protein-coding
peak1580	chr3	25281433	25281648	+	1	NA	intron (NM_001290216, intron 4 of 10)	L1MA4A|LINE|L1	-100753	NM_001290300	5915	Hs.543218	NM_000965	ENSG00000077092	RARB	HAP|MCOPS12|NR1B2|RARbeta1|RRB2	retinoic acid receptor beta	protein-coding
peak747	chr16	50726567	50727125	+	1	NA	Intergenic	(TG)n|Simple_repeat|Simple_repeat	-4204	NM_022162	64127	Hs.592072	NM_022162	ENSG00000167207	NOD2	ACUG|BLAU|BLAUS|CARD15|CD|CLR16.3|IBD1|NLRC2|NOD2B|PSORAS1|YAOS	nucleotide binding oligomerization domain containing 2	protein-coding
peak97	chr1	56663379	56663576	+	1	NA	Intergenic	(CA)n|Simple_repeat|Simple_repeat	-217158	NR_147163	105378744	Hs.183974	NR_147163	ENSG00000223956	LINC01767	-	long intergenic non-protein coding RNA 1767	ncRNA
peak527	chr12	132874280	132875363	+	1	NA	intron (NM_001122636, intron 1 of 10)	intron (NM_001122636, intron 1 of 10)	22844	NR_024563	100130238	Hs.536338	NR_024563		LOC100130238	-	uncharacterized LOC100130238	ncRNA
peak1206	chr2	127434778	127435176	+	1	NA	intron (NM_016815, intron 1 of 2)	(TGAG)n|Simple_repeat|Simple_repeat	21466	NM_016815	2995	Hs.59138	NM_002101	ENSG00000136732	GYPC	CD236|CD236R|GE|GE:GPC:GPD:GYPD|GPC|GPD|GYPD|PAS-2|PAS-2'	glycophorin C (Gerbich blood group)	protein-coding
peak421	chr11	134609010	134610772	+	1	NA	intron (NR_147836, intron 1 of 1)	(TG)n|Simple_repeat|Simple_repeat	4052	NR_147836	729305	Hs.148365	NR_147836	ENSG00000251226	LOC729305	-	uncharacterized LOC729305	ncRNA
peak1307	chr20	12262387	12262579	+	1	NA	Intergenic	L1MA3|LINE|L1	363970	NM_001282551	22903	Hs.709366	NM_014962	ENSG00000132640	BTBD3	dJ742J24.1	BTB domain containing 3	protein-coding
peak378	chr11	68966407	68966606	+	1	NA	Intergenic	(TCCA)n|Simple_repeat|Simple_repeat	-27476	NR_104161	338694	Hs.564235	NR_104161	ENSG00000261070	LOC338694	-	uncharacterized LOC338694	ncRNA
peak867	chr17	47944327	47944517	+	1	NA	Intergenic	(TGGG)n|Simple_repeat|Simple_repeat	-19043	NM_001077504	255061	Hs.652130	NM_170685	ENSG00000176358	TAC4	EK|HK-1|HK1|PPT-C	tachykinin 4	protein-coding
peak782	chr16	82436470	82436760	+	1	NA	Intergenic	(TG)n|Simple_repeat|Simple_repeat	-223784	NM_001257	1012	Hs.654386	NM_001257	ENSG00000140945	CDH13	CDHH|P105	cadherin 13	protein-coding
peak1776	chr5	92826403	92827056	+	1	NA	intron (NR_021491, intron 4 of 5)	HAL1-2a_MD|LINE|L1	80320	NR_109825	441094	Hs.457407	NR_015369	ENSG00000237187	NR2F1-AS1	-	NR2F1 antisense RNA 1	ncRNA
peak1771	chr5	73357038	73357416	+	1	NA	Intergenic	(TG)n|Simple_repeat|Simple_repeat	246923	NR_105009	102503429	Hs.519391	NR_105009	ENSG00000248942	LINC01335	-	long intergenic non-protein coding RNA 1335	ncRNA
peak1400	chr21	10894879	10895215	+	1	NA	Intergenic	Intergenic	95896	NM_199260	7179	Hs.122986	NM_199259	ENSG00000274391	TPTE	CT44|PTEN2	transmembrane phosphatase with tensin homology	protein-coding
peak1304	chr20	10691677	10691831	+	1	NA	Intergenic	(TG)n|Simple_repeat|Simple_repeat	-37060	NM_000214	182	Hs.224012	NM_000214	ENSG00000101384	JAG1	AGS|AGS1|AHD|AWS|CD339|HJ1|JAGL1	jagged 1	protein-coding
peak617	chr14	99176744	99177026	+	1	NA	Intergenic	(TG)n|Simple_repeat|Simple_repeat	-1065	NM_001346979	283598	Hs.448754	NM_182560	ENSG00000176605	C14orf177	-	chromosome 14 open reading frame 177	protein-coding
peak2242	chr9	117693348	117693630	+	1	NA	promoter-TSS (NM_001252290)	promoter-TSS (NM_001252290)	-614	NM_001252290	944	Hs.494901	NM_001244	ENSG00000106952	TNFSF8	CD153|CD30L|CD30LG|TNLG3A	TNF superfamily member 8	protein-coding
peak1534	chr22	47555097	47555519	+	1	NA	intron (NM_014346, intron 12 of 12)	(CA)n|Simple_repeat|Simple_repeat	-186013	NR_144462	339685	Hs.434351	NR_038922	ENSG00000224715	LOC339685	-	uncharacterized LOC339685	ncRNA
peak1151	chr2	29439556	29440256	+	1	NA	intron (NM_001353765, intron 4 of 9)	(TG)n|Simple_repeat|Simple_repeat	6860	NM_001353765	238	Hs.654469	NM_004304	ENSG00000171094	ALK	CD246|NBLST3	ALK receptor tyrosine kinase	protein-coding
peak1616	chr3	194664106	194664353	+	1	NA	Intergenic	CT-rich|Low_complexity|Low_complexity	-151088	NR_104188	100874528	Hs.581659	NR_104188	ENSG00000233303	XXYLT1-AS1	-	XXYLT1 antisense RNA 1	ncRNA
peak849	chr17	31255686	31255885	+	1	NA	intron (NM_001033504, intron 1 of 6)	intron (NM_001033504, intron 1 of 6)	857	NM_015544	26022	Hs.3447	NM_015544	ENSG00000006042	TMEM98	TADA1	transmembrane protein 98	protein-coding
peak2025	chr7	153976091	153976281	+	1	NA	intron (NM_001290253, intron 1 of 5)	(TG)n|Simple_repeat|Simple_repeat	-26111	NM_001936	1804	Hs.490684	NM_001936	ENSG00000130226	DPP6	DPL1|DPPX|MRD33|VF2	dipeptidyl peptidase like 6	protein-coding
peak2271	chr9	136249310	136249518	+	1	NA	intron (NR_103997, intron 2 of 13)	HAL1-2a_MD|LINE|L1	-4594	NM_001280788	6836	Hs.512465	NM_033161	ENSG00000148248	SURF4	ERV29	surfeit 4	protein-coding
peak1788	chr5	149034424	149035218	+	1	NA	Intergenic	(CA)n|Simple_repeat|Simple_repeat	73686	NM_001001669	389337	Hs.256206	NM_001001669	ENSG00000183111	ARHGEF37	-	Rho guanine nucleotide exchange factor 37	protein-coding
peak779	chr16	81659806	81660881	+	1	NA	intron (NM_198390, intron 3 of 20)	intron (NM_198390, intron 3 of 20)	15390	NR_106759	102465251		NR_106759	ENSG00000275109	MIR6504	hsa-mir-6504	microRNA 6504	ncRNA
peak1373	chr20	59075374	59076486	+	1	NA	Intergenic	(ATGGTG)n|Simple_repeat|Simple_repeat	22761	NR_039758	100616362		NR_039758	ENSG00000266140	MIR4533	-	microRNA 4533	ncRNA
peak751	chr16	55477160	55477445	+	1	NA	intron (NR_147198, intron 4 of 6)	(CA)n|Simple_repeat|Simple_repeat	18907	NR_147198	107984884	Hs.666473	NR_147198		MMP2-AS1	-	MMP2 antisense RNA 1	ncRNA
peak270	chr10	120263660	120263911	+	1	NA	Intergenic	A-rich|Low_complexity|Low_complexity	91375	NM_004248	2834	Hs.248119	NM_004248	ENSG00000119973	PRLHR	GPR10|GR3|PrRPR	prolactin releasing hormone receptor	protein-coding
peak1807	chr5	176015173	176015627	+	1	NA	intron (NM_017675, intron 21 of 31)	(TGAG)n|Simple_repeat|Simple_repeat	21731	NM_052899	114787	Hs.150549	NM_052899	ENSG00000169258	GPRIN1	GRIN1	G protein regulated inducer of neurite outgrowth 1	protein-coding
peak126	chr1	200976535	200976846	+	1	NA	intron (NM_001252103, intron 3 of 33)	(CA)n|Simple_repeat|Simple_repeat	16138	NM_001252100	23046	Hs.169182	NM_017596	ENSG00000116852	KIF21B	-	kinesin family member 21B	protein-coding
peak1679	chr4	38734888	38735695	+	1	NA	Intergenic	HAL1-2a_MD|LINE|L1	49320	NM_001017388	81793	Hs.120551	NM_030956	ENSG00000174123	TLR10	CD290	toll like receptor 10	protein-coding
peak957	chr18	75669162	75669981	+	1	NA	Intergenic	HAL1-2a_MD|LINE|L1	36112	NR_104127	101927715	Hs.385670	NR_104127		LINC01029	-	long intergenic non-protein coding RNA 1029	ncRNA
peak1747	chr5	4843154	4844036	+	1	NA	Intergenic	Intergenic	70001	NR_104619	101929153	Hs.385526	NR_104619	ENSG00000249521	LINC02114	-	long intergenic non-protein coding RNA 2114	ncRNA
peak1729	chr5	2160651	2161146	+	1	NA	Intergenic	(TCCA)n|Simple_repeat|Simple_repeat	151417	NR_104616	100506858	Hs.445071	NR_104616		LOC100506858	-	uncharacterized LOC100506858	ncRNA
peak1672	chr4	15942101	15942304	+	1	NA	Intergenic	(CA)n|Simple_repeat|Simple_repeat	-1839	NM_005130	9982	Hs.1690	NM_005130	ENSG00000137440	FGFBP1	FGF-BP|FGF-BP1|FGFBP|FGFBP-1|HBP17	fibroblast growth factor binding protein 1	protein-coding
peak749	chr16	52787742	52788716	+	1	NA	Intergenic	(CA)n|Simple_repeat|Simple_repeat	-147342	NR_033920	643714	Hs.662199	NR_033920	ENSG00000249231	CASC16	LINC00918	cancer susceptibility 16 (non-protein coding)	ncRNA
peak774	chr16	80776373	80776860	+	1	NA	intron (NM_152342, intron 1 of 6)	(TGGA)n|Simple_repeat|Simple_repeat	61559	NM_152342	124359	Hs.60257	NM_152342	ENSG00000166446	CDYL2	PCCP1	chromodomain Y like 2	protein-coding
peak2082	chr8	23201861	23202180	+	1	NA	intron (NM_002318, intron 3 of 13)	(TG)n|Simple_repeat|Simple_repeat	8299	NR_038323	100507156	Hs.661130	NR_038323	ENSG00000253837	LOC100507156	-	uncharacterized LOC100507156	ncRNA
peak2177	chr9	2203078	2203293	+	1	NA	Intergenic	L1MCa|LINE|L1	44729	NM_001289400	6595	Hs.298990	NM_003070	ENSG00000080503	SMARCA2	BAF190|BRM|NCBRS|SNF2|SNF2L2|SNF2LA|SWI2|Sth1p|hBRM|hSNF2a	SWI/SNF related, matrix associated, actin dependent regulator of chromatin, subfamily a, member 2	protein-coding
peak735	chr16	33416376	33416760	+	1	NA	Intergenic	AluJr|SINE|Alu	-117866	NR_033866	390705	Hs.278513	NR_033866		LOC390705	-	protein phosphatase 2 regulatory subunit B'', beta pseudogene	pseudo
peak1718	chr5	517296	518115	+	1	NA	intron (NM_001284351, intron 1 of 16)	(TCCA)n|Simple_repeat|Simple_repeat	6844	NM_001284351	6550	Hs.658120	NM_004174	ENSG00000066230	SLC9A3	DIAR8|NHE-3|NHE3	solute carrier family 9 member A3	protein-coding
peak665	chr15	57571040	57571232	+	1	NA	promoter-TSS (NR_145748)	promoter-TSS (NR_145748)	-281	NR_145748	109616990		NR_145748	ENSG00000239035	SNORD13D	-	small nucleolar RNA, C/D box 13D	snoRNA
peak1792	chr5	153977762	153977904	+	1	NA	Intergenic	(TGGA)n|Simple_repeat|Simple_repeat	-2201	NR_036094	100422950		NR_036094	ENSG00000264760	MIR3141	mir-3141	microRNA 3141	ncRNA
peak1319	chr20	23871705	23871864	+	1	NA	Intergenic	(CACCAT)n|Simple_repeat|Simple_repeat	-11404	NM_001900	1473	Hs.121489	NM_001900	ENSG00000170367	CST5	-	cystatin D	protein-coding
peak552	chr13	36532030	36532569	+	1	NA	intron (NM_004734, intron 3 of 17)	(CCA)n|Simple_repeat|Simple_repeat	-102301	NM_001195416	9201	Hs.507755	NM_004734	ENSG00000133083	DCLK1	CL1|CLICK1|DCAMKL1|DCDC3A|DCLK	doublecortin like kinase 1	protein-coding
peak1028	chr19	16179914	16180520	+	1	NA	intron (NM_001145160, intron 1 of 8)	(TG)n|Simple_repeat|Simple_repeat	1900	NM_001145160	7171	Hs.631618	NM_003290	ENSG00000167460	TPM4	HEL-S-108	tropomyosin 4	protein-coding
peak612	chr14	97518354	97518729	+	1	NA	Intergenic	(CA)n|Simple_repeat|Simple_repeat	-102653	NR_146554	105370648		NR_146554	ENSG00000259110	LINC02304	-	long intergenic non-protein coding RNA 2304	ncRNA
peak96	chr1	55468605	55468739	+	1	NA	intron (NM_057176, intron 1 of 3)	HAL1-2a_MD|LINE|L1	4055	NM_057176	7809	Hs.151291	NM_057176	ENSG00000162399	BSND	BART|DFNB73	barttin CLCNK type accessory beta subunit	protein-coding
peak2252	chr9	128747441	128747653	+	1	NA	Intergenic	(CACCAT)n|Simple_repeat|Simple_repeat	237069	NM_001134778	5090	Hs.428027	NM_006195	ENSG00000167081	PBX3	-	PBX homeobox 3	protein-coding
peak419	chr11	133771691	133772457	+	1	NA	promoter-TSS (NR_024344)	promoter-TSS (NR_024344)	-439	NR_024344	283174	Hs.504370	NM_001001873	ENSG00000280237	MIR4697HG	LINC00947	MIR4697 host gene	ncRNA
peak1195	chr2	113085415	113085642	+	1	NA	intron (NM_198581, intron 11 of 11)	AluSz6|SINE|Alu	52350	NM_198581	376940	Hs.190477	NM_198581	ENSG00000188177	ZC3H6	ZC3HDC6	zinc finger CCCH-type containing 6	protein-coding
peak500	chr12	129509349	129510090	+	1	NA	Intergenic	(CA)n|Simple_repeat|Simple_repeat	-84516	NR_104172	283352	Hs.665667	NR_104172	ENSG00000249196	TMEM132D-AS1	-	TMEM132D antisense RNA 1	ncRNA
peak962	chr18	76366065	76366865	+	1	NA	Intergenic	(CA)n|Simple_repeat|Simple_repeat	-373810	NM_171999	27164	Hs.700557	NM_171999	ENSG00000256463	SALL3	ZNF796	spalt like transcription factor 3	protein-coding
peak44	chr1	10913229	10914062	+	1	NA	Intergenic	(CACCAT)n|Simple_repeat|Simple_repeat	-56912	NM_001079843	54897	Hs.439894	NM_017766	ENSG00000130940	CASZ1	CAS11|CST|SRG|ZNF693|dJ734G22.1	castor zinc finger 1	protein-coding
peak736	chr16	33840986	33841314	+	1	NA	Intergenic	HAL1-3A_ME|LINE|L1	269306	NR_130771	104644205	Hs.742548	NR_130771		ENPP7P13	DUNQU1	ectonucleotide pyrophosphatase/phosphodiesterase 7 pseudogene 13	pseudo
peak1074	chr19	41746024	41746996	+	1	NA	intron (NM_001278599, intron 7 of 16)	intron (NM_001278599, intron 7 of 16)	13850	NM_001278599	558	Hs.590970	NM_001699	ENSG00000167601	AXL	ARK|JTK11|Tyro7|UFO	AXL receptor tyrosine kinase	protein-coding
peak22	chr1	5548158	5548474	+	1	NA	Intergenic	(TCCA)n|Simple_repeat|Simple_repeat	-75815	NR_039612
peak1584	chr3	38996023	38996227	+	1	NA	intron (NM_001349253, intron 3 of 29)	(CAAA)n|Simple_repeat|Simple_repeat	-4073	NM_014139	11280	Hs.591657	NM_014139	ENSG00000168356	SCN11A	FEPS3|HSAN7|NAV1.9|NaN|PN5|SCN12A|SNS-2	sodium voltage-gated channel alpha subunit 11	protein-coding
peak441	chr12	57710851	57711129	+	1	NA	intron (NM_001351213, intron 1 of 22)	AluJb|SINE|Alu	24238	NM_001351209	22864	Hs.443673	NM_014925	ENSG00000179912	R3HDM2	CAG6|PR01365	R3H domain containing 2	protein-coding
peak2095	chr8	38775752	38776255	+	1	NA	intron (NM_021623, intron 2 of 12)	(CA)n|Simple_repeat|Simple_repeat	17250	NM_021623	59339	Hs.369123	NM_021623	ENSG00000169499	PLEKHA2	TAPP2	pleckstrin homology domain containing A2	protein-coding
peak160	chr1	236264569	236265434	+	1	NA	Intergenic	(TG)n|Simple_repeat|Simple_repeat	-36520	NM_002508	4811	Hs.356624	NM_002508	ENSG00000116962	NID1	NID	nidogen 1	protein-coding
peak2257	chr9	132172476	132172888	+	1	NA	Intergenic	(CACCAT)n|Simple_repeat|Simple_repeat	73480	NR_120686	100506119	Hs.624047	NR_120685	ENSG00000233901	LINC01503	-	long intergenic non-protein coding RNA 1503	ncRNA
peak144	chr1	229025029	229025166	+	1	NA	Intergenic	AluJb|SINE|Alu	154273	NM_021205	58480	Hs.647774	NM_021205	ENSG00000116574	RHOU	ARHU|CDC42L1|G28K|WRCH1|hG28K	ras homolog family member U	protein-coding
peak2001	chr7	129791811	129792681	+	1	NA	Intergenic	(CA)n|Simple_repeat|Simple_repeat	10675	NR_149034	100128325	Hs.105944	NR_149033	ENSG00000229196	LOC100128325	-	uncharacterized LOC100128325	ncRNA
peak1123	chr2	5585062	5585335	+	1	NA	Intergenic	(TG)n|Simple_repeat|Simple_repeat	246052	NR_110580	102723818	Hs.128107	NR_110580		LINC01248	-	long intergenic non-protein coding RNA 1248	ncRNA
peak4	chr1	2258471	2258984	+	1	NA	intron (NM_024848, intron 12 of 13)	(CAGAGA)n|Simple_repeat|Simple_repeat	25373	NR_024489	100129534	Hs.655313	NM_001127577	ENSG00000269896	LOC100129534	-	small nuclear ribonucleoprotein polypeptide N pseudogene	pseudo
peak1187	chr2	106305916	106306324	+	1	NA	Intergenic	(TG)n|Simple_repeat|Simple_repeat	-55400	NM_003581	8440	Hs.529244	NM_003581	ENSG00000071051	NCK2	GRB4|NCKbeta	NCK adaptor protein 2	protein-coding
peak186	chr10	5539605	5540192	+	1	NA	TTS (NM_017422)	TTS (NM_017422)	1635	NM_017422	51806	Hs.180142	NM_017422	ENSG00000178372	CALML5	CLSP	calmodulin like 5	protein-coding
peak261	chr10	105795617	105795992	+	1	NA	intron (NM_000494, intron 48 of 55)	(TG)n|Simple_repeat|Simple_repeat	12140	NR_030760	100126326		NR_030760	ENSG00000283788	MIR936	MIRN936|hsa-mir-936	microRNA 936	ncRNA
peak1119	chr2	3141528	3141914	+	1	NA	Intergenic	(CA)n|Simple_repeat|Simple_repeat	-11923	NR_110228	101927554	Hs.638446	NR_110228	ENSG00000234423	LINC01250	-	long intergenic non-protein coding RNA 1250	ncRNA
peak674	chr15	79285576	79285692	+	1	NA	intron (NM_153815, intron 7 of 13)	(TG)n|Simple_repeat|Simple_repeat	12368	NM_153815	5923	Hs.459035	NM_002891	ENSG00000058335	RASGRF1	CDC25|CDC25L|GNRP|GRF1|GRF55|H-GRF55|PP13187|ras-GRF1	Ras protein specific guanine nucleotide releasing factor 1	protein-coding
peak704	chr16	9246975	9247718	+	1	NA	Intergenic	(TG)n|Simple_repeat|Simple_repeat	61809	NM_014117	29035	Hs.221497	NM_014117	ENSG00000182831	C16orf72	PRO0149	chromosome 16 open reading frame 72	protein-coding
peak1966	chr7	47738854	47740023	+	1	NA	Intergenic	(CACCAT)n|Simple_repeat|Simple_repeat	44596	NM_001123065	401335	Hs.520816	NM_001123065		C7orf65	-	chromosome 7 open reading frame 65	protein-coding
peak1159	chr2	60694818	60695156	+	1	NA	intron (NM_138559, intron 3 of 4)	(TGG)n|Simple_repeat|Simple_repeat	-76477	NR_132992	106660609	Hs.565545	NR_132991	ENSG00000223929	MIR4432HG	-	MIR4432 host gene	ncRNA
peak1480	chr22	25883274	25884015	+	1	NA	Intergenic	(TGGA)n|Simple_repeat|Simple_repeat	32031	NR_106875	102466198		NR_106875	ENSG00000277872	MIR6817	hsa-mir-6817	microRNA 6817	ncRNA
peak840	chr17	21139239	21139722	+	1	NA	Intergenic	(TCCA)n|Simple_repeat|Simple_repeat	17098	NM_152914	256302	Hs.654713	NM_152914	ENSG00000274180	NATD1	C17orf103|Gtlf3b	N-acetyltransferase domain containing 1	protein-coding
peak1105	chr2	1408869	1409302	+	1	NA	Intergenic	(TCCA)n|Simple_repeat|Simple_repeat	-8148	NM_001206745	7173	Hs.467554	NM_000547	ENSG00000115705	TPO	MSA|TDH2A|TPX	thyroid peroxidase	protein-coding
peak641	chr15	20457639	20457910	+	1	NA	Intergenic	Intergenic	-30223	NR_038836	646096	Hs.448789	NR_038836	ENSG00000259156	CHEK2P2	-	checkpoint kinase 2 pseudogene 2	pseudo
peak1129	chr2	7907976	7908618	+	1	NA	Intergenic	(CA)n|Simple_repeat|Simple_repeat	131489	NR_110256	101929551	Hs.116006	NR_110256	ENSG00000226506	LOC101929551	-	uncharacterized LOC101929551	ncRNA
peak355	chr11	47025566	47025775	+	1	NA	intron (NR_103472, intron 2 of 7)	T-rich|Low_complexity|Low_complexity	67430	NM_024113	79096	Hs.368296	NM_024113	ENSG00000149179	C11orf49	-	chromosome 11 open reading frame 49	protein-coding
peak1958	chr7	40851043	40851232	+	1	NA	intron (NM_001193311, intron 14 of 14)	L1PA16|LINE|L1	168400	NR_110831	101928744	Hs.639767	NR_110831	ENSG00000232458	LINC01450	-	long intergenic non-protein coding RNA 1450	ncRNA
peak1503	chr22	37002847	37003078	+	1	NA	intron (NM_006078, intron 1 of 3)	(TG)n|Simple_repeat|Simple_repeat	-77685	NM_003753	8664	Hs.55682	NM_003753	ENSG00000100353	EIF3D	EIF3S7|eIF3-p66|eIF3-zeta	eukaryotic translation initiation factor 3 subunit D	protein-coding
peak1375	chr20	59357997	59358502	+	1	NA	Intergenic	(CA)n|Simple_repeat|Simple_repeat	218629	NR_039653	100616440		NR_039653	ENSG00000265617	MIR548AG2	-	microRNA 548ag-2	ncRNA
peak1930	chr7	1348948	1349129	+	1	NA	Intergenic	HAL1-2a_MD|LINE|L1	77020	NM_001080461	340260		NM_001080461	ENSG00000164853	UNCX	UNCX4.1	UNC homeobox	protein-coding
peak218	chr10	45283873	45284112	+	1	NA	Intergenic	(CA)n|Simple_repeat|Simple_repeat	-122772	NM_001123376	643236	Hs.292788	NM_001123376	ENSG00000187783	TMEM72	C10orf127|KSP37	transmembrane protein 72	protein-coding
peak1976	chr7	51844314	51844728	+	1	NA	Intergenic	(TG)n|Simple_repeat|Simple_repeat	-459963	NM_001346443	23242	Hs.99141	NM_015198	ENSG00000106078	COBL	-	cordon-bleu WH2 repeat protein	protein-coding
peak983	chr19	3322708	3323118	+	1	NA	Intergenic	(TGGA)n|Simple_repeat|Simple_repeat	-36648	NM_205843	4782	Hs.170131	NM_005597	ENSG00000141905	NFIC	CTF|CTF5|NF-I|NFI	nuclear factor I C	protein-coding
peak235	chr10	61068133	61068269	+	1	NA	intron (NM_001001971, intron 4 of 11)	(CCA)n|Simple_repeat|Simple_repeat	54151	NM_001166698	220965	Hs.607594	NM_198215	ENSG00000148541	FAM13C	FAM13C1	family with sequence similarity 13 member C	protein-coding
peak1185	chr2	105440719	105441191	+	1	NA	intron (NR_037883, intron 1 of 3)	(TGG)n|Simple_repeat|Simple_repeat	26979	NR_131235	100506421	Hs.437281	NR_037883	ENSG00000233639	LINC01158	PANTR1|linc-Brn1a|linc-POU3F3	long intergenic non-protein coding RNA 1158	ncRNA
peak1614	chr3	194072769	194073617	+	1	NA	Intergenic	(TG)n|Simple_repeat|Simple_repeat	-1136	NM_001291988	1370	Hs.528368	NM_001309	ENSG00000178772	CPN2	ACBP	carboxypeptidase N subunit 2	protein-coding
peak523	chr12	132172783	132173940	+	1	NA	Intergenic	Intergenic	-22271	NM_001261411	6433	Hs.308171	NM_004592	ENSG00000061936	SFSWAP	SFRS8|SWAP	splicing factor SWAP	protein-coding
peak2118	chr8	121411027	121411278	+	1	NA	intron (NM_014078, intron 6 of 6)	L1PA11|LINE|L1	-46486	NM_022045	27085	Hs.657656	NM_022045	ENSG00000172167	MTBP	MDM2BP	MDM2 binding protein	protein-coding
peak2221	chr9	94667256	94667985	+	1	NA	intron (NM_004560, intron 1 of 8)	(CA)n|Simple_repeat|Simple_repeat	44824	NM_001318204	4920	Hs.98255	NM_004560	ENSG00000169071	ROR2	BDB|BDB1|NTRKR2	receptor tyrosine kinase like orphan receptor 2	protein-coding
peak832	chr17	9618785	9619461	+	1	NA	intron (NM_153210, intron 14 of 14)	(TG)n|Simple_repeat|Simple_repeat	70269	NM_001267576	124739	Hs.709621	NM_153210	ENSG00000154914	USP43	-	ubiquitin specific peptidase 43	protein-coding
peak260	chr10	105596102	105596454	+	1	NA	intron (NM_014631, intron 1 of 13)	intron (NM_014631, intron 1 of 13)	18886	NM_014631	9644	Hs.678727	NM_014631	ENSG00000107957	SH3PXD2A	FISH|SH3MD1|TKS5	SH3 and PX domains 2A	protein-coding
peak2115	chr8	97184260	97184525	+	1	NA	Intergenic	(GAATG)n|Simple_repeat|Simple_repeat	-11372	NM_001001557	392255	Hs.492277	NM_001001557	ENSG00000156466	GDF6	BMP-13|BMP13|CDMP2|KFM|KFS|KFS1|KFSL|SGM1|SYNS4	growth differentiation factor 6	protein-coding
peak283	chr10	129858188	129858552	+	1	NA	intron (NR_136149, intron 2 of 3)	(CA)n|Simple_repeat|Simple_repeat	2319	NR_136150	105378553		NR_136149		AS-PTPRE	-	lncRNA antisense to PTPRE protein-coding gene	ncRNA
peak891	chr17	73088750	73088949	+	1	NA	intron (NM_004695, intron 2 of 6)	(TG)n|Simple_repeat|Simple_repeat	4813	NM_004695	9121	Hs.592095	NM_004695	ENSG00000170190	SLC16A5	MCT5|MCT6	solute carrier family 16 member 5	protein-coding
peak2151	chr8	141130603	141131015	+	1	NA	intron (NM_001321646, intron 16 of 21)	(TCCA)n|Simple_repeat|Simple_repeat	-20175	NR_144431	359809	Hs.26814	NR_144431	ENSG00000282164	PEG13	-	paternally expressed 13	ncRNA
peak2295	chr9	138471053	138471647	+	1	NA	intron (NR_034016, intron 3 of 5)	intron (NR_034016, intron 3 of 5)	4579	NR_034017	100130954	Hs.550769	NR_034016	ENSG00000237339	LINC01502	-	long intergenic non-protein coding RNA 1502	ncRNA
peak1027	chr19	16102286	16102494	+	1	NA	Intergenic	(CAGAGA)n|Simple_repeat|Simple_repeat	-24054	NR_026828	126536	Hs.131824	NR_026828	ENSG00000205396	LINC00661	-	long intergenic non-protein coding RNA 661	ncRNA
peak616	chr14	98971552	98971758	+	1	NA	Intergenic	(CA)n|Simple_repeat|Simple_repeat	-206295	NM_001346979	283598	Hs.448754	NM_182560	ENSG00000176605	C14orf177	-	chromosome 14 open reading frame 177	protein-coding
peak567	chr13	110760988	110761267	+	1	NA	Intergenic	Intergenic	-12922	NR_148221	105370361	Hs.134728	NR_148221		LOC105370361	-	uncharacterized LOC105370361	ncRNA
peak1141	chr2	13557223	13557507	+	1	NA	Intergenic	(CA)n|Simple_repeat|Simple_repeat	-410227	NR_038434	100506474	Hs.242196	NR_038434	ENSG00000225649	LOC100506474	-	uncharacterized LOC100506474	ncRNA
peak2066	chr8	8504372	8504914	+	1	NA	Intergenic	(CA)n|Simple_repeat|Simple_repeat	-55023	NM_194284	137075	Hs.183617	NM_194284	ENSG00000253958	CLDN23	CLDNL|hCG1646163	claudin 23	protein-coding
peak134	chr1	205445862	205446126	+	1	NA	Intergenic	(TG)n|Simple_repeat|Simple_repeat	-20780	NR_103783	101669762	Hs.666219	NR_103783		BLACAT1	LINC00912|linc-UBC1|onco-lncRNA-30	bladder cancer associated transcript 1 (non-protein coding)	ncRNA
peak371	chr11	64344815	64345076	+	1	NA	Intergenic	(TGGA)n|Simple_repeat|Simple_repeat	-13337	NM_001276326	116085	Hs.174424	NM_144585	ENSG00000197891	SLC22A12	OAT4L|RST|URAT1	solute carrier family 22 member 12	protein-coding
peak769	chr16	73320434	73321673	+	1	NA	Intergenic	(TGGG)n|Simple_repeat|Simple_repeat	-99651	NR_038234	100506172	Hs.434230	NR_038234	ENSG00000258779	LINC01568	-	long intergenic non-protein coding RNA 1568	ncRNA
peak390	chr11	72383979	72384180	+	1	NA	intron (NM_002599, intron 1 of 30)	(CA)n|Simple_repeat|Simple_repeat	1418	NM_002599	5138	Hs.503163	NM_002599	ENSG00000186642	PDE2A	CGS-PDE|PDE2A1|PED2A4|cGSPDE	phosphodiesterase 2A	protein-coding
peak226	chr10	47638835	47639661	+	1	NA	intron (NR_103827, intron 1 of 4)	(CA)n|Simple_repeat|Simple_repeat	1596	NR_103828	100996567	Hs.546758	NR_103827		ANTXRLP1	-	anthrax toxin receptor-like pseudogene 1	pseudo
peak281	chr10	129226743	129227326	+	1	NA	intron (NM_001380, intron 47 of 51)	(GTGTG)n|Simple_repeat|Simple_repeat	-120579	NM_001030013	594857	Hs.643423	NM_001030013	ENSG00000214285	NPS	-	neuropeptide S	protein-coding
peak1944	chr7	26682017	26682477	+	1	NA	intron (NM_001145531, intron 3 of 3)	(TG)n|Simple_repeat|Simple_repeat	3543	NM_001302625	285941	Hs.413394	NM_001145531		C7orf71	-	chromosome 7 open reading frame 71	protein-coding
peak581	chr13	114501133	114501682	+	1	NA	intron (NM_001348663, intron 4 of 7)	(TGGA)n|Simple_repeat|Simple_repeat	-17176	NR_044995	650669	Hs.369201	NM_001039799		GAS6-AS1	-	GAS6 antisense RNA 1	ncRNA
peak1741	chr5	3445939	3446880	+	1	NA	intron (NR_033898, intron 2 of 4)	(ATGGTG)n|Simple_repeat|Simple_repeat	-6521	NR_147000	105374624	Hs.518991	NR_147000	ENSG00000249830	LINC02162	-	long intergenic non-protein coding RNA 2162	ncRNA
peak132	chr1	203906899	203907093	+	1	NA	Intergenic	A-rich|Low_complexity|Low_complexity	76018	NM_001328638	6635	Hs.334612	NM_003094	ENSG00000182004	SNRPE	HYPT11|SME|Sm-E|snRNP-E	small nuclear ribonucleoprotein polypeptide E	protein-coding
peak2264	chr9	133871610	133872084	+	1	NA	Intergenic	(CA)n|Simple_repeat|Simple_repeat	-12657	NM_006059	10319	Hs.201805	NM_006059	ENSG00000050555	LAMC3	OCCM	laminin subunit gamma 3	protein-coding
peak291	chr10	132362565	132362786	+	1	NA	Intergenic	(TG)n|Simple_repeat|Simple_repeat	398256	NR_036180	100422867		NR_036180	ENSG00000264803	MIR378C	mir-378c	microRNA 378c	ncRNA
peak116	chr1	160163723	160164372	+	1	NA	intron (NM_001231, intron 3 of 10)	(CA)n|Simple_repeat|Simple_repeat	3762	NM_001231	844	Hs.632476	NM_001231	ENSG00000143318	CASQ1	CASQ|PDIB1|VMCQA	calsequestrin 1	protein-coding
peak5	chr1	2881150	2881939	+	1	NA	Intergenic	(TCCA)n|Simple_repeat|Simple_repeat	-56502	NM_080431	140625	Hs.236635	NM_080431	ENSG00000169717	ACTRT2	ARPM2|ARPT2|Arp-T2|HARPM2	actin related protein T2	protein-coding
peak1705	chr4	183731130	183731684	+	1	NA	Intergenic	Intergenic	106999	NM_001351745	1635	Hs.183850	NM_001921	ENSG00000129187	DCTD	-	dCMP deaminase	protein-coding
peak781	chr16	82254051	82254556	+	1	NA	Intergenic	(TG)n|Simple_repeat|Simple_repeat	-50474	NM_005792	10200	Hs.344400	NM_005792	ENSG00000135698	MPHOSPH6	MPP|MPP-6|MPP6	M-phase phosphoprotein 6	protein-coding
peak2239	chr9	114917897	114918298	+	1	NA	intron (NM_001282640, intron 2 of 17)	GA-rich|Low_complexity|Low_complexity	19480	NM_022486	64420	Hs.494827	NM_022486	ENSG00000106868	SUSD1	-	sushi domain containing 1	protein-coding
peak852	chr17	35097554	35098428	+	1	NA	Intergenic	(TG)n|Simple_repeat|Simple_repeat	139966	NM_024864	79922	Hs.194864	NM_024864	ENSG00000278619	MRM1	-	mitochondrial rRNA methyltransferase 1	protein-coding
peak58	chr1	19184589	19184979	+	1	NA	intron (NM_152232, intron 1 of 5)	HAL1-2a_MD|LINE|L1	1371	NM_152232	80834	Hs.553548	NM_152232	ENSG00000179002	TAS1R2	GPR71|T1R2|TR2	taste 1 receptor member 2	protein-coding
peak338	chr11	10087458	10087634	+	1	NA	intron (NM_030962, intron 2 of 39)	L1MEc|LINE|L1	226857	NR_120539	101928008	Hs.585524	NR_120539	ENSG00000255476	LOC101928008	-	uncharacterized LOC101928008	ncRNA
peak1215	chr2	130492744	130493791	+	1	NA	Intergenic	(ATGGTG)n|Simple_repeat|Simple_repeat	141797	NR_149127	105373615		NR_149127		LINC02572	-	long intergenic non-protein coding RNA 2572	ncRNA
peak1547	chr22	48978136	48981678	+	1	NA	intron (NM_015381, intron 1 of 3)	intron (NM_015381, intron 1 of 3)	7789	NM_015381	25817	Hs.436854	NM_015381	ENSG00000219438	FAM19A5	QLLK5208|TAFA-5|TAFA5|UNQ5208	family with sequence similarity 19 member A5, C-C motif chemokine like	protein-coding
peak2235	chr9	101339233	101339527	+	1	NA	intron (NM_005458, intron 2 of 18)	(TGGA)n|Simple_repeat|Simple_repeat	132099	NM_005458	9568	Hs.198612	NM_005458	ENSG00000136928	GABBR2	EIEE59|GABABR2|GPR51|GPRC3B|HG20|HRIHFB2099|NDPLHS	gamma-aminobutyric acid type B receptor subunit 2	protein-coding
peak1289	chr2	241466664	241467227	+	1	NA	intron (NM_001354024, intron 4 of 15)	(TGGA)n|Simple_repeat|Simple_repeat	30493	NM_001282780	51281	Hs.656615	NM_016552	ENSG00000144504	ANKMY1	ZMYND13	ankyrin repeat and MYND domain containing 1	protein-coding
peak1204	chr2	125274641	125275406	+	1	NA	intron (NM_130773, intron 8 of 23)	(ATGGTG)n|Simple_repeat|Simple_repeat	492159	NM_130773	129684	Hs.660653	NM_130773	ENSG00000155052	CNTNAP5	caspr5	contactin associated protein like 5	protein-coding
peak937	chr18	46593500	46593893	+	1	NA	intron (NM_001353215, intron 16 of 16)	intron (NM_001353215, intron 16 of 16)	-17558	NR_039898	100616420		NR_039898	ENSG00000263849	MIR4744	-	microRNA 4744	ncRNA
peak184	chr10	5378501	5379017	+	1	NA	Intergenic	(GTGTG)n|Simple_repeat|Simple_repeat	-28213	NM_053049	114131	Hs.511775	NM_053049	ENSG00000178473	UCN3	SCP|SPC|UCNIII	urocortin 3	protein-coding
peak676	chr15	79744442	79745168	+	1	NA	intron (NM_015206, intron 1 of 3)	(TG)n|Simple_repeat|Simple_repeat	19947	NM_015206	23251	Hs.301654	NM_015206	ENSG00000169330	KIAA1024	MINAR1	KIAA1024	protein-coding
peak680	chr15	88347995	88348262	+	1	NA	Intergenic	Intergenic	227968	NR_026869	145978	Hs.350808	NM_152454	ENSG00000259527	LINC00052	NCRNA00052|TMEM83	long intergenic non-protein coding RNA 52	ncRNA
peak1906	chr6	168712247	168712380	+	1	NA	intron (NM_214462, intron 1 of 3)	(CA)n|Simple_repeat|Simple_repeat	8121	NM_001286351	168002	Hs.673059	NM_214462	ENSG00000164488	DACT2	C6orf116|DAPPER2|DPR2|bA503C24.7	dishevelled binding antagonist of beta catenin 2	protein-coding
peak1461	chr21	46324217	46324698	+	1	NA	intron (NM_000211, intron 4 of 15)	(CA)n|Simple_repeat|Simple_repeat	16420	NM_001303238	3689	Hs.375957	NM_000211	ENSG00000160255	ITGB2	CD18|LAD|LCAMB|LFA-1|MAC-1|MF17|MFI7	integrin subunit beta 2	protein-coding
peak1243	chr2	220501916	220502194	+	1	NA	intron (NM_001326559, intron 16 of 22)	(TG)n|Simple_repeat|Simple_repeat	9763	NM_005070	6508	Hs.1176	NM_005070	ENSG00000114923	SLC4A3	AE3|CAE3/BAE3|SLC2C	solute carrier family 4 member 3	protein-coding
peak2258	chr9	132219069	132219922	+	1	NA	Intergenic	(TGGA)n|Simple_repeat|Simple_repeat	-31444	NR_038955	100506190	Hs.529860	NR_038955		LINC00963	MetaLnc9	long intergenic non-protein coding RNA 963	ncRNA
peak807	chr16	87232976	87233347	+	1	NA	Intergenic	(CAA)n|Simple_repeat|Simple_repeat	-12560	NR_110939	101928708	Hs.585717	NR_110939	ENSG00000261095	LOC101928708	-	uncharacterized LOC101928708	ncRNA
peak933	chr18	46129249	46129501	+	1	NA	intron (NM_001142397, intron 2 of 12)	(TGGA)n|Simple_repeat|Simple_repeat	63948	NM_001142397	9811	Hs.145230	NM_014772	ENSG00000134030	CTIF	Gm672|KIAA0427	cap binding complex dependent translation initiation factor	protein-coding
peak214	chr10	42605899	42606097	+	1	NA	Intergenic	CT-rich|Low_complexity|Low_complexity	257495	NR_024380	441666	Hs.255729	NR_024380	ENSG00000215146	LOC441666	-	zinc finger protein 91 pseudogene	pseudo
peak1833	chr6	24927461	24927884	+	1	NA	intron (NM_001286446, intron 1 of 13)	(CACCAT)n|Simple_repeat|Simple_repeat	8622	NM_001286445	9750	Hs.559459	NM_014722	ENSG00000111913	RIPOR2	C6orf32|DFNB104|DIFF40|DIFF48|FAM65B|MYONAP|PL48	RHO family interacting cell polarization regulator 2	protein-coding
peak2087	chr8	28320678	28321028	+	1	NA	intron (NM_001258211, intron 3 of 7)	(TG)n|Simple_repeat|Simple_repeat	26982	NM_001258211	157574	Hs.741522	NM_172366	ENSG00000214050	FBXO16	FBX16	F-box protein 16	protein-coding
peak1256	chr2	235731258	235731948	+	1	NA	Intergenic	(ATGGTG)n|Simple_repeat|Simple_repeat	-129025	NM_014521	23677	Hs.516777	NM_014521	ENSG00000130147	SH3BP4	BOG25|TTP	SH3 domain binding protein 4	protein-coding
peak745	chr16	49661170	49662311	+	1	NA	intron (NM_015069, intron 4 of 7)	intron (NM_015069, intron 4 of 7)	36402	NM_001330533	23090	Hs.443715	NM_015069	ENSG00000102935	ZNF423	Ebfaz|JBTS19|NPHP14|OAZ|Roaz|ZFP423|Zfp104|hOAZ	zinc finger protein 423	protein-coding
peak1467	chr21	46949592	46950138	+	1	NA	intron (NM_194255, intron 4 of 5)	intron (NM_194255, intron 4 of 5)	4772	NM_001205207	6573	Hs.84190	NM_003056	ENSG00000173638	SLC19A1	CHMD|FOLT|IFC1|REFC|RFC1	solute carrier family 19 member 1	protein-coding
peak591	chr14	69735909	69736584	+	1	NA	intron (NM_001168368, intron 1 of 14)	(TG)n|Simple_repeat|Simple_repeat	9565	NM_020692	57452	Hs.21035	NM_020692	ENSG00000100626	GALNT16	GALNACT16|GALNTL1|GalNAc-T16	polypeptide N-acetylgalactosaminyltransferase 16	protein-coding
peak49	chr1	14552494	14552896	+	1	NA	Intergenic	L1PA15|LINE|L1	193774	NR_149058	105376762	Hs.568591	NR_149058		KAZN-AS1	-	KAZN antisense RNA 1	ncRNA
peak1583	chr3	38125825	38126162	+	1	NA	intron (NM_007335, intron 7 of 36)	(TAG)n|Simple_repeat|Simple_repeat	45297	NM_001321153	9940	Hs.714499	NM_007335	ENSG00000008226	DLEC1	CFAP81|DLC-1|DLC1|F56	deleted in lung and esophageal cancer 1	protein-coding
peak1292	chr2	242485250	242486032	+	1	NA	intron (NR_033346, intron 1 of 1)	(CA)n|Simple_repeat|Simple_repeat	-12505	NM_032515	666	Hs.293753	NM_032515	ENSG00000176720	BOK	BCL2L9|BOKL	BOK, BCL2 family apoptosis regulator	protein-coding
peak2196	chr9	88667885	88668770	+	1	NA	intron (NM_016548, intron 3 of 9)	(CACAC)n|Simple_repeat|Simple_repeat	46183	NM_016548	51280	Hs.494337	NM_016548	ENSG00000135052	GOLM1	C9orf155|GOLPH2|GP73|HEL46|PSEC0257|bA379P1.3	golgi membrane protein 1	protein-coding
peak2157	chr8	142860577	142860770	+	1	NA	Intergenic	Intergenic	7001	NR_031636	100302147		NR_031636	ENSG00000221768	MIR1302-7	MIRN1302-7|hsa-mir-1302-7	microRNA 1302-7	ncRNA
peak701	chr16	7368023	7368326	+	1	NA	intron (NM_001142334, intron 2 of 13)	HAL1-2a_MD|LINE|L1	-14577	NM_145893	54715	Hs.459842	NM_018723	ENSG00000078328	RBFOX1	2BP1|A2BP1|FOX-1|FOX1|HRNBP1	RNA binding fox-1 homolog 1	protein-coding
peak394	chr11	76903757	76904574	+	1	NA	intron (NM_000260, intron 31 of 48)	(TGG)n|Simple_repeat|Simple_repeat	64849	NM_001127180	4647	Hs.370421	NM_000260	ENSG00000137474	MYO7A	DFNA11|DFNB2|MYOVIIA|MYU7A|NSRD2|USH1B	myosin VIIA	protein-coding
peak1673	chr4	16304863	16305157	+	1	NA	Intergenic	(CA)n|Simple_repeat|Simple_repeat	76724	NR_027696	202020	Hs.445315	NM_152684	ENSG00000263327	TAPT1-AS1	-	TAPT1 antisense RNA 1 (head to head)	ncRNA
peak221	chr10	45912201	45912452	+	1	NA	intron (NM_000698, intron 4 of 13)	(TGGA)n|Simple_repeat|Simple_repeat	36243	NR_120674	102724323	Hs.559151	NR_120674	ENSG00000231964	LOC102724323	-	uncharacterized LOC102724323	ncRNA
peak845	chr17	21553454	21553824	+	1	NA	Intergenic	(ATGGTG)n|Simple_repeat|Simple_repeat	-98698	NM_001113434	339263	Hs.514016	NM_001113434	ENSG00000212719	C17orf51	-	chromosome 17 open reading frame 51	protein-coding
peak327	chr11	2147291	2148081	+	1	NA	Intergenic	(TGGG)n|Simple_repeat|Simple_repeat	7753	NR_030158	619552		NR_030158	ENSG00000207805	MIR483	MIRN483|hsa-mir-483|mir-483	microRNA 483	ncRNA
peak589	chr14	66284176	66285928	+	1	NA	Intergenic	(CA)n|Simple_repeat|Simple_repeat	347232	NR_030355	693210		NR_030355	ENSG00000207781	MIR625	MIRN625|hsa-mir-625	microRNA 625	ncRNA
peak2250	chr9	127657116	127657906	+	1	NA	intron (NM_002077, intron 15 of 22)	intron (NM_002077, intron 15 of 22)	33114	NM_030978	81873	Hs.132499	NM_030978	ENSG00000136950	ARPC5L	ARC16-2	actin related protein 2/3 complex subunit 5 like	protein-coding
peak1686	chr4	80273558	80274721	+	1	NA	Intergenic	GA-rich|Low_complexity|Low_complexity	-26968	NM_032693	84779	Hs.676048	NM_032693	ENSG00000156269	NAA11	ARD1B|ARD2|hARD2	N(alpha)-acetyltransferase 11, NatA catalytic subunit	protein-coding
peak427	chr12	6290453	6290657	+	1	NA	Intergenic	(TG)n|Simple_repeat|Simple_repeat	-18318	NM_001330312	928	Hs.114286	NM_001769	ENSG00000010278	CD9	BTCC-1|DRAP-27|MIC3|MRP-1|TSPAN-29|TSPAN29	CD9 molecule	protein-coding
peak1397	chr20	62784792	62785169	+	1	NA	Intergenic	Intergenic	-10847	NM_004535	4661	Hs.279562	NM_004535	ENSG00000196132	MYT1	C20orf36|MTF1|MYTI|NZF2|PLPB1|ZC2H2C1|ZC2HC4A	myelin transcription factor 1	protein-coding
peak2111	chr8	80758410	80758622	+	1	NA	intron (NR_110954, intron 2 of 5)	L1PA10|LINE|L1	25456	NR_110954	101927040	Hs.350876	NR_110954	ENSG00000249328	LOC101927040	-	uncharacterized LOC101927040	ncRNA
peak941	chr18	56217477	56218109	+	1	NA	intron (NM_052947, intron 4 of 12)	intron (NM_052947, intron 4 of 12)	-50059	NR_132963	106635543		NR_132963		SNORA108	-	small nucleolar RNA, H/ACA box 108	snoRNA
peak1417	chr21	37911688	37912480	+	1	NA	intron (NM_001146077, intron 1 of 2)	(TG)n|Simple_repeat|Simple_repeat	3033	NM_001146078	23562	Hs.660278	NM_012130	ENSG00000159261	CLDN14	DFNB29	claudin 14	protein-coding
peak728	chr16	27800584	27801550	+	1	NA	3' UTR (NM_001109763, exon 7 of 7)	3' UTR (NM_001109763, exon 7 of 7)	-70717	NR_147898	100128079	Hs.610277	NR_147898		LOC100128079	-	uncharacterized LOC100128079	ncRNA
peak1570	chr3	10407370	10407570	+	1	NA	intron (NM_001001331, intron 12 of 22)	intron (NM_001001331, intron 12 of 22)	28776	NR_030614	100126334		NR_030614	ENSG00000216135	MIR885	MIRN885|hsa-mir-885|mir-885	microRNA 885	ncRNA
peak1796	chr5	168173373	168173716	+	1	NA	intron (NM_003062, intron 20 of 35)	(GTGTG)n|Simple_repeat|Simple_repeat	21716	NR_029632	407001		NR_029632	ENSG00000207739	MIR218-2	MIRN218-2|mir-218-2	microRNA 218-2	ncRNA
peak1122	chr2	5273578	5274159	+	1	NA	Intergenic	(CACAC)n|Simple_repeat|Simple_repeat	557382	NR_110580	102723818	Hs.128107	NR_110580		LINC01248	-	long intergenic non-protein coding RNA 1248	ncRNA
peak236	chr10	72299680	72300197	+	1	NA	intron (NM_014431, intron 15 of 19)	(TG)n|Simple_repeat|Simple_repeat	61374	NM_014431	27143	Hs.202351	NM_014431	ENSG00000107719	PALD1	KIAA1274|PALD	phosphatase domain containing, paladin 1	protein-coding
peak1025	chr19	15778457	15778995	+	1	NA	Intergenic	(TCTCTG)n|Simple_repeat|Simple_repeat	-5102	NM_023944	66002	Hs.131459	NM_023944	ENSG00000186204	CYP4F12	CYPIVF12|F22329_1	cytochrome P450 family 4 subfamily F member 12	protein-coding
peak358	chr11	47401171	47402069	+	1	NA	Intergenic	(TCCA)n|Simple_repeat|Simple_repeat	-1493	NM_003120	6688	Hs.502511	NM_003120	ENSG00000066336	SPI1	OF|PU.1|SFPI1|SPI-1|SPI-A	Spi-1 proto-oncogene	protein-coding
peak691	chr16	1082892	1084337	+	1	NA	Intergenic	(TCCA)n|Simple_repeat|Simple_repeat	-39142	NM_001172560	6755	Hs.449840	NM_001053	ENSG00000162009	SSTR5	SS-5-R	somatostatin receptor 5	protein-coding
peak827	chr17	7010657	7010899	+	1	NA	intron (NM_001201352, intron 5 of 8)	(CACAC)n|Simple_repeat|Simple_repeat	6851	NM_080914	433	Hs.654440	NM_001181	ENSG00000161944	ASGR2	ASGP-R2|ASGPR2|CLEC4H2|HBXBP|HL-2	asialoglycoprotein receptor 2	protein-coding
peak1412	chr21	35357477	35357862	+	1	NA	Intergenic	(CACAC)n|Simple_repeat|Simple_repeat	8986	NR_134561	101928126	Hs.436879	NR_134561		LOC101928126	-	uncharacterized LOC101928126	ncRNA
peak2031	chr7	155711213	155711764	+	1	NA	Intergenic	(TG)n|Simple_repeat|Simple_repeat	-42425	NR_144629	389602	Hs.583071	NM_001291913		LOC389602	-	uncharacterized LOC389602	protein-coding
peak1935	chr7	3009043	3010142	+	1	NA	intron (NM_032415, intron 1 of 24)	(CTCA)n|Simple_repeat|Simple_repeat	73987	NM_001324281	84433	Hs.648101	NM_032415	ENSG00000198286	CARD11	BENTA|BIMP3|CARMA1|IMD11|IMD11A|PPBL	caspase recruitment domain family member 11	protein-coding
peak1521	chr22	44718889	44719496	+	1	NA	Intergenic	(TCCA)n|Simple_repeat|Simple_repeat	-10461	NM_001099294	85352	Hs.6829	NM_001099294	ENSG00000138944	SHISAL1	KIAA1644	shisa like 1	protein-coding
peak316	chr11	1118549	1119030	+	1	NA	Intergenic	(TGGA)n|Simple_repeat|Simple_repeat	-32791	NM_001304359	4586	Hs.534332	NM_017511	ENSG00000215182	MUC5AC	MUC5|TBM|leB|mucin	mucin 5AC, oligomeric mucus/gel-forming	protein-coding
peak666	chr15	66951162	66951402	+	1	NA	intron (NR_110372, intron 1 of 4)	(TG)n|Simple_repeat|Simple_repeat	-43392	NR_027654	4091	Hs.153863	NM_005585	ENSG00000137834	SMAD6	AOVD2|HsT17432|MADH6|MADH7	SMAD family member 6	protein-coding
peak1557	chr22	49719272	49719600	+	1	NA	Intergenic	(TG)n|Simple_repeat|Simple_repeat	217678	NR_037440	100500882		NR_037440	ENSG00000264139	MIR3667	-	microRNA 3667	ncRNA
peak2246	chr9	124657547	124658211	+	1	NA	intron (NM_001139442, intron 6 of 8)	(TG)n|Simple_repeat|Simple_repeat	152815	NM_138709	153090	Hs.522378	NM_032552	ENSG00000136848	DAB2IP	AF9Q34|AIP-1|AIP1|DIP1/2	DAB2 interacting protein	protein-coding
peak2282	chr9	137260383	137261028	+	1	NA	intron (NM_002957, intron 1 of 9)	(TG)n|Simple_repeat|Simple_repeat	-10436	NM_001291920	6256	Hs.590886	NM_002957	ENSG00000186350	RXRA	NR2B1	retinoid X receptor alpha	protein-coding
peak1912	chr6	169633639	169634551	+	1	NA	intron (NM_003247, intron 11 of 22)	intron (NM_003247, intron 11 of 22)	20114	NM_003247	7058	Hs.371147	NM_003247	ENSG00000186340	THBS2	TSP2	thrombospondin 2	protein-coding
peak63	chr1	22699261	22699611	+	1	NA	Intergenic	(GAATG)n|Simple_repeat|Simple_repeat	-78908	NM_014870	9923	Hs.418966	NM_014870	ENSG00000184677	ZBTB40	ZNF923	zinc finger and BTB domain containing 40	protein-coding
peak1092	chr19	55945650	55946810	+	1	NA	intron (NM_001145176, intron 3 of 3)	(TG)n|Simple_repeat|Simple_repeat	8000	NM_001145176	729956	Hs.6664	NM_175908	ENSG00000187902	SHISA7	-	shisa family member 7	protein-coding
peak783	chr16	83030436	83030844	+	1	NA	intron (NM_001220490, intron 2 of 12)	HAL1-2a_MD|LINE|L1	-6737	NR_110937	101928417	Hs.569538	NR_110937	ENSG00000260832	LOC101928417	-	uncharacterized LOC101928417	ncRNA
peak602	chr14	95057332	95057580	+	1	NA	intron (NM_000624, intron 5 of 5)	(CACTC)n|Simple_repeat|Simple_repeat	9750	NM_000624	5104	Hs.159628	NM_000624	ENSG00000188488	SERPINA5	PAI-3|PAI3|PCI|PCI-B|PLANH3|PROCI	serpin family A member 5	protein-coding
peak1719	chr5	856261	857153	+	1	NA	Intergenic	(CACAC)n|Simple_repeat|Simple_repeat	-5606	NM_024786	79844	Hs.654874	NM_024786	ENSG00000188818	ZDHHC11	ZNF399	zinc finger DHHC-type containing 11	protein-coding
peak1986	chr7	73162147	73162323	+	1	NA	Intergenic	AluSz|SINE|Alu	-9038	NM_148912	83451	Hs.647045	NM_148912	ENSG00000106077	ABHD11	PP1226|WBSCR21	abhydrolase domain containing 11	protein-coding
peak432	chr12	34388977	34389355	+	1	NA	Intergenic	HAL1-2a_MD|LINE|L1	213950	NM_032834	84920	Hs.102971	NM_032834	ENSG00000139133	ALG10	ALG10A|DIE2|KCR1	ALG10, alpha-1,2-glucosyltransferase	protein-coding
peak1811	chr5	178681978	178682177	+	1	NA	intron (NM_021599, intron 3 of 10)	(TGGA)n|Simple_repeat|Simple_repeat	90354	NM_014244	9509	Hs.23871	NM_014244	ENSG00000087116	ADAMTS2	ADAM-TS2|ADAMTS-2|ADAMTS-3|EDSDERMS|NPI|PC I-NP|PCI-NP|PCINP|PCPNI|PNPI	ADAM metallopeptidase with thrombospondin type 1 motif 2	protein-coding
peak1359	chr20	48917558	48918029	+	1	NA	intron (NR_034124, intron 2 of 4)	(TGGA)n|Simple_repeat|Simple_repeat	8536	NR_034124	284751	Hs.282325	NM_001025463	ENSG00000203999	LINC01270	-	long intergenic non-protein coding RNA 1270	ncRNA
peak460	chr12	111871366	111871611	+	1	NA	intron (NM_005475, intron 2 of 7)	AluJb|SINE|Alu	-1178	NM_001291424	10019	Hs.506784	NM_005475	ENSG00000111252	SH2B3	IDDM20|LNK	SH2B adaptor protein 3	protein-coding
peak993	chr19	5367671	5368036	+	1	NA	Intergenic	Intergenic	-27039	NM_130855	5802	Hs.744928	NM_002850	ENSG00000105426	PTPRS	PTPSIGMA|R-PTP-S|R-PTP-sigma	protein tyrosine phosphatase, receptor type S	protein-coding
peak1815	chr5	180097166	180097438	+	1	NA	Intergenic	(TG)n|Simple_repeat|Simple_repeat	-13794	NR_146728	105377765	Hs.131536	NR_146728		LINC02222	-	long intergenic non-protein coding RNA 2222	ncRNA
peak1385	chr20	60266349	60267386	+	1	NA	intron (NM_001252339, intron 1 of 14)	Tigger3a|DNA|TcMar-Tigger	27937	NR_147702	100128310	Hs.683806	NR_147702	ENSG00000179253	LOC100128310	-	uncharacterized LOC100128310	ncRNA
peak177	chr10	2949002	2949546	+	1	NA	Intergenic	(CA)n|Simple_repeat|Simple_repeat	-160438	NM_001323071	5214	Hs.26010	NM_002627	ENSG00000067057	PFKP	ATP-PFK|PFK-C|PFK-P|PFKF	phosphofructokinase, platelet	protein-coding
peak1139	chr2	11093891	11094125	+	1	NA	Intergenic	HAL1-2a_MD|LINE|L1	41945	NM_002236	3754	Hs.23735	NM_002236	ENSG00000162975	KCNF1	IK8|KCNF|KV5.1|kH1	potassium voltage-gated channel modifier subfamily F member 1	protein-coding
peak339	chr11	11268446	11268707	+	1	NA	Intergenic	CT-rich|Low_complexity|Low_complexity	106328	NM_001256686	283106	Hs.654675	NM_001256686	ENSG00000254598	CSNK2A3	CSNK2A1P	casein kinase 2 alpha 3	protein-coding
peak452	chr12	108681016	108681323	+	1	NA	TTS (NM_001142343)	TTS (NM_001142343)	33270	NM_001142345	1240	Hs.197143	NM_004072	ENSG00000174600	CMKLR1	CHEMERINR|ChemR23|DEZ|RVER1	chemerin chemokine-like receptor 1	protein-coding
peak859	chr17	40374039	40374177	+	1	NA	intron (NM_012448, intron 5 of 18)	(TG)n|Simple_repeat|Simple_repeat	-27558	NM_032484	84514	Hs.38039	NM_032484	ENSG00000167925	GHDC	D11LGP1|LGP1	GH3 domain containing	protein-coding
peak536	chr13	22510636	22510923	+	1	NA	Intergenic	(TG)n|Simple_repeat|Simple_repeat	-58480	NR_047040	100874182	Hs.148951	NR_047040	ENSG00000226722	LINC00424	-	long intergenic non-protein coding RNA 424	ncRNA
peak2123	chr8	125837656	125837781	+	1	NA	Intergenic	AluJo|SINE|Alu	-3418	NR_039809	100616255		NR_039809	ENSG00000263735	MIR4662B	-	microRNA 4662b	ncRNA
peak1631	chr4	3364094	3364845	+	1	NA	intron (NM_198229, intron 3 of 17)	(TG)n|Simple_repeat|Simple_repeat	-7255	NM_198227	6002	Hs.527061	NM_002926	ENSG00000159788	RGS12	-	regulator of G protein signaling 12	protein-coding
peak875	chr17	62937179	62937378	+	1	NA	Intergenic	(TGGG)n|Simple_repeat|Simple_repeat	-21669	NM_001303255	374819	Hs.551962	NM_199340	ENSG00000176809	LRRC37A3	LRRC37|LRRC37A	leucine rich repeat containing 37 member A3	protein-coding
peak1324	chr20	26188882	26190006	+	1	NA	promoter-TSS (NR_030386)	promoter-TSS (NR_030386)	425	NR_040095	284801	Hs.370699	NR_040095	ENSG00000227195	MIR663AHG	-	MIR663A host gene	ncRNA
peak1761	chr5	14402629	14403239	+	1	NA	intron (NM_007118, intron 31 of 56)	(TGG)n|Simple_repeat|Simple_repeat	-61158	NR_145815	109623458		NR_145815		SNORD170	-	small nucleolar RNA, C/D box 170	snoRNA
peak1585	chr3	46949169	46949755	+	1	NA	Intergenic	(TG)n|Simple_repeat|Simple_repeat	25723	NM_001184744	5745	Hs.1019	NM_000316	ENSG00000160801	PTH1R	PFE|PTHR|PTHR1	parathyroid hormone 1 receptor	protein-coding
peak1754	chr5	8208421	8209149	+	1	NA	Intergenic	Intergenic	248892	NR_039984	729506	Hs.566412	NR_039984	ENSG00000245729	LINC02226	-	long intergenic non-protein coding RNA 2226	ncRNA
peak1509	chr22	39961725	39962000	+	1	NA	Intergenic	(ATGGTG)n|Simple_repeat|Simple_repeat	-4896	NM_001003406	8911	Hs.125116	NM_021096	ENSG00000100346	CACNA1I	Cav3.3|ca(v)3.3	calcium voltage-gated channel subunit alpha1 I	protein-coding
peak2198	chr9	90327856	90328349	+	1	NA	Intergenic	(TG)n|Simple_repeat|Simple_repeat	-12872	NM_001257973	1514	Hs.731507	NM_001912	ENSG00000135047	CTSL	CATL|CTSL1|MEP	cathepsin L	protein-coding
peak2026	chr7	154570575	154570878	+	1	NA	intron (NM_001039350, intron 10 of 25)	HAL1-2a_MD|LINE|L1	-149501	NR_024476	100132707	Hs.586358	NR_024476	ENSG00000214106	PAXIP1-AS2	PAXIP1OS	PAXIP1 antisense RNA 2	ncRNA
peak170	chr10	1278382	1278849	+	1	NA	intron (NM_018702, intron 6 of 9)	(GTGTG)n|Simple_repeat|Simple_repeat	72907	NR_015376	399706	Hs.721191	NM_001010910	ENSG00000229205	LINC00200	C10orf139|NCRNA00200	long intergenic non-protein coding RNA 200	ncRNA
peak737	chr16	46471215	46471475	+	1	NA	Intergenic	T-rich|Low_complexity|Low_complexity	131664	NR_026556	124149	Hs.97414	NM_001004299		ANKRD26P1	-	ankyrin repeat domain 26 pseudogene 1	pseudo
peak1927	chr7	628141	628491	+	1	NA	intron (NM_001164762, intron 7 of 10)	HAL1-2a_MD|LINE|L1	-14166	NR_110054	101926963	Hs.521338	NR_110054		LOC101926963	-	uncharacterized LOC101926963	ncRNA
peak1607	chr3	149939746	149939945	+	1	NA	Intergenic	(TGAG)n|Simple_repeat|Simple_repeat	-16461	NR_110168	101927992	Hs.534682	NR_110167	ENSG00000244541	LINC01213	-	long intergenic non-protein coding RNA 1213	ncRNA
peak851	chr17	33780013	33780183	+	1	NA	Intergenic	L1ME1|LINE|L1	-4242	NM_144682	146857	Hs.462833	NM_144682	ENSG00000154760	SLFN13	SLFN10	schlafen family member 13	protein-coding
peak1943	chr7	26679294	26679851	+	1	NA	intron (NM_001302625, intron 1 of 2)	(CA)n|Simple_repeat|Simple_repeat	868	NM_001302625	285941	Hs.413394	NM_001145531		C7orf71	-	chromosome 7 open reading frame 71	protein-coding
peak2153	chr8	142479256	142479866	+	1	NA	intron (NR_102364, intron 16 of 26)	HAL1-2a_MD|LINE|L1	37769	NR_102364	389690	Hs.689547	NM_207414	ENSG00000226807	MROH5	-	maestro heat like repeat family member 5	protein-coding
peak1563	chr22	49990843	49991390	+	1	NA	intron (NR_110523, intron 1 of 4)	HAL1-2a_MD|LINE|L1	-54002	NR_037440	100500882		NR_037440	ENSG00000264139	MIR3667	-	microRNA 3667	ncRNA
peak903	chr17	77039260	77039726	+	1	NA	intron (NM_198593, intron 1 of 3)	(TG)n|Simple_repeat|Simple_repeat	9112	NM_198593	114897	Hs.201398	NM_030968	ENSG00000173918	C1QTNF1	CTRP1|GIP|ZSIG37	C1q and TNF related 1	protein-coding
peak985	chr19	3476951	3477642	+	1	NA	intron (NM_001136503, intron 3 of 3)	(TGGA)n|Simple_repeat|Simple_repeat	3244	NM_001136503	284422	Hs.130714	NM_001136503	ENSG00000095932	SMIM24	C19orf77|HSPC323|MARDI	small integral membrane protein 24	protein-coding
peak853	chr17	35117182	35118666	+	1	NA	Intergenic	(TG)n|Simple_repeat|Simple_repeat	159899	NM_024864	79922	Hs.194864	NM_024864	ENSG00000278619	MRM1	-	mitochondrial rRNA methyltransferase 1	protein-coding
peak1967	chr7	47985982	47986283	+	1	NA	intron (NM_138295, intron 1 of 56)	(CA)n|Simple_repeat|Simple_repeat	1956	NM_138295	168507	Hs.195979	NM_138295	ENSG00000158683	PKD1L1	HTX8|PRO19563	polycystin 1 like 1, transient receptor potential channel interacting	protein-coding
peak1837	chr6	34813137	34813196	+	1	NA	intron (NM_017754, intron 8 of 20)	L1MA3|LINE|L1	42682	NM_005643	6882	Hs.112444	NM_005643	ENSG00000064995	TAF11	MGC:15243|PRO2134|TAF2I|TAFII28	TATA-box binding protein associated factor 11	protein-coding
peak1112	chr2	2525565	2525927	+	1	NA	Intergenic	(TCCA)n|Simple_repeat|Simple_repeat	-190661	NM_001303052	23040	Hs.434418	NM_015025	ENSG00000186487	MYT1L	MRD39|NZF1|ZC2H2C2|ZC2HC4B|myT1-L	myelin transcription factor 1 like	protein-coding
peak759	chr16	57946461	57946756	+	1	NA	intron (NM_001297, intron 24 of 32)	(TG)n|Simple_repeat|Simple_repeat	58412	NM_001135639	1258	Hs.147062	NM_001297	ENSG00000070729	CNGB1	CNCG2|CNCG3L|CNCG4|CNG4|CNGB1B|GAR1|GARP|GARP2|RCNC2|RCNCb|RCNCbeta|RP45	cyclic nucleotide gated channel beta 1	protein-coding
peak197	chr10	14017005	14017449	+	1	NA	intron (NM_018027, intron 2 of 24)	(TG)n|Simple_repeat|Simple_repeat	-2858	NM_001318337	55691	Hs.330463	NM_018027	ENSG00000151474	FRMD4A	CCAFCA|FRMD4|bA295P9.4	FERM domain containing 4A	protein-coding
peak958	chr18	75912456	75912655	+	1	NA	Intergenic	(CA)n|Simple_repeat|Simple_repeat	-206872	NR_104127	101927715	Hs.385670	NR_104127		LINC01029	-	long intergenic non-protein coding RNA 1029	ncRNA
peak2040	chr7	157582394	157582945	+	1	NA	intron (NM_130842, intron 11 of 21)	(TG)n|Simple_repeat|Simple_repeat	-64608	NR_038966	100506585	Hs.661265	NR_038966	ENSG00000233038	LOC100506585	-	uncharacterized LOC100506585	ncRNA
peak534	chr13	20966584	20968592	+	1	NA	Intergenic	(CA)n|Simple_repeat|Simple_repeat	40397	NR_039721	100616304		NR_039721	ENSG00000263978	MIR4499	-	microRNA 4499	ncRNA
peak1586	chr3	50858274	50858434	+	1	NA	intron (NM_004947, intron 2 of 52)	L1PA16|LINE|L1	145682	NM_004947	1795	Hs.476284	NM_004947	ENSG00000088538	DOCK3	MOCA|PBP	dedicator of cytokinesis 3	protein-coding
peak1085	chr19	51147537	51148745	+	1	NA	Intergenic	(TGGA)n|Simple_repeat|Simple_repeat	-4561	NM_001195076	342918	Hs.531650	NM_001195076	ENSG00000235034	C19orf81	-	chromosome 19 open reading frame 81	protein-coding
peak632	chr14	105290696	105291378	+	1	NA	TTS (NR_024396)	TTS (NR_024396)	3499	NR_024396	196872	Hs.352220	NR_024396	ENSG00000258701	LINC00638	-	long intergenic non-protein coding RNA 638	ncRNA
peak504	chr12	129871036	129872113	+	1	NA	intron (NM_133448, intron 3 of 8)	intron (NM_133448, intron 3 of 8)	178428	NR_110058	101927735	Hs.569212	NR_110058	ENSG00000256699	TMEM132D-AS2	-	TMEM132D antisense RNA 2	ncRNA
peak856	chr17	38243298	38243464	+	1	NA	intron (NM_199334, intron 7 of 8)	(CA)n|Simple_repeat|Simple_repeat	13597	NM_021724	9572	Hs.724	NM_021724	ENSG00000126368	NR1D1	EAR1|REVERBA|REVERBalpha|THRA1|THRAL|ear-1|hRev	nuclear receptor subfamily 1 group D member 1	protein-coding
peak923	chr18	12990144	12990354	+	1	NA	Intergenic	(TG)n|Simple_repeat|Simple_repeat	-1112	NM_032142	55125	Hs.100914	NM_018069	ENSG00000101639	CEP192	PPP1R62	centrosomal protein 192	protein-coding
peak908	chr17	78484877	78485569	+	1	NA	Intergenic	Intergenic	-33402	NM_001163034	57521	Hs.133044	NM_020761	ENSG00000141564	RPTOR	KOG1|Mip1	regulatory associated protein of MTOR complex 1	protein-coding
peak1599	chr3	129039747	129040503	+	1	NA	intron (NR_026991, intron 3 of 4)	(CA)n|Simple_repeat|Simple_repeat	-5005	NM_006026	8971	Hs.75307	NM_006026	ENSG00000184897	H1FX	H1.10|H1X	H1 histone family member X	protein-coding
peak798	chr16	86497803	86498311	+	1	NA	Intergenic	(ATGGTG)n|Simple_repeat|Simple_repeat	44409	NR_036444	400550	Hs.448825	NR_033925	ENSG00000268388	FENDRR	FOXF1-AS1|FOXF1AS1|TCONS_00024240|lincFOXF1|onco-lncRNA-21	FOXF1 adjacent non-coding developmental regulatory RNA	ncRNA
peak785	chr16	84358572	84359783	+	1	NA	intron (NM_001282467, intron 5 of 6)	(TCCA)n|Simple_repeat|Simple_repeat	30865	NM_001282467	58189	Hs.36688	NM_021197	ENSG00000103175	WFDC1	PS20	WAP four-disulfide core domain 1	protein-coding
peak551	chr13	36335478	36337896	+	1	NA	Intergenic	(CA)n|Simple_repeat|Simple_repeat	64823	NR_132115	100507114	Hs.236298	NR_132115	ENSG00000236036	LINC00445	-	long intergenic non-protein coding RNA 445	ncRNA
peak560	chr13	98504837	98505325	+	1	NA	Intergenic	(TGGA)n|Simple_repeat|Simple_repeat	-100848	NM_002271	3843	Hs.712598	NM_002271	ENSG00000065150	IPO5	IMB3|KPNB3|Pse1|RANBP5|imp5	importin 5	protein-coding
peak1457	chr21	45378144	45379350	+	1	NA	intron (NM_001037553, intron 1 of 8)	(TG)n|Simple_repeat|Simple_repeat	33468	NM_001037553	56894	Hs.248785	NM_020132	ENSG00000160216	AGPAT3	LPAAT-GAMMA1|LPAAT3	1-acylglycerol-3-phosphate O-acyltransferase 3	protein-coding
peak1052	chr19	30925749	30926488	+	1	NA	intron (NM_001352260, intron 1 of 5)	(ATG)n|Simple_repeat|Simple_repeat	62818	NM_014717	9745	Hs.378901	NM_014717	ENSG00000198597	ZNF536	-	zinc finger protein 536	protein-coding
peak1018	chr19	8988514	8988878	+	1	NA	intron (NM_024690, intron 67 of 83)	(TCCA)n|Simple_repeat|Simple_repeat	35427	NM_145208	85509	Hs.133912	NM_145208	ENSG00000170948	MBD3L1	MBD3L	methyl-CpG binding domain protein 3 like 1	protein-coding
peak1980	chr7	68722696	68722889	+	1	NA	Intergenic	(TGGA)n|Simple_repeat|Simple_repeat	339818	NR_148927	100507468	Hs.362492	NR_108105		LOC100507468	-	uncharacterized LOC100507468	ncRNA
peak2080	chr8	21624225	21624896	+	1	NA	intron (NM_001165039, intron 1 of 6)	(CA)n|Simple_repeat|Simple_repeat	21786	NM_001165038	2675	Hs.441202	NM_001495	ENSG00000168546	GFRA2	GDNFRB|NRTNR-ALPHA|NTNRA|RETL2|TRNR2	GDNF family receptor alpha 2	protein-coding
peak169	chr10	1265764	1266418	+	1	NA	intron (NM_018702, intron 6 of 9)	HAL1-2a_MD|LINE|L1	60383	NR_015376	399706	Hs.721191	NM_001010910	ENSG00000229205	LINC00200	C10orf139|NCRNA00200	long intergenic non-protein coding RNA 200	ncRNA
peak1878	chr6	160955984	160956742	+	1	NA	intron (NM_005577, intron 38 of 39)	HAL1-2a_MD|LINE|L1	-24207	NR_028092	80350	Hs.654503	NM_024492	ENSG00000213071	LPAL2	APOA2|APOAL|APOARGC|apo(a)rg-C	lipoprotein(a) like 2, pseudogene	pseudo
peak1160	chr2	62957814	62958141	+	1	NA	intron (NM_001354213, intron 2 of 24)	GA-rich|Low_complexity|Low_complexity	23945	NM_001354217	23301	Hs.271667	NM_015252	ENSG00000115504	EHBP1	HPC12|NACSIN	EH domain binding protein 1	protein-coding
peak724	chr16	26428539	26428734	+	1	NA	Intergenic	L1M4b|LINE|L1	392078	NR_036146	100422923		NR_036146	ENSG00000265005	MIR548W	-	microRNA 548w	ncRNA
peak216	chr10	44191827	44192388	+	1	NA	Intergenic	(TG)n|Simple_repeat|Simple_repeat	-47781	NM_001324166	7580	Hs.522885	NM_006973	ENSG00000169740	ZNF32	KOX30	zinc finger protein 32	protein-coding
peak2150	chr8	141047722	141047850	+	1	NA	intron (NM_001321646, intron 16 of 21)	(CA)n|Simple_repeat|Simple_repeat	62848	NR_144431	359809	Hs.26814	NR_144431	ENSG00000282164	PEG13	-	paternally expressed 13	ncRNA
peak1371	chr20	58261817	58262187	+	1	NA	intron (NM_001199506, intron 1 of 12)	(ATGGTG)n|Simple_repeat|Simple_repeat	10286	NM_001199506	116154	Hs.473218	NM_080672	ENSG00000087495	PHACTR3	C20orf101|H17739|PPP1R123|SCAPIN1|SCAPININ	phosphatase and actin regulator 3	protein-coding
peak2216	chr9	94345585	94345784	+	1	NA	Intergenic	(TGGA)n|Simple_repeat|Simple_repeat	-52849	NR_037472	100500821		NR_037472	ENSG00000266855	MIR3910-1	mir-3910-1	microRNA 3910-1	ncRNA
peak688	chr15	101326333	101326625	+	1	NA	Intergenic	(TG)n|Simple_repeat|Simple_repeat	-93418	NM_001293815	220	Hs.459538	NM_000693	ENSG00000184254	ALDH1A3	ALDH1A6|ALDH6|MCOP8|RALDH3	aldehyde dehydrogenase 1 family member A3	protein-coding
peak1367	chr20	57319050	57319725	+	1	NA	Intergenic	(TGGG)n|Simple_repeat|Simple_repeat	-29094	NR_134566	105372695	Hs.128204	NR_134566		LOC105372695	-	uncharacterized LOC105372695	ncRNA
peak2272	chr9	136258602	136258774	+	1	NA	intron (NM_153710, intron 7 of 17)	(TGGG)n|Simple_repeat|Simple_repeat	-13868	NM_001280788	6836	Hs.512465	NM_033161	ENSG00000148248	SURF4	ERV29	surfeit 4	protein-coding
peak1988	chr7	76626453	76628257	+	1	NA	intron (NR_023383, intron 2 of 10)	(TG)n|Simple_repeat|Simple_repeat	17216	NR_023383	441263	Hs.675888	NR_023383	ENSG00000265479	DTX2P1-UPK3BP1-PMS2P11	PMS2L11	DTX2P1-UPK3BP1-PMS2P11 readthrough, transcribed pseudogene	pseudo
peak1889	chr6	166032581	166033149	+	1	NA	intron (NM_006661, intron 1 of 22)	(TAGTG)n|Simple_repeat|Simple_repeat	42723	NM_001130690	10846	Hs.348762	NM_006661	ENSG00000112541	PDE10A	ADSD2|HSPDE10A|IOLOD|LINC00473|PDE10A19	phosphodiesterase 10A	protein-coding
peak498	chr12	128867416	128867614	+	1	NA	intron (NM_001136103, intron 1 of 8)	(TG)n|Simple_repeat|Simple_repeat	88878	NR_037406	100500817		NR_037406	ENSG00000265635	MIR3612	-	microRNA 3612	ncRNA
peak647	chr15	23863826	23864893	+	1	NA	Intergenic	(CA)n|Simple_repeat|Simple_repeat	28634	NM_019066	54551	Hs.141496	NM_019066	ENSG00000254585	MAGEL2	NDNL1|PWLS|SHFYNG|nM15	MAGE family member L2	protein-coding
peak1723	chr5	1166268	1166453	+	1	NA	Intergenic	(TCCA)n|Simple_repeat|Simple_repeat	12360	NR_109911	101928857	Hs.593732	NR_109911	ENSG00000249201	CTD-3080P12.3	-	uncharacterized LOC101928857	ncRNA
peak1176	chr2	91779859	91781158	+	1	NA	Intergenic	AluSx|SINE|Alu	67467	NR_027238	654342	Hs.469287	NR_027238		LOC654342	-	lymphocyte-specific protein 1 pseudogene	pseudo
peak105	chr1	111264805	111265120	+	1	NA	Intergenic	(TG)n|Simple_repeat|Simple_repeat	-47307	NM_002232	3738	Hs.169948	NM_002232	ENSG00000177272	KCNA3	HGK5|HLK3|HPCN3|HUKIII|KV1.3|MK3|PCN3	potassium voltage-gated channel subfamily A member 3	protein-coding
peak2273	chr9	136360617	136361076	+	1	NA	Intergenic	(TG)n|Simple_repeat|Simple_repeat	-16570	NM_017585	11182	Hs.244378	NM_017585	ENSG00000160326	SLC2A6	GLUT6|GLUT9|HSA011372	solute carrier family 2 member 6	protein-coding
peak1442	chr21	43712646	43714044	+	1	NA	intron (NM_207629, intron 13 of 14)	(CA)n|Simple_repeat|Simple_repeat	22361	NM_003226	7033	Hs.82961	NM_003226	ENSG00000160180	TFF3	ITF|P1B|TFI	trefoil factor 3	protein-coding
peak457	chr12	110099166	110100144	+	1	NA	Intergenic	(CTA)n|Simple_repeat|Simple_repeat	-52532	NM_032829	84915	Hs.661785	NM_032829	ENSG00000139438	FAM222A	C12orf34	family with sequence similarity 222 member A	protein-coding
peak1321	chr20	25047849	25048552	+	1	NA	Intergenic	(CA)n|Simple_repeat|Simple_repeat	-9382	NM_001252675	84532	Hs.529353	NM_032501	ENSG00000154930	ACSS1	ACAS2L|ACECS1|AceCS2L	acyl-CoA synthetase short chain family member 1	protein-coding
peak1517	chr22	43900510	43900957	+	1	NA	intron (NM_001044370, intron 6 of 6)	HAL1-2a_MD|LINE|L1	-11401	NR_046563	100874197	Hs.627997	NR_046563		EFCAB6-AS1	-	EFCAB6 antisense RNA 1	ncRNA
peak2023	chr7	153227949	153228237	+	1	NA	Intergenic	Intergenic	-118774	NR_125776	103724390	Hs.614280	NR_125776	ENSG00000234722	LINC01287	TCONS_l2_00027522	long intergenic non-protein coding RNA 1287	ncRNA
peak364	chr11	61039586	61040577	+	1	NA	intron (NM_152718, intron 13 of 19)	(CA)n|Simple_repeat|Simple_repeat	22707	NM_152718	220001	Hs.60640	NM_152718	ENSG00000167992	VWCE	URG11|VWC1	von Willebrand factor C and EGF domains	protein-coding
peak2285	chr9	137606341	137606667	+	1	NA	intron (NM_000093, intron 4 of 65)	HAL1-2a_MD|LINE|L1	-61815	NR_138049	414316	Hs.571561	NR_138049	ENSG00000204011	COL5A1-AS1	C9orf104|bA54A22.4	COL5A1 antisense RNA 1	ncRNA
peak1802	chr5	172179221	172179420	+	1	NA	Intergenic	(TG)n|Simple_repeat|Simple_repeat	-3186	NM_001287812	101928093	Hs.646902	NM_001287812		LOC101928093	-	uncharacterized LOC101928093	protein-coding
peak1392	chr20	61602827	61603489	+	1	NA	Intergenic	(TG)n|Simple_repeat|Simple_repeat	19159	NM_022082	63910	Hs.512686	NM_022082	ENSG00000101194	SLC17A9	C20orf59|POROK8|VNUT	solute carrier family 17 member 9	protein-coding
peak1280	chr2	240292949	240293203	+	1	NA	intron (NM_006037, intron 1 of 26)	(CA)n|Simple_repeat|Simple_repeat	-19577	NR_039948	100616360		NR_039948	ENSG00000264292	MIR2467	mir-2467	microRNA 2467	ncRNA
peak1115	chr2	2754044	2754412	+	1	NA	Intergenic	Intergenic	375570	NR_110228	101927554	Hs.638446	NR_110228	ENSG00000234423	LINC01250	-	long intergenic non-protein coding RNA 1250	ncRNA
peak685	chr15	94593750	94595503	+	1	NA	intron (NR_120320, intron 2 of 8)	(CA)n|Simple_repeat|Simple_repeat	56541	NR_120320	101927112	Hs.134687	NR_120320	ENSG00000259724	LINC01581	-	long intergenic non-protein coding RNA 1581	ncRNA
peak314	chr11	1022980	1023161	+	1	NA	intron (NM_005961, intron 26 of 32)	(TGAA)n|Simple_repeat|Simple_repeat	13636	NM_005961	4588	Hs.528432	NM_005961	ENSG00000184956	MUC6	MUC-6	mucin 6, oligomeric mucus/gel-forming	protein-coding
peak1492	chr22	27866207	27866911	+	1	NA	Intergenic	(TGGA)n|Simple_repeat|Simple_repeat	159947	NR_134581	100507657	Hs.537371	NR_134581	ENSG00000226741	LINC02554	-	long intergenic non-protein coding RNA 2554	ncRNA
peak1306	chr20	11349678	11350359	+	1	NA	Intergenic	(CA)n|Simple_repeat|Simple_repeat	-95987	NR_038972	339593	Hs.434320	NR_038972		LOC339593	-	uncharacterized LOC339593	ncRNA
peak417	chr11	133457080	133457353	+	1	NA	Intergenic	(ATG)n|Simple_repeat|Simple_repeat	-54709	NM_001012393	4978	Hs.4817	NM_002545	ENSG00000183715	OPCML	IGLON1|OBCAM|OPCM	opioid binding protein/cell adhesion molecule like	protein-coding
peak206	chr10	31062298	31062832	+	1	NA	Intergenic	(CA)n|Simple_repeat|Simple_repeat	50417	NR_134497	105376480	Hs.461867	NR_134497	ENSG00000230720	LOC105376480	-	uncharacterized LOC105376480	ncRNA
[truncated: 460 more rows]
