# Supplementary material for: Dynamic gene regulation by nuclear colony-stimulating factor 1 receptor in human monocytes and macrophages
Source: Nat Commun. 2019 Apr 26;10:1935. doi: 10.1038/s41467-019-09970-9 (PMC6486619; doi:10.1038/s41467-019-09970-9)
Supplement: Supplementary file 6 — Supplementary Data 3 [file 41467_2019_9970_MOESM6_ESM.xls]

## Sheet: intersect_EGRI_d0_annotated.txt
PeakID (cmd=annotatePeaks.pl intersect_EGRI_d0.bed hg19 -go intersect_EGRI_d0_GO -annStats annStats_intersect_EGRI_d0.txt)	Chr	Start	End	Strand	Peak Score	Focus Ratio/Region Size	Annotation	Detailed Annotation	Distance to TSS	Nearest PromoterID	Entrez ID	Nearest Unigene	Nearest Refseq	Nearest Ensembl	Gene Name	Gene Alias	Gene Description	Gene Type
peak3194	chr9	87043556	87043726	+	1	NA	Intergenic	AluSx1|SINE|Alu	-60228	NM_022127	64078	Hs.535966	NM_022127	ENSG00000197506	SLC28A3	CNT3	solute carrier family 28 member 3	protein-coding
peak2218	chr22	40108014	40108285	+	1	NA	Intergenic	(TGG)n|Simple_repeat|Simple_repeat	141391	NM_001003406	8911	Hs.125116	NM_021096	ENSG00000100346	CACNA1I	Cav3.3|ca(v)3.3	calcium voltage-gated channel subunit alpha1 I	protein-coding
peak2561	chr5	856205	856730	+	1	NA	Intergenic	(CA)n|Simple_repeat|Simple_repeat	-5366	NM_024786	79844	Hs.654874	NM_024786	ENSG00000188818	ZDHHC11	ZNF399	zinc finger DHHC-type containing 11	protein-coding
peak2661	chr5	170952877	170953031	+	1	NA	Intergenic	(TCCA)n|Simple_repeat|Simple_repeat	106287	NM_003862	8817	Hs.87191	NM_003862	ENSG00000156427	FGF18	FGF-18|ZFGF5	fibroblast growth factor 18	protein-coding
peak1678	chr2	2525813	2525980	+	1	NA	Intergenic	(TCCA)n|Simple_repeat|Simple_repeat	-190811	NM_015025	23040	Hs.434418	NM_015025	ENSG00000186487	MYT1L	MRD39|NZF1|ZC2H2C2|ZC2HC4B|myT1-L	myelin transcription factor 1 like	protein-coding
peak1293	chr16	85467298	85467468	+	1	NA	Intergenic	(TGGA)n|Simple_repeat|Simple_repeat	-127452	NR_049816	100847022		NR_049816	ENSG00000266307	MIR5093	-	microRNA 5093	ncRNA
peak2322	chr3	46565107	46565291	+	1	NA	intron (NM_024512, intron 7 of 8)	(TCCA)n|Simple_repeat|Simple_repeat	25714	NM_031440	83597	Hs.196584	NM_031440	ENSG00000163825	RTP3	LTM1|TMEM7|Z3CXXC3	receptor transporter protein 3	protein-coding
peak930	chr14	96036473	96036598	+	1	NA	Intergenic	AluSx1|SINE|Alu	-3364	NR_146450	100506999	Hs.112858	NR_146449	ENSG00000258390	LINC02318	-	long intergenic non-protein coding RNA 2318	ncRNA
peak1260	chr16	78988054	78988319	+	1	NA	intron (NM_016373, intron 8 of 8)	(TGGA)n|Simple_repeat|Simple_repeat	646436	NM_005360	4094	Hs.134859	NM_005360	ENSG00000178573	MAF	AYGRP|CCA4|CTRCT21|c-MAF	MAF bZIP transcription factor	protein-coding
peak2165	chr21	47054997	47055404	+	1	NA	Intergenic	(TG)n|Simple_repeat|Simple_repeat	-8439	NM_001348238	54039	Hs.474049	NM_020528	ENSG00000183570	PCBP3	ALPHA-CP3|PCBP3-OT1|PCBP3OT	poly(rC) binding protein 3	protein-coding
peak739	chr12	113876867	113877094	+	1	NA	TTS (NM_001304993)	TTS (NM_001304993)	16785	NM_138432	113675	Hs.337594	NM_138432	ENSG00000139410	SDSL	SDH 2|SDS-RS1|TDH|cSDH	serine dehydratase like	protein-coding
peak573	chr11	35813546	35813706	+	1	NA	intron (NM_017583, intron 4 of 4)	(CA)n|Simple_repeat|Simple_repeat	129326	NM_017583	54765	Hs.192103	NM_017583	ENSG00000166326	TRIM44	AN3|DIPB|HSA249128|MC7	tripartite motif containing 44	protein-coding
peak1220	chr16	46444401	46445019	+	1	NA	Intergenic	HSATII|Satellite|Satellite	158299	NR_026556	124149	Hs.97414	NM_001004299		ANKRD26P1	-	ankyrin repeat domain 26 pseudogene 1	pseudo
peak1418	chr17	75682290	75682394	+	1	NA	Intergenic	Intergenic	42299	NR_104134	100132174	Hs.640110	NR_104134	ENSG00000267790	LINC01987	-	long intergenic non-protein coding RNA 1987	ncRNA
peak135	chr1	48057172	48057564	+	1	NA	Intergenic	(TG)n|Simple_repeat|Simple_repeat	-154379	NR_126355	102724077	Hs.159718	NR_126355		LINC01389	-	long intergenic non-protein coding RNA 1389	ncRNA
peak3511	chrY	13861473	13861538	+	1	NA	Intergenic	(GAATG)n|Satellite|Satellite	671884	NR_033667	352887	Hs.546221	NR_033667	ENSG00000206159	GYG2P1	GYG2P	glycogenin 2 pseudogene 1	pseudo
peak233	chr1	221363424	221363566	+	1	NA	Intergenic	AluSz|SINE|Alu	146143	NR_024236	400804	Hs.722626	NR_024236	ENSG00000234754	C1orf140	-	uncharacterized LOC400804	ncRNA
peak1264	chr16	80430464	80430724	+	1	NA	intron (NR_120307, intron 2 of 5)	(GAATG)n|Satellite|Satellite	-144037	NM_001305017	83657	Hs.98849	NM_130897	ENSG00000168589	DYNLRB2	DNCL2B|DNLC2B|ROBLD2	dynein light chain roadblock-type 2	protein-coding
peak1841	chr2	127434797	127435063	+	1	NA	intron (NM_016815, intron 1 of 2)	(TGAG)n|Simple_repeat|Simple_repeat	21419	NM_016815	2995	Hs.59138	NM_002101	ENSG00000136732	GYPC	CD236|CD236R|GE|GE:GPC:GPD:GYPD|GPC|GPD|GYPD|PAS-2|PAS-2'	glycophorin C (Gerbich blood group)	protein-coding
peak314	chr10	14621732	14621902	+	1	NA	intron (NM_001282695, intron 2 of 5)	AluSx1|SINE|Alu	-7445	NM_001320735	83641	Hs.446315	NM_031453	ENSG00000065809	FAM107B	C10orf45|HITS	family with sequence similarity 107 member B	protein-coding
peak604	chr11	69010821	69010983	+	1	NA	Intergenic	(TCCA)n|Simple_repeat|Simple_repeat	-50703	NM_001293294	26579	Hs.523848	NM_138768	ENSG00000172927	MYEOV	OCIM	myeloma overexpressed	protein-coding
peak1225	chr16	46497649	46500488	+	1	NA	Intergenic	HSATII|Satellite|Satellite	103941	NR_026556	124149	Hs.97414	NM_001004299		ANKRD26P1	-	ankyrin repeat domain 26 pseudogene 1	pseudo
peak2628	chr5	94179715	94179872	+	1	NA	intron (NM_001002796, intron 17 of 22)	AluSx1|SINE|Alu	225402	NM_032290	84250	Hs.657315	NM_032290	ENSG00000133302	SLF1	ANKRD32|BRCTD1|BRCTx	SMC5-SMC6 complex localization factor 1	protein-coding
peak176	chr1	121386287	121386453	+	1	NA	Intergenic	ALR/Alpha|Satellite|centr	125460	NR_003955	647121	Hs.697682	NR_003955	ENSG00000231752	EMBP1	-	embigin pseudogene 1	pseudo
peak343	chr10	38786920	38813002	+	1	NA	Intergenic	(GAATG)n|Satellite|Satellite	82887	NR_024497	399744	Hs.497951	NM_001013665		LINC00999	-	long intergenic non-protein coding RNA 999	ncRNA
peak2233	chr22	45000344	45000755	+	1	NA	Intergenic	(CA)n|Simple_repeat|Simple_repeat	20750	NR_044991	414351	Hs.572878	NR_044991		LINC00229	C22orf10|NCRNA00229|dJ474I12.C22.2	long intergenic non-protein coding RNA 229	ncRNA
peak86	chr1	19070882	19071157	+	1	NA	intron (NM_001135254, intron 8 of 8)	(TGGA)n|Simple_repeat|Simple_repeat	113519	NM_001135254	5081	Hs.113253	NM_002584	ENSG00000009709	PAX7	HUP1|PAX7B|RMS2	paired box 7	protein-coding
peak549	chr11	2449884	2450051	+	1	NA	Intergenic	(ATGGTG)n|Simple_repeat|Simple_repeat	-5692	NM_014555	29850	Hs.272287	NM_014555	ENSG00000070985	TRPM5	LTRPC5|MTR1	transient receptor potential cation channel subfamily M member 5	protein-coding
peak290	chr10	2731174	2731401	+	1	NA	Intergenic	(TCCA)n|Simple_repeat|Simple_repeat	-187633	NR_136146	105376351	Hs.343482	NR_136146		LOC105376351	-	uncharacterized LOC105376351	ncRNA
peak2716	chr6	41421637	41422055	+	1	NA	Intergenic	(TG)n|Simple_repeat|Simple_repeat	-48336	NR_120347	103106903	Hs.563396	NR_120347	ENSG00000226917	LINC01276	-	long intergenic non-protein coding RNA 1276	ncRNA
peak1875	chr2	173648408	173648592	+	1	NA	intron (NM_007023, intron 1 of 30)	(TG)n|Simple_repeat|Simple_repeat	-37815	NM_001100397	11069	Hs.470646	NM_007023	ENSG00000091428	RAPGEF4	CAMP-GEFII|CGEF2|EPAC|EPAC 2|EPAC2|Nbla00496	Rap guanine nucleotide exchange factor 4	protein-coding
peak2766	chr6	164086474	164086809	+	1	NA	intron (NR_134620, intron 1 of 1)	PRIMA4-int|LTR|ERV1	5875	NR_134620	102724152	Hs.738183	NR_134620		LOC102724152	-	uncharacterized LOC102724152	ncRNA
peak66	chr1	10837648	10838056	+	1	NA	intron (NM_001079843, intron 1 of 20)	intron (NM_001079843, intron 1 of 20)	18881	NM_017766	54897	Hs.439894	NM_017766	ENSG00000130940	CASZ1	CAS11|CST|SRG|ZNF693|dJ734G22.1	castor zinc finger 1	protein-coding
peak2726	chr6	58773747	58774034	+	1	NA	Intergenic	ALR/Alpha|Satellite|centr	-486166	NR_132995	106660612	Hs.561539	NR_125727	ENSG00000215190	LINC00680	-	long intergenic non-protein coding RNA 680	ncRNA
peak28	chr1	4556583	4556787	+	1	NA	Intergenic	(CA)n|Simple_repeat|Simple_repeat	-74862	NR_147025	105376679		NR_147025	ENSG00000232596	LINC01646	-	long intergenic non-protein coding RNA 1646	ncRNA
peak1089	chr16	13359020	13359285	+	1	NA	Intergenic	HAL1-3A_ME|LINE|L1	363675	NM_001145205	729993	Hs.130661	NM_001145204	ENSG00000237515	SHISA9	CKAMP44	shisa family member 9	protein-coding
peak3365	chrY	13447090	13451880	+	1	NA	Intergenic	Intergenic	1083904	NR_033667	352887	Hs.546221	NR_033667	ENSG00000206159	GYG2P1	GYG2P	glycogenin 2 pseudogene 1	pseudo
peak3111	chr8	137225632	137225911	+	1	NA	Intergenic	HAL1-2a_MD|LINE|L1	-317270	NR_147196	107986980	Hs.549694	NR_147196	ENSG00000254101	LINC02055	-	long intergenic non-protein coding RNA 2055	ncRNA
peak3378	chrY	13645350	13645633	+	1	NA	Intergenic	HSATII|Satellite|Satellite	887898	NR_033667	352887	Hs.546221	NR_033667	ENSG00000206159	GYG2P1	GYG2P	glycogenin 2 pseudogene 1	pseudo
peak2843	chr7	51844325	51844625	+	1	NA	Intergenic	(TG)n|Simple_repeat|Simple_repeat	-459917	NM_001287436	23242	Hs.99141	NM_015198	ENSG00000106078	COBL	-	cordon-bleu WH2 repeat protein	protein-coding
peak251	chr1	228508309	228508527	+	1	NA	intron (NM_052843, intron 54 of 80)	intron (NM_052843, intron 54 of 80)	76392	NR_106800	102465444		NR_106800	ENSG00000284311	MIR6742	hsa-mir-6742	microRNA 6742	ncRNA
peak1049	chr15	98544743	98545255	+	1	NA	Intergenic	(TG)n|Simple_repeat|Simple_repeat	-1269	NR_146565	105371008		NR_146563		LINC02251	-	long intergenic non-protein coding RNA 2251	ncRNA
peak1511	chr19	465362	465529	+	1	NA	intron (NM_182577, intron 3 of 3)	(TGGA)n|Simple_repeat|Simple_repeat	-4449	NM_012435	25759	Hs.30965	NM_012435	ENSG00000129946	SHC2	SCK|SHCB|SLI	SHC adaptor protein 2	protein-coding
peak217	chr1	201581050	201581217	+	1	NA	Intergenic	(TG)n|Simple_repeat|Simple_repeat	-36317	NM_020443	89796	Hs.585374	NM_020443	ENSG00000134369	NAV1	POMFIL3|STEERIN1|UNC53H1	neuron navigator 1	protein-coding
peak2556	chr5	426342	426573	+	1	NA	intron (NM_001242412, intron 7 of 10)	(TGGA)n|Simple_repeat|Simple_repeat	16818	NR_126522	116349	Hs.446702	NM_138464	ENSG00000221990	EXOC3-AS1	C5orf55	EXOC3 antisense RNA 1	ncRNA
peak2541	chr4	183734584	183734783	+	1	NA	Intergenic	(CA)n|Simple_repeat|Simple_repeat	103723	NM_001351745	1635	Hs.183850	NM_001921	ENSG00000129187	DCTD	-	dCMP deaminase	protein-coding
peak1611	chr19	33996609	33997675	+	1	NA	intron (NM_000285, intron 3 of 14)	(CA)n|Simple_repeat|Simple_repeat	15657	NM_001166057	5184	Hs.36473	NM_000285	ENSG00000124299	PEPD	PROLIDASE	peptidase D	protein-coding
peak1728	chr2	26039774	26039907	+	1	NA	intron (NM_018263, intron 2 of 11)	AluSx1|SINE|Alu	61545	NM_018263	55252	Hs.119815	NM_018263	ENSG00000143970	ASXL2	ASXH2|SHAPNS	additional sex combs like 2, transcriptional regulator	protein-coding
peak1796	chr2	91785583	91785767	+	1	NA	Intergenic	AluSx|SINE|Alu	62300	NR_027238	654342	Hs.469287	NR_027238		LOC654342	-	lymphocyte-specific protein 1 pseudogene	pseudo
peak1787	chr2	89862355	89862655	+	1	NA	Intergenic	(CATTC)n|Satellite|Satellite	750621	NR_039635	100616399		NR_039635	ENSG00000265510	MIR4436A	mir-4436a	microRNA 4436a	ncRNA
peak3425	chrY	13694920	13695193	+	1	NA	Intergenic	(GAATG)n|Satellite|Satellite	838333	NR_033667	352887	Hs.546221	NR_033667	ENSG00000206159	GYG2P1	GYG2P	glycogenin 2 pseudogene 1	pseudo
peak3372	chrY	13642457	13642622	+	1	NA	Intergenic	HSATII|Satellite|Satellite	890850	NR_033667	352887	Hs.546221	NR_033667	ENSG00000206159	GYG2P1	GYG2P	glycogenin 2 pseudogene 1	pseudo
peak1530	chr19	3322464	3323180	+	1	NA	Intergenic	(TGGA)n|Simple_repeat|Simple_repeat	-36739	NM_205843	4782	Hs.170131	NM_005597	ENSG00000141905	NFIC	CTF|CTF5|NF-I|NFI	nuclear factor I C	protein-coding
peak574	chr11	35878122	35878298	+	1	NA	Intergenic	(TGGA)n|Simple_repeat|Simple_repeat	-87321	NM_001304263	143458	Hs.745134	NM_174902	ENSG00000179241	LDLRAD3	LRAD3	low density lipoprotein receptor class A domain containing 3	protein-coding
peak2967	chr7	153790088	153790366	+	1	NA	intron (NM_001290253, intron 1 of 5)	(CA)n|Simple_repeat|Simple_repeat	-32572	NR_136254	101929998	Hs.689473	NR_136254		LOC101929998	-	uncharacterized LOC101929998	ncRNA
peak346	chr10	38814892	38818901	+	1	NA	Intergenic	(GAATG)n|Satellite|Satellite	99822	NR_024497	399744	Hs.497951	NM_001013665		LINC00999	-	long intergenic non-protein coding RNA 999	ncRNA
peak1585	chr19	20979745	20979850	+	1	NA	intron (NM_001355197, intron 3 of 3)	AluSx|SINE|Alu	20742	NM_001355197	7617	Hs.658748	NM_001009883	ENSG00000160229	ZNF66	ZNF66P	zinc finger protein 66	protein-coding
peak393	chr10	42529271	42529616	+	1	NA	Intergenic	ALR/Alpha|Satellite|centr	334050	NR_024380	441666	Hs.255729	NR_024380	ENSG00000215146	LOC441666	-	zinc finger protein 91 pseudogene	pseudo
peak1097	chr16	17297247	17297524	+	1	NA	intron (NM_022166, intron 3 of 11)	(TCCA)n|Simple_repeat|Simple_repeat	69024	NR_135179	102723692	Hs.737758	NR_135179	ENSG00000261448	LOC102723692	-	uncharacterized LOC102723692	ncRNA
peak1571	chr19	16885389	16885573	+	1	NA	intron (NM_001007525, intron 11 of 18)	(TCCA)n|Simple_repeat|Simple_repeat	43478	NM_001347994	284434	Hs.406014	NM_001007525	ENSG00000188039	NWD1	-	NACHT and WD repeat domain containing 1	protein-coding
peak108	chr1	26095182	26095415	+	1	NA	intron (NM_020379, intron 7 of 11)	(CA)n|Simple_repeat|Simple_repeat	-31369	NM_206926	57190	Hs.323396	NM_020451	ENSG00000162430	SELENON	CFTD|MDRS1|RSMD1|RSS|SELN|SEPN1	selenoprotein N	protein-coding
peak1099	chr16	17597310	17597477	+	1	NA	Intergenic	AluSz6|SINE|Alu	-32655	NM_022166	64131	Hs.22907	NM_022166	ENSG00000103489	XYLT1	DBQD2|PXYLT1|XT-I|XT1|XTI|XYLTI|xylT-I	xylosyltransferase 1	protein-coding
peak2814	chr7	26354348	26354518	+	1	NA	intron (NM_001318199, intron 1 of 6)	AluSz|SINE|Alu	21768	NM_001318199	29887	Hs.741316	NM_013322	ENSG00000086300	SNX10	OPTB8	sorting nexin 10	protein-coding
peak3138	chr8	143304323	143304517	+	1	NA	intron (NM_145003, intron 13 of 13)	(CTCA)n|Simple_repeat|Simple_repeat	24703	NR_024378	619434	Hs.393308	NR_024378	ENSG00000254008	LINC00051	C8orf43|NCRNA00051	long intergenic non-protein coding RNA 51	ncRNA
peak1446	chr18	11247844	11248019	+	1	NA	Intergenic	(CACAC)n|Simple_repeat|Simple_repeat	-99170	NM_022068	63895	Hs.436902	NM_022068	ENSG00000154864	PIEZO2	C18orf30|C18orf58|DA3|DA5|DAIPT|FAM38B|FAM38B2|HsT748|HsT771|MWKS	piezo type mechanosensitive ion channel component 2	protein-coding
peak220	chr1	203496084	203496699	+	1	NA	Intergenic	(CA)n|Simple_repeat|Simple_repeat	33120	NM_014359	26254	Hs.632468	NM_014359	ENSG00000188770	OPTC	OPT	opticin	protein-coding
peak1736	chr2	32084894	32085076	+	1	NA	Intergenic	AluSz6|SINE|Alu	-55936	NR_146994	105374449	Hs.580386	NR_146994	ENSG00000223647	LINC01946	-	long intergenic non-protein coding RNA 1946	ncRNA
peak81	chr1	17650156	17650288	+	1	NA	intron (NM_012387, intron 1 of 15)	AluSz6|SINE|Alu	15532	NM_012387	23569	Hs.522969	NM_012387	ENSG00000159339	PADI4	PAD|PAD4|PADI5|PDI4|PDI5	peptidyl arginine deiminase 4	protein-coding
peak620	chr11	71125743	71126157	+	1	NA	intron (NR_038862, intron 2 of 2)	(TGGA)n|Simple_repeat|Simple_repeat	8450	NR_038862	399923	Hs.128191	NM_001001680	ENSG00000172900	FLJ42102	-	uncharacterized LOC399923	ncRNA
peak2055	chr20	58889448	58889710	+	1	NA	intron (NR_046099, intron 3 of 4)	(TCCA)n|Simple_repeat|Simple_repeat	6047	NR_030376	693231		NR_030376	ENSG00000207802	MIR646	MIRN646|hsa-mir-646	microRNA 646	ncRNA
peak3403	chrY	13671233	13671523	+	1	NA	Intergenic	(GAATG)n|Satellite|Satellite	862011	NR_033667	352887	Hs.546221	NR_033667	ENSG00000206159	GYG2P1	GYG2P	glycogenin 2 pseudogene 1	pseudo
peak2239	chr22	45686340	45686516	+	1	NA	intron (NM_006953, intron 4 of 5)	(TG)n|Simple_repeat|Simple_repeat	5560	NM_006953	7380	Hs.632787	NM_006953	ENSG00000100373	UPK3A	UP3A|UPIII|UPIIIA|UPK3	uroplakin 3A	protein-coding
peak2736	chr6	103306949	103307059	+	1	NA	Intergenic	AluSx|SINE|Alu	1460143	NM_175768	2898	Hs.98262	NM_021956	ENSG00000164418	GRIK2	EAA4|GLR6|GLUK6|GLUR6|GluK2|MRT6	glutamate ionotropic receptor kainate type subunit 2	protein-coding
peak1144	chr16	33884827	33886235	+	1	NA	Intergenic	HSATII|Satellite|Satellite	313687	NR_130771	104644205	Hs.742548	NR_130771		ENPP7P13	DUNQU1	ectonucleotide pyrophosphatase/phosphodiesterase 7 pseudogene 13	pseudo
peak738	chr12	113828434	113828724	+	1	NA	Intergenic	(TCCA)n|Simple_repeat|Simple_repeat	13113	NM_006843	10993	Hs.439023	NM_006843	ENSG00000135094	SDS	SDH	serine dehydratase	protein-coding
peak1587	chr19	27732562	27732887	+	1	NA	Intergenic	ALR/Alpha|Satellite|centr	-551615	NR_110691	101927151	Hs.567934	NR_110687	ENSG00000267575	LOC101927151	-	uncharacterized LOC101927151	ncRNA
peak635	chr11	102548553	102548686	+	1	NA	Intergenic	AluSx|SINE|Alu	27849	NM_022122	64066	Hs.534479	NM_022122	ENSG00000137675	MMP27	MMP-27	matrix metallopeptidase 27	protein-coding
peak3527	chrY	28788615	28788887	+	1	NA	Intergenic	(GAGTG)n|Simple_repeat|Simple_repeat	914114	NR_002176	474148	Hs.511777	NR_002176	ENSG00000280961	TTTY3B	LNCRNA00122|NCRNA00122	testis-specific transcript, Y-linked 3B (non-protein coding)	ncRNA
peak2977	chr7	157092167	157092465	+	1	NA	Intergenic	(GTGTG)n|Simple_repeat|Simple_repeat	-37394	NM_005494	10049	Hs.490745	NM_005494	ENSG00000105993	DNAJB6	DJ4|DnaJ|HHDJ1|HSJ-2|HSJ2|LGMD1D|LGMD1E|MRJ|MSJ-1	DnaJ heat shock protein family (Hsp40) member B6	protein-coding
peak2006	chr20	36058428	36058763	+	1	NA	Intergenic	(TCCA)n|Simple_repeat|Simple_repeat	84064	NM_198291	6714	Hs.195659	NM_005417	ENSG00000197122	SRC	ASV|SRC1|THC6|c-SRC|p60-Src	SRC proto-oncogene, non-receptor tyrosine kinase	protein-coding
peak1713	chr2	13091672	13091857	+	1	NA	Intergenic	(CA)n|Simple_repeat|Simple_repeat	55374	NR_038434	100506474	Hs.242196	NR_038434	ENSG00000225649	LOC100506474	-	uncharacterized LOC100506474	ncRNA
peak1408	chr17	72541301	72541462	+	1	NA	intron (NM_006678, intron 1 of 3)	(TG)n|Simple_repeat|Simple_repeat	929	NM_006678	10871	Hs.2605	NM_006678	ENSG00000167850	CD300C	CLM-6|CMRF-35|CMRF-35A|CMRF35|CMRF35-A1|CMRF35A|CMRF35A1|IGSF16|LIR	CD300c molecule	protein-coding
peak179	chr1	142535370	142539849	+	1	NA	Intergenic	(GAATG)n|Satellite|Satellite	175996	NR_046228	100874392	Hs.648245	NR_046228		ANKRD20A12P	-	ankyrin repeat domain 20 family member A12, pseudogene	pseudo
peak3150	chr8	143889857	143890837	+	1	NA	Intergenic	(TG)n|Simple_repeat|Simple_repeat	-22339	NM_003695	8581	Hs.415762	NM_003695	ENSG00000167656	LY6D	E48|Ly-6D	lymphocyte antigen 6 family member D	protein-coding
peak1580	chr19	18765112	18765306	+	1	NA	intron (NM_001345983, intron 1 of 2)	(TCCA)n|Simple_repeat|Simple_repeat	9761	NM_001345983	55295	Hs.250632	NM_018316	ENSG00000167487	KLHL26	-	kelch like family member 26	protein-coding
peak2057	chr20	59620080	59620575	+	1	NA	Intergenic	(TCCA)n|Simple_repeat|Simple_repeat	-33793	NR_109919	100506470	Hs.125674	NR_109919	ENSG00000229606	LINC01718	-	long intergenic non-protein coding RNA 1718	ncRNA
peak160	chr1	84768110	84768302	+	1	NA	promoter-TSS (NM_001134664)	promoter-TSS (NM_001134664)	-128	NM_001134664	148418	Hs.591445	NM_001010971	ENSG00000203943	SAMD13	HSD-41|HSD-42	sterile alpha motif domain containing 13	protein-coding
peak74	chr1	11762224	11762493	+	1	NA	intron (NM_198545, intron 1 of 6)	(CA)n|Simple_repeat|Simple_repeat	10577	NM_198545	374946	Hs.632364	NM_198545	ENSG00000162490	DRAXIN	AGPA3119|C1orf187|UNQ3119|neucrin	dorsal inhibitory axon guidance protein	protein-coding
peak305	chr10	10950865	10950872	+	1	NA	intron (NM_001326325, intron 2 of 15)	AluSz|SINE|Alu	43258	NR_024411	254312	Hs.498620	NR_015413	ENSG00000229240	LINC00710	-	long intergenic non-protein coding RNA 710	ncRNA
peak600	chr11	67436615	67436890	+	1	NA	intron (NM_001031615, intron 1 of 9)	(TG)n|Simple_repeat|Simple_repeat	5559	NM_001354345	222	Hs.87539	NM_000695	ENSG00000132746	ALDH3B2	ALDH8	aldehyde dehydrogenase 3 family member B2	protein-coding
peak2779	chr6	168056085	168056443	+	1	NA	Intergenic	(TGGA)n|Simple_repeat|Simple_repeat	23639	NR_117091	401286	Hs.487182	NR_117091	ENSG00000272549	LINC02538	-	long intergenic non-protein coding RNA 2538	ncRNA
peak649	chr11	120187172	120187304	+	1	NA	intron (NM_014352, intron 11 of 12)	AluJb|SINE|Alu	-8600	NM_001198671	219902	Hs.643516	NM_174926	ENSG00000181264	TMEM136	-	transmembrane protein 136	protein-coding
peak3058	chr8	42529742	42530125	+	1	NA	Intergenic	(TGGA)n|Simple_repeat|Simple_repeat	-22586	NM_001347717	1142	Hs.654576	NM_000749	ENSG00000147432	CHRNB3	-	cholinergic receptor nicotinic beta 3 subunit	protein-coding
peak845	chr13	108809131	108809509	+	1	NA	Intergenic	(CA)n|Simple_repeat|Simple_repeat	57810	NM_002312	3981	Hs.166091	NM_002312	ENSG00000174405	LIG4	LIG4S	DNA ligase 4	protein-coding
peak2863	chr7	61751758	61757298	+	1	NA	Intergenic	HSATII|Satellite|Satellite	1009906	NR_003952	643955	Hs.583308	NR_003952	ENSG00000185037	ZNF733P	ZNF733	zinc finger protein 733, pseudogene	pseudo
peak3293	chr9	137344008	137344204	+	1	NA	Intergenic	(TCCA)n|Simple_repeat|Simple_repeat	45678	NM_001291921	6256	Hs.590886	NM_002957	ENSG00000186350	RXRA	NR2B1	retinoid X receptor alpha	protein-coding
peak272	chr1	246902275	246902494	+	1	NA	intron (NM_016002, intron 3 of 11)	(TG)n|Simple_repeat|Simple_repeat	15006	NM_016002	51097	Hs.498397	NM_016002	ENSG00000143653	SCCPDH	CGI-49|NET11	saccharopine dehydrogenase (putative)	protein-coding
peak2641	chr5	141190924	141190981	+	1	NA	Intergenic	Intergenic	54815	NM_001278615	5097	Hs.79769	NM_002587	ENSG00000156453	PCDH1	PC42|PCDH42	protocadherin 1	protein-coding
peak427	chr10	50949666	50950272	+	1	NA	intron (NM_001347820, intron 14 of 21)	(CA)n|Simple_repeat|Simple_repeat	20076	NM_001347819	55753	Hs.17860	NM_018245	ENSG00000197444	OGDHL	-	oxoglutarate dehydrogenase like	protein-coding
peak2714	chr6	40318198	40318419	+	1	NA	intron (NR_038887, intron 1 of 2)	intron (NR_038887, intron 1 of 2)	5437	NR_038887	401260	Hs.654837	NM_001001705		LINC00951	-	long intergenic non-protein coding RNA 951	ncRNA
peak2980	chr7	157349827	157350195	+	1	NA	intron (NM_130842, intron 20 of 21)	(CA)n|Simple_repeat|Simple_repeat	17103	NR_029689	406945		NR_029689	ENSG00000207960	MIR153-2	MIRN153-2|mir-153-2	microRNA 153-2	ncRNA
peak1253	chr16	71208936	71209103	+	1	NA	intron (NM_017558, intron 5 of 19)	HAL1-2a_MD|LINE|L1	55606	NM_001198542	54768	Hs.351914	NM_017558	ENSG00000157423	HYDIN	CILD5|HYDIN1|HYDIN2|PPP1R31	HYDIN, axonemal central pair apparatus protein	protein-coding
peak2667	chr5	172145813	172146109	+	1	NA	Intergenic	(TGGA)n|Simple_repeat|Simple_repeat	-36545	NM_001287812	101928093	Hs.646902	NM_001287812		LOC101928093	-	uncharacterized LOC101928093	protein-coding
peak2501	chr4	68264709	68264920	+	1	NA	Intergenic	ALR/Alpha|Satellite|centr	22904	NR_110747	101927237	Hs.435644	NR_110747	ENSG00000250075	LOC101927237	-	uncharacterized LOC101927237	ncRNA
peak3053	chr8	38627242	38627448	+	1	NA	intron (NM_001352804, intron 1 of 10)	(TG)n|Simple_repeat|Simple_repeat	12588	NM_001352784	6867	Hs.279245	NM_006283	ENSG00000147526	TACC1	Ga55	transforming acidic coiled-coil containing protein 1	protein-coding
peak277	chr10	713559	713774	+	1	NA	intron (NM_014974, intron 1 of 36)	(CA)n|Simple_repeat|Simple_repeat	17778	NM_001355389	414235	Hs.587103	NM_001012714	ENSG00000180525	PRR26	C10orf108	proline rich 26	protein-coding
peak661	chr11	134610277	134610715	+	1	NA	intron (NR_147836, intron 1 of 1)	(TG)n|Simple_repeat|Simple_repeat	4657	NR_147836	729305	Hs.148365	NR_147836	ENSG00000251226	LOC729305	-	uncharacterized LOC729305	ncRNA
peak2619	chr5	73521599	73521737	+	1	NA	Intergenic	C-rich|Low_complexity|Low_complexity	82482	NR_105009	102503429	Hs.519391	NR_105009	ENSG00000248942	LINC01335	-	long intergenic non-protein coding RNA 1335	ncRNA
peak975	chr14	106622882	106623112	+	1	NA	Intergenic	Intergenic	-121272	NR_033375	338004	Hs.569411	NR_033375		LINC00226	C14orf97|NCRNA00226	long intergenic non-protein coding RNA 226	ncRNA
peak2720	chr6	44012223	44013107	+	1	NA	intron (NR_125864, intron 1 of 4)	(CA)n|Simple_repeat|Simple_repeat	29724	NR_125864	101929705	Hs.670378	NR_125864	ENSG00000237686	LOC101929705	-	uncharacterized LOC101929705	ncRNA
peak1310	chr16	87592272	87592584	+	1	NA	Intergenic	(TCCA)n|Simple_repeat|Simple_repeat	-43013	NR_073379	57338	Hs.592068	NM_020655	ENSG00000154118	JPH3	CAGL237|HDL2|JP-3|JP3|TNRC22	junctophilin 3	protein-coding
peak493	chr10	126111557	126111709	+	1	NA	Intergenic	AluSp|SINE|Alu	-4088	NM_001322969	4942	Hs.523332	NM_000274	ENSG00000065154	OAT	GACR|HOGA|OATASE|OKT	ornithine aminotransferase	protein-coding
peak416	chr10	47022859	47023418	+	1	NA	Intergenic	(TG)n|Simple_repeat|Simple_repeat	29592	NM_014696	9721	Hs.523375	NM_014696	ENSG00000204175	GPRIN2	GRIN2|KIAA0514	G protein regulated inducer of neurite outgrowth 2	protein-coding
peak2126	chr21	42384331	42384857	+	1	NA	Intergenic	Intergenic	135397	NR_024100	284835	Hs.106234	NR_024100	ENSG00000226496	LINC00323	C21orf130|NCRNA00323|PRED42	long intergenic non-protein coding RNA 323	ncRNA
peak2617	chr5	68547434	68547454	+	1	NA	intron (NM_001324069, intron 3 of 12)	AluJo|SINE|Alu	16822	NR_136690	1022	Hs.184298	NM_001799	ENSG00000134058	CDK7	CAK|CAK1|CDKN7|HCAK|MO15|STK1|p39MO15	cyclin dependent kinase 7	protein-coding
peak2293	chr22	50777339	50777565	+	1	NA	Intergenic	(TG)n|Simple_repeat|Simple_repeat	-4294	NM_001351645	9701	Hs.449098	NM_014678	ENSG00000100239	PPP6R2	KIAA0685|PP6R2|SAP190|SAPS2	protein phosphatase 6 regulatory subunit 2	protein-coding
peak650	chr11	120862672	120862930	+	1	NA	Intergenic	(TG)n|Simple_repeat|Simple_repeat	-31980	NM_152715	219899	Hs.504136	NM_152715	ENSG00000154114	TBCEL	El|LRRC35	tubulin folding cofactor E like	protein-coding
peak77	chr1	16438394	16438533	+	1	NA	Intergenic	(CA)n|Simple_repeat|Simple_repeat	-38336	NM_182623	348487	Hs.126825	NM_182623	ENSG00000185519	FAM131C	C1orf117	family with sequence similarity 131 member C	protein-coding
peak3269	chr9	131994830	131995035	+	1	NA	Intergenic	(TCCA)n|Simple_repeat|Simple_repeat	-49763	NR_121587	101929331	Hs.522428	NR_121587	ENSG00000224307	LOC101929331	-	uncharacterized LOC101929331	ncRNA
peak2306	chr3	13658589	13659032	+	1	NA	intron (NM_001004019, intron 5 of 17)	(TCCA)n|Simple_repeat|Simple_repeat	-1071	NR_132775	106635526		NR_132775		SNORA93	-	small nucleolar RNA, H/ACA box 93	snoRNA
peak2737	chr6	106459653	106460385	+	1	NA	Intergenic	(CA)n|Simple_repeat|Simple_repeat	-74176	NM_001198	639	Hs.436023	NM_001198	ENSG00000057657	PRDM1	BLIMP1|PRDI-BF1	PR/SET domain 1	protein-coding
peak2230	chr22	44550440	44550770	+	1	NA	intron (NM_001003828, intron 11 of 13)	(TG)n|Simple_repeat|Simple_repeat	-18231	NM_001137605	64098	Hs.658995	NM_022141	ENSG00000138964	PARVG	-	parvin gamma	protein-coding
peak2360	chr3	131002308	131002502	+	1	NA	intron (NM_024800, intron 17 of 17)	intron (NM_024800, intron 17 of 17)	-78284	NR_002949	152195	Hs.380350	NM_194289	ENSG00000246082	NUDT16P1	NUDT16P	nudix hydrolase 16 pseudogene 1	pseudo
peak297	chr10	6502744	6503248	+	1	NA	intron (NM_001282645, intron 13 of 16)	(TCCA)n|Simple_repeat|Simple_repeat	110718	NR_148966	399716	Hs.737229	NR_148966		LOC399716	-	uncharacterized LOC399716	ncRNA
peak618	chr11	71073511	71073710	+	1	NA	Intergenic	(TGAG)n|Simple_repeat|Simple_repeat	60790	NR_038862	399923	Hs.128191	NM_001001680	ENSG00000172900	FLJ42102	-	uncharacterized LOC399923	ncRNA
peak1723	chr2	20759164	20759409	+	1	NA	Intergenic	(TGGA)n|Simple_repeat|Simple_repeat	33022	NR_046836	100874343	Hs.591546	NR_046836	ENSG00000231948	HS1BP3-IT1	-	HS1BP3 intronic transcript 1	ncRNA
peak1718	chr2	16403091	16403347	+	1	NA	Intergenic	Intergenic	212670	NR_126559	104797537	Hs.435748	NR_126559	ENSG00000236289	GACAT3	LINC01458|lncRNA-AC130710	gastric cancer associated transcript 3 (non-protein coding)	ncRNA
peak408	chr10	43638885	43639038	+	1	NA	intron (NM_018590, intron 1 of 7)	(TG)n|Simple_repeat|Simple_repeat	5068	NM_018590	55454	Hs.657569	NM_018590	ENSG00000169826	CSGALNACT2	CHGN2|ChGn-2|GALNACT-2|GALNACT2|PRO0082|beta4GalNAcT	chondroitin sulfate N-acetylgalactosaminyltransferase 2	protein-coding
peak2815	chr7	26679355	26679641	+	1	NA	intron (NM_001302625, intron 1 of 2)	(CA)n|Simple_repeat|Simple_repeat	794	NM_001302625	285941	Hs.413394	NM_001145531		C7orf71	-	chromosome 7 open reading frame 71	protein-coding
peak3404	chrY	13674136	13674201	+	1	NA	Intergenic	(GAATG)n|Satellite|Satellite	859221	NR_033667	352887	Hs.546221	NR_033667	ENSG00000206159	GYG2P1	GYG2P	glycogenin 2 pseudogene 1	pseudo
peak3012	chr8	6140830	6141084	+	1	NA	Intergenic	(TCCA)n|Simple_repeat|Simple_repeat	123112	NR_040040	100287015	Hs.156928	NR_040040	ENSG00000246089	LOC100287015	-	uncharacterized LOC100287015	ncRNA
peak1855	chr2	132980917	132981029	+	1	NA	intron (NR_152415, intron 1 of 5)	ALR/Alpha|Satellite|centr	33680	NR_031608	100313824		NR_031608	ENSG00000221288	MIR663B	MIRN663B|mir-663b	microRNA 663b	ncRNA
peak3100	chr8	125208672	125208915	+	1	NA	intron (NR_125420, intron 2 of 2)	(TG)n|Simple_repeat|Simple_repeat	-25030	NR_103547	157376	Hs.662360	NM_182525	ENSG00000253868	FER1L6-AS2	C8orf78	FER1L6 antisense RNA 2	ncRNA
peak271	chr1	246469430	246469580	+	1	NA	intron (NM_022743, intron 5 of 11)	AluSz|SINE|Alu	111209	NM_022743	64754	Hs.567571	NM_022743	ENSG00000185420	SMYD3	KMT3E|ZMYND1|ZNFN3A1|bA74P14.1	SET and MYND domain containing 3	protein-coding
peak608	chr11	69296598	69296766	+	1	NA	Intergenic	(TGGA)n|Simple_repeat|Simple_repeat	-3647	NR_120543	101928292	Hs.736219	NR_120542		LINC01488	BRCAT8	long intergenic non-protein coding RNA 1488	ncRNA
peak1606	chr19	30953514	30953833	+	1	NA	intron (NM_001352260, intron 2 of 5)	(TG)n|Simple_repeat|Simple_repeat	90373	NM_001352260	9745	Hs.378901	NM_014717	ENSG00000198597	ZNF536	-	zinc finger protein 536	protein-coding
peak1309	chr16	87536181	87536491	+	1	NA	intron (NR_110943, intron 1 of 3)	(TG)n|Simple_repeat|Simple_repeat	8543	NR_110943	101928737	Hs.579009	NR_110943	ENSG00000260750	LOC101928737	-	uncharacterized LOC101928737	ncRNA
peak1108	chr16	24877677	24877888	+	1	NA	intron (NM_001258412, intron 4 of 14)	AluJb|SINE|Alu	20230	NM_052944	115584	Hs.164118	NM_052944	ENSG00000158865	SLC5A11	KST1|RKST1|SGLT6|SMIT2	solute carrier family 5 member 11	protein-coding
peak1228	chr16	48429219	48429407	+	1	NA	intron (NR_039970, intron 1 of 4)	AluSz6|SINE|Alu	-10084	NM_003031	6477	Hs.706828	NM_003031	ENSG00000196470	SIAH1	SIAH1A	siah E3 ubiquitin protein ligase 1	protein-coding
peak3220	chr9	94473065	94473708	+	1	NA	Intergenic	(TG)n|Simple_repeat|Simple_repeat	-74759	NR_037489	100500902		NR_037489	ENSG00000283351	MIR3910-2	mir-3910-2	microRNA 3910-2	ncRNA
peak1366	chr17	34309905	34310085	+	1	NA	TTS (NR_027921)	TTS (NR_027921)	-1463	NM_004590	6360	Hs.10458	NM_004590	ENSG00000275152	CCL16	CKb12|HCC-4|ILINCK|LCC-1|LEC|LMC|Mtn-1|NCC-4|NCC4|SCYA16|SCYL4	C-C motif chemokine ligand 16	protein-coding
peak1202	chr16	46418024	46418748	+	1	NA	Intergenic	HSATII|Satellite|Satellite	184623	NR_026556	124149	Hs.97414	NM_001004299		ANKRD26P1	-	ankyrin repeat domain 26 pseudogene 1	pseudo
peak1127	chr16	31706020	31706203	+	1	NA	Intergenic	(CA)n|Simple_repeat|Simple_repeat	-5823	NR_024034	100132341	Hs.715792	NM_024048	ENSG00000131797	CLUHP3	C16orf67|KIAA0664L3|KIAA0664P3|URLC3	clustered mitochondria homolog pseudogene 3	pseudo
peak2662	chr5	171122890	171123070	+	1	NA	Intergenic	(TGGA)n|Simple_repeat|Simple_repeat	-89896	NM_001289970	644994	Hs.591740	NM_001289970	ENSG00000185662	SMIM23	C5orf50	small integral membrane protein 23	protein-coding
peak3125	chr8	141130562	141131046	+	1	NA	intron (NM_001321646, intron 16 of 21)	(TCCA)n|Simple_repeat|Simple_repeat	-20170	NR_144431	359809	Hs.26814	NR_144431	ENSG00000282164	PEG13	-	paternally expressed 13	ncRNA
peak1740	chr2	37629749	37629911	+	1	NA	Intergenic	AluSx|SINE|Alu	58077	NM_012413	25797	Hs.79033	NM_012413	ENSG00000115828	QPCT	GCT|QC|sQC	glutaminyl-peptide cyclotransferase	protein-coding
peak2568	chr5	1046196	1048383	+	1	NA	Intergenic	(TGAG)n|Simple_repeat|Simple_repeat	15800	NR_039778	100616479		NR_039778	ENSG00000263834	MIR4635	-	microRNA 4635	ncRNA
peak1120	chr16	28042388	28042618	+	1	NA	intron (NM_001323900, intron 1 of 7)	(GGATG)n|Simple_repeat|Simple_repeat	32327	NM_001323901	146395	Hs.91910	NM_144675	ENSG00000169181	GSG1L	PRO19651	GSG1 like	protein-coding
peak2476	chr4	49139298	49139383	+	1	NA	Intergenic	(CATTC)n|Satellite|Satellite	150681	NM_001286791	80157	Hs.479703	NM_025087	ENSG00000109182	CWH43	CWH43-C|PGAP2IP	cell wall biogenesis 43 C-terminal homolog	protein-coding
peak1346	chr17	17639233	17639387	+	1	NA	intron (NM_030665, intron 2 of 5)	(TG)n|Simple_repeat|Simple_repeat	30306	NR_130894	100861516	Hs.624874	NR_130894	ENSG00000237328	RAI1-AS1	-	RAI1 antisense RNA 1	ncRNA
peak338	chr10	34663894	34664078	+	1	NA	intron (NM_019619, intron 10 of 24)	(CA)n|Simple_repeat|Simple_repeat	440267	NM_001184791	56288	Hs.131489	NM_019619	ENSG00000148498	PARD3	ASIP|Baz|PAR3|PAR3alpha|PARD-3|PARD3A|PPP1R118|SE2-5L16|SE2-5LT1|SE2-5T2	par-3 family cell polarity regulator	protein-coding
peak3185	chr9	78332403	78332589	+	1	NA	intron (NR_031679, intron 1 of 2).2	(CA)n|Simple_repeat|Simple_repeat	6248	NR_031679	100302287		NR_031679	ENSG00000221698	MIR548H3	MIR548H-3|MIRN548H3|hsa-mir-548h-3	microRNA 548h-3	ncRNA
peak977	chr15	20478607	20478781	+	1	NA	Intergenic	AluSz|SINE|Alu	-9303	NR_038836	646096	Hs.448789	NR_038836	ENSG00000259156	CHEK2P2	-	checkpoint kinase 2 pseudogene 2	pseudo
peak2838	chr7	48613042	48613243	+	1	NA	intron (NM_152701, intron 55 of 61)	(CAAAA)n|Simple_repeat|Simple_repeat	-351015	NM_152627	168448	Hs.567757	NM_152627		CDC14C	CDC14B2|CDC14Bretro	cell division cycle 14C	protein-coding
peak805	chr13	24132677	24133057	+	1	NA	Intergenic	(TG)n|Simple_repeat|Simple_repeat	-11642	NM_001204459	55504	Hs.149168	NM_018647	ENSG00000127863	TNFRSF19	TAJ|TAJ-alpha|TRADE|TROY	TNF receptor superfamily member 19	protein-coding
peak2325	chr3	52843152	52843495	+	1	NA	TTS (NM_002217)	TTS (NM_002217)	14539	NM_002217	3699	Hs.76716	NM_002217	ENSG00000162267	ITIH3	H3P|ITI-HC3|SHAP	inter-alpha-trypsin inhibitor heavy chain 3	protein-coding
peak1279	chr16	82345244	82345479	+	1	NA	Intergenic	HAL1-2a_MD|LINE|L1	-141532	NM_005792	10200	Hs.344400	NM_005792	ENSG00000135698	MPHOSPH6	MPP|MPP-6|MPP6	M-phase phosphoprotein 6	protein-coding
peak42	chr1	5869296	5869806	+	1	NA	Intergenic	Intergenic	53250	NR_039838	100616421		NR_039838	ENSG00000264101	MIR4689	mir-4689	microRNA 4689	ncRNA
peak215	chr1	201226596	201226635	+	1	NA	Intergenic	(AAGTG)n|Simple_repeat|Simple_repeat	-25965	NM_000299	5317	Hs.497350	NM_000299	ENSG00000081277	PKP1	B6P	plakophilin 1	protein-coding
peak3333	chrX	64260736	64260905	+	1	NA	Intergenic	AluSz|SINE|Alu	-6196	NM_001243804	55906	Hs.28249	NM_018684	ENSG00000126970	ZC4H2	HCA127|KIAA1166|WRWF|WWS	zinc finger C4H2-type containing	protein-coding
peak122	chr1	37897221	37897401	+	1	NA	Intergenic	Intergenic	42733	NR_038842	728431	Hs.380738	NR_038842	ENSG00000233621	LINC01137	-	long intergenic non-protein coding RNA 1137	ncRNA
peak3388	chrY	13655187	13655468	+	1	NA	Intergenic	(GAATG)n|Satellite|Satellite	878062	NR_033667	352887	Hs.546221	NR_033667	ENSG00000206159	GYG2P1	GYG2P	glycogenin 2 pseudogene 1	pseudo
peak3438	chrY	13800969	13802037	+	1	NA	Intergenic	(GAATG)n|Satellite|Satellite	731886	NR_033667	352887	Hs.546221	NR_033667	ENSG00000206159	GYG2P1	GYG2P	glycogenin 2 pseudogene 1	pseudo
peak2656	chr5	165050555	165050749	+	1	NA	Intergenic	(TG)n|Simple_repeat|Simple_repeat	1153367	NR_105065	102546299	Hs.437730	NR_105065	ENSG00000241956	LOC102546299	-	uncharacterized LOC102546299	ncRNA
peak770	chr12	131768122	131768413	+	1	NA	Intergenic	(CACAA)n|Simple_repeat|Simple_repeat	14250	NR_135045	107161159	Hs.730119	NR_135045	ENSG00000248703	LINC02415	-	long intergenic non-protein coding RNA 2415	ncRNA
peak1979	chr20	23960689	23960893	+	1	NA	Intergenic	(CA)n|Simple_repeat|Simple_repeat	6721	NM_178312	92086	Hs.355394	NM_080920	ENSG00000149435	GGTLC1	GGTL6|GGTLA3|GGTLA4|dJ831C21.1|dJ831C21.2	gamma-glutamyltransferase light chain 1	protein-coding
peak3163	chr9	17590840	17590968	+	1	NA	intron (NM_003026, intron 1 of 8)	AluJb|SINE|Alu	11952	NM_003026	6456	Hs.75149	NM_003026	ENSG00000107295	SH3GL2	CNSA2|EEN-B1|SH3D2A|SH3P4	SH3 domain containing GRB2 like 2, endophilin A1	protein-coding
peak862	chr13	113347671	113347842	+	1	NA	intron (NM_032189, intron 1 of 28)	intron (NM_032189, intron 1 of 28)	3113	NM_015205	23250	Hs.29189	NM_015205	ENSG00000068650	ATP11A	ATPIH|ATPIS	ATPase phospholipid transporting 11A	protein-coding
peak768	chr12	130681855	130682064	+	1	NA	Intergenic	(TG)n|Simple_repeat|Simple_repeat	34955	NM_007197	11211	Hs.31664	NM_007197	ENSG00000111432	FZD10	CD350|FZ-10|Fz10|FzE7|hFz10	frizzled class receptor 10	protein-coding
peak1710	chr2	11089975	11090144	+	1	NA	Intergenic	(TGGA)n|Simple_repeat|Simple_repeat	37996	NM_002236	3754	Hs.23735	NM_002236	ENSG00000162975	KCNF1	IK8|KCNF|KV5.1|kH1	potassium voltage-gated channel modifier subfamily F member 1	protein-coding
peak1026	chr15	70741866	70742033	+	1	NA	Intergenic	(TGGA)n|Simple_repeat|Simple_repeat	56318	NR_146562	105370880		NR_146562	ENSG00000259473	LINC02205	-	long intergenic non-protein coding RNA 2205	ncRNA
peak1555	chr19	9710411	9710697	+	1	NA	Intergenic	(GAATG)n|Simple_repeat|Simple_repeat	-15345	NM_001008727	7675	Hs.501537	NM_001008727	ENSG00000197961	ZNF121	D19S204|ZHC32|ZNF20	zinc finger protein 121	protein-coding
peak163	chr1	89968240	89968407	+	1	NA	Intergenic	AluJb|SINE|Alu	-22074	NM_001134476	23507	Hs.482017	NM_015350	ENSG00000197147	LRRC8B	TA-LRRP|TALRRP	leucine rich repeat containing 8 VRAC subunit B	protein-coding
peak137	chr1	50234810	50234932	+	1	NA	intron (NM_001323575, intron 2 of 12)	L1PA15-16|LINE|L1	254755	NM_032785	84871	Hs.551844	NM_032785	ENSG00000186094	AGBL4	CCP6	ATP/GTP binding protein like 4	protein-coding
peak2788	chr6	169772462	169772636	+	1	NA	Intergenic	(CA)n|Simple_repeat|Simple_repeat	-118340	NM_003247	7058	Hs.371147	NM_003247	ENSG00000186340	THBS2	TSP2	thrombospondin 2	protein-coding
peak1276	chr16	81702350	81702700	+	1	NA	intron (NM_198390, intron 7 of 20)	C-rich|Low_complexity|Low_complexity	3566	NR_045112	100129617	Hs.657151	NR_045112		LOC100129617	-	uncharacterized LOC100129617	ncRNA
peak1016	chr15	66133744	66133911	+	1	NA	Intergenic	AluJr|SINE|Alu	-27970	NM_001206836	8766	Hs.321541	NM_004663	ENSG00000103769	RAB11A	YL8	RAB11A, member RAS oncogene family	protein-coding
peak1973	chr20	23168987	23169814	+	1	NA	Intergenic	(TG)n|Simple_repeat|Simple_repeat	-56127	NR_034149	200261	Hs.352228	NM_182535	ENSG00000233746	LINC00656	-	long intergenic non-protein coding RNA 656	ncRNA
peak543	chr11	2123364	2123763	+	1	NA	Intergenic	(TGGA)n|Simple_repeat|Simple_repeat	31876	NR_030158	619552		NR_030158	ENSG00000207805	MIR483	MIRN483|hsa-mir-483|mir-483	microRNA 483	ncRNA
peak1699	chr2	9329274	9329414	+	1	NA	Intergenic	AluJo|SINE|Alu	-17550	NM_003887	8853	Hs.555902	NM_003887	ENSG00000151693	ASAP2	AMAP2|CENTB3|DDEF2|PAG3|PAP|Pap-alpha|SHAG1	ArfGAP with SH3 domain, ankyrin repeat and PH domain 2	protein-coding
peak3051	chr8	38360580	38360747	+	1	NA	Intergenic	(TG)n|Simple_repeat|Simple_repeat	25517	NM_207412	389649	Hs.546586	NM_207412	ENSG00000196166	C8orf86	-	chromosome 8 open reading frame 86	protein-coding
peak2943	chr7	135399884	135400276	+	1	NA	intron (NM_012450, intron 2 of 15)	(TG)n|Simple_repeat|Simple_repeat	12872	NM_001318192	26266	Hs.490241	NM_012450	ENSG00000164707	SLC13A4	NAS2|SUT-1|SUT1	solute carrier family 13 member 4	protein-coding
peak3322	chrX	21761466	21761623	+	1	NA	intron (NM_014332, intron 3 of 4)	(CA)n|Simple_repeat|Simple_repeat	14734	NM_014332	23676	Hs.86492	NM_014332	ENSG00000091482	SMPX	DFN6|DFNX4	small muscle protein, X-linked	protein-coding
peak2935	chr7	129791764	129791931	+	1	NA	Intergenic	(CA)n|Simple_repeat|Simple_repeat	10276	NR_149034	100128325	Hs.105944	NR_149033	ENSG00000229196	LOC100128325	-	uncharacterized LOC100128325	ncRNA
peak1213	chr16	46431321	46432106	+	1	NA	Intergenic	HSATII|Satellite|Satellite	171296	NR_026556	124149	Hs.97414	NM_001004299		ANKRD26P1	-	ankyrin repeat domain 26 pseudogene 1	pseudo
peak3084	chr8	96092574	96092821	+	1	NA	intron (NR_148913, intron 8 of 10)	intron (NR_148913, intron 8 of 10)	-7287	NR_132986	105375650	Hs.665518	NR_132986	ENSG00000245080	MIR3150BHG	-	MIR3150B host gene	ncRNA
peak2917	chr7	99317479	99317670	+	1	NA	intron (NM_000765, intron 4 of 12)	AluSx4|SINE|Alu	15249	NM_001256497	100861540		NM_001256497	ENSG00000282301	CYP3A7-CYP3A51P	CYP3A7-3AP1|CYP3A7-CYP3AP1|CYP3A7.1L	CYP3A7-CYP3A51P readthrough	protein-coding
peak2402	chr4	3579699	3579987	+	1	NA	intron (NR_040045, intron 1 of 2)	(TCCA)n|Simple_repeat|Simple_repeat	1247	NR_040045	285492	Hs.145563	NM_173661		LINC00955	-	long intergenic non-protein coding RNA 955	ncRNA
peak2186	chr22	26327860	26327958	+	1	NA	intron (NM_032608, intron 34 of 43)	AluJb|SINE|Alu	189798	NM_032608	84700	Hs.417959	NM_032608	ENSG00000133454	MYO18B	KFS4	myosin XVIIIB	protein-coding
peak2059	chr20	59879832	59880167	+	1	NA	intron (NM_001794, intron 2 of 15)	(TG)n|Simple_repeat|Simple_repeat	52517	NM_001794	1002	Hs.473231	NM_001794	ENSG00000179242	CDH4	CAD4|R-CAD|RCAD	cadherin 4	protein-coding
peak2706	chr6	34038970	34039362	+	1	NA	intron (NM_001282847, intron 2 of 9)	(CA)n|Simple_repeat|Simple_repeat	34593	NM_001256813	2914	Hs.429018	NM_000841	ENSG00000124493	GRM4	GPRC1D|MGLUR4|mGlu4	glutamate metabotropic receptor 4	protein-coding
peak3540	chrY	58848130	58848179	+	1	NA	Intergenic	(CATTC)n|Satellite|Satellite	-252249	NM_005840	10251	Hs.381912	NM_005840	ENSG00000168939	SPRY3	spry-3	sprouty RTK signaling antagonist 3	protein-coding
peak960	chr14	105290982	105291332	+	1	NA	Intergenic	(TGGA)n|Simple_repeat|Simple_repeat	3619	NR_024396	196872	Hs.352220	NR_024396	ENSG00000258701	LINC00638	-	long intergenic non-protein coding RNA 638	ncRNA
peak2535	chr4	173688896	173689037	+	1	NA	intron (NM_001034845, intron 5 of 12)	AluSg|SINE|Alu	-40937	NR_125894	101928314	Hs.566023	NR_125894		LOC101928314	-	uncharacterized LOC101928314	ncRNA
peak2865	chr7	61779538	61782008	+	1	NA	Intergenic	HSATII|Satellite|Satellite	983661	NR_003952	643955	Hs.583308	NR_003952	ENSG00000185037	ZNF733P	ZNF733	zinc finger protein 733, pseudogene	pseudo
peak525	chr10	134526484	134526651	+	1	NA	intron (NM_001321042, intron 5 of 12)	intron (NM_001321042, intron 5 of 12)	31788	NM_001321042	3632	Hs.523360	NM_005539	ENSG00000068383	INPP5A	5PTASE	inositol polyphosphate-5-phosphatase A	protein-coding
peak879	chr14	21745162	21745218	+	1	NA	Intergenic	AluSz6|SINE|Alu	-7552	NM_001077443	3183	Hs.508848	NM_004500	ENSG00000092199	HNRNPC	C1|C2|HNRNP|HNRPC|SNRPC	heterogeneous nuclear ribonucleoprotein C (C1/C2)	protein-coding
peak15	chr1	3501707	3501860	+	1	NA	intron (NM_001409, intron 3 of 36)	(TG)n|Simple_repeat|Simple_repeat	-24429	NR_030277	693135		NR_030277	ENSG00000207776	MIR551A	MIRN551A|mir-551a	microRNA 551a	ncRNA
peak1215	chr16	46432921	46433190	+	1	NA	Intergenic	HSATII|Satellite|Satellite	169954	NR_026556	124149	Hs.97414	NM_001004299		ANKRD26P1	-	ankyrin repeat domain 26 pseudogene 1	pseudo
peak3460	chrY	13818879	13819267	+	1	NA	Intergenic	Intergenic	714316	NR_033667	352887	Hs.546221	NR_033667	ENSG00000206159	GYG2P1	GYG2P	glycogenin 2 pseudogene 1	pseudo
peak2392	chr4	654770	654988	+	1	NA	intron (NM_001145291, intron 12 of 21)	(TGGA)n|Simple_repeat|Simple_repeat	7913	NM_001145292	5158	Hs.623810	NM_000283	ENSG00000133256	PDE6B	CSNB3|CSNBAD2|GMP-PDEbeta|PDEB|RP40|rd1	phosphodiesterase 6B	protein-coding
peak3292	chr9	137260366	137260718	+	1	NA	intron (NM_002957, intron 1 of 9)	(TG)n|Simple_repeat|Simple_repeat	-10599	NM_001291920	6256	Hs.590886	NM_002957	ENSG00000186350	RXRA	NR2B1	retinoid X receptor alpha	protein-coding
peak3250	chr9	117544619	117544796	+	1	NA	Intergenic	AluSz6|SINE|Alu	10103	NM_001204344	9966	Hs.23349	NM_005118	ENSG00000181634	TNFSF15	TL1|TL1A|TNLG1B|VEGI|VEGI192A	TNF superfamily member 15	protein-coding
peak3433	chrY	13714699	13714983	+	1	NA	Intergenic	(GAATG)n|Satellite|Satellite	818548	NR_033667	352887	Hs.546221	NR_033667	ENSG00000206159	GYG2P1	GYG2P	glycogenin 2 pseudogene 1	pseudo
peak2128	chr21	43054035	43054122	+	1	NA	Intergenic	(TCCA)n|Simple_repeat|Simple_repeat	-45384	NR_024367	54090	Hs.570442	NR_024367		LINC00111	C21orf21|NCRNA00111	long intergenic non-protein coding RNA 111	ncRNA
peak1746	chr2	44484727	44484955	+	1	NA	Intergenic	AluSg|SINE|Alu	-17756	NM_000341	6519	Hs.112916	NM_000341	ENSG00000138079	SLC3A1	ATR1|CSNU1|D2H|NBAT|RBAT	solute carrier family 3 member 1	protein-coding
peak2796	chr7	568269	568456	+	1	NA	Intergenic	(TGGA)n|Simple_repeat|Simple_repeat	8334	NR_033963	441307	Hs.521334	NR_033963	ENSG00000223855	HRAT92	-	heart tissue-associated transcript 92	ncRNA
peak2040	chr20	52700765	52701051	+	1	NA	Intergenic	(TCCA)n|Simple_repeat|Simple_repeat	-13604	NM_001316361	8537	Hs.400556	NM_003657	ENSG00000064787	BCAS1	AIBC1|NABC1	breast carcinoma amplified sequence 1	protein-coding
peak2548	chr4	187327216	187327433	+	1	NA	intron (NR_033900, intron 1 of 3)	(CA)n|Simple_repeat|Simple_repeat	94888	NR_033900	285441	Hs.481369	NR_033900	ENSG00000251165	F11-AS1	-	F11 antisense RNA 1	ncRNA
peak1586	chr19	27731865	27732365	+	1	NA	Intergenic	ALR/Alpha|Satellite|centr	-552224	NR_110691	101927151	Hs.567934	NR_110687	ENSG00000267575	LOC101927151	-	uncharacterized LOC101927151	ncRNA
peak909	chr14	89369358	89369529	+	1	NA	Intergenic	L2a|LINE|L2	78946	NM_144596	123016	Hs.303055	NM_144596	ENSG00000165533	TTC8	BBS8|RP51	tetratricopeptide repeat domain 8	protein-coding
peak2264	chr22	48817471	48817675	+	1	NA	Intergenic	(TGGA)n|Simple_repeat|Simple_repeat	-67699	NM_001082967	25817	Hs.436854	NM_015381	ENSG00000219438	FAM19A5	QLLK5208|TAFA-5|TAFA5|UNQ5208	family with sequence similarity 19 member A5, C-C motif chemokine like	protein-coding
peak2671	chr5	173561459	173561988	+	1	NA	Intergenic	(TCCA)n|Simple_repeat|Simple_repeat	89116	NM_015980	51617	Hs.559412	NM_015980	ENSG00000170091	NSG2	CALY3|HMP19	neuronal vesicle trafficking associated 2	protein-coding
peak3354	chrY	13138674	13138971	+	1	NA	Intergenic	(CATTC)n|Satellite|Satellite	1394567	NR_033667	352887	Hs.546221	NR_033667	ENSG00000206159	GYG2P1	GYG2P	glycogenin 2 pseudogene 1	pseudo
peak2436	chr4	8168434	8168686	+	1	NA	Intergenic	(TCCA)n|Simple_repeat|Simple_repeat	-8001	NM_001130084	84448	Hs.233404	NM_032432	ENSG00000163995	ABLIM2	-	actin binding LIM protein family member 2	protein-coding
peak854	chr13	112087418	112087683	+	1	NA	Intergenic	(TGGG)n|Simple_repeat|Simple_repeat	114559	NM_152324	121793	Hs.210677	NM_152324	ENSG00000153495	TEX29	C13orf16|bA474D23.1	testis expressed 29	protein-coding
peak1456	chr18	18515670	18516314	+	1	NA	Intergenic	ALR/Alpha|Satellite|centr	175820	NM_005406	6093	Hs.306307	NM_005406	ENSG00000067900	ROCK1	P160ROCK|ROCK-I	Rho associated coiled-coil containing protein kinase 1	protein-coding
peak3032	chr8	21017401	21017682	+	1	NA	Intergenic	Intergenic	-138209	NR_104677	101929172	Hs.128668	NR_104677	ENSG00000254334	LOC101929172	-	uncharacterized LOC101929172	ncRNA
peak3521	chrY	13868967	13870159	+	1	NA	Intergenic	(GAATG)n|Satellite|Satellite	663826	NR_033667	352887	Hs.546221	NR_033667	ENSG00000206159	GYG2P1	GYG2P	glycogenin 2 pseudogene 1	pseudo
peak2580	chr5	2584972	2585139	+	1	NA	Intergenic	(TGGA)n|Simple_repeat|Simple_repeat	-127650	NR_145480	101234261		NR_145480	ENSG00000281560	LSINCT5	-	long stress-induced non-coding transcript 5	ncRNA
peak2877	chr7	61968127	61968416	+	1	NA	Intergenic	ALR/Alpha|Satellite|centr	796163	NR_003952	643955	Hs.583308	NR_003952	ENSG00000185037	ZNF733P	ZNF733	zinc finger protein 733, pseudogene	pseudo
peak2384	chr3	194048449	194048703	+	1	NA	Intergenic	Intergenic	-17983	NR_024480	100131551	Hs.128066	NR_024480	ENSG00000214145	LINC00887	HEIRCC	long intergenic non-protein coding RNA 887	ncRNA
peak1693	chr2	8424934	8425120	+	1	NA	intron (NR_152741, intron 8 of 9)	intron (NR_152741, intron 8 of 9)	43522	NR_152741	339789	Hs.565619	NR_034135	ENSG00000236790	LINC00299	C2orf46|NCRNA00299	long intergenic non-protein coding RNA 299	ncRNA
peak2406	chr4	3664717	3665228	+	1	NA	Intergenic	(TG)n|Simple_repeat|Simple_repeat	14610	NR_034136	100133461	Hs.554274	NR_034136	ENSG00000250632	LINC02171	-	long intergenic non-protein coding RNA 2171	ncRNA
peak3334	chrX	73839897	73840037	+	1	NA	Intergenic	AluSx|SINE|Alu	-5506	NM_016120	51132	Hs.653288	NM_016120	ENSG00000131263	RLIM	MRX61|NY-REN-43|RNF12	ring finger protein, LIM domain interacting	protein-coding
peak1322	chr17	715937	716147	+	1	NA	intron (NM_022463, intron 5 of 7)	(TG)n|Simple_repeat|Simple_repeat	-30471	NM_016080	51031	Hs.279061	NM_016080	ENSG00000167699	GLOD4	C17orf25|CGI-150|HC71	glyoxalase domain containing 4	protein-coding
peak2117	chr21	41291554	41291849	+	1	NA	intron (NM_006198, intron 2 of 2)	(TG)n|Simple_repeat|Simple_repeat	52354	NM_006198	5121	Hs.80296	NM_006198	ENSG00000183036	PCP4	PEP-19	Purkinje cell protein 4	protein-coding
peak2083	chr21	10702469	10702637	+	1	NA	Intergenic	ALR/Alpha|Satellite|centr	288390	NM_199259	7179	Hs.122986	NM_199259	ENSG00000274391	TPTE	CT44|PTEN2	transmembrane phosphatase with tensin homology	protein-coding
peak322	chr10	21907856	21908054	+	1	NA	intron (NR_136736, intron 9 of 25)	(CA)n|Simple_repeat|Simple_repeat	84381	NM_001195626	8028	Hs.30385	NM_004641	ENSG00000078403	MLLT10	AF10	MLLT10, histone lysine methyltransferase DOT1L cofactor	protein-coding
peak1758	chr2	59510403	59510561	+	1	NA	Intergenic	AluSz|SINE|Alu	65639	NR_110219	101927285	Hs.570209	NR_110219	ENSG00000222030	LINC01793	-	long intergenic non-protein coding RNA 1793	ncRNA
peak591	chr11	64099015	64099239	+	1	NA	Intergenic	(TG)n|Simple_repeat|Simple_repeat	-8563	NM_032251	283234	Hs.98564	NM_032251	ENSG00000168071	CCDC88B	BRLZ|CCDC88|HKRP3|gipie	coiled-coil domain containing 88B	protein-coding
peak3359	chrY	13142760	13143103	+	1	NA	Intergenic	(CATTC)n|Satellite|Satellite	1390458	NR_033667	352887	Hs.546221	NR_033667	ENSG00000206159	GYG2P1	GYG2P	glycogenin 2 pseudogene 1	pseudo
peak1132	chr16	33864517	33865872	+	1	NA	Intergenic	AluYa8|SINE|Alu	293350	NR_130771	104644205	Hs.742548	NR_130771		ENPP7P13	DUNQU1	ectonucleotide pyrophosphatase/phosphodiesterase 7 pseudogene 13	pseudo
peak856	chr13	112178307	112178506	+	1	NA	Intergenic	(TGGA)n|Simple_repeat|Simple_repeat	-69950	NR_135814	105370369		NR_135814	ENSG00000215881	LINC02337	-	long intergenic non-protein coding RNA 2337	ncRNA
peak377	chr10	42373805	42384774	+	1	NA	Intergenic	(CATTC)n|Satellite|Satellite	484204	NR_024380	441666	Hs.255729	NR_024380	ENSG00000215146	LOC441666	-	zinc finger protein 91 pseudogene	pseudo
peak3066	chr8	48676265	48676756	+	1	NA	Intergenic	(GTGTG)n|Simple_repeat|Simple_repeat	-25784	NM_005195	1052	Hs.440829	NM_005195	ENSG00000221869	CEBPD	C/EBP-delta|CELF|CRP3|NF-IL6-beta	CCAAT enhancer binding protein delta	protein-coding
peak1401	chr17	70553596	70554001	+	1	NA	intron (NR_036488, intron 1 of 3)	(CA)n|Simple_repeat|Simple_repeat	35145	NR_152516	100499467	Hs.157726	NR_036488		LINC00673	ERRLR01|HI-LNC75|HILNC75|LUCAIR1|SLNCR|SLNCR1	long intergenic non-protein coding RNA 673	ncRNA
peak1902	chr2	230356601	230356768	+	1	NA	intron (NM_139072, intron 6 of 12)	(CA)n|Simple_repeat|Simple_repeat	-220627	NM_001330158	55022	Hs.745038	NM_017933	ENSG00000153823	PID1	HMFN2073|NYGGF4|P-CLI1|PCLI1	phosphotyrosine interaction domain containing 1	protein-coding
peak3398	chrY	13665961	13666250	+	1	NA	Intergenic	(GAATG)n|Satellite|Satellite	867284	NR_033667	352887	Hs.546221	NR_033667	ENSG00000206159	GYG2P1	GYG2P	glycogenin 2 pseudogene 1	pseudo
peak3299	chr9	138033013	138033103	+	1	NA	Intergenic	(TGGA)n|Simple_repeat|Simple_repeat	-40397	NR_046107	401557	Hs.640138	NR_046107		LOC401557	-	uncharacterized LOC401557	ncRNA
peak1637	chr19	46304998	46305095	+	1	NA	intron (NM_030785, intron 4 of 5)	intron (NM_030785, intron 4 of 5)	-8986	NM_004943	1762	Hs.515474	NM_004943	ENSG00000185800	DMWD	D19S593E|DMR-N9|DMRN9|gene59	DM1 locus, WD repeat containing	protein-coding
peak2413	chr4	6581169	6581498	+	1	NA	intron (NM_001292038, intron 3 of 18)	(CACCAT)n|Simple_repeat|Simple_repeat	4432	NM_015274	23324	Hs.188464	NM_015274	ENSG00000013288	MAN2B2	-	mannosidase alpha class 2B member 2	protein-coding
peak3297	chr9	137838379	137838769	+	1	NA	Intergenic	(CA)n|Simple_repeat|Simple_repeat	-28725	NM_002003	2219	Hs.440898	NM_002003	ENSG00000085265	FCN1	FCNM	ficolin 1	protein-coding
peak882	chr14	30679487	30679657	+	1	NA	Intergenic	(CA)n|Simple_repeat|Simple_repeat	-282624	NM_001330069	5587	Hs.508999	NM_002742	ENSG00000184304	PRKD1	CHDED|PKC-MU|PKCM|PKD|PRKCM	protein kinase D1	protein-coding
peak2562	chr5	856916	857176	+	1	NA	Intergenic	Intergenic	-5945	NM_024786	79844	Hs.654874	NM_024786	ENSG00000188818	ZDHHC11	ZNF399	zinc finger DHHC-type containing 11	protein-coding
peak2138	chr21	43859772	43859993	+	1	NA	intron (NM_001001895, intron 10 of 13)	(CA)n|Simple_repeat|Simple_repeat	35911	NM_018961	53347	Hs.473912	NM_018961	ENSG00000160185	UBASH3A	CLIP4|STS-2|TULA|TULA-1	ubiquitin associated and SH3 domain containing A	protein-coding
peak3267	chr9	128316143	128316252	+	1	NA	intron (NM_001006618, intron 6 of 7)	AluJb|SINE|Alu	153316	NM_001006618	79109	Hs.495138	NM_024117	ENSG00000119487	MAPKAP1	JC310|MIP1|SIN1|SIN1b|SIN1g	mitogen-activated protein kinase associated protein 1	protein-coding
peak1507	chr18	77611610	77611823	+	1	NA	Intergenic	(TG)n|Simple_repeat|Simple_repeat	-11952	NM_012283	26251	Hs.247905	NM_012283	ENSG00000178342	KCNG2	KCNF2|KV6.2	potassium voltage-gated channel modifier subfamily G member 2	protein-coding
peak2878	chr7	61968836	61969659	+	1	NA	Intergenic	ALR/Alpha|Satellite|centr	795187	NR_003952	643955	Hs.583308	NR_003952	ENSG00000185037	ZNF733P	ZNF733	zinc finger protein 733, pseudogene	pseudo
peak850	chr13	110761009	110761230	+	1	NA	Intergenic	Intergenic	-12930	NR_148221	105370361	Hs.134728	NR_148221		LOC105370361	-	uncharacterized LOC105370361	ncRNA
peak866	chr13	114267835	114268083	+	1	NA	intron (NR_026580, intron 3 of 10)	(TG)n|Simple_repeat|Simple_repeat	28903	NM_007111	7027	Hs.79353	NM_007111	ENSG00000198176	TFDP1	DILC|DP1|DRTF1|Dp-1	transcription factor Dp-1	protein-coding
peak19	chr1	4124357	4124858	+	1	NA	Intergenic	(CTCA)n|Simple_repeat|Simple_repeat	-115567	NR_147024	105376672	Hs.435087	NR_147024	ENSG00000226374	LINC01345	-	long intergenic non-protein coding RNA 1345	ncRNA
peak2131	chr21	43374694	43374922	+	1	NA	promoter-TSS (NM_015500)	promoter-TSS (NM_015500)	-809	NM_015500	25966	Hs.473894	NM_015500	ENSG00000157617	C2CD2	C21orf25|C21orf258|TMEM24L	C2 calcium dependent domain containing 2	protein-coding
peak1694	chr2	8736960	8737479	+	1	NA	Intergenic	(TG)n|Simple_repeat|Simple_repeat	-13297	NR_110257	101929567	Hs.634706	NR_110257	ENSG00000236008	LINC01814	-	long intergenic non-protein coding RNA 1814	ncRNA
peak945	chr14	101069081	101069314	+	1	NA	Intergenic	(TG)n|Simple_repeat|Simple_repeat	-33066	NM_020836	57596	Hs.211751	NM_020836	ENSG00000183092	BEGAIN	-	brain enriched guanylate kinase associated	protein-coding
peak1751	chr2	47226414	47226611	+	1	NA	intron (NM_001288955, intron 7 of 18)	(TCCA)n|Simple_repeat|Simple_repeat	-57518	NM_001171508	90411	Hs.662152	NM_139279	ENSG00000180398	MCFD2	F5F8D|F5F8D2|LMAN1IP|SDNSF	multiple coagulation factor deficiency 2	protein-coding
peak3035	chr8	21755016	21755165	+	1	NA	Intergenic	AluSz|SINE|Alu	16129	NM_201349	9046	Hs.71215	NM_003974	ENSG00000147443	DOK2	p56DOK|p56dok-2	docking protein 2	protein-coding
peak2002	chr20	35166560	35166785	+	1	NA	intron (NR_109939, intron 2 of 4)	AluSz|SINE|Alu	-3215	NM_006097	10398	Hs.504687	NM_006097	ENSG00000101335	MYL9	LC20|MLC-2C|MLC2|MRLC1|MYRL2	myosin light chain 9	protein-coding
peak725	chr12	108681009	108681424	+	1	NA	TTS (NM_001142343)	TTS (NM_001142343)	33223	NM_001142345	1240	Hs.197143	NM_004072	ENSG00000174600	CMKLR1	CHEMERINR|ChemR23|DEZ|RVER1	chemerin chemokine-like receptor 1	protein-coding
peak2884	chr7	62506027	62506267	+	1	NA	Intergenic	(TCCA)n|Simple_repeat|Simple_repeat	258287	NR_003952	643955	Hs.583308	NR_003952	ENSG00000185037	ZNF733P	ZNF733	zinc finger protein 733, pseudogene	pseudo
peak753	chr12	119145830	119145997	+	1	NA	Intergenic	(TGG)n|Simple_repeat|Simple_repeat	53571	NR_134999	105370014	Hs.550870	NR_134998	ENSG00000256750	LINC02423	-	long intergenic non-protein coding RNA 2423	ncRNA
peak3447	chrY	13809486	13810291	+	1	NA	Intergenic	(GAATG)n|Satellite|Satellite	723501	NR_033667	352887	Hs.546221	NR_033667	ENSG00000206159	GYG2P1	GYG2P	glycogenin 2 pseudogene 1	pseudo
peak2831	chr7	47513673	47514168	+	1	NA	intron (NM_022748, intron 4 of 30)	intron (NM_022748, intron 4 of 30)	-9519	NR_145813	109623468		NR_145813		SNORD151	-	small nucleolar RNA, C/D box 151	snoRNA
peak2124	chr21	42365195	42365363	+	1	NA	Intergenic	(CA)n|Simple_repeat|Simple_repeat	-146214	NM_001271534	1826	Hs.160418	NM_001389	ENSG00000171587	DSCAM	CHD2|CHD2-42|CHD2-52	DS cell adhesion molecule	protein-coding
peak2066	chr20	60246693	60246964	+	1	NA	intron (NM_001252339, intron 1 of 14)	(TGGA)n|Simple_repeat|Simple_repeat	47976	NR_147702	100128310	Hs.683806	NR_147702	ENSG00000179253	LOC100128310	-	uncharacterized LOC100128310	ncRNA
peak511	chr10	132723707	132723905	+	1	NA	Intergenic	(TG)n|Simple_repeat|Simple_repeat	37125	NR_036180	100422867		NR_036180	ENSG00000264803	MIR378C	mir-378c	microRNA 378c	ncRNA
peak490	chr10	125014602	125014770	+	1	NA	Intergenic	HAL1-2a_MD|LINE|L1	100926	NM_001007793	9184	Hs.418533	NM_004725	ENSG00000154473	BUB3	BUB3L|hBUB3	BUB3, mitotic checkpoint protein	protein-coding
peak1749	chr2	47104961	47105285	+	1	NA	Intergenic	(CA)n|Simple_repeat|Simple_repeat	37884	NM_001171506	90411	Hs.662152	NM_139279	ENSG00000180398	MCFD2	F5F8D|F5F8D2|LMAN1IP|SDNSF	multiple coagulation factor deficiency 2	protein-coding
peak1969	chr20	18190475	18190642	+	1	NA	Intergenic	Intergenic	64815	NR_028402	57325	Hs.488051	NM_020536	ENSG00000149474	KAT14	ATAC2|CRP2BP|CSRP2BP|PRO1194|dJ717M23.1	lysine acetyltransferase 14	protein-coding
peak1968	chr20	16727653	16727817	+	1	NA	Intergenic	(CA)n|Simple_repeat|Simple_repeat	-1263	NM_020157	56914	Hs.41119	NM_020157	ENSG00000125879	OTOR	FDP|MIAL1	otoraplin	protein-coding
peak1252	chr16	70906267	70906519	+	1	NA	intron (NM_001270974, intron 64 of 85)	(TCCA)n|Simple_repeat|Simple_repeat	-71314	NM_018052	55697	Hs.445061	NM_018052	ENSG00000103043	VAC14	ArPIKfyve|TAX1BP2|TRX	Vac14, PIKFYVE complex component	protein-coding
peak1380	chr17	41990422	41990660	+	1	NA	Intergenic	(CA)n|Simple_repeat|Simple_repeat	-3462	NM_001278371	4355	Hs.514208	NM_005374	ENSG00000108852	MPP2	DLG2	membrane palmitoylated protein 2	protein-coding
peak2086	chr21	10830182	10860747	+	1	NA	Intergenic	(GAATG)n|Satellite|Satellite	145479	NM_199259	7179	Hs.122986	NM_199259	ENSG00000274391	TPTE	CT44|PTEN2	transmembrane phosphatase with tensin homology	protein-coding
peak3474	chrY	13829951	13830418	+	1	NA	Intergenic	(GAATG)n|Satellite|Satellite	703205	NR_033667	352887	Hs.546221	NR_033667	ENSG00000206159	GYG2P1	GYG2P	glycogenin 2 pseudogene 1	pseudo
peak2210	chr22	37952226	37952269	+	1	NA	Intergenic	(TGGA)n|Simple_repeat|Simple_repeat	-4224	NM_152243	11135	Hs.225356	NM_152243	ENSG00000128283	CDC42EP1	BORG5|CEP1|MSE55	CDC42 effector protein 1	protein-coding
peak705	chr12	74977465	74977491	+	1	NA	Intergenic	AluSx1|SINE|Alu	45927	NM_001136262	552889	Hs.744849	NM_001136262	ENSG00000253719	ATXN7L3B	lnc-SCA7	ataxin 7 like 3B	protein-coding
peak3187	chr9	78790028	78790325	+	1	NA	intron (NM_006200, intron 14 of 20)	(GAATG)n|Simple_repeat|Simple_repeat	219268	NM_018339	55312	Hs.37558	NM_018339	ENSG00000135002	RFK	RIFK	riboflavin kinase	protein-coding
peak2801	chr7	1634394	1634696	+	1	NA	Intergenic	(TCCA)n|Simple_repeat|Simple_repeat	-19561	NR_001288	260341	Hs.534596	NR_001288		TFAMP1	MTTF1|TCF6L1	transcription factor A, mitochondrial pseudogene 1	pseudo
peak1802	chr2	92281173	92281514	+	1	NA	Intergenic	ALR/Alpha|Satellite|centr	152184	NR_027714	440888	Hs.730239	NM_001032412		ACTR3BP2	FKSG73	ACTR3B pseudogene 2	pseudo
peak1616	chr19	35787705	35787903	+	1	NA	intron (NM_080600, intron 4 of 11)	(CA)n|Simple_repeat|Simple_repeat	4815	NM_080600	4099	Hs.643440	NM_002361	ENSG00000105695	MAG	GMA|S-MAG|SIGLEC-4A|SIGLEC4A|SPG75	myelin associated glycoprotein	protein-coding
peak1243	chr16	59993778	59993945	+	1	NA	intron (NR_110917, intron 1 of 3)	(TGGA)n|Simple_repeat|Simple_repeat	104604	NR_110917	101927580	Hs.552235	NR_110917	ENSG00000261807	LINC02141	-	long intergenic non-protein coding RNA 2141	ncRNA
peak671	chr12	6141964	6142198	+	1	NA	intron (NM_000552, intron 20 of 51)	(CA)n|Simple_repeat|Simple_repeat	7268	NR_145989	109729112		NR_145989		SNORA120	-	small nucleolar RNA, H/ACA box 120	snoRNA
peak1323	chr17	1076507	1076674	+	1	NA	intron (NM_001322841, intron 1 of 22)	(CACCC)n|Simple_repeat|Simple_repeat	6678	NM_021962	29	Hs.159306	NM_001092	ENSG00000159842	ABR	MDB	ABR, RhoGEF and GTPase activating protein	protein-coding
peak1839	chr2	122980776	122980954	+	1	NA	Intergenic	(TG)n|Simple_repeat|Simple_repeat	467744	NR_048559	7247	Hs.75066	NM_004622	ENSG00000211460	TSN	BCLF-1|C3PO|RCHF1|REHF-1|TBRBP|TRSLN	translin	protein-coding
peak23	chr1	4127254	4127498	+	1	NA	Intergenic	(CTCA)n|Simple_repeat|Simple_repeat	-118336	NR_147024	105376672	Hs.435087	NR_147024	ENSG00000226374	LINC01345	-	long intergenic non-protein coding RNA 1345	ncRNA
peak844	chr13	107248411	107248618	+	1	NA	Intergenic	(TG)n|Simple_repeat|Simple_repeat	-21644	NR_051977	283483	Hs.651365	NR_051977	ENSG00000272274	LINC00551	-	long intergenic non-protein coding RNA 551	ncRNA
peak2979	chr7	157274732	157274974	+	1	NA	intron (NR_110157, intron 2 of 3)	(TG)n|Simple_repeat|Simple_repeat	15928	NR_110157	101927914	Hs.623826	NR_110157	ENSG00000234210	LOC101927914	-	uncharacterized LOC101927914	ncRNA
peak632	chr11	86179340	86179513	+	1	NA	intron (NM_001014811, intron 6 of 13)	(TCCA)n|Simple_repeat|Simple_repeat	93648	NM_001156474	60494	Hs.144913	NM_021827	ENSG00000149201	CCDC81	-	coiled-coil domain containing 81	protein-coding
peak933	chr14	97468667	97468864	+	1	NA	Intergenic	(TCCA)n|Simple_repeat|Simple_repeat	58849	NR_104113	145249	Hs.592323	NR_104113	ENSG00000225163	LINC00618	C14orf63	long intergenic non-protein coding RNA 618	ncRNA
peak502	chr10	129595580	129595808	+	1	NA	Intergenic	C-rich|Low_complexity|Low_complexity	60156	NM_207426	399823	Hs.449674	NM_207426	ENSG00000186766	FOXI2	-	forkhead box I2	protein-coding
peak1188	chr16	46406027	46406298	+	1	NA	Intergenic	HSATII|Satellite|Satellite	196847	NR_026556	124149	Hs.97414	NM_001004299		ANKRD26P1	-	ankyrin repeat domain 26 pseudogene 1	pseudo
peak1133	chr16	33865985	33866778	+	1	NA	Intergenic	(GAGTG)n|Simple_repeat|Simple_repeat	294537	NR_130771	104644205	Hs.742548	NR_130771		ENPP7P13	DUNQU1	ectonucleotide pyrophosphatase/phosphodiesterase 7 pseudogene 13	pseudo
peak2553	chr4	190283513	190283834	+	1	NA	Intergenic	(CA)n|Simple_repeat|Simple_repeat	-297087	NR_121679	101928971	Hs.519164	NR_121679	ENSG00000250739	LINC01262	TCONS_l2_00021807	long intergenic non-protein coding RNA 1262	ncRNA
peak532	chr11	357037	357111	+	1	NA	Intergenic	(CA)n|Simple_repeat|Simple_repeat	-12721	NM_178537	338707	Hs.148074	NM_178537	ENSG00000182272	B4GALNT4	-	beta-1,4-N-acetyl-galactosaminyltransferase 4	protein-coding
peak1363	chr17	31620804	31620971	+	1	NA	promoter-TSS (NM_183377)	promoter-TSS (NM_183377)	-881	NM_183377	40	Hs.368417	NM_001094	ENSG00000108684	ASIC2	ACCN|ACCN1|ASIC2a|BNC1|BNaC1|MDEG|hBNaC1	acid sensing ion channel subunit 2	protein-coding
peak2913	chr7	98548589	98548756	+	1	NA	intron (NM_003496, intron 37 of 70)	intron (NM_003496, intron 37 of 70)	-62116	NR_110102	101927550	Hs.636663	NR_110102		LOC101927550	-	uncharacterized LOC101927550	ncRNA
peak3318	chrX	7995154	7995350	+	1	NA	Intergenic	(TCCA)n|Simple_repeat|Simple_repeat	-99472	NM_001142389	8228	Hs.264	NM_004650	ENSG00000006757	PNPLA4	DXS1283E|GS2|iPLA2eta	patatin like phospholipase domain containing 4	protein-coding
peak374	chr10	42366761	42367163	+	1	NA	Intergenic	(CATTC)n|Satellite|Satellite	496531	NR_024380	441666	Hs.255729	NR_024380	ENSG00000215146	LOC441666	-	zinc finger protein 91 pseudogene	pseudo
peak2137	chr21	43713688	43714020	+	1	NA	intron (NM_207629, intron 13 of 14)	(CA)n|Simple_repeat|Simple_repeat	21852	NM_003226	7033	Hs.82961	NM_003226	ENSG00000160180	TFF3	ITF|P1B|TFI	trefoil factor 3	protein-coding
peak234	chr1	223085028	223085163	+	1	NA	intron (NM_001350630, intron 2 of 8)	AluJo|SINE|Alu	96672	NM_001350630	84976	Hs.528817	NM_032890	ENSG00000154309	DISP1	DISPA	dispatched RND transporter family member 1	protein-coding
peak811	chr13	31416357	31416563	+	1	NA	Intergenic	(TG)n|Simple_repeat|Simple_repeat	39117	NR_047012	100874158	Hs.577982	NR_047012	ENSG00000237879	LINC00398	-	long intergenic non-protein coding RNA 398	ncRNA
peak693	chr12	48100607	48100765	+	1	NA	promoter-TSS (NM_001146076)	promoter-TSS (NM_001146076)	-842	NM_024604	79657	Hs.437855	NM_024604	ENSG00000005175	RPAP3	hSpagh	RNA polymerase II associated protein 3	protein-coding
peak403	chr10	42661287	42667636	+	1	NA	Intergenic	HSATII|Satellite|Satellite	199032	NR_024380	441666	Hs.255729	NR_024380	ENSG00000215146	LOC441666	-	zinc finger protein 91 pseudogene	pseudo
peak2868	chr7	61793550	61794796	+	1	NA	Intergenic	HSATII|Satellite|Satellite	970261	NR_003952	643955	Hs.583308	NR_003952	ENSG00000185037	ZNF733P	ZNF733	zinc finger protein 733, pseudogene	pseudo
peak3275	chr9	134593007	134593140	+	1	NA	intron (NM_001304275, intron 1 of 23)	AluSx|SINE|Alu	-7844	NM_198679	2889	Hs.127897	NM_005312	ENSG00000107263	RAPGEF1	C3G|GRF2	Rap guanine nucleotide exchange factor 1	protein-coding
peak1762	chr2	65512752	65512910	+	1	NA	Intergenic	AluSx1|SINE|Alu	58002	NM_005722	10097	Hs.643727	NM_005722	ENSG00000138071	ACTR2	ARP2	ARP2 actin related protein 2 homolog	protein-coding
peak2603	chr5	34882661	34882827	+	1	NA	intron (NM_001317949, intron 9 of 10)	(CA)n|Simple_repeat|Simple_repeat	32987	NR_026591	5810	Hs.38114	NM_002853	ENSG00000113456	RAD1	HRAD1|REC1	RAD1 checkpoint DNA exonuclease	protein-coding
peak2022	chr20	47176143	47176310	+	1	NA	Intergenic	(CA)n|Simple_repeat|Simple_repeat	187572	NR_026958	284749	Hs.299080	NR_026958	ENSG00000235621	LINC00494	-	long intergenic non-protein coding RNA 494	ncRNA
peak1145	chr16	33886397	33889762	+	1	NA	Intergenic	(CATTC)n|Satellite|Satellite	316235	NR_130771	104644205	Hs.742548	NR_130771		ENPP7P13	DUNQU1	ectonucleotide pyrophosphatase/phosphodiesterase 7 pseudogene 13	pseudo
peak3363	chrY	13196086	13196542	+	1	NA	Intergenic	(CATTC)n|Simple_repeat|Simple_repeat	1337075	NR_033667	352887	Hs.546221	NR_033667	ENSG00000206159	GYG2P1	GYG2P	glycogenin 2 pseudogene 1	pseudo
peak1916	chr2	236211410	236211578	+	1	NA	Intergenic	AluY|SINE|Alu	-191239	NM_001037131	116987	Hs.435039	NM_014914	ENSG00000157985	AGAP1	AGAP-1|CENTG2|GGAP1|cnt-g2	ArfGAP with GTPase domain, ankyrin repeat and PH domain 1	protein-coding
peak1044	chr15	91860539	91860691	+	1	NA	Intergenic	(TG)n|Simple_repeat|Simple_repeat	-145954	NR_110106	101926928	Hs.638788	NR_110106	ENSG00000258551	CRAT37	-	cervical cancer-associated transcript 37	ncRNA
peak1042	chr15	90479292	90479441	+	1	NA	Intergenic	(CA)n|Simple_repeat|Simple_repeat	-23144	NM_001199058	100526783	Hs.744890	NM_001199058	ENSG00000250021	C15orf38-AP3S2	-	C15orf38-AP3S2 readthrough	protein-coding
peak301	chr10	7140430	7140727	+	1	NA	Intergenic	(CA)n|Simple_repeat|Simple_repeat	88168	NR_132972	106635547		NR_132972		SNORD129	-	small nucleolar RNA, C/D box 129	snoRNA
peak144	chr1	54097962	54098216	+	1	NA	intron (NM_147193, intron 1 of 9)	intron (NM_147193, intron 1 of 9)	101788	NM_147193	148979	Hs.306691	NM_147193	ENSG00000174332	GLIS1	-	GLIS family zinc finger 1	protein-coding
peak2497	chr4	49654866	49660082	+	1	NA	Intergenic	(GAATG)n|Satellite|Satellite	668815	NM_001286791	80157	Hs.479703	NM_025087	ENSG00000109182	CWH43	CWH43-C|PGAP2IP	cell wall biogenesis 43 C-terminal homolog	protein-coding
peak1229	chr16	48964626	48964866	+	1	NA	Intergenic	(CA)n|Simple_repeat|Simple_repeat	-320626	NM_153029	9683	Hs.511839	NM_153029	ENSG00000102921	N4BP1	-	NEDD4 binding protein 1	protein-coding
peak394	chr10	42530007	42530360	+	1	NA	Intergenic	ALR/Alpha|Satellite|centr	333310	NR_024380	441666	Hs.255729	NR_024380	ENSG00000215146	LOC441666	-	zinc finger protein 91 pseudogene	pseudo
peak2395	chr4	1574627	1574987	+	1	NA	Intergenic	(CA)n|Simple_repeat|Simple_repeat	110911	NM_001013622	152877	Hs.143314	NM_001013622	ENSG00000174137	FAM53A	DNTNP	family with sequence similarity 53 member A	protein-coding
peak2744	chr6	132810103	132810270	+	1	NA	intron (NM_003569, intron 2 of 9)	AluSz6|SINE|Alu	23748	NM_001326578	8417	Hs.593148	NM_003569	ENSG00000079950	STX7	-	syntaxin 7	protein-coding
peak497	chr10	127082442	127082580	+	1	NA	Intergenic	AluJb|SINE|Alu	-180429	NR_023362	100169752	Hs.652647	NR_023362	ENSG00000237675	TEX36-AS1	-	TEX36 antisense RNA 1	ncRNA
peak1778	chr2	89835952	89837072	+	1	NA	Intergenic	HSATII|Satellite|Satellite	724628	NR_039635	100616399		NR_039635	ENSG00000265510	MIR4436A	mir-4436a	microRNA 4436a	ncRNA
peak1641	chr19	47321341	47321478	+	1	NA	Intergenic	AluSz6|SINE|Alu	12552	NR_024258	100170220	Hs.541243	NR_024258		SNAR-E	-	small ILF3/NF90-associated RNA E	snRNA
peak1362	chr17	30691517	30691590	+	1	NA	intron (NM_003457, intron 6 of 10)	AluSg|SINE|Alu	14396	NM_001032293	7756	Hs.500775	NM_003457	ENSG00000010244	ZNF207	BuGZ|hBuGZ	zinc finger protein 207	protein-coding
peak2931	chr7	127252553	127252720	+	1	NA	intron (NM_006193, intron 6 of 8)	(TGGA)n|Simple_repeat|Simple_repeat	3144	NM_006193	5078	Hs.129706	NM_006193	ENSG00000106331	PAX4	KPD|MODY9	paired box 4	protein-coding
peak2518	chr4	119221301	119221427	+	1	NA	intron (NM_003619, intron 8 of 12)	AluJb|SINE|Alu	21019	NR_002963	677809	Hs.744742	NR_002963	ENSG00000275994	SNORA24	ACA24|SNORA24A	small nucleolar RNA, H/ACA box 24	snoRNA
peak267	chr1	241365265	241365401	+	1	NA	intron (NM_002924, intron 2 of 17)	(CA)n|Simple_repeat|Simple_repeat	69761	NR_036069	100422856		NR_036069	ENSG00000265831	MIR3123	mir-3123	microRNA 3123	ncRNA
peak2054	chr20	58342800	58343043	+	1	NA	intron (NM_001281507, intron 5 of 12)	L1MEg|LINE|L1	46656	NM_183246	116154	Hs.473218	NM_080672	ENSG00000087495	PHACTR3	C20orf101|H17739|PPP1R123|SCAPIN1|SCAPININ	phosphatase and actin regulator 3	protein-coding
peak1437	chr18	108079	108523	+	1	NA	promoter-TSS (NR_033770)	promoter-TSS (NR_033770)	-764	NR_033770	727758	Hs.585843	NR_033770	ENSG00000263006	ROCK1P1	-	Rho associated coiled-coil containing protein kinase 1 pseudogene 1	pseudo
peak761	chr12	125574785	125575039	+	1	NA	intron (NM_023928, intron 4 of 17)	(TCCA)n|Simple_repeat|Simple_repeat	24999	NM_001319840	65985	Hs.656073	NM_023928	ENSG00000081760	AACS	ACSF1|SUR-5	acetoacetyl-CoA synthetase	protein-coding
peak3076	chr8	63871946	63872062	+	1	NA	intron (NM_001304533, intron 6 of 6)	(TG)n|Simple_repeat|Simple_repeat	-18416	NR_027378	643763	Hs.491856	NM_001039769	ENSG00000274956	UG0898H09	-	uncharacterized LOC643763	ncRNA
peak2232	chr22	44731200	44731620	+	1	NA	Intergenic	(TG)n|Simple_repeat|Simple_repeat	-22679	NM_001099294	85352	Hs.6829	NM_001099294	ENSG00000138944	SHISAL1	KIAA1644	shisa like 1	protein-coding
peak1314	chr16	88383394	88383611	+	1	NA	Intergenic	(CA)n|Simple_repeat|Simple_repeat	-110377	NM_001127464	84627	Hs.54925	NM_001127464	ENSG00000225614	ZNF469	BCS|BCS1	zinc finger protein 469	protein-coding
peak1305	chr16	87232962	87233169	+	1	NA	Intergenic	(CAA)n|Simple_repeat|Simple_repeat	-12656	NR_110939	101928708	Hs.585717	NR_110939	ENSG00000261095	LOC101928708	-	uncharacterized LOC101928708	ncRNA
peak3434	chrY	13717182	13717486	+	1	NA	Intergenic	(GAATG)n|Satellite|Satellite	816055	NR_033667	352887	Hs.546221	NR_033667	ENSG00000206159	GYG2P1	GYG2P	glycogenin 2 pseudogene 1	pseudo
peak1441	chr18	4510627	4511002	+	1	NA	Intergenic	(TGG)n|Simple_repeat|Simple_repeat	-55548	NM_004746	9229	Hs.594640	NM_004746	ENSG00000170579	DLGAP1	DAP-1|DAP-1-ALPHA|DAP-1-BETA|DAP1|DLGAP1A|DLGAP1B|GKAP|SAPAP1	DLG associated protein 1	protein-coding
peak2811	chr7	4643256	4643403	+	1	NA	Intergenic	(CA)n|Simple_repeat|Simple_repeat	-78601	NM_001037165	221937	Hs.487393	NM_001037165	ENSG00000164916	FOXK1	FOXK1L	forkhead box K1	protein-coding
peak1429	chr17	78484902	78485560	+	1	NA	Intergenic	Intergenic	-33394	NM_020761	57521	Hs.133044	NM_020761	ENSG00000141564	RPTOR	KOG1|Mip1	regulatory associated protein of MTOR complex 1	protein-coding
peak2341	chr3	97708067	97708284	+	1	NA	intron (NR_047685, intron 9 of 9)	intron (NR_047685, intron 9 of 9)	-16880	NM_001042533	84864	Hs.570562	NM_032778	ENSG00000170854	RIOX2	JMJD10|MDIG|MINA|MINA53|NO52|ROX	ribosomal oxygenase 2	protein-coding
peak1631	chr19	42422996	42423398	+	1	NA	Intergenic	(CA)n|Simple_repeat|Simple_repeat	-9775	NR_135626	100505585		NR_135626	ENSG00000076928	LOC100505585	-	uncharacterized LOC100505585	ncRNA
peak474	chr10	105478457	105478622	+	1	NA	intron (NM_014631, intron 5 of 13)	(CA)n|Simple_repeat|Simple_repeat	-27998	NR_038940	100505839	Hs.655149	NR_038940	ENSG00000280693	SH3PXD2A-AS1	-	SH3PXD2A antisense RNA 1	ncRNA
peak923	chr14	95356629	95357303	+	1	NA	Intergenic	(TG)n|Simple_repeat|Simple_repeat	119987	NR_144432	108868751		NR_144432	ENSG00000285205	DIGIT	-	divergent to GSC, Induced by TGF-b family signaling	ncRNA
peak907	chr14	76583332	76583487	+	1	NA	Intergenic	(TG)n|Simple_repeat|Simple_repeat	-34819	NM_001322027	55668	Hs.410231	NM_017926	ENSG00000089916	GPATCH2L	C14orf118	G-patch domain containing 2 like	protein-coding
peak2894	chr7	68722679	68722872	+	1	NA	Intergenic	(TGGA)n|Simple_repeat|Simple_repeat	339835	NR_148926	100507468	Hs.362492	NR_108105		LOC100507468	-	uncharacterized LOC100507468	ncRNA
peak3083	chr8	95496415	95496522	+	1	NA	Intergenic	AluSx|SINE|Alu	-9125	NM_012415	25788	Hs.30561	NM_006550	ENSG00000197275	RAD54B	RDH54	RAD54 homolog B	protein-coding
peak1662	chr19	58854145	58854342	+	1	NA	TTS (NM_181846)	TTS (NM_181846)	8189	NR_106864	102465484		NR_106864	ENSG00000277588	MIR6806	hsa-mir-6806	microRNA 6806	ncRNA
peak2343	chr3	117125035	117125176	+	1	NA	Intergenic	AluSq|SINE|Alu	284667	NR_146652	105374057	Hs.518179	NR_146652	ENSG00000241213	LINC02024	-	long intergenic non-protein coding RNA 2024	ncRNA
peak3320	chrX	17856753	17856956	+	1	NA	intron (NM_001172743, intron 1 of 2)	intron (NM_001172743, intron 1 of 2)	22093	NR_033348	10742	Hs.446680	NM_021785	ENSG00000131831	RAI2	-	retinoic acid induced 2	protein-coding
peak2018	chr20	45465827	45466011	+	1	NA	Intergenic	(TG)n|Simple_repeat|Simple_repeat	-57344	NM_172110	2139	Hs.472877	NM_005244	ENSG00000064655	EYA2	EAB1	EYA transcriptional coactivator and phosphatase 2	protein-coding
peak3244	chr9	116376464	116376689	+	1	NA	Intergenic	(CA)n|Simple_repeat|Simple_repeat	20142	NM_001276262	5998	Hs.494875	NM_017790	ENSG00000138835	RGS3	C2PA|RGP3	regulator of G protein signaling 3	protein-coding
peak2606	chr5	43991368	43991553	+	1	NA	Intergenic	AluSz|SINE|Alu	-388128	NR_073113	100652772	Hs.482043	NR_073113		NNT-AS1	-	NNT antisense RNA 1	ncRNA
peak3127	chr8	142479407	142479574	+	1	NA	intron (NR_102364, intron 16 of 26)	HAL1-2a_MD|LINE|L1	37840	NR_102363	389690	Hs.689547	NM_207414	ENSG00000226807	MROH5	-	maestro heat like repeat family member 5	protein-coding
peak3492	chrY	13846072	13846689	+	1	NA	Intergenic	(GAATG)n|Satellite|Satellite	687009	NR_033667	352887	Hs.546221	NR_033667	ENSG00000206159	GYG2P1	GYG2P	glycogenin 2 pseudogene 1	pseudo
peak645	chr11	117680557	117680734	+	1	NA	Intergenic	(CA)n|Simple_repeat|Simple_repeat	-12669	NM_020693	57453	Hs.659513	NM_020693	ENSG00000177103	DSCAML1	DSCAM2	DS cell adhesion molecule like 1	protein-coding
peak2135	chr21	43603472	43603774	+	1	NA	Intergenic	(TG)n|Simple_repeat|Simple_repeat	-16176	NM_207627	9619	Hs.124649	NM_004915	ENSG00000160179	ABCG1	ABC8|WHITE1	ATP binding cassette subfamily G member 1	protein-coding
peak2145	chr21	44580448	44580715	+	1	NA	Intergenic	(CA)n|Simple_repeat|Simple_repeat	-8537	NM_000394	1409	Hs.184085	NM_000394	ENSG00000160202	CRYAA	CRYA1|CTRCT9|HSPB4	crystallin alpha A	protein-coding
peak1804	chr2	92290376	92290688	+	1	NA	Intergenic	ALR/Alpha|Satellite|centr	161373	NR_027714	440888	Hs.730239	NM_001032412		ACTR3BP2	FKSG73	ACTR3B pseudogene 2	pseudo
peak3394	chrY	13663025	13663318	+	1	NA	Intergenic	(GAATG)n|Satellite|Satellite	870218	NR_033667	352887	Hs.546221	NR_033667	ENSG00000206159	GYG2P1	GYG2P	glycogenin 2 pseudogene 1	pseudo
peak572	chr11	34202543	34202741	+	1	NA	intron (NM_145804, intron 3 of 16)	AluSc5|SINE|Alu	75531	NM_001144030	55226	Hs.577281	NM_024662	ENSG00000135372	NAT10	ALP|Kre33|NET43	N-acetyltransferase 10	protein-coding
peak111	chr1	27921932	27922127	+	1	NA	intron (NM_001029882, intron 1 of 6)	intron (NM_001029882, intron 1 of 6)	7976	NM_001029882	27245	Hs.469280	NM_001029882	ENSG00000126705	AHDC1	MRD25	AT-hook DNA binding motif containing 1	protein-coding
peak3234	chr9	101199638	101200184	+	1	NA	intron (NM_005458, intron 7 of 18)	(TCCA)n|Simple_repeat|Simple_repeat	-181908	NM_001267571	55357	Hs.371016	NM_018421	ENSG00000095383	TBC1D2	PARIS-1|PARIS1|TBC1D2A	TBC1 domain family member 2	protein-coding
peak55	chr1	8761310	8761470	+	1	NA	intron (NM_001042681, intron 1 of 22)	(CA)n|Simple_repeat|Simple_repeat	116309	NM_001042681	473	Hs.463041	NM_012102	ENSG00000142599	RERE	ARG|ARP|ATN1L|DNB1|NEDBEH	arginine-glutamic acid dipeptide repeats	protein-coding
peak320	chr10	19044175	19044342	+	1	NA	Intergenic	AluSx|SINE|Alu	95994	NM_178815	221079	Hs.25362	NM_178815	ENSG00000165997	ARL5B	ARL8	ADP ribosylation factor like GTPase 5B	protein-coding
peak2949	chr7	142927782	142928497	+	1	NA	Intergenic	(CA)n|Simple_repeat|Simple_repeat	9009	NM_176882	259286	Hs.352241	NM_176882	ENSG00000221937	TAS2R40	GPR60|T2R40|T2R58	taste 2 receptor member 40	protein-coding
peak1370	chr17	35819465	35819687	+	1	NA	intron (NM_133439, intron 9 of 10)	AluSz|SINE|Alu	-30375	NM_007026	11072	Hs.91448	NM_007026	ENSG00000276023	DUSP14	MKP-L|MKP6	dual specificity phosphatase 14	protein-coding
peak1487	chr18	60867073	60867253	+	1	NA	intron (NM_000633, intron 2 of 2)	(CA)n|Simple_repeat|Simple_repeat	119450	NM_000657	596	Hs.150749	NM_000633	ENSG00000171791	BCL2	Bcl-2|PPP1R50	BCL2, apoptosis regulator	protein-coding
peak128	chr1	44025487	44025709	+	1	NA	intron (NM_001329137, intron 6 of 34)	(TG)n|Simple_repeat|Simple_repeat	29067	NM_130440	5792	Hs.272062	NM_002840	ENSG00000142949	PTPRF	BNAH2|LAR	protein tyrosine phosphatase, receptor type F	protein-coding
peak880	chr14	25166434	25166597	+	1	NA	Intergenic	(TGAG)n|Simple_repeat|Simple_repeat	-63040	NR_144343	3002	Hs.1051	NM_004131	ENSG00000100453	GZMB	C11|CCPI|CGL-1|CGL1|CSP-B|CSPB|CTLA1|CTSGL1|HLP|SECT	granzyme B	protein-coding
peak2789	chr6	170049729	170049918	+	1	NA	intron (NR_146875, intron 10 of 20)	(TCCA)n|Simple_repeat|Simple_repeat	52336	NM_001350623	253769	Hs.131903	NM_182552	ENSG00000184465	WDR27	-	WD repeat domain 27	protein-coding
peak1773	chr2	85136381	85136574	+	1	NA	Intergenic	HAL1-2a_MD|LINE|L1	3714	NM_021103	9168	Hs.446574	NM_021103	ENSG00000034510	TMSB10	MIG12|TB10	thymosin beta 10	protein-coding
peak3347	chrX	152229443	152229618	+	1	NA	TTS (NM_013364)	TTS (NM_013364)	4764	NM_013364	29944	Hs.449627	NM_013364	ENSG00000183837	PNMA3	MA3|MA5	PNMA family member 3	protein-coding
peak1147	chr16	33892088	33895951	+	1	NA	Intergenic	HSATII|Satellite|Satellite	322175	NR_130771	104644205	Hs.742548	NR_130771		ENPP7P13	DUNQU1	ectonucleotide pyrophosphatase/phosphodiesterase 7 pseudogene 13	pseudo
peak1450	chr18	18510955	18511241	+	1	NA	Intergenic	ALR/Alpha|Satellite|centr	180714	NM_005406	6093	Hs.306307	NM_005406	ENSG00000067900	ROCK1	P160ROCK|ROCK-I	Rho associated coiled-coil containing protein kinase 1	protein-coding
peak3526	chrY	28787846	28788207	+	1	NA	Intergenic	(GAGTG)n|Simple_repeat|Simple_repeat	913389	NR_002176	474148	Hs.511777	NR_002176	ENSG00000280961	TTTY3B	LNCRNA00122|NCRNA00122	testis-specific transcript, Y-linked 3B (non-protein coding)	ncRNA
peak575	chr11	36076235	36076716	+	1	NA	intron (NM_174902, intron 2 of 5)	(TGGA)n|Simple_repeat|Simple_repeat	22976	NR_135064	101928510	Hs.675857	NR_135064		LOC101928510	-	uncharacterized LOC101928510	ncRNA
peak188	chr1	152905968	152906137	+	1	NA	Intergenic	(TG)n|Simple_repeat|Simple_repeat	25031	NM_005547	3713	Hs.516439	NM_005547	ENSG00000163207	IVL	-	involucrin	protein-coding
peak58	chr1	9224454	9224590	+	1	NA	intron (NR_132742, intron 1 of 1)	AluSz6|SINE|Alu	-12686	NR_029610	407040		NR_029610	ENSG00000284357	MIR34A	MIRN34A|miRNA34A|mir-34|mir-34a	microRNA 34a	ncRNA
peak345	chr10	38814106	38814780	+	1	NA	Intergenic	(GAATG)n|Satellite|Satellite	97369	NR_024497	399744	Hs.497951	NM_001013665		LINC00999	-	long intergenic non-protein coding RNA 999	ncRNA
peak2209	chr22	37002827	37002994	+	1	NA	intron (NM_006078, intron 1 of 3)	(TG)n|Simple_repeat|Simple_repeat	-77633	NM_003753	8664	Hs.55682	NM_003753	ENSG00000100353	EIF3D	EIF3S7|eIF3-p66|eIF3-zeta	eukaryotic translation initiation factor 3 subunit D	protein-coding
peak1053	chr15	101326285	101326571	+	1	NA	Intergenic	(TG)n|Simple_repeat|Simple_repeat	-93469	NM_000693	220	Hs.459538	NM_000693	ENSG00000184254	ALDH1A3	ALDH1A6|ALDH6|MCOP8|RALDH3	aldehyde dehydrogenase 1 family member A3	protein-coding
peak2146	chr21	44600531	44600834	+	1	NA	Intergenic	(TG)n|Simple_repeat|Simple_repeat	10336	NM_001320719	102724652	Hs.184085	NM_001314050	ENSG00000276076	CRYAA2	CRYAA	crystallin alpha A2	protein-coding
peak839	chr13	98930384	98930655	+	1	NA	intron (NM_005766, intron 2 of 26)	(TG)n|Simple_repeat|Simple_repeat	69741	NR_036129	100422881		NR_036129	ENSG00000263399	MIR3170	mir-3170	microRNA 3170	ncRNA
peak1899	chr2	223636782	223636943	+	1	NA	Intergenic	(TG)n|Simple_repeat|Simple_repeat	-88790	NM_203372	2181	Hs.655772	NM_004457	ENSG00000123983	ACSL3	ACS3|FACL3|LACS 3|LACS3|PRO2194	acyl-CoA synthetase long chain family member 3	protein-coding
peak3247	chr9	116927856	116928225	+	1	NA	intron (NM_032888, intron 2 of 60)	(TCCA)n|Simple_repeat|Simple_repeat	10215	NM_032888	85301	Hs.494892	NM_032161	ENSG00000196739	COL27A1	STLS	collagen type XXVII alpha 1 chain	protein-coding
peak500	chr10	129161052	129161296	+	1	NA	intron (NM_001380, intron 33 of 51)	(CA)n|Simple_repeat|Simple_repeat	-166752	NM_001039762	642938	Hs.613882	NM_001039762	ENSG00000188916	FAM196A	C10orf141|INSYN2	family with sequence similarity 196 member A	protein-coding
peak1478	chr18	54684606	54684792	+	1	NA	intron (NM_052834, intron 25 of 26)	(TG)n|Simple_repeat|Simple_repeat	54651	NR_048536	100885779	Hs.565136	NR_048536	ENSG00000258609	LINC-ROR	ROR|lincRNA-RoR|lincRNA-ST8SIA3	long intergenic non-protein coding RNA, regulator of reprogramming	ncRNA
peak150	chr1	62134297	62134472	+	1	NA	Intergenic	AluSz|SINE|Alu	14470	NR_073400	414927	Hs.123471	NR_073400		MGC34796	-	sepiapterin reductase (7,8-dihydrobiopterin:NADP+ oxidoreductase) pseudogene	pseudo
peak823	chr13	45078531	45078707	+	1	NA	intron (NM_183422, intron 1 of 2)	AluJb|SINE|Alu	-30182	NM_001243798	8848	Hs.436383	NM_006022	ENSG00000102804	TSC22D1	Ptg-2|TGFB1I4|TSC22	TSC22 domain family member 1	protein-coding
peak688	chr12	37992059	37992076	+	1	NA	Intergenic	ALR/Alpha|Satellite|centr	-718490	NM_001308340	144245	Hs.259305	NM_001013620	ENSG00000175548	ALG10B	ALG10|KCR1	ALG10B, alpha-1,2-glucosyltransferase	protein-coding
peak268	chr1	241629391	241629561	+	1	NA	Intergenic	AluJb|SINE|Alu	53609	NM_000143	2271	Hs.592490	NM_000143	ENSG00000091483	FH	FMRD|HLRCC|LRCC|MCL|MCUL1	fumarate hydratase	protein-coding
peak2379	chr3	177728352	177728529	+	1	NA	Intergenic	(TG)n|Simple_repeat|Simple_repeat	193787	NR_110826	102724550	Hs.570526	NR_110826	ENSG00000231574	LINC02015	KCCAT211	long intergenic non-protein coding RNA 2015	ncRNA
peak3040	chr8	25036624	25036791	+	1	NA	Intergenic	AluJb|SINE|Alu	-5531	NM_001322810	80005	Hs.195403	NM_024940	ENSG00000147459	DOCK5	-	dedicator of cytokinesis 5	protein-coding
peak3491	chrY	13845180	13845750	+	1	NA	Intergenic	Intergenic	687924	NR_033667	352887	Hs.546221	NR_033667	ENSG00000206159	GYG2P1	GYG2P	glycogenin 2 pseudogene 1	pseudo
peak1000	chr15	30242533	30242705	+	1	NA	intron (NM_001355012, intron 2 of 28)	intron (NM_001355012, intron 2 of 28)	18508	NM_001355012	7082	Hs.743990	NM_003257	ENSG00000104067	TJP1	ZO-1	tight junction protein 1	protein-coding
peak3469	chrY	13826472	13826774	+	1	NA	Intergenic	(GAATG)n|Satellite|Satellite	706766	NR_033667	352887	Hs.546221	NR_033667	ENSG00000206159	GYG2P1	GYG2P	glycogenin 2 pseudogene 1	pseudo
peak1560	chr19	11575597	11575817	+	1	NA	intron (NM_032281, intron 3 of 6)	(CA)n|Simple_repeat|Simple_repeat	16096	NM_032281	1995	Hs.1701	NM_001420	ENSG00000196361	ELAVL3	HUC|HUCL|PLE21	ELAV like RNA binding protein 3	protein-coding
peak1235	chr16	49939722	49940044	+	1	NA	Intergenic	(TGGA)n|Simple_repeat|Simple_repeat	-48053	NM_001271620	23090	Hs.443715	NM_015069	ENSG00000102935	ZNF423	Ebfaz|JBTS19|NPHP14|OAZ|Roaz|ZFP423|Zfp104|hOAZ	zinc finger protein 423	protein-coding
peak2699	chr6	21924929	21925096	+	1	NA	intron (NR_015410, intron 5 of 11)	HAL1-2a_MD|LINE|L1	222410	NR_034143	729177	Hs.730673	NR_034143	ENSG00000260455	NBAT1	CASC14|NBAT-1	neuroblastoma associated transcript 1	ncRNA
peak1249	chr16	66845198	66845337	+	1	NA	intron (NM_001018159, intron 14 of 20)	AluJb|SINE|Alu	-9744	NM_001136505	283847	Hs.376505	NM_173616	ENSG00000249961	TERB1	CCDC79	telomere repeat binding bouquet formation protein 1	protein-coding
peak861	chr13	112733089	112733471	+	1	NA	intron (NR_120392, intron 1 of 3)	(TTGTG)n|Simple_repeat|Simple_repeat	11367	NM_005986	6656	Hs.202526	NM_005986	ENSG00000182968	SOX1	-	SRY-box 1	protein-coding
peak2225	chr22	43880907	43881412	+	1	NA	intron (NM_001044370, intron 4 of 6)	(CA)n|Simple_repeat|Simple_repeat	-30975	NR_046563	100874197	Hs.627997	NR_046563		EFCAB6-AS1	-	EFCAB6 antisense RNA 1	ncRNA
peak2876	chr7	61967450	61967736	+	1	NA	Intergenic	ALR/Alpha|Satellite|centr	796841	NR_003952	643955	Hs.583308	NR_003952	ENSG00000185037	ZNF733P	ZNF733	zinc finger protein 733, pseudogene	pseudo
peak677	chr12	17794939	17795103	+	1	NA	Intergenic	(TG)n|Simple_repeat|Simple_repeat	-31212	NR_039770	100616279		NR_039770	ENSG00000283665	MIR3974	-	microRNA 3974	ncRNA
peak1858	chr2	133022528	133022695	+	1	NA	Intergenic	AluSx|SINE|Alu	-7069	NR_027020	554226	Hs.380689	NM_001358416	ENSG00000163046	ANKRD30BL	ANKRD30BP3|NCRNA00164	ankyrin repeat domain 30B like	protein-coding
peak2659	chr5	170181780	170181968	+	1	NA	Intergenic	(TGGA)n|Simple_repeat|Simple_repeat	-28849	NM_001291985	2568	Hs.26225	NM_014211	ENSG00000094755	GABRP	-	gamma-aminobutyric acid type A receptor pi subunit	protein-coding
peak3166	chr9	33843586	33843732	+	1	NA	intron (NM_017811, intron 1 of 4)	AluSz|SINE|Alu	26477	NM_017811	54926	Hs.643648	NM_017811	ENSG00000107341	UBE2R2	CDC34B|E2-CDC34B|UBC3B	ubiquitin conjugating enzyme E2 R2	protein-coding
peak3466	chrY	13824020	13824585	+	1	NA	Intergenic	(GAATG)n|Satellite|Satellite	709087	NR_033667	352887	Hs.546221	NR_033667	ENSG00000206159	GYG2P1	GYG2P	glycogenin 2 pseudogene 1	pseudo
peak3409	chrY	13678045	13678220	+	1	NA	Intergenic	(GAATG)n|Satellite|Satellite	855257	NR_033667	352887	Hs.546221	NR_033667	ENSG00000206159	GYG2P1	GYG2P	glycogenin 2 pseudogene 1	pseudo
peak65	chr1	10722132	10722224	+	1	NA	intron (NM_001079843, intron 5 of 20)	(CA)n|Simple_repeat|Simple_repeat	134555	NM_017766	54897	Hs.439894	NM_017766	ENSG00000130940	CASZ1	CAS11|CST|SRG|ZNF693|dJ734G22.1	castor zinc finger 1	protein-coding
peak2657	chr5	168173271	168173438	+	1	NA	intron (NM_003062, intron 20 of 35)	(GTGTG)n|Simple_repeat|Simple_repeat	21906	NR_029632	407001		NR_029632	ENSG00000207739	MIR218-2	MIRN218-2|mir-218-2	microRNA 218-2	ncRNA
peak48	chr1	6997190	6997468	+	1	NA	intron (NM_001349608, intron 2 of 21)	(CACCAT)n|Simple_repeat|Simple_repeat	151945	NM_001195563	23261	Hs.397705	NM_015215	ENSG00000171735	CAMTA1	CANPMR	calmodulin binding transcription activator 1	protein-coding
peak2393	chr4	1498699	1499186	+	1	NA	Intergenic	(TGGA)n|Simple_repeat|Simple_repeat	-98712	NM_001290079	54729	Hs.526396	NM_001290079	ENSG00000235608	NKX1-1	HSPX153|NKX-1.1|SAX2	NK1 homeobox 1	protein-coding
peak881	chr14	25482613	25482783	+	1	NA	intron (NM_001304476, intron 1 of 6)	(CA)n|Simple_repeat|Simple_repeat	35508	NM_001304477	29091	Hs.508958	NM_014178	ENSG00000168952	STXBP6	HSPC156|amisyn	syntaxin binding protein 6	protein-coding
peak988	chr15	22916945	22917125	+	1	NA	intron (NM_001324125, intron 1 of 27)	AluSx1|SINE|Alu	24421	NM_001324123	23191	Hs.26704	NM_014608	ENSG00000273749	CYFIP1	P140SRA-1|SHYC|SRA-1|SRA1	cytoplasmic FMR1 interacting protein 1	protein-coding
peak785	chr12	132978650	132978817	+	1	NA	Intergenic	(TCCA)n|Simple_repeat|Simple_repeat	72297	NR_120467	101928416		NR_120467	ENSG00000255916	LOC101928416	-	uncharacterized LOC101928416	ncRNA
peak807	chr13	27546817	27547016	+	1	NA	Intergenic	(CA)n|Simple_repeat|Simple_repeat	-152754	NR_046547	100874070	Hs.524923	NR_046547		USP12-AS1	-	USP12 antisense RNA 1	ncRNA
peak611	chr11	69618898	69619043	+	1	NA	Intergenic	(TGGA)n|Simple_repeat|Simple_repeat	15222	NM_005247	2248	Hs.37092	NM_005247	ENSG00000186895	FGF3	HBGF-3|INT2	fibroblast growth factor 3	protein-coding
peak1522	chr19	2440594	2440816	+	1	NA	intron (NM_032737, intron 2 of 11)	(TCCA)n|Simple_repeat|Simple_repeat	-5707	NR_106958	102466806		NR_106958	ENSG00000283728	MIR7108	hsa-mir-7108	microRNA 7108	ncRNA
peak3417	chrY	13684271	13684585	+	1	NA	Intergenic	(GAATG)n|Satellite|Satellite	848961	NR_033667	352887	Hs.546221	NR_033667	ENSG00000206159	GYG2P1	GYG2P	glycogenin 2 pseudogene 1	pseudo
peak1627	chr19	41745860	41746401	+	1	NA	intron (NM_001278599, intron 7 of 16)	(TGGA)n|Simple_repeat|Simple_repeat	13470	NM_001278599	558	Hs.590970	NM_001699	ENSG00000167601	AXL	ARK|JTK11|Tyro7|UFO	AXL receptor tyrosine kinase	protein-coding
peak1696	chr2	8808118	8808653	+	1	NA	Intergenic	(TGGA)n|Simple_repeat|Simple_repeat	13606	NR_110153	100506299	Hs.439031	NR_110153	ENSG00000235092	ID2-AS1	-	ID2 antisense RNA 1	ncRNA
peak177	chr1	121478512	121478798	+	1	NA	Intergenic	ALR/Alpha|Satellite|centr	217745	NR_003955	647121	Hs.697682	NR_003955	ENSG00000231752	EMBP1	-	embigin pseudogene 1	pseudo
peak2718	chr6	41932016	41932317	+	1	NA	intron (NM_001136017, intron 1 of 4)	(TG)n|Simple_repeat|Simple_repeat	-22580	NM_001136125	896	Hs.534307	NM_001760	ENSG00000112576	CCND3	-	cyclin D3	protein-coding
peak3081	chr8	94811131	94811316	+	1	NA	intron (NM_153704, intron 20 of 27)	intron (NM_153704, intron 20 of 27)	44151	NM_153704	91147	Hs.116240	NM_153704	ENSG00000164953	TMEM67	JBTS6|MECKELIN|MKS3|NPHP11|TNEM67	transmembrane protein 67	protein-coding
peak2862	chr7	61751157	61751382	+	1	NA	Intergenic	HSATII|Satellite|Satellite	1013165	NR_003952	643955	Hs.583308	NR_003952	ENSG00000185037	ZNF733P	ZNF733	zinc finger protein 733, pseudogene	pseudo
peak1672	chr2	1551562	1551744	+	1	NA	Intergenic	(CA)n|Simple_repeat|Simple_repeat	133473	NM_175721	7173	Hs.467554	NM_000547	ENSG00000115705	TPO	MSA|TDH2A|TPX	thyroid peroxidase	protein-coding
peak3073	chr8	54583501	54583965	+	1	NA	Intergenic	(CA)n|Simple_repeat|Simple_repeat	-147208	NR_149032	100507516	Hs.597483	NR_149032		LOC100507516	-	uncharacterized LOC100507516	ncRNA
peak2897	chr7	70075086	70075145	+	1	NA	intron (NM_001127231, intron 5 of 17)	AluSz6|SINE|Alu	-522408	NM_022479	64409	Hs.488591	NM_022479	ENSG00000185274	GALNT17	GALNACT17|GALNT16|GALNT20|GALNTL3|GalNAc-T17|GalNAc-T19|GalNAc-T5L|WBSCR17	polypeptide N-acetylgalactosaminyltransferase 17	protein-coding
peak2034	chr20	49974279	49974513	+	1	NA	Intergenic	(TGGA)n|Simple_repeat|Simple_repeat	95118	NR_036162	100422889		NR_036162	ENSG00000266761	MIR3194	mir-3194	microRNA 3194	ncRNA
peak750	chr12	117907698	117908054	+	1	NA	intron (NM_173598, intron 18 of 19)	(TCCA)n|Simple_repeat|Simple_repeat	-108269	NM_001204218	4842	Hs.654410	NM_000620	ENSG00000089250	NOS1	IHPS1|N-NOS|NC-NOS|NOS|bNOS|nNOS	nitric oxide synthase 1	protein-coding
peak2444	chr4	14115207	14115374	+	1	NA	intron (NR_033931, intron 1 of 2)	intron (NR_033931, intron 1 of 2)	1698	NR_033931	152742	Hs.135435	NR_033931	ENSG00000248698	LINC01085	-	long intergenic non-protein coding RNA 1085	ncRNA
peak3055	chr8	38799687	38799793	+	1	NA	intron (NM_021623, intron 3 of 12)	AluJr|SINE|Alu	-31928	NM_153692	203100	Hs.661014	NM_153692	ENSG00000169495	HTRA4	-	HtrA serine peptidase 4	protein-coding
peak787	chr12	133032440	133032696	+	1	NA	Intergenic	Intergenic	-34589	NM_001142641	57666	Hs.411138	NM_001142641	ENSG00000112787	FBRSL1	-	fibrosin like 1	protein-coding
peak818	chr13	36335552	36335852	+	1	NA	Intergenic	(CA)n|Simple_repeat|Simple_repeat	63838	NR_132115	100507114	Hs.236298	NR_132115	ENSG00000236036	LINC00445	-	long intergenic non-protein coding RNA 445	ncRNA
peak266	chr1	240726268	240726528	+	1	NA	intron (NM_022469, intron 1 of 1)	(TG)n|Simple_repeat|Simple_repeat	49064	NM_022469	64388	Hs.98206	NM_022469	ENSG00000180875	GREM2	CKTSF1B2|DAND3|PRDC|STHAG9	gremlin 2, DAN family BMP antagonist	protein-coding
peak1481	chr18	56448985	56449210	+	1	NA	Intergenic	(TG)n|Simple_repeat|Simple_repeat	-32015	NR_146904	105372147	Hs.210837	NR_146904	ENSG00000267593	LINC01926	-	long intergenic non-protein coding RNA 1926	ncRNA
peak3059	chr8	43092876	43093141	+	1	NA	Intergenic	SAR|Satellite|Satellite	-54577	NM_001002920	340441	Hs.531579	NM_001002920	ENSG00000188877	POTEA	A26A1|CT104.3|POTE-8|POTE8	POTE ankyrin domain family member A	protein-coding
peak3290	chr9	137170898	137171557	+	1	NA	Intergenic	(CA)n|Simple_repeat|Simple_repeat	16016	NR_146518	105376310	Hs.573484	NR_146518	ENSG00000223729	LINC02247	-	long intergenic non-protein coding RNA 2247	ncRNA
peak292	chr10	3141972	3142165	+	1	NA	intron (NM_002627, intron 3 of 21)	(TG)n|Simple_repeat|Simple_repeat	-4733	NM_001323070	5214	Hs.26010	NM_002627	ENSG00000067057	PFKP	ATP-PFK|PFK-C|PFK-P|PFKF	phosphofructokinase, platelet	protein-coding
peak1983	chr20	29803863	29804939	+	1	NA	Intergenic	Intergenic	-41066	NM_001037730	245929	Hs.580793	NM_001037730	ENSG00000215547	DEFB115	DEFB-15	defensin beta 115	protein-coding
peak3463	chrY	13821922	13822311	+	1	NA	Intergenic	(GAATG)n|Satellite|Satellite	711273	NR_033667	352887	Hs.546221	NR_033667	ENSG00000206159	GYG2P1	GYG2P	glycogenin 2 pseudogene 1	pseudo
peak1298	chr16	86107803	86107950	+	1	NA	Intergenic	(TG)n|Simple_repeat|Simple_repeat	-121911	NR_103859	100506542	Hs.111902	NR_103859	ENSG00000269186	LINC01082	TCONS_00024492	long intergenic non-protein coding RNA 1082	ncRNA
peak2221	chr22	41444380	41444548	+	1	NA	Intergenic	AluSz|SINE|Alu	25261	NR_132979	106635682		NR_132979		SNORD140	-	small nucleolar RNA, C/D box 140	snoRNA
peak1849	chr2	129824694	129824938	+	1	NA	Intergenic	(TG)n|Simple_repeat|Simple_repeat	202642	NR_110278	101927881	Hs.570247	NR_110278		LOC101927881	-	uncharacterized LOC101927881	ncRNA
peak1451	chr18	18511376	18511715	+	1	NA	Intergenic	ALR/Alpha|Satellite|centr	180267	NM_005406	6093	Hs.306307	NM_005406	ENSG00000067900	ROCK1	P160ROCK|ROCK-I	Rho associated coiled-coil containing protein kinase 1	protein-coding
peak3217	chr9	93604573	93604968	+	1	NA	intron (NM_001174167, intron 1 of 13)	(TG)n|Simple_repeat|Simple_repeat	15068	NM_001174167	6850	Hs.371720	NM_003177	ENSG00000165025	SYK	p72-Syk	spleen associated tyrosine kinase	protein-coding
peak1953	chr2	242808018	242808294	+	1	NA	Intergenic	(TG)n|Simple_repeat|Simple_repeat	-3730	NM_173821	285093	Hs.376307	NM_173821	ENSG00000188011	RTP5	C2orf85|CXXC11|Z3CXXC5	receptor transporter protein 5 (putative)	protein-coding
peak1732	chr2	29439461	29439602	+	1	NA	intron (NM_001353765, intron 4 of 9)	(TG)n|Simple_repeat|Simple_repeat	7235	NM_001353765	238	Hs.654469	NM_004304	ENSG00000171094	ALK	CD246|NBLST3	ALK receptor tyrosine kinase	protein-coding
peak793	chr13	20967433	20967976	+	1	NA	Intergenic	(CA)n|Simple_repeat|Simple_repeat	40281	NR_039721	100616304		NR_039721	ENSG00000263978	MIR4499	-	microRNA 4499	ncRNA
peak771	chr12	131799085	131799565	+	1	NA	Intergenic	(TTCA)n|Simple_repeat|Simple_repeat	-16808	NR_135045	107161159	Hs.730119	NR_135045	ENSG00000248703	LINC02415	-	long intergenic non-protein coding RNA 2415	ncRNA
peak3136	chr8	143288287	143288454	+	1	NA	intron (NR_024378, intron 2 of 2)	(TGGA)n|Simple_repeat|Simple_repeat	8653	NR_024378	619434	Hs.393308	NR_024378	ENSG00000254008	LINC00051	C8orf43|NCRNA00051	long intergenic non-protein coding RNA 51	ncRNA
peak3170	chr9	36656704	36656854	+	1	NA	intron (NM_001256685, intron 12 of 16)	AluJb|SINE|Alu	83920	NM_014791	9833	Hs.184339	NM_014791	ENSG00000165304	MELK	HPK38	maternal embryonic leucine zipper kinase	protein-coding
peak1932	chr2	239027845	239028050	+	1	NA	intron (NM_194312, intron 5 of 8)	GA-rich|Low_complexity|Low_complexity	-8084	NM_001308370	339768	Hs.127724	NM_194312	ENSG00000144488	ESPNL	-	espin like	protein-coding
peak2581	chr5	3322648	3322868	+	1	NA	Intergenic	(TG)n|Simple_repeat|Simple_repeat	-130172	NR_147000	105374624	Hs.518991	NR_147000	ENSG00000249830	LINC02162	-	long intergenic non-protein coding RNA 2162	ncRNA
peak2508	chr4	90759188	90759402	+	1	NA	promoter-TSS (NM_000345)	promoter-TSS (NM_000345)	152	NM_001146055	6622	Hs.21374	NM_000345	ENSG00000145335	SNCA	NACP|PARK1|PARK4|PD1	synuclein alpha	protein-coding
peak2312	chr3	18057189	18057220	+	1	NA	intron (NM_001257177, intron 2 of 4)	AluSx|SINE|Alu	53140	NM_001257177	339862	Hs.652981	NM_001257177		LOC339862	-	uncharacterized LOC339862	protein-coding
peak404	chr10	42790501	42795459	+	1	NA	Intergenic	(CATTC)n|Satellite|Satellite	70513	NR_024380	441666	Hs.255729	NR_024380	ENSG00000215146	LOC441666	-	zinc finger protein 91 pseudogene	pseudo
peak3255	chr9	122806997	122807164	+	1	NA	Intergenic	Intergenic	109742	NR_132393	106146149	Hs.638938	NR_132393	ENSG00000261432	LINC01613	n341773	long intergenic non-protein coding RNA 1613	ncRNA
peak2715	chr6	40318509	40318731	+	1	NA	intron (NR_038887, intron 1 of 2)	(CA)n|Simple_repeat|Simple_repeat	5125	NR_038887	401260	Hs.654837	NM_001001705		LINC00951	-	long intergenic non-protein coding RNA 951	ncRNA
peak3470	chrY	13826938	13827585	+	1	NA	Intergenic	(GAATG)n|Satellite|Satellite	706128	NR_033667	352887	Hs.546221	NR_033667	ENSG00000206159	GYG2P1	GYG2P	glycogenin 2 pseudogene 1	pseudo
peak571	chr11	33861102	33861269	+	1	NA	Intergenic	AluSx|SINE|Alu	30186	NM_001142316	4005	Hs.34560	NM_005574	ENSG00000135363	LMO2	LMO-2|RBTN2|RBTNL1|RHOM2|TTG2	LIM domain only 2	protein-coding
peak926	chr14	95532825	95533066	+	1	NA	Intergenic	(CACCAT)n|Simple_repeat|Simple_repeat	66895	NM_001195573	23405	Hs.87889	NM_030621	ENSG00000100697	DICER1	DCR1|Dicer|Dicer1e|HERNA|K12H4.8-LIKE|MNG1|RMSE2	dicer 1, ribonuclease III	protein-coding
peak3307	chr9	138666297	138666491	+	1	NA	intron (NM_020822, intron 19 of 30)	(TG)n|Simple_repeat|Simple_repeat	72363	NM_020822	57582	Hs.104950	NM_020822	ENSG00000107147	KCNT1	EIEE14|ENFL5|KCa4.1|SLACK|Slo2.2|bA100C15.2	potassium sodium-activated channel subfamily T member 1	protein-coding
peak1091	chr16	14771638	14771811	+	1	NA	intron (NM_003561, intron 3 of 3)	(TGGA)n|Simple_repeat|Simple_repeat	16706	NR_133651	8399	Hs.567366	NM_003561	ENSG00000069764	PLA2G10	GXPLA2|GXSPLA2|SPLA2|sPLA2-X	phospholipase A2 group X	protein-coding
peak3393	chrY	13661934	13662078	+	1	NA	Intergenic	(GAATG)n|Satellite|Satellite	871383	NR_033667	352887	Hs.546221	NR_033667	ENSG00000206159	GYG2P1	GYG2P	glycogenin 2 pseudogene 1	pseudo
peak3537	chrY	28817538	28817676	+	1	NA	Intergenic	(GAATG)n|Satellite|Satellite	942970	NR_002176	474148	Hs.511777	NR_002176	ENSG00000280961	TTTY3B	LNCRNA00122|NCRNA00122	testis-specific transcript, Y-linked 3B (non-protein coding)	ncRNA
peak2141	chr21	44179612	44179932	+	1	NA	intron (NM_001001567, intron 10 of 18)	(TG)n|Simple_repeat|Simple_repeat	20332	NR_135517	101928311	Hs.570404	NR_135517	ENSG00000283051	LINC01668	-	long intergenic non-protein coding RNA 1668	ncRNA
peak348	chr10	38882635	38886480	+	1	NA	Intergenic	HSATII|Satellite|Satellite	-105170	NR_045000	399746	Hs.742607	NR_045000		ACTR3BP5	FKSG74	ACTR3B pseudogene 5	pseudo
peak136	chr1	48692810	48693247	+	1	NA	intron (NM_001011547, intron 2 of 13)	(TG)n|Simple_repeat|Simple_repeat	4671	NM_001135181	200010	Hs.37890	NM_001011547	ENSG00000117834	SLC5A9	SGLT4	solute carrier family 5 member 9	protein-coding
peak630	chr11	84373649	84373732	+	1	NA	intron (NM_001351274, intron 5 of 26)	AluSx|SINE|Alu	57904	NM_001351276	1740	Hs.367656	NM_001364	ENSG00000150672	DLG2	PPP1R58|PSD-93|PSD93|chapsyn-110	discs large MAGUK scaffold protein 2	protein-coding
peak2236	chr22	45032502	45032709	+	1	NA	Intergenic	(TGGA)n|Simple_repeat|Simple_repeat	-11306	NR_044991	414351	Hs.572878	NR_044991		LINC00229	C22orf10|NCRNA00229|dJ474I12.C22.2	long intergenic non-protein coding RNA 229	ncRNA
peak2746	chr6	137438241	137438576	+	1	NA	Intergenic	(TG)n|Simple_repeat|Simple_repeat	56377	NM_181309	116379	Hs.126891	NM_052962	ENSG00000164485	IL22RA2	CRF2-10|CRF2-S1|CRF2X|IL-22BP|IL-22R-alpha-2|IL-22RA2|ZCYTOR16	interleukin 22 receptor subunit alpha 2	protein-coding
peak964	chr14	106030292	106030764	+	1	NA	Intergenic	(TG)n|Simple_repeat|Simple_repeat	32336	NR_135205	105370697	Hs.148580	NR_135205		LOC105370697	-	uncharacterized LOC105370697	ncRNA
peak1388	chr17	60139871	60140057	+	1	NA	intron (NM_005121, intron 2 of 29)	(CA)n|Simple_repeat|Simple_repeat	2679	NM_005121	9969	Hs.282678	NM_005121	ENSG00000108510	MED13	ARC250|DRIP250|HSPC221|THRAP1|TRAP240	mediator complex subunit 13	protein-coding
peak1277	chr16	82253917	82254245	+	1	NA	Intergenic	(TG)n|Simple_repeat|Simple_repeat	-50252	NM_005792	10200	Hs.344400	NM_005792	ENSG00000135698	MPHOSPH6	MPP|MPP-6|MPP6	M-phase phosphoprotein 6	protein-coding
peak2633	chr5	129256038	129256150	+	1	NA	intron (NM_175856, intron 2 of 2)	AluSg|SINE|Alu	15571	NM_175856	337876	Hs.213137	NM_175856	ENSG00000198108	CHSY3	CHSY2|CSS3	chondroitin sulfate synthase 3	protein-coding
peak2304	chr3	13627869	13628004	+	1	NA	intron (NM_001004019, intron 2 of 17)	AluSg|SINE|Alu	17696	NM_001165035	2199	Hs.198862	NM_001998	ENSG00000163520	FBLN2	-	fibulin 2	protein-coding
peak129	chr1	44063059	44063141	+	1	NA	intron (NM_001329137, intron 13 of 34)	intron (NM_001329137, intron 13 of 34)	-52697	NM_014663	9682	Hs.155983	NM_014663	ENSG00000066135	KDM4A	JHDM3A|JMJD2|JMJD2A|TDRD14A	lysine demethylase 4A	protein-coding
peak1181	chr16	46399898	46400268	+	1	NA	Intergenic	HSATII|Satellite|Satellite	202926	NR_026556	124149	Hs.97414	NM_001004299		ANKRD26P1	-	ankyrin repeat domain 26 pseudogene 1	pseudo
peak2916	chr7	99166486	99166557	+	1	NA	intron (NM_001009960, intron 2 of 2)	AluJb|SINE|Alu	10073	NM_001085367	79027	Hs.599798	NM_024061	ENSG00000197343	ZNF655	VIK|VIK-1	zinc finger protein 655	protein-coding
peak1854	chr2	131743324	131743571	+	1	NA	intron (NM_032995, intron 3 of 11)	(TG)n|Simple_repeat|Simple_repeat	68477	NM_032995	50649	Hs.469935	NM_015320	ENSG00000136002	ARHGEF4	ASEF|ASEF1|GEF4|STM6	Rho guanine nucleotide exchange factor 4	protein-coding
peak1502	chr18	76325272	76325439	+	1	NA	Intergenic	(TG)n|Simple_repeat|Simple_repeat	-414920	NM_171999	27164	Hs.700557	NM_171999	ENSG00000256463	SALL3	ZNF796	spalt like transcription factor 3	protein-coding
peak992	chr15	26202076	26202635	+	1	NA	intron (NR_040082, intron 1 of 4)	(CA)n|Simple_repeat|Simple_repeat	54848	NR_040082	100128714	Hs.587854	NR_040082	ENSG00000206187	LINC02346	-	long intergenic non-protein coding RNA 2346	ncRNA
peak3506	chrY	13858320	13858931	+	1	NA	Intergenic	Intergenic	674764	NR_033667	352887	Hs.546221	NR_033667	ENSG00000206159	GYG2P1	GYG2P	glycogenin 2 pseudogene 1	pseudo
peak1655	chr19	55063805	55063972	+	1	NA	Intergenic	(TG)n|Simple_repeat|Simple_repeat	19979	NR_104095	90011	Hs.288520	NM_033206	ENSG00000104970	KIR3DX1	KIR3DL0|LENG12	killer cell immunoglobulin like receptor, three Ig domains X1	pseudo
peak1169	chr16	46390937	46391110	+	1	NA	Intergenic	HSATII|Satellite|Satellite	211986	NR_026556	124149	Hs.97414	NM_001004299		ANKRD26P1	-	ankyrin repeat domain 26 pseudogene 1	pseudo
peak857	chr13	112202457	112202695	+	1	NA	Intergenic	(TCCA)n|Simple_repeat|Simple_repeat	-45780	NR_135814	105370369		NR_135814	ENSG00000215881	LINC02337	-	long intergenic non-protein coding RNA 2337	ncRNA
peak3542	chrY	58971909	58983280	+	1	NA	Intergenic	(CATTC)n|Simple_repeat|Simple_repeat	-122809	NM_005840	10251	Hs.381912	NM_005840	ENSG00000168939	SPRY3	spry-3	sprouty RTK signaling antagonist 3	protein-coding
peak263	chr1	235434669	235434761	+	1	NA	intron (NM_001206794, intron 2 of 23)	AluSq|SINE|Alu	56087	NM_001206794	51742	Hs.575782	NM_016374	ENSG00000054267	ARID4B	BCAA|BRCAA1|RBBP1L1|RBP1L1|SAP180	AT-rich interaction domain 4B	protein-coding
peak1895	chr2	218895663	218896101	+	1	NA	Intergenic	Intergenic	-3775	NR_034176	285180	Hs.570069	NM_198483	ENSG00000188282	RUFY4	ZFYVE31	RUN and FYVE domain containing 4	protein-coding
peak921	chr14	95356016	95356207	+	1	NA	Intergenic	Intergenic	119132	NR_144432	108868751		NR_144432	ENSG00000285205	DIGIT	-	divergent to GSC, Induced by TGF-b family signaling	ncRNA
peak1970	chr20	19082497	19082674	+	1	NA	Intergenic	(CA)n|Simple_repeat|Simple_repeat	-110705	NM_020689	57419	Hs.654790	NM_020689	ENSG00000185052	SLC24A3	NCKX3	solute carrier family 24 member 3	protein-coding
peak2301	chr3	10928886	10929050	+	1	NA	intron (NM_014229, intron 6 of 13)	(TGGA)n|Simple_repeat|Simple_repeat	71083	NM_001317406	6538	Hs.655078	NM_014229	ENSG00000132164	SLC6A11	GAT-3|GAT3|GAT4	solute carrier family 6 member 11	protein-coding
peak3364	chrY	13446505	13447014	+	1	NA	Intergenic	AluJb|SINE|Alu	1086630	NR_033667	352887	Hs.546221	NR_033667	ENSG00000206159	GYG2P1	GYG2P	glycogenin 2 pseudogene 1	pseudo
peak1913	chr2	235596567	235596810	+	1	NA	intron (NR_132376, intron 1 of 2)	(CATGC)n|Simple_repeat|Simple_repeat	5376	NR_132376	106144537	Hs.580616	NR_132376	ENSG00000280744	LINC01173	-	long intergenic non-protein coding RNA 1173	ncRNA
peak2825	chr7	36554886	36555090	+	1	NA	intron (NM_001177506, intron 20 of 21)	(CA)n|Simple_repeat|Simple_repeat	84738	NR_046764	100874264	Hs.690994	NR_046764	ENSG00000230539	AOAH-IT1	-	AOAH intronic transcript 1	ncRNA
peak2105	chr21	37314686	37314883	+	1	NA	Intergenic	(CA)n|Simple_repeat|Simple_repeat	56041	NR_144547	54036	Hs.228809	NR_144547		PPP1R2P2	-	protein phosphatase 1 regulatory inhibitor subunit 2 pseudogene 2	pseudo
peak1432	chr17	79399320	79399881	+	1	NA	intron (NM_001291324, intron 1 of 27)	HAL1-2a_MD|LINE|L1	18614	NR_036152	100422944		NR_036152	ENSG00000266189	MIR3186	mir-3186	microRNA 3186	ncRNA
peak2223	chr22	42850722	42850818	+	1	NA	Intergenic	AluSx1|SINE|Alu	-22369	NM_145912	150372	Hs.436677	NM_145912	ENSG00000235568	NFAM1	CNAIP	NFAT activating protein with ITAM motif 1	protein-coding
peak470	chr10	104177719	104177759	+	1	NA	intron (NM_001270965, intron 2 of 17)	AluSq2|SINE|Alu	1162	NM_002779	5662	Hs.154658	NM_002779	ENSG00000059915	PSD	EFA6|EFA6A|PSD1|TYL	pleckstrin and Sec7 domain containing	protein-coding
peak3181	chr9	71478247	71478414	+	1	NA	intron (NM_001278253, intron 3 of 13)	(CA)n|Simple_repeat|Simple_repeat	83408	NM_138333	116224	Hs.655572	NM_138333	ENSG00000187866	FAM122A	C9orf42	family with sequence similarity 122A	protein-coding
peak1702	chr2	9792364	9792600	+	1	NA	Intergenic	(TCCA)n|Simple_repeat|Simple_repeat	-21298	NM_006826	10971	Hs.74405	NM_006826	ENSG00000134308	YWHAQ	14-3-3|1C5|HS1	tyrosine 3-monooxygenase/tryptophan 5-monooxygenase activation protein theta	protein-coding
peak228	chr1	207097492	207097909	+	1	NA	Intergenic	(TG)n|Simple_repeat|Simple_repeat	-2322	NM_001142473	9214	Hs.58831	NM_005449	ENSG00000162894	FCMR	FAIM3|TOSO	Fc fragment of IgM receptor	protein-coding
peak34	chr1	5349668	5350140	+	1	NA	Intergenic	(TGGA)n|Simple_repeat|Simple_repeat	-274227	NR_039612
peak1465	chr18	29569385	29569500	+	1	NA	Intergenic	AluSz6|SINE|Alu	-29003	NM_017831	54941	Hs.633703	NM_017831	ENSG00000101695	RNF125	TNORS|TRAC-1|TRAC1	ring finger protein 125	protein-coding
peak2799	chr7	1617288	1617456	+	1	NA	intron (NR_027328, intron 3 of 3)	(TCCA)n|Simple_repeat|Simple_repeat	7663	NR_027329	114796	Hs.436146	NR_021487	ENSG00000230487	PSMG3-AS1	-	PSMG3 antisense RNA 1 (head to head)	ncRNA
peak400	chr10	42598718	42599113	+	1	NA	Intergenic	HSATII|Satellite|Satellite	264578	NR_024380	441666	Hs.255729	NR_024380	ENSG00000215146	LOC441666	-	zinc finger protein 91 pseudogene	pseudo
peak2375	chr3	163568144	163568279	+	1	NA	Intergenic	(CA)n|Simple_repeat|Simple_repeat	321133	NR_031665	100302148		NR_031665	ENSG00000221251	MIR1263	MIRN1263|hsa-mir-1263	microRNA 1263	ncRNA
peak496	chr10	126624623	126624799	+	1	NA	Intergenic	Intergenic	-5981	NM_017580	54764	Hs.595158	NM_017580	ENSG00000019995	ZRANB1	TRABID	zinc finger RANBP2-type containing 1	protein-coding
peak1	chr1	724052	727146	+	1	NA	Intergenic	(GAATG)n|Satellite|Satellite	-11531	NR_033908	100288069	Hs.527521	NR_033908		LOC100288069	-	uncharacterized LOC100288069	ncRNA
peak2480	chr4	49143776	49144303	+	1	NA	Intergenic	(CATTC)n|Satellite|Satellite	155380	NM_001286791	80157	Hs.479703	NM_025087	ENSG00000109182	CWH43	CWH43-C|PGAP2IP	cell wall biogenesis 43 C-terminal homolog	protein-coding
peak2416	chr4	7029094	7029409	+	1	NA	intron (NM_001113361, intron 13 of 13)	(CA)n|Simple_repeat|Simple_repeat	15477	NM_153376	257236	Hs.656757	NM_153376	ENSG00000173013	CCDC96	-	coiled-coil domain containing 96	protein-coding
peak1266	chr16	80776537	80776704	+	1	NA	intron (NM_152342, intron 1 of 6)	(TGGA)n|Simple_repeat|Simple_repeat	61555	NM_152342	124359	Hs.60257	NM_152342	ENSG00000166446	CDYL2	PCCP1	chromodomain Y like 2	protein-coding
peak1453	chr18	18512844	18513425	+	1	NA	Intergenic	ALR/Alpha|Satellite|centr	178678	NM_005406	6093	Hs.306307	NM_005406	ENSG00000067900	ROCK1	P160ROCK|ROCK-I	Rho associated coiled-coil containing protein kinase 1	protein-coding
peak2270	chr22	49082561	49082925	+	1	NA	intron (NM_001082967, intron 2 of 3)	(TGGA)n|Simple_repeat|Simple_repeat	-93364	NR_039761	100616415		NR_039761	ENSG00000266887	MIR4535	-	microRNA 4535	ncRNA
peak47	chr1	6235262	6235525	+	1	NA	intron (NM_015557, intron 1 of 41)	(TGGA)n|Simple_repeat|Simple_repeat	4801	NM_015557	26038	Hs.522898	NM_015557	ENSG00000116254	CHD5	CHD-5	chromodomain helicase DNA binding protein 5	protein-coding
peak2683	chr6	196570	196708	+	1	NA	intron (NR_126020, intron 2 of 7)	(TGGA)n|Simple_repeat|Simple_repeat	8845	NR_126020	285766	Hs.657946	NR_126020	ENSG00000263667	LOC285766	-	uncharacterized LOC285766	ncRNA
peak2999	chr7	158959095	158959320	+	1	NA	Intergenic	(TG)n|Simple_repeat|Simple_repeat	-21558	NM_003382	7434	Hs.585052	NM_003382	ENSG00000106018	VIPR2	C16DUPq36.3|DUP7q36.3|PACAP-R-3|PACAP-R3|VIP-R-2|VPAC2|VPAC2R|VPCAP2R	vasoactive intestinal peptide receptor 2	protein-coding
peak1011	chr15	58352261	58352280	+	1	NA	intron (NM_001206897, intron 1 of 13)	AluSq2|SINE|Alu	-5153	NR_147215	283665	Hs.638961	NR_147215		LOC283665	-	uncharacterized LOC283665	ncRNA
peak2540	chr4	183731423	183731592	+	1	NA	Intergenic	(CA)n|Simple_repeat|Simple_repeat	106899	NM_001351745	1635	Hs.183850	NM_001921	ENSG00000129187	DCTD	-	dCMP deaminase	protein-coding
peak1009	chr15	50735348	50735510	+	1	NA	intron (NM_005154, intron 3 of 19)	AluSx3|SINE|Alu	18855	NM_005154	9101	Hs.443731	NM_005154	ENSG00000138592	USP8	HumORF8|PITA4|SPG59|UBPY	ubiquitin specific peptidase 8	protein-coding
peak1783	chr2	89853445	89854366	+	1	NA	Intergenic	(CATTC)n|Satellite|Satellite	742021	NR_039635	100616399		NR_039635	ENSG00000265510	MIR4436A	mir-4436a	microRNA 4436a	ncRNA
peak1687	chr2	5017102	5017267	+	1	NA	Intergenic	(TCCA)n|Simple_repeat|Simple_repeat	-313372	NR_034134	727982	Hs.444391	NR_034134	ENSG00000231532	LINC01249	-	long intergenic non-protein coding RNA 1249	ncRNA
peak547	chr11	2209070	2209264	+	1	NA	Intergenic	(CA)n|Simple_repeat|Simple_repeat	14874	NR_039834	100616126		NR_039834	ENSG00000265258	MIR4686	-	microRNA 4686	ncRNA
peak729	chr12	108990104	108990271	+	1	NA	intron (NM_181724, intron 1 of 1)	intron (NM_181724, intron 1 of 1)	1707	NM_181724	338773	Hs.449718	NM_181724	ENSG00000183160	TMEM119	OBIF	transmembrane protein 119	protein-coding
peak3332	chrX	61852008	61852067	+	1	NA	Intergenic	ALR/Alpha|Satellite|centr	719181	NM_001012968	139886	Hs.612782	NM_001012968	ENSG00000186767	SPIN4	TDRD28	spindlin family member 4	protein-coding
peak466	chr10	100160239	100160418	+	1	NA	intron (NM_032709, intron 4 of 15)	(CATAC)n|Simple_repeat|Simple_repeat	-5264	NR_031619	100302133		NR_031619	ENSG00000284415	MIR1287	MIRN1287|hsa-mir-1287|mir-1287	microRNA 1287	ncRNA
peak1518	chr19	1716750	1717330	+	1	NA	Intergenic	(TGGA)n|Simple_repeat|Simple_repeat	-36622	NM_001080488	390874	Hs.654347	NM_001080488	ENSG00000205922	ONECUT3	OC3	one cut homeobox 3	protein-coding
peak1141	chr16	33877973	33883294	+	1	NA	Intergenic	HSATII|Satellite|Satellite	308789	NR_130771	104644205	Hs.742548	NR_130771		ENPP7P13	DUNQU1	ectonucleotide pyrophosphatase/phosphodiesterase 7 pseudogene 13	pseudo
peak3023	chr8	11484690	11484913	+	1	NA	Intergenic	(TGGA)n|Simple_repeat|Simple_repeat	-49627	NM_001308094	2626	Hs.243987	NM_002052	ENSG00000136574	GATA4	ASD2|TACHD|TOF|VSD1	GATA binding protein 4	protein-coding
peak3407	chrY	13676095	13676790	+	1	NA	Intergenic	(GAATG)n|Satellite|Satellite	856947	NR_033667	352887	Hs.546221	NR_033667	ENSG00000206159	GYG2P1	GYG2P	glycogenin 2 pseudogene 1	pseudo
peak1035	chr15	79787961	79788349	+	1	NA	Intergenic	(TG)n|Simple_repeat|Simple_repeat	63297	NM_015206	23251	Hs.301654	NM_015206	ENSG00000169330	KIAA1024	MINAR1	KIAA1024	protein-coding
peak681	chr12	22721772	22721946	+	1	NA	Intergenic	AluSz|SINE|Alu	-24379	NM_001286176	9847	Hs.271014	NM_014802	ENSG00000111731	C2CD5	CDP138|KIAA0528	C2 calcium dependent domain containing 5	protein-coding
peak2546	chr4	187081171	187081482	+	1	NA	intron (NM_001006655, intron 8 of 13)	(CA)n|Simple_repeat|Simple_repeat	15331	NM_015398	25854	Hs.744961	NM_015398	ENSG00000109794	FAM149A	MST119|MSTP119	family with sequence similarity 149 member A	protein-coding
peak3262	chr9	126657627	126657688	+	1	NA	intron (NR_148208, intron 1 of 20)	AluSz|SINE|Alu	34760	NM_001352966	57706	Hs.744995	NM_020946	ENSG00000119522	DENND1A	FAM31A|KIAA1608	DENN domain containing 1A	protein-coding
peak2045	chr20	56235415	56235905	+	1	NA	intron (NM_199171, intron 1 of 3)	intron (NM_199171, intron 1 of 3)	30020	NM_001255976	56937	Hs.517155	NM_020182	ENSG00000124225	PMEPA1	STAG1|TMEPAI	prostate transmembrane protein, androgen induced 1	protein-coding
peak132	chr1	45247023	45247038	+	1	NA	Intergenic	Intergenic	2968	NR_001457	94163		NR_001457	ENSG00000281859	SNORD38B	RNU38B|U38B	small nucleolar RNA, C/D box 38B	snoRNA
peak3272	chr9	132410096	132410611	+	1	NA	Intergenic	(CA)n|Simple_repeat|Simple_repeat	-5905	NM_001202403	140459	Hs.125037	NM_017873	ENSG00000148331	ASB6	-	ankyrin repeat and SOCS box containing 6	protein-coding
peak3043	chr8	26424355	26424609	+	1	NA	intron (NM_001197293, intron 1 of 13)	(TCCA)n|Simple_repeat|Simple_repeat	-10858	NM_001386	1808	Hs.593187	NM_001386	ENSG00000092964	DPYSL2	CRMP-2|CRMP2|DHPRP2|DRP-2|DRP2|N2A3|ULIP-2|ULIP2	dihydropyrimidinase like 2	protein-coding
peak2790	chr6	170761877	170762162	+	1	NA	Intergenic	(TG)n|Simple_repeat|Simple_repeat	100398	NM_002793	5689	Hs.352768	NM_002793	ENSG00000008018	PSMB1	HC5|PMSB1|PSC5	proteasome subunit beta 1	protein-coding
peak3353	chrY	13137126	13138559	+	1	NA	Intergenic	(CATTC)n|Simple_repeat|Simple_repeat	1395547	NR_033667	352887	Hs.546221	NR_033667	ENSG00000206159	GYG2P1	GYG2P	glycogenin 2 pseudogene 1	pseudo
peak1449	chr18	13106396	13106563	+	1	NA	intron (NM_032142, intron 40 of 44)	(CCA)n|Simple_repeat|Simple_repeat	-112250	NM_181482	753	Hs.697787	NM_004338	ENSG00000168675	LDLRAD4	C18orf1	low density lipoprotein receptor class A domain containing 4	protein-coding
peak3017	chr8	8754216	8754389	+	1	NA	Intergenic	AluJb|SINE|Alu	-3171	NM_004225	9258	Hs.379414	NM_004225	ENSG00000147324	MFHAS1	LRRC65|MASL1|ROCO4	malignant fibrous histiocytoma amplified sequence 1	protein-coding
peak3245	chr9	116883074	116883274	+	1	NA	Intergenic	(TGGA)n|Simple_repeat|Simple_repeat	-21837	NM_138424	113220	Hs.28149	NM_138424	ENSG00000136883	KIF12	-	kinesin family member 12	protein-coding
peak3488	chrY	13843510	13843559	+	1	NA	Intergenic	(GAATG)n|Satellite|Satellite	689855	NR_033667	352887	Hs.546221	NR_033667	ENSG00000206159	GYG2P1	GYG2P	glycogenin 2 pseudogene 1	pseudo
peak1597	chr19	27740021	27740231	+	1	NA	Intergenic	ALR/Alpha|Satellite|centr	-544213	NR_110691	101927151	Hs.567934	NR_110687	ENSG00000267575	LOC101927151	-	uncharacterized LOC101927151	ncRNA
peak1665	chr2	526720	527447	+	1	NA	Intergenic	(TG)n|Simple_repeat|Simple_repeat	-18722	NR_146470	101927362	Hs.385749	NR_146470	ENSG00000225942	LINC01875	-	long intergenic non-protein coding RNA 1875	ncRNA
peak3027	chr8	16219421	16219595	+	1	NA	Intergenic	Intergenic	-169208	NM_138715	4481	Hs.147635	NM_002445	ENSG00000038945	MSR1	CD204|SCARA1|SR-A|SR-AI|SR-AII|SR-AIII|SRA|phSR1|phSR2	macrophage scavenger receptor 1	protein-coding
peak2597	chr5	16731599	16731634	+	1	NA	intron (NM_012334, intron 19 of 40)	AluSx3|SINE|Alu	-114449	NM_001034850	54463	Hs.481704	NM_019000	ENSG00000154153	RETREG1	FAM134B|JK-1|JK1	reticulophagy regulator 1	protein-coding
peak2157	chr21	45024754	45024932	+	1	NA	intron (NM_007031, intron 7 of 8)	(CA)n|Simple_repeat|Simple_repeat	5027	NR_106718	102464825		NR_106718	ENSG00000278433	MIR6070	hsa-mir-6070	microRNA 6070	ncRNA
peak2587	chr5	6447260	6447427	+	1	NA	Intergenic	(CA)n|Simple_repeat|Simple_repeat	-1393	NM_001145161	134111	Hs.126856	NM_001145161	ENSG00000215218	UBE2QL1	-	ubiquitin conjugating enzyme E2 Q family like 1	protein-coding
peak554	chr11	3717147	3717277	+	1	NA	intron (NM_139132, intron 25 of 31)	AluSz|SINE|Alu	-24598	NM_020402	57053	Hs.732806	NM_020402	ENSG00000129749	CHRNA10	-	cholinergic receptor nicotinic alpha 10 subunit	protein-coding
peak2853	chr7	57553993	57556903	+	1	NA	Intergenic	HSATII|Satellite|Satellite	45565	NM_001159279	441234	Hs.533121	NM_001159279	ENSG00000182111	ZNF716	-	zinc finger protein 716	protein-coding
peak2985	chr7	157612754	157612995	+	1	NA	intron (NM_130842, intron 11 of 21)	(CA)n|Simple_repeat|Simple_repeat	-34403	NR_038966	100506585	Hs.661265	NR_038966	ENSG00000233038	LOC100506585	-	uncharacterized LOC100506585	ncRNA
peak2106	chr21	37911612	37912101	+	1	NA	intron (NM_001146077, intron 1 of 2)	(TG)n|Simple_repeat|Simple_repeat	3261	NM_001146078	23562	Hs.660278	NM_012130	ENSG00000159261	CLDN14	DFNB29	claudin 14	protein-coding
peak587	chr11	61264904	61265212	+	1	NA	Intergenic	(TG)n|Simple_repeat|Simple_repeat	-11010	NR_039708	100616470		NR_039708	ENSG00000266006	MIR4488	mir-4488	microRNA 4488	ncRNA
peak2268	chr22	48980687	48981340	+	1	NA	intron (NM_015381, intron 1 of 3)	(CA)n|Simple_repeat|Simple_repeat	8895	NM_015381	25817	Hs.436854	NM_015381	ENSG00000219438	FAM19A5	QLLK5208|TAFA-5|TAFA5|UNQ5208	family with sequence similarity 19 member A5, C-C motif chemokine like	protein-coding
peak457	chr10	87675182	87675411	+	1	NA	intron (NM_017551, intron 5 of 15)	(CA)n|Simple_repeat|Simple_repeat	337808	NR_038986	100507470	Hs.585483	NR_038986	ENSG00000234942	GRID1-AS1	-	GRID1 antisense RNA 1	ncRNA
peak1386	chr17	55726549	55726920	+	1	NA	intron (NM_001322250, intron 10 of 13)	(CA)n|Simple_repeat|Simple_repeat	-40961	NR_110807	101927539	Hs.680439	NR_110807	ENSG00000263499	LOC101927539	-	uncharacterized LOC101927539	ncRNA
peak3109	chr8	134616931	134617152	+	1	NA	Intergenic	(CA)n|Simple_repeat|Simple_repeat	-32858	NM_173344	6482	Hs.374257	NM_003033	ENSG00000008513	ST3GAL1	Gal-NAc6S|SIAT4A|SIATFL|ST3GalA|ST3GalA.1|ST3GalIA|ST3GalIA,1|ST3O	ST3 beta-galactoside alpha-2,3-sialyltransferase 1	protein-coding
peak478	chr10	112517985	112518049	+	1	NA	intron (NM_001134363, intron 1 of 13)	AluJb|SINE|Alu	112645	NR_026932	282997	Hs.599931	NR_026932		PDCD4-AS1	-	PDCD4 antisense RNA 1	ncRNA
peak3436	chrY	13799053	13799464	+	1	NA	Intergenic	(GAATG)n|Satellite|Satellite	734131	NR_033667	352887	Hs.546221	NR_033667	ENSG00000206159	GYG2P1	GYG2P	glycogenin 2 pseudogene 1	pseudo
peak1543	chr19	5762699	5763171	+	1	NA	intron (NM_152784, intron 15 of 21)	(TGGA)n|Simple_repeat|Simple_repeat	21841	NM_001134316	163154	Hs.631838	NM_153359	ENSG00000212123	PRR22	-	proline rich 22	protein-coding
peak303	chr10	10336021	10336224	+	1	NA	Intergenic	(TG)n|Simple_repeat|Simple_repeat	168190	NR_120637	101928322	Hs.576789	NR_120637	ENSG00000270111	LOC101928322	-	uncharacterized LOC101928322	ncRNA
peak2048	chr20	57149582	57149759	+	1	NA	intron (NR_034147, intron 6 of 6)	(TCCA)n|Simple_repeat|Simple_repeat	59235	NR_034147	149773	Hs.685214	NR_034147	ENSG00000231290	APCDD1L-DT	APCDD1L-AS1	APCDD1L divergent transcript	ncRNA
peak1378	chr17	40181766	40181934	+	1	NA	intron (NM_001242704, intron 4 of 7)	AluJb|SINE|Alu	8194	NM_001242704	201181	Hs.443140	NM_001013624	ENSG00000187595	ZNF385C	-	zinc finger protein 385C	protein-coding
peak1945	chr2	241159495	241159598	+	1	NA	Intergenic	(TC)n|Simple_repeat|Simple_repeat	-79473	NM_148961	150677	Hs.148586	NM_148961	ENSG00000178602	OTOS	OTOSP	otospiralin	protein-coding
peak281	chr10	1418034	1418246	+	1	NA	intron (NM_018702, intron 2 of 9)	(CA)n|Simple_repeat|Simple_repeat	-150685	NR_033387	642394	Hs.568831	NM_001098830	ENSG00000205696	ADARB2-AS1	C10orf109|NCRNA00168	ADARB2 antisense RNA 1	ncRNA
peak1523	chr19	2590741	2590909	+	1	NA	intron (NM_052847, intron 2 of 4)	(TCCA)n|Simple_repeat|Simple_repeat	-39888	NR_107004	102465838		NR_107004	ENSG00000277904	MIR7850	hsa-mir-7850	microRNA 7850	ncRNA
peak173	chr1	121353185	121353364	+	1	NA	Intergenic	ALR/Alpha|Satellite|centr	92364	NR_003955	647121	Hs.697682	NR_003955	ENSG00000231752	EMBP1	-	embigin pseudogene 1	pseudo
peak2760	chr6	161185931	161186150	+	1	NA	Intergenic	(TG)n|Simple_repeat|Simple_repeat	62815	NM_000301	5340	Hs.143436	NM_000301	ENSG00000122194	PLG	-	plasminogen	protein-coding
peak3112	chr8	139703958	139704125	+	1	NA	intron (NM_152888, intron 35 of 64)	(TG)n|Simple_repeat|Simple_repeat	-194976	NM_015912	51059	Hs.126024	NM_015912	ENSG00000147724	FAM135B	C8ORFK32	family with sequence similarity 135 member B	protein-coding
peak3461	chrY	13819389	13819684	+	1	NA	Intergenic	(GAATG)n|Satellite|Satellite	713853	NR_033667	352887	Hs.546221	NR_033667	ENSG00000206159	GYG2P1	GYG2P	glycogenin 2 pseudogene 1	pseudo
peak2207	chr22	36029703	36029876	+	1	NA	Intergenic	(TG)n|Simple_repeat|Simple_repeat	-10388	NM_203377	4151	Hs.517586	NM_005368	ENSG00000198125	MB	PVALB|myoglobgin	myoglobin	protein-coding
peak2115	chr21	40506321	40506604	+	1	NA	Intergenic	(CA)n|Simple_repeat|Simple_repeat	48978	NM_203433	8624	Hs.473838	NM_003720	ENSG00000183527	PSMG1	C21LRP|DSCR2|LRPC21|PAC-1|PAC1	proteasome assembly chaperone 1	protein-coding
peak2578	chr5	2219257	2219639	+	1	NA	Intergenic	(TCCA)n|Simple_repeat|Simple_repeat	92867	NR_104616	100506858	Hs.445071	NR_104616		LOC100506858	-	uncharacterized LOC100506858	ncRNA
peak3345	chrX	139806512	139806806	+	1	NA	intron (NR_104228, intron 2 of 3)	(CA)n|Simple_repeat|Simple_repeat	14735	NR_104228	286411	Hs.317627	NR_028344	ENSG00000203930	LINC00632	-	long intergenic non-protein coding RNA 632	ncRNA
peak2295	chr22	50778325	50778514	+	1	NA	Intergenic	(TG)n|Simple_repeat|Simple_repeat	-3327	NM_001351645	9701	Hs.449098	NM_014678	ENSG00000100239	PPP6R2	KIAA0685|PP6R2|SAP190|SAPS2	protein phosphatase 6 regulatory subunit 2	protein-coding
peak2551	chr4	189152655	189152834	+	1	NA	Intergenic	(CA)n|Simple_repeat|Simple_repeat	92149	NM_178556	339976	Hs.348618	NM_178556	ENSG00000184108	TRIML1	RNF209	tripartite motif family like 1	protein-coding
peak2154	chr21	44887688	44888370	+	1	NA	intron (NR_026863, intron 3 of 3)	(CACAC)n|Simple_repeat|Simple_repeat	10074	NR_026863	114038	Hs.592161	NM_153752	ENSG00000185186	LINC00313	C21orf84|CH507-42P11.5|NCRNA00313	long intergenic non-protein coding RNA 313	ncRNA
peak577	chr11	44329331	44329498	+	1	NA	intron (NM_021926, intron 1 of 3)	(TG)n|Simple_repeat|Simple_repeat	2302	NM_021926	60529	Hs.436055	NM_021926	ENSG00000052850	ALX4	CRS5|FND2	ALX homeobox 4	protein-coding
peak2369	chr3	141722060	141722288	+	1	NA	intron (NM_006286, intron 2 of 10)	AluSc|SINE|Alu	-2945	NM_001178140	7029	Hs.379018	NM_006286	ENSG00000114126	TFDP2	DP2	transcription factor Dp-2	protein-coding
peak2104	chr21	37266314	37266452	+	1	NA	Intergenic	AluSc8|SINE|Alu	7640	NR_144547	54036	Hs.228809	NR_144547		PPP1R2P2	-	protein phosphatase 1 regulatory inhibitor subunit 2 pseudogene 2	pseudo
peak1492	chr18	74317573	74317734	+	1	NA	Intergenic	(TCCA)n|Simple_repeat|Simple_repeat	-14081	NR_120419	400660	Hs.131718	NR_120419	ENSG00000266256	LINC00683	-	long intergenic non-protein coding RNA 683	ncRNA
peak1068	chr16	4277340	4277588	+	1	NA	intron (NM_001323667, intron 1 of 6)	(TGGA)n|Simple_repeat|Simple_repeat	14617	NM_001098814	6345	Hs.10041	NM_001098814	ENSG00000185739	SRL	SAR	sarcalumenin	protein-coding
peak1205	chr16	46422285	46422474	+	1	NA	Intergenic	HSATII|Satellite|Satellite	180630	NR_026556	124149	Hs.97414	NM_001004299		ANKRD26P1	-	ankyrin repeat domain 26 pseudogene 1	pseudo
peak139	chr1	52123687	52123784	+	1	NA	intron (NR_036662, intron 2 of 22)	AluJb|SINE|Alu	41189	NR_036662	114883	Hs.21938	NM_024586	ENSG00000117859	OSBPL9	ORP-9|ORP9	oxysterol binding protein like 9	protein-coding
peak616	chr11	70702281	70702702	+	1	NA	intron (NM_012309, intron 8 of 22)	(TGGA)n|Simple_repeat|Simple_repeat	-6404	NR_073536	220070	Hs.326766	NM_145308	ENSG00000171671	SHANK2-AS3	C11orf76	SHANK2 antisense RNA 3	ncRNA
peak1185	chr16	46403263	46403997	+	1	NA	Intergenic	HSATII|Satellite|Satellite	199379	NR_026556	124149	Hs.97414	NM_001004299		ANKRD26P1	-	ankyrin repeat domain 26 pseudogene 1	pseudo
peak336	chr10	32572346	32572482	+	1	NA	intron (NM_001272019, intron 10 of 13)	AluJb|SINE|Alu	63562	NM_001272019	80314	Hs.167805	NM_025209	ENSG00000120616	EPC1	Epl1	enhancer of polycomb homolog 1	protein-coding
peak2725	chr6	53445529	53445586	+	1	NA	Intergenic	AluSx1|SINE|Alu	-7484	NR_110840	101927136	Hs.509788	NR_110840	ENSG00000231683	LOC101927136	-	uncharacterized LOC101927136	ncRNA
peak1304	chr16	86891328	86891647	+	1	NA	Intergenic	(CA)n|Simple_repeat|Simple_repeat	135790	NR_135182	102724344	Hs.585769	NR_135182	ENSG00000261175	LINC02188	-	long intergenic non-protein coding RNA 2188	ncRNA
peak1081	chr16	10133989	10134309	+	1	NA	intron (NM_000833, intron 3 of 13)	(CA)n|Simple_repeat|Simple_repeat	141775	NM_001134408	2903	Hs.411472	NM_000833	ENSG00000183454	GRIN2A	EPND|FESD|GluN2A|LKS|NMDAR2A|NR2A	glutamate ionotropic receptor NMDA type subunit 2A	protein-coding
peak459	chr10	87877024	87877352	+	1	NA	intron (NM_017551, intron 4 of 15)	(CCA)n|Simple_repeat|Simple_repeat	147357	NR_029907	442911		NR_029907	ENSG00000199104	MIR346	MIRN346|hsa-mir-346|miR-346|miRNA346	microRNA 346	ncRNA
peak2342	chr3	101305333	101305505	+	1	NA	intron (NR_135228, intron 3 of 3)	intron (NR_135228, intron 3 of 3)	12481	NR_135223	57092	Hs.732633	NM_020357	ENSG00000081154	PCNP	-	PEST proteolytic signal containing nuclear protein	protein-coding
peak1985	chr20	29811801	29813946	+	1	NA	Intergenic	(GAATG)n|Satellite|Satellite	-32594	NM_001037730	245929	Hs.580793	NM_001037730	ENSG00000215547	DEFB115	DEFB-15	defensin beta 115	protein-coding
peak3003	chr8	2296037	2296576	+	1	NA	Intergenic	(TG)n|Simple_repeat|Simple_repeat	184147	NR_125423	101927815	Hs.571467	NR_125423	ENSG00000254319	LOC101927815	-	uncharacterized LOC101927815	ncRNA
peak1950	chr2	242456845	242457179	+	1	NA	Intergenic	(CA)n|Simple_repeat|Simple_repeat	-8025	NM_001282305	10494	Hs.516807	NM_006374	ENSG00000115694	STK25	SOK1|YSK1	serine/threonine kinase 25	protein-coding
peak1286	chr16	85264388	85264604	+	1	NA	Intergenic	(TGGA)n|Simple_repeat|Simple_repeat	-52068	NR_038859	197196	Hs.679002	NM_153238	ENSG00000179219	LINC00311	NCRNA00311|TMEM148	long intergenic non-protein coding RNA 311	ncRNA
peak1340	chr17	10760501	10760625	+	1	NA	Intergenic	AluSx|SINE|Alu	-19145	NM_001101387	644139	Hs.553909	NM_001101387	ENSG00000233670	PIRT	-	phosphoinositide interacting regulator of transient receptor potential channels	protein-coding
peak1485	chr18	60770964	60771169	+	1	NA	Intergenic	(GTGTG)n|Simple_repeat|Simple_repeat	215547	NM_000657	596	Hs.150749	NM_000633	ENSG00000171791	BCL2	Bcl-2|PPP1R50	BCL2, apoptosis regulator	protein-coding
peak596	chr11	64363466	64363891	+	1	NA	intron (NM_001276326, intron 4 of 9)	(TGGA)n|Simple_repeat|Simple_repeat	5396	NM_001276326	116085	Hs.174424	NM_144585	ENSG00000197891	SLC22A12	OAT4L|RST|URAT1	solute carrier family 22 member 12	protein-coding
peak2750	chr6	147836532	147836729	+	1	NA	intron (NM_001030060, intron 1 of 1)	(TCCA)n|Simple_repeat|Simple_repeat	6802	NM_001030060	389432	Hs.567973	NM_001030060	ENSG00000203727	SAMD5	dJ875H10.1	sterile alpha motif domain containing 5	protein-coding
peak1664	chr2	409634	409793	+	1	NA	Intergenic	HAL1-2a_MD|LINE|L1	82942	NR_146436	727944		NR_146436	ENSG00000223985	LINC01874	-	long intergenic non-protein coding RNA 1874	ncRNA
peak2051	chr20	57916556	57916869	+	1	NA	Intergenic	(TG)n|Simple_repeat|Simple_repeat	41230	NM_207032	1908	Hs.1408	NM_000114	ENSG00000124205	EDN3	ET-3|ET3|HSCR4|PPET3|WS4B	endothelin 3	protein-coding
peak2001	chr20	34645234	34645397	+	1	NA	Intergenic	AluSx1|SINE|Alu	-6433	NR_027451	647979	Hs.743232	NR_027451	ENSG00000260032	NORAD	LINC00657	non-coding RNA activated by DNA damage	ncRNA
peak3416	chrY	13682864	13683445	+	1	NA	Intergenic	(GAATG)n|Satellite|Satellite	850235	NR_033667	352887	Hs.546221	NR_033667	ENSG00000206159	GYG2P1	GYG2P	glycogenin 2 pseudogene 1	pseudo
peak1626	chr19	41707396	41707554	+	1	NA	intron (NM_030622, intron 6 of 8)	AluSz|SINE|Alu	8363	NM_030622	29785	Hs.98370	NM_030622	ENSG00000167600	CYP2S1	CYPIIS1	cytochrome P450 family 2 subfamily S member 1	protein-coding
peak113	chr1	28900235	28900375	+	1	NA	intron (NM_017846, intron 8 of 8)	AluSx|SINE|Alu	5029	NR_003077	692212		NR_003077	ENSG00000221539	SNORD99	HBII-420	small nucleolar RNA, C/D box 99	snoRNA
peak2442	chr4	8688590	8689108	+	1	NA	Intergenic	(TG)n|Simple_repeat|Simple_repeat	94462	NM_001014448	8532	Hs.61995	NM_003652	ENSG00000109625	CPZ	-	carboxypeptidase Z	protein-coding
peak2761	chr6	161355289	161355568	+	1	NA	Intergenic	(CA)n|Simple_repeat|Simple_repeat	-57331	NM_001301072	4216	Hs.390428	NM_005922	ENSG00000085511	MAP3K4	MAPKKK4|MEKK 4|MEKK4|MTK1|PRO0412	mitogen-activated protein kinase kinase kinase 4	protein-coding
peak2065	chr20	60207962	60208572	+	1	NA	intron (NM_001252339, intron 1 of 14)	intron (NM_001252339, intron 1 of 14)	33450	NM_001252339	1002	Hs.473231	NM_001794	ENSG00000179242	CDH4	CAD4|R-CAD|RCAD	cadherin 4	protein-coding
peak3536	chrY	28815193	28815474	+	1	NA	Intergenic	(GAATG)n|Satellite|Satellite	940696	NR_002176	474148	Hs.511777	NR_002176	ENSG00000280961	TTTY3B	LNCRNA00122|NCRNA00122	testis-specific transcript, Y-linked 3B (non-protein coding)	ncRNA
peak2791	chr7	390079	390410	+	1	NA	Intergenic	(CACAA)n|Simple_repeat|Simple_repeat	-29147	NR_033960	442497	Hs.704269	NR_033960	ENSG00000249574	LOC442497	-	uncharacterized LOC442497	ncRNA
peak1866	chr2	148325847	148326023	+	1	NA	Intergenic	(TGGA)n|Simple_repeat|Simple_repeat	-276151	NM_001278579	92	Hs.470174	NM_001616	ENSG00000121989	ACVR2A	ACTRII|ACVR2	activin A receptor type 2A	protein-coding
peak1245	chr16	66087449	66087590	+	1	NA	Intergenic	(CATA)n|Simple_repeat|Simple_repeat	-312991	NM_001795	1003	Hs.76206	NM_001795	ENSG00000179776	CDH5	7B4|CD144	cadherin 5	protein-coding
peak3462	chrY	13820571	13821253	+	1	NA	Intergenic	(GAATG)n|Satellite|Satellite	712477	NR_033667	352887	Hs.546221	NR_033667	ENSG00000206159	GYG2P1	GYG2P	glycogenin 2 pseudogene 1	pseudo
peak3291	chr9	137231299	137231506	+	1	NA	intron (NM_002957, intron 1 of 9)	intron (NM_002957, intron 1 of 9)	13093	NM_002957	6256	Hs.590886	NM_002957	ENSG00000186350	RXRA	NR2B1	retinoid X receptor alpha	protein-coding
peak3330	chrX	61731053	61731233	+	1	NA	Intergenic	ALR/Alpha|Satellite|centr	840075	NM_001012968	139886	Hs.612782	NM_001012968	ENSG00000186767	SPIN4	TDRD28	spindlin family member 4	protein-coding
peak1878	chr2	176866182	176866349	+	1	NA	intron (NR_130941, intron 1 of 14)	intron (NR_130941, intron 1 of 14)	808	NM_001305009	80856	Hs.209561	NM_030650	ENSG00000144320	LNPK	KIAA1715|LNP|LNP1|Ul|ulnaless	lunapark, ER junction formation factor	protein-coding
peak713	chr12	96558021	96558463	+	1	NA	Intergenic	(CA)n|Simple_repeat|Simple_repeat	-29918	NM_005230	2004	Hs.46523	NM_005230	ENSG00000111145	ELK3	ERP|NET|SAP-2|SAP2	ELK3, ETS transcription factor	protein-coding
peak1414	chr17	74543793	74544011	+	1	NA	Intergenic	(CA)n|Simple_repeat|Simple_repeat	7781	NM_001077620	768206	Hs.634380	NM_001077620	ENSG00000214140	PRCD	RP36	photoreceptor disc component	protein-coding
peak2498	chr4	56277014	56277173	+	1	NA	intron (NR_073070, intron 2 of 6)	AluSz|SINE|Alu	15013	NR_073070	55858	Hs.479766	NM_018475	ENSG00000134851	TMEM165	CDG2K|FT27|GDT1|TMPT27|TPARL	transmembrane protein 165	protein-coding
peak156	chr1	70751362	70751464	+	1	NA	intron (NM_030816, intron 9 of 12)	AluSz|SINE|Alu	64379	NM_001350615	9295	Hs.479693	NM_004768	ENSG00000116754	SRSF11	NET2|SFRS11|dJ677H15.2|p54	serine and arginine rich splicing factor 11	protein-coding
peak451	chr10	82428196	82428363	+	1	NA	Intergenic	(TGGA)n|Simple_repeat|Simple_repeat	127704	NM_001145719	387694	Hs.147643	NM_207372	ENSG00000178217	SH2D4B	-	SH2 domain containing 4B	protein-coding
peak2804	chr7	1670404	1670757	+	1	NA	Intergenic	(TCCA)n|Simple_repeat|Simple_repeat	16474	NR_001288	260341	Hs.534596	NR_001288		TFAMP1	MTTF1|TCF6L1	transcription factor A, mitochondrial pseudogene 1	pseudo
peak3033	chr8	21018026	21018305	+	1	NA	Intergenic	(CTCA)n|Simple_repeat|Simple_repeat	-137585	NR_104677	101929172	Hs.128668	NR_104677	ENSG00000254334	LOC101929172	-	uncharacterized LOC101929172	ncRNA
peak2027	chr20	48208541	48209020	+	1	NA	Intergenic	(TCCA)n|Simple_repeat|Simple_repeat	-24073	NM_000961	5740	Hs.302085	NM_000961	ENSG00000124212	PTGIS	CYP8|CYP8A1|PGIS|PTGI	prostaglandin I2 synthase	protein-coding
peak1201	chr16	46417593	46417828	+	1	NA	Intergenic	Intergenic	185299	NR_026556	124149	Hs.97414	NM_001004299		ANKRD26P1	-	ankyrin repeat domain 26 pseudogene 1	pseudo
peak3400	chrY	13667908	13668200	+	1	NA	Intergenic	(GAATG)n|Satellite|Satellite	865335	NR_033667	352887	Hs.546221	NR_033667	ENSG00000206159	GYG2P1	GYG2P	glycogenin 2 pseudogene 1	pseudo
peak1545	chr19	6663273	6663475	+	1	NA	3' UTR (NM_003807, exon 5 of 5)	3' UTR (NM_003807, exon 5 of 5)	6795	NM_172014	8740	Hs.129708	NM_003807	ENSG00000125735	TNFSF14	CD258|HVEML|LIGHT|LTg	TNF superfamily member 14	protein-coding
peak1407	chr17	72461707	72462110	+	1	NA	promoter-TSS (NM_007261)	promoter-TSS (NM_007261)	-604	NM_001330456	11314	Hs.9688	NM_007261	ENSG00000167851	CD300A	CLM-8|CMRF-35-H9|CMRF-35H|CMRF35-H|CMRF35-H9|CMRF35H|CMRF35H9|IGSF12|IRC1|IRC1/IRC2|IRC2|IRp60	CD300a molecule	protein-coding
peak679	chr12	20645073	20645266	+	1	NA	intron (NM_000921, intron 1 of 15)	AluSz|SINE|Alu	-79629	NM_001244683	5139	Hs.386791	NM_000921	ENSG00000172572	PDE3A	CGI-PDE|CGI-PDE A|CGI-PDE-A|HTNB	phosphodiesterase 3A	protein-coding
peak417	chr10	47058561	47059870	+	1	NA	Intergenic	Intergenic	-24319	NM_005972	5540	Hs.524719	NM_005972	ENSG00000204174	NPY4R	NPY4-R|PP1|PPYR1|Y4	neuropeptide Y receptor Y4	protein-coding
peak3288	chr9	136864070	136864260	+	1	NA	Intergenic	(TCCA)n|Simple_repeat|Simple_repeat	-6719	NM_001134398	7410	Hs.369921	NM_003371	ENSG00000160293	VAV2	VAV-2	vav guanine nucleotide exchange factor 2	protein-coding
peak1920	chr2	237501846	237502126	+	1	NA	Intergenic	(TG)n|Simple_repeat|Simple_repeat	23606	NM_020311	57007	Hs.471751	NM_020311	ENSG00000144476	ACKR3	CMKOR1|CXC-R7|CXCR-7|CXCR7|GPR159|RDC-1|RDC1	atypical chemokine receptor 3	protein-coding
peak767	chr12	129471031	129471213	+	1	NA	Intergenic	AluSz6|SINE|Alu	-123113	NR_104172	283352	Hs.665667	NR_104172	ENSG00000249196	TMEM132D-AS1	-	TMEM132D antisense RNA 1	ncRNA
peak1848	chr2	129550157	129550646	+	1	NA	Intergenic	(CA)n|Simple_repeat|Simple_repeat	-71773	NR_110278	101927881	Hs.570247	NR_110278		LOC101927881	-	uncharacterized LOC101927881	ncRNA
peak1936	chr2	239464561	239464765	+	1	NA	promoter-TSS (NR_037809)	promoter-TSS (NR_037809)	-523	NR_037809	151171	Hs.652076	NR_037809	ENSG00000225493	LINC01107	-	long intergenic non-protein coding RNA 1107	ncRNA
peak3519	chrY	13866283	13867599	+	1	NA	Intergenic	(GAATG)n|Satellite|Satellite	666448	NR_033667	352887	Hs.546221	NR_033667	ENSG00000206159	GYG2P1	GYG2P	glycogenin 2 pseudogene 1	pseudo
peak3235	chr9	101200238	101200477	+	1	NA	intron (NM_005458, intron 7 of 18)	(TCCA)n|Simple_repeat|Simple_repeat	-182354	NM_001267571	55357	Hs.371016	NM_018421	ENSG00000095383	TBC1D2	PARIS-1|PARIS1|TBC1D2A	TBC1 domain family member 2	protein-coding
peak3233	chr9	98920235	98920402	+	1	NA	Intergenic	(TG)n|Simple_repeat|Simple_repeat	-41625	NR_132344	158434	Hs.381771	NM_001256408	ENSG00000275465	LOC158434	-	uncharacterized LOC158434	ncRNA
peak1113	chr16	26385626	26386331	+	1	NA	Intergenic	(TGGA)n|Simple_repeat|Simple_repeat	349420	NR_036146	100422923		NR_036146	ENSG00000265005	MIR548W	-	microRNA 548w	ncRNA
peak1261	chr16	78995325	78995492	+	1	NA	intron (NM_016373, intron 8 of 8)	(TGGA)n|Simple_repeat|Simple_repeat	639214	NM_005360	4094	Hs.134859	NM_005360	ENSG00000178573	MAF	AYGRP|CCA4|CTRCT21|c-MAF	MAF bZIP transcription factor	protein-coding
peak1455	chr18	18514913	18515149	+	1	NA	Intergenic	ALR/Alpha|Satellite|centr	176781	NM_005406	6093	Hs.306307	NM_005406	ENSG00000067900	ROCK1	P160ROCK|ROCK-I	Rho associated coiled-coil containing protein kinase 1	protein-coding
peak146	chr1	54585563	54585902	+	1	NA	Intergenic	(CCA)n|Simple_repeat|Simple_repeat	33122	NM_001353655	200008		NM_201546	ENSG00000157211	CDCP2	-	CUB domain containing protein 2	protein-coding
peak1382	chr17	42668449	42668639	+	1	NA	Intergenic	(TG)n|Simple_repeat|Simple_repeat	33732	NM_001466	2535	Hs.142912	NM_001466	ENSG00000180340	FZD2	Fz2|fz-2|fzE2|hFz2	frizzled class receptor 2	protein-coding
peak2358	chr3	129089048	129089443	+	1	NA	Intergenic	(TG)n|Simple_repeat|Simple_repeat	26946	NR_002992	677797	Hs.711399	NR_002992	ENSG00000207088	SNORA7B	ACA7B	small nucleolar RNA, H/ACA box 7B	snoRNA
peak1474	chr18	48310775	48310946	+	1	NA	Intergenic	(CA)n|Simple_repeat|Simple_repeat	35574	NM_001127175	83876	Hs.30495	NM_031939	ENSG00000134042	MRO	B29|C18orf3	maestro	protein-coding
peak3376	chrY	13644568	13644831	+	1	NA	Intergenic	HSATII|Satellite|Satellite	888690	NR_033667	352887	Hs.546221	NR_033667	ENSG00000206159	GYG2P1	GYG2P	glycogenin 2 pseudogene 1	pseudo
peak1031	chr15	74708616	74708783	+	1	NA	intron (NM_001146029, intron 6 of 12)	(CA)n|Simple_repeat|Simple_repeat	-4926	NR_106941	102465530		NR_106941	ENSG00000277391	MIR6881	hsa-mir-6881	microRNA 6881	ncRNA
peak1965	chr20	9605641	9605851	+	1	NA	intron (NM_177990, intron 3 of 9)	(CCA)n|Simple_repeat|Simple_repeat	-110101	NR_109957	101929329	Hs.589878	NR_109957	ENSG00000225988	LAMP5-AS1	-	LAMP5 antisense RNA 1	ncRNA
peak203	chr1	177320910	177321213	+	1	NA	intron (NR_126001, intron 1 of 3)	(TG)n|Simple_repeat|Simple_repeat	339	NR_126001	102724661	Hs.146628	NR_126001		LINC01645	-	long intergenic non-protein coding RNA 1645	ncRNA
peak1671	chr2	1408833	1409262	+	1	NA	Intergenic	(TCCA)n|Simple_repeat|Simple_repeat	-8186	NM_001206745	7173	Hs.467554	NM_000547	ENSG00000115705	TPO	MSA|TDH2A|TPX	thyroid peroxidase	protein-coding
peak2700	chr6	22931137	22931308	+	1	NA	Intergenic	AluJo|SINE|Alu	-213069	NR_134613	105374972	Hs.484889	NR_134613		LOC105374972	-	uncharacterized LOC105374972	ncRNA
peak1355	chr17	21311983	21312216	+	1	NA	intron (NM_021012, intron 2 of 2)	(TCCA)n|Simple_repeat|Simple_repeat	3651	NM_001194958	100134444	Hs.200629	NM_001194958	ENSG00000260458	KCNJ18	KIR2.6|TTPP2	potassium voltage-gated channel subfamily J member 18	protein-coding
peak842	chr13	103259998	103260165	+	1	NA	intron (NM_001330588, intron 2 of 29)	AluSz|SINE|Alu	10795	NM_003291	7174	Hs.432424	NM_003291	ENSG00000134900	TPP2	TPP-2|TPP-II|TPPII	tripeptidyl peptidase 2	protein-coding
peak1651	chr19	50959174	50959540	+	1	NA	intron (NM_004533, intron 20 of 27)	(TCCA)n|Simple_repeat|Simple_repeat	-20377	NM_206538	284361	Hs.448941	NM_175063	ENSG00000161671	EMC10	C19orf63|HSM1|HSS1	ER membrane protein complex subunit 10	protein-coding
peak1974	chr20	23272018	23272223	+	1	NA	Intergenic	(CA)n|Simple_repeat|Simple_repeat	-59253	NM_013248	29107	Hs.516933	NM_013248	ENSG00000132661	NXT1	MTR2|P15	nuclear transport factor 2 like export factor 1	protein-coding
peak2386	chr3	194831305	194831472	+	1	NA	intron (NM_152531, intron 3 of 3)	(TG)n|Simple_repeat|Simple_repeat	16071	NR_104188	100874528	Hs.581659	NR_104188	ENSG00000233303	XXYLT1-AS1	-	XXYLT1 antisense RNA 1	ncRNA
peak1575	chr19	17556218	17556635	+	1	NA	intron (NM_001190844, intron 1 of 2)	(TCCA)n|Simple_repeat|Simple_repeat	2950	NM_001190844	100130519	Hs.436603	NM_001190844	ENSG00000188051	TMEM221	-	transmembrane protein 221	protein-coding
peak570	chr11	33187601	33187865	+	1	NA	intron (NR_034027, intron 1 of 3)	AluJr4|SINE|Alu	4530	NR_034027	338739	Hs.423476	NR_034027	ENSG00000247151	CSTF3-DT	CSTF3-AS1	CSTF3 divergent transcript	ncRNA
peak1350	chr17	21220817	21220957	+	1	NA	Intergenic	AluSx|SINE|Alu	29539	NM_002756	5606	Hs.514012	NM_002756	ENSG00000034152	MAP2K3	MAPKK3|MEK3|MKK3|PRKMK3|SAPKK-2|SAPKK2	mitogen-activated protein kinase kinase 3	protein-coding
peak2289	chr22	49974296	49974616	+	1	NA	intron (NR_110523, intron 1 of 4)	(CA)n|Simple_repeat|Simple_repeat	-37342	NR_037440	100500882		NR_037440	ENSG00000264139	MIR3667	-	microRNA 3667	ncRNA
peak827	chr13	52500010	52500319	+	1	NA	Intergenic	(TG)n|Simple_repeat|Simple_repeat	64080	NM_001346075	83446	Hs.120573	NM_031290	ENSG00000123171	CCDC70	-	coiled-coil domain containing 70	protein-coding
peak89	chr1	20600399	20600611	+	1	NA	Intergenic	(TGGA)n|Simple_repeat|Simple_repeat	-16907	NM_001039500	127731	Hs.205178	NM_144623	ENSG00000158816	VWA5B1	-	von Willebrand factor A domain containing 5B1	protein-coding
peak44	chr1	6210207	6210422	+	1	NA	intron (NM_015557, intron 7 of 41)	(TGGA)n|Simple_repeat|Simple_repeat	29880	NM_015557	26038	Hs.522898	NM_015557	ENSG00000116254	CHD5	CHD-5	chromodomain helicase DNA binding protein 5	protein-coding
peak2082	chr21	10702279	10702354	+	1	NA	Intergenic	ALR/Alpha|Satellite|centr	288627	NM_199259	7179	Hs.122986	NM_199259	ENSG00000274391	TPTE	CT44|PTEN2	transmembrane phosphatase with tensin homology	protein-coding
peak30	chr1	4931515	4931753	+	1	NA	Intergenic	(CA)n|Simple_repeat|Simple_repeat	216529	NM_001042478	55966	Hs.12473	NM_018836	ENSG00000196581	AJAP1	MOT8|SHREW-1|SHREW1	adherens junctions associated protein 1	protein-coding
peak1342	chr17	11206485	11206701	+	1	NA	intron (NM_001173461, intron 2 of 3)	(TG)n|Simple_repeat|Simple_repeat	61853	NM_001173461	388336	Hs.592124	NM_175903	ENSG00000188803	SHISA6	-	shisa family member 6	protein-coding
peak186	chr1	149033176	149035832	+	1	NA	intron (NR_104217, intron 2 of 17).3	HSATII|Satellite|Satellite	75221	NR_104217	101929780	Hs.534675	NR_104217	ENSG00000272150	NBPF25P	WI2-925H4.1	NBPF member 25, pseudogene	pseudo
peak2583	chr5	3727511	3728110	+	1	NA	Intergenic	(CA)n|Simple_repeat|Simple_repeat	131642	NM_024337	79192	Hs.424156	NM_024337	ENSG00000170549	IRX1	IRX-5|IRXA1	iroquois homeobox 1	protein-coding
peak1231	chr16	49540727	49540907	+	1	NA	intron (NM_015069, intron 7 of 7)	(TGGA)n|Simple_repeat|Simple_repeat	11679	NR_144553	1596	Hs.684517	NR_144553	ENSG00000260089	ADAM3B	CYRN2	ADAM metallopeptidase domain 3B (pseudogene)	pseudo
peak2545	chr4	185908759	185908953	+	1	NA	Intergenic	(TG)n|Simple_repeat|Simple_repeat	-31139	NM_001300781	391723	Hs.531242	NM_001029887	ENSG00000187821	HELT	HCM1228|HESL|Mgn|bHLHb44	helt bHLH transcription factor	protein-coding
peak3213	chr9	93456303	93456568	+	1	NA	Intergenic	Intergenic	-51048	NM_017594	54769	Hs.165636	NM_017594	ENSG00000165023	DIRAS2	Di-Ras2	DIRAS family GTPase 2	protein-coding
peak240	chr1	226824549	226824843	+	1	NA	intron (NM_002221, intron 7 of 7)	(TG)n|Simple_repeat|Simple_repeat	38073	NR_103784	100506443	Hs.664293	NR_103784		ITPKB-IT1	-	ITPKB intronic transcript 1	ncRNA
peak1237	chr16	51273600	51273863	+	1	NA	Intergenic	(TGG)n|Simple_repeat|Simple_repeat	-88548	NM_002968	6299	Hs.135787	NM_002968	ENSG00000103449	SALL1	HEL-S-89|HSAL1|Sal-1|TBS|ZNF794	spalt like transcription factor 1	protein-coding
peak2731	chr6	82454838	82455005	+	1	NA	TTS (NM_017633)	TTS (NM_017633)	7507	NM_017633	55603	Hs.10784	NM_017633	ENSG00000112773	TENT5A	C6orf37|FAM46A|XTP11	terminal nucleotidyltransferase 5A	protein-coding
peak433	chr10	70861572	70861623	+	1	NA	intron (NM_002727, intron 2 of 2)	AluJb|SINE|Alu	13813	NM_002727	5552	Hs.1908	NM_002727	ENSG00000122862	SRGN	PPG|PRG|PRG1	serglycin	protein-coding
peak1554	chr19	9633481	9633720	+	1	NA	TTS (NM_024106)	TTS (NM_024106)	15721	NM_001300883	79088	Hs.386476	NM_024106	ENSG00000130818	ZNF426	K-RBP	zinc finger protein 426	protein-coding
peak504	chr10	129848628	129848795	+	1	NA	intron (NM_001323357, intron 3 of 16)	(TGGA)n|Simple_repeat|Simple_repeat	2898	NM_130435	5791	Hs.127022	NM_006504	ENSG00000132334	PTPRE	HPTPE|PTPE|R-PTP-EPSILON	protein tyrosine phosphatase, receptor type E	protein-coding
peak662	chr11	134795289	134795515	+	1	NA	Intergenic	(TG)n|Simple_repeat|Simple_repeat	-59844	NR_135050	100507548	Hs.639995	NR_135050		LOC100507548	-	uncharacterized LOC100507548	ncRNA
peak760	chr12	123995505	123995672	+	1	NA	intron (NM_178314, intron 2 of 6)	(TG)n|Simple_repeat|Simple_repeat	9185	NM_001319244	353116	Hs.530315	NM_178314	ENSG00000188026	RILPL1	GOSPEL|RLP1	Rab interacting lysosomal protein like 1	protein-coding
peak2704	chr6	28242330	28242523	+	1	NA	intron (NM_001111039, intron 4 of 4)	AluJr|SINE|Alu	-6888	NM_001184743	84547	Hs.144527	NM_032507	ENSG00000137338	PGBD1	HUCEP-4|SCAND4|dJ874C20.4	piggyBac transposable element derived 1	protein-coding
peak1601	chr19	30559613	30559819	+	1	NA	Intergenic	(TCCA)n|Simple_repeat|Simple_repeat	126570	NR_045557	8725	Hs.466391	NM_003796	ENSG00000105176	URI1	C19orf2|NNX3|PPP1R19|RMP|URI	URI1, prefoldin like chaperone	protein-coding
peak1445	chr18	10008018	10008222	+	1	NA	Intergenic	(TCCA)n|Simple_repeat|Simple_repeat	94165	NM_194434	9218	Hs.165195	NM_003574	ENSG00000101558	VAPA	VAP-33|VAP-A|VAP33|hVAP-33	VAMP associated protein A	protein-coding
peak90	chr1	20770621	20770703	+	1	NA	Intergenic	Intergenic	-15375	NR_033887	339505	Hs.633269	NR_033887		LINC01141	-	long intergenic non-protein coding RNA 1141	ncRNA
peak1218	chr16	46437055	46442628	+	1	NA	Intergenic	HSATII|Satellite|Satellite	163168	NR_026556	124149	Hs.97414	NM_001004299		ANKRD26P1	-	ankyrin repeat domain 26 pseudogene 1	pseudo
peak415	chr10	47005052	47005115	+	1	NA	3' UTR (NM_014696, exon 3 of 3)	3' UTR (NM_014696, exon 3 of 3)	11537	NM_014696	9721	Hs.523375	NM_014696	ENSG00000204175	GPRIN2	GRIN2|KIAA0514	G protein regulated inducer of neurite outgrowth 2	protein-coding
peak2923	chr7	101200052	101200463	+	1	NA	intron (NM_001278563, intron 12 of 13)	(TGGA)n|Simple_repeat|Simple_repeat	12029	NR_103747	100506527	Hs.535863	NR_103747	ENSG00000233123	LINC01007	-	long intergenic non-protein coding RNA 1007	ncRNA
peak197	chr1	167025658	167025928	+	1	NA	intron (NM_005814, intron 4 of 6)	(TG)n|Simple_repeat|Simple_repeat	34075	NM_005814	10223	Hs.651244	NM_005814	ENSG00000143167	GPA33	A33	glycoprotein A33	protein-coding
peak298	chr10	6737596	6737825	+	1	NA	Intergenic	(TG)n|Simple_repeat|Simple_repeat	-41634	NR_138480	108570035	Hs.568834	NR_138480	ENSG00000223784	LINP1	-	lncRNA in non-homologous end joining pathway 1	ncRNA
peak892	chr14	56573465	56573627	+	1	NA	Intergenic	AluSx|SINE|Alu	-11547	NM_021255	57161	Hs.657926	NM_021255	ENSG00000139946	PELI2	-	pellino E3 ubiquitin protein ligase family member 2	protein-coding
peak2389	chr3	197186721	197186880	+	1	NA	Intergenic	Intergenic	49732	NR_145451	100129516	Hs.635286	NR_145451		LINC02012	-	long intergenic non-protein coding RNA 2012	ncRNA
peak11	chr1	3238315	3238319	+	1	NA	intron (NM_022114, intron 3 of 16)	intron (NM_022114, intron 3 of 16)	-132830	NM_014448	27237	Hs.87435	NM_014448	ENSG00000130762	ARHGEF16	GEF16|NBR	Rho guanine nucleotide exchange factor 16	protein-coding
peak1283	chr16	84359676	84359853	+	1	NA	intron (NM_001282467, intron 5 of 6)	(TCCA)n|Simple_repeat|Simple_repeat	31452	NM_021197	58189	Hs.36688	NM_021197	ENSG00000103175	WFDC1	PS20	WAP four-disulfide core domain 1	protein-coding
peak1153	chr16	33975090	33975280	+	1	NA	Intergenic	ALR/Alpha|Satellite|centr	403341	NR_130771	104644205	Hs.742548	NR_130771		ENPP7P13	DUNQU1	ectonucleotide pyrophosphatase/phosphodiesterase 7 pseudogene 13	pseudo
peak2926	chr7	103021145	103021532	+	1	NA	intron (NM_198999, intron 14 of 19)	(CATA)n|Simple_repeat|Simple_repeat	33367	NM_001204453	5701	Hs.437366	NM_002803	ENSG00000161057	PSMC2	MSS1|Nbla10058|S7	proteasome 26S subunit, ATPase 2	protein-coding
peak2134	chr21	43552344	43552638	+	1	NA	intron (NM_001004416, intron 21 of 22)	(TCCA)n|Simple_repeat|Simple_repeat	-23847	NR_027243	150147	Hs.558646	NM_152507	ENSG00000184385	UMODL1-AS1	C21orf128	UMODL1 antisense RNA 1	ncRNA
peak2150	chr21	44704073	44704382	+	1	NA	Intergenic	(TCCA)n|Simple_repeat|Simple_repeat	47692	NR_103713	100126693	Hs.473952	NR_103713		LINC00322	C21orf136|NCRNA00322	long intergenic non-protein coding RNA 322	ncRNA
peak1371	chr17	36193924	36194137	+	1	NA	Intergenic	(CA)n|Simple_repeat|Simple_repeat	50333	NR_024178	284100	Hs.434159	NM_001129906	ENSG00000276715	YWHAEP7	-	tyrosine 3-monooxygenase/tryptophan 5-monooxygenase activation protein epsilon pseudogene 7	pseudo
peak1064	chr16	3600963	3601130	+	1	NA	intron (NM_178844, intron 11 of 20)	(TCCA)n|Simple_repeat|Simple_repeat	26359	NM_178844	197358	Hs.592091	NM_178844	ENSG00000167984	NLRC3	CLR16.2|NOD3	NLR family CARD domain containing 3	protein-coding
peak3143	chr8	143510750	143511047	+	1	NA	Intergenic	(TCCA)n|Simple_repeat|Simple_repeat	-26288	NM_001291931	203062	Hs.370931	NM_145003	ENSG00000171045	TSNARE1	-	t-SNARE domain containing 1	protein-coding
peak2797	chr7	651399	651612	+	1	NA	intron (NM_001164762, intron 4 of 10)	(TGGA)n|Simple_repeat|Simple_repeat	8470	NR_110055	101926963	Hs.521338	NR_110054		LOC101926963	-	uncharacterized LOC101926963	ncRNA
peak3114	chr8	139817071	139817748	+	1	NA	intron (NM_152888, intron 10 of 64)	(TG)n|Simple_repeat|Simple_repeat	108840	NM_152888	169044	Hs.117169	NM_152888	ENSG00000169436	COL22A1	-	collagen type XXII alpha 1 chain	protein-coding
peak1711	chr2	12038721	12038894	+	1	NA	Intergenic	Intergenic	-61695	NR_036226	100422996		NR_036226	ENSG00000265172	MIR4262	-	microRNA 4262	ncRNA
peak2728	chr6	58776372	58779352	+	1	NA	Intergenic	ALR/Alpha|Satellite|centr	-490138	NR_132995	106660612	Hs.561539	NR_125727	ENSG00000215190	LINC00680	-	long intergenic non-protein coding RNA 680	ncRNA
peak182	chr1	144536058	144536245	+	1	NA	intron (NM_001278267, intron 52 of 130)	AluSx|SINE|Alu	-57537	NM_001037501	728841	Hs.445080	NM_001037501		NBPF8	NBPF8P	NBPF member 8	protein-coding
peak1588	chr19	27733056	27733542	+	1	NA	Intergenic	ALR/Alpha|Satellite|centr	-551040	NR_110691	101927151	Hs.567934	NR_110687	ENSG00000267575	LOC101927151	-	uncharacterized LOC101927151	ncRNA
peak3231	chr9	98330507	98330674	+	1	NA	Intergenic	(TG)n|Simple_repeat|Simple_repeat	-51251	NM_001354919	5727	Hs.494538	NM_000264	ENSG00000185920	PTCH1	BCNS|NBCCS|PTC|PTC1|PTCH	patched 1	protein-coding
peak602	chr11	68127527	68127588	+	1	NA	intron (NM_001291902, intron 3 of 22)	AluJb|SINE|Alu	47480	NM_001291902	4041	Hs.6347	NM_002335	ENSG00000162337	LRP5	BMND1|EVR1|EVR4|HBM|LR3|LRP-5|LRP7|OPPG|OPS|OPTA1|PCLD4|VBCH2	LDL receptor related protein 5	protein-coding
peak852	chr13	111526558	111526800	+	1	NA	Intergenic	Intergenic	-4024	NR_027701	283487	Hs.245390	NM_178514	ENSG00000255874	LINC00346	C13orf29|NCRNA00346	long intergenic non-protein coding RNA 346	ncRNA
peak3389	chrY	13658644	13658970	+	1	NA	Intergenic	(GAATG)n|Satellite|Satellite	874582	NR_033667	352887	Hs.546221	NR_033667	ENSG00000206159	GYG2P1	GYG2P	glycogenin 2 pseudogene 1	pseudo
peak2265	chr22	48938444	48938772	+	1	NA	intron (NR_038917, intron 4 of 4)	(TG)n|Simple_repeat|Simple_repeat	4591	NR_038917	284933	Hs.159057	NR_038917	ENSG00000281732	LOC284933	-	uncharacterized LOC284933	ncRNA
peak563	chr11	11581606	11581810	+	1	NA	intron (NM_198516, intron 1 of 10)	(GGATG)n|Simple_repeat|Simple_repeat	61853	NM_198516	374378	Hs.655152	NM_198516	ENSG00000110328	GALNT18	GALNACT18|GALNT15|GALNTL4|GalNAc-T15|GalNAc-T18	polypeptide N-acetylgalactosaminyltransferase 18	protein-coding
peak3317	chrX	6587474	6587644	+	1	NA	Intergenic	(TGGA)n|Simple_repeat|Simple_repeat	-134400	NM_016379	51481	Hs.170076	NM_016379	ENSG00000169059	VCX3A	VCX-8r|VCX-A|VCX3|VCX8R|VCXA	variable charge, X-linked 3A	protein-coding
peak2594	chr5	11240822	11241041	+	1	NA	intron (NM_001288715, intron 8 of 20)	(CA)n|Simple_repeat|Simple_repeat	348098	NM_001288715	1501	Hs.314543	NM_001332	ENSG00000169862	CTNND2	GT24|NPRAP	catenin delta 2	protein-coding
peak2446	chr4	17758396	17758489	+	1	NA	intron (NM_015688, intron 1 of 17)	AluSx|SINE|Alu	24693	NM_015688	27146	Hs.744951	NM_015688	ENSG00000047662	FAM184B	-	family with sequence similarity 184 member B	protein-coding
peak414	chr10	46528177	46528344	+	1	NA	Intergenic	(TG)n|Simple_repeat|Simple_repeat	112459	NM_001320690	26095	Hs.440733	NM_015605	ENSG00000204179	PTPN20	CT126|PTPN20A|PTPN20B|bA142I17.1|bA42B19.1	protein tyrosine phosphatase, non-receptor type 20	protein-coding
peak976	chr14	106846347	106846642	+	1	NA	Intergenic	Intergenic	-91951	NR_027457	338005	Hs.322826	NR_027457	ENSG00000270816	LINC00221	C14orf98|NCRNA00221	long intergenic non-protein coding RNA 221	ncRNA
peak2132	chr21	43375133	43375515	+	1	NA	Intergenic	(TG)n|Simple_repeat|Simple_repeat	-1325	NM_015500	25966	Hs.473894	NM_015500	ENSG00000157617	C2CD2	C21orf25|C21orf258|TMEM24L	C2 calcium dependent domain containing 2	protein-coding
peak983	chr15	22433125	22433292	+	1	NA	Intergenic	AluSx1|SINE|Alu	15673	NR_135695	102724760	Hs.458446	NR_135695		LOC102724760	-	immunoglobulin heavy variable 1/OR15-1 pseudogene	pseudo
peak3383	chrY	13651215	13651504	+	1	NA	Intergenic	(GAATG)n|Satellite|Satellite	882030	NR_033667	352887	Hs.546221	NR_033667	ENSG00000206159	GYG2P1	GYG2P	glycogenin 2 pseudogene 1	pseudo
peak2945	chr7	138755942	138756109	+	1	NA	intron (NM_020119, intron 7 of 12)	AluSx|SINE|Alu	-35250	NM_080660	92092	Hs.512833	NM_080660	ENSG00000146858	ZC3HAV1L	C7orf39	zinc finger CCCH-type containing, antiviral 1 like	protein-coding
peak1289	chr16	85407613	85407936	+	1	NA	Intergenic	(TG)n|Simple_repeat|Simple_repeat	-67843	NR_049816	100847022		NR_049816	ENSG00000266307	MIR5093	-	microRNA 5093	ncRNA
peak304	chr10	10649910	10650057	+	1	NA	intron (NM_001326317, intron 1 of 14)	AluSq2|SINE|Alu	145505	NM_001326320	10659	Hs.309288	NM_006561	ENSG00000048740	CELF2	BRUNOL3|CELF-2|CUG-BP2|CUGBP2|ETR-3|ETR3|NAPOR	CUGBP Elav-like family member 2	protein-coding
peak390	chr10	42404814	42404977	+	1	NA	Intergenic	ALR/Alpha|Satellite|centr	458598	NR_024380	441666	Hs.255729	NR_024380	ENSG00000215146	LOC441666	-	zinc finger protein 91 pseudogene	pseudo
peak2338	chr3	87744558	87744732	+	1	NA	Intergenic	AluSz|SINE|Alu	-97272	NM_001322209	3355	Hs.248136	NM_000866	ENSG00000179097	HTR1F	5-HT-1F|5-HT1F|5HT6|HTR1EL|MR77	5-hydroxytryptamine receptor 1F	protein-coding
peak1203	chr16	46419360	46420212	+	1	NA	Intergenic	HSATII|Satellite|Satellite	183223	NR_026556	124149	Hs.97414	NM_001004299		ANKRD26P1	-	ankyrin repeat domain 26 pseudogene 1	pseudo
peak938	chr14	98543437	98543614	+	1	NA	Intergenic	(CA)n|Simple_repeat|Simple_repeat	-99064	NR_152750	388011	Hs.651477	NR_015430	ENSG00000246223	LINC01550	C14orf64	long intergenic non-protein coding RNA 1550	ncRNA
peak1383	chr17	44047050	44047223	+	1	NA	intron (NM_016834, intron 2 of 9)	(TCCA)n|Simple_repeat|Simple_repeat	-29480	NM_001007532	246744	Hs.661831	NM_001007532	ENSG00000256762	STH	MAPTIT	saitohin	protein-coding
peak2016	chr20	45309996	45310159	+	1	NA	intron (NM_001011554, intron 1 of 13)	GA-rich|Low_complexity|Low_complexity	3047	NM_001193340	64849	Hs.655498	NM_022829	ENSG00000158296	SLC13A3	NADC3|SDCT2	solute carrier family 13 member 3	protein-coding
peak1315	chr16	88467949	88468259	+	1	NA	Intergenic	(TGGA)n|Simple_repeat|Simple_repeat	-25775	NM_001127464	84627	Hs.54925	NM_001127464	ENSG00000225614	ZNF469	BCS|BCS1	zinc finger protein 469	protein-coding
peak280	chr10	1278575	1278903	+	1	NA	intron (NM_018702, intron 6 of 9)	(TG)n|Simple_repeat|Simple_repeat	73031	NR_015376	399706	Hs.721191	NM_001010910	ENSG00000229205	LINC00200	C10orf139|NCRNA00200	long intergenic non-protein coding RNA 200	ncRNA
peak1328	chr17	4823718	4823850	+	1	NA	Intergenic	AluJb|SINE|Alu	-11786	NM_000173	2811	Hs.1472	NM_000173	ENSG00000185245	GP1BA	BDPLT1|BDPLT3|BSS|CD42B|CD42b-alpha|DBPLT3|GP1B|GPIbA|GPIbalpha|VWDP	glycoprotein Ib platelet subunit alpha	protein-coding
peak2532	chr4	169600551	169600740	+	1	NA	intron (NM_016081, intron 3 of 20)	(TG)n|Simple_repeat|Simple_repeat	47877	NM_001166109	23022	Hs.151220	NM_016081	ENSG00000129116	PALLD	CGI-151|CGI151|MYN|PNCA1|SIH002	palladin, cytoskeletal associated protein	protein-coding
peak1707	chr2	10658636	10658916	+	1	NA	Intergenic	(CA)n|Simple_repeat|Simple_repeat	68922	NR_110597	101929715	Hs.634550	NR_110597		LOC101929715	-	uncharacterized LOC101929715	ncRNA
peak565	chr11	16069180	16069309	+	1	NA	intron (NM_033326, intron 11 of 15)	intron (NM_033326, intron 11 of 15)	-78077	NR_106721	102464826		NR_106721	ENSG00000284094	MIR6073	hsa-mir-6073	microRNA 6073	ncRNA
peak2361	chr3	131981926	131982214	+	1	NA	Intergenic	(CA)n|Simple_repeat|Simple_repeat	-54141	NM_001099	55	Hs.433060	NM_001099	ENSG00000014257	ACPP	5'-NT|ACP-3|ACP3	acid phosphatase, prostate	protein-coding
peak606	chr11	69068300	69068462	+	1	NA	Intergenic	(TGGA)n|Simple_repeat|Simple_repeat	6776	NM_001293296	26579	Hs.523848	NM_138768	ENSG00000172927	MYEOV	OCIM	myeloma overexpressed	protein-coding
peak165	chr1	97967079	97967162	+	1	NA	intron (NM_000110, intron 13 of 22)	AluJo|SINE|Alu	-295357	NR_046591	100873933	Hs.568669	NR_046591	ENSG00000235777	DPYD-AS2	-	DPYD antisense RNA 2	ncRNA
peak211	chr1	197944183	197944343	+	1	NA	Intergenic	(CA)n|Simple_repeat|Simple_repeat	57746	NM_020204	56956	Hs.442578	NM_020204	ENSG00000143355	LHX9	-	LIM homeobox 9	protein-coding
peak1856	chr2	132996621	132996669	+	1	NA	intron (NR_152415, intron 1 of 5)	ALR/Alpha|Satellite|centr	18008	NR_031608	100313824		NR_031608	ENSG00000221288	MIR663B	MIRN663B|mir-663b	microRNA 663b	ncRNA
peak2839	chr7	49477780	49478300	+	1	NA	Intergenic	(CATAC)n|Simple_repeat|Simple_repeat	-335217	NM_198570	375567	Hs.629302	NM_198570	ENSG00000188730	VWC2	PSST739|UNQ739	von Willebrand factor C domain containing 2	protein-coding
peak2203	chr22	35834286	35834707	+	1	NA	Intergenic	(TCCA)n|Simple_repeat|Simple_repeat	38380	NM_006739	4174	Hs.517582	NM_006739	ENSG00000100297	MCM5	CDC46|MGORS8|P1-CDC46	minichromosome maintenance complex component 5	protein-coding
peak2571	chr5	1166210	1166467	+	1	NA	Intergenic	(TCCA)n|Simple_repeat|Simple_repeat	12382	NR_109911	101928857	Hs.593732	NR_109911	ENSG00000249201	CTD-3080P12.3	-	uncharacterized LOC101928857	ncRNA
peak691	chr12	42096072	42096220	+	1	NA	Intergenic	(TG)n|Simple_repeat|Simple_repeat	-61845	NR_135040	101927038	Hs.98588	NR_135040	ENSG00000257784	LINC02400	-	long intergenic non-protein coding RNA 2400	ncRNA
peak1210	chr16	46427359	46428281	+	1	NA	Intergenic	HSATII|Satellite|Satellite	175189	NR_026556	124149	Hs.97414	NM_001004299		ANKRD26P1	-	ankyrin repeat domain 26 pseudogene 1	pseudo
peak2503	chr4	68265818	68266031	+	1	NA	Intergenic	ALR/Alpha|Satellite|centr	21794	NR_110747	101927237	Hs.435644	NR_110747	ENSG00000250075	LOC101927237	-	uncharacterized LOC101927237	ncRNA
peak3198	chr9	90484829	90485058	+	1	NA	intron (NR_149022, intron 3 of 3)	(CA)n|Simple_repeat|Simple_repeat	-10972	NR_040117	392364	Hs.689633	NR_040117		LOC392364	-	nuclear pore associated protein 1 pseudogene	pseudo
peak222	chr1	204164313	204164786	+	1	NA	intron (NM_002256, intron 1 of 2)	(CA)n|Simple_repeat|Simple_repeat	1070	NM_002256	3814	Hs.95008	NM_002256	ENSG00000170498	KISS1	HH13|KiSS-1	KiSS-1 metastasis suppressor	protein-coding
peak3218	chr9	93800830	93801007	+	1	NA	Intergenic	(TG)n|Simple_repeat|Simple_repeat	36496	NR_033912	100129316	Hs.458154	NR_033912		LOC100129316	-	uncharacterized LOC100129316	ncRNA
peak395	chr10	42530502	42530824	+	1	NA	Intergenic	ALR/Alpha|Satellite|centr	332830	NR_024380	441666	Hs.255729	NR_024380	ENSG00000215146	LOC441666	-	zinc finger protein 91 pseudogene	pseudo
peak1630	chr19	42422379	42422824	+	1	NA	Intergenic	(CA)n|Simple_repeat|Simple_repeat	-10371	NR_135626	100505585		NR_135626	ENSG00000076928	LOC100505585	-	uncharacterized LOC100505585	ncRNA
peak1538	chr19	4602330	4602841	+	1	NA	Intergenic	(TGGA)n|Simple_repeat|Simple_repeat	-36942	NM_152362	126282	Hs.465643	NM_152362	ENSG00000185361	TNFAIP8L1	TIPE1	TNF alpha induced protein 8 like 1	protein-coding
peak339	chr10	35393056	35393223	+	1	NA	Intergenic	AluJo|SINE|Alu	-13569	NM_001198777	8453	Hs.82919	NM_003591	ENSG00000108094	CUL2	-	cullin 2	protein-coding
peak2240	chr22	45687158	45687857	+	1	NA	intron (NM_006953, intron 4 of 5)	(TG)n|Simple_repeat|Simple_repeat	6639	NM_006953	7380	Hs.632787	NM_006953	ENSG00000100373	UPK3A	UP3A|UPIII|UPIIIA|UPK3	uroplakin 3A	protein-coding
peak1859	chr2	133023984	133024266	+	1	NA	Intergenic	(CAGA)n|Simple_repeat|Simple_repeat	-8583	NR_027020	554226	Hs.380689	NM_001358416	ENSG00000163046	ANKRD30BL	ANKRD30BP3|NCRNA00164	ankyrin repeat domain 30B like	protein-coding
peak2368	chr3	141523716	141523930	+	1	NA	intron (NM_139209, intron 2 of 3)	(CA)n|Simple_repeat|Simple_repeat	26780	NM_139209	131890	Hs.680654	NM_139209	ENSG00000114124	GRK7	GPRK7	G protein-coupled receptor kinase 7	protein-coding
peak2242	chr22	46325259	46325434	+	1	NA	intron (NM_058238, intron 3 of 3)	(TCCA)n|Simple_repeat|Simple_repeat	47662	NM_058238	7477	Hs.512714	NM_058238	ENSG00000188064	WNT7B	-	Wnt family member 7B	protein-coding
peak2965	chr7	152609427	152610076	+	1	NA	Intergenic	(TG)n|Simple_repeat|Simple_repeat	152917	NR_146950	57180	Hs.647117	NM_020445	ENSG00000133627	ACTR3B	ARP11|ARP3BETA	ARP3 actin related protein 3 homolog B	protein-coding
peak932	chr14	97395028	97395334	+	1	NA	Intergenic	(TCCA)n|Simple_repeat|Simple_repeat	-14735	NR_104113	145249	Hs.592323	NR_104113	ENSG00000225163	LINC00618	C14orf63	long intergenic non-protein coding RNA 618	ncRNA
peak2739	chr6	111081490	111081492	+	1	NA	intron (NM_001300964, intron 1 of 12)	AluSz6|SINE|Alu	-54333	NM_001287215	262	Hs.159118	NM_001634	ENSG00000123505	AMD1	ADOMETDC|AMD|SAMDC	adenosylmethionine decarboxylase 1	protein-coding
peak3392	chrY	13661011	13661435	+	1	NA	Intergenic	(GAATG)n|Satellite|Satellite	872166	NR_033667	352887	Hs.546221	NR_033667	ENSG00000206159	GYG2P1	GYG2P	glycogenin 2 pseudogene 1	pseudo
peak3513	chrY	13861745	13862367	+	1	NA	Intergenic	(GAATG)n|Satellite|Satellite	671333	NR_033667	352887	Hs.546221	NR_033667	ENSG00000206159	GYG2P1	GYG2P	glycogenin 2 pseudogene 1	pseudo
peak1791	chr2	89864860	89876104	+	1	NA	Intergenic	(CATTC)n|Satellite|Satellite	758598	NR_039635	100616399		NR_039635	ENSG00000265510	MIR4436A	mir-4436a	microRNA 4436a	ncRNA
peak476	chr10	105795637	105796064	+	1	NA	intron (NM_000494, intron 48 of 55)	(TG)n|Simple_repeat|Simple_repeat	12094	NR_030760	100126326		NR_030760	ENSG00000283788	MIR936	MIRN936|hsa-mir-936	microRNA 936	ncRNA
peak1435	chr17	80106960	80107220	+	1	NA	intron (NM_198082, intron 14 of 16)	(TGGA)n|Simple_repeat|Simple_repeat	-50984	NM_004104	2194	Hs.83190	NM_004104	ENSG00000169710	FASN	FAS|OA-519|SDR27X1	fatty acid synthase	protein-coding
peak1420	chr17	76286069	76286276	+	1	NA	Intergenic	(TG)n|Simple_repeat|Simple_repeat	-11599	NR_073178	100996291	Hs.744493	NR_073178	ENSG00000204277	LINC01993	-	long intergenic non-protein coding RNA 1993	ncRNA
peak1743	chr2	42600620	42600719	+	1	NA	Intergenic	Intergenic	-4572	NM_001319037	9167	Hs.339639	NM_004718	ENSG00000115944	COX7A2L	COX7AR|COX7RP|EB1|SIG81	cytochrome c oxidase subunit 7A2 like	protein-coding
peak2350	chr3	126865088	126865272	+	1	NA	Intergenic	(TGGA)n|Simple_repeat|Simple_repeat	-46794	NM_001007534	285311	Hs.591284	NM_001007534	ENSG00000214324	C3orf56	-	chromosome 3 open reading frame 56	protein-coding
peak2955	chr7	149498046	149498253	+	1	NA	intron (NM_198455, intron 49 of 109)	(TCCA)n|Simple_repeat|Simple_repeat	25018	NM_198455	23145	Hs.632022	NM_198455	ENSG00000197558	SSPO	-	SCO-spondin	protein-coding
peak1558	chr19	10313664	10313745	+	1	NA	Intergenic	AluJo|SINE|Alu	-7893	NM_001130823	1786	Hs.202672	NM_001379	ENSG00000130816	DNMT1	ADCADN|AIM|CXXC9|DNMT|HSN1E|MCMT|m.HsaI	DNA methyltransferase 1	protein-coding
peak2903	chr7	73012671	73012881	+	1	NA	intron (NM_032951, intron 8 of 16)	(TCCA)n|Simple_repeat|Simple_repeat	-19763	NM_012453	26608	Hs.647044	NM_012453	ENSG00000106638	TBL2	WBSCR13|WS-betaTRP	transducin beta like 2	protein-coding
peak2872	chr7	61800777	61801806	+	1	NA	Intergenic	HSATII|Satellite|Satellite	963143	NR_003952	643955	Hs.583308	NR_003952	ENSG00000185037	ZNF733P	ZNF733	zinc finger protein 733, pseudogene	pseudo
peak2964	chr7	152338785	152338951	+	1	NA	Intergenic	AluSx|SINE|Alu	34382	NM_005431	7516	Hs.647093	NM_005431	ENSG00000196584	XRCC2	FANCU	X-ray repair cross complementing 2	protein-coding
peak2601	chr5	33671860	33672342	+	1	NA	intron (NM_001324512, intron 5 of 21)	(CA)n|Simple_repeat|Simple_repeat	220196	NM_030955	81792	Hs.12680	NM_030955	ENSG00000151388	ADAMTS12	PRO4389	ADAM metallopeptidase with thrombospondin type 1 motif 12	protein-coding
peak391	chr10	42408145	42408317	+	1	NA	Intergenic	ALR/Alpha|Satellite|centr	455262	NR_024380	441666	Hs.255729	NR_024380	ENSG00000215146	LOC441666	-	zinc finger protein 91 pseudogene	pseudo
peak1805	chr2	92290981	92291160	+	1	NA	Intergenic	ALR/Alpha|Satellite|centr	161911	NR_027714	440888	Hs.730239	NM_001032412		ACTR3BP2	FKSG73	ACTR3B pseudogene 2	pseudo
peak2075	chr20	61182226	61182657	+	1	NA	Intergenic	(CA)n|Simple_repeat|Simple_repeat	20322	NR_029676	406923		NR_029676	ENSG00000284508	MIR133A2	MIRN133A2|mir-133a-2	microRNA 133a-2	ncRNA
peak1781	chr2	89841939	89847019	+	1	NA	Intergenic	HSATII|Satellite|Satellite	732595	NR_039635	100616399		NR_039635	ENSG00000265510	MIR4436A	mir-4436a	microRNA 4436a	ncRNA
peak3036	chr8	22060244	22060385	+	1	NA	intron (NR_033403, intron 16 of 19)	AluJb|SINE|Alu	29537	NM_014759	9796	Hs.334688	NM_014759	ENSG00000168490	PHYHIP	DYRK1AP3|PAHX-AP|PAHXAP1	phytanoyl-CoA 2-hydroxylase interacting protein	protein-coding
peak2745	chr6	135059179	135059346	+	1	NA	Intergenic	AluSg|SINE|Alu	-198119	NR_125855	101928304	Hs.555076	NR_125855		LOC101928304	-	uncharacterized LOC101928304	ncRNA
peak1935	chr2	239395345	239395704	+	1	NA	Intergenic	(CA)n|Simple_repeat|Simple_repeat	59955	NM_001330196	51665	Hs.516788	NM_016114	ENSG00000065802	ASB1	ASB-1	ankyrin repeat and SOCS box containing 1	protein-coding
peak1568	chr19	14425152	14425328	+	1	NA	intron (NR_134908, intron 3 of 3)	(CA)n|Simple_repeat|Simple_repeat	-19315	NR_134916	101928845	Hs.531617	NR_134916	ENSG00000267147	LINC01842	-	long intergenic non-protein coding RNA 1842	ncRNA
peak2642	chr5	141506770	141506787	+	1	NA	intron (NM_030571, intron 1 of 7)	AluSz6|SINE|Alu	18454	NM_030571	80762	Hs.9788	NM_030571	ENSG00000131507	NDFIP1	N4WBP5	Nedd4 family interacting protein 1	protein-coding
peak3515	chrY	13864395	13864615	+	1	NA	Intergenic	(GAATG)n|Satellite|Satellite	668884	NR_033667	352887	Hs.546221	NR_033667	ENSG00000206159	GYG2P1	GYG2P	glycogenin 2 pseudogene 1	pseudo
peak2167	chr21	47762038	47762205	+	1	NA	intron (NM_001315529, intron 3 of 46)	AluSx|SINE|Alu	17319	NM_001315529	5116	Hs.474069	NM_006031	ENSG00000160299	PCNT	KEN|MOPD2|PCN|PCNT2|PCNTB|PCTN2|SCKL4	pericentrin	protein-coding
peak656	chr11	130489447	130489660	+	1	NA	Intergenic	(TCCA)n|Simple_repeat|Simple_repeat	-47077	NR_107019	102466873		NR_107019	ENSG00000274999	MIR8052	hsa-mir-8052	microRNA 8052	ncRNA
peak1645	chr19	48845354	48845604	+	1	NA	intron (NM_001303540, intron 4 of 5)	intron (NM_001303540, intron 4 of 5)	16223	NM_001313905	2014	Hs.9999	NM_001425	ENSG00000142227	EMP3	YMP	epithelial membrane protein 3	protein-coding
peak3028	chr8	17451875	17452036	+	1	NA	intron (NM_006207, intron 3 of 6)	AluSz|SINE|Alu	18013	NM_006207	5157	Hs.458573	NM_006207	ENSG00000104213	PDGFRL	PDGRL|PRLTS	platelet derived growth factor receptor like	protein-coding
peak2936	chr7	129792255	129792738	+	1	NA	Intergenic	Intergenic	10925	NR_149034	100128325	Hs.105944	NR_149033	ENSG00000229196	LOC100128325	-	uncharacterized LOC100128325	ncRNA
peak1106	chr16	24013667	24013834	+	1	NA	intron (NM_212535, intron 3 of 16)	AluSx1|SINE|Alu	166450	NM_002738	5579	Hs.460355	NM_002738	ENSG00000166501	PRKCB	PKC-beta|PKCB|PRKCB1|PRKCB2	protein kinase C beta	protein-coding
peak1649	chr19	50699600	50699882	+	1	NA	Intergenic	(TCCA)n|Simple_repeat|Simple_repeat	-7144	NM_001077186	79784	Hs.467142	NM_024729	ENSG00000105357	MYH14	DFNA4|DFNA4A|FP17425|MHC16|MYH17|NMHC II-C|NMHC-II-C|PNMHH|myosin	myosin heavy chain 14	protein-coding
peak381	chr10	42388539	42390030	+	1	NA	Intergenic	HSATII|Satellite|Satellite	474209	NR_024380	441666	Hs.255729	NR_024380	ENSG00000215146	LOC441666	-	zinc finger protein 91 pseudogene	pseudo
peak3065	chr8	48647596	48647760	+	1	NA	intron (NM_001080394, intron 19 of 19)	(TG)n|Simple_repeat|Simple_repeat	3048	NM_005195	1052	Hs.440829	NM_005195	ENSG00000221869	CEBPD	C/EBP-delta|CELF|CRP3|NF-IL6-beta	CCAAT enhancer binding protein delta	protein-coding
peak1668	chr2	1150492	1150800	+	1	NA	intron (NM_018968, intron 6 of 16)	(CA)n|Simple_repeat|Simple_repeat	-203568	NR_136151	101060391	Hs.120377	NR_136151		LOC101060391	-	uncharacterized LOC101060391	ncRNA
peak1963	chr20	3874683	3874884	+	1	NA	intron (NM_001324191, intron 2 of 7)	AluSq|SINE|Alu	4334	NM_001324193	80025	Hs.114180	NM_024960	ENSG00000125779	PANK2	C20orf48|HARP|HSS|NBIA1|PKAN	pantothenate kinase 2	protein-coding
peak2631	chr5	110848788	110848973	+	1	NA	promoter-TSS (NR_131752)	promoter-TSS (NR_131752)	-585	NR_131752	134429	Hs.93842	NM_139164	ENSG00000164211	STARD4	-	StAR related lipid transfer domain containing 4	protein-coding
peak1591	chr19	27735196	27735479	+	1	NA	Intergenic	ALR/Alpha|Satellite|centr	-549002	NR_110691	101927151	Hs.567934	NR_110687	ENSG00000267575	LOC101927151	-	uncharacterized LOC101927151	ncRNA
peak1282	chr16	84358368	84358789	+	1	NA	intron (NM_001282467, intron 5 of 6)	(TCCA)n|Simple_repeat|Simple_repeat	30266	NM_021197	58189	Hs.36688	NM_021197	ENSG00000103175	WFDC1	PS20	WAP four-disulfide core domain 1	protein-coding
peak127	chr1	42354637	42354852	+	1	NA	intron (NR_038260, intron 1 of 2)	(CA)n|Simple_repeat|Simple_repeat	29634	NM_024503	59269	Hs.403972	NM_024503	ENSG00000127124	HIVEP3	KBP-1|KBP1|KRC|SHN3|Schnurri-3|ZAS3|ZNF40C	human immunodeficiency virus type I enhancer binding protein 3	protein-coding
peak1531	chr19	3395477	3395640	+	1	NA	intron (NM_005597, intron 2 of 8)	AluJb|SINE|Alu	28993	NM_001245004	4782	Hs.170131	NM_005597	ENSG00000141905	NFIC	CTF|CTF5|NF-I|NFI	nuclear factor I C	protein-coding
peak1096	chr16	16860765	16861205	+	1	NA	Intergenic	Intergenic	-367376	NR_135179	102723692	Hs.737758	NR_135179	ENSG00000261448	LOC102723692	-	uncharacterized LOC102723692	ncRNA
peak8	chr1	3092579	3092799	+	1	NA	intron (NM_022114, intron 1 of 16)	(TCCA)n|Simple_repeat|Simple_repeat	48150	NR_036215	100422968		NR_036215	ENSG00000283572	MIR4251	-	microRNA 4251	ncRNA
peak1398	chr17	70184794	70184961	+	1	NA	Intergenic	(TGG)n|Simple_repeat|Simple_repeat	67716	NM_000346	6662	Hs.647409	NM_000346	ENSG00000125398	SOX9	CMD1|CMPD1|SRA1|SRXX2|SRXY10	SRY-box 9	protein-coding
peak2566	chr5	1044861	1045521	+	1	NA	Intergenic	(TGAG)n|Simple_repeat|Simple_repeat	17898	NR_039778	100616479		NR_039778	ENSG00000263834	MIR4635	-	microRNA 4635	ncRNA
peak3176	chr9	66826086	66826371	+	1	NA	Intergenic	ALR/Alpha|Satellite|centr	-96739	NR_121570	101928381	Hs.708686	NR_121570		LOC101928381	-	uncharacterized LOC101928381	ncRNA
peak1400	chr17	70300474	70300706	+	1	NA	Intergenic	(TG)n|Simple_repeat|Simple_repeat	-38362	NR_135222	146795	Hs.651743	NR_135222	ENSG00000264026	LINC02003	-	long intergenic non-protein coding RNA 2003	ncRNA
peak947	chr14	101584194	101584459	+	1	NA	Intergenic	(TCCA)n|Simple_repeat|Simple_repeat	-2867	NR_146490	101929422		NR_146490	ENSG00000259004	LINC02285	-	long intergenic non-protein coding RNA 2285	ncRNA
peak3215	chr9	93603267	93603527	+	1	NA	intron (NM_001174167, intron 1 of 13)	(TG)n|Simple_repeat|Simple_repeat	13695	NM_001174167	6850	Hs.371720	NM_003177	ENSG00000165025	SYK	p72-Syk	spleen associated tyrosine kinase	protein-coding
peak1086	chr16	12475606	12475808	+	1	NA	intron (NM_032167, intron 16 of 20)	(TCCA)n|Simple_repeat|Simple_repeat	-338471	NR_039869	100616195		NR_039869	ENSG00000264733	MIR4718	-	microRNA 4718	ncRNA
peak2732	chr6	87877110	87877265	+	1	NA	intron (NM_015021, intron 1 of 7)	AluSp|SINE|Alu	11920	NM_015021	23036	Hs.444800	NM_015021	ENSG00000188994	ZNF292	Nbla00365|ZFP292|ZN-16|Zn-15|bA393I2.3	zinc finger protein 292	protein-coding
peak1663	chr19	59013511	59013772	+	1	NA	intron (NM_001321196, intron 3 of 9)	(TGGG)n|Simple_repeat|Simple_repeat	9791	NM_012254	10998	Hs.292177	NM_012254	ENSG00000083807	SLC27A5	ACSB|ACSVL6|BACS|BAL|FACVL3|FATP-5|FATP5|VLACSR|VLCS-H2|VLCSH2	solute carrier family 27 member 5	protein-coding
peak3197	chr9	90152343	90152451	+	1	NA	intron (NM_004938, intron 2 of 25)	(TG)n|Simple_repeat|Simple_repeat	-15972	NR_146781	100506897	Hs.656160	NR_146781	ENSG00000236709	DAPK1-IT1	-	DAPK1 intronic transcript 1	ncRNA
peak833	chr13	78178974	78179141	+	1	NA	intron (NM_144777, intron 19 of 32)	(TATG)n|Simple_repeat|Simple_repeat	1629	NR_126413	104355296	Hs.667682	NR_126412	ENSG00000224347	SCEL-AS1	-	SCEL antisense RNA 1	ncRNA
peak699	chr12	56366761	56367010	+	1	NA	promoter-TSS (NM_001252036)	promoter-TSS (NM_001252036)	-812	NM_001252036	5869	Hs.157659	NM_002868	ENSG00000111540	RAB5B	-	RAB5B, member RAS oncogene family	protein-coding
peak2334	chr3	72582881	72583121	+	1	NA	Intergenic	(TG)n|Simple_repeat|Simple_repeat	-87227	NM_012234	23429	Hs.7910	NM_012234	ENSG00000163602	RYBP	AAP1|APAP-1|DEDAF|YEAF1	RING1 and YY1 binding protein	protein-coding
peak2590	chr5	6787189	6787329	+	1	NA	Intergenic	Intergenic	-8734	NR_146281	109729133	Hs.582455	NR_146281	ENSG00000249734	LINC02236	-	long intergenic non-protein coding RNA 2236	ncRNA
peak742	chr12	116175626	116175805	+	1	NA	Intergenic	(TG)n|Simple_repeat|Simple_repeat	410744	NR_030351	693205		NR_030351	ENSG00000207967	MIR620	MIRN620|hsa-mir-620	microRNA 620	ncRNA
peak2220	chr22	40774513	40774639	+	1	NA	intron (NM_001350046, intron 1 of 20)	AluSz|SINE|Alu	8010	NM_001350046	27352	Hs.474914	NM_015705	ENSG00000100359	SGSM3	CIP85|MAP|RABGAP5|RUSC3|RUTBC3|RabGAP-5|rabGAPLP	small G protein signaling modulator 3	protein-coding
peak1421	chr17	76635335	76635500	+	1	NA	Intergenic	(TG)n|Simple_repeat|Simple_repeat	-7278	NR_110848	101928710	Hs.464224	NR_110848	ENSG00000267123	LINC02081	XLOC_012582	long intergenic non-protein coding RNA 2081	ncRNA
peak1569	chr19	16180063	16180252	+	1	NA	intron (NM_001145160, intron 1 of 8)	(TG)n|Simple_repeat|Simple_repeat	1840	NM_001145160	7171	Hs.631618	NM_003290	ENSG00000167460	TPM4	HEL-S-108	tropomyosin 4	protein-coding
peak2396	chr4	1654120	1654356	+	1	NA	intron (NM_001297435, intron 4 of 5)	(CA)n|Simple_repeat|Simple_repeat	31480	NM_001013622	152877	Hs.143314	NM_001013622	ENSG00000174137	FAM53A	DNTNP	family with sequence similarity 53 member A	protein-coding
peak3177	chr9	66833156	66833608	+	1	NA	Intergenic	ALR/Alpha|Satellite|centr	-89585	NR_121570	101928381	Hs.708686	NR_121570		LOC101928381	-	uncharacterized LOC101928381	ncRNA
peak3105	chr8	133979177	133979481	+	1	NA	intron (NM_003235, intron 30 of 47)	(TCCA)n|Simple_repeat|Simple_repeat	79497	NR_107002	102466865		NR_107002	ENSG00000276961	MIR7848	hsa-mir-7848	microRNA 7848	ncRNA
peak70	chr1	10948028	10948196	+	1	NA	Intergenic	AluSx3|SINE|Alu	-91379	NM_001079843	54897	Hs.439894	NM_017766	ENSG00000130940	CASZ1	CAS11|CST|SRG|ZNF693|dJ734G22.1	castor zinc finger 1	protein-coding
peak1406	chr17	72461384	72461582	+	1	NA	Intergenic	(TG)n|Simple_repeat|Simple_repeat	-1029	NM_001330456	11314	Hs.9688	NM_007261	ENSG00000167851	CD300A	CLM-8|CMRF-35-H9|CMRF-35H|CMRF35-H|CMRF35-H9|CMRF35H|CMRF35H9|IGSF12|IRC1|IRC1/IRC2|IRC2|IRp60	CD300a molecule	protein-coding
peak1341	chr17	10822604	10822762	+	1	NA	Intergenic	AluSx1|SINE|Alu	-81265	NM_001101387	644139	Hs.553909	NM_001101387	ENSG00000233670	PIRT	-	phosphoinositide interacting regulator of transient receptor potential channels	protein-coding
peak1535	chr19	3529618	3529785	+	1	NA	intron (NM_016263, intron 7 of 13)	(TGGG)n|Simple_repeat|Simple_repeat	6747	NM_001136198	51343	Hs.413133	NM_016263	ENSG00000105325	FZR1	CDC20C|CDH1|FZR|FZR2|HCDH|HCDH1	fizzy and cell division cycle 20 related 1	protein-coding
peak503	chr10	129613379	129613468	+	1	NA	Intergenic	(CACCAT)n|Simple_repeat|Simple_repeat	77788	NM_152311	119467	Hs.242014	NM_152311	ENSG00000180745	CLRN3	TMEM12|USH3AL1	clarin 3	protein-coding
peak1894	chr2	217934170	217934614	+	1	NA	Intergenic	(GTGTG)n|Simple_repeat|Simple_repeat	198897	NR_130782	101928327	Hs.350698	NR_130782	ENSG00000223874	LINC01921	-	long intergenic non-protein coding RNA 1921	ncRNA
peak1006	chr15	42447172	42447349	+	1	NA	intron (NR_033151, intron 1 of 18)	(CA)n|Simple_repeat|Simple_repeat	1579	NM_213600	255189	Hs.231873	NM_213600	ENSG00000168907	PLA2G4F	PLA2G4FZ	phospholipase A2 group IVF	protein-coding
peak815	chr13	33551634	33551850	+	1	NA	Intergenic	(TG)n|Simple_repeat|Simple_repeat	-38829	NM_004795	9365	Hs.524953	NM_004795	ENSG00000133116	KL	-	klotho	protein-coding
peak1504	chr18	76499208	76499395	+	1	NA	Intergenic	(CA)n|Simple_repeat|Simple_repeat	-240974	NM_171999	27164	Hs.700557	NM_171999	ENSG00000256463	SALL3	ZNF796	spalt like transcription factor 3	protein-coding
peak859	chr13	112273923	112274146	+	1	NA	intron (NR_135814, intron 1 of 1)	(TG)n|Simple_repeat|Simple_repeat	25678	NR_135814	105370369		NR_135814	ENSG00000215881	LINC02337	-	long intergenic non-protein coding RNA 2337	ncRNA
peak831	chr13	75988611	75988804	+	1	NA	intron (NM_014832, intron 1 of 20)	intron (NM_014832, intron 1 of 20)	67597	NM_014832	9882	Hs.210891	NM_014832	ENSG00000136111	TBC1D4	AS160|NIDDM5	TBC1 domain family member 4	protein-coding
peak1331	chr17	6229990	6230181	+	1	NA	Intergenic	(CA)n|Simple_repeat|Simple_repeat	108367	NM_001285402	23746	Hs.279887	NM_014336	ENSG00000129221	AIPL1	AIPL2|LCA4	aryl hydrocarbon receptor interacting protein like 1	protein-coding
peak2929	chr7	111614501	111614668	+	1	NA	intron (NM_014705, intron 8 of 51)	(TG)n|Simple_repeat|Simple_repeat	166023	NR_103806	100506413	Hs.677513	NR_103806	ENSG00000225572	DOCK4-AS1	-	DOCK4 antisense RNA 1	ncRNA
peak1392	chr17	63473814	63474164	+	1	NA	Intergenic	(CACAT)n|Simple_repeat|Simple_repeat	20330	NR_131984	105827617		NR_131984	ENSG00000263520	LINC02563	CRAT40	long intergenic non-protein coding RNA 2563	ncRNA
peak1177	chr16	46395301	46395588	+	1	NA	Intergenic	HSATII|Satellite|Satellite	207565	NR_026556	124149	Hs.97414	NM_001004299		ANKRD26P1	-	ankyrin repeat domain 26 pseudogene 1	pseudo
peak816	chr13	33610406	33610615	+	1	NA	intron (NM_004795, intron 1 of 4)	(CA)n|Simple_repeat|Simple_repeat	19939	NM_004795	9365	Hs.524953	NM_004795	ENSG00000133116	KL	-	klotho	protein-coding
peak1027	chr15	70822634	70822817	+	1	NA	Intergenic	(CA)n|Simple_repeat|Simple_repeat	-24458	NR_146562	105370880		NR_146562	ENSG00000259473	LINC02205	-	long intergenic non-protein coding RNA 2205	ncRNA
peak1233	chr16	49661418	49661676	+	1	NA	intron (NM_015069, intron 4 of 7)	(TCCA)n|Simple_repeat|Simple_repeat	36595	NM_001330533	23090	Hs.443715	NM_015069	ENSG00000102935	ZNF423	Ebfaz|JBTS19|NPHP14|OAZ|Roaz|ZFP423|Zfp104|hOAZ	zinc finger protein 423	protein-coding
peak469	chr10	103915347	103915514	+	1	NA	intron (NM_001284388, intron 1 of 12)	AluSx3|SINE|Alu	3497	NM_004741	9221	Hs.523238	NM_004741	ENSG00000166197	NOLC1	NOPP130|NOPP140|NS5ATP13|P130	nucleolar and coiled-body phosphoprotein 1	protein-coding
peak80	chr1	16967065	16967257	+	1	NA	Intergenic	AluSq|SINE|Alu	-4908	NR_027504	11209	Hs.349110	NR_027504		MST1P2	MSPL-1|MSPL-2|MSPL-3|MSPL1|MSPL2|MSPL3|MSTP1|MSTP2|MSTP3	macrophage stimulating 1 pseudogene 2	pseudo
peak1517	chr19	1705959	1706188	+	1	NA	Intergenic	(TGGA)n|Simple_repeat|Simple_repeat	-47589	NM_001080488	390874	Hs.654347	NM_001080488	ENSG00000205922	ONECUT3	OC3	one cut homeobox 3	protein-coding
peak3209	chr9	92521784	92522142	+	1	NA	Intergenic	(TG)n|Simple_repeat|Simple_repeat	-209735	NR_109791	101927847	Hs.584312	NR_109791		LOC101927847	-	uncharacterized LOC101927847	ncRNA
peak1084	chr16	11617596	11617749	+	1	NA	Intergenic	Intergenic	58556	NR_110907	101927131	Hs.569654	NR_110907	ENSG00000262999	LOC101927131	-	uncharacterized LOC101927131	ncRNA
peak330	chr10	28669558	28669720	+	1	NA	Intergenic	AluJb|SINE|Alu	-77644	NR_134517	143098	Hs.499159	NM_173496	ENSG00000150054	MPP7	-	membrane palmitoylated protein 7	protein-coding
peak1140	chr16	33877646	33877827	+	1	NA	Intergenic	HSATII|Satellite|Satellite	305892	NR_130771	104644205	Hs.742548	NR_130771		ENPP7P13	DUNQU1	ectonucleotide pyrophosphatase/phosphodiesterase 7 pseudogene 13	pseudo
peak22	chr1	4126916	4127195	+	1	NA	Intergenic	(CTCA)n|Simple_repeat|Simple_repeat	-118015	NR_147024	105376672	Hs.435087	NR_147024	ENSG00000226374	LINC01345	-	long intergenic non-protein coding RNA 1345	ncRNA
peak1152	chr16	33953155	33953355	+	1	NA	Intergenic	AluSz|SINE|Alu	381411	NR_130771	104644205	Hs.742548	NR_130771		ENPP7P13	DUNQU1	ectonucleotide pyrophosphatase/phosphodiesterase 7 pseudogene 13	pseudo
peak1087	chr16	12747318	12747489	+	1	NA	Intergenic	AluSx|SINE|Alu	-66775	NR_039869	100616195		NR_039869	ENSG00000264733	MIR4718	-	microRNA 4718	ncRNA
peak2276	chr22	49381006	49381315	+	1	NA	Intergenic	(TG)n|Simple_repeat|Simple_repeat	118578	NR_038944	100128946	Hs.535676	NR_038944	ENSG00000205632	LINC01310	WI2-81516E3.1	long intergenic non-protein coding RNA 1310	ncRNA
peak1285	chr16	85190725	85190892	+	1	NA	Intergenic	(TCCA)n|Simple_repeat|Simple_repeat	20052	NR_033984	400548	Hs.592054	NR_033984	ENSG00000278214	LINC02139	-	long intergenic non-protein coding RNA 2139	ncRNA
peak3533	chrY	28800954	28801943	+	1	NA	Intergenic	(GAGTG)n|Simple_repeat|Simple_repeat	926811	NR_002176	474148	Hs.511777	NR_002176	ENSG00000280961	TTTY3B	LNCRNA00122|NCRNA00122	testis-specific transcript, Y-linked 3B (non-protein coding)	ncRNA
peak2899	chr7	71180865	71181002	+	1	NA	Intergenic	AluSc|SINE|Alu	-408177	NR_037477	100500836		NR_037477	ENSG00000265878	MIR3914-1	-	microRNA 3914-1	ncRNA
peak3355	chrY	13139140	13139765	+	1	NA	Intergenic	(CACTC)n|Simple_repeat|Simple_repeat	1393937	NR_033667	352887	Hs.546221	NR_033667	ENSG00000206159	GYG2P1	GYG2P	glycogenin 2 pseudogene 1	pseudo
peak1595	chr19	27738350	27738745	+	1	NA	Intergenic	ALR/Alpha|Satellite|centr	-545792	NR_110691	101927151	Hs.567934	NR_110687	ENSG00000267575	LOC101927151	-	uncharacterized LOC101927151	ncRNA
peak40	chr1	5797392	5797523	+	1	NA	Intergenic	(TGGA)n|Simple_repeat|Simple_repeat	125344	NR_039838	100616421		NR_039838	ENSG00000264101	MIR4689	mir-4689	microRNA 4689	ncRNA
peak3130	chr8	142982475	142982745	+	1	NA	Intergenic	(TG)n|Simple_repeat|Simple_repeat	97047	NR_130468	100616374		NR_130468	ENSG00000265612	MIR4539	-	microRNA 4539	ncRNA
peak1729	chr2	27091939	27092105	+	1	NA	intron (NM_001253724, intron 1 of 12)	AluJb|SINE|Alu	20730	NM_001253724	56896	Hs.299315	NM_020134	ENSG00000157851	DPYSL5	CRAM|CRMP-5|CRMP5|Ulip6	dihydropyrimidinase like 5	protein-coding
peak2292	chr22	50776128	50776297	+	1	NA	Intergenic	(TG)n|Simple_repeat|Simple_repeat	-5534	NM_001351645	9701	Hs.449098	NM_014678	ENSG00000100239	PPP6R2	KIAA0685|PP6R2|SAP190|SAPS2	protein phosphatase 6 regulatory subunit 2	protein-coding
peak2290	chr22	50038838	50039230	+	1	NA	intron (NM_001289922, intron 1 of 5)	(TGGA)n|Simple_repeat|Simple_repeat	12156	NM_001289922	348645	Hs.133159	NM_198851	ENSG00000188511	C22orf34	-	chromosome 22 open reading frame 34	protein-coding
peak258	chr1	232780034	232780226	+	1	NA	Intergenic	(TCCA)n|Simple_repeat|Simple_repeat	-73687	NR_146922	105373199	Hs.254475	NR_146922	ENSG00000225919	LINC01745	-	long intergenic non-protein coding RNA 1745	ncRNA
peak686	chr12	34841406	34841601	+	1	NA	Intergenic	ALR/Alpha|Satellite|centr	666287	NM_032834	84920	Hs.102971	NM_032834	ENSG00000139133	ALG10	ALG10A|DIE2|KCR1	ALG10, alpha-1,2-glucosyltransferase	protein-coding
peak1799	chr2	92272836	92273130	+	1	NA	Intergenic	ALR/Alpha|Satellite|centr	143824	NR_027714	440888	Hs.730239	NM_001032412		ACTR3BP2	FKSG73	ACTR3B pseudogene 2	pseudo
peak1837	chr2	121238391	121238702	+	1	NA	Intergenic	Intergenic	-14621	NR_027181	84931	Hs.334519	NM_032845	ENSG00000280409	LINC01101	-	long intergenic non-protein coding RNA 1101	ncRNA
peak1496	chr18	74679252	74679754	+	1	NA	intron (NM_001306089, intron 30 of 30)	(ATGTG)n|Simple_repeat|Simple_repeat	49552	NM_001025092	4155	Hs.551713	NM_002385	ENSG00000197971	MBP	-	myelin basic protein	protein-coding
peak969	chr14	106127250	106127561	+	1	NA	Intergenic	Intergenic	11739	NR_046211	2003	Hs.744419	NR_046211		ELK2AP	ELK2|ELK2.1|ELK2P1	ELK2A, member of ETS oncogene family, pseudogene	pseudo
peak1303	chr16	86707271	86707501	+	1	NA	Intergenic	(TCCA)n|Simple_repeat|Simple_repeat	48179	NR_135181	101928614	Hs.399823	NR_135181	ENSG00000260026	LINC02189	-	long intergenic non-protein coding RNA 2189	ncRNA
peak477	chr10	112099939	112100118	+	1	NA	Intergenic	(CA)n|Simple_repeat|Simple_repeat	-35321	NM_005871	10285	Hs.632093	NM_005871	ENSG00000119953	SMNDC1	SMNR|SPF30|TDRD16C	survival motor neuron domain containing 1	protein-coding
peak250	chr1	228507523	228507698	+	1	NA	intron (NM_052843, intron 54 of 80)	(TCCA)n|Simple_repeat|Simple_repeat	77200	NR_106800	102465444		NR_106800	ENSG00000284311	MIR6742	hsa-mir-6742	microRNA 6742	ncRNA
peak2996	chr7	158403418	158403592	+	1	NA	Intergenic	Intergenic	19197	NR_049893	100847032		NR_049893	ENSG00000265598	MIR5707	-	microRNA 5707	ncRNA
peak1845	chr2	128723100	128723279	+	1	NA	intron (NM_001330300, intron 14 of 19)	AluSz6|SINE|Alu	61680	NM_024545	79595	Hs.32995	NM_024545	ENSG00000136715	SAP130	-	Sin3A associated protein 130	protein-coding
peak3120	chr8	140708964	140709131	+	1	NA	intron (NM_001282534, intron 1 of 1)	(TGGA)n|Simple_repeat|Simple_repeat	6252	NM_001282534	51305	Hs.493037	NM_001282534	ENSG00000169427	KCNK9	K2p9.1|KT3.2|TASK-3|TASK3	potassium two pore domain channel subfamily K member 9	protein-coding
peak2323	chr3	47157238	47157367	+	1	NA	intron (NM_001349370, intron 3 of 19)	AluSz|SINE|Alu	48165	NR_146158	29072	Hs.517941	NM_012271	ENSG00000181555	SETD2	HBP231|HIF-1|HIP-1|HSPC069|HYPB|KMT3A|LLS|SET2|p231HBP	SET domain containing 2	protein-coding
peak2595	chr5	11310859	11311271	+	1	NA	intron (NM_001288715, intron 8 of 20)	(CA)n|Simple_repeat|Simple_repeat	277964	NM_001288715	1501	Hs.314543	NM_001332	ENSG00000169862	CTNND2	GT24|NPRAP	catenin delta 2	protein-coding
peak3241	chr9	112093149	112093280	+	1	NA	Intergenic	Intergenic	-9970	NM_018424	54566	Hs.591901	NM_018424	ENSG00000095203	EPB41L4B	CG1|EHM2	erythrocyte membrane protein band 4.1 like 4B	protein-coding
peak864	chr13	113707182	113707350	+	1	NA	intron (NM_001320815, intron 4 of 30)	(CA)n|Simple_repeat|Simple_repeat	51238	NM_024979	23263	Hs.170422	NM_024979	ENSG00000126217	MCF2L	ARHGEF14|DBS|OST	MCF.2 cell line derived transforming sequence like	protein-coding
peak1763	chr2	67441257	67441685	+	1	NA	intron (NR_110568, intron 1 of 3)	(CA)n|Simple_repeat|Simple_repeat	931	NR_110568	101927661	Hs.580508	NR_110568	ENSG00000235885	LOC101927661	-	uncharacterized LOC101927661	ncRNA
peak2380	chr3	183352511	183352674	+	1	NA	promoter-TSS (NM_001349421)	promoter-TSS (NM_001349421)	-819	NM_001349418	54800	Hs.407709	NM_017644	ENSG00000114796	KLHL24	DRE1|EBSSH|KRIP6	kelch like family member 24	protein-coding
peak2073	chr20	60468794	60468974	+	1	NA	intron (NM_001252339, intron 6 of 14)	(TGGA)n|Simple_repeat|Simple_repeat	59834	NR_031658	100302168		NR_031658	ENSG00000284193	MIR1257	MIRN1257|hsa-mir-1257	microRNA 1257	ncRNA
peak553	chr11	3152498	3153052	+	1	NA	intron (NM_145638, intron 1 of 20)	(TCCA)n|Simple_repeat|Simple_repeat	33807	NM_020896	114879	Hs.436166	NM_020896	ENSG00000021762	OSBPL5	OBPH1|ORP5	oxysterol binding protein like 5	protein-coding
peak653	chr11	125963626	125963771	+	1	NA	Intergenic	AluJb|SINE|Alu	-30511	NM_001243597	50937	Hs.38034	NM_016952	ENSG00000064309	CDON	CDO|CDON1|HPE11|ORCAM	cell adhesion associated, oncogene regulated	protein-coding
peak2163	chr21	46919969	46920138	+	1	NA	intron (NM_030582, intron 31 of 41)	(TG)n|Simple_repeat|Simple_repeat	21873	NR_106873	102465489		NR_106873	ENSG00000275167	MIR6815	hsa-mir-6815	microRNA 6815	ncRNA
peak2920	chr7	100247875	100248175	+	1	NA	intron (NR_134539, intron 4 of 13)	(CA)n|Simple_repeat|Simple_repeat	6059	NM_016188	51412	Hs.259831	NM_016188	ENSG00000077080	ACTL6B	ACTL6|BAF53B|arpNalpha	actin like 6B	protein-coding
peak3061	chr8	43094654	43094971	+	1	NA	Intergenic	SAR|Satellite|Satellite	-52773	NM_001002920	340441	Hs.531579	NM_001002920	ENSG00000188877	POTEA	A26A1|CT104.3|POTE-8|POTE8	POTE ankyrin domain family member A	protein-coding
peak1444	chr18	9543003	9543170	+	1	NA	Intergenic	(CA)n|Simple_repeat|Simple_repeat	67556	NM_006788	10928	Hs.528993	NM_006788	ENSG00000017797	RALBP1	RIP1|RLIP1|RLIP76	ralA binding protein 1	protein-coding
peak2973	chr7	155585787	155586145	+	1	NA	Intergenic	(CA)n|Simple_repeat|Simple_repeat	15800	NM_001310462	6469	Hs.164537	NM_000193	ENSG00000164690	SHH	HHG1|HLP3|HPE3|MCOPCB5|SMMCI|ShhNC|TPT|TPTPS	sonic hedgehog	protein-coding
peak1497	chr18	74933251	74933510	+	1	NA	Intergenic	(TCCA)n|Simple_repeat|Simple_repeat	-28628	NM_001480	2587	Hs.272191	NM_001480	ENSG00000166573	GALR1	GALNR|GALNR1	galanin receptor 1	protein-coding
peak3052	chr8	38626695	38626862	+	1	NA	intron (NM_001352804, intron 1 of 10)	(TG)n|Simple_repeat|Simple_repeat	12021	NM_001352784	6867	Hs.279245	NM_006283	ENSG00000147526	TACC1	Ga55	transforming acidic coiled-coil containing protein 1	protein-coding
peak2751	chr6	149457513	149457676	+	1	NA	Intergenic	(TG)n|Simple_repeat|Simple_repeat	-81466	NM_001292035	23118	Hs.269775	NM_015093	ENSG00000055208	TAB2	CHTD2|MAP3K7IP2|TAB-2	TGF-beta activated kinase 1 (MAP3K7) binding protein 2	protein-coding
peak236	chr1	224199319	224202823	+	1	NA	intron (NR_136593, intron 2 of 4)	(GAATG)n|Satellite|Satellite	20639	NR_136592	100287497	Hs.568390	NR_136590		LOC100287497	-	septin 7 pseudogene	pseudo
peak2919	chr7	100190915	100191051	+	1	NA	intron (NR_038910, intron 6 of 8)	AluSc|SINE|Alu	3787	NM_001163499	26261	Hs.283764	NM_012172	ENSG00000106336	FBXO24	FBX24	F-box protein 24	protein-coding
peak2742	chr6	119159424	119159591	+	1	NA	intron (NM_017696, intron 7 of 11)	AluY|SINE|Alu	55636	NR_037662	100287632	Hs.334026	NR_037662		SELENOKP3	-	selenoprotein K pseudogene 3	pseudo
peak1358	chr17	25263000	25268083	+	1	NA	Intergenic	AluSz6|SINE|Alu	150726	NR_135673	105371703	Hs.649918	NR_135673		LOC105371703	-	uncharacterized LOC105371703	ncRNA
peak676	chr12	14699005	14699177	+	1	NA	intron (NM_024829, intron 2 of 10)	AluSz6|SINE|Alu	-21575	NR_120465	101928290	Hs.131933	NR_120465	ENSG00000256751	PLBD1-AS1	-	PLBD1 antisense RNA 1	ncRNA
peak1216	chr16	46434600	46434936	+	1	NA	Intergenic	HSATII|Satellite|Satellite	168241	NR_026556	124149	Hs.97414	NM_001004299		ANKRD26P1	-	ankyrin repeat domain 26 pseudogene 1	pseudo
peak3141	chr8	143312166	143312427	+	1	NA	intron (NM_145003, intron 12 of 13)	(TCCA)n|Simple_repeat|Simple_repeat	32579	NR_024378	619434	Hs.393308	NR_024378	ENSG00000254008	LINC00051	C8orf43|NCRNA00051	long intergenic non-protein coding RNA 51	ncRNA
peak3224	chr9	95566191	95566906	+	1	NA	Intergenic	(TG)n|Simple_repeat|Simple_repeat	3821	NR_136301	101929748	Hs.551296	NR_136301		LOC101929748	-	uncharacterized LOC101929748	ncRNA
peak2925	chr7	101686423	101686604	+	1	NA	intron (NM_001913, intron 3 of 22)	AluSz|SINE|Alu	225631	NM_181552	1523	Hs.191482	NM_001913	ENSG00000257923	CUX1	CASP|CDP|CDP/Cut|CDP1|COY1|CUTL1|CUX|Clox|Cux/CDP|GOLIM6|Nbla10317|p100|p110|p200|p75	cut like homeobox 1	protein-coding
peak3368	chrY	13454027	13455539	+	1	NA	Intergenic	(CATTC)n|Satellite|Satellite	1078606	NR_033667	352887	Hs.546221	NR_033667	ENSG00000206159	GYG2P1	GYG2P	glycogenin 2 pseudogene 1	pseudo
peak2422	chr4	7339855	7340204	+	1	NA	intron (NM_020777, intron 1 of 26)	(TGGA)n|Simple_repeat|Simple_repeat	27852	NR_039961	100616471		NR_039961	ENSG00000264658	MIR4798	-	microRNA 4798	ncRNA
peak2827	chr7	39299840	39300087	+	1	NA	intron (NM_007252, intron 5 of 10)	(CA)n|Simple_repeat|Simple_repeat	68770	NR_145730	109616963		NR_145730	ENSG00000206947	SNORA20B	-	small nucleolar RNA, H/ACA box 20B	snoRNA
peak1164	chr16	46385782	46386873	+	1	NA	Intergenic	HSATII|Satellite|Satellite	216682	NR_026556	124149	Hs.97414	NM_001004299		ANKRD26P1	-	ankyrin repeat domain 26 pseudogene 1	pseudo
peak1824	chr2	106305982	106306267	+	1	NA	Intergenic	(TG)n|Simple_repeat|Simple_repeat	-55396	NM_003581	8440	Hs.529244	NM_003581	ENSG00000071051	NCK2	GRB4|NCKbeta	NCK adaptor protein 2	protein-coding
peak183	chr1	145004928	145005095	+	1	NA	intron (NM_001198832, intron 3 of 45)	AluSp|SINE|Alu	-7900	NM_001195260	9659	Hs.584841	NM_014644	ENSG00000178104	PDE4DIP	CMYA2|MMGL	phosphodiesterase 4D interacting protein	protein-coding
peak1583	chr19	18911016	18911230	+	1	NA	Intergenic	(TGGA)n|Simple_repeat|Simple_repeat	-9009	NM_000095	1311	Hs.1584	NM_000095	ENSG00000105664	COMP	EDM1|EPD1|MED|PSACH|THBS5|TSP5	cartilage oligomeric matrix protein	protein-coding
peak2834	chr7	48369315	48369649	+	1	NA	intron (NM_152701, intron 27 of 61)	(TCCA)n|Simple_repeat|Simple_repeat	158425	NM_152701	154664	Hs.226568	NM_152701	ENSG00000179869	ABCA13	-	ATP binding cassette subfamily A member 13	protein-coding
peak690	chr12	38017070	38017356	+	1	NA	Intergenic	ALR/Alpha|Satellite|centr	-693344	NM_001308340	144245	Hs.259305	NM_001013620	ENSG00000175548	ALG10B	ALG10|KCR1	ALG10B, alpha-1,2-glucosyltransferase	protein-coding
peak2830	chr7	45225558	45225730	+	1	NA	Intergenic	(TG)n|Simple_repeat|Simple_repeat	28277	NM_005856	10268	Hs.25691	NM_005856	ENSG00000122679	RAMP3	-	receptor activity modifying protein 3	protein-coding
peak1828	chr2	109815794	109816100	+	1	NA	intron (NM_001099289, intron 1 of 9)	(GAATG)n|Satellite|Satellite	-57903	NR_036223	100422863		NR_036223	ENSG00000264934	MIR4265	-	microRNA 4265	ncRNA
peak3117	chr8	139882983	139883162	+	1	NA	intron (NM_152888, intron 3 of 64)	(TG)n|Simple_repeat|Simple_repeat	43177	NM_152888	169044	Hs.117169	NM_152888	ENSG00000169436	COL22A1	-	collagen type XXII alpha 1 chain	protein-coding
peak875	chr13	114993069	114993269	+	1	NA	Intergenic	(TG)n|Simple_repeat|Simple_repeat	-7151	NM_001330104	8881	Hs.374127	NM_003903	ENSG00000130177	CDC16	ANAPC6|APC6|CDC16Hs|CUT9	cell division cycle 16	protein-coding
peak1739	chr2	33627287	33627370	+	1	NA	Intergenic	AluSz|SINE|Alu	-16255	NR_039628	100616136		NR_039628	ENSG00000283591	MIR4430	-	microRNA 4430	ncRNA
peak829	chr13	69610367	69610535	+	1	NA	Intergenic	AluY|SINE|Alu	-150994	NR_038878	338862		NR_038878	ENSG00000281778	LINC00550	-	long intergenic non-protein coding RNA 550	ncRNA
peak2079	chr20	62124192	62124375	+	1	NA	intron (NM_001958, intron 5 of 7)	(TGGA)n|Simple_repeat|Simple_repeat	6385	NM_001958	1917	Hs.433839	NM_001958	ENSG00000101210	EEF1A2	EEF1AL|EF-1-alpha-2|EF1A|EIEE33|HS1|MRD38|STN|STNL	eukaryotic translation elongation factor 1 alpha 2	protein-coding
peak2998	chr7	158781109	158781329	+	1	NA	Intergenic	(TCCA)n|Simple_repeat|Simple_repeat	-19826	NR_024394	154822	Hs.544783	NM_198345	ENSG00000231419	LINC00689	-	long intergenic non-protein coding RNA 689	ncRNA
peak2044	chr20	55778387	55778679	+	1	NA	intron (NM_001719, intron 2 of 6)	(TGGA)n|Simple_repeat|Simple_repeat	-10219	NR_110631	102723590	Hs.667674	NR_110631		BMP7-AS1	-	BMP7 antisense RNA 1	ncRNA
peak2390	chr4	548875	549167	+	1	NA	Intergenic	(CCCA)n|Simple_repeat|Simple_repeat	-21936	NR_148199	105374338	Hs.518426	NR_148199	ENSG00000283183	LOC105374338	-	uncharacterized LOC105374338	ncRNA
peak88	chr1	20395890	20396041	+	1	NA	promoter-TSS (NM_000929)	promoter-TSS (NM_000929)	-736	NM_000929	5322	Hs.319438	NM_000929	ENSG00000127472	PLA2G5	FRFB|GV-PLA2|PLA2-10|hVPLA(2)	phospholipase A2 group V	protein-coding
peak158	chr1	70941130	70941339	+	1	NA	Intergenic	AluSz6|SINE|Alu	64333	NM_001902	1491	Hs.19904	NM_001902	ENSG00000116761	CTH	-	cystathionine gamma-lyase	protein-coding
peak3139	chr8	143304571	143304581	+	1	NA	intron (NM_145003, intron 13 of 13)	(CTCA)n|Simple_repeat|Simple_repeat	24859	NR_024378	619434	Hs.393308	NR_024378	ENSG00000254008	LINC00051	C8orf43|NCRNA00051	long intergenic non-protein coding RNA 51	ncRNA
peak2385	chr3	194072854	194073610	+	1	NA	Intergenic	(TG)n|Simple_repeat|Simple_repeat	-1175	NM_001080513	1370	Hs.528368	NM_001309	ENSG00000178772	CPN2	ACBP	carboxypeptidase N subunit 2	protein-coding
peak3135	chr8	143245372	143245626	+	1	NA	Intergenic	(TGGA)n|Simple_repeat|Simple_repeat	-12201	NR_039682	100616268		NR_039682	ENSG00000265247	MIR4472-1	-	microRNA 4472-1	ncRNA
peak102	chr1	24828122	24828289	+	1	NA	promoter-TSS (NM_001251979)	promoter-TSS (NM_001251979)	-636	NM_001251979	11123	Hs.656799	NM_013441	ENSG00000117602	RCAN3	DSCR1L2|MCIP3|RCN3|hRCN3	RCAN family member 3	protein-coding
peak35	chr1	5350775	5350992	+	1	NA	Intergenic	(TGGA)n|Simple_repeat|Simple_repeat	-273248	NR_039612
peak865	chr13	114079099	114079276	+	1	NA	intron (NM_138430, intron 5 of 6)	(TCCA)n|Simple_repeat|Simple_repeat	-10479	NM_001304433	101928841	Hs.646609	NM_001003399		LOC101928841	-	collagen alpha-1(II) chain-like	protein-coding
peak2258	chr22	48522333	48522463	+	1	NA	Intergenic	AluJr|SINE|Alu	-147778	NR_036172	100422916		NR_036172	ENSG00000266508	MIR3201	-	microRNA 3201	ncRNA
peak1183	chr16	46402510	46402687	+	1	NA	Intergenic	HSATII|Satellite|Satellite	200411	NR_026556	124149	Hs.97414	NM_001004299		ANKRD26P1	-	ankyrin repeat domain 26 pseudogene 1	pseudo
peak1737	chr2	32190232	32190293	+	1	NA	intron (NM_001301852, intron 1 of 7)	AluSq2|SINE|Alu	45471	NM_001137602	51072	Hs.444969	NM_015955	ENSG00000162959	MEMO1	C2orf4|CGI-27|MEMO|NS5ATP7	mediator of cell motility 1	protein-coding
peak2362	chr3	133756856	133757182	+	1	NA	Intergenic	(CA)n|Simple_repeat|Simple_repeat	-8099	NM_005630	6578	Hs.518270	NM_005630	ENSG00000174640	SLCO2A1	MATR1|OATP2A1|PGT|PHOAR2|SLC21A2	solute carrier organic anion transporter family member 2A1	protein-coding
peak870	chr13	114501042	114501216	+	1	NA	intron (NM_001348663, intron 4 of 7)	(TGGA)n|Simple_repeat|Simple_repeat	-17454	NR_044995	650669	Hs.369201	NM_001039799		GAS6-AS1	-	GAS6 antisense RNA 1	ncRNA
peak599	chr11	66940879	66941016	+	1	NA	intron (NM_012308, intron 2 of 20)	AluJb|SINE|Alu	54207	NM_012308	22992	Hs.124147	NM_012308	ENSG00000173120	KDM2A	CXXC8|FBL11|FBL7|FBXL11|JHDM1A|LILINA	lysine demethylase 2A	protein-coding
peak2194	chr22	27564825	27565038	+	1	NA	Intergenic	(TGGA)n|Simple_repeat|Simple_repeat	-18547	NM_001318392	105372977	Hs.743180	NM_001318392		LOC105372977	-	uncharacterized LOC105372977	protein-coding
peak3520	chrY	13867674	13868678	+	1	NA	Intergenic	(GAATG)n|Satellite|Satellite	665213	NR_033667	352887	Hs.546221	NR_033667	ENSG00000206159	GYG2P1	GYG2P	glycogenin 2 pseudogene 1	pseudo
peak3103	chr8	133507918	133508263	+	1	NA	Intergenic	(TG)n|Simple_repeat|Simple_repeat	-15086	NM_004519	3786	Hs.374023	NM_004519	ENSG00000184156	KCNQ3	BFNC2|EBN2|KV7.3	potassium voltage-gated channel subfamily Q member 3	protein-coding
peak1157	chr16	34182331	34185328	+	1	NA	Intergenic	HSATII|Satellite|Satellite	220933	NR_002837	606551	Hs.646441	NR_002837		UBE2MP1	-	ubiquitin conjugating enzyme E2 M pseudogene 1	pseudo
peak2110	chr21	39133407	39133730	+	1	NA	intron (NM_002240, intron 2 of 3)	(TG)n|Simple_repeat|Simple_repeat	155173	NM_002240	3763	Hs.626242	NM_002240	ENSG00000157542	KCNJ6	BIR1|GIRK-2|GIRK2|KATP-2|KATP2|KCNJ7|KIR3.2|KPLBS|hiGIRK2	potassium voltage-gated channel subfamily J member 6	protein-coding
peak1552	chr19	8673960	8674091	+	1	NA	intron (NM_030957, intron 1 of 25)	(TG)n|Simple_repeat|Simple_repeat	1595	NM_030957	81794	Hs.657508	NM_030957	ENSG00000142303	ADAMTS10	ADAM-TS10|ADAMTS-10|WMS|WMS1	ADAM metallopeptidase with thrombospondin type 1 motif 10	protein-coding
peak2697	chr6	17774760	17774927	+	1	NA	intron (NM_022113, intron 35 of 38)	AluSq|SINE|Alu	67569	NR_134618	105374952	Hs.718703	NR_134616	ENSG00000272269	LOC105374952	-	uncharacterized LOC105374952	ncRNA
peak3313	chrX	3677430	3677640	+	1	NA	Intergenic	(TCCA)n|Simple_repeat|Simple_repeat	-45860	NM_005044	5613	Hs.390788	NM_005044	ENSG00000183943	PRKX	PKX1	protein kinase, X-linked	protein-coding
peak3424	chrY	13693575	13693870	+	1	NA	Intergenic	(GAATG)n|Satellite|Satellite	839667	NR_033667	352887	Hs.546221	NR_033667	ENSG00000206159	GYG2P1	GYG2P	glycogenin 2 pseudogene 1	pseudo
peak2783	chr6	169295525	169295693	+	1	NA	Intergenic	(TG)n|Simple_repeat|Simple_repeat	68868	NR_136249	105378146	Hs.343631	NR_136248		LOC105378146	-	uncharacterized LOC105378146	ncRNA
peak1745	chr2	44131263	44131414	+	1	NA	intron (NM_133259, intron 31 of 37)	AluJr|SINE|Alu	65235	NM_022437	64241	Hs.413931	NM_022437	ENSG00000143921	ABCG8	GBD4|STSL	ATP binding cassette subfamily G member 8	protein-coding
peak438	chr10	73519221	73519333	+	1	NA	intron (NM_022153, intron 3 of 6)	AluJo|SINE|Alu	14060	NM_022153	64115	Hs.47382	NM_022153	ENSG00000107738	VSIR	B7-H5|B7H5|C10orf54|DD1alpha|GI24|PD-1H|PP2135|SISP1|VISTA	V-set immunoregulatory receptor	protein-coding
peak2819	chr7	28045845	28045985	+	1	NA	intron (NM_175061, intron 1 of 4)	AluSx|SINE|Alu	-174161	NR_034097	100128081	Hs.434307	NR_034097		JAZF1-AS1	-	JAZF1 antisense RNA 1	ncRNA
peak2934	chr7	127866458	127866778	+	1	NA	Intergenic	(TCCA)n|Simple_repeat|Simple_repeat	-14713	NM_000230	3952	Hs.194236	NM_000230	ENSG00000174697	LEP	LEPD|OB|OBS	leptin	protein-coding
peak2915	chr7	98841384	98841576	+	1	NA	Intergenic	(TCCA)n|Simple_repeat|Simple_repeat	-29444	NR_002147	84176	Hs.621401	NR_002147		MYH16	MHC20|MYH16P|MYH5	myosin heavy chain 16 pseudogene	pseudo
peak1433	chr17	79499322	79499507	+	1	NA	intron (NM_001077182, intron 1 of 4)	(ATGGTG)n|Simple_repeat|Simple_repeat	3997	NM_012418	25794	Hs.118555	NM_012418	ENSG00000186765	FSCN2	RFSN|RP30	fascin actin-bundling protein 2, retinal	protein-coding
peak1556	chr19	9898601	9898847	+	1	NA	intron (NR_148545, intron 1 of 1)	AluSc8|SINE|Alu	-1865	NM_001353800	162993	Hs.665717	NM_001077624	ENSG00000196605	ZNF846	-	zinc finger protein 846	protein-coding
peak3437	chrY	13799864	13800034	+	1	NA	Intergenic	(GAATG)n|Satellite|Satellite	733440	NR_033667	352887	Hs.546221	NR_033667	ENSG00000206159	GYG2P1	GYG2P	glycogenin 2 pseudogene 1	pseudo
peak3206	chr9	92099457	92099713	+	1	NA	Intergenic	(GTGTG)n|Simple_repeat|Simple_repeat	-4974	NM_001142287	10507	Hs.494406	NM_006378	ENSG00000187764	SEMA4D	C9orf164|CD100|COLL4|M-sema-G|SEMAJ|coll-4	semaphorin 4D	protein-coding
peak2331	chr3	69424250	69424428	+	1	NA	intron (NM_015123, intron 1 of 22)	(TCCA)n|Simple_repeat|Simple_repeat	11116	NM_015123	23150	Hs.371681	NM_015123	ENSG00000114541	FRMD4B	6030440G05Rik|GRSP1	FERM domain containing 4B	protein-coding
peak1996	chr20	31736669	31736825	+	1	NA	Intergenic	(TGGA)n|Simple_repeat|Simple_repeat	-12907	NM_001319164	140683	Hs.125960	NM_080574	ENSG00000131050	BPIFA2	C20orf70|PSP|SPLUNC2|bA49G10.1	BPI fold containing family A member 2	protein-coding
peak2906	chr7	73910672	73910999	+	1	NA	intron (NM_001199207, intron 1 of 26)	(TG)n|Simple_repeat|Simple_repeat	42715	NM_016328	9569	Hs.647056	NM_005685	ENSG00000006704	GTF2IRD1	BEN|CREAM1|GTF3|MUSTRD1|RBAP2|WBS|WBSCR11|WBSCR12|hMusTRD1alpha1	GTF2I repeat domain containing 1	protein-coding
peak3325	chrX	44855471	44855642	+	1	NA	intron (NM_021140, intron 4 of 28)	AluJr|SINE|Alu	123135	NM_001291415	7403	Hs.522616	NM_021140	ENSG00000147050	KDM6A	KABUK2|UTX|bA386N14.2	lysine demethylase 6A	protein-coding
peak1832	chr2	111573597	111573912	+	1	NA	intron (NM_001142807, intron 9 of 17)	(TGGA)n|Simple_repeat|Simple_repeat	83604	NM_001142807	55289	Hs.253320	NM_018308	ENSG00000153093	ACOXL	-	acyl-CoA oxidase like	protein-coding
peak749	chr12	117871472	117871688	+	1	NA	Intergenic	(CA)n|Simple_repeat|Simple_repeat	-71973	NM_001204218	4842	Hs.654410	NM_000620	ENSG00000089250	NOS1	IHPS1|N-NOS|NC-NOS|NOS|bNOS|nNOS	nitric oxide synthase 1	protein-coding
peak2217	chr22	40065590	40065760	+	1	NA	intron (NM_001003406, intron 23 of 35)	(TGGA)n|Simple_repeat|Simple_repeat	98917	NM_001003406	8911	Hs.125116	NM_021096	ENSG00000100346	CACNA1I	Cav3.3|ca(v)3.3	calcium voltage-gated channel subunit alpha1 I	protein-coding
peak2622	chr5	75553179	75553689	+	1	NA	intron (NM_014979, intron 4 of 12)	intron (NM_014979, intron 4 of 12)	-145646	NM_006633	10788	Hs.291030	NM_006633	ENSG00000145703	IQGAP2	-	IQ motif containing GTPase activating protein 2	protein-coding
peak668	chr12	5905424	5905591	+	1	NA	intron (NM_001278596, intron 10 of 25)	(CA)n|Simple_repeat|Simple_repeat	148918	NM_001278596	57101	Hs.148970	NM_020373	ENSG00000047617	ANO2	C12orf3|TMEM16B	anoctamin 2	protein-coding
peak3502	chrY	13855795	13855968	+	1	NA	Intergenic	(GAATG)n|Satellite|Satellite	677508	NR_033667	352887	Hs.546221	NR_033667	ENSG00000206159	GYG2P1	GYG2P	glycogenin 2 pseudogene 1	pseudo
peak963	chr14	106029930	106030133	+	1	NA	Intergenic	(TG)n|Simple_repeat|Simple_repeat	31839	NR_135205	105370697	Hs.148580	NR_135205		LOC105370697	-	uncharacterized LOC105370697	ncRNA
peak1236	chr16	50726808	50726982	+	1	NA	Intergenic	(TG)n|Simple_repeat|Simple_repeat	-4155	NM_022162	64127	Hs.592072	NM_022162	ENSG00000167207	NOD2	ACUG|BLAU|BLAUS|CARD15|CD|CLR16.3|IBD1|NLRC2|NOD2B|PSORAS1|YAOS	nucleotide binding oligomerization domain containing 2	protein-coding
peak1308	chr16	87535829	87536047	+	1	NA	intron (NR_110943, intron 1 of 3)	(TG)n|Simple_repeat|Simple_repeat	8145	NR_110943	101928737	Hs.579009	NR_110943	ENSG00000260750	LOC101928737	-	uncharacterized LOC101928737	ncRNA
peak2308	chr3	13882031	13882244	+	1	NA	intron (NM_004625, intron 3 of 3)	(TCCA)n|Simple_repeat|Simple_repeat	39481	NM_004625	7476	Hs.72290	NM_004625	ENSG00000154764	WNT7A	-	Wnt family member 7A	protein-coding
peak822	chr13	43866941	43867241	+	1	NA	intron (NM_001127615, intron 12 of 16)	intron (NM_001127615, intron 12 of 16)	-155897	NR_120399	100874130	Hs.738887	NR_120399		ENOX1-AS2	-	ENOX1 antisense RNA 2	ncRNA
peak3202	chr9	91345204	91345577	+	1	NA	Intergenic	(TCCA)n|Simple_repeat|Simple_repeat	15430	NR_036252	100423015		NR_036252	ENSG00000265873	MIR4289	-	microRNA 4289	ncRNA
peak1650	chr19	50947380	50947548	+	1	NA	intron (NM_004533, intron 11 of 27)	(TCCA)n|Simple_repeat|Simple_repeat	11304	NM_004533	4606	Hs.85937	NM_004533	ENSG00000086967	MYBPC2	MYBPC|MYBPCF	myosin binding protein C, fast type	protein-coding
peak106	chr1	25855799	25855966	+	1	NA	Intergenic	(TG)n|Simple_repeat|Simple_repeat	-14194	NM_015627	26119	Hs.590911	NM_015627	ENSG00000157978	LDLRAP1	ARH|ARH1|ARH2|FHCB1|FHCB2	low density lipoprotein receptor adaptor protein 1	protein-coding
peak366	chr10	39135173	39137636	+	1	NA	Intergenic	(GAATG)n|Satellite|Satellite	146677	NR_045000	399746	Hs.742607	NR_045000		ACTR3BP5	FKSG74	ACTR3B pseudogene 5	pseudo
peak545	chr11	2147796	2148163	+	1	NA	Intergenic	(TGGG)n|Simple_repeat|Simple_repeat	7460	NR_030158	619552		NR_030158	ENSG00000207805	MIR483	MIRN483|hsa-mir-483|mir-483	microRNA 483	ncRNA
peak1459	chr18	18518588	18519454	+	1	NA	Intergenic	ALR/Alpha|Satellite|centr	172791	NM_005406	6093	Hs.306307	NM_005406	ENSG00000067900	ROCK1	P160ROCK|ROCK-I	Rho associated coiled-coil containing protein kinase 1	protein-coding
peak1200	chr16	46416736	46417404	+	1	NA	Intergenic	HSATII|Satellite|Satellite	185939	NR_026556	124149	Hs.97414	NM_001004299		ANKRD26P1	-	ankyrin repeat domain 26 pseudogene 1	pseudo
peak1735	chr2	30099129	30099298	+	1	NA	intron (NM_004304, intron 1 of 28)	(ATGGTG)n|Simple_repeat|Simple_repeat	45264	NM_004304	238	Hs.654469	NM_004304	ENSG00000171094	ALK	CD246|NBLST3	ALK receptor tyrosine kinase	protein-coding
peak2038	chr20	51610859	51611041	+	1	NA	intron (NM_173485, intron 1 of 2)	(TGGA)n|Simple_repeat|Simple_repeat	22004	NM_173485	128553	Hs.473117	NM_173485	ENSG00000182463	TSHZ2	C20orf17|OVC10-2|TSH2|ZABC2|ZNF218	teashirt zinc finger homeobox 2	protein-coding
peak479	chr10	112619939	112620143	+	1	NA	Intergenic	(TG)n|Simple_repeat|Simple_repeat	10621	NR_026932	282997	Hs.599931	NR_026932		PDCD4-AS1	-	PDCD4 antisense RNA 1	ncRNA
peak1373	chr17	37466890	37466995	+	1	NA	intron (NM_032875, intron 2 of 14)	AluJb|SINE|Alu	-84817	NM_001351360	342667	Hs.145068	NM_198993	ENSG00000141750	STAC2	24b2|24b2/STAC2	SH3 and cysteine rich domain 2	protein-coding
peak3479	chrY	13836207	13836489	+	1	NA	Intergenic	(GAATG)n|Satellite|Satellite	697041	NR_033667	352887	Hs.546221	NR_033667	ENSG00000206159	GYG2P1	GYG2P	glycogenin 2 pseudogene 1	pseudo
peak911	chr14	91389726	91389909	+	1	NA	intron (NM_001322234, intron 5 of 16)	(TCCA)n|Simple_repeat|Simple_repeat	-107056	NM_001320421	145567	Hs.655697	NM_001010854	ENSG00000165914	TTC7B	TTC7L1|c14_5685	tetratricopeptide repeat domain 7B	protein-coding
peak2243	chr22	46325584	46325807	+	1	NA	intron (NM_058238, intron 3 of 3)	(TCCA)n|Simple_repeat|Simple_repeat	47313	NM_058238	7477	Hs.512714	NM_058238	ENSG00000188064	WNT7B	-	Wnt family member 7B	protein-coding
peak3538	chrY	58819691	58819867	+	1	NA	Intergenic	(CATTC)n|Satellite|Satellite	-280624	NM_005840	10251	Hs.381912	NM_005840	ENSG00000168939	SPRY3	spry-3	sprouty RTK signaling antagonist 3	protein-coding
peak2164	chr21	47011202	47011975	+	1	NA	Intergenic	(CA)n|Simple_repeat|Simple_repeat	-1980	NR_146912	105372840	Hs.406003	NR_146912	ENSG00000233922	LINC01694	-	long intergenic non-protein coding RNA 1694	ncRNA
peak2481	chr4	49144929	49145800	+	1	NA	Intergenic	(CATTC)n|Satellite|Satellite	156705	NM_001286791	80157	Hs.479703	NM_025087	ENSG00000109182	CWH43	CWH43-C|PGAP2IP	cell wall biogenesis 43 C-terminal homolog	protein-coding
peak2579	chr5	2280593	2280799	+	1	NA	Intergenic	(TGGG)n|Simple_repeat|Simple_repeat	31619	NR_104616	100506858	Hs.445071	NR_104616		LOC100506858	-	uncharacterized LOC100506858	ncRNA
peak904	chr14	73684890	73685060	+	1	NA	intron (NM_000021, intron 11 of 11)	AluSz6|SINE|Alu	-19230	NM_173462	89932	Hs.509909	NM_173462	ENSG00000100767	PAPLN	PPN	papilin, proteoglycan like sulfated glycoprotein	protein-coding
peak1782	chr2	89848604	89853385	+	1	NA	Intergenic	(CATTC)n|Satellite|Satellite	739110	NR_039635	100616399		NR_039635	ENSG00000265510	MIR4436A	mir-4436a	microRNA 4436a	ncRNA
peak1939	chr2	240292909	240293333	+	1	NA	intron (NM_006037, intron 1 of 26)	(CA)n|Simple_repeat|Simple_repeat	-19622	NR_039948	100616360		NR_039948	ENSG00000264292	MIR2467	mir-2467	microRNA 2467	ncRNA
peak1057	chr16	1028067	1028293	+	1	NA	intron (NR_036442, intron 3 of 3)	intron (NR_036442, intron 3 of 3)	3418	NM_001352018	64788	Hs.71912	NM_022773	ENSG00000103227	LMF1	C16orf26|HMFN1876|JFP11|TMEM112|TMEM112A	lipase maturation factor 1	protein-coding
peak2802	chr7	1634746	1634913	+	1	NA	Intergenic	(TCCA)n|Simple_repeat|Simple_repeat	-19277	NR_001288	260341	Hs.534596	NR_001288		TFAMP1	MTTF1|TCF6L1	transcription factor A, mitochondrial pseudogene 1	pseudo
peak2344	chr3	118993792	118993943	+	1	NA	intron (NR_046574, intron 3 of 3)	intron (NR_046574, intron 3 of 3)	-19353	NM_020754	57514	Hs.668218	NM_020754	ENSG00000031081	ARHGAP31	AOS1|CDGAP	Rho GTPase activating protein 31	protein-coding
peak237	chr1	224202951	224204340	+	1	NA	intron (NR_136593, intron 2 of 4)	(GAATG)n|Satellite|Satellite	23213	NR_136592	100287497	Hs.568390	NR_136590		LOC100287497	-	septin 7 pseudogene	pseudo
peak3443	chrY	13806117	13806359	+	1	NA	Intergenic	(GAATG)n|Satellite|Satellite	727151	NR_033667	352887	Hs.546221	NR_033667	ENSG00000206159	GYG2P1	GYG2P	glycogenin 2 pseudogene 1	pseudo
peak2451	chr4	40244495	40244670	+	1	NA	intron (NM_001278363, intron 2 of 2)	(TG)n|Simple_repeat|Simple_repeat	46055	NM_001278360	399	Hs.654594	NM_004310	ENSG00000168421	RHOH	ARHH|TTF	ras homolog family member H	protein-coding
peak609	chr11	69297147	69297481	+	1	NA	Intergenic	(TGGA)n|Simple_repeat|Simple_repeat	-3015	NR_120543	101928292	Hs.736219	NR_120542		LINC01488	BRCAT8	long intergenic non-protein coding RNA 1488	ncRNA
peak29	chr1	4707521	4707739	+	1	NA	Intergenic	HAL1-2a_MD|LINE|L1	-7475	NM_018836	55966	Hs.12473	NM_018836	ENSG00000196581	AJAP1	MOT8|SHREW-1|SHREW1	adherens junctions associated protein 1	protein-coding
peak2432	chr4	7865575	7865883	+	1	NA	intron (NM_198595, intron 3 of 16)	(CATCC)n|Simple_repeat|Simple_repeat	-74999	NM_203423	389199	Hs.375210	NM_203423		LOC389199	-	uncharacterized LOC389199	protein-coding
peak1082	chr16	10730351	10730518	+	1	NA	intron (NM_144674, intron 5 of 6)	G-rich|Low_complexity|Low_complexity	-55861	NM_001424	2013	Hs.531561	NM_001424	ENSG00000213853	EMP2	XMP	epithelial membrane protein 2	protein-coding
peak1793	chr2	90372210	90372507	+	1	NA	Intergenic	HSATII|Satellite|Satellite	1260474	NR_039635	100616399		NR_039635	ENSG00000265510	MIR4436A	mir-4436a	microRNA 4436a	ncRNA
peak2727	chr6	58774413	58774689	+	1	NA	Intergenic	ALR/Alpha|Satellite|centr	-486827	NR_132995	106660612	Hs.561539	NR_125727	ENSG00000215190	LINC00680	-	long intergenic non-protein coding RNA 680	ncRNA
peak2248	chr22	46815849	46816028	+	1	NA	intron (NM_014246, intron 5 of 34)	(CTCA)n|Simple_repeat|Simple_repeat	84640	NR_104241	55687	Hs.439524	NM_018006	ENSG00000100416	TRMU	LCAL3|MTO2|MTU1|TRMT|TRMT1	tRNA 5-methylaminomethyl-2-thiouridylate methyltransferase	protein-coding
peak3252	chr9	119529187	119529400	+	1	NA	intron (NM_014010, intron 12 of 21)	(CA)n|Simple_repeat|Simple_repeat	79712	NM_012210	22954	Hs.591910	NM_012210	ENSG00000119401	TRIM32	BBS11|HT2A|LGMD2H|TATIP	tripartite motif containing 32	protein-coding
peak2586	chr5	4080636	4080781	+	1	NA	Intergenic	(CA)n|Simple_repeat|Simple_repeat	484540	NM_024337	79192	Hs.424156	NM_024337	ENSG00000170549	IRX1	IRX-5|IRXA1	iroquois homeobox 1	protein-coding
peak2918	chr7	100178093	100178345	+	1	NA	intron (NM_001289934, intron 4 of 17)	(CA)n|Simple_repeat|Simple_repeat	5592	NM_002319	4034	Hs.125742	NM_002319	ENSG00000077454	LRCH4	LRN|LRRN1|LRRN4|PP14183	leucine rich repeats and calponin homology domain containing 4	protein-coding
peak3341	chrX	109201478	109201619	+	1	NA	Intergenic	(TTTTG)n|Simple_repeat|Simple_repeat	-44315	NM_001353851	84187	Hs.496572	NM_017698	ENSG00000157600	TMEM164	bB360B22.3	transmembrane protein 164	protein-coding
peak2534	chr4	172201392	172201560	+	1	NA	Intergenic	(CATATA)n|Simple_repeat|Simple_repeat	94141	NR_106730	102466953		NR_106730	ENSG00000278502	MIR6082	hsa-mir-6082	microRNA 6082	ncRNA
peak2247	chr22	46767872	46768123	+	1	NA	intron (NM_014246, intron 25 of 34)	(TCCA)n|Simple_repeat|Simple_repeat	36699	NR_104241	55687	Hs.439524	NM_018006	ENSG00000100416	TRMU	LCAL3|MTO2|MTU1|TRMT|TRMT1	tRNA 5-methylaminomethyl-2-thiouridylate methyltransferase	protein-coding
peak1077	chr16	7509029	7509238	+	1	NA	intron (NM_145891, intron 1 of 12)	(TGGA)n|Simple_repeat|Simple_repeat	126382	NM_145891	54715	Hs.459842	NM_018723	ENSG00000078328	RBFOX1	2BP1|A2BP1|FOX-1|FOX1|HRNBP1	RNA binding fox-1 homolog 1	protein-coding
peak629	chr11	78970540	78970789	+	1	NA	intron (NM_001098816, intron 2 of 33)	(TCCA)n|Simple_repeat|Simple_repeat	142489	NR_030598	100126333		NR_030598	ENSG00000211997	MIR708	MIRN708|hsa-mir-708	microRNA 708	ncRNA
peak434	chr10	72299701	72299929	+	1	NA	intron (NM_014431, intron 15 of 19)	(TATG)n|Simple_repeat|Simple_repeat	61251	NM_014431	27143	Hs.202351	NM_014431	ENSG00000107719	PALD1	KIAA1274|PALD	phosphatase domain containing, paladin 1	protein-coding
peak1326	chr17	4331642	4331850	+	1	NA	Intergenic	AluSx|SINE|Alu	-5473	NM_001320449	201305	Hs.657543	NM_182538	ENSG00000182557	SPNS3	-	sphingolipid transporter 3 (putative)	protein-coding
peak2204	chr22	35834807	35835320	+	1	NA	Intergenic	(TCCA)n|Simple_repeat|Simple_repeat	38947	NM_006739	4174	Hs.517582	NM_006739	ENSG00000100297	MCM5	CDC46|MGORS8|P1-CDC46	minichromosome maintenance complex component 5	protein-coding
peak396	chr10	42531792	42532091	+	1	NA	Intergenic	ALR/Alpha|Satellite|centr	331552	NR_024380	441666	Hs.255729	NR_024380	ENSG00000215146	LOC441666	-	zinc finger protein 91 pseudogene	pseudo
peak1620	chr19	35789774	35789954	+	1	NA	intron (NM_080600, intron 4 of 11)	(CA)n|Simple_repeat|Simple_repeat	6875	NM_080600	4099	Hs.643440	NM_002361	ENSG00000105695	MAG	GMA|S-MAG|SIGLEC-4A|SIGLEC4A|SPG75	myelin associated glycoprotein	protein-coding
peak2294	chr22	50777711	50777984	+	1	NA	Intergenic	(TG)n|Simple_repeat|Simple_repeat	-3899	NM_001351645	9701	Hs.449098	NM_014678	ENSG00000100239	PPP6R2	KIAA0685|PP6R2|SAP190|SAPS2	protein phosphatase 6 regulatory subunit 2	protein-coding
peak780	chr12	132608629	132609012	+	1	NA	intron (NR_003290, intron 8 of 9)	(TCCA)n|Simple_repeat|Simple_repeat	20060	NM_175066	317781	Hs.445168	NM_175066	ENSG00000185163	DDX51	-	DEAD-box helicase 51	protein-coding
peak2249	chr22	46845077	46845374	+	1	NA	intron (NM_014246, intron 2 of 34)	(TCCA)n|Simple_repeat|Simple_repeat	87842	NM_014246	9620	Hs.252387	NM_014246	ENSG00000075275	CELSR1	ADGRC1|CDHF9|FMI2|HFMI2|ME2	cadherin EGF LAG seven-pass G-type receptor 1	protein-coding
peak441	chr10	76499521	76499667	+	1	NA	Intergenic	AluSz6|SINE|Alu	-86577	NM_001256468	23522	Hs.35758	NM_012330	ENSG00000156650	KAT6B	GTPTS|MORF|MOZ2|MYST4|ZC2HC6B|qkf|querkopf	lysine acetyltransferase 6B	protein-coding
peak218	chr1	202593513	202593839	+	1	NA	intron (NM_177402, intron 1 of 8)	(TG)n|Simple_repeat|Simple_repeat	18905	NM_001136504	127833	Hs.25422	NM_177402	ENSG00000143858	SYT2	CMS7|MYSPC|SytII	synaptotagmin 2	protein-coding
peak3022	chr8	10799572	10799763	+	1	NA	intron (NM_173683, intron 1 of 2)	(CA)n|Simple_repeat|Simple_repeat	93145	NR_030328	693183		NR_030328	ENSG00000207600	MIR598	MIRN598|hsa-mir-598|mir-598	microRNA 598	ncRNA
peak799	chr13	22545294	22545800	+	1	NA	Intergenic	(TG)n|Simple_repeat|Simple_repeat	-93248	NR_047040	100874182	Hs.148951	NR_047040	ENSG00000226722	LINC00424	-	long intergenic non-protein coding RNA 424	ncRNA
peak219	chr1	202593996	202594280	+	1	NA	intron (NM_177402, intron 1 of 8)	(TG)n|Simple_repeat|Simple_repeat	18443	NM_001136504	127833	Hs.25422	NM_177402	ENSG00000143858	SYT2	CMS7|MYSPC|SytII	synaptotagmin 2	protein-coding
peak863	chr13	113567374	113567541	+	1	NA	Intergenic	(TG)n|Simple_repeat|Simple_repeat	55495	NR_034002	100289410	Hs.667436	NR_034002		MCF2L-AS1	-	MCF2L antisense RNA 1	ncRNA
peak2172	chr22	19086888	19087033	+	1	NA	intron (NM_005137, intron 1 of 9)	AluJb|SINE|Alu	23007	NM_001173533	9993	Hs.517357	NM_005137	ENSG00000070413	DGCR2	DGS-C|IDD|LAN|SEZ-12	DiGeorge syndrome critical region gene 2	protein-coding
peak3264	chr9	126735471	126735668	+	1	NA	Intergenic	(TG)n|Simple_repeat|Simple_repeat	36106	NR_135129	100505588	Hs.547168	NR_135129	ENSG00000236668	LOC100505588	-	uncharacterized LOC100505588	ncRNA
peak2764	chr6	163296218	163296453	+	1	NA	intron (NM_152410, intron 3 of 6)	(CA)n|Simple_repeat|Simple_repeat	147333	NM_001080379	135138	Hs.25791	NM_152410	ENSG00000112530	PACRG	GLUP|HAK005771|PARK2CRG	parkin coregulated	protein-coding
peak407	chr10	43227666	43227833	+	1	NA	Intergenic	(CA)n|Simple_repeat|Simple_repeat	-22841	NR_134498	105378269	Hs.448616	NR_134498		LOC105378269	-	uncharacterized LOC105378269	ncRNA
peak318	chr10	18841507	18850040	+	1	NA	intron (NM_182543, intron 8 of 10)	(GAATG)n|Satellite|Satellite	94793	NM_001351117	221078	Hs.396175	NM_182543	ENSG00000241058	NSUN6	4933414E04Rik|ARL5B-AS1|NOPD1	NOP2/Sun RNA methyltransferase family member 6	protein-coding
peak1977	chr20	23640564	23640732	+	1	NA	Intergenic	(CA)n|Simple_repeat|Simple_repeat	-21963	NM_001288614	1471	Hs.304682	NM_000099	ENSG00000101439	CST3	ARMD11|HEL-S-2	cystatin C	protein-coding
peak1874	chr2	171346064	171346235	+	1	NA	intron (NM_001083615, intron 25 of 33)	MLT2D|LTR|ERVL	-138696	NR_110576	101929753	Hs.534101	NR_110576		LOC101929753	-	uncharacterized LOC101929753	ncRNA
peak985	chr15	22539358	22539878	+	1	NA	Intergenic	(CA)n|Simple_repeat|Simple_repeat	-6947	NR_033735	646396	Hs.451294	NR_033735		REREP3	-	arginine-glutamic acid dipeptide repeats pseudogene 3	pseudo
peak2694	chr6	11491254	11491520	+	1	NA	Intergenic	(TG)n|Simple_repeat|Simple_repeat	-47073	NM_001100829	100113407	Hs.146317	NM_001100829	ENSG00000205269	TMEM170B	-	transmembrane protein 170B	protein-coding
peak1123	chr16	29209041	29209800	+	1	NA	Intergenic	(TGGA)n|Simple_repeat|Simple_repeat	-104188	NR_002939	440352	Hs.658149	NR_002939		SNX29P2	RUNDC2C	sorting nexin 29 pseudogene 2	pseudo
peak2544	chr4	185400941	185401141	+	1	NA	Intergenic	(TG)n|Simple_repeat|Simple_repeat	-5315	NM_002199	3660	Hs.654566	NM_002199	ENSG00000168310	IRF2	IRF-2	interferon regulatory factor 2	protein-coding
peak1730	chr2	28657796	28657963	+	1	NA	Intergenic	(CA)n|Simple_repeat|Simple_repeat	-40340	NR_103831	403150	Hs.562970	NR_103831	ENSG00000229951	FLJ31356	-	uncharacterized protein FLJ31356	ncRNA
peak1379	chr17	41646056	41646281	+	1	NA	Intergenic	(TG)n|Simple_repeat|Simple_repeat	-22368	NM_001261437	2118	Hs.434059	NM_001986	ENSG00000175832	ETV4	E1A-F|E1AF|PEA3|PEAS3	ETS variant 4	protein-coding
peak3193	chr9	86968417	86968558	+	1	NA	intron (NM_022127, intron 1 of 18)	AluSz|SINE|Alu	-12793	NM_001199633	64078	Hs.535966	NM_022127	ENSG00000197506	SLC28A3	CNT3	solute carrier family 28 member 3	protein-coding
peak1542	chr19	5524899	5525433	+	1	NA	Intergenic	(TCCA)n|Simple_repeat|Simple_repeat	42879	NR_027064	257000	Hs.515575	NM_153375	ENSG00000223573	TINCR	LINC00036|NCRNA00036|PLAC2|onco-lncRNA-16	TINCR ubiquitin domain containing	ncRNA
peak2328	chr3	59782997	59783062	+	1	NA	intron (NM_001354590, intron 7 of 8)	AluSx1|SINE|Alu	-138806	NR_149028	339902	Hs.132446	NR_149028		LOC339902	-	hCG1813818	ncRNA
peak10	chr1	3238092	3238197	+	1	NA	intron (NM_022114, intron 3 of 16)	intron (NM_022114, intron 3 of 16)	-133003	NM_014448	27237	Hs.87435	NM_014448	ENSG00000130762	ARHGEF16	GEF16|NBR	Rho guanine nucleotide exchange factor 16	protein-coding
peak3459	chrY	13818733	13818781	+	1	NA	Intergenic	(GAATG)n|Satellite|Satellite	714632	NR_033667	352887	Hs.546221	NR_033667	ENSG00000206159	GYG2P1	GYG2P	glycogenin 2 pseudogene 1	pseudo
peak2235	chr22	45029388	45029643	+	1	NA	Intergenic	(TGGA)n|Simple_repeat|Simple_repeat	-8216	NR_044991	414351	Hs.572878	NR_044991		LINC00229	C22orf10|NCRNA00229|dJ474I12.C22.2	long intergenic non-protein coding RNA 229	ncRNA
peak367	chr10	39137736	39138459	+	1	NA	Intergenic	(GAATG)n|Satellite|Satellite	148370	NR_045000	399746	Hs.742607	NR_045000		ACTR3BP5	FKSG74	ACTR3B pseudogene 5	pseudo
peak3238	chr9	107592192	107592363	+	1	NA	intron (NM_005502, intron 14 of 49)	intron (NM_005502, intron 14 of 49)	66255	NM_018376	55335	Hs.429294	NM_018376	ENSG00000165028	NIPSNAP3B	FP944|NIPSNAP3|SNAP1	nipsnap homolog 3B	protein-coding
peak820	chr13	36532175	36532377	+	1	NA	intron (NM_004734, intron 3 of 17)	(CCA)n|Simple_repeat|Simple_repeat	-102278	NM_001195416	9201	Hs.507755	NM_004734	ENSG00000133083	DCLK1	CL1|CLICK1|DCAMKL1|DCDC3A|DCLK	doublecortin like kinase 1	protein-coding
peak1411	chr17	73053997	73054164	+	1	NA	intron (NM_015353, intron 3 of 5)	AluSx|SINE|Alu	10801	NM_015353	23510	Hs.514468	NM_015353	ENSG00000180901	KCTD2	-	potassium channel tetramerization domain containing 2	protein-coding
peak2773	chr6	167343948	167344196	+	1	NA	intron (NM_003730, intron 8 of 8)	(CA)n|Simple_repeat|Simple_repeat	26005	NM_003730	8635	Hs.529989	NM_003730	ENSG00000026297	RNASET2	RNASE6PL|bA514O12.3	ribonuclease T2	protein-coding
peak533	chr11	357208	357286	+	1	NA	Intergenic	(CA)n|Simple_repeat|Simple_repeat	-12548	NM_178537	338707	Hs.148074	NM_178537	ENSG00000182272	B4GALNT4	-	beta-1,4-N-acetyl-galactosaminyltransferase 4	protein-coding
peak3289	chr9	136968471	136969401	+	1	NA	Intergenic	(TCCA)n|Simple_repeat|Simple_repeat	-32274	NM_017588	11091	Hs.397638	NM_017588	ENSG00000196363	WDR5	BIG-3|CFAP89|SWD3	WD repeat domain 5	protein-coding
peak2776	chr6	167907288	167907513	+	1	NA	Intergenic	(CA)n|Simple_repeat|Simple_repeat	-22387	NR_134591	105378127	Hs.58456	NR_134591		LOC105378127	-	uncharacterized LOC105378127	ncRNA
peak1067	chr16	4276916	4277228	+	1	NA	intron (NM_001323667, intron 1 of 6)	(TGGA)n|Simple_repeat|Simple_repeat	15009	NM_001098814	6345	Hs.10041	NM_001098814	ENSG00000185739	SRL	SAR	sarcalumenin	protein-coding
peak1324	chr17	2582602	2582874	+	1	NA	intron (NM_000430, intron 9 of 10)	(TGGA)n|Simple_repeat|Simple_repeat	13475	NR_106834	102465465		NR_106834	ENSG00000273606	MIR6776	hsa-mir-6776	microRNA 6776	ncRNA
peak2673	chr5	174195234	174195475	+	1	NA	Intergenic	(TG)n|Simple_repeat|Simple_repeat	16617	NR_039777	100616202		NR_039777	ENSG00000266890	MIR4634	-	microRNA 4634	ncRNA
peak2227	chr22	44139880	44140114	+	1	NA	intron (NM_198856, intron 4 of 29)	(TGGA)n|Simple_repeat|Simple_repeat	68220	NM_198856	64800	Hs.658996	NM_022785	ENSG00000186976	EFCAB6	DJBP|HSCBCIP1|dJ185D5.1	EF-hand calcium binding domain 6	protein-coding
peak1733	chr2	29747640	29747851	+	1	NA	intron (NM_004304, intron 4 of 28)	(TGGA)n|Simple_repeat|Simple_repeat	-49502	NR_136317	105374389	Hs.196534	NR_136317		LOC105374389	-	uncharacterized LOC105374389	ncRNA
peak2961	chr7	151010053	151010999	+	1	NA	Intergenic	(TG)n|Simple_repeat|Simple_repeat	-28321	NM_001243351	51667	Hs.647082	NM_016118	ENSG00000013374	NUB1	BS4|NUB1L|NYREN18	negative regulator of ubiquitin like proteins 1	protein-coding
peak1813	chr2	92309576	92309859	+	1	NA	Intergenic	ALR/Alpha|Satellite|centr	180558	NR_027714	440888	Hs.730239	NM_001032412		ACTR3BP2	FKSG73	ACTR3B pseudogene 2	pseudo
peak3473	chrY	13829333	13829694	+	1	NA	Intergenic	(GAATG)n|Satellite|Satellite	703876	NR_033667	352887	Hs.546221	NR_033667	ENSG00000206159	GYG2P1	GYG2P	glycogenin 2 pseudogene 1	pseudo
peak828	chr13	61691821	61691909	+	1	NA	Intergenic	AluSz6|SINE|Alu	82149	NR_036128	100422973		NR_036128	ENSG00000266663	MIR3169	-	microRNA 3169	ncRNA
peak1207	chr16	46425302	46425954	+	1	NA	Intergenic	HSATII|Satellite|Satellite	177381	NR_026556	124149	Hs.97414	NM_001004299		ANKRD26P1	-	ankyrin repeat domain 26 pseudogene 1	pseudo
peak1943	chr2	240565636	240565901	+	1	NA	Intergenic	(TG)n|Simple_repeat|Simple_repeat	-118786	NR_037808	150935	Hs.555582	NR_037808		LOC150935	-	uncharacterized LOC150935	ncRNA
peak1547	chr19	7153145	7153486	+	1	NA	intron (NM_000208, intron 9 of 21)	(CA)n|Simple_repeat|Simple_repeat	83844	NM_024341	79230	Hs.591380	NM_024341	ENSG00000130544	ZNF557	-	zinc finger protein 557	protein-coding
peak1779	chr2	89837163	89840636	+	1	NA	Intergenic	HSATII|Satellite|Satellite	727015	NR_039635	100616399		NR_039635	ENSG00000265510	MIR4436A	mir-4436a	microRNA 4436a	ncRNA
peak1860	chr2	133028424	133028592	+	1	NA	Intergenic	GA-rich|Low_complexity|Low_complexity	-12966	NR_027020	554226	Hs.380689	NM_001358416	ENSG00000163046	ANKRD30BL	ANKRD30BP3|NCRNA00164	ankyrin repeat domain 30B like	protein-coding
peak2663	chr5	171420407	171420518	+	1	NA	intron (NM_012300, intron 1 of 12)	AluSc|SINE|Alu	13415	NM_033644	23291	Hs.484138	NM_012300	ENSG00000072803	FBXW11	BTRC2|BTRCP2|FBW1B|FBXW1B|Fbw11|Hos	F-box and WD repeat domain containing 11	protein-coding
peak1078	chr16	8696685	8696743	+	1	NA	Intergenic	AluJr|SINE|Alu	-18783	NM_024109	79091	Hs.306380	NM_024109	ENSG00000067365	METTL22	C16orf68	methyltransferase like 22	protein-coding
peak955	chr14	104792052	104792249	+	1	NA	Intergenic	Intergenic	102229	NR_146612	145195	Hs.534297	NR_146611	ENSG00000258913	C14orf144	-	chromosome 14 open reading frame 144 (putative)	ncRNA
peak2589	chr5	6448380	6448569	+	1	NA	promoter-TSS (NM_001145161)	promoter-TSS (NM_001145161)	-262	NM_001145161	134111	Hs.126856	NM_001145161	ENSG00000215218	UBE2QL1	-	ubiquitin conjugating enzyme E2 Q family like 1	protein-coding
peak313	chr10	14176589	14176757	+	1	NA	intron (NR_134578, intron 2 of 3)	(TGGA)n|Simple_repeat|Simple_repeat	60390	NR_120638	101928453	Hs.650212	NR_120638		LOC101928453	-	uncharacterized LOC101928453	ncRNA
peak2549	chr4	187561060	187561170	+	1	NA	intron (NM_005245, intron 3 of 26)	AluSz|SINE|Alu	83872	NM_005245	2195	Hs.481371	NM_005245	ENSG00000083857	FAT1	CDHF7|CDHR8|FAT|ME5|hFat1	FAT atypical cadherin 1	protein-coding
peak2144	chr21	44579931	44580398	+	1	NA	Intergenic	(CA)n|Simple_repeat|Simple_repeat	-8954	NM_000394	1409	Hs.184085	NM_000394	ENSG00000160202	CRYAA	CRYA1|CTRCT9|HSPB4	crystallin alpha A	protein-coding
peak3182	chr9	72652986	72653600	+	1	NA	Intergenic	(GAATG)n|Satellite|Satellite	-5204	NM_153267	256691	Hs.547172	NM_153267	ENSG00000165072	MAMDC2	-	MAM domain containing 2	protein-coding
peak1065	chr16	3601510	3601690	+	1	NA	intron (NM_178844, intron 11 of 20)	(TCCA)n|Simple_repeat|Simple_repeat	25805	NM_178844	197358	Hs.592091	NM_178844	ENSG00000167984	NLRC3	CLR16.2|NOD3	NLR family CARD domain containing 3	protein-coding
peak1776	chr2	89831092	89833646	+	1	NA	Intergenic	HSATII|Satellite|Satellite	720485	NR_039635	100616399		NR_039635	ENSG00000265510	MIR4436A	mir-4436a	microRNA 4436a	ncRNA
peak1396	chr17	65189629	65189729	+	1	NA	intron (NM_014877, intron 9 of 32)	AluSx3|SINE|Alu	-51213	NR_136398	101928021	Hs.569824	NR_136398		LOC101928021	-	uncharacterized LOC101928021	ncRNA
peak2277	chr22	49491997	49492164	+	1	NA	Intergenic	(CA)n|Simple_repeat|Simple_repeat	229498	NR_038944	100128946	Hs.535676	NR_038944	ENSG00000205632	LINC01310	WI2-81516E3.1	long intergenic non-protein coding RNA 1310	ncRNA
peak148	chr1	55066716	55066883	+	1	NA	intron (NM_015547, intron 8 of 16)	(TG)n|Simple_repeat|Simple_repeat	22401	NM_176782	338094	Hs.234786	NM_176782	ENSG00000162391	FAM151A	C1orf179	family with sequence similarity 151 member A	protein-coding
peak1017	chr15	66714006	66714146	+	1	NA	intron (NM_002755, intron 1 of 10)	AluSz|SINE|Alu	34865	NM_002755	5604	Hs.145442	NM_002755	ENSG00000169032	MAP2K1	CFC3|MAPKK1|MEK1|MKK1|PRKMK1	mitogen-activated protein kinase kinase 1	protein-coding
peak2231	chr22	44730064	44730846	+	1	NA	Intergenic	(TG)n|Simple_repeat|Simple_repeat	-21724	NM_001099294	85352	Hs.6829	NM_001099294	ENSG00000138944	SHISAL1	KIAA1644	shisa like 1	protein-coding
peak453	chr10	85946276	85946603	+	1	NA	Intergenic	(TG)n|Simple_repeat|Simple_repeat	-7952	NM_033100	92211	Hs.137556	NM_033100	ENSG00000148600	CDHR1	CORD15|PCDH21|PRCAD|RP65	cadherin related family member 1	protein-coding
peak2260	chr22	48664976	48665493	+	1	NA	Intergenic	(CA)n|Simple_repeat|Simple_repeat	-4942	NR_036172	100422916		NR_036172	ENSG00000266508	MIR3201	-	microRNA 3201	ncRNA
peak3263	chr9	126734926	126735135	+	1	NA	Intergenic	Intergenic	36645	NR_135129	100505588	Hs.547168	NR_135129	ENSG00000236668	LOC100505588	-	uncharacterized LOC100505588	ncRNA
peak1020	chr15	69507795	69507985	+	1	NA	intron (NM_001324092, intron 2 of 3)	(TG)n|Simple_repeat|Simple_repeat	54954	NM_001324092	26035	Hs.183006	NM_015554	ENSG00000138604	GLCE	HSEPI	glucuronic acid epimerase	protein-coding
peak1610	chr19	33949464	33949651	+	1	NA	intron (NM_001166056, intron 7 of 12)	(TG)n|Simple_repeat|Simple_repeat	63242	NM_001166057	5184	Hs.36473	NM_000285	ENSG00000124299	PEPD	PROLIDASE	peptidase D	protein-coding
peak2882	chr7	61986090	61986260	+	1	NA	Intergenic	ALR/Alpha|Satellite|centr	778259	NR_003952	643955	Hs.583308	NR_003952	ENSG00000185037	ZNF733P	ZNF733	zinc finger protein 733, pseudogene	pseudo
peak3361	chrY	13194078	13194464	+	1	NA	Intergenic	(CATTC)n|Simple_repeat|Simple_repeat	1339118	NR_033667	352887	Hs.546221	NR_033667	ENSG00000206159	GYG2P1	GYG2P	glycogenin 2 pseudogene 1	pseudo
peak2963	chr7	151645095	151645535	+	1	NA	Intergenic	(TG)n|Simple_repeat|Simple_repeat	-8149	NM_145292	168391	Hs.647077	NM_145292	ENSG00000106648	GALNTL5	GALNACT19|GALNT15|GalNAc-T5L	polypeptide N-acetylgalactosaminyltransferase like 5	protein-coding
peak327	chr10	27419547	27419660	+	1	NA	intron (NM_139312, intron 9 of 19)	AluSq2|SINE|Alu	23746	NM_001253866	10730	Hs.74647	NM_014263	ENSG00000136758	YME1L1	FTSH|MEG4|OPA11|PAMP|YME1L	YME1 like 1 ATPase	protein-coding
peak335	chr10	30348839	30349114	+	1	NA	promoter-TSS (NM_020848)	promoter-TSS (NM_020848)	-461	NM_001350001	57608	Hs.533953	NM_020848	ENSG00000165757	JCAD	KIAA1462	junctional cadherin 5 associated	protein-coding
peak21	chr1	4126354	4126571	+	1	NA	Intergenic	(CTCA)n|Simple_repeat|Simple_repeat	-117422	NR_147024	105376672	Hs.435087	NR_147024	ENSG00000226374	LINC01345	-	long intergenic non-protein coding RNA 1345	ncRNA
peak936	chr14	98362017	98362542	+	1	NA	Intergenic	(CA)n|Simple_repeat|Simple_repeat	82182	NR_152749	388011	Hs.651477	NR_015430	ENSG00000246223	LINC01550	C14orf64	long intergenic non-protein coding RNA 1550	ncRNA
peak223	chr1	204553011	204553036	+	1	NA	Intergenic	AluJb|SINE|Alu	67516	NM_002393	4194	Hs.497492	NM_002393	ENSG00000198625	MDM4	HDMX|MDMX|MRP1	MDM4, p53 regulator	protein-coding
peak83	chr1	17884613	17884817	+	1	NA	intron (NM_018125, intron 1 of 28)	(TCCA)n|Simple_repeat|Simple_repeat	18385	NR_137287	55160	Hs.443460	NM_018125	ENSG00000074964	ARHGEF10L	GrinchGEF	Rho guanine nucleotide exchange factor 10 like	protein-coding
peak2373	chr3	157244766	157244875	+	1	NA	Intergenic	(CA)n|Simple_repeat|Simple_repeat	-16313	NM_001243729	152078	Hs.259046	NM_001099777	ENSG00000174899	PQLC2L	C3orf55	PQ loop repeat containing 2 like	protein-coding
peak1470	chr18	46373012	46373275	+	1	NA	intron (NM_001142397, intron 11 of 12)	(TGGA)n|Simple_repeat|Simple_repeat	96034	NM_001190823	4092	Hs.465087	NM_005904	ENSG00000101665	SMAD7	CRCS3|MADH7|MADH8	SMAD family member 7	protein-coding
peak835	chr13	83420725	83420923	+	1	NA	Intergenic	GA-rich|Low_complexity|Low_complexity	1035704	NM_052910	114798	Hs.415478	NM_052910	ENSG00000178235	SLITRK1	LRRC12|TTM	SLIT and NTRK like family member 1	protein-coding
peak2015	chr20	44846291	44846492	+	1	NA	intron (NM_021248, intron 4 of 11)	(CA)n|Simple_repeat|Simple_repeat	90746	NM_021248	64405	Hs.472861	NM_021248	ENSG00000149654	CDH22	C20orf25|dJ998H6.1	cadherin 22	protein-coding
peak1278	chr16	82254314	82254521	+	1	NA	Intergenic	(TG)n|Simple_repeat|Simple_repeat	-50588	NM_005792	10200	Hs.344400	NM_005792	ENSG00000135698	MPHOSPH6	MPP|MPP-6|MPP6	M-phase phosphoprotein 6	protein-coding
peak2009	chr20	37218574	37218741	+	1	NA	Intergenic	(CA)n|Simple_repeat|Simple_repeat	8819	NR_130907	149685	Hs.368028	NM_174906	ENSG00000182035	ADIG	SMAF1	adipogenin	protein-coding
peak2921	chr7	100550688	100551171	+	1	NA	exon (NM_005960, exon 4 of 15)	exon (NM_005960, exon 4 of 15)	3877	NM_005960	4584	Hs.703577	NM_005960	ENSG00000169894	MUC3A	MUC-3A|MUC3	mucin 3A, cell surface associated	protein-coding
peak2430	chr4	7718073	7718240	+	1	NA	intron (NM_020777, intron 17 of 26)	(TCCA)n|Simple_repeat|Simple_repeat	-37661	NR_026892	84740	Hs.663029	NM_032654	ENSG00000272620	AFAP1-AS1	AFAP1-AS|AFAP1AS	AFAP1 antisense RNA 1	ncRNA
peak2893	chr7	68335204	68335435	+	1	NA	Intergenic	(TGGA)n|Simple_repeat|Simple_repeat	727291	NR_148926	100507468	Hs.362492	NR_108105		LOC100507468	-	uncharacterized LOC100507468	ncRNA
peak1589	chr19	27733784	27734553	+	1	NA	Intergenic	ALR/Alpha|Satellite|centr	-550171	NR_110691	101927151	Hs.567934	NR_110687	ENSG00000267575	LOC101927151	-	uncharacterized LOC101927151	ncRNA
peak3080	chr8	87200150	87200340	+	1	NA	Intergenic	(TG)n|Simple_repeat|Simple_repeat	42359	NM_138817	157724	Hs.149095	NM_138817	ENSG00000164893	SLC7A13	AGT-1|AGT1|XAT2	solute carrier family 7 member 13	protein-coding
peak2930	chr7	121163080	121163250	+	1	NA	Intergenic	AluSx|SINE|Alu	-126743	NM_014888	10447	Hs.434053	NM_014888	ENSG00000196937	FAM3C	GS3786|ILEI	family with sequence similarity 3 member C	protein-coding
peak2866	chr7	61782245	61793061	+	1	NA	Intergenic	HSATII|Satellite|Satellite	976781	NR_003952	643955	Hs.583308	NR_003952	ENSG00000185037	ZNF733P	ZNF733	zinc finger protein 733, pseudogene	pseudo
peak979	chr15	20544964	20545286	+	1	NA	Intergenic	(TG)n|Simple_repeat|Simple_repeat	57128	NR_038836	646096	Hs.448789	NR_038836	ENSG00000259156	CHEK2P2	-	checkpoint kinase 2 pseudogene 2	pseudo
peak3311	chr9	140464151	140464334	+	1	NA	intron (NM_138778, intron 5 of 8)	intron (NM_138778, intron 5 of 8)	8836	NM_001346389	92715	Hs.292570	NM_138778	ENSG00000148399	DPH7	C9orf112|RRT2|WDR85	diphthamide biosynthesis 7	protein-coding
peak743	chr12	116714045	116714221	+	1	NA	intron (NM_015335, intron 1 of 30)	(TG)n|Simple_repeat|Simple_repeat	858	NM_015335	23389	Hs.603766	NM_015335	ENSG00000123066	MED13L	MRFACD|PROSIT240|THRAP2|TRAP240L	mediator complex subunit 13 like	protein-coding
peak2072	chr20	60464767	60465063	+	1	NA	intron (NM_001252339, intron 6 of 14)	(TGGA)n|Simple_repeat|Simple_repeat	63803	NR_031658	100302168		NR_031658	ENSG00000284193	MIR1257	MIRN1257|hsa-mir-1257	microRNA 1257	ncRNA
peak2254	chr22	48024055	48024692	+	1	NA	intron (NR_033377, intron 1 of 5)	(TG)n|Simple_repeat|Simple_repeat	2945	NR_033377	400932	Hs.561058	NM_001001693	ENSG00000205634	LINC00898	-	long intergenic non-protein coding RNA 898	ncRNA
peak2285	chr22	49846155	49846483	+	1	NA	intron (NR_110523, intron 1 of 4)	(TGGA)n|Simple_repeat|Simple_repeat	90795	NR_037440	100500882		NR_037440	ENSG00000264139	MIR3667	-	microRNA 3667	ncRNA
peak409	chr10	44192057	44192246	+	1	NA	Intergenic	(TG)n|Simple_repeat|Simple_repeat	-47825	NM_001324164	7580	Hs.522885	NM_006973	ENSG00000169740	ZNF32	KOX30	zinc finger protein 32	protein-coding
peak1712	chr2	12302519	12302817	+	1	NA	intron (NR_110196, intron 2 of 5)	(CA)n|Simple_repeat|Simple_repeat	-36588	NR_037452	100500884		NR_037452	ENSG00000264089	MIR3681	-	microRNA 3681	ncRNA
peak659	chr11	132897308	132897480	+	1	NA	intron (NM_001012393, intron 1 of 7)	HAL1-3A_ME|LINE|L1	-83731	NM_001319105	4978	Hs.4817	NM_002545	ENSG00000183715	OPCML	IGLON1|OBCAM|OPCM	opioid binding protein/cell adhesion molecule like	protein-coding
peak2042	chr20	55414290	55414704	+	1	NA	Intergenic	Intergenic	210139	NM_003222	7022	Hs.473152	NM_003222	ENSG00000087510	TFAP2C	AP2-GAMMA|ERF1|TFAP2G|hAP-2g	transcription factor AP-2 gamma	protein-coding
peak2170	chr22	16858406	16862523	+	1	NA	Intergenic	HSATII|Satellite|Satellite	213236	NM_014406	150160	Hs.128342	NM_014406	ENSG00000198445	CCT8L2	CESK1	chaperonin containing TCP1 subunit 8 like 2	protein-coding
peak1863	chr2	134815485	134815636	+	1	NA	Intergenic	(CA)n|Simple_repeat|Simple_repeat	-69136	NR_037450	100500878		NR_037450	ENSG00000263813	MIR3679	mir-3679	microRNA 3679	ncRNA
peak1155	chr16	34022581	34022886	+	1	NA	Intergenic	ALR/Alpha|Satellite|centr	382029	NR_002837	606551	Hs.646441	NR_002837		UBE2MP1	-	ubiquitin conjugating enzyme E2 M pseudogene 1	pseudo
peak2721	chr6	45353342	45353554	+	1	NA	intron (NM_001024630, intron 2 of 8)	AluSz|SINE|Alu	-7660	NM_001261823	8464	Hs.368325	NM_003599	ENSG00000196284	SUPT3H	SPT3|SPT3L	SPT3 homolog, SAGA and STAGA complex component	protein-coding
peak1214	chr16	46432487	46432769	+	1	NA	Intergenic	HSATII|Satellite|Satellite	170381	NR_026556	124149	Hs.97414	NM_001004299		ANKRD26P1	-	ankyrin repeat domain 26 pseudogene 1	pseudo
peak2315	chr3	32871054	32871212	+	1	NA	intron (NM_001039111, intron 1 of 3)	(TG)n|Simple_repeat|Simple_repeat	11623	NM_001039111	131405	Hs.113170	NM_001039111	ENSG00000206557	TRIM71	LIN-41|LIN41	tripartite motif containing 71	protein-coding
peak1137	chr16	33873077	33873756	+	1	NA	Intergenic	HSATII|Satellite|Satellite	301572	NR_130771	104644205	Hs.742548	NR_130771		ENPP7P13	DUNQU1	ectonucleotide pyrophosphatase/phosphodiesterase 7 pseudogene 13	pseudo
peak1788	chr2	89862980	89863577	+	1	NA	Intergenic	(CATTC)n|Satellite|Satellite	751394	NR_039635	100616399		NR_039635	ENSG00000265510	MIR4436A	mir-4436a	microRNA 4436a	ncRNA
peak2070	chr20	60365066	60365294	+	1	NA	intron (NM_001252339, intron 3 of 14)	(TCCA)n|Simple_repeat|Simple_repeat	-70376	NR_147702	100128310	Hs.683806	NR_147702	ENSG00000179253	LOC100128310	-	uncharacterized LOC100128310	ncRNA
peak586	chr11	51579457	51579748	+	1	NA	Intergenic	ALR/Alpha|Satellite|centr	64320	NM_001004703	119749	Hs.553564	NM_001004703	ENSG00000185926	OR4C46	-	olfactory receptor family 4 subfamily C member 46	protein-coding
peak2643	chr5	142627122	142627352	+	1	NA	Intergenic	(TGGA)n|Simple_repeat|Simple_repeat	55172	NR_046816	100874372	Hs.666717	NR_046816	ENSG00000230789	ARHGAP26-IT1	-	ARHGAP26 intronic transcript 1	ncRNA
peak3319	chrX	9870098	9870447	+	1	NA	intron (NM_001649, intron 5 of 9)	(TGGG)n|Simple_repeat|Simple_repeat	-10140	NM_001320664	357	Hs.567236	NM_001649	ENSG00000146950	SHROOM2	APXL|HSAPXL	shroom family member 2	protein-coding
peak1329	chr17	5406031	5406547	+	1	NA	intron (NM_001033053, intron 15 of 15)	(GAATG)n|Simple_repeat|Simple_repeat	-1970	NM_001162371	728392	Hs.104305	NM_001162371		LOC728392	-	uncharacterized LOC728392	protein-coding
peak1961	chr20	2043798	2043968	+	1	NA	Intergenic	AluSx|SINE|Alu	-38645	NM_080836	140901	Hs.100057	NM_080836	ENSG00000125834	STK35	CLIK1|STK35L1	serine/threonine kinase 35	protein-coding
peak2942	chr7	132332369	132332751	+	1	NA	promoter-TSS (NR_046323)	promoter-TSS (NR_046323)	887	NM_181775	91584	Hs.511454	NM_020911	ENSG00000221866	PLXNA4	FAYV2820|PLEXA4|PLXNA4A|PLXNA4B|PRO34003	plexin A4	protein-coding
peak489	chr10	125013800	125013993	+	1	NA	Intergenic	HAL1-2a_MD|LINE|L1	100136	NM_001007793	9184	Hs.418533	NM_004725	ENSG00000154473	BUB3	BUB3L|hBUB3	BUB3, mitotic checkpoint protein	protein-coding
peak473	chr10	105461125	105461352	+	1	NA	intron (NM_014631, intron 5 of 13)	(TCCA)n|Simple_repeat|Simple_repeat	-45299	NR_038940	100505839	Hs.655149	NR_038940	ENSG00000280693	SH3PXD2A-AS1	-	SH3PXD2A antisense RNA 1	ncRNA
peak1615	chr19	35701361	35701512	+	1	NA	Intergenic	AluSx|SINE|Alu	18192	NM_152481	148109	Hs.128069	NM_152481	ENSG00000177558	FAM187B	TMEM162	family with sequence similarity 187 member B	protein-coding
peak1085	chr16	12264586	12264741	+	1	NA	intron (NM_032167, intron 13 of 20)	(TG)n|Simple_repeat|Simple_repeat	194072	NM_032167	92017	Hs.458401	NM_032167	ENSG00000048471	SNX29	A-388D4.1|RUNDC2A	sorting nexin 29	protein-coding
peak18	chr1	3785116	3785323	+	1	NA	intron (NM_001282669, intron 4 of 6)	(CACAC)n|Simple_repeat|Simple_repeat	11388	NR_135151	1677	Hs.133089	NM_004402	ENSG00000169598	DFFB	CAD|CPAN|DFF-40|DFF2|DFF40	DNA fragmentation factor subunit beta	protein-coding
peak1149	chr16	33900974	33901944	+	1	NA	Intergenic	(CACTC)n|Simple_repeat|Simple_repeat	329615	NR_130771	104644205	Hs.742548	NR_130771		ENPP7P13	DUNQU1	ectonucleotide pyrophosphatase/phosphodiesterase 7 pseudogene 13	pseudo
peak2630	chr5	107638981	107639149	+	1	NA	intron (NM_001163315, intron 4 of 8)	(CA)n|Simple_repeat|Simple_repeat	78734	NM_001163315	64839	Hs.657225	NM_022824	ENSG00000145743	FBXL17	FBXO13|Fbl17|Fbx13	F-box and leucine rich repeat protein 17	protein-coding
peak2752	chr6	150530602	150530809	+	1	NA	intron (NM_030949, intron 1 of 3)	(TG)n|Simple_repeat|Simple_repeat	66517	NM_030949	81706	Hs.486798	NM_030949	ENSG00000198729	PPP1R14C	CPI17-like|KEPI|NY-BR-81	protein phosphatase 1 regulatory inhibitor subunit 14C	protein-coding
peak2092	chr21	15914960	15915127	+	1	NA	intron (NM_001286523, intron 1 of 8)	AluJb|SINE|Alu	3638	NM_001286523	64092	Hs.473341	NM_022136	ENSG00000155307	SAMSN1	HACS1|NASH1|SASH2|SH3D6B|SLy2	SAM domain, SH3 domain and nuclear localization signals 1	protein-coding
peak1271	chr16	81432016	81432119	+	1	NA	Intergenic	AluSz|SINE|Alu	13444	NR_039871	100616150		NR_039871	ENSG00000284473	MIR4720	-	microRNA 4720	ncRNA
peak2103	chr21	37050716	37051023	+	1	NA	Intergenic	(TGGA)n|Simple_repeat|Simple_repeat	-42144	NR_030414	768219		NR_030414	ENSG00000211590	MIR802	MIRN802|hsa-mir-802	microRNA 802	ncRNA
peak692	chr12	44020423	44020567	+	1	NA	Intergenic	L1MCa|LINE|L1	-74721	NM_025003	80070	Hs.287554	NM_025003	ENSG00000173157	ADAMTS20	ADAM-TS20|ADAMTS-20|GON-1	ADAM metallopeptidase with thrombospondin type 1 motif 20	protein-coding
peak2039	chr20	51689387	51689920	+	1	NA	intron (NM_173485, intron 1 of 2)	(TCCA)n|Simple_repeat|Simple_repeat	100707	NM_173485	128553	Hs.473117	NM_173485	ENSG00000182463	TSHZ2	C20orf17|OVC10-2|TSH2|ZABC2|ZNF218	teashirt zinc finger homeobox 2	protein-coding
peak31	chr1	5068985	5069149	+	1	NA	Intergenic	(TGGA)n|Simple_repeat|Simple_repeat	353962	NM_001042478	55966	Hs.12473	NM_018836	ENSG00000196581	AJAP1	MOT8|SHREW-1|SHREW1	adherens junctions associated protein 1	protein-coding
peak763	chr12	126012157	126012338	+	1	NA	intron (NM_052907, intron 4 of 8)	(TCCA)n|Simple_repeat|Simple_repeat	-94751	NM_001286219	114795	Hs.524838	NM_052907	ENSG00000139364	TMEM132B	-	transmembrane protein 132B	protein-coding
peak595	chr11	64363047	64363368	+	1	NA	intron (NM_001276326, intron 4 of 9)	(TGGA)n|Simple_repeat|Simple_repeat	4925	NM_001276326	116085	Hs.174424	NM_144585	ENSG00000197891	SLC22A12	OAT4L|RST|URAT1	solute carrier family 22 member 12	protein-coding
peak455	chr10	86361659	86361884	+	1	NA	Intergenic	(CA)n|Simple_repeat|Simple_repeat	176833	NM_001284242	54462	Hs.461988	NM_018999	ENSG00000107771	CCSER2	FAM190B|Gcap14|KIAA1128|bA486O22.1	coiled-coil serine rich protein 2	protein-coding
peak2466	chr4	49115273	49116299	+	1	NA	Intergenic	(CATTC)n|Satellite|Satellite	127127	NM_001286791	80157	Hs.479703	NM_025087	ENSG00000109182	CWH43	CWH43-C|PGAP2IP	cell wall biogenesis 43 C-terminal homolog	protein-coding
peak1617	chr19	35788434	35788608	+	1	NA	intron (NM_080600, intron 4 of 11)	(CA)n|Simple_repeat|Simple_repeat	5532	NM_080600	4099	Hs.643440	NM_002361	ENSG00000105695	MAG	GMA|S-MAG|SIGLEC-4A|SIGLEC4A|SPG75	myelin associated glycoprotein	protein-coding
peak2701	chr6	23277090	23277226	+	1	NA	Intergenic	AluSz|SINE|Alu	-559005	NR_134613	105374972	Hs.484889	NR_134613		LOC105374972	-	uncharacterized LOC105374972	ncRNA
peak1230	chr16	49384855	49384994	+	1	NA	Intergenic	(CA)n|Simple_repeat|Simple_repeat	-22795	NM_144602	123970	Hs.125875	NM_144602	ENSG00000166152	C16orf78	-	chromosome 16 open reading frame 78	protein-coding
peak1561	chr19	12952838	12952974	+	1	NA	intron (NM_014975, intron 3 of 25)	intron (NM_014975, intron 3 of 25)	3647	NM_014975	22983	Hs.227489	NM_014975	ENSG00000105613	MAST1	SAST	microtubule associated serine/threonine kinase 1	protein-coding
peak2846	chr7	55951652	55951884	+	1	NA	Intergenic	Intergenic	-3202	NM_182633	349075	Hs.660834	NM_182633	ENSG00000178665	ZNF713	-	zinc finger protein 713	protein-coding
peak3496	chrY	13849581	13849761	+	1	NA	Intergenic	(GAATG)n|Satellite|Satellite	683718	NR_033667	352887	Hs.546221	NR_033667	ENSG00000206159	GYG2P1	GYG2P	glycogenin 2 pseudogene 1	pseudo
peak2607	chr5	49450491	49450779	+	1	NA	Intergenic	ALR/Alpha|Satellite|centr	286599	NM_198449	133418	Hs.561411	NM_198449	ENSG00000170571	EMB	GP70	embigin	protein-coding
peak2062	chr20	59985280	59985499	+	1	NA	intron (NM_001794, intron 2 of 15)	intron (NM_001794, intron 2 of 15)	-89088	NM_001252338	1002	Hs.473231	NM_001794	ENSG00000179242	CDH4	CAD4|R-CAD|RCAD	cadherin 4	protein-coding
peak1833	chr2	119458186	119458366	+	1	NA	Intergenic	(TG)n|Simple_repeat|Simple_repeat	-97734	NR_110272	101927709	Hs.274529	NR_110272		LOC101927709	-	uncharacterized LOC101927709	ncRNA
peak2820	chr7	30025257	30025450	+	1	NA	intron (NM_001145514, intron 1 of 7)	intron (NM_001145514, intron 1 of 7)	4072	NM_001145515	9805	Hs.520740	NM_014766	ENSG00000136193	SCRN1	SES1	secernin 1	protein-coding
peak2810	chr7	4498508	4498637	+	1	NA	Intergenic	AluJo|SINE|Alu	-223358	NM_001037165	221937	Hs.487393	NM_001037165	ENSG00000164916	FOXK1	FOXK1L	forkhead box K1	protein-coding
peak214	chr1	201226262	201226268	+	1	NA	Intergenic	(AAGTG)n|Simple_repeat|Simple_repeat	-26315	NM_000299	5317	Hs.497350	NM_000299	ENSG00000081277	PKP1	B6P	plakophilin 1	protein-coding
peak2928	chr7	105678834	105679004	+	1	NA	Intergenic	L2a|LINE|L2	73872	NM_182715	6856	Hs.80919	NM_006754	ENSG00000008282	SYPL1	H-SP1|SYPL	synaptophysin like 1	protein-coding
peak2832	chr7	47986012	47986314	+	1	NA	intron (NM_138295, intron 1 of 56)	(CA)n|Simple_repeat|Simple_repeat	1925	NM_138295	168507	Hs.195979	NM_138295	ENSG00000158683	PKD1L1	HTX8|PRO19563	polycystin 1 like 1, transient receptor potential channel interacting	protein-coding
peak2984	chr7	157558832	157559151	+	1	NA	intron (NM_130842, intron 11 of 21)	(TCCA)n|Simple_repeat|Simple_repeat	-88286	NR_038966	100506585	Hs.661265	NR_038966	ENSG00000233038	LOC100506585	-	uncharacterized LOC100506585	ncRNA
peak1196	chr16	46412250	46412758	+	1	NA	Intergenic	HSATII|Satellite|Satellite	190505	NR_026556	124149	Hs.97414	NM_001004299		ANKRD26P1	-	ankyrin repeat domain 26 pseudogene 1	pseudo
peak1570	chr19	16242267	16242948	+	1	NA	intron (NM_005370, intron 7 of 7)	(TGGA)n|Simple_repeat|Simple_repeat	-2231	NM_001291274	84941	Hs.631617	NM_032855	ENSG00000196684	HSH2D	ALX|HSH2	hematopoietic SH2 domain containing	protein-coding
peak2729	chr6	74307344	74307522	+	1	NA	intron (NM_012434, intron 10 of 10)	AluJb|SINE|Alu	56304	NM_012434	26503	Hs.597422	NM_012434	ENSG00000119899	SLC17A5	AST|ISSD|NSD|SD|SIALIN|SIASD|SLD	solute carrier family 17 member 5	protein-coding
peak2912	chr7	94833954	94834181	+	1	NA	intron (NM_001166160, intron 7 of 19)	(CA)n|Simple_repeat|Simple_repeat	119951	NM_000446	5444	Hs.370995	NM_000446	ENSG00000005421	PON1	ESA|MVCD5|PON	paraoxonase 1	protein-coding
peak1846	chr2	129304139	129304510	+	1	NA	Intergenic	(TCCA)n|Simple_repeat|Simple_repeat	-228153	NM_004807	9394	Hs.512841	NM_004807	ENSG00000136720	HS6ST1	HH15|HS6ST	heparan sulfate 6-O-sulfotransferase 1	protein-coding
peak1148	chr16	33896045	33900888	+	1	NA	Intergenic	HSATII|Satellite|Satellite	326622	NR_130771	104644205	Hs.742548	NR_130771		ENPP7P13	DUNQU1	ectonucleotide pyrophosphatase/phosphodiesterase 7 pseudogene 13	pseudo
peak115	chr1	31172848	31173039	+	1	NA	Intergenic	(TCCA)n|Simple_repeat|Simple_repeat	-18676	NR_034182	100129196	Hs.659751	NR_034182	ENSG00000186056	MATN1-AS1	-	MATN1 antisense RNA 1	ncRNA
peak130	chr1	44430596	44430763	+	1	NA	intron (NM_014652, intron 15 of 19)	intron (NM_014652, intron 15 of 19)	-4974	NM_001319165	1802	Hs.632398	NM_001384	ENSG00000132768	DPH2	DPH2L2	DPH2 homolog	protein-coding
peak973	chr14	106199910	106200330	+	1	NA	Intergenic	(CACAT)n|Simple_repeat|Simple_repeat	-60976	NR_046211	2003	Hs.744419	NR_046211		ELK2AP	ELK2|ELK2.1|ELK2P1	ELK2A, member of ETS oncogene family, pseudogene	pseudo
peak669	chr12	5974674	5974760	+	1	NA	intron (NM_001278596, intron 3 of 25)	HAL1-2a_MD|LINE|L1	79708	NM_001278596	57101	Hs.148970	NM_020373	ENSG00000047617	ANO2	C12orf3|TMEM16B	anoctamin 2	protein-coding
peak1353	chr17	21266425	21266744	+	1	NA	Intergenic	(TGGA)n|Simple_repeat|Simple_repeat	-13115	NM_021012	3768	Hs.200629	NM_021012	ENSG00000184185	KCNJ12	IRK-2|IRK2|KCNJN1|Kir2.2|Kir2.2v|hIRK|hIRK1|hkir2.2x|kcnj12x	potassium voltage-gated channel subfamily J member 12	protein-coding
peak711	chr12	95765275	95765302	+	1	NA	Intergenic	AluSg|SINE|Alu	61589	NR_037456	100500802		NR_037456	ENSG00000265917	MIR3685	-	microRNA 3685	ncRNA
peak1204	chr16	46420310	46420771	+	1	NA	Intergenic	HSATII|Satellite|Satellite	182469	NR_026556	124149	Hs.97414	NM_001004299		ANKRD26P1	-	ankyrin repeat domain 26 pseudogene 1	pseudo
peak2981	chr7	157449489	157449708	+	1	NA	intron (NM_130842, intron 12 of 21)	(CA)n|Simple_repeat|Simple_repeat	-82484	NR_029689	406945		NR_029689	ENSG00000207960	MIR153-2	MIRN153-2|mir-153-2	microRNA 153-2	ncRNA
peak1844	chr2	127801423	127801697	+	1	NA	Intergenic	(CTCA)n|Simple_repeat|Simple_repeat	38081	NM_001320634	274	Hs.193163	NM_004305	ENSG00000136717	BIN1	AMPH2|AMPHL|CNM2|SH3P9	bridging integrator 1	protein-coding
peak1482	chr18	60758574	60758722	+	1	NA	Intergenic	(TG)n|Simple_repeat|Simple_repeat	227965	NM_000657	596	Hs.150749	NM_000633	ENSG00000171791	BCL2	Bcl-2|PPP1R50	BCL2, apoptosis regulator	protein-coding
peak2538	chr4	180584834	180584987	+	1	NA	Intergenic	Intergenic	1495392	NR_033918	728081	Hs.535735	NR_033918	ENSG00000248197	LINC00290	NCRNA00290	long intergenic non-protein coding RNA 290	ncRNA
peak1865	chr2	147094500	147094654	+	1	NA	Intergenic	AluSz6|SINE|Alu	-250048	NR_026904	728773	Hs.334462	NR_026904		PABPC1P2	PABP2|PABP4|PABPCP2|PABPCP4	poly(A) binding protein cytoplasmic 1 pseudogene 2	pseudo
peak3146	chr8	143706914	143707229	+	1	NA	Intergenic	HAL1-2a_MD|LINE|L1	-11238	NM_015193	23237	Hs.40888	NM_015193	ENSG00000198576	ARC	Arg3.1|hArc	activity regulated cytoskeleton associated protein	protein-coding
peak2109	chr21	38977440	38977680	+	1	NA	Intergenic	(TCCA)n|Simple_repeat|Simple_repeat	184959	NM_130438	1859	Hs.368240	NM_001396	ENSG00000157540	DYRK1A	DYRK|DYRK1|HP86|MNB|MNBH|MRD7	dual specificity tyrosine phosphorylation regulated kinase 1A	protein-coding
peak910	chr14	91254300	91254401	+	1	NA	intron (NM_001010854, intron 1 of 19)	AluSx|SINE|Alu	28411	NM_001010854	145567	Hs.655697	NM_001010854	ENSG00000165914	TTC7B	TTC7L1|c14_5685	tetratricopeptide repeat domain 7B	protein-coding
peak2512	chr4	103681157	103681338	+	1	NA	intron (NM_005908, intron 1 of 16)	(CA)n|Simple_repeat|Simple_repeat	904	NM_005908	4126	Hs.480415	NM_005908	ENSG00000109323	MANBA	MANB1	mannosidase beta	protein-coding
peak1683	chr2	3141982	3142479	+	1	NA	Intergenic	Intergenic	-12432	NR_110228	101927554	Hs.638446	NR_110228	ENSG00000234423	LINC01250	-	long intergenic non-protein coding RNA 1250	ncRNA
peak2792	chr7	448015	448341	+	1	NA	Intergenic	(TCCA)n|Simple_repeat|Simple_repeat	28787	NR_033960	442497	Hs.704269	NR_033960	ENSG00000249574	LOC442497	-	uncharacterized LOC442497	ncRNA
peak483	chr10	121153570	121153737	+	1	NA	intron (NM_005308, intron 3 of 15)	(TG)n|Simple_repeat|Simple_repeat	16169	NR_039829	100616398		NR_039829	ENSG00000265719	MIR4681	-	microRNA 4681	ncRNA
peak832	chr13	77058910	77059067	+	1	NA	Intergenic	(CA)n|Simple_repeat|Simple_repeat	401552	NM_138444	115207	Hs.644125	NM_138444	ENSG00000178695	KCTD12	C13orf2|PFET1|PFETIN	potassium channel tetramerization domain containing 12	protein-coding
peak2151	chr21	44756905	44757086	+	1	NA	Intergenic	(CACCAT)n|Simple_repeat|Simple_repeat	-5076	NR_103713	100126693	Hs.473952	NR_103713		LINC00322	C21orf136|NCRNA00322	long intergenic non-protein coding RNA 322	ncRNA
peak1047	chr15	94594842	94595067	+	1	NA	intron (NR_120320, intron 2 of 8)	(CA)n|Simple_repeat|Simple_repeat	56213	NR_120320	101927112	Hs.134687	NR_120320	ENSG00000259724	LINC01581	-	long intergenic non-protein coding RNA 1581	ncRNA
peak1619	chr19	35789225	35789627	+	1	NA	intron (NM_080600, intron 4 of 11)	intron (NM_080600, intron 4 of 11)	6437	NM_080600	4099	Hs.643440	NM_002361	ENSG00000105695	MAG	GMA|S-MAG|SIGLEC-4A|SIGLEC4A|SPG75	myelin associated glycoprotein	protein-coding
peak255	chr1	229284978	229285384	+	1	NA	Intergenic	Intergenic	25367	NR_039659	100616234		NR_039659	ENSG00000283468	MIR4454	-	microRNA 4454	ncRNA
peak3390	chrY	13659113	13659484	+	1	NA	Intergenic	(GAATG)n|Satellite|Satellite	874091	NR_033667	352887	Hs.546221	NR_033667	ENSG00000206159	GYG2P1	GYG2P	glycogenin 2 pseudogene 1	pseudo
peak2685	chr6	440446	440627	+	1	NA	Intergenic	Intergenic	48797	NR_046000	3662	Hs.401013	NM_002460	ENSG00000137265	IRF4	LSIRF|MUM1|NF-EM5|SHEP8	interferon regulatory factor 4	protein-coding
peak1999	chr20	33813232	33813399	+	1	NA	intron (NM_001355008, intron 3 of 14)	intron (NM_001355008, intron 3 of 14)	-1224	NM_006690	10893	Hs.715494	NM_006690	ENSG00000125966	MMP24	MMP-24|MMP25|MT-MMP 5|MT-MMP5|MT5-MMP|MT5MMP|MTMMP5	matrix metallopeptidase 24	protein-coding
peak62	chr1	10246879	10247046	+	1	NA	Intergenic	(CA)n|Simple_repeat|Simple_repeat	-23802	NM_183416	23095	Hs.97858	NM_015074	ENSG00000054523	KIF1B	CMT2|CMT2A|CMT2A1|HMSNII|KLP|NBLST1	kinesin family member 1B	protein-coding
peak2187	chr22	26542988	26543171	+	1	NA	Intergenic	(TGGA)n|Simple_repeat|Simple_repeat	-22361	NM_001184777	23544	Hs.194766	NM_021115	ENSG00000100095	SEZ6L	-	seizure related 6 homolog like	protein-coding
peak85	chr1	18642060	18642274	+	1	NA	intron (NM_032880, intron 3 of 9)	(TGGA)n|Simple_repeat|Simple_repeat	-165257	NM_152375	127707	Hs.406913	NM_152375	ENSG00000179023	KLHDC7A	-	kelch domain containing 7A	protein-coding
peak2302	chr3	11099260	11099427	+	1	NA	Intergenic	(TGGA)n|Simple_repeat|Simple_repeat	-38433	NR_046647	100874090	Hs.628542	NR_046647	ENSG00000232287	SLC6A1-AS1	-	SLC6A1 antisense RNA 1	ncRNA
peak363	chr10	39130757	39132567	+	1	NA	Intergenic	(GAATG)n|Satellite|Satellite	141935	NR_045000	399746	Hs.742607	NR_045000		ACTR3BP5	FKSG74	ACTR3B pseudogene 5	pseudo
peak613	chr11	70217373	70217726	+	1	NA	intron (NM_177423, intron 21 of 25)	intron (NM_177423, intron 21 of 25)	-27063	NM_138565	2017	Hs.596164	NM_005231	ENSG00000085733	CTTN	EMS1	cortactin	protein-coding
peak1609	chr19	31955489	31956458	+	1	NA	Intergenic	(TG)n|Simple_repeat|Simple_repeat	-115542	NM_020856	57616	Hs.278436	NM_020856	ENSG00000121297	TSHZ3	TSH3|ZNF537	teashirt zinc finger homeobox 3	protein-coding
peak71	chr1	11100879	11101131	+	1	NA	intron (NM_006610, intron 6 of 10)	(TGGA)n|Simple_repeat|Simple_repeat	6291	NM_006610	10747	Hs.655645	NM_006610	ENSG00000009724	MASP2	MAP19|MASP-2|MASP1P1|sMAP	mannan binding lectin serine peptidase 2	protein-coding
peak1468	chr18	33390714	33390875	+	1	NA	Intergenic	(TG)n|Simple_repeat|Simple_repeat	94095	NR_029616	406963		NR_029616	ENSG00000207797	MIR187	MIRN187|miR-187|miRNA187	microRNA 187	ncRNA
peak154	chr1	64814907	64815361	+	1	NA	Intergenic	(TG)n|Simple_repeat|Simple_repeat	-121342	NM_020925	57685	Hs.443891	NM_020925	ENSG00000158966	CACHD1	-	cache domain containing 1	protein-coding
peak2473	chr4	49134413	49134683	+	1	NA	Intergenic	(CATTC)n|Satellite|Satellite	145889	NM_001286791	80157	Hs.479703	NM_025087	ENSG00000109182	CWH43	CWH43-C|PGAP2IP	cell wall biogenesis 43 C-terminal homolog	protein-coding
peak1896	chr2	219246588	219246744	+	1	NA	promoter-TSS (NM_000578)	promoter-TSS (NM_000578)	-86	NM_000578	6556	Hs.591607	NM_000578	ENSG00000018280	SLC11A1	LSH|NRAMP|NRAMP1	solute carrier family 11 member 1	protein-coding
peak538	chr11	1573203	1573371	+	1	NA	Intergenic	(TCCA)n|Simple_repeat|Simple_repeat	19863	NM_004420	1850	Hs.41688	NM_004420	ENSG00000184545	DUSP8	C11orf81|HB5|HVH-5|HVH8	dual specificity phosphatase 8	protein-coding
peak2067	chr20	60257190	60257473	+	1	NA	intron (NM_001252339, intron 1 of 14)	(TGGA)n|Simple_repeat|Simple_repeat	37473	NR_147702	100128310	Hs.683806	NR_147702	ENSG00000179253	LOC100128310	-	uncharacterized LOC100128310	ncRNA
peak1440	chr18	2774452	2774619	+	1	NA	intron (NM_015295, intron 41 of 47)	AluJb|SINE|Alu	-72493	NM_032048	84034	Hs.532815	NM_032048	ENSG00000132205	EMILIN2	EMILIN-2|FOAP-10	elastin microfibril interfacer 2	protein-coding
peak430	chr10	65030297	65030467	+	1	NA	intron (NM_001322258, intron 2 of 24)	AluJb|SINE|Alu	-1399	NM_001318153	221037	Hs.413416	NM_004241	ENSG00000171988	JMJD1C	KDM3C|TRIP-8|TRIP8	jumonji domain containing 1C	protein-coding
peak2881	chr7	61979416	61979544	+	1	NA	Intergenic	ALR/Alpha|Satellite|centr	784954	NR_003952	643955	Hs.583308	NR_003952	ENSG00000185037	ZNF733P	ZNF733	zinc finger protein 733, pseudogene	pseudo
peak224	chr1	205198189	205198356	+	1	NA	intron (NM_001242925, intron 1 of 4)	intron (NM_001242925, intron 1 of 4)	213	NM_001242925	9911	Hs.6360	NM_014858	ENSG00000133069	TMCC2	HUCEP11	transmembrane and coiled-coil domain family 2	protein-coding
peak2425	chr4	7545045	7545272	+	1	NA	intron (NM_020777, intron 3 of 26)	(TCCA)n|Simple_repeat|Simple_repeat	83403	NR_036238	100422826		NR_036238	ENSG00000266690	MIR4274	-	microRNA 4274	ncRNA
peak2263	chr22	48756925	48757106	+	1	NA	Intergenic	(TGGA)n|Simple_repeat|Simple_repeat	86839	NR_036172	100422916		NR_036172	ENSG00000266508	MIR3201	-	microRNA 3201	ncRNA
peak507	chr10	130614624	130614790	+	1	NA	Intergenic	(TGGA)n|Simple_repeat|Simple_repeat	-96390	NR_148990	728327	Hs.454452	NR_148990	ENSG00000224190	LOC728327	-	uncharacterized LOC728327	ncRNA
peak3418	chrY	13684692	13684998	+	1	NA	Intergenic	(GAATG)n|Satellite|Satellite	848544	NR_033667	352887	Hs.546221	NR_033667	ENSG00000206159	GYG2P1	GYG2P	glycogenin 2 pseudogene 1	pseudo
peak707	chr12	80033549	80033773	+	1	NA	intron (NM_001354733, intron 2 of 4)	(CATTC)n|Simple_repeat|Simple_repeat	50699	NM_001354732	5074	Hs.643130	NM_002583	ENSG00000177425	PAWR	PAR4|Par-4	pro-apoptotic WT1 regulator	protein-coding
peak2288	chr22	49870714	49871399	+	1	NA	intron (NR_110523, intron 1 of 4)	(TGGA)n|Simple_repeat|Simple_repeat	66058	NR_037440	100500882		NR_037440	ENSG00000264139	MIR3667	-	microRNA 3667	ncRNA
peak344	chr10	38813076	38813991	+	1	NA	Intergenic	(GAATG)n|Satellite|Satellite	96459	NR_024497	399744	Hs.497951	NM_001013665		LINC00999	-	long intergenic non-protein coding RNA 999	ncRNA
peak2922	chr7	100774439	100774607	+	1	NA	intron (NM_000602, intron 3 of 8)	AluSx|SINE|Alu	4153	NM_000602	5054	Hs.414795	NM_000602	ENSG00000106366	SERPINE1	PAI|PAI-1|PAI1|PLANH1	serpin family E member 1	protein-coding
peak585	chr11	51576908	51576956	+	1	NA	Intergenic	ALR/Alpha|Satellite|centr	61650	NM_001004703	119749	Hs.553564	NM_001004703	ENSG00000185926	OR4C46	-	olfactory receptor family 4 subfamily C member 46	protein-coding
peak1768	chr2	71804365	71804750	+	1	NA	intron (NM_001130455, intron 30 of 54)	(CA)n|Simple_repeat|Simple_repeat	110725	NM_001130986	8291	Hs.252180	NM_003494	ENSG00000135636	DYSF	FER1L1|LGMD2B|MMD1	dysferlin	protein-coding
peak1975	chr20	23434577	23434848	+	1	NA	Intergenic	(CA)n|Simple_repeat|Simple_repeat	-1230	NM_080830	140880	Hs.128100	NM_080830	ENSG00000125831	CST11	CST8L|CTES2|SC13|dJ322G13.6	cystatin 11	protein-coding
peak2408	chr4	4795078	4795305	+	1	NA	Intergenic	HAL1-2a_MD|LINE|L1	31704	NR_125892	101928279	Hs.586152	NR_125892		LOC101928279	-	uncharacterized LOC101928279	ncRNA
peak2130	chr21	43114267	43114477	+	1	NA	intron (NR_024367, intron 2 of 2)	(TCCA)n|Simple_repeat|Simple_repeat	14910	NR_024367	54090	Hs.570442	NR_024367		LINC00111	C21orf21|NCRNA00111	long intergenic non-protein coding RNA 111	ncRNA
peak2296	chr22	50778876	50779094	+	1	NA	Intergenic	(TG)n|Simple_repeat|Simple_repeat	-2761	NM_001351645	9701	Hs.449098	NM_014678	ENSG00000100239	PPP6R2	KIAA0685|PP6R2|SAP190|SAPS2	protein phosphatase 6 regulatory subunit 2	protein-coding
peak2021	chr20	47078526	47078708	+	1	NA	Intergenic	(GGATG)n|Simple_repeat|Simple_repeat	89963	NR_026958	284749	Hs.299080	NR_026958	ENSG00000235621	LINC00494	-	long intergenic non-protein coding RNA 494	ncRNA
peak3013	chr8	6459107	6459363	+	1	NA	intron (NM_001322042, intron 12 of 14)	(CA)n|Simple_repeat|Simple_repeat	20506	NR_107022	102465861		NR_107022	ENSG00000276580	MIR8055	hsa-mir-8055	microRNA 8055	ncRNA
peak508	chr10	132005332	132005908	+	1	NA	Intergenic	(CA)n|Simple_repeat|Simple_repeat	70947	NM_001321980	10539	Hs.42644	NM_006541	ENSG00000108010	GLRX3	GLRX4|GRX3|GRX4|PICOT|TXNL2|TXNL3	glutaredoxin 3	protein-coding
peak1764	chr2	67441841	67442015	+	1	NA	intron (NR_110568, intron 1 of 3)	(CA)n|Simple_repeat|Simple_repeat	523	NR_038844	644838	Hs.145561	NR_038844	ENSG00000236780	LINC01829	-	long intergenic non-protein coding RNA 1829	ncRNA
peak541	chr11	1883083	1883435	+	1	NA	intron (NM_002339, intron 1 of 10)	(TGGA)n|Simple_repeat|Simple_repeat	-2493	NR_036185	100423021		NR_036185	ENSG00000264493	MIR4298	-	microRNA 4298	ncRNA
peak2401	chr4	3568973	3569239	+	1	NA	Intergenic	(CA)n|Simple_repeat|Simple_repeat	-9490	NR_040045	285492	Hs.145563	NM_173661		LINC00955	-	long intergenic non-protein coding RNA 955	ncRNA
peak566	chr11	17732166	17732334	+	1	NA	Intergenic	Intergenic	-8860	NM_002478	4654	Hs.181768	NM_002478	ENSG00000129152	MYOD1	MYF3|MYOD|PUM|bHLHc1	myogenic differentiation 1	protein-coding
peak3518	chrY	13865635	13866098	+	1	NA	Intergenic	(GAATG)n|Satellite|Satellite	667523	NR_033667	352887	Hs.546221	NR_033667	ENSG00000206159	GYG2P1	GYG2P	glycogenin 2 pseudogene 1	pseudo
peak1593	chr19	27737470	27737822	+	1	NA	Intergenic	ALR/Alpha|Satellite|centr	-546693	NR_110691	101927151	Hs.567934	NR_110687	ENSG00000267575	LOC101927151	-	uncharacterized LOC101927151	ncRNA
peak3000	chr8	1236791	1236958	+	1	NA	intron (NM_001346810, intron 3 of 14)	intron (NM_001346810, intron 3 of 14)	13949	NR_111948	286083	Hs.382131	NR_033895	ENSG00000275427	LOC286083	-	uncharacterized LOC286083	ncRNA
peak612	chr11	70040835	70041316	+	1	NA	Intergenic	(TGGA)n|Simple_repeat|Simple_repeat	-8194	NM_003824	8772	Hs.86131	NM_003824	ENSG00000168040	FADD	GIG3|MORT1	Fas associated via death domain	protein-coding
peak3214	chr9	93456733	93457164	+	1	NA	Intergenic	(TG)n|Simple_repeat|Simple_repeat	-51561	NM_017594	54769	Hs.165636	NM_017594	ENSG00000165023	DIRAS2	Di-Ras2	DIRAS family GTPase 2	protein-coding
peak1981	chr20	25582214	25582456	+	1	NA	Intergenic	(CA)n|Simple_repeat|Simple_repeat	-16168	NM_025176	22981	Hs.631508	NM_025176	ENSG00000101004	NINL	NLP	ninein like	protein-coding
peak1464	chr18	28552728	28552888	+	1	NA	Intergenic	(CA)n|Simple_repeat|Simple_repeat	69973	NM_001941	1825	Hs.41690	NM_001941	ENSG00000134762	DSC3	CDHF3|DSC|DSC1|DSC2|DSC4|HT-CP	desmocollin 3	protein-coding
peak1391	chr17	63234777	63234918	+	1	NA	Intergenic	Intergenic	101391	NM_001081955	8787	Hs.664380	NM_003835	ENSG00000108370	RGS9	PERRS|RGS9L	regulator of G protein signaling 9	protein-coding
peak1666	chr2	605323	605490	+	1	NA	Intergenic	(CA)n|Simple_repeat|Simple_repeat	47205	NR_136169	105373352		NR_136168		LOC105373352	-	uncharacterized LOC105373352	ncRNA
peak499	chr10	128815009	128815189	+	1	NA	intron (NM_001380, intron 12 of 51)	(CA)n|Simple_repeat|Simple_repeat	179323	NM_001039762	642938	Hs.613882	NM_001039762	ENSG00000188916	FAM196A	C10orf141|INSYN2	family with sequence similarity 196 member A	protein-coding
peak1160	chr16	34188074	34188284	+	1	NA	Intergenic	HSATII|Satellite|Satellite	216583	NR_002837	606551	Hs.646441	NR_002837		UBE2MP1	-	ubiquitin conjugating enzyme E2 M pseudogene 1	pseudo
peak3082	chr8	95245613	95245791	+	1	NA	Intergenic	(CA)n|Simple_repeat|Simple_repeat	-16171	NM_001144663	1015	Hs.591853	NM_004063	ENSG00000079112	CDH17	CDH16|HPT-1|HPT1	cadherin 17	protein-coding
peak230	chr1	209702702	209702876	+	1	NA	Intergenic	(CA)n|Simple_repeat|Simple_repeat	-54256	NM_020439	57172	Hs.199068	NM_020439	ENSG00000008118	CAMK1G	CLICK3|CLICKIII|VWS1|dJ272L16.1	calcium/calmodulin dependent protein kinase IG	protein-coding
peak3057	chr8	42527184	42527238	+	1	NA	Intergenic	AluSq2|SINE|Alu	-25308	NM_001347717	1142	Hs.654576	NM_000749	ENSG00000147432	CHRNB3	-	cholinergic receptor nicotinic beta 3 subunit	protein-coding
peak516	chr10	133502347	133502539	+	1	NA	Intergenic	(TGGA)n|Simple_repeat|Simple_repeat	120092	NR_038365	399827	Hs.523353	NM_001001677	ENSG00000189275	LINC01164	-	long intergenic non-protein coding RNA 1164	ncRNA
peak3128	chr8	142668246	142668514	+	1	NA	Intergenic	(CAT)n|Simple_repeat|Simple_repeat	-151050	NR_102364	389690	Hs.689547	NM_207414	ENSG00000226807	MROH5	-	maestro heat like repeat family member 5	protein-coding
peak3123	chr8	140765500	140765680	+	1	NA	intron (NM_001321646, intron 20 of 21)	(TCCA)n|Simple_repeat|Simple_repeat	-50291	NR_104210	51305	Hs.493037	NM_001282534	ENSG00000169427	KCNK9	K2p9.1|KT3.2|TASK-3|TASK3	potassium two pore domain channel subfamily K member 9	protein-coding
peak50	chr1	7714572	7714805	+	1	NA	intron (NM_001349608, intron 6 of 21)	(CA)n|Simple_repeat|Simple_repeat	-15102	NM_001349621	23261	Hs.397705	NM_015215	ENSG00000171735	CAMTA1	CANPMR	calmodulin binding transcription activator 1	protein-coding
peak1302	chr16	86693044	86693212	+	1	NA	Intergenic	(TCCA)n|Simple_repeat|Simple_repeat	62437	NR_135181	101928614	Hs.399823	NR_135181	ENSG00000260026	LINC02189	-	long intergenic non-protein coding RNA 2189	ncRNA
peak2506	chr4	82310161	82310258	+	1	NA	Intergenic	AluJb|SINE|Alu	82873	NM_001300735	153020	Hs.591696	NM_152545	ENSG00000138670	RASGEF1B	GPIG4	RasGEF domain family member 1B	protein-coding
peak310	chr10	13217104	13217253	+	1	NA	intron (NM_018518, intron 5 of 19)	AluSz6|SINE|Alu	13624	NM_182751	55388	Hs.198363	NM_018518	ENSG00000065328	MCM10	CNA43|DNA43|PRO2249	minichromosome maintenance 10 replication initiation factor	protein-coding
peak54	chr1	8661706	8661921	+	1	NA	intron (NM_001042681, intron 4 of 22)	(CA)n|Simple_repeat|Simple_repeat	-106840	NR_132752	106632271		NR_132752		SNORD128	ZL43	small nucleolar RNA, C/D box 128	snoRNA
peak3093	chr8	120056910	120057074	+	1	NA	intron (NM_001324095, intron 3 of 7)	AluSz|SINE|Alu	-22432	NM_006438	10584	Hs.176615	NM_006438	ENSG00000184374	COLEC10	3MC3|CL-34|CLL1	collectin subfamily member 10	protein-coding
peak133	chr1	46622910	46623051	+	1	NA	intron (NM_001303427, intron 1 of 9)	AluJb|SINE|Alu	17593	NM_001328648	8503	Hs.655387	NM_003629	ENSG00000117461	PIK3R3	p55|p55-GAMMA|p55PIK	phosphoinositide-3-kinase regulatory subunit 3	protein-coding
peak2780	chr6	168670640	168671293	+	1	NA	Intergenic	(CA)n|Simple_repeat|Simple_repeat	27348	NR_110870	101929420	Hs.571211	NR_110870	ENSG00000234647	LOC101929420	-	uncharacterized LOC101929420	ncRNA
peak2639	chr5	137236729	137236927	+	1	NA	intron (NM_001300921, intron 5 of 14)	AluSp|SINE|Alu	11703	NM_001258449	27039	Hs.716884	NM_014386	ENSG00000078795	PKD2L2	TRPP5	polycystin 2 like 2, transient receptor potential cation channel	protein-coding
peak1114	chr16	26768156	26768749	+	1	NA	Intergenic	(TGGA)n|Simple_repeat|Simple_repeat	-309767	NM_001145545	162083	Hs.120831	NM_182831		C16orf82	TNT	chromosome 16 open reading frame 82	protein-coding
peak2407	chr4	4697340	4697507	+	1	NA	intron (NR_037888, intron 4 of 5)	(TCCA)n|Simple_repeat|Simple_repeat	31370	NR_145783	109623454		NR_145783		SNORD162	-	small nucleolar RNA, C/D box 162	snoRNA
peak792	chr13	20704829	20705161	+	1	NA	Intergenic	Intergenic	28155	NR_126380	104355137	Hs.578016	NR_126380	ENSG00000236076	LINC01072	-	long intergenic non-protein coding RNA 1072	ncRNA
peak447	chr10	80964588	80964793	+	1	NA	intron (NM_020338, intron 5 of 24)	(TGGA)n|Simple_repeat|Simple_repeat	135898	NM_020338	57178	Hs.193118	NM_020338	ENSG00000108175	ZMIZ1	MIZ|RAI17|TRAFIP10|ZIMP10	zinc finger MIZ-type containing 1	protein-coding
peak3501	chrY	13854585	13854595	+	1	NA	Intergenic	(GAATG)n|Satellite|Satellite	678799	NR_033667	352887	Hs.546221	NR_033667	ENSG00000206159	GYG2P1	GYG2P	glycogenin 2 pseudogene 1	pseudo
peak3191	chr9	86820985	86821190	+	1	NA	Intergenic	(TG)n|Simple_repeat|Simple_repeat	134607	NR_037638	64078	Hs.535966	NM_022127	ENSG00000197506	SLC28A3	CNT3	solute carrier family 28 member 3	protein-coding
peak1336	chr17	7718855	7719061	+	1	NA	intron (NM_020877, intron 63 of 85)	(CA)n|Simple_repeat|Simple_repeat	-24266	NM_001348716	23135	Hs.223678	NM_001080424	ENSG00000132510	KDM6B	JMJD3	lysine demethylase 6B	protein-coding
peak2693	chr6	11427706	11427897	+	1	NA	Intergenic	Intergenic	-45220	NR_073131	4739	Hs.37982	NM_006403	ENSG00000111859	NEDD9	CAS-L|CAS2|CASL|CASS2|HEF1	neural precursor cell expressed, developmentally down-regulated 9	protein-coding
peak530	chr10	135046462	135046677	+	1	NA	Intergenic	AluSg|SINE|Alu	2791	NM_003577	8433	Hs.458406	NM_003577	ENSG00000171794	UTF1	-	undifferentiated embryonic cell transcription factor 1	protein-coding
peak3423	chrY	13691876	13692165	+	1	NA	Intergenic	(GAATG)n|Satellite|Satellite	841369	NR_033667	352887	Hs.546221	NR_033667	ENSG00000206159	GYG2P1	GYG2P	glycogenin 2 pseudogene 1	pseudo
peak1715	chr2	15921066	15921254	+	1	NA	Intergenic	(TG)n|Simple_repeat|Simple_repeat	90254	NR_110201	101926966	Hs.502835	NR_110201	ENSG00000231031	LINC01804	-	long intergenic non-protein coding RNA 1804	ncRNA
peak569	chr11	26080301	26080503	+	1	NA	Intergenic	L1M1|LINE|L1	-130268	NM_001313726	63982	Hs.91791	NM_031418	ENSG00000134343	ANO3	C11orf25|DYT23|DYT24|GENX-3947|TMEM16C	anoctamin 3	protein-coding
peak640	chr11	112125656	112125999	+	1	NA	intron (NM_001145024, intron 2 of 3)	(TG)n|Simple_repeat|Simple_repeat	-5161	NR_133566	100132686	Hs.650455	NR_133566	ENSG00000268472	LOC100132686	-	uncharacterized LOC100132686	ncRNA
peak849	chr13	109946758	109947246	+	1	NA	Intergenic	(CA)n|Simple_repeat|Simple_repeat	-106041	NR_126361	104326054	Hs.569298	NR_126361	ENSG00000229792	LINC00399	TCONS_00021596	long intergenic non-protein coding RNA 399	ncRNA
peak1614	chr19	34548117	34548419	+	1	NA	Intergenic	(TGGA)n|Simple_repeat|Simple_repeat	-115084	NM_015578	26065	Hs.744009	NM_015578	ENSG00000257103	LSM14A	C19orf13|FAM61A|RAP55|RAP55A	LSM14A, mRNA processing body assembly factor	protein-coding
peak2900	chr7	71878348	71878506	+	1	NA	Intergenic	(CA)n|Simple_repeat|Simple_repeat	-1067	NM_031468	83698	Hs.592750	NM_031468	ENSG00000183166	CALN1	CABP8	calneuron 1	protein-coding
peak2171	chr22	17700446	17700559	+	1	NA	promoter-TSS (NM_001282228)	promoter-TSS (NM_001282228)	-27	NM_001282229	51816	Hs.170310	NM_017424	ENSG00000093072	ADA2	ADGF|CECR1|IDGFL|PAN|SNEDS	adenosine deaminase 2	protein-coding
peak276	chr1	249184767	249184946	+	1	NA	Intergenic	(CA)n|Simple_repeat|Simple_repeat	-15586	NM_001017434	267002	Hs.602037	NM_170725	ENSG00000185220	PGBD2	-	piggyBac transposable element derived 2	protein-coding
peak37	chr1	5459205	5459497	+	1	NA	Intergenic	(TGGA)n|Simple_repeat|Simple_repeat	-164780	NR_039612
peak734	chr12	111486883	111487100	+	1	NA	intron (NM_015267, intron 1 of 21)	(TCCA)n|Simple_repeat|Simple_repeat	15163	NM_015267	23316	Hs.124953	NM_015267	ENSG00000111249	CUX2	CDP2|CUTL2	cut like homeobox 2	protein-coding
peak1750	chr2	47106782	47107070	+	1	NA	Intergenic	(TGGA)n|Simple_repeat|Simple_repeat	36081	NM_001171506	90411	Hs.662152	NM_139279	ENSG00000180398	MCFD2	F5F8D|F5F8D2|LMAN1IP|SDNSF	multiple coagulation factor deficiency 2	protein-coding
peak1423	chr17	77116424	77116733	+	1	NA	intron (NM_001350453, intron 2 of 12)	(TGGA)n|Simple_repeat|Simple_repeat	45559	NM_001042573	64772	Hs.29288	NM_022759	ENSG00000167280	ENGASE	-	endo-beta-N-acetylglucosaminidase	protein-coding
peak2880	chr7	61971073	61971312	+	1	NA	Intergenic	ALR/Alpha|Satellite|centr	793242	NR_003952	643955	Hs.583308	NR_003952	ENSG00000185037	ZNF733P	ZNF733	zinc finger protein 733, pseudogene	pseudo
peak2327	chr3	58118635	58118830	+	1	NA	intron (NM_001164317, intron 27 of 46)	(TCCA)n|Simple_repeat|Simple_repeat	37630	NR_135534	105377105	Hs.613914	NR_135534	ENSG00000244161	FLNB-AS1	-	FLNB antisense RNA 1	ncRNA
peak229	chr1	208322459	208322937	+	1	NA	intron (NM_025179, intron 3 of 31)	(TG)n|Simple_repeat|Simple_repeat	94967	NM_025179	5362	Hs.497626	NM_025179	ENSG00000076356	PLXNA2	OCT|PLXN2	plexin A2	protein-coding
peak2183	chr22	25029556	25029792	+	1	NA	intron (NR_024494, intron 1 of 6)	(TG)n|Simple_repeat|Simple_repeat	792	NR_024494	644165	Hs.531306	NR_024494		BCRP3	BCR3|BCRL3|BCRL6	breakpoint cluster region pseudogene 3	pseudo
peak26	chr1	4363042	4363375	+	1	NA	Intergenic	(CATTC)n|Simple_repeat|Simple_repeat	-108903	NR_027088	284661	Hs.278112	NR_027088	ENSG00000235054	LINC01777	-	long intergenic non-protein coding RNA 1777	ncRNA
peak1338	chr17	9130739	9131255	+	1	NA	intron (NM_004822, intron 6 of 6)	(CA)n|Simple_repeat|Simple_repeat	-48562	NR_110828	101928266	Hs.639880	NR_110828	ENSG00000262966	LOC101928266	-	uncharacterized LOC101928266	ncRNA
peak440	chr10	74467260	74467438	+	1	NA	intron (NM_001270680, intron 1 of 7)	intron (NM_001270680, intron 1 of 7)	-13438	NR_039823	100616286		NR_039823	ENSG00000266719	MIR4676	-	microRNA 4676	ncRNA
peak2376	chr3	167594597	167594764	+	1	NA	Intergenic	(TG)n|Simple_repeat|Simple_repeat	-19056	NR_145443	646168	Hs.390443	NR_033843	ENSG00000244227	LRRC77P	LINC01330	leucine rich repeat containing 77, pseudogene	pseudo
peak2510	chr4	94070498	94070687	+	1	NA	intron (NM_001286838, intron 3 of 14)	AluSz|SINE|Alu	-679486	NM_005172	474	Hs.532680	NM_005172	ENSG00000172238	ATOH1	ATH1|HATH1|MATH-1|bHLHa14	atonal bHLH transcription factor 1	protein-coding
peak2740	chr6	112471345	112471516	+	1	NA	intron (NM_001105206, intron 17 of 38)	(CA)n|Simple_repeat|Simple_repeat	-62679	NM_016262	51175	Hs.34851	NM_016262	ENSG00000074935	TUBE1	TUBE|dJ142L7.2	tubulin epsilon 1	protein-coding
peak1287	chr16	85264909	85265076	+	1	NA	Intergenic	(TGGA)n|Simple_repeat|Simple_repeat	-51572	NR_038859	197196	Hs.679002	NM_153238	ENSG00000179219	LINC00311	NCRNA00311|TMEM148	long intergenic non-protein coding RNA 311	ncRNA
peak1731	chr2	29229047	29229379	+	1	NA	intron (NM_199280, intron 6 of 19)	(TG)n|Simple_repeat|Simple_repeat	25049	NM_001321538	165186	Hs.525977	NM_199280	ENSG00000189350	TOGARAM2	FAM179A	TOG array regulator of axonemal microtubules 2	protein-coding
peak2749	chr6	145610031	145610216	+	1	NA	Intergenic	(CA)n|Simple_repeat|Simple_repeat	-445882	NR_038246	100507557	Hs.124537	NR_038244	ENSG00000235652	LOC100507557	-	uncharacterized LOC100507557	ncRNA
peak1576	chr19	17744193	17744563	+	1	NA	intron (NM_001080421, intron 25 of 41)	(TCCA)n|Simple_repeat|Simple_repeat	54630	NM_001080421	23025	Hs.164502	NM_001080421	ENSG00000130477	UNC13A	Munc13-1	unc-13 homolog A	protein-coding
peak2648	chr5	150730391	150730460	+	1	NA	Intergenic	AluJb|SINE|Alu	-3274	NM_181776	153201	Hs.483877	NM_181776	ENSG00000186335	SLC36A2	PAT2|TRAMD1	solute carrier family 36 member 2	protein-coding
peak722	chr12	108181255	108181422	+	1	NA	Intergenic	(CA)n|Simple_repeat|Simple_repeat	13176	NM_203436	121549	Hs.149910	NM_203436	ENSG00000187855	ASCL4	HASH4|bHLHa44	achaete-scute family bHLH transcription factor 4	protein-coding
peak2986	chr7	157632079	157632485	+	1	NA	intron (NM_130842, intron 11 of 21)	(TG)n|Simple_repeat|Simple_repeat	-14995	NR_038966	100506585	Hs.661265	NR_038966	ENSG00000233038	LOC100506585	-	uncharacterized LOC100506585	ncRNA
peak1208	chr16	46426160	46426481	+	1	NA	Intergenic	HSATII|Satellite|Satellite	176689	NR_026556	124149	Hs.97414	NM_001004299		ANKRD26P1	-	ankyrin repeat domain 26 pseudogene 1	pseudo
peak1509	chr19	442250	442479	+	1	NA	intron (NM_012435, intron 1 of 12)	(TGGA)n|Simple_repeat|Simple_repeat	18632	NM_012435	25759	Hs.30965	NM_012435	ENSG00000129946	SHC2	SCK|SHCB|SLI	SHC adaptor protein 2	protein-coding
peak1889	chr2	211436561	211436716	+	1	NA	intron (NM_001875, intron 1 of 37)	(TG)n|Simple_repeat|Simple_repeat	15315	NM_001875	1373	Hs.149252	NM_001875	ENSG00000021826	CPS1	CPSASE1|PHN	carbamoyl-phosphate synthase 1	protein-coding
peak1972	chr20	22634966	22635126	+	1	NA	Intergenic	(CA)n|Simple_repeat|Simple_repeat	30936	NR_146527	105372566	Hs.555065	NR_146527		LINC01747	-	long intergenic non-protein coding RNA 1747	ncRNA
peak1219	chr16	46442687	46444336	+	1	NA	Intergenic	HSATII|Satellite|Satellite	159498	NR_026556	124149	Hs.97414	NM_001004299		ANKRD26P1	-	ankyrin repeat domain 26 pseudogene 1	pseudo
peak1206	chr16	46423310	46423581	+	1	NA	Intergenic	HSATII|Satellite|Satellite	179564	NR_026556	124149	Hs.97414	NM_001004299		ANKRD26P1	-	ankyrin repeat domain 26 pseudogene 1	pseudo
peak2300	chr3	10607577	10607725	+	1	NA	intron (NM_001353564, intron 1 of 20)	(CCCA)n|Simple_repeat|Simple_repeat	53995	NM_001353564	491	Hs.268942	NM_001683	ENSG00000157087	ATP2B2	PMCA2|PMCA2a|PMCA2i	ATPase plasma membrane Ca2+ transporting 2	protein-coding
peak449	chr10	81137486	81137751	+	1	NA	Intergenic	(TG)n|Simple_repeat|Simple_repeat	30398	NM_005729	10105	Hs.381072	NM_005729	ENSG00000108179	PPIF	CYP3|CyP-M|Cyp-D|CypD	peptidylprolyl isomerase F	protein-coding
peak871	chr13	114501314	114501542	+	1	NA	intron (NM_001348663, intron 4 of 7)	(TGGA)n|Simple_repeat|Simple_repeat	-17155	NR_044995	650669	Hs.369201	NM_001039799		GAS6-AS1	-	GAS6 antisense RNA 1	ncRNA
peak3147	chr8	143828361	143828687	+	1	NA	Intergenic	(TGGA)n|Simple_repeat|Simple_repeat	-4695	NM_020427	57152	Hs.103505	NM_020427	ENSG00000126233	SLURP1	ANUP|ARS|ArsB|LY6LS|MDM	secreted LY6/PLAUR domain containing 1	protein-coding
peak3240	chr9	111009838	111010341	+	1	NA	Intergenic	(CACAC)n|Simple_repeat|Simple_repeat	608186	NM_006686	10880	Hs.534390	NM_006686	ENSG00000148156	ACTL7B	Tact1	actin like 7B	protein-coding
peak184	chr1	145057705	145057877	+	1	NA	intron (NM_022359, intron 1 of 6)	AluJb|SINE|Alu	-17796	NM_001350522	9659	Hs.584841	NM_014644	ENSG00000178104	PDE4DIP	CMYA2|MMGL	phosphodiesterase 4D interacting protein	protein-coding
peak1190	chr16	46408522	46408810	+	1	NA	Intergenic	HSATII|Satellite|Satellite	194343	NR_026556	124149	Hs.97414	NM_001004299		ANKRD26P1	-	ankyrin repeat domain 26 pseudogene 1	pseudo
peak2803	chr7	1657974	1658141	+	1	NA	Intergenic	(TG)n|Simple_repeat|Simple_repeat	3951	NR_001288	260341	Hs.534596	NR_001288		TFAMP1	MTTF1|TCF6L1	transcription factor A, mitochondrial pseudogene 1	pseudo
peak1061	chr16	1083967	1084251	+	1	NA	Intergenic	(TCCA)n|Simple_repeat|Simple_repeat	-38647	NM_001172560	6755	Hs.449840	NM_001053	ENSG00000162009	SSTR5	SS-5-R	somatostatin receptor 5	protein-coding
peak1785	chr2	89855292	89856002	+	1	NA	Intergenic	(CATTC)n|Satellite|Satellite	743763	NR_039635	100616399		NR_039635	ENSG00000265510	MIR4436A	mir-4436a	microRNA 4436a	ncRNA
peak2123	chr21	42058180	42058349	+	1	NA	intron (NM_001389, intron 3 of 32)	(CA)n|Simple_repeat|Simple_repeat	-55571	NR_046774	100874326	Hs.679746	NR_046774	ENSG00000233756	DSCAM-IT1	zag4	DSCAM intronic transcript 1	ncRNA
peak1559	chr19	11575330	11575504	+	1	NA	intron (NM_032281, intron 3 of 6)	(CA)n|Simple_repeat|Simple_repeat	16386	NM_032281	1995	Hs.1701	NM_001420	ENSG00000196361	ELAVL3	HUC|HUCL|PLE21	ELAV like RNA binding protein 3	protein-coding
peak1168	chr16	46390542	46390845	+	1	NA	Intergenic	HSATII|Satellite|Satellite	212316	NR_026556	124149	Hs.97414	NM_001004299		ANKRD26P1	-	ankyrin repeat domain 26 pseudogene 1	pseudo
peak2488	chr4	49635361	49638310	+	1	NA	Intergenic	(GAATG)n|Satellite|Satellite	648176	NM_001286791	80157	Hs.479703	NM_025087	ENSG00000109182	CWH43	CWH43-C|PGAP2IP	cell wall biogenesis 43 C-terminal homolog	protein-coding
peak2324	chr3	48159411	48159581	+	1	NA	Intergenic	AluSz|SINE|Alu	-28727	NM_002375	4134	Hs.517949	NM_002375	ENSG00000047849	MAP4	-	microtubule associated protein 4	protein-coding
peak1182	chr16	46400685	46401383	+	1	NA	Intergenic	HSATII|Satellite|Satellite	201975	NR_026556	124149	Hs.97414	NM_001004299		ANKRD26P1	-	ankyrin repeat domain 26 pseudogene 1	pseudo
peak357	chr10	39109464	39113060	+	1	NA	Intergenic	(CATTC)n|Satellite|Satellite	121535	NR_045000	399746	Hs.742607	NR_045000		ACTR3BP5	FKSG74	ACTR3B pseudogene 5	pseudo
peak1886	chr2	204080460	204080568	+	1	NA	intron (NM_001114132, intron 54 of 54)	AluSz6|SINE|Alu	-22650	NM_177538	57404	Hs.446065	NM_020674	ENSG00000119004	CYP20A1	CYP-M	cytochrome P450 family 20 subfamily A member 1	protein-coding
peak452	chr10	84376863	84377121	+	1	NA	intron (NM_001010848, intron 2 of 8)	(CA)n|Simple_repeat|Simple_repeat	-384316	NR_120666	101929590	Hs.733268	NR_120666	ENSG00000225738	NRG3-AS1	C10orf100|Em:AC010157.1	NRG3 antisense RNA 1	ncRNA
peak2388	chr3	196625504	196625814	+	1	NA	intron (NM_152699, intron 2 of 9)	HSATII|Satellite|Satellite	30932	NM_152699	205564	Hs.240770	NM_152699	ENSG00000119231	SENP5	-	SUMO specific peptidase 5	protein-coding
peak2765	chr6	164056358	164056670	+	1	NA	Intergenic	(TGAG)n|Simple_repeat|Simple_repeat	36002	NR_134620	102724152	Hs.738183	NR_134620		LOC102724152	-	uncharacterized LOC102724152	ncRNA
peak1697	chr2	9284245	9284443	+	1	NA	Intergenic	(CA)n|Simple_repeat|Simple_repeat	-62550	NM_003887	8853	Hs.555902	NM_003887	ENSG00000151693	ASAP2	AMAP2|CENTB3|DDEF2|PAG3|PAP|Pap-alpha|SHAG1	ArfGAP with SH3 domain, ankyrin repeat and PH domain 2	protein-coding
peak1851	chr2	130636548	130636719	+	1	NA	Intergenic	(TG)n|Simple_repeat|Simple_repeat	-1569	NR_149127	105373615		NR_149127		LINC02572	-	long intergenic non-protein coding RNA 2572	ncRNA
peak619	chr11	71074061	71074432	+	1	NA	Intergenic	(TGAG)n|Simple_repeat|Simple_repeat	60154	NR_038862	399923	Hs.128191	NM_001001680	ENSG00000172900	FLJ42102	-	uncharacterized LOC399923	ncRNA
peak3119	chr8	140502687	140502916	+	1	NA	Intergenic	(TG)n|Simple_repeat|Simple_repeat	212498	NM_001282534	51305	Hs.493037	NM_001282534	ENSG00000169427	KCNK9	K2p9.1|KT3.2|TASK-3|TASK3	potassium two pore domain channel subfamily K member 9	protein-coding
peak2129	chr21	43092805	43093029	+	1	NA	Intergenic	(CA)n|Simple_repeat|Simple_repeat	-6545	NR_024367	54090	Hs.570442	NR_024367		LINC00111	C21orf21|NCRNA00111	long intergenic non-protein coding RNA 111	ncRNA
peak2212	chr22	39157756	39158001	+	1	NA	Intergenic	(TG)n|Simple_repeat|Simple_repeat	-5854	NM_001199579	25777	Hs.517622	NM_015374	ENSG00000100242	SUN2	UNC84B	Sad1 and UNC84 domain containing 2	protein-coding
peak2099	chr21	35357478	35357951	+	1	NA	Intergenic	(CACAC)n|Simple_repeat|Simple_repeat	9031	NR_134561	101928126	Hs.436879	NR_134561		LOC101928126	-	uncharacterized LOC101928126	ncRNA
peak720	chr12	104779378	104779562	+	1	NA	Intergenic	HAL1-2a_MD|LINE|L1	-71222	NM_018413	50515	Hs.17569	NM_018413	ENSG00000171310	CHST11	C4ST|C4ST-1|C4ST1|HSA269537	carbohydrate sulfotransferase 11	protein-coding
peak3483	chrY	13838744	13839838	+	1	NA	Intergenic	Intergenic	694098	NR_033667	352887	Hs.546221	NR_033667	ENSG00000206159	GYG2P1	GYG2P	glycogenin 2 pseudogene 1	pseudo
peak1062	chr16	1322978	1323118	+	1	NA	Intergenic	(TGGA)n|Simple_repeat|Simple_repeat	16775	NM_012217	23430	Hs.677789	NM_012217	ENSG00000095917	TPSD1	MCP7-LIKE|MCP7L1|MMCP-7L	tryptase delta 1	protein-coding
peak3004	chr8	2567329	2567594	+	1	NA	intron (NR_125426, intron 1 of 2)	(CA)n|Simple_repeat|Simple_repeat	18530	NR_125426	101927815	Hs.571467	NR_125423	ENSG00000254319	LOC101927815	-	uncharacterized LOC101927815	ncRNA
peak3406	chrY	13675355	13675567	+	1	NA	Intergenic	(GAATG)n|Satellite|Satellite	857928	NR_033667	352887	Hs.546221	NR_033667	ENSG00000206159	GYG2P1	GYG2P	glycogenin 2 pseudogene 1	pseudo
peak351	chr10	39079289	39084210	+	1	NA	Intergenic	Intergenic	92022	NR_045000	399746	Hs.742607	NR_045000		ACTR3BP5	FKSG74	ACTR3B pseudogene 5	pseudo
peak2709	chr6	34040623	34040846	+	1	NA	intron (NM_001282847, intron 2 of 9)	intron (NM_001282847, intron 2 of 9)	33025	NM_001256813	2914	Hs.429018	NM_000841	ENSG00000124493	GRM4	GPRC1D|MGLUR4|mGlu4	glutamate metabotropic receptor 4	protein-coding
peak1159	chr16	34186169	34187920	+	1	NA	Intergenic	HSATII|Satellite|Satellite	217718	NR_002837	606551	Hs.646441	NR_002837		UBE2MP1	-	ubiquitin conjugating enzyme E2 M pseudogene 1	pseudo
peak1242	chr16	57946516	57946683	+	1	NA	intron (NM_001297, intron 24 of 32)	(TG)n|Simple_repeat|Simple_repeat	58421	NM_001135639	1258	Hs.147062	NM_001297	ENSG00000070729	CNGB1	CNCG2|CNCG3L|CNCG4|CNG4|CNGB1B|GAR1|GARP|GARP2|RCNC2|RCNCb|RCNCbeta|RP45	cyclic nucleotide gated channel beta 1	protein-coding
peak777	chr12	132115917	132116155	+	1	NA	Intergenic	(TGGA)n|Simple_repeat|Simple_repeat	16630	NR_146868	105370085	Hs.739274	NR_146868		LINC02414	-	long intergenic non-protein coding RNA 2414	ncRNA
peak3522	chrY	28784235	28785008	+	1	NA	Intergenic	(GAATG)n|Satellite|Satellite	909984	NR_002176	474148	Hs.511777	NR_002176	ENSG00000280961	TTTY3B	LNCRNA00122|NCRNA00122	testis-specific transcript, Y-linked 3B (non-protein coding)	ncRNA
peak2	chr1	1301450	1303019	+	1	NA	Intergenic	(TGAG)n|Simple_repeat|Simple_repeat	-3313	NM_001282582	54587	Hs.515687	NM_032348	ENSG00000162576	MXRA8	ASP3	matrix remodeling associated 8	protein-coding
peak786	chr12	133032018	133032314	+	1	NA	Intergenic	(TG)n|Simple_repeat|Simple_repeat	-34991	NM_001142641	57666	Hs.411138	NM_001142641	ENSG00000112787	FBRSL1	-	fibrosin like 1	protein-coding
peak3430	chrY	13706567	13706849	+	1	NA	Intergenic	(GAATG)n|Satellite|Satellite	826681	NR_033667	352887	Hs.546221	NR_033667	ENSG00000206159	GYG2P1	GYG2P	glycogenin 2 pseudogene 1	pseudo
peak2271	chr22	49083060	49083300	+	1	NA	intron (NM_001082967, intron 2 of 3)	(TGGA)n|Simple_repeat|Simple_repeat	-92927	NR_039761	100616415		NR_039761	ENSG00000266887	MIR4535	-	microRNA 4535	ncRNA
peak1998	chr20	32108661	32108860	+	1	NA	intron (NM_001032999, intron 1 of 10)	(CA)n|Simple_repeat|Simple_repeat	30832	NM_001032999	9139	Hs.153934	NM_005093	ENSG00000078699	CBFA2T2	EHT|MTGR1|ZMYND3|p85	CBFA2/RUNX1 translocation partner 2	protein-coding
peak2600	chr5	33626952	33627193	+	1	NA	intron (NM_030955, intron 13 of 23)	HAL1-2a_MD|LINE|L1	186190	NR_047678	6897	Hs.481860	NM_152295	ENSG00000113407	TARS	ThrRS	threonyl-tRNA synthetase	protein-coding
peak126	chr1	41995418	41995596	+	1	NA	intron (NM_001127714, intron 4 of 7)	(CA)n|Simple_repeat|Simple_repeat	-45153	NM_001956	1907	Hs.1407	NM_001956	ENSG00000127129	EDN2	ET-2|ET2|PPET2	endothelin 2	protein-coding
peak1520	chr19	2356880	2357172	+	1	NA	Intergenic	(TCCA)n|Simple_repeat|Simple_repeat	28397	NM_001077238	56928	Hs.744026	NM_152988	ENSG00000005206	SPPL2B	IMP-4|IMP4|PSH4|PSL1	signal peptide peptidase like 2B	protein-coding
peak1801	chr2	92275802	92276099	+	1	NA	Intergenic	ALR/Alpha|Satellite|centr	146791	NR_027714	440888	Hs.730239	NM_001032412		ACTR3BP2	FKSG73	ACTR3B pseudogene 2	pseudo
peak1835	chr2	120451370	120451584	+	1	NA	intron (NR_148341, intron 5 of 16)	(CA)n|Simple_repeat|Simple_repeat	14734	NM_030577	80775	Hs.439991	NM_030577	ENSG00000144120	TMEM177	-	transmembrane protein 177	protein-coding
peak1312	chr16	88197780	88198146	+	1	NA	Intergenic	(TGGA)n|Simple_repeat|Simple_repeat	-29924	NR_110944	101928880	Hs.634835	NR_110944	ENSG00000260420	LINC02182	LA16c-444G7.2	long intergenic non-protein coding RNA 2182	ncRNA
peak3451	chrY	13812546	13813016	+	1	NA	Intergenic	(GAATG)n|Satellite|Satellite	720608	NR_033667	352887	Hs.546221	NR_033667	ENSG00000206159	GYG2P1	GYG2P	glycogenin 2 pseudogene 1	pseudo
peak340	chr10	35934570	35934772	+	1	NA	Intergenic	AluJo|SINE|Alu	-4309	NM_031866	8325	Hs.302634	NM_031866	ENSG00000177283	FZD8	FZ-8|hFZ8	frizzled class receptor 8	protein-coding
peak556	chr11	8463500	8463667	+	1	NA	intron (NM_001352393, intron 8 of 12)	(CA)n|Simple_repeat|Simple_repeat	151972	NM_030906	65975	Hs.501833	NM_030906	ENSG00000130413	STK33	-	serine/threonine kinase 33	protein-coding
peak1599	chr19	30033472	30033698	+	1	NA	intron (NM_001146339, intron 4 of 4)	(TGGA)n|Simple_repeat|Simple_repeat	16094	NM_001146339	342865	Hs.451618	NM_001146339	ENSG00000187135	VSTM2B	-	V-set and transmembrane domain containing 2B	protein-coding
peak3454	chrY	13814827	13814998	+	1	NA	Intergenic	(GAATG)n|Satellite|Satellite	718477	NR_033667	352887	Hs.546221	NR_033667	ENSG00000206159	GYG2P1	GYG2P	glycogenin 2 pseudogene 1	pseudo
peak2313	chr3	28351246	28351414	+	1	NA	intron (NM_001331186, intron 3 of 4)	(CA)n|Simple_repeat|Simple_repeat	39288	NM_001134432	64343	Hs.706676	NM_022461	ENSG00000163512	AZI2	AZ2|NAP1|TILP	5-azacytidine induced 2	protein-coding
peak3310	chr9	140403789	140404031	+	1	NA	intron (NM_001098537, intron 12 of 34)	intron (NM_001098537, intron 12 of 34)	41111	NM_152286	375775	Hs.294147	NM_152286	ENSG00000130653	PNPLA7	C9orf111|NTE-R1|NTEL1	patatin like phospholipase domain containing 7	protein-coding
peak1912	chr2	235423202	235423938	+	1	NA	Intergenic	(TG)n|Simple_repeat|Simple_repeat	-17873	NM_001282431	10123	Hs.111554	NM_005737	ENSG00000188042	ARL4C	ARL7|LAK	ADP ribosylation factor like GTPase 4C	protein-coding
peak360	chr10	39119774	39120935	+	1	NA	Intergenic	(GAATG)n|Satellite|Satellite	130627	NR_045000	399746	Hs.742607	NR_045000		ACTR3BP5	FKSG74	ACTR3B pseudogene 5	pseudo
peak2624	chr5	78373680	78373854	+	1	NA	intron (NM_017614, intron 2 of 7)	(CA)n|Simple_repeat|Simple_repeat	8220	NM_017614	23743	Hs.114172	NM_017614	ENSG00000132840	BHMT2	-	betaine--homocysteine S-methyltransferase 2	protein-coding
peak3495	chrY	13848827	13849368	+	1	NA	Intergenic	(GAATG)n|Satellite|Satellite	684292	NR_033667	352887	Hs.546221	NR_033667	ENSG00000206159	GYG2P1	GYG2P	glycogenin 2 pseudogene 1	pseudo
peak1603	chr19	30653590	30654102	+	1	NA	Intergenic	(TCCA)n|Simple_repeat|Simple_repeat	-209454	NM_014717	9745	Hs.378901	NM_014717	ENSG00000198597	ZNF536	-	zinc finger protein 536	protein-coding
peak860	chr13	112596283	112596473	+	1	NA	Intergenic	(CA)n|Simple_repeat|Simple_repeat	-30246	NR_120392	100505996	Hs.654853	NR_120392	ENSG00000224243	SOX1-OT	LINC00403	SOX1 overlapping transcript	ncRNA
peak2026	chr20	48165025	48165228	+	1	NA	intron (NM_000961, intron 2 of 9)	(TGGA)n|Simple_repeat|Simple_repeat	19581	NM_000961	5740	Hs.302085	NM_000961	ENSG00000124212	PTGIS	CYP8|CYP8A1|PGIS|PTGI	prostaglandin I2 synthase	protein-coding
peak2698	chr6	17915932	17916102	+	1	NA	intron (NM_022113, intron 2 of 38)	AluJb|SINE|Alu	71837	NM_022113	63971	Hs.94499	NM_022113	ENSG00000137177	KIF13A	RBKIN|bA500C11.2	kinesin family member 13A	protein-coding
peak2887	chr7	64955388	64955699	+	1	NA	Intergenic	(CATTC)n|Simple_repeat|Simple_repeat	116831	NM_152626	168374	Hs.9521	NM_007139	ENSG00000146757	ZNF92	HEL-203|HPF12|HTF12|TF12	zinc finger protein 92	protein-coding
peak3086	chr8	99026195	99026216	+	1	NA	intron (NM_030583, intron 10 of 18)	AluJr|SINE|Alu	28240	NR_002581	26775	Hs.684855	NR_002581	ENSG00000207067	SNORA72	RNU72|U72	small nucleolar RNA, H/ACA box 72	snoRNA
peak1677	chr2	2105314	2105567	+	1	NA	intron (NM_015025, intron 3 of 24)	(TCCA)n|Simple_repeat|Simple_repeat	-217564	NR_024468	730811	Hs.629472	NR_024468	ENSG00000225619	MYT1L-AS1	-	MYT1L antisense RNA 1	ncRNA
peak3268	chr9	128915679	128915918	+	1	NA	Intergenic	(TCCA)n|Simple_repeat|Simple_repeat	122396	NR_121584	101929116	Hs.382124	NR_121584	ENSG00000228392	LOC101929116	-	uncharacterized LOC101929116	ncRNA
peak384	chr10	42392387	42393619	+	1	NA	Intergenic	HSATII|Satellite|Satellite	470490	NR_024380	441666	Hs.255729	NR_024380	ENSG00000215146	LOC441666	-	zinc finger protein 91 pseudogene	pseudo
peak1499	chr18	75912432	75912673	+	1	NA	Intergenic	(CA)n|Simple_repeat|Simple_repeat	-206869	NR_104127	101927715	Hs.385670	NR_104127		LINC01029	-	long intergenic non-protein coding RNA 1029	ncRNA
peak673	chr12	11693787	11693946	+	1	NA	Intergenic	(TG)n|Simple_repeat|Simple_repeat	-7098	NR_033890	338817	Hs.733066	NR_033890	ENSG00000247157	LINC01252	-	long intergenic non-protein coding RNA 1252	ncRNA
peak2245	chr22	46376872	46377039	+	1	NA	Intergenic	(TG)n|Simple_repeat|Simple_repeat	-3947	NM_058238	7477	Hs.512714	NM_058238	ENSG00000188064	WNT7B	-	Wnt family member 7B	protein-coding
peak3072	chr8	53351420	53351654	+	1	NA	Intergenic	(TG)n|Simple_repeat|Simple_repeat	-29098	NM_001352830	9705	Hs.655499	NM_014682	ENSG00000147488	ST18	NZF3|ZC2H2C3|ZC2HC10|ZNF387	ST18, C2H2C-type zinc finger	protein-coding
peak1480	chr18	56179817	56180000	+	1	NA	intron (NM_052947, intron 10 of 12)	(TG)n|Simple_repeat|Simple_repeat	-61524	NR_039899	100616357		NR_039899	ENSG00000207778	MIR3591	-	microRNA 3591	ncRNA
peak342	chr10	38781124	38786855	+	1	NA	Intergenic	(GAATG)n|Satellite|Satellite	66915	NR_024497	399744	Hs.497951	NM_001013665		LINC00999	-	long intergenic non-protein coding RNA 999	ncRNA
peak1871	chr2	162900833	162901005	+	1	NA	intron (NM_001935, intron 5 of 25)	(TG)n|Simple_repeat|Simple_repeat	30133	NM_001935	1803	Hs.368912	NM_001935	ENSG00000197635	DPP4	ADABP|ADCP2|CD26|DPPIV|TP103	dipeptidyl peptidase 4	protein-coding
peak1605	chr19	30914012	30914174	+	1	NA	intron (NM_001352260, intron 1 of 5)	intron (NM_001352260, intron 1 of 5)	50793	NM_001352260	9745	Hs.378901	NM_014717	ENSG00000198597	ZNF536	-	zinc finger protein 536	protein-coding
peak1094	chr16	15859012	15859312	+	1	NA	intron (NM_001040113, intron 10 of 42)	intron (NM_001040113, intron 10 of 42)	91725	NM_022844	4629	Hs.460109	NM_002474	ENSG00000133392	MYH11	AAT4|FAA4|SMHC|SMMHC	myosin heavy chain 11	protein-coding
peak891	chr14	55669359	55669464	+	1	NA	Intergenic	Intergenic	-11015	NM_001146015	9787	Hs.77695	NM_014750	ENSG00000126787	DLGAP5	DLG7|HURP	DLG associated protein 5	protein-coding
peak2253	chr22	48023795	48023962	+	1	NA	intron (NR_033377, intron 1 of 5)	(TG)n|Simple_repeat|Simple_repeat	3440	NR_033377	400932	Hs.561058	NM_001001693	ENSG00000205634	LINC00898	-	long intergenic non-protein coding RNA 898	ncRNA
peak981	chr15	20586208	20586415	+	1	NA	Intergenic	(TG)n|Simple_repeat|Simple_repeat	98314	NR_038836	646096	Hs.448789	NR_038836	ENSG00000259156	CHEK2P2	-	checkpoint kinase 2 pseudogene 2	pseudo
peak1428	chr17	78477961	78478207	+	1	NA	Intergenic	(TGGA)n|Simple_repeat|Simple_repeat	-27680	NM_002522	4884	Hs.514556	NM_002522	ENSG00000171246	NPTX1	NP1	neuronal pentraxin 1	protein-coding
peak1852	chr2	131070297	131070523	+	1	NA	Intergenic	(TGG)n|Simple_repeat|Simple_repeat	29271	NM_001321119	84317	Hs.104203	NM_032357	ENSG00000136710	CCDC115	CDG2O|ccp1	coiled-coil domain containing 115	protein-coding
peak3374	chrY	13643096	13643487	+	1	NA	Intergenic	HSATII|Satellite|Satellite	890098	NR_033667	352887	Hs.546221	NR_033667	ENSG00000206159	GYG2P1	GYG2P	glycogenin 2 pseudogene 1	pseudo
peak56	chr1	8993304	8993429	+	1	NA	Intergenic	AluJb|SINE|Alu	-12527	NM_001215	765	Hs.100322	NM_001215	ENSG00000131686	CA6	CA-VI|GUSTIN	carbonic anhydrase 6	protein-coding
peak262	chr1	234859346	234859493	+	1	NA	promoter-TSS (NR_038856)	promoter-TSS (NR_038856)	-370	NR_038856	100506810	Hs.586634	NR_038856	ENSG00000227630	LINC01132	-	long intergenic non-protein coding RNA 1132	ncRNA
peak355	chr10	39104714	39105925	+	1	NA	Intergenic	(CATTC)n|Satellite|Satellite	115592	NR_045000	399746	Hs.742607	NR_045000		ACTR3BP5	FKSG74	ACTR3B pseudogene 5	pseudo
peak1695	chr2	8766886	8767183	+	1	NA	Intergenic	Intergenic	-43112	NR_110257	101929567	Hs.634706	NR_110257	ENSG00000236008	LINC01814	-	long intergenic non-protein coding RNA 1814	ncRNA
peak2169	chr22	16852920	16858059	+	1	NA	Intergenic	HSATII|Satellite|Satellite	218211	NM_014406	150160	Hs.128342	NM_014406	ENSG00000198445	CCT8L2	CESK1	chaperonin containing TCP1 subunit 8 like 2	protein-coding
peak2653	chr5	157095477	157095632	+	1	NA	intron (NM_001308165, intron 1 of 5)	(TCCA)n|Simple_repeat|Simple_repeat	2934	NM_001308165	11063	Hs.529462	NM_007017	ENSG00000039600	SOX30	-	SRY-box 30	protein-coding
peak1726	chr2	25148446	25148753	+	1	NA	Intergenic	(TG)n|Simple_repeat|Simple_repeat	-5713	NM_004036	109	Hs.467898	NM_004036	ENSG00000138031	ADCY3	AC-III|AC3|BMIQ19	adenylate cyclase 3	protein-coding
peak980	chr15	20558636	20558847	+	1	NA	Intergenic	AluSq2|SINE|Alu	70744	NR_038836	646096	Hs.448789	NR_038836	ENSG00000259156	CHEK2P2	-	checkpoint kinase 2 pseudogene 2	pseudo
peak1900	chr2	225783988	225784367	+	1	NA	intron (NM_014689, intron 2 of 55)	(TG)n|Simple_repeat|Simple_repeat	27605	NM_001290263	55619	Hs.46578	NM_014689	ENSG00000135905	DOCK10	DRIP2|Nbla10300|ZIZ3	dedicator of cytokinesis 10	protein-coding
peak515	chr10	133281965	133282498	+	1	NA	Intergenic	(TGGA)n|Simple_repeat|Simple_repeat	-172247	NM_174937	256536	Hs.126575	NM_174937	ENSG00000176769	TCERG1L	-	transcription elongation regulator 1 like	protein-coding
peak3465	chrY	13823065	13823366	+	1	NA	Intergenic	(GAATG)n|Satellite|Satellite	710174	NR_033667	352887	Hs.546221	NR_033667	ENSG00000206159	GYG2P1	GYG2P	glycogenin 2 pseudogene 1	pseudo
peak1438	chr18	108825	109015	+	1	NA	promoter-TSS (NR_033770)	promoter-TSS (NR_033770)	-145	NR_033770	727758	Hs.585843	NR_033770	ENSG00000263006	ROCK1P1	-	Rho associated coiled-coil containing protein kinase 1 pseudogene 1	pseudo
peak99	chr1	23096539	23096737	+	1	NA	intron (NM_017449, intron 1 of 15)	(TGGG)n|Simple_repeat|Simple_repeat	50628	NR_039832	100616391		NR_039832	ENSG00000265422	MIR4684	-	microRNA 4684	ncRNA
peak2584	chr5	3785046	3785428	+	1	NA	Intergenic	HAL1-2a_MD|LINE|L1	189069	NM_024337	79192	Hs.424156	NM_024337	ENSG00000170549	IRX1	IRX-5|IRXA1	iroquois homeobox 1	protein-coding
peak2743	chr6	126106035	126106202	+	1	NA	intron (NM_001199619, intron 1 of 16)	L1MD2|LINE|L1	3811	NM_001199620	135112	Hs.171426	NM_181782	ENSG00000111912	NCOA7	ERAP140|ESNA1|NCOA7-AS|Nbla00052|Nbla10993|TLDC4|dJ187J11.3	nuclear receptor coactivator 7	protein-coding
peak900	chr14	69365617	69365808	+	1	NA	intron (NM_001130004, intron 8 of 21)	(CACAC)n|Simple_repeat|Simple_repeat	80371	NM_001130005	87	Hs.235750	NM_001102	ENSG00000072110	ACTN1	BDPLT15	actinin alpha 1	protein-coding
peak1647	chr19	49732079	49732246	+	1	NA	Intergenic	AluJb|SINE|Alu	71146	NM_001195227	54795	Hs.467101	NM_017636	ENSG00000130529	TRPM4	LTrpC4|PFHB1B|TRPM4B|hTRPM4	transient receptor potential cation channel subfamily M member 4	protein-coding
peak1290	chr16	85421461	85421849	+	1	NA	Intergenic	(TGGA)n|Simple_repeat|Simple_repeat	-81724	NR_049816	100847022		NR_049816	ENSG00000266307	MIR5093	-	microRNA 5093	ncRNA
peak957	chr14	104993156	104994038	+	1	NA	Intergenic	(CA)n|Simple_repeat|Simple_repeat	-52424	NM_001286399	400258	Hs.153827	NM_001008404	ENSG00000184601	C14orf180	C14orf77|NRAC	chromosome 14 open reading frame 180	protein-coding
peak2100	chr21	36112497	36112864	+	1	NA	Intergenic	(TCCA)n|Simple_repeat|Simple_repeat	-3201	NR_024351	54064	Hs.436868	NR_024351	ENSG00000230978	LINC00160	C21orf52|NCRNA00160	long intergenic non-protein coding RNA 160	ncRNA
peak989	chr15	23864032	23864114	+	1	NA	Intergenic	(CA)n|Simple_repeat|Simple_repeat	28920	NM_019066	54551	Hs.141496	NM_019066	ENSG00000254585	MAGEL2	NDNL1|PWLS|SHFYNG|nM15	MAGE family member L2	protein-coding
peak192	chr1	160163718	160164160	+	1	NA	intron (NM_001231, intron 3 of 10)	(CA)n|Simple_repeat|Simple_repeat	3654	NM_001231	844	Hs.632476	NM_001231	ENSG00000143318	CASQ1	CASQ|PDIB1|VMCQA	calsequestrin 1	protein-coding
peak2177	chr22	23024846	23025013	+	1	NA	Intergenic	(TG)n|Simple_repeat|Simple_repeat	36147	NM_199127	91227	Hs.450000	NM_080839	ENSG00000100121	GGTLC2	GGTL4	gamma-glutamyltransferase light chain 2	protein-coding
peak282	chr10	1486113	1486533	+	1	NA	intron (NM_018702, intron 1 of 9)	(TCCA)n|Simple_repeat|Simple_repeat	-82502	NR_033387	642394	Hs.568831	NM_001098830	ENSG00000205696	ADARB2-AS1	C10orf109|NCRNA00168	ADARB2 antisense RNA 1	ncRNA
peak2089	chr21	14342460	14342649	+	1	NA	Intergenic	ALR/Alpha|Satellite|centr	-67933	NR_026916	149992	Hs.558645	NM_153773		ANKRD30BP2	C21orf99|CT85|CTSP-1|CTSP1	ankyrin repeat domain 30B pseudogene 2	pseudo
peak3256	chr9	124568769	124569732	+	1	NA	Intergenic	(TG)n|Simple_repeat|Simple_repeat	64186	NM_138709	153090	Hs.522378	NM_032552	ENSG00000136848	DAB2IP	AF9Q34|AIP-1|AIP1|DIP1/2	DAB2 interacting protein	protein-coding
peak1993	chr20	29831614	29833270	+	1	NA	Intergenic	(GAATG)n|Satellite|Satellite	-13025	NM_001037730	245929	Hs.580793	NM_001037730	ENSG00000215547	DEFB115	DEFB-15	defensin beta 115	protein-coding
peak2938	chr7	131272415	131272582	+	1	NA	Intergenic	(TG)n|Simple_repeat|Simple_repeat	-31122	NM_001018111	5420	Hs.744213	NM_005397	ENSG00000128567	PODXL	Gp200|PC|PCLP|PCLP-1	podocalyxin like	protein-coding
peak1690	chr2	6909405	6909777	+	1	NA	intron (NR_038369, intron 1 of 5)	(TG)n|Simple_repeat|Simple_repeat	851	NR_038369	400941	Hs.446195	NM_001001695	ENSG00000205837	LINC00487	-	long intergenic non-protein coding RNA 487	ncRNA
peak2427	chr4	7615508	7616307	+	1	NA	intron (NM_020777, intron 3 of 26)	(TCCA)n|Simple_repeat|Simple_repeat	-139910	NR_026892	84740	Hs.663029	NM_032654	ENSG00000272620	AFAP1-AS1	AFAP1-AS|AFAP1AS	AFAP1 antisense RNA 1	ncRNA
peak2593	chr5	8208411	8208765	+	1	NA	Intergenic	(TG)n|Simple_repeat|Simple_repeat	249089	NR_039984	729506	Hs.566412	NR_039984	ENSG00000245729	LINC02226	-	long intergenic non-protein coding RNA 2226	ncRNA
peak2975	chr7	156137473	156137642	+	1	NA	Intergenic	(CA)n|Simple_repeat|Simple_repeat	100725	NR_038232	285889	Hs.407095	NR_038232	ENSG00000233878	LOC285889	-	uncharacterized LOC285889	ncRNA
peak2809	chr7	4164856	4165194	+	1	NA	intron (NM_152744, intron 25 of 44)	(TGGA)n|Simple_repeat|Simple_repeat	-4292	NM_001079653	221935	Hs.653013	NM_152744	ENSG00000146555	SDK1	-	sidekick cell adhesion molecule 1	protein-coding
peak12	chr1	3287455	3288054	+	1	NA	intron (NM_022114, intron 3 of 16)	(TCCA)n|Simple_repeat|Simple_repeat	-83393	NM_014448	27237	Hs.87435	NM_014448	ENSG00000130762	ARHGEF16	GEF16|NBR	Rho guanine nucleotide exchange factor 16	protein-coding
peak482	chr10	120042192	120042637	+	1	NA	Intergenic	(CA)n|Simple_repeat|Simple_repeat	59425	NM_001134672	63877	Hs.105575	NM_022063	ENSG00000165669	FAM204A	C10orf84|bA319I23.1	family with sequence similarity 204 member A	protein-coding
peak1192	chr16	46409436	46409846	+	1	NA	Intergenic	HSATII|Satellite|Satellite	193368	NR_026556	124149	Hs.97414	NM_001004299		ANKRD26P1	-	ankyrin repeat domain 26 pseudogene 1	pseudo
peak2854	chr7	61054294	61055896	+	1	NA	Intergenic	HSATII|Satellite|Satellite	1709339	NR_003952	643955	Hs.583308	NR_003952	ENSG00000185037	ZNF733P	ZNF733	zinc finger protein 733, pseudogene	pseudo
peak2487	chr4	49633265	49635149	+	1	NA	Intergenic	(GAATG)n|Satellite|Satellite	645548	NM_001286791	80157	Hs.479703	NM_025087	ENSG00000109182	CWH43	CWH43-C|PGAP2IP	cell wall biogenesis 43 C-terminal homolog	protein-coding
peak1103	chr16	23236387	23236805	+	1	NA	Intergenic	(TCCA)n|Simple_repeat|Simple_repeat	42556	NM_001039	6340	Hs.371727	NM_001039	ENSG00000166828	SCNN1G	BESC3|ENaCg|ENaCgamma|PHA1|SCNEG	sodium channel epithelial 1 gamma subunit	protein-coding
peak3167	chr9	34387075	34387262	+	1	NA	intron (NM_032596, intron 1 of 6)	AluJb|SINE|Alu	-5570	NM_147168	84688	Hs.50334	NM_032596	ENSG00000164972	C9orf24	CBE1|NYD-SP22|SMRP1|bA573M23.4	chromosome 9 open reading frame 24	protein-coding
peak614	chr11	70610288	70610932	+	1	NA	intron (NM_012309, intron 11 of 22)	intron (NM_012309, intron 11 of 22)	-98285	NR_073536	220070	Hs.326766	NM_145308	ENSG00000171671	SHANK2-AS3	C11orf76	SHANK2 antisense RNA 3	ncRNA
peak2547	chr4	187081532	187081837	+	1	NA	intron (NM_001006655, intron 8 of 13)	(CA)n|Simple_repeat|Simple_repeat	15689	NM_015398	25854	Hs.744961	NM_015398	ENSG00000109794	FAM149A	MST119|MSTP119	family with sequence similarity 149 member A	protein-coding
peak3116	chr8	139818261	139818516	+	1	NA	intron (NM_152888, intron 10 of 64)	(TG)n|Simple_repeat|Simple_repeat	107861	NM_152888	169044	Hs.117169	NM_152888	ENSG00000169436	COL22A1	-	collagen type XXII alpha 1 chain	protein-coding
peak1395	chr17	65050899	65051162	+	1	NA	intron (NM_000727, intron 2 of 3)	(CA)n|Simple_repeat|Simple_repeat	10378	NM_000727	786	Hs.147989	NM_000727	ENSG00000108878	CACNG1	CACNLG	calcium voltage-gated channel auxiliary subunit gamma 1	protein-coding
peak3452	chrY	13813337	13814061	+	1	NA	Intergenic	(GAATG)n|Satellite|Satellite	719690	NR_033667	352887	Hs.546221	NR_033667	ENSG00000206159	GYG2P1	GYG2P	glycogenin 2 pseudogene 1	pseudo
peak928	chr14	95860595	95861022	+	1	NA	Intergenic	(TGGA)n|Simple_repeat|Simple_repeat	64887	NR_110127	101929080	Hs.525567	NR_110127	ENSG00000258630	LINC02292	-	long intergenic non-protein coding RNA 2292	ncRNA
peak1923	chr2	238048067	238048166	+	1	NA	Intergenic	(CA)n|Simple_repeat|Simple_repeat	54032	NM_198189	10920	Hs.531713	NM_006710	ENSG00000198612	COPS8	COP9|CSN8|SGN8	COP9 signalosome subunit 8	protein-coding
peak1221	chr16	46445098	46445789	+	1	NA	Intergenic	HSATII|Satellite|Satellite	157566	NR_026556	124149	Hs.97414	NM_001004299		ANKRD26P1	-	ankyrin repeat domain 26 pseudogene 1	pseudo
peak1490	chr18	70226064	70226233	+	1	NA	Intergenic	AluJb|SINE|Alu	-14425	NM_182511	147381	Hs.569851	NM_182511	ENSG00000141668	CBLN2	-	cerebellin 2 precursor	protein-coding
peak539	chr11	1757745	1758066	+	1	NA	intron (NM_001170820, intron 2 of 2)	(GAGTG)n|Simple_repeat|Simple_repeat	13919	NM_001170820	402778	Hs.121575	NM_001170820	ENSG00000244242	IFITM10	DSPA3	interferon induced transmembrane protein 10	protein-coding
peak2976	chr7	157091693	157091887	+	1	NA	Intergenic	Intergenic	-37920	NM_005494	10049	Hs.490745	NM_005494	ENSG00000105993	DNAJB6	DJ4|DnaJ|HHDJ1|HSJ-2|HSJ2|LGMD1D|LGMD1E|MRJ|MSJ-1	DnaJ heat shock protein family (Hsp40) member B6	protein-coding
peak3449	chrY	13811381	13811385	+	1	NA	Intergenic	(AATAG)n|Simple_repeat|Simple_repeat	722006	NR_033667	352887	Hs.546221	NR_033667	ENSG00000206159	GYG2P1	GYG2P	glycogenin 2 pseudogene 1	pseudo
peak3277	chr9	135253103	135253267	+	1	NA	intron (NM_007344, intron 10 of 10)	(TG)n|Simple_repeat|Simple_repeat	-22812	NM_015046	23064	Hs.460317	NM_015046	ENSG00000107290	SETX	ALS4|AOA2|SCAR1|Sen1|bA479K20.2	senataxin	protein-coding
peak436	chr10	72809703	72809878	+	1	NA	Intergenic	(CA)n|Simple_repeat|Simple_repeat	110980	NR_134314	105378349	Hs.119164	NR_134313	ENSG00000259267	LOC105378349	-	uncharacterized LOC105378349	ncRNA
peak2849	chr7	57545794	57549130	+	1	NA	Intergenic	Intergenic	37579	NM_001159279	441234	Hs.533121	NM_001159279	ENSG00000182111	ZNF716	-	zinc finger protein 716	protein-coding
peak3211	chr9	92861614	92861807	+	1	NA	Intergenic	(CA)n|Simple_repeat|Simple_repeat	-57929	NR_038882	286370	Hs.407589	NR_038882	ENSG00000227555	MIR4290HG	-	MIR4290 host gene	ncRNA
peak2321	chr3	45823970	45824230	+	1	NA	intron (NM_020208, intron 1 of 10)	(TCCA)n|Simple_repeat|Simple_repeat	13935	NM_022405	54716	Hs.413095	NM_020208	ENSG00000163817	SLC6A20	SIT1|XT3|Xtrp3	solute carrier family 6 member 20	protein-coding
peak3504	chrY	13857316	13857728	+	1	NA	Intergenic	(GAATG)n|Satellite|Satellite	675867	NR_033667	352887	Hs.546221	NR_033667	ENSG00000206159	GYG2P1	GYG2P	glycogenin 2 pseudogene 1	pseudo
peak513	chr10	133192828	133192988	+	1	NA	Intergenic	(TGGA)n|Simple_repeat|Simple_repeat	-82924	NM_174937	256536	Hs.126575	NM_174937	ENSG00000176769	TCERG1L	-	transcription elongation regulator 1 like	protein-coding
peak2818	chr7	27407536	27408139	+	1	NA	Intergenic	(CA)n|Simple_repeat|Simple_repeat	-120989	NR_120507	101410536	Hs.687800	NR_120507	ENSG00000253405	EVX1-AS	EVX1-AS1	EVX1 antisense RNA	ncRNA
peak380	chr10	42386604	42388267	+	1	NA	Intergenic	HSATII|Satellite|Satellite	476058	NR_024380	441666	Hs.255729	NR_024380	ENSG00000215146	LOC441666	-	zinc finger protein 91 pseudogene	pseudo
peak1173	chr16	46392888	46393377	+	1	NA	Intergenic	HSATII|Satellite|Satellite	209877	NR_026556	124149	Hs.97414	NM_001004299		ANKRD26P1	-	ankyrin repeat domain 26 pseudogene 1	pseudo
peak2848	chr7	56581732	56581888	+	1	NA	Intergenic	CT-rich|Low_complexity|Low_complexity	17894	NR_026929	222029	Hs.568108	NR_026929		DKFZp434L192	-	uncharacterized protein DKFZp434L192	ncRNA
peak3018	chr8	8908875	8909066	+	1	NA	intron (NM_001354638, intron 6 of 7)	AluSz|SINE|Alu	3015	NR_039804	100616350		NR_039804	ENSG00000263407	MIR4660	-	microRNA 4660	ncRNA
peak978	chr15	20482447	20482637	+	1	NA	Intergenic	AluSx4|SINE|Alu	-5455	NR_038836	646096	Hs.448789	NR_038836	ENSG00000259156	CHEK2P2	-	checkpoint kinase 2 pseudogene 2	pseudo
peak2005	chr20	36040467	36040721	+	1	NA	Intergenic	(TG)n|Simple_repeat|Simple_repeat	66063	NM_198291	6714	Hs.195659	NM_005417	ENSG00000197122	SRC	ASV|SRC1|THC6|c-SRC|p60-Src	SRC proto-oncogene, non-receptor tyrosine kinase	protein-coding
peak1625	chr19	39819375	39819536	+	1	NA	intron (NM_004877, intron 6 of 6)	AluSz|SINE|Alu	7271	NM_004877	9535	Hs.5210	NM_004877	ENSG00000130755	GMFG	GMF-GAMMA	glia maturation factor gamma	protein-coding
peak1623	chr19	38800534	38800761	+	1	NA	intron (NM_001039673, intron 1 of 7)	(TCCA)n|Simple_repeat|Simple_repeat	5798	NM_001145462	90522	Hs.280741	NM_033557	ENSG00000167645	YIF1B	FinGER8	Yip1 interacting factor homolog B, membrane trafficking protein	protein-coding
peak315	chr10	15202597	15202766	+	1	NA	intron (NM_001308295, intron 1 of 12)	AluSz|SINE|Alu	-5335	NR_036506	100192204	Hs.714691	NR_036506	ENSG00000206448	PPIAP30	-	peptidylprolyl isomerase A pseudogene 30	pseudo
peak1045	chr15	93801561	93801665	+	1	NA	Intergenic	AluSx1|SINE|Alu	-169170	NM_020211	56963	Hs.271277	NM_020211	ENSG00000182175	RGMA	RGM	repulsive guidance molecule BMP co-receptor a	protein-coding
peak1701	chr2	9457583	9457976	+	1	NA	intron (NM_001135191, intron 3 of 26)	(CA)n|Simple_repeat|Simple_repeat	105010	NM_001319068	9270	Hs.467662	NM_004763	ENSG00000119185	ITGB1BP1	ICAP-1A|ICAP-1B|ICAP-1alpha|ICAP1|ICAP1A|ICAP1B	integrin subunit beta 1 binding protein 1	protein-coding
peak2028	chr20	48214295	48214459	+	1	NA	Intergenic	L1MC4a|LINE|L1	-29670	NM_000961	5740	Hs.302085	NM_000961	ENSG00000124212	PTGIS	CYP8|CYP8A1|PGIS|PTGI	prostaglandin I2 synthase	protein-coding
peak731	chr12	110246581	110247031	+	1	NA	intron (NM_147204, intron 1 of 13)	(TCCA)n|Simple_repeat|Simple_repeat	5795	NM_001177431	59341	Hs.506713	NM_021625	ENSG00000111199	TRPV4	BCYM3|CMT2C|HMSN2C|OTRPC4|SMAL|SPSMA|SSQTL1|TRP12|VRL2|VROAC	transient receptor potential cation channel subfamily V member 4	protein-coding
peak1607	chr19	31100584	31100962	+	1	NA	intron (NM_001352260, intron 4 of 5)	(TCCA)n|Simple_repeat|Simple_repeat	237473	NM_001352260	9745	Hs.378901	NM_014717	ENSG00000198597	ZNF536	-	zinc finger protein 536	protein-coding
peak2529	chr4	147207359	147207361	+	1	NA	intron (NR_133924, intron 7 of 9)	intron (NR_133924, intron 7 of 9)	71670	NM_001354631	345051	Hs.170876	NM_001354631	ENSG00000250673	REELD1	-	reeler domain containing 1	protein-coding
peak274	chr1	247439109	247439593	+	1	NA	Intergenic	(GAATG)n|Simple_repeat|Simple_repeat	19977	NM_173858	317705	Hs.553686	NM_173858	ENSG00000197617	VN1R5	V1RL5	vomeronasal 1 receptor 5 (gene/pseudogene)	protein-coding
peak2153	chr21	44804796	44805204	+	1	NA	Intergenic	(TG)n|Simple_repeat|Simple_repeat	-22771	NR_131902	101928399	Hs.517319	NR_131902	ENSG00000237989	LINC01679	TCONS_00029157	long intergenic non-protein coding RNA 1679	ncRNA
peak2672	chr5	174192647	174192806	+	1	NA	Intergenic	(CA)n|Simple_repeat|Simple_repeat	13989	NR_039777	100616202		NR_039777	ENSG00000266890	MIR4634	-	microRNA 4634	ncRNA
peak617	chr11	71073144	71073319	+	1	NA	Intergenic	Intergenic	61169	NR_038862	399923	Hs.128191	NM_001001680	ENSG00000172900	FLJ42102	-	uncharacterized LOC399923	ncRNA
peak359	chr10	39113581	39119665	+	1	NA	Intergenic	(GAATG)n|Satellite|Satellite	126896	NR_045000	399746	Hs.742607	NR_045000		ACTR3BP5	FKSG74	ACTR3B pseudogene 5	pseudo
peak836	chr13	90966701	90966880	+	1	NA	Intergenic	(CA)n|Simple_repeat|Simple_repeat	83354	NR_030754	693207		NR_030754	ENSG00000283783	MIR622	MIRN622|hsa-mir-622	microRNA 622	ncRNA
peak3490	chrY	13844406	13844824	+	1	NA	Intergenic	(GAATG)n|Satellite|Satellite	688774	NR_033667	352887	Hs.546221	NR_033667	ENSG00000206159	GYG2P1	GYG2P	glycogenin 2 pseudogene 1	pseudo
peak1409	chr17	72728609	72728972	+	1	NA	intron (NM_175738, intron 2 of 8)	(ATGTG)n|Simple_repeat|Simple_repeat	-3909	NM_001330471	326624	Hs.351413	NM_175738	ENSG00000172794	RAB37	-	RAB37, member RAS oncogene family	protein-coding
peak3356	chrY	13140062	13140662	+	1	NA	Intergenic	(CATTC)n|Simple_repeat|Simple_repeat	1393027	NR_033667	352887	Hs.546221	NR_033667	ENSG00000206159	GYG2P1	GYG2P	glycogenin 2 pseudogene 1	pseudo
peak450	chr10	82151859	82152098	+	1	NA	Intergenic	AluJr|SINE|Alu	-15607	NM_001243779	84293	Hs.500333	NM_032333	ENSG00000122378	FAM213A	Adrx|C10orf58|PAMM	family with sequence similarity 213 member A	protein-coding
peak1461	chr18	20608787	20608952	+	1	NA	Intergenic	AluSz|SINE|Alu	95030	NM_203292	5932	Hs.546282	NM_002894	ENSG00000101773	RBBP8	COM1|CTIP|JWDS|RIM|SAE2|SCKL2	RB binding protein 8, endonuclease	protein-coding
peak2972	chr7	155000406	155000697	+	1	NA	Intergenic	(TG)n|Simple_repeat|Simple_repeat	-88931	NM_005542	3638	Hs.520819	NM_005542	ENSG00000186480	INSIG1	CL6	insulin induced gene 1	protein-coding
peak92	chr1	21029811	21030118	+	1	NA	intron (NM_001287212, intron 5 of 14)	(TGGA)n|Simple_repeat|Simple_repeat	14546	NM_001287212	57576	Hs.130411	NM_020816	ENSG00000117245	KIF17	KIF17B|KIF3X|KLP-2|OSM-3	kinesin family member 17	protein-coding
peak33	chr1	5220235	5220426	+	1	NA	Intergenic	(CA)n|Simple_repeat|Simple_repeat	-403801	NR_039612
peak843	chr13	103263825	103263995	+	1	NA	intron (NM_001330588, intron 2 of 29)	AluSx|SINE|Alu	14624	NM_003291	7174	Hs.432424	NM_003291	ENSG00000134900	TPP2	TPP-2|TPP-II|TPPII	tripeptidyl peptidase 2	protein-coding
peak2845	chr7	55270819	55271206	+	1	NA	TTS (NM_001346898)	TTS (NM_001346898)	-14370	NR_047551	100507500	Hs.720489	NR_047551	ENSG00000224057	EGFR-AS1	-	EGFR antisense RNA 1	ncRNA
peak175	chr1	121357873	121358163	+	1	NA	Intergenic	ALR/Alpha|Satellite|centr	97108	NR_003955	647121	Hs.697682	NR_003955	ENSG00000231752	EMBP1	-	embigin pseudogene 1	pseudo
peak2582	chr5	3323220	3324359	+	1	NA	Intergenic	Intergenic	-129141	NR_147000	105374624	Hs.518991	NR_147000	ENSG00000249830	LINC02162	-	long intergenic non-protein coding RNA 2162	ncRNA
peak752	chr12	118209726	118209900	+	1	NA	intron (NM_173598, intron 3 of 19)	(CA)n|Simple_repeat|Simple_repeat	196215	NM_173598	283455	Hs.375836	NM_173598	ENSG00000171435	KSR2	-	kinase suppressor of ras 2	protein-coding
peak505	chr10	129858183	129858484	+	1	NA	intron (NR_136149, intron 2 of 3)	(CA)n|Simple_repeat|Simple_repeat	2356	NR_136149	105378553		NR_136149		AS-PTPRE	-	lncRNA antisense to PTPRE protein-coding gene	ncRNA
peak3260	chr9	126109117	126110145	+	1	NA	Intergenic	(TG)n|Simple_repeat|Simple_repeat	-8815	NM_173689	286204	Hs.568340	NM_173689	ENSG00000148204	CRB2	FSGS9|VMCKD	crumbs 2, cell polarity complex component	protein-coding
peak170	chr1	113683745	113683902	+	1	NA	Intergenic	C-rich|Low_complexity|Low_complexity	65052	NR_038846	643441	Hs.124895	NR_038846		LOC643441	-	uncharacterized LOC643441	ncRNA
peak3184	chr9	74951797	74951856	+	1	NA	intron (NR_110952, intron 4 of 4)	AluSz|SINE|Alu	27682	NM_001278243	7763	Hs.406096	NM_006007	ENSG00000107372	ZFAND5	ZA20D2|ZFAND5A|ZNF216	zinc finger AN1-type containing 5	protein-coding
peak2196	chr22	27642651	27642906	+	1	NA	Intergenic	(TGGA)n|Simple_repeat|Simple_repeat	-22090	NM_001350812	105372978		NM_001350812		LINC01638	-	long intergenic non-protein coding RNA 1638	protein-coding
peak700	chr12	57289907	57290100	+	1	NA	Intergenic	(CA)n|Simple_repeat|Simple_repeat	38186	NM_148897	121214	Hs.380178	NM_148897	ENSG00000170426	SDR9C7	ARCI13|RDHS|SDR-O|SDRO	short chain dehydrogenase/reductase family 9C member 7	protein-coding
peak1156	chr16	34180510	34182257	+	1	NA	Intergenic	HSATII|Satellite|Satellite	223379	NR_002837	606551	Hs.646441	NR_002837		UBE2MP1	-	ubiquitin conjugating enzyme E2 M pseudogene 1	pseudo
peak2747	chr6	140262523	140262700	+	1	NA	Intergenic	MER44C|DNA|TcMar-Tigger	-34845	NR_121622	100507477	Hs.179213	NR_121622	ENSG00000236013	LOC100507477	-	uncharacterized LOC100507477	ncRNA
peak3329	chrX	58561258	58561570	+	1	NA	Intergenic	ALR/Alpha|Satellite|centr	-624347	NM_007156	7789	Hs.550094	NM_007156	ENSG00000198205	ZXDA	ZNF896	zinc finger, X-linked, duplicated A	protein-coding
peak521	chr10	134327694	134328027	+	1	NA	Intergenic	(TG)n|Simple_repeat|Simple_repeat	-23423	NM_005539	3632	Hs.523360	NM_005539	ENSG00000068383	INPP5A	5PTASE	inositol polyphosphate-5-phosphatase A	protein-coding
peak778	chr12	132167434	132167831	+	1	NA	Intergenic	HAL1-2a_MD|LINE|L1	-28000	NM_004592	6433	Hs.308171	NM_004592	ENSG00000061936	SFSWAP	SFRS8|SWAP	splicing factor SWAP	protein-coding
peak2102	chr21	36571291	36571435	+	1	NA	Intergenic	(CA)n|Simple_repeat|Simple_repeat	-149768	NM_001754	861	Hs.149261	NM_001754	ENSG00000159216	RUNX1	AML1|AML1-EVI-1|AMLCR1|CBF2alpha|CBFA2|EVI-1|PEBP2aB|PEBP2alpha	runt related transcription factor 1	protein-coding
peak3038	chr8	22665683	22665833	+	1	NA	intron (NM_144962, intron 4 of 6)	(TCCA)n|Simple_repeat|Simple_repeat	-69727	NR_125433	101929237	Hs.677838	NR_125433	ENSG00000248738	LOC101929237	-	uncharacterized LOC101929237	ncRNA
peak788	chr12	133095115	133095368	+	1	NA	intron (NM_001142641, intron 2 of 16)	(TCCA)n|Simple_repeat|Simple_repeat	28084	NM_001142641	57666	Hs.411138	NM_001142641	ENSG00000112787	FBRSL1	-	fibrosin like 1	protein-coding
peak372	chr10	42354891	42360664	+	1	NA	Intergenic	(CATTC)n|Satellite|Satellite	505716	NR_024380	441666	Hs.255729	NR_024380	ENSG00000215146	LOC441666	-	zinc finger protein 91 pseudogene	pseudo
peak2637	chr5	135402526	135402688	+	1	NA	Intergenic	(CA)n|Simple_repeat|Simple_repeat	13680	NR_030583	100126299		NR_030583	ENSG00000278815	VTRNA2-1	CBL-3|CBL3|MIR886|MIRN886|VTRNA2|hsa-mir-886|hvg-5|nc886|svtRNA2-1a	vault RNA 2-1	ncRNA
peak1036	chr15	80323163	80323358	+	1	NA	Intergenic	(TCCA)n|Simple_repeat|Simple_repeat	-28650	NM_019006	54469	Hs.596679	NM_019006	ENSG00000086666	ZFAND6	AWP1|ZA20D3|ZFAND5B	zinc finger AN1-type containing 6	protein-coding
peak2043	chr20	55614150	55614469	+	1	NA	Intergenic	(TGGA)n|Simple_repeat|Simple_repeat	-174443	NR_110631	102723590	Hs.667674	NR_110631		BMP7-AS1	-	BMP7 antisense RNA 1	ncRNA
peak2681	chr5	179640877	179641083	+	1	NA	Intergenic	(TG)n|Simple_repeat|Simple_repeat	-4850	NM_175062	255426	Hs.190559	NM_175062	ENSG00000146090	RASGEF1C	-	RasGEF domain family member 1C	protein-coding
peak3308	chr9	138728236	138728956	+	1	NA	intron (NM_015447, intron 7 of 16)	intron (NM_015447, intron 7 of 16)	70409	NM_015447	157922	Hs.522493	NM_015447	ENSG00000130559	CAMSAP1	-	calmodulin regulated spectrin associated protein 1	protein-coding
peak1367	chr17	35117515	35117732	+	1	NA	Intergenic	(TG)n|Simple_repeat|Simple_repeat	159598	NM_024864	79922	Hs.194864	NM_024864	ENSG00000278619	MRM1	-	mitochondrial rRNA methyltransferase 1	protein-coding
peak1911	chr2	235422802	235423041	+	1	NA	Intergenic	(GTGTG)n|Simple_repeat|Simple_repeat	-17224	NM_001282431	10123	Hs.111554	NM_005737	ENSG00000188042	ARL4C	ARL7|LAK	ADP ribosylation factor like GTPase 4C	protein-coding
peak1976	chr20	23615613	23615815	+	1	NA	intron (NM_000099, intron 2 of 2)	(CA)n|Simple_repeat|Simple_repeat	2971	NM_000099	1471	Hs.304682	NM_000099	ENSG00000101439	CST3	ARMD11|HEL-S-2	cystatin C	protein-coding
peak1784	chr2	89854445	89855183	+	1	NA	Intergenic	(CATTC)n|Satellite|Satellite	742930	NR_039635	100616399		NR_039635	ENSG00000265510	MIR4436A	mir-4436a	microRNA 4436a	ncRNA
peak279	chr10	1266204	1266409	+	1	NA	intron (NM_018702, intron 6 of 9)	(ATGGTG)n|Simple_repeat|Simple_repeat	60598	NR_015376	399706	Hs.721191	NM_001010910	ENSG00000229205	LINC00200	C10orf139|NCRNA00200	long intergenic non-protein coding RNA 200	ncRNA
peak847	chr13	109945593	109945811	+	1	NA	Intergenic	(CA)n|Simple_repeat|Simple_repeat	-107341	NR_126361	104326054	Hs.569298	NR_126361	ENSG00000229792	LINC00399	TCONS_00021596	long intergenic non-protein coding RNA 399	ncRNA
peak468	chr10	102222384	102222558	+	1	NA	promoter-TSS (NM_003393)	promoter-TSS (NM_003393)	-341	NM_003393	7479	Hs.421281	NM_003393	ENSG00000075290	WNT8B	-	Wnt family member 8B	protein-coding
peak824	chr13	45988711	45988878	+	1	NA	intron (NM_001286807, intron 1 of 9)	(CA)n|Simple_repeat|Simple_repeat	-3503	NR_047031	100874259	Hs.658038	NR_047031	ENSG00000251015	SLC25A30-AS1	-	SLC25A30 antisense RNA 1	ncRNA
peak1656	chr19	55893333	55893511	+	1	NA	intron (NM_001190764, intron 1 of 1)	(TCCA)n|Simple_repeat|Simple_repeat	2205	NM_001190764	388564	Hs.534672	NM_001190764	ENSG00000233493	TMEM238	-	transmembrane protein 238	protein-coding
peak2214	chr22	39359891	39360047	+	1	NA	TTS (NM_145699)	TTS (NM_145699)	6442	NM_001270406	200315	Hs.226307	NM_145699	ENSG00000128383	APOBEC3A	A3A|ARP3|PHRBN|bK150C2.1	apolipoprotein B mRNA editing enzyme catalytic subunit 3A	protein-coding
peak899	chr14	67976458	67976504	+	1	NA	intron (NM_001348549, intron 1 of 3)	AluJr4|SINE|Alu	5540	NM_182526	161145	Hs.509707	NM_182526	ENSG00000198133	TMEM229B	C14orf83	transmembrane protein 229B	protein-coding
peak254	chr1	229115643	229115795	+	1	NA	Intergenic	(CA)n|Simple_repeat|Simple_repeat	194829	NR_039659	100616234		NR_039659	ENSG00000283468	MIR4454	-	microRNA 4454	ncRNA
peak2988	chr7	157921949	157922295	+	1	NA	intron (NM_130842, intron 8 of 21)	intron (NM_130842, intron 8 of 21)	274845	NR_038966	100506585	Hs.661265	NR_038966	ENSG00000233038	LOC100506585	-	uncharacterized LOC100506585	ncRNA
peak3050	chr8	38360066	38360420	+	1	NA	Intergenic	(TG)n|Simple_repeat|Simple_repeat	25937	NM_207412	389649	Hs.546586	NM_207412	ENSG00000196166	C8orf86	-	chromosome 8 open reading frame 86	protein-coding
peak147	chr1	54941926	54942096	+	1	NA	Intergenic	(CA)n|Simple_repeat|Simple_repeat	-69943	NM_145716	23648	Hs.476706	NM_018070	ENSG00000157216	SSBP3	CSDP|SSDP|SSDP1	single stranded DNA binding protein 3	protein-coding
peak2188	chr22	26723221	26723567	+	1	NA	intron (NM_001184773, intron 9 of 16)	intron (NM_001184773, intron 9 of 16)	-101886	NM_020437	57168	Hs.567547	NM_020437	ENSG00000128203	ASPHD2	-	aspartate beta-hydroxylase domain containing 2	protein-coding
peak3485	chrY	13841838	13842219	+	1	NA	Intergenic	(GAATG)n|Satellite|Satellite	691361	NR_033667	352887	Hs.546221	NR_033667	ENSG00000206159	GYG2P1	GYG2P	glycogenin 2 pseudogene 1	pseudo
peak3331	chrX	61839164	61839455	+	1	NA	Intergenic	ALR/Alpha|Satellite|centr	731909	NM_001012968	139886	Hs.612782	NM_001012968	ENSG00000186767	SPIN4	TDRD28	spindlin family member 4	protein-coding
peak998	chr15	27941184	27941429	+	1	NA	Intergenic	(CA)n|Simple_repeat|Simple_repeat	403152	NM_001300984	4948	Hs.654411	NM_000275	ENSG00000104044	OCA2	BEY|BEY1|BEY2|BOCA|D15S12|EYCL|EYCL2|EYCL3|HCL3|P|PED|SHEP1	OCA2 melanosomal transmembrane protein	protein-coding
peak902	chr14	70105083	70105250	+	1	NA	intron (NM_014734, intron 1 of 5)	(TG)n|Simple_repeat|Simple_repeat	26856	NM_014734	9766	Hs.440025	NM_014734	ENSG00000100647	SUSD6	DRAGO|KIAA0247	sushi domain containing 6	protein-coding
peak3237	chr9	103061810	103061977	+	1	NA	intron (NR_134606, intron 16 of 16)	intron (NR_134606, intron 16 of 16)	52960	NM_001161584	54881	Hs.494648	NM_017746	ENSG00000136891	TEX10	Ipi1|bA208F1.2	testis expressed 10	protein-coding
peak2516	chr4	116184539	116184691	+	1	NA	Intergenic	(TG)n|Simple_repeat|Simple_repeat	-149583	NM_022569	64579	Hs.591700	NM_022569	ENSG00000138653	NDST4	N-HSST|N-HSST 4|NDST-4|NHSST4	N-deacetylase and N-sulfotransferase 4	protein-coding
peak536	chr11	1118842	1119152	+	1	NA	Intergenic	(TGGA)n|Simple_repeat|Simple_repeat	-32583	NM_001304359	4586	Hs.534332	NM_017511	ENSG00000215182	MUC5AC	MUC5|TBM|leB|mucin	mucin 5AC, oligomeric mucus/gel-forming	protein-coding
peak3384	chrY	13651828	13652278	+	1	NA	Intergenic	(GAATG)n|Satellite|Satellite	881336	NR_033667	352887	Hs.546221	NR_033667	ENSG00000206159	GYG2P1	GYG2P	glycogenin 2 pseudogene 1	pseudo
peak206	chr1	181396005	181396279	+	1	NA	Intergenic	(CATCC)n|Simple_repeat|Simple_repeat	-56544	NM_001205293	777	Hs.437444	NM_000721	ENSG00000198216	CACNA1E	BII|CACH6|CACNL1A6|Cav2.3|gm139	calcium voltage-gated channel subunit alpha1 E	protein-coding
peak762	chr12	125999852	126000144	+	1	NA	intron (NM_052907, intron 3 of 8)	intron (NM_052907, intron 3 of 8)	-107000	NM_001286219	114795	Hs.524838	NM_052907	ENSG00000139364	TMEM132B	-	transmembrane protein 132B	protein-coding
peak593	chr11	64362068	64362468	+	1	NA	intron (NM_001276326, intron 4 of 9)	(TGGA)n|Simple_repeat|Simple_repeat	3986	NM_001276326	116085	Hs.174424	NM_144585	ENSG00000197891	SLC22A12	OAT4L|RST|URAT1	solute carrier family 22 member 12	protein-coding
peak2262	chr22	48744806	48745079	+	1	NA	Intergenic	(CA)n|Simple_repeat|Simple_repeat	74766	NR_036172	100422916		NR_036172	ENSG00000266508	MIR3201	-	microRNA 3201	ncRNA
peak376	chr10	42371747	42372211	+	1	NA	Intergenic	(CATTC)n|Satellite|Satellite	491514	NR_024380	441666	Hs.255729	NR_024380	ENSG00000215146	LOC441666	-	zinc finger protein 91 pseudogene	pseudo
peak467	chr10	102024594	102024762	+	1	NA	intron (NM_001303407, intron 1 of 12)	AluJb|SINE|Alu	2760	NM_018294	55280	Hs.215502	NM_018294	ENSG00000095485	CWF19L1	C19L1|SCAR17|hDrn1	CWF19 like 1, cell cycle control (S. pombe)	protein-coding
peak227	chr1	207096987	207097382	+	1	NA	Intergenic	Intergenic	-1806	NM_001142473	9214	Hs.58831	NM_005449	ENSG00000162894	FCMR	FAIM3|TOSO	Fc fragment of IgM receptor	protein-coding
peak3113	chr8	139755475	139755765	+	1	NA	intron (NM_152888, intron 22 of 64)	HAL1-2a_MD|LINE|L1	170629	NM_152888	169044	Hs.117169	NM_152888	ENSG00000169436	COL22A1	-	collagen type XXII alpha 1 chain	protein-coding
peak316	chr10	16302633	16302822	+	1	NA	Intergenic	GA-rich|Low_complexity|Low_complexity	-176215	NM_001261837	9317	Hs.444321	NM_030664	ENSG00000165983	PTER	HPHRP|RPR-1	phosphotriesterase related	protein-coding
peak3088	chr8	107182858	107183030	+	1	NA	Intergenic	(TG)n|Simple_repeat|Simple_repeat	-99462	NM_018002	55074	Hs.127286	NM_018002	ENSG00000164830	OXR1	Nbla00307|TLDC3	oxidation resistance 1	protein-coding
peak2748	chr6	144314403	144314580	+	1	NA	intron (NM_001289043, intron 1 of 6)	(CA)n|Simple_repeat|Simple_repeat	15062	NM_001289047	5325	Hs.743225	NM_002656	ENSG00000118495	PLAGL1	LOT1|ZAC|ZAC1	PLAG1 like zinc finger 1	protein-coding
peak2457	chr4	49104476	49105149	+	1	NA	Intergenic	Intergenic	116153	NM_001286791	80157	Hs.479703	NM_025087	ENSG00000109182	CWH43	CWH43-C|PGAP2IP	cell wall biogenesis 43 C-terminal homolog	protein-coding
peak894	chr14	65232599	65232766	+	1	NA	TTS (NM_001355437)	TTS (NM_001355437)	19722	NR_107009	102465841		NR_107009	ENSG00000284269	MIR7855	hsa-mir-7855	microRNA 7855	ncRNA
peak2496	chr4	49654063	49654795	+	1	NA	Intergenic	(GAATG)n|Satellite|Satellite	665770	NM_001286791	80157	Hs.479703	NM_025087	ENSG00000109182	CWH43	CWH43-C|PGAP2IP	cell wall biogenesis 43 C-terminal homolog	protein-coding
peak2755	chr6	158051507	158051972	+	1	NA	intron (NM_153746, intron 4 of 8)	(CA)n|Simple_repeat|Simple_repeat	101575	NR_037463	100500899		NR_037463	ENSG00000266617	MIR3692	-	microRNA 3692	ncRNA
peak245	chr1	228234105	228234261	+	1	NA	intron (NM_033131, intron 2 of 3)	(TG)n|Simple_repeat|Simple_repeat	-36178	NM_001024226	375	Hs.286221	NM_001658	ENSG00000143761	ARF1	-	ADP ribosylation factor 1	protein-coding
peak666	chr12	5590752	5590920	+	1	NA	intron (NM_001102654, intron 1 of 1)	(CA)n|Simple_repeat|Simple_repeat	-12462	NM_002527	4908	Hs.99171	NM_002527	ENSG00000185652	NTF3	HDNF|NGF-2|NGF2|NT-3|NT3	neurotrophin 3	protein-coding
peak962	chr14	106029698	106029865	+	1	NA	Intergenic	(TG)n|Simple_repeat|Simple_repeat	31589	NR_135205	105370697	Hs.148580	NR_135205		LOC105370697	-	uncharacterized LOC105370697	ncRNA
peak1753	chr2	47734409	47734474	+	1	NA	Intergenic	AluSx1|SINE|Alu	-20235	NR_120602	644093	Hs.734158	NR_120602	ENSG00000235760	HCG2040054	-	uncharacterized LOC644093	ncRNA
peak1321	chr17	592775	592946	+	1	NA	intron (NM_001128159, intron 4 of 21)	AluSx|SINE|Alu	25236	NM_018289	55275	Hs.461819	NM_018289	ENSG00000141252	VPS53	HCCS1|PCH2E|hVps53L|pp13624	VPS53, GARP complex subunit	protein-coding
peak2195	chr22	27618196	27618551	+	1	NA	intron (NM_001350812, intron 2 of 2)	(TGGA)n|Simple_repeat|Simple_repeat	2315	NM_001350812	105372978		NM_001350812		LINC01638	-	long intergenic non-protein coding RNA 1638	protein-coding
peak2625	chr5	78572129	78572182	+	1	NA	intron (NM_152405, intron 1 of 10)	AluSz|SINE|Alu	40230	NM_152405	133746	Hs.482605	NM_152405	ENSG00000152409	JMY	WHAMM2|WHDC1L3	junction mediating and regulatory protein, p53 cofactor	protein-coding
peak3232	chr9	98788955	98789136	+	1	NA	Intergenic	(CA)n|Simple_repeat|Simple_repeat	-4952	NR_024129	100188953	Hs.434310	NR_024129	ENSG00000225194	LINC00092	NCRNA00092	long intergenic non-protein coding RNA 92	ncRNA
peak601	chr11	68120029	68120235	+	1	NA	intron (NM_001291902, intron 2 of 22)	intron (NM_001291902, intron 2 of 22)	40055	NM_001291902	4041	Hs.6347	NM_002335	ENSG00000162337	LRP5	BMND1|EVR1|EVR4|HBM|LR3|LRP-5|LRP7|OPPG|OPS|OPTA1|PCLD4|VBCH2	LDL receptor related protein 5	protein-coding
peak1448	chr18	12990168	12990418	+	1	NA	Intergenic	(TG)n|Simple_repeat|Simple_repeat	-1068	NM_032142	55125	Hs.100914	NM_018069	ENSG00000101639	CEP192	PPP1R62	centrosomal protein 192	protein-coding
peak878	chr14	21104598	21104765	+	1	NA	Intergenic	AluSz|SINE|Alu	5169	NM_001001968	341799	Hs.513132	NM_001001968	ENSG00000181803	OR6S1	OR14-37|OR6S1Q	olfactory receptor family 6 subfamily S member 1	protein-coding
peak460	chr10	88009620	88009883	+	1	NA	intron (NM_017551, intron 2 of 15)	(TGGA)n|Simple_repeat|Simple_repeat	14794	NR_029907	442911		NR_029907	ENSG00000199104	MIR346	MIRN346|hsa-mir-346|miR-346|miRNA346	microRNA 346	ncRNA
peak808	chr13	27578388	27578555	+	1	NA	Intergenic	(CA)n|Simple_repeat|Simple_repeat	-121199	NR_046547	100874070	Hs.524923	NR_046547		USP12-AS1	-	USP12 antisense RNA 1	ncRNA
peak1458	chr18	18517043	18518308	+	1	NA	Intergenic	ALR/Alpha|Satellite|centr	174137	NM_005406	6093	Hs.306307	NM_005406	ENSG00000067900	ROCK1	P160ROCK|ROCK-I	Rho associated coiled-coil containing protein kinase 1	protein-coding
peak3056	chr8	41041554	41041680	+	1	NA	Intergenic	AluJb|SINE|Alu	87045	NR_049801	100847068		NR_049801	ENSG00000263372	MIR548AO	-	microRNA 548ao	ncRNA
peak1823	chr2	100862901	100863142	+	1	NA	intron (NR_103730, intron 1 of 2)	(TG)n|Simple_repeat|Simple_repeat	38305	NR_103730	150577	Hs.434127	NM_001102655	ENSG00000232084	LINC01104	-	long intergenic non-protein coding RNA 1104	ncRNA
peak941	chr14	99787675	99787945	+	1	NA	Intergenic	(CA)n|Simple_repeat|Simple_repeat	-49760	NM_022898	64919	Hs.709690	NM_022898	ENSG00000127152	BCL11B	ATL1|ATL1-alpha|ATL1-beta|ATL1-delta|ATL1-gamma|CTIP-2|CTIP2|IMD49|RIT1|ZNF856B|hRIT1-alpha	B cell CLL/lymphoma 11B	protein-coding
peak2372	chr3	152742583	152742729	+	1	NA	Intergenic	AluSc|SINE|Alu	-137345	NM_002886	5912	Hs.98643	NM_002886	ENSG00000181467	RAP2B	-	RAP2B, member of RAS oncogene family	protein-coding
peak925	chr14	95404364	95404603	+	1	NA	Intergenic	(TG)n|Simple_repeat|Simple_repeat	167504	NR_144432	108868751		NR_144432	ENSG00000285205	DIGIT	-	divergent to GSC, Induced by TGF-b family signaling	ncRNA
peak178	chr1	121484075	121485436	+	1	NA	Intergenic	ALR/Alpha|Satellite|centr	223845	NR_003955	647121	Hs.697682	NR_003955	ENSG00000231752	EMBP1	-	embigin pseudogene 1	pseudo
peak890	chr14	55621748	55621916	+	1	NA	intron (NM_014750, intron 14 of 18)	AluSx|SINE|Alu	18131	NR_003225	3958	Hs.531081	NM_002306	ENSG00000131981	LGALS3	CBP35|GAL3|GALBP|GALIG|L31|LGALS2|MAC2	galectin 3	protein-coding
peak2824	chr7	34921596	34921737	+	1	NA	Intergenic	(TGGA)n|Simple_repeat|Simple_repeat	-47723	NR_015356	404744	Hs.487951	NM_207283	ENSG00000197085	NPSR1-AS1	AAA1	NPSR1 antisense RNA 1	ncRNA
peak3439	chrY	13802125	13802516	+	1	NA	Intergenic	Intergenic	731069	NR_033667	352887	Hs.546221	NR_033667	ENSG00000206159	GYG2P1	GYG2P	glycogenin 2 pseudogene 1	pseudo
peak898	chr14	66510176	66510314	+	1	NA	Intergenic	AluSx|SINE|Alu	-442844	NR_110308	440184	Hs.412138	NM_001004331	ENSG00000196553	CCDC196	C14orf53|LINC00238|NCRNA00238	coiled-coil domain containing 196	protein-coding
peak643	chr11	115017503	115017688	+	1	NA	Intergenic	(TG)n|Simple_repeat|Simple_repeat	-186701	NR_135108	105369509	Hs.736064	NR_135108		LOC105369509	-	uncharacterized LOC105369509	ncRNA
peak2636	chr5	134776945	134777173	+	1	NA	Intergenic	(TG)n|Simple_repeat|Simple_repeat	5979	NM_130848	140947	Hs.152477	NM_130848	ENSG00000251380	DCANP1	C5orf20|DCNP1	dendritic cell associated nuclear protein	protein-coding
peak3210	chr9	92861068	92861305	+	1	NA	Intergenic	(CACAC)n|Simple_repeat|Simple_repeat	-57405	NR_038882	286370	Hs.407589	NR_038882	ENSG00000227555	MIR4290HG	-	MIR4290 host gene	ncRNA
peak3498	chrY	13851850	13852282	+	1	NA	Intergenic	(GAATG)n|Satellite|Satellite	681323	NR_033667	352887	Hs.546221	NR_033667	ENSG00000206159	GYG2P1	GYG2P	glycogenin 2 pseudogene 1	pseudo
peak435	chr10	72720021	72720226	+	1	NA	Intergenic	(TG)n|Simple_repeat|Simple_repeat	21313	NR_134314	105378349	Hs.119164	NR_134313	ENSG00000259267	LOC105378349	-	uncharacterized LOC105378349	ncRNA
peak121	chr1	37259217	37259477	+	1	NA	Intergenic	(TGGA)n|Simple_repeat|Simple_repeat	240497	NM_000831	2899	Hs.128848	NM_000831	ENSG00000163873	GRIK3	EAA5|GLR7|GLUR7|GluK3|GluR7a	glutamate ionotropic receptor kainate type subunit 3	protein-coding
peak1843	chr2	127587429	127587631	+	1	NA	Intergenic	(GAATG)n|Simple_repeat|Simple_repeat	-68932	NM_001322244	101929926	Hs.98984	NM_001322244	ENSG00000237524	TEX51	-	testis expressed 51	protein-coding
peak2550	chr4	189128096	189128278	+	1	NA	Intergenic	(TGAG)n|Simple_repeat|Simple_repeat	67592	NM_178556	339976	Hs.348618	NM_178556	ENSG00000184108	TRIML1	RNF209	tripartite motif family like 1	protein-coding
peak896	chr14	66284185	66284689	+	1	NA	Intergenic	(CA)n|Simple_repeat|Simple_repeat	346617	NR_030355	693210		NR_030355	ENSG00000207781	MIR625	MIRN625|hsa-mir-625	microRNA 625	ncRNA
peak2528	chr4	142219482	142219593	+	1	NA	Intergenic	AluSz6|SINE|Alu	34234	NR_121625	100507639	Hs.535010	NR_121625		LINC02432	-	long intergenic non-protein coding RNA 2432	ncRNA
peak195	chr1	161708420	161708582	+	1	NA	Intergenic	AluSx1|SINE|Alu	-11057	NM_007240	11266	Hs.416216	NM_007240	ENSG00000081721	DUSP12	DUSP1|YVH1	dual specificity phosphatase 12	protein-coding
peak737	chr12	113811297	113811486	+	1	NA	intron (NM_173542, intron 3 of 11)	(TCCA)n|Simple_repeat|Simple_repeat	15020	NM_001159727	196463	Hs.115896	NM_173542	ENSG00000151176	PLBD2	P76	phospholipase B domain containing 2	protein-coding
peak168	chr1	110622716	110622911	+	1	NA	Intergenic	(CATTC)n|Simple_repeat|Simple_repeat	-2497	NR_126382	104355139	Hs.628193	NR_126382	ENSG00000258673	LINC01397	-	long intergenic non-protein coding RNA 1397	ncRNA
peak754	chr12	119979188	119979370	+	1	NA	TTS (NM_178499)	TTS (NM_178499)	-51985	NM_001136534	387890	Hs.530965	NM_001136534	ENSG00000224982	TMEM233	DSPB2|IFITMD2	transmembrane protein 233	protein-coding
peak382	chr10	42390102	42390575	+	1	NA	Intergenic	HSATII|Satellite|Satellite	473155	NR_024380	441666	Hs.255729	NR_024380	ENSG00000215146	LOC441666	-	zinc finger protein 91 pseudogene	pseudo
peak166	chr1	101406761	101406962	+	1	NA	intron (NM_001144884, intron 8 of 11)	(CCA)n|Simple_repeat|Simple_repeat	45227	NM_133496	148867	Hs.533903	NM_133496	ENSG00000162695	SLC30A7	ZNT7|ZnT-7|ZnTL2	solute carrier family 30 member 7	protein-coding
peak2937	chr7	130009420	130009587	+	1	NA	TTS (NM_001127441)	TTS (NM_001127441)	-2535	NR_133928	105375504	Hs.436058	NR_133928		LOC105375504	-	uncharacterized LOC105375504	ncRNA
peak1549	chr19	7284165	7284320	+	1	NA	intron (NM_000208, intron 1 of 21)	AluSz6|SINE|Alu	10071	NM_000208	3643	Hs.465744	NM_000208	ENSG00000171105	INSR	CD220|HHF5	insulin receptor	protein-coding
peak3158	chr8	145281416	145281562	+	1	NA	intron (NM_032450, intron 14 of 43)	AluSz|SINE|Alu	36151	NR_107057	102465906		NR_107057	ENSG00000284054	MIR7112	MIR7112-1|MIR7112-2|hsa-mir-7112|hsa-mir-7112-1|hsa-mir-7112-2	microRNA 7112	ncRNA
peak817	chr13	33788737	33788933	+	1	NA	intron (NM_001243476, intron 5 of 17)	(CA)n|Simple_repeat|Simple_repeat	-8648	NM_052851	90627	Hs.156551	NM_052851	ENSG00000133121	STARD13	ARHGAP37|DLC2|GT650|LINC00464	StAR related lipid transfer domain containing 13	protein-coding
peak3031	chr8	20479316	20479710	+	1	NA	Intergenic	(CA)n|Simple_repeat|Simple_repeat	-7076	NR_145737	109616983		NR_145737		SNORD3F	-	small nucleolar RNA, C/D box 3F	snoRNA
peak1476	chr18	50319023	50319346	+	1	NA	intron (NM_005215, intron 2 of 28)	(CATTC)n|Simple_repeat|Simple_repeat	-444287	NR_130465	100616232		NR_130465	ENSG00000263872	MIR4528	-	microRNA 4528	ncRNA
peak3503	chrY	13856216	13856881	+	1	NA	Intergenic	(GAATG)n|Satellite|Satellite	676841	NR_033667	352887	Hs.546221	NR_033667	ENSG00000206159	GYG2P1	GYG2P	glycogenin 2 pseudogene 1	pseudo
peak1734	chr2	29993708	29993918	+	1	NA	intron (NM_004304, intron 1 of 28)	(CA)n|Simple_repeat|Simple_repeat	150664	NM_004304	238	Hs.654469	NM_004304	ENSG00000171094	ALK	CD246|NBLST3	ALK receptor tyrosine kinase	protein-coding
peak2786	chr6	169619317	169619583	+	1	NA	intron (NM_003247, intron 22 of 22)	(TGGA)n|Simple_repeat|Simple_repeat	6143	NR_134621	101929523	Hs.442696	NR_134621	ENSG00000226445	LOC101929523	-	uncharacterized LOC101929523	ncRNA
peak2911	chr7	92052904	92053284	+	1	NA	intron (NR_145992, intron 5 of 9)	(TG)n|Simple_repeat|Simple_repeat	13534	NR_145992	105375396		NM_001317905	ENSG00000230927	TMBIM7P	-	transmembrane BAX inhibitor motif containing 7, pseudogene	pseudo
peak506	chr10	130269984	130270204	+	1	NA	Intergenic	(CA)n|Simple_repeat|Simple_repeat	185880	NR_120619	101927381	Hs.523342	NR_120619	ENSG00000280953	LINC01163	TCONS_00017722	long intergenic non-protein coding RNA 1163	ncRNA
peak1054	chr15	101538999	101539164	+	1	NA	intron (NM_024652, intron 6 of 33)	(TGGA)n|Simple_repeat|Simple_repeat	-79593	NR_135828	101927751	Hs.659224	NR_135827	ENSG00000259583	LOC101927751	-	uncharacterized LOC101927751	ncRNA
peak1780	chr2	89840725	89841756	+	1	NA	Intergenic	HSATII|Satellite|Satellite	729356	NR_039635	100616399		NR_039635	ENSG00000265510	MIR4436A	mir-4436a	microRNA 4436a	ncRNA
peak428	chr10	50950421	50950606	+	1	NA	intron (NM_001347820, intron 14 of 21)	(CA)n|Simple_repeat|Simple_repeat	19532	NM_001347819	55753	Hs.17860	NM_018245	ENSG00000197444	OGDHL	-	oxoglutarate dehydrogenase like	protein-coding
peak2461	chr4	49108640	49109077	+	1	NA	Intergenic	(CATTC)n|Satellite|Satellite	120199	NM_001286791	80157	Hs.479703	NM_025087	ENSG00000109182	CWH43	CWH43-C|PGAP2IP	cell wall biogenesis 43 C-terminal homolog	protein-coding
peak1189	chr16	46407252	46407473	+	1	NA	Intergenic	HSATII|Satellite|Satellite	195647	NR_026556	124149	Hs.97414	NM_001004299		ANKRD26P1	-	ankyrin repeat domain 26 pseudogene 1	pseudo
peak3516	chrY	13865100	13865330	+	1	NA	Intergenic	(GAATG)n|Satellite|Satellite	668174	NR_033667	352887	Hs.546221	NR_033667	ENSG00000206159	GYG2P1	GYG2P	glycogenin 2 pseudogene 1	pseudo
peak495	chr10	126287437	126287835	+	1	NA	intron (NM_022126, intron 6 of 6)	(TCCA)n|Simple_repeat|Simple_repeat	-104961	NR_120631	101927944	Hs.437448	NR_120630		FAM53B-AS1	-	FAM53B antisense RNA 1	ncRNA
peak370	chr10	39143175	39149541	+	1	NA	Intergenic	(GAATG)n|Satellite|Satellite	156631	NR_045000	399746	Hs.742607	NR_045000		ACTR3BP5	FKSG74	ACTR3B pseudogene 5	pseudo
peak1836	chr2	121177603	121177770	+	1	NA	Intergenic	(TCCA)n|Simple_repeat|Simple_repeat	46239	NR_027181	84931	Hs.334519	NM_032845	ENSG00000280409	LINC01101	-	long intergenic non-protein coding RNA 1101	ncRNA
peak873	chr13	114777772	114778227	+	1	NA	intron (NM_001320822, intron 15 of 23)	(CTCA)n|Simple_repeat|Simple_repeat	65455	NM_001320822	22821	Hs.593075	NM_007368	ENSG00000185989	RASA3	GAP1IP4BP|GAPIII	RAS p21 protein activator 3	protein-coding
peak3464	chrY	13822491	13822785	+	1	NA	Intergenic	(GAATG)n|Satellite|Satellite	710751	NR_033667	352887	Hs.546221	NR_033667	ENSG00000206159	GYG2P1	GYG2P	glycogenin 2 pseudogene 1	pseudo
peak3435	chrY	13720293	13720602	+	1	NA	Intergenic	(GAATG)n|Satellite|Satellite	812942	NR_033667	352887	Hs.546221	NR_033667	ENSG00000206159	GYG2P1	GYG2P	glycogenin 2 pseudogene 1	pseudo
peak95	chr1	22662743	22663044	+	1	NA	Intergenic	(TCCA)n|Simple_repeat|Simple_repeat	70161	NR_039613	100616433		NR_039613	ENSG00000266564	MIR4418	-	microRNA 4418	ncRNA
peak341	chr10	38772336	38780992	+	1	NA	Intergenic	(GAATG)n|Satellite|Satellite	59590	NR_024497	399744	Hs.497951	NM_001013665		LINC00999	-	long intergenic non-protein coding RNA 999	ncRNA
peak3095	chr8	122215761	122215936	+	1	NA	Intergenic	L1MA4|LINE|L1	-391539	NM_021021	6641	Hs.46701	NM_021021	ENSG00000172164	SNTB1	59-DAP|A1B|BSYN2|DAPA1B|SNT2|SNT2B1|TIP-43	syntrophin beta 1	protein-coding
peak3296	chr9	137738553	137738868	+	1	NA	intron (NR_103451, intron 1 of 1)	(TCCA)n|Simple_repeat|Simple_repeat	2505	NR_039691	100616333		NR_039691	ENSG00000264744	MIR3689C	-	microRNA 3689c	ncRNA
peak196	chr1	166641924	166642083	+	1	NA	Intergenic	(TG)n|Simple_repeat|Simple_repeat	68850	NR_002925	116123	Hs.348539	NM_138784	ENSG00000215834	FMO9P	-	flavin containing monooxygenase 9 pseudogene	pseudo
peak1222	chr16	46446112	46447145	+	1	NA	Intergenic	HSATII|Satellite|Satellite	156381	NR_026556	124149	Hs.97414	NM_001004299		ANKRD26P1	-	ankyrin repeat domain 26 pseudogene 1	pseudo
peak2992	chr7	158054989	158055156	+	1	NA	intron (NM_001308267, intron 2 of 21)	(CA)n|Simple_repeat|Simple_repeat	270433	NR_030325	693180		NR_030325	ENSG00000207637	MIR595	MIRN595|hsa-mir-595	microRNA 595	ncRNA
peak1050	chr15	98545335	98546102	+	1	NA	promoter-TSS (NR_146563)	promoter-TSS (NR_146563)	-550	NR_146565	105371008		NR_146563		LINC02251	-	long intergenic non-protein coding RNA 2251	ncRNA
peak1074	chr16	6415298	6415496	+	1	NA	intron (NM_018723, intron 2 of 15)	(TGGA)n|Simple_repeat|Simple_repeat	345693	NM_001308117	54715	Hs.459842	NM_018723	ENSG00000078328	RBFOX1	2BP1|A2BP1|FOX-1|FOX1|HRNBP1	RNA binding fox-1 homolog 1	protein-coding
peak1842	chr2	127585732	127585773	+	1	NA	Intergenic	Intergenic	-70710	NM_001322244	101929926	Hs.98984	NM_001322244	ENSG00000237524	TEX51	-	testis expressed 51	protein-coding
peak628	chr11	77920277	77920447	+	1	NA	intron (NM_020798, intron 9 of 10)	(TG)n|Simple_repeat|Simple_repeat	20504	NM_020798	57558	Hs.531249	NM_020798	ENSG00000118369	USP35	-	ubiquitin specific peptidase 35	protein-coding
peak1929	chr2	238473953	238474189	+	1	NA	Intergenic	(CA)n|Simple_repeat|Simple_repeat	-1146	NM_015893	51052	Hs.247710	NM_015893	ENSG00000071677	PRLH	PRH|PRRP	prolactin releasing hormone	protein-coding
peak825	chr13	46049866	46050011	+	1	NA	intron (NM_031431, intron 1 of 22)	AluJb|SINE|Alu	10908	NM_031431	83548	Hs.507948	NM_031431	ENSG00000136152	COG3	SEC34	component of oligomeric golgi complex 3	protein-coding
peak3180	chr9	68419155	68419680	+	1	NA	Intergenic	(CA)n|Simple_repeat|Simple_repeat	-4029	NR_039688	100616184		NR_039688	ENSG00000276029	MIR4477A	-	microRNA 4477a	ncRNA
peak3159	chr8	145888243	145888410	+	1	NA	intron (NM_001308208, intron 1 of 10)	intron (NM_001308208, intron 1 of 10)	22871	NM_001308208	80728	Hs.148988	NM_025251	ENSG00000147799	ARHGAP39	CrGAP|Vilse	Rho GTPase activating protein 39	protein-coding
peak119	chr1	36959288	36959455	+	1	NA	Intergenic	(TCCA)n|Simple_repeat|Simple_repeat	-10456	NM_172313	1441	Hs.524517	NM_000760	ENSG00000119535	CSF3R	CD114|GCSFR|SCN7	colony stimulating factor 3 receptor	protein-coding
peak491	chr10	125730603	125730784	+	1	NA	Intergenic	(CA)n|Simple_repeat|Simple_repeat	-79193	NM_198148	119587	Hs.656887	NM_198148	ENSG00000121898	CPXM2	CPX2|UNQ676	carboxypeptidase X, M14 family member 2	protein-coding
peak1352	chr17	21265791	21266367	+	1	NA	Intergenic	(TGGA)n|Simple_repeat|Simple_repeat	-13620	NM_021012	3768	Hs.200629	NM_021012	ENSG00000184185	KCNJ12	IRK-2|IRK2|KCNJN1|Kir2.2|Kir2.2v|hIRK|hIRK1|hkir2.2x|kcnj12x	potassium voltage-gated channel subfamily J member 12	protein-coding
peak658	chr11	131995101	131995813	+	1	NA	intron (NR_147854, intron 1 of 5)	(TG)n|Simple_repeat|Simple_repeat	-158739	NR_046820	100874281		NR_046820		NTM-IT	NTM-IT3	NTM intronic transcript	ncRNA
peak2049	chr20	57319161	57319335	+	1	NA	Intergenic	(TGGG)n|Simple_repeat|Simple_repeat	-29233	NR_134566	105372695	Hs.128204	NR_134566		LOC105372695	-	uncharacterized LOC105372695	ncRNA
peak1817	chr2	92324096	92324384	+	1	NA	Intergenic	ALR/Alpha|Satellite|centr	195081	NR_027714	440888	Hs.730239	NM_001032412		ACTR3BP2	FKSG73	ACTR3B pseudogene 2	pseudo
peak9	chr1	3227358	3227475	+	1	NA	intron (NM_022114, intron 3 of 16)	intron (NM_022114, intron 3 of 16)	-143731	NM_014448	27237	Hs.87435	NM_014448	ENSG00000130762	ARHGEF16	GEF16|NBR	Rho guanine nucleotide exchange factor 16	protein-coding
peak6	chr1	2902298	2902474	+	1	NA	Intergenic	(TCCA)n|Simple_repeat|Simple_repeat	-35660	NM_080431	140625	Hs.236635	NM_080431	ENSG00000169717	ACTRT2	ARPM2|ARPT2|Arp-T2|HARPM2	actin related protein T2	protein-coding
peak1992	chr20	29829677	29831493	+	1	NA	Intergenic	Intergenic	-14882	NM_001037730	245929	Hs.580793	NM_001037730	ENSG00000215547	DEFB115	DEFB-15	defensin beta 115	protein-coding
peak657	chr11	130654703	130654859	+	1	NA	Intergenic	(CA)n|Simple_repeat|Simple_repeat	77224	NR_125383	100507431	Hs.375101	NR_125383		LINC02551	-	long intergenic non-protein coding RNA 2551	ncRNA
peak2357	chr3	129088404	129088797	+	1	NA	Intergenic	(TG)n|Simple_repeat|Simple_repeat	27591	NR_002992	677797	Hs.711399	NR_002992	ENSG00000207088	SNORA7B	ACA7B	small nucleolar RNA, H/ACA box 7B	snoRNA
peak269	chr1	243568196	243568326	+	1	NA	intron (NM_001350248, intron 14 of 18)	AluSx|SINE|Alu	58783	NR_039824	100616343		NR_039824	ENSG00000265201	MIR4677	mir-4677	microRNA 4677	ncRNA
peak2611	chr5	58951854	58952148	+	1	NA	intron (NM_001349241, intron 4 of 17)	(CA)n|Simple_repeat|Simple_repeat	-69677	NM_006203	5144	Hs.117545	NM_006203	ENSG00000113448	PDE4D	ACRDYS2|DPDE3|HSPDE4D|PDE43|PDE4DN2|STRK1	phosphodiesterase 4D	protein-coding
peak2337	chr3	87468962	87469132	+	1	NA	Intergenic	AluSz6|SINE|Alu	-143310	NM_001122757	5449	Hs.591654	NM_000306	ENSG00000064835	POU1F1	CPHD1|GHF-1|PIT1|POU1F1a|Pit-1	POU class 1 homeobox 1	protein-coding
peak2883	chr7	61990733	61990901	+	1	NA	Intergenic	ALR/Alpha|Satellite|centr	773617	NR_003952	643955	Hs.583308	NR_003952	ENSG00000185037	ZNF733P	ZNF733	zinc finger protein 733, pseudogene	pseudo
peak1514	chr19	1527144	1527510	+	1	NA	intron (NM_001243079, intron 6 of 13)	AluJb|SINE|Alu	3254	NM_001243079	126520	Hs.195352	NM_001011716	ENSG00000185988	PLK5	PLK-5|PLK5P|SgK384ps	polo like kinase 5	protein-coding
peak698	chr12	56256509	56256676	+	1	NA	Intergenic	AluSz|SINE|Alu	-19825	NM_002429	4327	Hs.591033	NM_002429	ENSG00000123342	MMP19	CODA|MMP18|RASI-1	matrix metallopeptidase 19	protein-coding
peak598	chr11	66906049	66906195	+	1	NA	intron (NM_012308, intron 2 of 20)	AluSx|SINE|Alu	19382	NM_012308	22992	Hs.124147	NM_012308	ENSG00000173120	KDM2A	CXXC8|FBL11|FBL7|FBXL11|JHDM1A|LILINA	lysine demethylase 2A	protein-coding
peak1633	chr19	45024946	45025237	+	1	NA	intron (NM_001102600, intron 4 of 11)	(TG)n|Simple_repeat|Simple_repeat	8457	NM_001102598	125931	Hs.689632	NM_198444	ENSG00000273777	CEACAM20	UNQ9366	carcinoembryonic antigen related cell adhesion molecule 20	protein-coding
peak1830	chr2	110270976	110271077	+	1	NA	Intergenic	(CA)n|Simple_repeat|Simple_repeat	100208	NM_001321513	151011	Hs.469615	NM_144710	ENSG00000186522	2010-09-01	-	septin 10	protein-coding
peak2558	chr5	517155	517363	+	1	NA	intron (NM_001284351, intron 1 of 16)	(TCCA)n|Simple_repeat|Simple_repeat	7290	NM_004174	6550	Hs.658120	NM_004174	ENSG00000066230	SLC9A3	DIAR8|NHE-3|NHE3	solute carrier family 9 member A3	protein-coding
peak389	chr10	42400188	42400653	+	1	NA	Intergenic	ALR/Alpha|Satellite|centr	463073	NR_024380	441666	Hs.255729	NR_024380	ENSG00000215146	LOC441666	-	zinc finger protein 91 pseudogene	pseudo
peak1928	chr2	238426344	238426545	+	1	NA	intron (NM_001281473, intron 4 of 12)	(TGGA)n|Simple_repeat|Simple_repeat	6870	NR_106869	102465486		NR_106869	ENSG00000277842	MIR6811	hsa-mir-6811	microRNA 6811	ncRNA
peak3351	chrX	152777992	152778177	+	1	NA	Intergenic	(CA)n|Simple_repeat|Simple_repeat	-17101	NR_073156	55559	Hs.170835	NM_017518	ENSG00000213397	HAUS7	UCHL5IP|UIP1	HAUS augmin like complex subunit 7	protein-coding
peak43	chr1	6209663	6209846	+	1	NA	intron (NM_015557, intron 7 of 41)	(TGGA)n|Simple_repeat|Simple_repeat	30440	NM_015557	26038	Hs.522898	NM_015557	ENSG00000116254	CHD5	CHD-5	chromodomain helicase DNA binding protein 5	protein-coding
peak2122	chr21	41521687	41521928	+	1	NA	intron (NM_001389, intron 16 of 32)	HAL1-2a_MD|LINE|L1	62551	NR_039917	100616148		NR_039917	ENSG00000263973	MIR4760	-	microRNA 4760	ncRNA
peak221	chr1	203813387	203813576	+	1	NA	intron (NM_001350264, intron 12 of 17)	AluSz|SINE|Alu	-17232	NM_003094	6635	Hs.334612	NM_003094	ENSG00000182004	SNRPE	HYPT11|SME|Sm-E|snRNP-E	small nuclear ribonucleoprotein polypeptide E	protein-coding
peak498	chr10	127940052	127940918	+	1	NA	intron (NM_001288973, intron 3 of 22)	(TGGA)n|Simple_repeat|Simple_repeat	136642	NM_001288975	8038	Hs.594351	NM_003474	ENSG00000148848	ADAM12	ADAM12-OT1|CAR10|MCMP|MCMPMltna|MLTN|MLTNA	ADAM metallopeptidase domain 12	protein-coding
peak1940	chr2	240389291	240389619	+	1	NA	Intergenic	(TG)n|Simple_repeat|Simple_repeat	66013	NR_135577	101928111	Hs.534680	NR_135575	ENSG00000222020	LOC101928111	-	uncharacterized LOC101928111	ncRNA
peak660	chr11	134609417	134610009	+	1	NA	intron (NR_147836, intron 1 of 1)	intron (NR_147836, intron 1 of 1)	3874	NR_147836	729305	Hs.148365	NR_147836	ENSG00000251226	LOC729305	-	uncharacterized LOC729305	ncRNA
peak1294	chr16	85556301	85556637	+	1	NA	Intergenic	(TG)n|Simple_repeat|Simple_repeat	-88560	NM_001134473	23199	Hs.461647	NM_014615	ENSG00000131149	GSE1	CRHSP24|KIAA0182	Gse1 coiled-coil protein	protein-coding
peak1003	chr15	31352094	31352266	+	1	NA	intron (NM_001252020, intron 10 of 26)	(CA)n|Simple_repeat|Simple_repeat	5164	NR_029624	406993		NR_029624	ENSG00000207702	MIR211	MIRN211|mir-211	microRNA 211	ncRNA
peak803	chr13	24131877	24132111	+	1	NA	Intergenic	(TG)n|Simple_repeat|Simple_repeat	-12515	NM_001204459	55504	Hs.149168	NM_018647	ENSG00000127863	TNFRSF19	TAJ|TAJ-alpha|TRADE|TROY	TNF receptor superfamily member 19	protein-coding
peak39	chr1	5738816	5739017	+	1	NA	Intergenic	(TGGA)n|Simple_repeat|Simple_repeat	114785	NR_039612
peak1955	chr2	242888022	242888331	+	1	NA	intron (NR_110220, intron 2 of 3)	(TG)n|Simple_repeat|Simple_repeat	-24658	NR_110592	102723927	Hs.733585	NR_110592	ENSG00000237940	LINC01238	-	long intergenic non-protein coding RNA 1238	ncRNA
peak2660	chr5	170938956	170939095	+	1	NA	Intergenic	(TGGG)n|Simple_repeat|Simple_repeat	92358	NM_003862	8817	Hs.87191	NM_003862	ENSG00000156427	FGF18	FGF-18|ZFGF5	fibroblast growth factor 18	protein-coding
peak328	chr10	27577266	27577434	+	1	NA	intron (NR_138082, intron 3 of 4)	AluJo|SINE|Alu	29659	NR_138082	101060171	Hs.568842	NR_138082		ARMC4P1	-	armadillo repeat containing 4 pseudogene 1	pseudo
peak1015	chr15	65651252	65651405	+	1	NA	intron (NM_004884, intron 2 of 13)	AluSz|SINE|Alu	19050	NM_004884	9543	Hs.128292	NM_004884	ENSG00000174498	IGDCC3	HsT18880|PUNC	immunoglobulin superfamily DCC subclass member 3	protein-coding
peak2478	chr4	49141227	49141526	+	1	NA	Intergenic	(CATTC)n|Satellite|Satellite	152717	NM_001286791	80157	Hs.479703	NM_025087	ENSG00000109182	CWH43	CWH43-C|PGAP2IP	cell wall biogenesis 43 C-terminal homolog	protein-coding
peak63	chr1	10721569	10721855	+	1	NA	intron (NM_001079843, intron 5 of 20)	(CA)n|Simple_repeat|Simple_repeat	135021	NM_017766	54897	Hs.439894	NM_017766	ENSG00000130940	CASZ1	CAS11|CST|SRG|ZNF693|dJ734G22.1	castor zinc finger 1	protein-coding
peak1777	chr2	89833792	89835810	+	1	NA	Intergenic	HSATII|Satellite|Satellite	722917	NR_039635	100616399		NR_039635	ENSG00000265510	MIR4436A	mir-4436a	microRNA 4436a	ncRNA
peak2684	chr6	344345	344542	+	1	NA	intron (NM_001286555, intron 4 of 6)	AluJb|SINE|Alu	-47296	NM_001195286	3662	Hs.401013	NM_002460	ENSG00000137265	IRF4	LSIRF|MUM1|NF-EM5|SHEP8	interferon regulatory factor 4	protein-coding
peak748	chr12	117871199	117871418	+	1	NA	Intergenic	(CA)n|Simple_repeat|Simple_repeat	-71701	NM_001204218	4842	Hs.654410	NM_000620	ENSG00000089250	NOS1	IHPS1|N-NOS|NC-NOS|NOS|bNOS|nNOS	nitric oxide synthase 1	protein-coding
peak97	chr1	22699295	22699591	+	1	NA	Intergenic	(GAATG)n|Simple_repeat|Simple_repeat	-78901	NM_001330398	9923	Hs.418966	NM_014870	ENSG00000184677	ZBTB40	ZNF923	zinc finger and BTB domain containing 40	protein-coding
peak1195	chr16	46411220	46412049	+	1	NA	Intergenic	HSATII|Satellite|Satellite	191375	NR_026556	124149	Hs.97414	NM_001004299		ANKRD26P1	-	ankyrin repeat domain 26 pseudogene 1	pseudo
peak1820	chr2	95991312	95991775	+	1	NA	intron (NM_013434, intron 2 of 8)	(CA)n|Simple_repeat|Simple_repeat	-21225	NM_001034914	30818	Hs.437376	NM_013434	ENSG00000115041	KCNIP3	CSEN|DREAM|KCHIP3	potassium voltage-gated channel interacting protein 3	protein-coding
peak948	chr14	101656342	101656738	+	1	NA	Intergenic	(TGGA)n|Simple_repeat|Simple_repeat	69347	NR_146490	101929422		NR_146490	ENSG00000259004	LINC02285	-	long intergenic non-protein coding RNA 2285	ncRNA
peak2604	chr5	36002252	36002495	+	1	NA	Intergenic	AluJb|SINE|Alu	-1243	NM_001171873	133688	Hs.254699	NM_152404	ENSG00000145626	UGT3A1	-	UDP glycosyltransferase family 3 member A1	protein-coding
peak368	chr10	39138511	39139041	+	1	NA	Intergenic	(GAATG)n|Satellite|Satellite	149049	NR_045000	399746	Hs.742607	NR_045000		ACTR3BP5	FKSG74	ACTR3B pseudogene 5	pseudo
peak117	chr1	34337282	34337462	+	1	NA	intron (NR_038372, intron 3 of 7)	AluSg|SINE|Alu	2815	NR_038372	402779	Hs.666207	NR_038372	ENSG00000231163	CSMD2-AS1	-	CSMD2 antisense RNA 1	ncRNA
peak2554	chr4	190426568	190426912	+	1	NA	Intergenic	(CA)n|Simple_repeat|Simple_repeat	-154020	NR_121679	101928971	Hs.519164	NR_121679	ENSG00000250739	LINC01262	TCONS_l2_00021807	long intergenic non-protein coding RNA 1262	ncRNA
peak2557	chr5	427013	427209	+	1	NA	intron (NM_001242412, intron 7 of 10)	(TGGA)n|Simple_repeat|Simple_repeat	16164	NR_126522	116349	Hs.446702	NM_138464	ENSG00000221990	EXOC3-AS1	C5orf55	EXOC3 antisense RNA 1	ncRNA
peak622	chr11	71288568	71288992	+	1	NA	Intergenic	(CA)n|Simple_repeat|Simple_repeat	5141	NM_001005405	440051	Hs.679617	NM_001005405	ENSG00000204571	KRTAP5-11	KRTAP5-5|KRTAP5-6|KRTAP5.11	keratin associated protein 5-11	protein-coding
peak2094	chr21	32654021	32654242	+	1	NA	intron (NM_001353694, intron 2 of 27)	(TGGA)n|Simple_repeat|Simple_repeat	62538	NM_001353686	7074	Hs.517228	NM_003253	ENSG00000156299	TIAM1	TIAM-1	T cell lymphoma invasion and metastasis 1	protein-coding
peak884	chr14	43227604	43227736	+	1	NA	Intergenic	AluJb|SINE|Alu	1151611	NR_144389	145581	Hs.136893	NM_152447	ENSG00000165379	LRFN5	C14orf146|FIGLER8|SALM5	leucine rich repeat and fibronectin type III domain containing 5	protein-coding
peak796	chr13	21071400	21071671	+	1	NA	intron (NM_015974, intron 2 of 7)	(CA)n|Simple_repeat|Simple_repeat	28477	NM_015974	51084	Hs.370703	NM_015974	ENSG00000165475	CRYL1	GDH|HEL30|lambda-CRY	crystallin lambda 1	protein-coding
peak858	chr13	112242450	112242657	+	1	NA	Intergenic	(TGGA)n|Simple_repeat|Simple_repeat	-5803	NR_135814	105370369		NR_135814	ENSG00000215881	LINC02337	-	long intergenic non-protein coding RNA 2337	ncRNA
peak2527	chr4	141806814	141806990	+	1	NA	intron (NM_020724, intron 6 of 6)	AluSz|SINE|Alu	-129431	NM_015130	23158	Hs.480819	NM_015130	ENSG00000109436	TBC1D9	GRAMD9|MDR1	TBC1 domain family member 9	protein-coding
peak1944	chr2	240676522	240677073	+	1	NA	Intergenic	(TGGA)n|Simple_repeat|Simple_repeat	-7757	NR_037808	150935	Hs.555582	NR_037808		LOC150935	-	uncharacterized LOC150935	ncRNA
peak3175	chr9	66824516	66824641	+	1	NA	Intergenic	ALR/Alpha|Satellite|centr	-98389	NR_121570	101928381	Hs.708686	NR_121570		LOC101928381	-	uncharacterized LOC101928381	ncRNA
peak288	chr10	1644835	1645226	+	1	NA	intron (NM_018702, intron 1 of 9)	intron (NM_018702, intron 1 of 9)	56075	NR_152792	642394	Hs.568831	NM_001098830	ENSG00000205696	ADARB2-AS1	C10orf109|NCRNA00168	ADARB2 antisense RNA 1	ncRNA
peak57	chr1	9120093	9120304	+	1	NA	intron (NM_003039, intron 1 of 11)	(CA)n|Simple_repeat|Simple_repeat	9689	NM_001328621	6518	Hs.530003	NM_003039	ENSG00000142583	SLC2A5	GLUT-5|GLUT5	solute carrier family 2 member 5	protein-coding
peak1100	chr16	19455123	19455344	+	1	NA	intron (NM_001261841, intron 3 of 21)	(TGGA)n|Simple_repeat|Simple_repeat	-12539	NM_024780	79838	Hs.115838	NM_024780	ENSG00000103534	TMC5	-	transmembrane channel like 5	protein-coding
peak851	chr13	111526125	111526304	+	1	NA	Intergenic	(CA)n|Simple_repeat|Simple_repeat	-3559	NR_027701	283487	Hs.245390	NM_178514	ENSG00000255874	LINC00346	C13orf29|NCRNA00346	long intergenic non-protein coding RNA 346	ncRNA
peak3207	chr9	92149949	92150262	+	1	NA	Intergenic	(TG)n|Simple_repeat|Simple_repeat	-55494	NM_001142287	10507	Hs.494406	NM_006378	ENSG00000187764	SEMA4D	C9orf164|CD100|COLL4|M-sema-G|SEMAJ|coll-4	semaphorin 4D	protein-coding
peak1093	chr16	15772286	15772452	+	1	NA	intron (NM_017668, intron 4 of 8)	AluSz6|SINE|Alu	28286	NM_017668	54820	Hs.655378	NM_017668	ENSG00000072864	NDE1	HOM-TES-87|LIS4|MHAC|NDE|NUDE|NUDE1	nudE neurodevelopment protein 1	protein-coding
peak1767	chr2	71036650	71036811	+	1	NA	intron (NM_173535, intron 6 of 6)	(CA)n|Simple_repeat|Simple_repeat	11002	NM_001321308	165530	Hs.681239	NM_173535	ENSG00000152672	CLEC4F	CLECSF13|KCLR	C-type lectin domain family 4 member F	protein-coding
peak1483	chr18	60758817	60759720	+	1	NA	Intergenic	(TG)n|Simple_repeat|Simple_repeat	227345	NM_000657	596	Hs.150749	NM_000633	ENSG00000171791	BCL2	Bcl-2|PPP1R50	BCL2, apoptosis regulator	protein-coding
peak243	chr1	228229068	228229311	+	1	NA	intron (NM_033131, intron 2 of 3)	(TCCA)n|Simple_repeat|Simple_repeat	34466	NM_033131	89780	Hs.336930	NM_033131	ENSG00000154342	WNT3A	-	Wnt family member 3A	protein-coding
peak797	chr13	21071754	21071991	+	1	NA	intron (NM_015974, intron 2 of 7)	(CA)n|Simple_repeat|Simple_repeat	28140	NM_015974	51084	Hs.370703	NM_015974	ENSG00000165475	CRYL1	GDH|HEL30|lambda-CRY	crystallin lambda 1	protein-coding
peak3505	chrY	13857799	13858115	+	1	NA	Intergenic	(GAATG)n|Satellite|Satellite	675432	NR_033667	352887	Hs.546221	NR_033667	ENSG00000206159	GYG2P1	GYG2P	glycogenin 2 pseudogene 1	pseudo
peak2621	chr5	74184835	74184969	+	1	NA	Intergenic	AluJb|SINE|Alu	-22239	NM_015566	26049	Hs.91662	NM_015566	ENSG00000198780	FAM169A	SLAP75	family with sequence similarity 169 member A	protein-coding
peak2946	chr7	141245561	141245695	+	1	NA	Intergenic	AluSg|SINE|Alu	-5450	NM_018238	55750	Hs.743318	NM_018238	ENSG00000006530	AGK	CATC5|CTRCT38|MTDPS10|MULK	acylglycerol kinase	protein-coding
peak3208	chr9	92331926	92332083	+	1	NA	intron (NR_024280, intron 5 of 5)	(CA)n|Simple_repeat|Simple_repeat	77306	NR_024280	100129066	Hs.125947	NR_024280	ENSG00000237372	UNQ6494	-	uncharacterized LOC100129066	ncRNA
peak2675	chr5	174847505	174847793	+	1	NA	Intergenic	(TCCA)n|Simple_repeat|Simple_repeat	23572	NM_000794	1812	Hs.2624	NM_000794	ENSG00000184845	DRD1	DADR|DRD1A	dopamine receptor D1	protein-coding
peak3396	chrY	13663700	13663994	+	1	NA	Intergenic	(GAATG)n|Satellite|Satellite	869542	NR_033667	352887	Hs.546221	NR_033667	ENSG00000206159	GYG2P1	GYG2P	glycogenin 2 pseudogene 1	pseudo
peak3026	chr8	12966818	12966985	+	1	NA	intron (NM_001348082, intron 6 of 16)	AluJo|SINE|Alu	6852	NM_001164271	10395	Hs.134296	NM_006094	ENSG00000164741	DLC1	ARHGAP7|HP|STARD12|p122-RhoGAP	DLC1 Rho GTPase activating protein	protein-coding
peak1869	chr2	152860986	152861144	+	1	NA	intron (NM_000726, intron 2 of 13)	(CA)n|Simple_repeat|Simple_repeat	-30465	NM_001330114	785	Hs.120725	NM_000726	ENSG00000182389	CACNB4	CAB4|CACNLB4|EA5|EIG9|EJM|EJM4|EJM6	calcium voltage-gated channel auxiliary subunit beta 4	protein-coding
peak406	chr10	42802263	42817186	+	1	NA	Intergenic	(CATTC)n|Satellite|Satellite	53769	NR_024380	441666	Hs.255729	NR_024380	ENSG00000215146	LOC441666	-	zinc finger protein 91 pseudogene	pseudo
peak3226	chr9	95708996	95709212	+	1	NA	promoter-TSS (NM_001083536)	promoter-TSS (NM_001083536)	-497	NM_001083536	89846	Hs.411081	NM_033086	ENSG00000127084	FGD3	ZFYVE5	FYVE, RhoGEF and PH domain containing 3	protein-coding
peak2349	chr3	126697253	126697428	+	1	NA	Intergenic	(TG)n|Simple_repeat|Simple_repeat	-10097	NM_032242	5361	Hs.432329	NM_032242	ENSG00000114554	PLXNA1	NOV|NOVP|PLEXIN-A1|PLXN1	plexin A1	protein-coding
peak1270	chr16	81299340	81299527	+	1	NA	intron (NM_017429, intron 5 of 10)	(TCCA)n|Simple_repeat|Simple_repeat	27137	NM_017429	53630	Hs.212172	NM_017429	ENSG00000135697	BCO1	BCDO|BCDO1|BCMO|BCMO1|BCO	beta-carotene oxygenase 1	protein-coding
peak918	chr14	94986148	94986425	+	1	NA	Intergenic	Intergenic	-2105	NM_173850	145264	Hs.99476	NM_173850	ENSG00000165953	SERPINA12	OL-64	serpin family A member 12	protein-coding
peak2428	chr4	7623224	7623366	+	1	NA	intron (NM_020777, intron 3 of 26)	(TG)n|Simple_repeat|Simple_repeat	-132522	NR_026892	84740	Hs.663029	NM_032654	ENSG00000272620	AFAP1-AS1	AFAP1-AS|AFAP1AS	AFAP1 antisense RNA 1	ncRNA
peak2754	chr6	157062554	157062735	+	1	NA	Intergenic	AluSx|SINE|Alu	-36345	NM_001346813	57492	Hs.291587	NM_017519	ENSG00000049618	ARID1B	6A3-5|BAF250B|BRIGHT|CSS1|DAN15|ELD/OSA1|MRD12|OSA2|P250R	AT-rich interaction domain 1B	protein-coding
peak1636	chr19	46277308	46277448	+	1	NA	intron (NM_001081560, intron 9 of 14)	AluSp|SINE|Alu	-4881	NM_175875	147912	Hs.43314	NM_175875	ENSG00000177045	SIX5	BOR2|DMAHP	SIX homeobox 5	protein-coding
peak1684	chr2	3506964	3507375	+	1	NA	intron (NM_018269, intron 2 of 3)	(CA)n|Simple_repeat|Simple_repeat	14349	NM_001306077	55256	Hs.502773	NM_018269	ENSG00000182551	ADI1	APL1|ARD|Fe-ARD|HMFT1638|MTCBP1|Ni-ARD|SIPL|mtnD	acireductone dioxygenase 1	protein-coding
peak3071	chr8	53188780	53188999	+	1	NA	intron (NR_148195, intron 2 of 3)	(CA)n|Simple_repeat|Simple_repeat	-21837	NM_001352850	9705	Hs.655499	NM_014682	ENSG00000147488	ST18	NZF3|ZC2H2C3|ZC2HC10|ZNF387	ST18, C2H2C-type zinc finger	protein-coding
peak155	chr1	67808134	67808301	+	1	NA	intron (NM_001258214, intron 9 of 15)	(TG)n|Simple_repeat|Simple_repeat	35170	NR_047584	3595	Hs.479347	NM_001559	ENSG00000081985	IL12RB2	-	interleukin 12 receptor subunit beta 2	protein-coding
peak1721	chr2	20364427	20364849	+	1	NA	Intergenic	Intergenic	60289	NM_002997	6382	Hs.224607	NM_002997	ENSG00000115884	SDC1	CD138|SDC|SYND1|syndecan	syndecan 1	protein-coding
peak1978	chr20	23923988	23924198	+	1	NA	Intergenic	HAL1-2a_MD|LINE|L1	43419	NM_178312	92086	Hs.355394	NM_080920	ENSG00000149435	GGTLC1	GGTL6|GGTLA3|GGTLA4|dJ831C21.1|dJ831C21.2	gamma-glutamyltransferase light chain 1	protein-coding
peak2654	chr5	158278638	158278805	+	1	NA	intron (NM_182708, intron 5 of 14)	G-rich|Low_complexity|Low_complexity	248049	NM_001290360	1879	Hs.573143	NM_024007	ENSG00000164330	EBF1	COE1|EBF|O/E-1|OLF1	early B cell factor 1	protein-coding
peak1602	chr19	30611759	30612020	+	1	NA	Intergenic	(TCCA)n|Simple_repeat|Simple_repeat	178743	NR_045557	8725	Hs.466391	NM_003796	ENSG00000105176	URI1	C19orf2|NNX3|PPP1R19|RMP|URI	URI1, prefoldin like chaperone	protein-coding
peak782	chr12	132642083	132643027	+	1	NA	Intergenic	(CACTA)n|Simple_repeat|Simple_repeat	13583	NM_024078	79050	Hs.558536	NM_024078	ENSG00000184967	NOC4L	NET49|NOC4|UTP19	nucleolar complex associated 4 homolog	protein-coding
peak2833	chr7	48003785	48003948	+	1	NA	non-coding (NR_037917, exon 9 of 9)	non-coding (NR_037917, exon 9 of 9)	15356	NR_037917	3364	Hs.152983	NM_004507	ENSG00000136273	HUS1	hHUS1	HUS1 checkpoint clamp component	protein-coding
peak2088	chr21	11113516	11113689	+	1	NA	Intergenic	AluJb|SINE|Alu	-14665	NM_001187	574	Hs.545789	NM_001187		BAGE	BAGE1|CT2.1	B melanoma antigen	protein-coding
peak3236	chr9	101339234	101339539	+	1	NA	intron (NM_005458, intron 2 of 18)	(TGGA)n|Simple_repeat|Simple_repeat	132093	NM_005458	9568	Hs.198612	NM_005458	ENSG00000136928	GABBR2	EIEE59|GABABR2|GPR51|GPRC3B|HG20|HRIHFB2099|NDPLHS	gamma-aminobutyric acid type B receptor subunit 2	protein-coding
peak876	chr14	19023223	19023356	+	1	NA	Intergenic	ALR/Alpha|Satellite|centr	-354305	NM_001013354	440153	Hs.534880	NM_001013354	ENSG00000257115	OR11H12	-	olfactory receptor family 11 subfamily H member 12	protein-coding
peak109	chr1	26095600	26095907	+	1	NA	intron (NM_020379, intron 7 of 11)	(CA)n|Simple_repeat|Simple_repeat	-30914	NM_206926	57190	Hs.323396	NM_020451	ENSG00000162430	SELENON	CFTD|MDRS1|RSMD1|RSS|SELN|SEPN1	selenoprotein N	protein-coding
peak1667	chr2	1133085	1133270	+	1	NA	intron (NM_018968, intron 4 of 16)	(CA)n|Simple_repeat|Simple_repeat	-186099	NR_136151	101060391	Hs.120377	NR_136151		LOC101060391	-	uncharacterized LOC101060391	ncRNA
peak1424	chr17	77170402	77170750	+	1	NA	intron (NM_001350453, intron 2 of 12)	(CA)n|Simple_repeat|Simple_repeat	99557	NM_001042573	64772	Hs.29288	NM_022759	ENSG00000167280	ENGASE	-	endo-beta-N-acetylglucosaminidase	protein-coding
peak1021	chr15	69678123	69678623	+	1	NA	intron (NM_017705, intron 5 of 8)	(CA)n|Simple_repeat|Simple_repeat	-28212	NM_001281301	9493	Hs.270845	NM_004856	ENSG00000137807	KIF23	CHO1|KNSL5|MKLP-1|MKLP1	kinesin family member 23	protein-coding
peak3148	chr8	143872965	143873159	+	1	NA	Intergenic	Intergenic	-5054	NM_003695	8581	Hs.415762	NM_003695	ENSG00000167656	LY6D	E48|Ly-6D	lymphocyte antigen 6 family member D	protein-coding
peak257	chr1	231477581	231477744	+	1	NA	intron (NM_001261462, intron 2 of 2)	AluSz6|SINE|Alu	3980	NM_001010984	83932	Hs.554892	NM_032018	ENSG00000010072	SPRTN	C1orf124|DVC1|PRO4323|spartan	SprT-like N-terminal domain	protein-coding
peak3305	chr9	138471191	138471268	+	1	NA	intron (NR_034016, intron 3 of 5)	(TCCA)n|Simple_repeat|Simple_repeat	4458	NR_109814	100130954	Hs.550769	NR_034016	ENSG00000237339	LINC01502	-	long intergenic non-protein coding RNA 1502	ncRNA
peak3200	chr9	91286501	91286862	+	1	NA	Intergenic	Intergenic	74139	NR_036252	100423015		NR_036252	ENSG00000265873	MIR4289	-	microRNA 4289	ncRNA
peak1475	chr18	48311783	48311899	+	1	NA	Intergenic	AluSz|SINE|Alu	34593	NM_001127175	83876	Hs.30495	NM_031939	ENSG00000134042	MRO	B29|C18orf3	maestro	protein-coding
peak1477	chr18	54137969	54138201	+	1	NA	Intergenic	(CA)n|Simple_repeat|Simple_repeat	167835	NM_004786	9352	Hs.114412	NM_004786	ENSG00000091164	TXNL1	HEL-S-114|TRP32|TXL-1|TXNL|Txl	thioredoxin like 1	protein-coding
peak2077	chr20	62122995	62123254	+	1	NA	intron (NM_001958, intron 5 of 7)	(TGGA)n|Simple_repeat|Simple_repeat	7544	NM_001958	1917	Hs.433839	NM_001958	ENSG00000101210	EEF1A2	EEF1AL|EF-1-alpha-2|EF1A|EIEE33|HS1|MRD38|STN|STNL	eukaryotic translation elongation factor 1 alpha 2	protein-coding
peak654	chr11	128034609	128034776	+	1	NA	Intergenic	(CA)n|Simple_repeat|Simple_repeat	-43969	NR_146647	105369564	Hs.591937	NR_146647	ENSG00000272575	LINC02098	-	long intergenic non-protein coding RNA 2098	ncRNA
peak1010	chr15	55296588	55296761	+	1	NA	Intergenic	(TG)n|Simple_repeat|Simple_repeat	-52271	NR_135679	105370829	Hs.174934	NR_135679	ENSG00000260937	LOC105370829	-	uncharacterized LOC105370829	ncRNA
peak1146	chr16	33889820	33891731	+	1	NA	Intergenic	HSATII|Satellite|Satellite	318931	NR_130771	104644205	Hs.742548	NR_130771		ENPP7P13	DUNQU1	ectonucleotide pyrophosphatase/phosphodiesterase 7 pseudogene 13	pseudo
peak1372	chr17	36972563	36972730	+	1	NA	intron (NR_073428, intron 2 of 10)	AluJr|SINE|Alu	8957	NM_017748	54883	Hs.406223	NM_017748	ENSG00000273559	CWC25	CCDC49	CWC25 spliceosome associated protein homolog	protein-coding
peak2966	chr7	152995010	152995177	+	1	NA	Intergenic	(TG)n|Simple_repeat|Simple_repeat	114226	NR_125776	103724390	Hs.614280	NR_125776	ENSG00000234722	LINC01287	TCONS_l2_00027522	long intergenic non-protein coding RNA 1287	ncRNA
peak3507	chrY	13859244	13859536	+	1	NA	Intergenic	(GAATG)n|Satellite|Satellite	673999	NR_033667	352887	Hs.546221	NR_033667	ENSG00000206159	GYG2P1	GYG2P	glycogenin 2 pseudogene 1	pseudo
peak1534	chr19	3477693	3477915	+	1	NA	intron (NM_001136503, intron 3 of 3)	(TGGG)n|Simple_repeat|Simple_repeat	2736	NM_001136503	284422	Hs.130714	NM_001136503	ENSG00000095932	SMIM24	C19orf77|HSPC323|MARDI	small integral membrane protein 24	protein-coding
peak1657	chr19	55945906	55946095	+	1	NA	intron (NM_001145176, intron 3 of 3)	(TG)n|Simple_repeat|Simple_repeat	8230	NM_001145176	729956	Hs.6664	NM_175908	ENSG00000187902	SHISA7	-	shisa family member 7	protein-coding
peak2399	chr4	2448537	2448772	+	1	NA	intron (NM_001193282, intron 6 of 15)	(TGGA)n|Simple_repeat|Simple_repeat	-22141	NM_002938	6047	Hs.66394	NM_002938	ENSG00000063978	RNF4	RES4-26|SLX5|SNURF	ring finger protein 4	protein-coding
peak2762	chr6	161795568	161795774	+	1	NA	intron (NM_013987, intron 9 of 10)	(TG)n|Simple_repeat|Simple_repeat	-96338	NR_134594	105378098	Hs.691066	NR_134593		LOC105378098	-	uncharacterized LOC105378098	ncRNA
peak465	chr10	98561287	98561638	+	1	NA	Intergenic	GA-rich|Low_complexity|Low_complexity	27059	NR_030338	693192		NR_030338	ENSG00000207976	MIR607	MIRN607|hsa-mir-607	microRNA 607	ncRNA
peak1931	chr2	239026999	239027183	+	1	NA	intron (NM_194312, intron 5 of 8)	(TGGA)n|Simple_repeat|Simple_repeat	-8940	NM_001308370	339768	Hs.127724	NM_194312	ENSG00000144488	ESPNL	-	espin like	protein-coding
peak3429	chrY	13705930	13706220	+	1	NA	Intergenic	(GAATG)n|Satellite|Satellite	827314	NR_033667	352887	Hs.546221	NR_033667	ENSG00000206159	GYG2P1	GYG2P	glycogenin 2 pseudogene 1	pseudo
peak1821	chr2	96730107	96730603	+	1	NA	Intergenic	(TCCA)n|Simple_repeat|Simple_repeat	-28633	NM_001321531	150763	Hs.348629	NM_207328	ENSG00000186281	GPAT2	CT123	glycerol-3-phosphate acyltransferase 2, mitochondrial	protein-coding
peak2959	chr7	150329020	150329216	+	1	NA	intron (NM_024711, intron 1 of 2)	(CA)n|Simple_repeat|Simple_repeat	618	NM_001244072	474344	Hs.647105	NM_024711	ENSG00000133561	GIMAP6	IAN-2|IAN-6|IAN2|IAN6	GTPase, IMAP family member 6	protein-coding
peak2784	chr6	169618218	169618480	+	1	NA	intron (NM_003247, intron 22 of 22)	(TGGA)n|Simple_repeat|Simple_repeat	5042	NR_134621	101929523	Hs.442696	NR_134621	ENSG00000226445	LOC101929523	-	uncharacterized LOC101929523	ncRNA
peak1524	chr19	3153284	3153492	+	1	NA	intron (NM_002068, intron 4 of 6)	(TGGA)n|Simple_repeat|Simple_repeat	1785	NR_110670	100996351		NR_110670	ENSG00000267551	LOC100996351	-	uncharacterized LOC100996351	ncRNA
peak3343	chrX	130224106	130224269	+	1	NA	TTS (NM_001282607)	TTS (NM_001282607)	7778	NM_001330651	158763	Hs.22905	NM_144967	ENSG00000147256	ARHGAP36	-	Rho GTPase activating protein 36	protein-coding
peak1988	chr20	29819422	29824583	+	1	NA	Intergenic	(GAATG)n|Satellite|Satellite	-23465	NM_001037730	245929	Hs.580793	NM_001037730	ENSG00000215547	DEFB115	DEFB-15	defensin beta 115	protein-coding
peak1447	chr18	12430276	12430932	+	1	NA	intron (NM_001142405, intron 6 of 6)	(TG)n|Simple_repeat|Simple_repeat	-2169	NR_136514	105371998	Hs.515283	NR_136514		LOC105371998	-	uncharacterized LOC105371998	ncRNA
peak2575	chr5	1562127	1562319	+	1	NA	Intergenic	Intergenic	32423	NR_003263	728609	Hs.379186	NR_003263		SDHAP3	SDHACL|SDHAL	succinate dehydrogenase complex flavoprotein subunit A pseudogene 3	pseudo
peak853	chr13	112087145	112087355	+	1	NA	Intergenic	(TGGA)n|Simple_repeat|Simple_repeat	114259	NM_152324	121793	Hs.210677	NM_152324	ENSG00000153495	TEX29	C13orf16|bA474D23.1	testis expressed 29	protein-coding
peak2559	chr5	517436	517796	+	1	NA	intron (NM_001284351, intron 1 of 16)	(TCCA)n|Simple_repeat|Simple_repeat	6933	NM_004174	6550	Hs.658120	NM_004174	ENSG00000066230	SLC9A3	DIAR8|NHE-3|NHE3	solute carrier family 9 member A3	protein-coding
peak1385	chr17	54887725	54887857	+	1	NA	intron (NM_001085430, intron 6 of 7)	(CA)n|Simple_repeat|Simple_repeat	23496	NM_001085430	339210	Hs.658949	NM_001085430	ENSG00000214226	C17orf67	-	chromosome 17 open reading frame 67	protein-coding
peak2898	chr7	70149478	70149737	+	1	NA	intron (NM_001127231, intron 5 of 17)	(GTGTG)n|Simple_repeat|Simple_repeat	-447916	NM_022479	64409	Hs.488591	NM_022479	ENSG00000185274	GALNT17	GALNACT17|GALNT16|GALNT20|GALNTL3|GalNAc-T17|GalNAc-T19|GalNAc-T5L|WBSCR17	polypeptide N-acetylgalactosaminyltransferase 17	protein-coding
peak2932	chr7	127252810	127252993	+	1	NA	intron (NM_006193, intron 6 of 8)	(TGGA)n|Simple_repeat|Simple_repeat	2879	NM_006193	5078	Hs.129706	NM_006193	ENSG00000106331	PAX4	KPD|MODY9	paired box 4	protein-coding
peak2509	chr4	93313415	93313585	+	1	NA	intron (NM_001286838, intron 1 of 14)	AluSc5|SINE|Alu	87950	NM_001510	2895	Hs.162727	NM_001510	ENSG00000152208	GRID2	GluD2|SCAR18	glutamate ionotropic receptor delta type subunit 2	protein-coding
peak2944	chr7	138118434	138118521	+	1	NA	Intergenic	AluJb|SINE|Alu	-26602	NM_015905	8805	Hs.490287	NM_003852	ENSG00000122779	TRIM24	PTC6|RNF82|TF1A|TIF1|TIF1A|TIF1ALPHA|hTIF1	tripartite motif containing 24	protein-coding
peak1910	chr2	234084954	234085188	+	1	NA	intron (NM_001017915, intron 16 of 25)	(TGGA)n|Simple_repeat|Simple_repeat	-75146	NM_030803	55054	Hs.529322	NM_017974	ENSG00000085978	ATG16L1	APG16L|ATG16A|ATG16L|IBD10|WDR30	autophagy related 16 like 1	protein-coding
peak2835	chr7	48369711	48369754	+	1	NA	intron (NM_152701, intron 27 of 61)	(TCCA)n|Simple_repeat|Simple_repeat	158675	NM_152701	154664	Hs.226568	NM_152701	ENSG00000179869	ABCA13	-	ATP binding cassette subfamily A member 13	protein-coding
peak2206	chr22	36014754	36015102	+	1	NA	intron (NM_203377, intron 1 of 3)	(TCCA)n|Simple_repeat|Simple_repeat	-1373	NM_203378	4151	Hs.517586	NM_005368	ENSG00000198125	MB	PVALB|myoglobgin	myoglobin	protein-coding
peak1246	chr16	66121254	66121424	+	1	NA	Intergenic	(GGATG)n|Simple_repeat|Simple_repeat	-279171	NM_001795	1003	Hs.76206	NM_001795	ENSG00000179776	CDH5	7B4|CD144	cadherin 5	protein-coding
peak783	chr12	132844456	132844464	+	1	NA	intron (NM_001122636, intron 2 of 10)	(CA)n|Simple_repeat|Simple_repeat	-7517	NR_024563	100130238	Hs.536338	NR_024563		LOC100130238	-	uncharacterized LOC100130238	ncRNA
peak3188	chr9	80934867	80935233	+	1	NA	intron (NM_021154, intron 7 of 7)	(TCCA)n|Simple_repeat|Simple_repeat	23059	NM_021154	29968	Hs.494261	NM_021154	ENSG00000135069	PSAT1	EPIP|NLS2|PSA|PSAT|PSATD	phosphoserine aminotransferase 1	protein-coding
peak3157	chr8	145090456	145090665	+	1	NA	intron (NM_001134374, intron 1 of 3)	(TG)n|Simple_repeat|Simple_repeat	3978	NM_001134374	375686	Hs.97726	NM_198572	ENSG00000186583	SPATC1	SPATA15	spermatogenesis and centriole associated 1	protein-coding
peak3477	chrY	13833148	13834183	+	1	NA	Intergenic	(GAATG)n|Satellite|Satellite	699724	NR_033667	352887	Hs.546221	NR_033667	ENSG00000206159	GYG2P1	GYG2P	glycogenin 2 pseudogene 1	pseudo
peak1503	chr18	76463954	76464263	+	1	NA	Intergenic	(TG)n|Simple_repeat|Simple_repeat	-276167	NM_171999	27164	Hs.700557	NM_171999	ENSG00000256463	SALL3	ZNF796	spalt like transcription factor 3	protein-coding
peak2162	chr21	46896367	46896566	+	1	NA	intron (NM_030582, intron 5 of 41)	(TG)n|Simple_repeat|Simple_repeat	-1714	NR_106873	102465489		NR_106873	ENSG00000275167	MIR6815	hsa-mir-6815	microRNA 6815	ncRNA
peak307	chr10	12013889	12014125	+	1	NA	intron (NM_080599, intron 9 of 21)	AluSz|SINE|Alu	70833	NM_015542	26019	Hs.370689	NM_015542	ENSG00000151461	UPF2	HUPF2|RENT2|smg-3	UPF2, regulator of nonsense mediated mRNA decay	protein-coding
peak1692	chr2	7338568	7338753	+	1	NA	Intergenic	(TCCA)n|Simple_repeat|Simple_repeat	-120649	NR_110252	101929452		NR_110252	ENSG00000223884	LOC101929452	-	uncharacterized LOC101929452	ncRNA
peak1151	chr16	33936076	33936255	+	1	NA	Intergenic	(TG)n|Simple_repeat|Simple_repeat	364321	NR_130771	104644205	Hs.742548	NR_130771		ENPP7P13	DUNQU1	ectonucleotide pyrophosphatase/phosphodiesterase 7 pseudogene 13	pseudo
peak813	chr13	32746056	32746492	+	1	NA	intron (NM_023037, intron 18 of 60)	HAL1-2a_MD|LINE|L1	139817	NM_001136571	646799	Hs.569254	NM_001136571	ENSG00000189167	ZAR1L	Z3CXXC7|ZAR2	zygote arrest 1 like	protein-coding
peak3064	chr8	43793188	43793224	+	1	NA	Intergenic	ALR/Alpha|Satellite|centr	645621	NM_001005365	340441	Hs.531579	NM_001002920	ENSG00000188877	POTEA	A26A1|CT104.3|POTE-8|POTE8	POTE ankyrin domain family member A	protein-coding
peak1501	chr18	76209530	76209740	+	1	NA	Intergenic	(CA)n|Simple_repeat|Simple_repeat	-503952	NR_104127	101927715	Hs.385670	NR_104127		LINC01029	-	long intergenic non-protein coding RNA 1029	ncRNA
peak1124	chr16	29282424	29282582	+	1	NA	Intergenic	(TGGA)n|Simple_repeat|Simple_repeat	-31105	NR_002939	440352	Hs.658149	NR_002939		SNX29P2	RUNDC2C	sorting nexin 29 pseudogene 2	pseudo
peak958	chr14	105080465	105080635	+	1	NA	Intergenic	(TGGA)n|Simple_repeat|Simple_repeat	-9453	NM_001286390	388021	Hs.652298	NM_207379	ENSG00000258986	TMEM179	C14orf90|TMEM179A	transmembrane protein 179	protein-coding
peak834	chr13	80891477	80891560	+	1	NA	Intergenic	AluJo|SINE|Alu	22276	NM_001318538	10253	Hs.18676	NM_005842	ENSG00000136158	SPRY2	IGAN3|hSPRY2	sprouty RTK signaling antagonist 2	protein-coding
peak484	chr10	121186275	121186448	+	1	NA	intron (NM_005308, intron 6 of 15)	HAL1-2a_MD|LINE|L1	48877	NR_039829	100616398		NR_039829	ENSG00000265719	MIR4681	-	microRNA 4681	ncRNA
peak2691	chr6	10588992	10589208	+	1	NA	intron (NM_145655, intron 1 of 2)	(TG)n|Simple_repeat|Simple_repeat	3107	NM_145655	2651	Hs.519884	NM_001491	ENSG00000111846	GCNT2	CCAT|CTRCT13|GCNT2C|GCNT5|IGNT|II|NACGT1|NAGCT1|ULG3|bA360O19.2|bA421M1.1	glucosaminyl (N-acetyl) transferase 2 (I blood group)	protein-coding
peak2674	chr5	174529842	174530109	+	1	NA	Intergenic	(TGGA)n|Simple_repeat|Simple_repeat	-107241	NR_046113	441116	Hs.533036	NM_001004348	ENSG00000204754	LINC01951	-	long intergenic non-protein coding RNA 1951	ncRNA
peak1909	chr2	233879293	233879430	+	1	NA	intron (NR_136325, intron 2 of 2)	(TCCA)n|Simple_repeat|Simple_repeat	-1410	NM_019850	25791	Hs.97316	NM_019850	ENSG00000066248	NGEF	ARHGEF27|EPHEXIN	neuronal guanine nucleotide exchange factor	protein-coding
peak422	chr10	50017539	50017706	+	1	NA	intron (NM_020945, intron 28 of 61)	HAL1-2a_MD|LINE|L1	104658	NM_001006939	474354	Hs.202438	NM_001006939	ENSG00000165383	LRRC18	UNQ933|UNQ9338|VKGE9338	leucine rich repeat containing 18	protein-coding
peak3475	chrY	13831679	13832032	+	1	NA	Intergenic	(GAATG)n|Satellite|Satellite	701534	NR_033667	352887	Hs.546221	NR_033667	ENSG00000206159	GYG2P1	GYG2P	glycogenin 2 pseudogene 1	pseudo
peak3315	chrX	4939771	4939957	+	1	NA	Intergenic	(TCCA)n|Simple_repeat|Simple_repeat	-388251	NR_110390	101928201	Hs.586488	NR_110390	ENSG00000236513	LOC101928201	-	uncharacterized LOC101928201	ncRNA
peak3408	chrY	13677155	13677982	+	1	NA	Intergenic	(GAATG)n|Satellite|Satellite	855821	NR_033667	352887	Hs.546221	NR_033667	ENSG00000206159	GYG2P1	GYG2P	glycogenin 2 pseudogene 1	pseudo
peak3258	chr9	125594990	125595092	+	1	NA	Intergenic	AluSg|SINE|Alu	-4106	NM_005388	5082	Hs.271749	NM_005388	ENSG00000136940	PDCL	PhLP	phosducin like	protein-coding
peak69	chr1	10867180	10867451	+	1	NA	Intergenic	(TCCA)n|Simple_repeat|Simple_repeat	-10582	NM_001079843	54897	Hs.439894	NM_017766	ENSG00000130940	CASZ1	CAS11|CST|SRG|ZNF693|dJ734G22.1	castor zinc finger 1	protein-coding
peak1604	chr19	30661692	30662566	+	1	NA	Intergenic	(TG)n|Simple_repeat|Simple_repeat	-201171	NM_014717	9745	Hs.378901	NM_014717	ENSG00000198597	ZNF536	-	zinc finger protein 536	protein-coding
peak3228	chr9	96423909	96424339	+	1	NA	intron (NM_005392, intron 12 of 21)	(TGGA)n|Simple_repeat|Simple_repeat	67001	NR_049853	100847045		NR_049853	ENSG00000283146	MIR548AU	-	microRNA 548au	ncRNA
peak1679	chr2	2577518	2577911	+	1	NA	Intergenic	HAL1-2a_MD|LINE|L1	-242629	NM_015025	23040	Hs.434418	NM_015025	ENSG00000186487	MYT1L	MRD39|NZF1|ZC2H2C2|ZC2HC4B|myT1-L	myelin transcription factor 1 like	protein-coding
peak2734	chr6	94165389	94165549	+	1	NA	Intergenic	AluSz|SINE|Alu	-36169	NM_001288629	2045	Hs.73962	NM_004440	ENSG00000135333	EPHA7	EHK-3|EHK3|EK11|HEK11	EPH receptor A7	protein-coding
peak1098	chr16	17333394	17333616	+	1	NA	intron (NM_022166, intron 3 of 11)	(TCCA)n|Simple_repeat|Simple_repeat	105144	NR_135179	102723692	Hs.737758	NR_135179	ENSG00000261448	LOC102723692	-	uncharacterized LOC102723692	ncRNA
peak3278	chr9	135253809	135254071	+	1	NA	intron (NM_007344, intron 10 of 10)	(TG)n|Simple_repeat|Simple_repeat	-23567	NM_015046	23064	Hs.460317	NM_015046	ENSG00000107290	SETX	ALS4|AOA2|SCAR1|Sen1|bA479K20.2	senataxin	protein-coding
peak2179	chr22	23893394	23893610	+	1	NA	Intergenic	(TCCA)n|Simple_repeat|Simple_repeat	28993	NM_020070	3543	Hs.348935	NM_020070	ENSG00000128322	IGLL1	14.1|AGM2|CD179b|IGL1|IGL5|IGLJ14.1|IGLL|IGO|IGVPB|VPREB2	immunoglobulin lambda like polypeptide 1	protein-coding
peak1268	chr16	81206893	81207157	+	1	NA	intron (NM_001076780, intron 16 of 17)	(TG)n|Simple_repeat|Simple_repeat	7942	NM_001278425	114780	Hs.413525	NM_052892	ENSG00000166473	PKD1L2	PC1L2	polycystin 1 like 2 (gene/pseudogene)	protein-coding
peak2982	chr7	157557781	157557948	+	1	NA	intron (NM_130842, intron 11 of 21)	(TCCA)n|Simple_repeat|Simple_repeat	-89413	NR_038966	100506585	Hs.661265	NR_038966	ENSG00000233038	LOC100506585	-	uncharacterized LOC100506585	ncRNA
peak2983	chr7	157558172	157558417	+	1	NA	intron (NM_130842, intron 11 of 21)	(TCCA)n|Simple_repeat|Simple_repeat	-88983	NR_038966	100506585	Hs.661265	NR_038966	ENSG00000233038	LOC100506585	-	uncharacterized LOC100506585	ncRNA
peak678	chr12	18955846	18956003	+	1	NA	Intergenic	AluJb|SINE|Alu	64879	NM_033328	93661	Hs.131288	NM_033328	ENSG00000177938	CAPZA3	CAPPA3|Gsg3|HEL-S-86	capping actin protein of muscle Z-line subunit alpha 3	protein-coding
peak2798	chr7	1345822	1346008	+	1	NA	Intergenic	(TCCA)n|Simple_repeat|Simple_repeat	73897	NM_001080461	340260		NM_001080461	ENSG00000164853	UNCX	UNCX4.1	UNC homeobox	protein-coding
peak1359	chr17	27797933	27798096	+	1	NA	intron (NM_025142, intron 3 of 17)	AluSx1|SINE|Alu	80071	NM_020791	57551	Hs.597434	NM_020791	ENSG00000160551	TAOK1	KFC-B|MAP3K16|MARKK|PSK-2|PSK2|TAO1|hKFC-B|hTAOK1	TAO kinase 1	protein-coding
peak2314	chr3	29208229	29208359	+	1	NA	Intergenic	AluSz|SINE|Alu	114136	NR_109804	100873979	Hs.99391	NR_109804		RBMS3-AS3	-	RBMS3 antisense RNA 3	ncRNA
peak361	chr10	39121010	39124989	+	1	NA	Intergenic	(GAATG)n|Satellite|Satellite	133272	NR_045000	399746	Hs.742607	NR_045000		ACTR3BP5	FKSG74	ACTR3B pseudogene 5	pseudo
peak2861	chr7	61747972	61751073	+	1	NA	Intergenic	HSATII|Satellite|Satellite	1014912	NR_003952	643955	Hs.583308	NR_003952	ENSG00000185037	ZNF733P	ZNF733	zinc finger protein 733, pseudogene	pseudo
peak334	chr10	30257727	30257965	+	1	NA	Intergenic	(TG)n|Simple_repeat|Simple_repeat	90669	NM_020848	57608	Hs.533953	NM_020848	ENSG00000165757	JCAD	KIAA1462	junctional cadherin 5 associated	protein-coding
peak14	chr1	3325657	3325748	+	1	NA	intron (NM_022114, intron 8 of 16)	(TG)n|Simple_repeat|Simple_repeat	-45445	NM_014448	27237	Hs.87435	NM_014448	ENSG00000130762	ARHGEF16	GEF16|NBR	Rho guanine nucleotide exchange factor 16	protein-coding
peak3132	chr8	143231422	143231687	+	1	NA	Intergenic	(TGGA)n|Simple_repeat|Simple_repeat	-26146	NR_039682	100616268		NR_039682	ENSG00000265247	MIR4472-1	-	microRNA 4472-1	ncRNA
peak125	chr1	41955425	41955593	+	1	NA	Intergenic	(TCCA)n|Simple_repeat|Simple_repeat	-5155	NM_001956	1907	Hs.1407	NM_001956	ENSG00000127129	EDN2	ET-2|ET2|PPET2	endothelin 2	protein-coding
peak2454	chr4	49093173	49095163	+	1	NA	Intergenic	(CATTC)n|Satellite|Satellite	105509	NM_001286791	80157	Hs.479703	NM_025087	ENSG00000109182	CWH43	CWH43-C|PGAP2IP	cell wall biogenesis 43 C-terminal homolog	protein-coding
peak1422	chr17	76650362	76650542	+	1	NA	Intergenic	(CA)n|Simple_repeat|Simple_repeat	-22313	NR_110848	101928710	Hs.464224	NR_110848	ENSG00000267123	LINC02081	XLOC_012582	long intergenic non-protein coding RNA 2081	ncRNA
peak520	chr10	134236631	134236895	+	1	NA	Intergenic	Intergenic	-21930	NR_149317	170393	Hs.375059	NR_149317		C10orf91	-	chromosome 10 open reading frame 91 (putative)	ncRNA
peak2695	chr6	11491720	11492085	+	1	NA	Intergenic	(TG)n|Simple_repeat|Simple_repeat	-46558	NM_001100829	100113407	Hs.146317	NM_001100829	ENSG00000205269	TMEM170B	-	transmembrane protein 170B	protein-coding
peak2118	chr21	41292083	41292438	+	1	NA	intron (NM_006198, intron 2 of 2)	(TG)n|Simple_repeat|Simple_repeat	52913	NM_006198	5121	Hs.80296	NM_006198	ENSG00000183036	PCP4	PEP-19	Purkinje cell protein 4	protein-coding
peak347	chr10	38868825	38882530	+	1	NA	Intergenic	HSATII|Satellite|Satellite	-114050	NR_045000	399746	Hs.742607	NR_045000		ACTR3BP5	FKSG74	ACTR3B pseudogene 5	pseudo
peak461	chr10	94152948	94153221	+	1	NA	Intergenic	(CA)n|Simple_repeat|Simple_repeat	-25334	NR_038243	100507674	Hs.568772	NR_038243		MARK2P9	-	microtubule affinity regulating kinase 2 pseudogene 9	pseudo
peak755	chr12	121291700	121291868	+	1	NA	intron (NM_139015, intron 1 of 10)	(CA)n|Simple_repeat|Simple_repeat	50371	NM_139015	121665	Hs.507087	NM_139015	ENSG00000157837	SPPL3	IMP2|MDHV1887|PRO4332|PSH1|PSL4	signal peptide peptidase like 3	protein-coding
peak1624	chr19	39304229	39304386	+	1	NA	promoter-TSS (NM_006149)	promoter-TSS (NM_006149)	-567	NM_006149	3960	Hs.5302	NM_006149	ENSG00000171747	LGALS4	GAL4|L36LBP	galectin 4	protein-coding
peak429	chr10	60272252	60272423	+	1	NA	promoter-TSS (NM_001080512)	promoter-TSS (NM_001080512)	-567	NM_001080512	80114	Hs.100261	NM_001080512	ENSG00000122870	BICC1	BICC|CYSRD	BicC family RNA binding protein 1	protein-coding
peak970	chr14	106150141	106150359	+	1	NA	Intergenic	(TG)n|Simple_repeat|Simple_repeat	-11106	NR_046211	2003	Hs.744419	NR_046211		ELK2AP	ELK2|ELK2.1|ELK2P1	ELK2A, member of ETS oncogene family, pseudogene	pseudo
peak157	chr1	70776911	70777071	+	1	NA	intron (NM_030816, intron 5 of 12)	AluSx|SINE|Alu	43426	NM_030816	81573	Hs.744989	NM_030816	ENSG00000118454	ANKRD13C	dJ677H15.3	ankyrin repeat domain 13C	protein-coding
peak2438	chr4	8235789	8236023	+	1	NA	intron (NR_134639, intron 12 of 14)	(TCCA)n|Simple_repeat|Simple_repeat	34935	NM_001318480	54436	Hs.479116	NM_018986	ENSG00000125089	SH3TC1	-	SH3 domain and tetratricopeptide repeats 1	protein-coding
peak3223	chr9	94667473	94667923	+	1	NA	intron (NM_004560, intron 1 of 8)	intron (NM_004560, intron 1 of 8)	44746	NM_004560	4920	Hs.98255	NM_004560	ENSG00000169071	ROR2	BDB|BDB1|NTRKR2	receptor tyrosine kinase like orphan receptor 2	protein-coding
peak2447	chr4	22123635	22123813	+	1	NA	Intergenic	(CA)n|Simple_repeat|Simple_repeat	-173350	NM_147182	80333	Hs.655705	NM_025221	ENSG00000185774	KCNIP4	CALP|KCHIP4	potassium voltage-gated channel interacting protein 4	protein-coding
peak2012	chr20	41902839	41903019	+	1	NA	Intergenic	(TGGA)n|Simple_repeat|Simple_repeat	-84372	NM_133170	11122	Hs.526879	NM_007050	ENSG00000196090	PTPRT	RPTPrho	protein tyrosine phosphatase, receptor type T	protein-coding
peak190	chr1	155653216	155653314	+	1	NA	intron (NM_001198901, intron 1 of 9)	AluSz|SINE|Alu	-3645	NM_001198899	55249	Hs.584927	NM_018253	ENSG00000163374	YY1AP1	GRNG|HCCA1|HCCA2|YY1AP	YY1 associated protein 1	protein-coding
peak2224	chr22	43491645	43491879	+	1	NA	Intergenic	(TG)n|Simple_repeat|Simple_repeat	-6328	NR_027779	25809	Hs.660298	NM_012263	ENSG00000100271	TTLL1	C22orf7|HS323M22B	tubulin tyrosine ligase like 1	protein-coding
peak2956	chr7	149700334	149700923	+	1	NA	intron (NM_001351028, intron 6 of 9)	(GTGTG)n|Simple_repeat|Simple_repeat	-37816	NR_148939	100134040	Hs.552781	NR_148939		LOC100134040	-	uncharacterized LOC100134040	ncRNA
peak3121	chr8	140709538	140709737	+	1	NA	intron (NM_001282534, intron 1 of 1)	(TGGA)n|Simple_repeat|Simple_repeat	5662	NM_001282534	51305	Hs.493037	NM_001282534	ENSG00000169427	KCNK9	K2p9.1|KT3.2|TASK-3|TASK3	potassium two pore domain channel subfamily K member 9	protein-coding
peak2252	chr22	47651192	47651361	+	1	NA	Intergenic	AluSx|SINE|Alu	-90045	NR_144462	339685	Hs.434351	NR_038922	ENSG00000224715	LOC339685	-	uncharacterized LOC339685	ncRNA
peak1527	chr19	3254414	3254626	+	1	NA	intron (NR_033342, intron 2 of 12)	(TCCA)n|Simple_repeat|Simple_repeat	29037	NR_033342	60680	Hs.655747	NM_021938	ENSG00000161082	CELF5	BRUNOL-5|BRUNOL5|CELF-5	CUGBP Elav-like family member 5	protein-coding
peak2710	chr6	34040953	34041362	+	1	NA	intron (NM_001282847, intron 2 of 9)	(CA)n|Simple_repeat|Simple_repeat	32602	NM_001256813	2914	Hs.429018	NM_000841	ENSG00000124493	GRM4	GPRC1D|MGLUR4|mGlu4	glutamate metabotropic receptor 4	protein-coding
peak2793	chr7	482968	483539	+	1	NA	Intergenic	(TGGA)n|Simple_repeat|Simple_repeat	63862	NR_033960	442497	Hs.704269	NR_033960	ENSG00000249574	LOC442497	-	uncharacterized LOC442497	ncRNA
peak1007	chr15	43123138	43123238	+	1	NA	intron (NM_173500, intron 4 of 14)	AluSc8|SINE|Alu	89819	NM_173500	146057	Hs.646511	NM_173500	ENSG00000128881	TTBK2	SCA11|TTBK	tau tubulin kinase 2	protein-coding
peak576	chr11	44192294	44192458	+	1	NA	intron (NM_001178083, intron 8 of 14)	(CA)n|Simple_repeat|Simple_repeat	74629	NM_000401	2132	Hs.368404	NM_000401	ENSG00000151348	EXT2	SOTV|SSMS	exostosin glycosyltransferase 2	protein-coding
peak2875	chr7	61802832	61803107	+	1	NA	Intergenic	HSATII|Satellite|Satellite	961465	NR_003952	643955	Hs.583308	NR_003952	ENSG00000185037	ZNF733P	ZNF733	zinc finger protein 733, pseudogene	pseudo
peak2645	chr5	148834144	148834189	+	1	NA	Intergenic	AluSc8|SINE|Alu	23957	NR_029686	406937		NR_029686	ENSG00000276365	MIR145	MIRN145|miR-145|miRNA145	microRNA 145	ncRNA
peak2573	chr5	1419039	1419264	+	1	NA	intron (NM_001044, intron 6 of 14)	(TCCA)n|Simple_repeat|Simple_repeat	26392	NM_001044	6531	Hs.406	NM_001044	ENSG00000142319	SLC6A3	DAT|DAT1|PKDYS	solute carrier family 6 member 3	protein-coding
peak2730	chr6	76249945	76250052	+	1	NA	Intergenic	AluSx|SINE|Alu	-46368	NM_001289987	27145	Hs.201488	NM_015687	ENSG00000118407	FILIP1	FILIP	filamin A interacting protein 1	protein-coding
peak942	chr14	100093472	100093773	+	1	NA	intron (NM_001329411, intron 2 of 8)	(TCCA)n|Simple_repeat|Simple_repeat	-17825	NM_032425	84439	Hs.131714	NM_032425	ENSG00000182218	HHIPL1	KIAA1822|UNQ9245	HHIP like 1	protein-coding
peak3203	chr9	91588779	91589030	+	1	NA	Intergenic	(CA)n|Simple_repeat|Simple_repeat	-16874	NM_001001938	286223	Hs.585118	NM_001001938	ENSG00000186354	C9orf47	C9orf108|bA791O21.3	chromosome 9 open reading frame 47	protein-coding
peak232	chr1	212863129	212863321	+	1	NA	intron (NM_018664, intron 2 of 2)	(CA)n|Simple_repeat|Simple_repeat	10102	NM_018664	55509	Hs.62919	NM_018664	ENSG00000123685	BATF3	JDP1|JUNDM1|SNFT	basic leucine zipper ATF-like transcription factor 3	protein-coding
peak2160	chr21	45394392	45394592	+	1	NA	intron (NM_001037553, intron 6 of 8)	(TG)n|Simple_repeat|Simple_repeat	-37714	NM_003274	7109	Hs.126221	NM_003274	ENSG00000160218	TRAPPC10	EHOC-1|EHOC1|GT334|TMEM1|TRS130|TRS30	trafficking protein particle complex 10	protein-coding
peak1364	chr17	31669300	31669476	+	1	NA	intron (NM_001094, intron 1 of 9)	intron (NM_001094, intron 1 of 9)	-49382	NM_183377	40	Hs.368417	NM_001094	ENSG00000108684	ASIC2	ACCN|ACCN1|ASIC2a|BNC1|BNaC1|MDEG|hBNaC1	acid sensing ion channel subunit 2	protein-coding
peak365	chr10	39134583	39134991	+	1	NA	Intergenic	Intergenic	145060	NR_045000	399746	Hs.742607	NR_045000		ACTR3BP5	FKSG74	ACTR3B pseudogene 5	pseudo
peak2856	chr7	61083545	61083587	+	1	NA	Intergenic	ALR/Alpha|Satellite|centr	1680868	NR_003952	643955	Hs.583308	NR_003952	ENSG00000185037	ZNF733P	ZNF733	zinc finger protein 733, pseudogene	pseudo
peak412	chr10	45423873	45424132	+	1	NA	intron (NM_001123376, intron 2 of 4)	(TCCA)n|Simple_repeat|Simple_repeat	17238	NM_001345926	643236	Hs.292788	NM_001123376	ENSG00000187783	TMEM72	C10orf127|KSP37	transmembrane protein 72	protein-coding
peak2536	chr4	174338084	174338259	+	1	NA	intron (NM_001329597, intron 2 of 3)	(CA)n|Simple_repeat|Simple_repeat	-17774	NM_007281	11341	Hs.7122	NM_007281	ENSG00000164106	SCRG1	SCRG-1	stimulator of chondrogenesis 1	protein-coding
peak296	chr10	6387420	6387588	+	1	NA	Intergenic	(TCCA)n|Simple_repeat|Simple_repeat	-4774	NR_148966	399716	Hs.737229	NR_148966		LOC399716	-	uncharacterized LOC399716	ncRNA
peak1376	chr17	39788737	39789393	+	1	NA	intron (NR_033415, intron 4 of 10)	(TG)n|Simple_repeat|Simple_repeat	7386	NR_033415	284116	Hs.725790	NR_033415	ENSG00000214514	KRT42P	-	keratin 42 pseudogene	pseudo
peak1880	chr2	182104276	182104452	+	1	NA	intron (NR_130784, intron 2 of 4)	(TG)n|Simple_repeat|Simple_repeat	66015	NR_039637	100616213		NR_039637	ENSG00000266705	MIR4437	mir-4437	microRNA 4437	ncRNA
peak275	chr1	248069676	248069843	+	1	NA	Intergenic	AluSx|SINE|Alu	10870	NM_001001957	343171	Hs.269151	NM_001001957	ENSG00000238243	OR2W3	OR2W3P|OR2W8P|OST718	olfactory receptor family 2 subfamily W member 3	protein-coding
peak594	chr11	64362611	64362806	+	1	NA	intron (NM_001276326, intron 4 of 9)	(TGGA)n|Simple_repeat|Simple_repeat	4426	NM_001276326	116085	Hs.174424	NM_144585	ENSG00000197891	SLC22A12	OAT4L|RST|URAT1	solute carrier family 22 member 12	protein-coding
peak2025	chr20	48128623	48128958	+	1	NA	intron (NM_000961, intron 8 of 9)	(TGGA)n|Simple_repeat|Simple_repeat	-29609	NM_004975	3745	Hs.84244	NM_004975	ENSG00000158445	KCNB1	DRK1|Kv2.1	potassium voltage-gated channel subfamily B member 1	protein-coding
peak528	chr10	134825133	134825321	+	1	NA	Intergenic	(TG)n|Simple_repeat|Simple_repeat	46189	NR_046231	399829	Hs.252872	NR_046231	ENSG00000240707	LINC01168	-	long intergenic non-protein coding RNA 1168	ncRNA
peak2090	chr21	15470215	15470415	+	1	NA	Intergenic	(CACCAT)n|Simple_repeat|Simple_repeat	108955	NM_198996	149998	Hs.139907	NM_145317	ENSG00000188992	LIPI	CT17|LPDL|PLA1C|PRED5|mPA-PLA1 beta	lipase I	protein-coding
peak1825	chr2	106552557	106553265	+	1	NA	Intergenic	(CA)n|Simple_repeat|Simple_repeat	84707	NM_001004720	8440	Hs.529244	NM_003581	ENSG00000071051	NCK2	GRB4|NCKbeta	NCK adaptor protein 2	protein-coding
peak675	chr12	14330434	14330442	+	1	NA	Intergenic	AluSz|SINE|Alu	-188128	NM_001286515	55729	Hs.504856	NM_018179	ENSG00000171681	ATF7IP	AM|ATF-IP|MCAF|MCAF1|p621	activating transcription factor 7 interacting protein	protein-coding
peak607	chr11	69268802	69268993	+	1	NA	Intergenic	(CA)n|Simple_repeat|Simple_repeat	28458	NM_001319657	102724265	Hs.448669	NM_001319657		LOC102724265	-	uncharacterized LOC102724265	protein-coding
peak950	chr14	103386399	103387162	+	1	NA	Intergenic	(TCCA)n|Simple_repeat|Simple_repeat	-2213	NM_030943	81693	Hs.534494	NM_030943	ENSG00000166126	AMN	PRO1028|amnionless	amnion associated transmembrane protein	protein-coding
peak205	chr1	181395662	181395925	+	1	NA	Intergenic	(CATCC)n|Simple_repeat|Simple_repeat	-56893	NM_001205293	777	Hs.437444	NM_000721	ENSG00000198216	CACNA1E	BII|CACH6|CACNL1A6|Cav2.3|gm139	calcium voltage-gated channel subunit alpha1 E	protein-coding
peak238	chr1	225959287	225959424	+	1	NA	Intergenic	AluSz|SINE|Alu	-6160	NM_001130440	6726	Hs.511425	NM_003133	ENSG00000143742	SRP9	ALURBP	signal recognition particle 9	protein-coding
peak1648	chr19	50123197	50123364	+	1	NA	intron (NM_020719, intron 9 of 13)	AluSx|SINE|Alu	20120	NM_006270	6237	Hs.515536	NM_006270	ENSG00000126458	RRAS	R-Ras	RAS related	protein-coding
peak1563	chr19	13430155	13430346	+	1	NA	intron (NM_000068, intron 10 of 46)	(TTCA)n|Simple_repeat|Simple_repeat	168968	NM_004907	9592	Hs.501629	NM_004907	ENSG00000160888	IER2	ETR101	immediate early response 2	protein-coding
peak3246	chr9	116927610	116927791	+	1	NA	intron (NM_032888, intron 2 of 60)	(TCCA)n|Simple_repeat|Simple_repeat	9875	NM_032888	85301	Hs.494892	NM_032161	ENSG00000196739	COL27A1	STLS	collagen type XXVII alpha 1 chain	protein-coding
peak2769	chr6	166032478	166032600	+	1	NA	intron (NM_006661, intron 1 of 22)	(TAGTG)n|Simple_repeat|Simple_repeat	43049	NM_006661	10846	Hs.348762	NM_006661	ENSG00000112541	PDE10A	ADSD2|HSPDE10A|IOLOD|LINC00473|PDE10A19	phosphodiesterase 10A	protein-coding
peak3481	chrY	13837907	13838194	+	1	NA	Intergenic	(GAATG)n|Satellite|Satellite	695339	NR_033667	352887	Hs.546221	NR_033667	ENSG00000206159	GYG2P1	GYG2P	glycogenin 2 pseudogene 1	pseudo
peak2655	chr5	162755879	162756113	+	1	NA	Intergenic	(CA)n|Simple_repeat|Simple_repeat	-108581	NM_004060	900	Hs.79101	NM_004060	ENSG00000113328	CCNG1	CCNG	cyclin G1	protein-coding
peak2329	chr3	64194716	64194863	+	1	NA	intron (NM_198859, intron 1 of 7)	(TCCA)n|Simple_repeat|Simple_repeat	16342	NM_198859	166336	Hs.148105	NM_198859	ENSG00000163637	PRICKLE2	EPM5	prickle planar cell polarity protein 2	protein-coding
peak2552	chr4	190194359	190194538	+	1	NA	Intergenic	(CA)n|Simple_repeat|Simple_repeat	-386312	NR_121679	101928971	Hs.519164	NR_121679	ENSG00000250739	LINC01262	TCONS_l2_00021807	long intergenic non-protein coding RNA 1262	ncRNA
peak32	chr1	5180663	5180830	+	1	NA	Intergenic	(TCCA)n|Simple_repeat|Simple_repeat	-443385	NR_039612
peak386	chr10	42398355	42398865	+	1	NA	Intergenic	ALR/Alpha|Satellite|centr	464883	NR_024380	441666	Hs.255729	NR_024380	ENSG00000215146	LOC441666	-	zinc finger protein 91 pseudogene	pseudo
peak1248	chr16	66504178	66504467	+	1	NA	intron (NR_109960, intron 2 of 2)	(TGGA)n|Simple_repeat|Simple_repeat	5983	NR_109960	101927726	Hs.739193	NR_109960	ENSG00000261656	BEAN1-AS1	CTD-2258A20.5	BEAN1 antisense RNA 1	ncRNA
[truncated: 1,666 more rows]
