# Supplementary material for: Dynamic gene regulation by nuclear colony-stimulating factor 1 receptor in human monocytes and macrophages
Source: Nat Commun. 2019 Apr 26;10:1935. doi: 10.1038/s41467-019-09970-9 (PMC6486619; doi:10.1038/s41467-019-09970-9)
Supplement: Supplementary file 7 — Supplementary Data 4 [file 41467_2019_9970_MOESM7_ESM.xls]

## Sheet: intersect_CFMS_EGRI_d0_annotate
PeakID (cmd=annotatePeaks.pl intersect_CFMS_EGRI_d0.bed hg19 -go intersect_CFMS_EGRI_d0_GO -annStats annStats_intersect_CFMS_EGRI_d0.txt)	Chr	Start	End	Strand	Peak Score	Focus Ratio/Region Size	Annotation	Detailed Annotation	Distance to TSS	Nearest PromoterID	Entrez ID	Nearest Unigene	Nearest Refseq	Nearest Ensembl	Gene Name	Gene Alias	Gene Description	Gene Type
peak1085	chr20	29814033	29814392	+	1	NA	Intergenic	(GAATG)n|Satellite|Satellite	-31255	NM_001037730	245929	Hs.580793	NM_001037730	ENSG00000215547	DEFB115	DEFB-15	defensin beta 115	protein-coding
peak1377	chr4	49154488	49158661	+	1	NA	Intergenic	(CATTC)n|Satellite|Satellite	167915	NM_001286791	80157	Hs.479703	NM_025087	ENSG00000109182	CWH43	CWH43-C|PGAP2IP	cell wall biogenesis 43 C-terminal homolog	protein-coding
peak321	chr11	70702281	70702572	+	1	NA	intron (NM_012309, intron 8 of 22)	(TGGG)n|Simple_repeat|Simple_repeat	-6469	NR_073536	220070	Hs.326766	NM_145308	ENSG00000171671	SHANK2-AS3	C11orf76	SHANK2 antisense RNA 3	ncRNA
peak1699	chr8	43095779	43096103	+	1	NA	Intergenic	SAR|Satellite|Satellite	-51644	NM_001002920	340441	Hs.531579	NM_001002920	ENSG00000188877	POTEA	A26A1|CT104.3|POTE-8|POTE8	POTE ankyrin domain family member A	protein-coding
peak797	chr18	54137969	54138185	+	1	NA	Intergenic	(CA)n|Simple_repeat|Simple_repeat	167843	NM_004786	9352	Hs.114412	NM_004786	ENSG00000091164	TXNL1	HEL-S-114|TRP32|TXL-1|TXNL|Txl	thioredoxin like 1	protein-coding
peak176	chr10	39121010	39124989	+	1	NA	Intergenic	(GAATG)n|Satellite|Satellite	133272	NR_045000	399746	Hs.742607	NR_045000		ACTR3BP5	FKSG74	ACTR3B pseudogene 5	pseudo
peak398	chr13	21071754	21071991	+	1	NA	intron (NM_015974, intron 2 of 7)	(CA)n|Simple_repeat|Simple_repeat	28140	NM_015974	51084	Hs.370703	NM_015974	ENSG00000165475	CRYL1	GDH|HEL30|lambda-CRY	crystallin lambda 1	protein-coding
peak715	chr17	3452966	3453043	+	1	NA	intron (NM_145068, intron 2 of 17)	(TGGA)n|Simple_repeat|Simple_repeat	8285	NM_145068	162514	Hs.446255	NM_145068	ENSG00000167723	TRPV3	FNEPPK2|OLMS|VRL3	transient receptor potential cation channel subfamily V member 3	protein-coding
peak323	chr11	71073511	71073710	+	1	NA	Intergenic	(TGAG)n|Simple_repeat|Simple_repeat	60790	NR_038862	399923	Hs.128191	NM_001001680	ENSG00000172900	FLJ42102	-	uncharacterized LOC399923	ncRNA
peak598	chr16	46388810	46389576	+	1	NA	Intergenic	HSATII|Satellite|Satellite	213816	NR_026556	124149	Hs.97414	NM_001004299		ANKRD26P1	-	ankyrin repeat domain 26 pseudogene 1	pseudo
peak1298	chr3	131981926	131982164	+	1	NA	Intergenic	(CA)n|Simple_repeat|Simple_repeat	-54166	NM_001099	55	Hs.433060	NM_001099	ENSG00000014257	ACPP	5'-NT|ACP-3|ACP3	acid phosphatase, prostate	protein-coding
peak1600	chr7	61971073	61971312	+	1	NA	Intergenic	ALR/Alpha|Satellite|centr	793242	NR_003952	643955	Hs.583308	NR_003952	ENSG00000185037	ZNF733P	ZNF733	zinc finger protein 733, pseudogene	pseudo
peak1775	chr9	91868786	91869256	+	1	NA	Intergenic	Intergenic	-57089	NM_001827	1164	Hs.83758	NM_001827	ENSG00000123975	CKS2	CKSHS2	CDC28 protein kinase regulatory subunit 2	protein-coding
peak217	chr10	42601726	42602075	+	1	NA	Intergenic	HSATII|Satellite|Satellite	261593	NR_024380	441666	Hs.255729	NR_024380	ENSG00000215146	LOC441666	-	zinc finger protein 91 pseudogene	pseudo
peak932	chr2	10374026	10374084	+	1	NA	Intergenic	(TGAG)n|Simple_repeat|Simple_repeat	-41258	NR_036222	100422929		NR_036222	ENSG00000265418	MIR4261	-	microRNA 4261	ncRNA
peak685	chr16	81660431	81660848	+	1	NA	intron (NM_198390, intron 3 of 20)	intron (NM_198390, intron 3 of 20)	15686	NR_106759	102465251		NR_106759	ENSG00000275109	MIR6504	hsa-mir-6504	microRNA 6504	ncRNA
peak1354	chr4	49106213	49108308	+	1	NA	Intergenic	(CATTC)n|Satellite|Satellite	118601	NM_001286791	80157	Hs.479703	NM_025087	ENSG00000109182	CWH43	CWH43-C|PGAP2IP	cell wall biogenesis 43 C-terminal homolog	protein-coding
peak271	chr10	133281965	133282422	+	1	NA	Intergenic	(TGGA)n|Simple_repeat|Simple_repeat	-172209	NM_174937	256536	Hs.126575	NM_174937	ENSG00000176769	TCERG1L	-	transcription elongation regulator 1 like	protein-coding
peak1788	chr9	93604573	93604968	+	1	NA	intron (NM_001174167, intron 1 of 13)	(TG)n|Simple_repeat|Simple_repeat	15068	NM_001174167	6850	Hs.371720	NM_003177	ENSG00000165025	SYK	p72-Syk	spleen associated tyrosine kinase	protein-coding
peak269	chr10	132724650	132724893	+	1	NA	Intergenic	(TG)n|Simple_repeat|Simple_repeat	36160	NR_036180	100422867		NR_036180	ENSG00000264803	MIR378C	mir-378c	microRNA 378c	ncRNA
peak665	chr16	56058549	56058765	+	1	NA	Intergenic	Intergenic	-68714	NM_001190158	221223	Hs.350800	NM_145024	ENSG00000159398	CES5A	CAUXIN|CES4C1|CES5|CES7|HEL126	carboxylesterase 5A	protein-coding
peak31	chr1	6235262	6235525	+	1	NA	intron (NM_015557, intron 1 of 41)	(TGGA)n|Simple_repeat|Simple_repeat	4801	NM_015557	26038	Hs.522898	NM_015557	ENSG00000116254	CHD5	CHD-5	chromodomain helicase DNA binding protein 5	protein-coding
peak1698	chr8	42529761	42529995	+	1	NA	Intergenic	(TGGA)n|Simple_repeat|Simple_repeat	-22641	NM_001347717	1142	Hs.654576	NM_000749	ENSG00000147432	CHRNB3	-	cholinergic receptor nicotinic beta 3 subunit	protein-coding
peak811	chr18	76209001	76209286	+	1	NA	Intergenic	Intergenic	-503460	NR_104127	101927715	Hs.385670	NR_104127		LINC01029	-	long intergenic non-protein coding RNA 1029	ncRNA
peak1483	chr6	34040174	34040459	+	1	NA	intron (NM_001282847, intron 2 of 9)	(CA)n|Simple_repeat|Simple_repeat	33443	NM_001256813	2914	Hs.429018	NM_000841	ENSG00000124493	GRM4	GPRC1D|MGLUR4|mGlu4	glutamate metabotropic receptor 4	protein-coding
peak214	chr10	42597507	42598666	+	1	NA	Intergenic	HSATII|Satellite|Satellite	265407	NR_024380	441666	Hs.255729	NR_024380	ENSG00000215146	LOC441666	-	zinc finger protein 91 pseudogene	pseudo
peak1677	chr8	6459127	6459182	+	1	NA	intron (NM_001322042, intron 12 of 14)	(CA)n|Simple_repeat|Simple_repeat	20587	NR_107022	102465861		NR_107022	ENSG00000276580	MIR8055	hsa-mir-8055	microRNA 8055	ncRNA
peak68	chr1	41890414	41890642	+	1	NA	Intergenic	(TG)n|Simple_repeat|Simple_repeat	-49187	NR_135817	101929901		NR_135817	ENSG00000229901	LOC101929901	-	uncharacterized LOC101929901	ncRNA
peak1709	chr8	58162080	58162384	+	1	NA	Intergenic	Intergenic	-11553	NR_038874	286177	Hs.385655	NR_038874	ENSG00000253614	LOC286177	-	uncharacterized LOC286177	ncRNA
peak997	chr2	92317646	92317900	+	1	NA	Intergenic	ALR/Alpha|Satellite|centr	188614	NR_027714	440888	Hs.730239	NM_001032412		ACTR3BP2	FKSG73	ACTR3B pseudogene 2	pseudo
peak515	chr15	70335040	70335218	+	1	NA	Intergenic	(TCCA)n|Simple_repeat|Simple_repeat	36678	NR_030714	693214		NR_030714	ENSG00000207965	MIR629	MIRN629|hsa-mir-629|mir-629	microRNA 629	ncRNA
peak19	chr1	4707521	4707551	+	1	NA	Intergenic	HAL1-2a_MD|LINE|L1	-7569	NM_001042478	55966	Hs.12473	NM_018836	ENSG00000196581	AJAP1	MOT8|SHREW-1|SHREW1	adherens junctions associated protein 1	protein-coding
peak64	chr1	26095600	26095811	+	1	NA	intron (NM_020379, intron 7 of 11)	(CA)n|Simple_repeat|Simple_repeat	-30962	NM_206926	57190	Hs.323396	NM_020451	ENSG00000162430	SELENON	CFTD|MDRS1|RSMD1|RSS|SELN|SEPN1	selenoprotein N	protein-coding
peak1584	chr7	61757393	61759390	+	1	NA	Intergenic	HSATII|Satellite|Satellite	1006043	NR_003952	643955	Hs.583308	NR_003952	ENSG00000185037	ZNF733P	ZNF733	zinc finger protein 733, pseudogene	pseudo
peak267	chr10	132588560	132588876	+	1	NA	Intergenic	(CA)n|Simple_repeat|Simple_repeat	172213	NR_036180	100422867		NR_036180	ENSG00000264803	MIR378C	mir-378c	microRNA 378c	ncRNA
peak1488	chr6	40317973	40318117	+	1	NA	intron (NR_038887, intron 1 of 2)	(CA)n|Simple_repeat|Simple_repeat	5700	NR_038887	401260	Hs.654837	NM_001001705		LINC00951	-	long intergenic non-protein coding RNA 951	ncRNA
peak47	chr1	11433571	11434422	+	1	NA	Intergenic	(TG)n|Simple_repeat|Simple_repeat	100741	NM_001330350	29914	Hs.522933	NM_013319	ENSG00000120942	UBIAD1	SCCD|TERE1	UbiA prenyltransferase domain containing 1	protein-coding
peak750	chr17	70300474	70300706	+	1	NA	Intergenic	(TG)n|Simple_repeat|Simple_repeat	-38362	NR_135222	146795	Hs.651743	NR_135222	ENSG00000264026	LINC02003	-	long intergenic non-protein coding RNA 2003	ncRNA
peak677	chr16	79859156	79859323	+	1	NA	Intergenic	(TCCA)n|Simple_repeat|Simple_repeat	30093	NR_104661	101928248	Hs.659802	NR_104660	ENSG00000260876	LINC01229	-	long intergenic non-protein coding RNA 1229	ncRNA
peak315	chr11	64363466	64363869	+	1	NA	intron (NM_001276326, intron 4 of 9)	(TGGA)n|Simple_repeat|Simple_repeat	5385	NM_001276326	116085	Hs.174424	NM_144585	ENSG00000197891	SLC22A12	OAT4L|RST|URAT1	solute carrier family 22 member 12	protein-coding
peak1000	chr2	92324096	92324384	+	1	NA	Intergenic	ALR/Alpha|Satellite|centr	195081	NR_027714	440888	Hs.730239	NM_001032412		ACTR3BP2	FKSG73	ACTR3B pseudogene 2	pseudo
peak661	chr16	49939722	49939965	+	1	NA	Intergenic	(TGGA)n|Simple_repeat|Simple_repeat	-48013	NM_001271620	23090	Hs.443715	NM_015069	ENSG00000102935	ZNF423	Ebfaz|JBTS19|NPHP14|OAZ|Roaz|ZFP423|Zfp104|hOAZ	zinc finger protein 423	protein-coding
peak615	chr16	46402510	46402687	+	1	NA	Intergenic	HSATII|Satellite|Satellite	200411	NR_026556	124149	Hs.97414	NM_001004299		ANKRD26P1	-	ankyrin repeat domain 26 pseudogene 1	pseudo
peak1855	chrX	139805464	139805948	+	1	NA	intron (NR_104228, intron 2 of 3)	(CA)n|Simple_repeat|Simple_repeat	13782	NR_028344	286411	Hs.317627	NR_028344	ENSG00000203930	LINC00632	-	long intergenic non-protein coding RNA 632	ncRNA
peak1835	chr9	137260383	137260718	+	1	NA	intron (NM_002957, intron 1 of 9)	intron (NM_002957, intron 1 of 9)	-10591	NM_001291920	6256	Hs.590886	NM_002957	ENSG00000186350	RXRA	NR2B1	retinoid X receptor alpha	protein-coding
peak1280	chr3	13658698	13659032	+	1	NA	intron (NM_001004019, intron 5 of 17)	(TCCA)n|Simple_repeat|Simple_repeat	-1016	NR_132775	106635526		NR_132775		SNORA93	-	small nucleolar RNA, H/ACA box 93	snoRNA
peak1993	chrY	13861593	13861664	+	1	NA	Intergenic	(GAATG)n|Satellite|Satellite	671761	NR_033667	352887	Hs.546221	NR_033667	ENSG00000206159	GYG2P1	GYG2P	glycogenin 2 pseudogene 1	pseudo
peak1587	chr7	61793182	61793488	+	1	NA	Intergenic	HSATII|Satellite|Satellite	971099	NR_003952	643955	Hs.583308	NR_003952	ENSG00000185037	ZNF733P	ZNF733	zinc finger protein 733, pseudogene	pseudo
peak1486	chr6	35137370	35137569	+	1	NA	Intergenic	(CCA)n|Simple_repeat|Simple_repeat	-28282	NM_018679	6954	Hs.435371	NM_018679	ENSG00000124678	TCP11	D6S230E|FPPR	t-complex 11	protein-coding
peak117	chr1	228497984	228498212	+	1	NA	intron (NM_052843, intron 49 of 80)	(TCCA)n|Simple_repeat|Simple_repeat	86712	NR_106800	102465444		NR_106800	ENSG00000284311	MIR6742	hsa-mir-6742	microRNA 6742	ncRNA
peak1125	chr20	60267157	60267366	+	1	NA	intron (NM_001252339, intron 1 of 14)	(TG)n|Simple_repeat|Simple_repeat	27543	NR_147702	100128310	Hs.683806	NR_147702	ENSG00000179253	LOC100128310	-	uncharacterized LOC100128310	ncRNA
peak1098	chr20	37218958	37219150	+	1	NA	Intergenic	(CA)n|Simple_repeat|Simple_repeat	9216	NR_130907	149685	Hs.368028	NM_174906	ENSG00000182035	ADIG	SMAF1	adipogenin	protein-coding
peak1309	chr4	1498699	1499186	+	1	NA	Intergenic	(TGGA)n|Simple_repeat|Simple_repeat	-98712	NM_001290079	54729	Hs.526396	NM_001290079	ENSG00000235608	NKX1-1	HSPX153|NKX-1.1|SAX2	NK1 homeobox 1	protein-coding
peak830	chr19	3476951	3477106	+	1	NA	intron (NM_001136503, intron 3 of 3)	(TGGA)n|Simple_repeat|Simple_repeat	3512	NM_001136503	284422	Hs.130714	NM_001136503	ENSG00000095932	SMIM24	C19orf77|HSPC323|MARDI	small integral membrane protein 24	protein-coding
peak1201	chr21	47056175	47056657	+	1	NA	Intergenic	(TG)n|Simple_repeat|Simple_repeat	-7223	NM_001348240	54039	Hs.474049	NM_020528	ENSG00000183570	PCBP3	ALPHA-CP3|PCBP3-OT1|PCBP3OT	poly(rC) binding protein 3	protein-coding
peak1726	chr8	139818261	139818516	+	1	NA	intron (NM_152888, intron 10 of 64)	(TG)n|Simple_repeat|Simple_repeat	107861	NM_152888	169044	Hs.117169	NM_152888	ENSG00000169436	COL22A1	-	collagen type XXII alpha 1 chain	protein-coding
peak1622	chr7	127866734	127866778	+	1	NA	Intergenic	(TCCA)n|Simple_repeat|Simple_repeat	-14575	NM_000230	3952	Hs.194236	NM_000230	ENSG00000174697	LEP	LEPD|OB|OBS	leptin	protein-coding
peak42	chr1	10837659	10838056	+	1	NA	intron (NM_001079843, intron 1 of 20)	intron (NM_001079843, intron 1 of 20)	18876	NM_017766	54897	Hs.439894	NM_017766	ENSG00000130940	CASZ1	CAS11|CST|SRG|ZNF693|dJ734G22.1	castor zinc finger 1	protein-coding
peak1227	chr22	44248905	44249075	+	1	NA	intron (NM_014351, intron 1 of 6)	(CA)n|Simple_repeat|Simple_repeat	9388	NM_014351	25830	Hs.189810	NM_014351	ENSG00000130540	SULT4A1	BR-STL-1|BRSTL1|DJ388M5.3|NST|SULTX3|hBR-STL-1	sulfotransferase family 4A member 1	protein-coding
peak1003	chr2	96730132	96730603	+	1	NA	Intergenic	(TCCA)n|Simple_repeat|Simple_repeat	-28645	NM_001321531	150763	Hs.348629	NM_207328	ENSG00000186281	GPAT2	CT123	glycerol-3-phosphate acyltransferase 2, mitochondrial	protein-coding
peak1529	chr6	169772462	169772636	+	1	NA	Intergenic	(CA)n|Simple_repeat|Simple_repeat	-118340	NM_003247	7058	Hs.371147	NM_003247	ENSG00000186340	THBS2	TSP2	thrombospondin 2	protein-coding
peak1917	chrY	13704208	13704497	+	1	NA	Intergenic	(GAATG)n|Satellite|Satellite	829037	NR_033667	352887	Hs.546221	NR_033667	ENSG00000206159	GYG2P1	GYG2P	glycogenin 2 pseudogene 1	pseudo
peak275	chr10	134368087	134368306	+	1	NA	intron (NM_005539, intron 1 of 15)	(GTGTG)n|Simple_repeat|Simple_repeat	16913	NM_005539	3632	Hs.523360	NM_005539	ENSG00000068383	INPP5A	5PTASE	inositol polyphosphate-5-phosphatase A	protein-coding
peak1092	chr20	29831614	29833156	+	1	NA	Intergenic	(GAATG)n|Satellite|Satellite	-13082	NM_001037730	245929	Hs.580793	NM_001037730	ENSG00000215547	DEFB115	DEFB-15	defensin beta 115	protein-coding
peak682	chr16	81299340	81299526	+	1	NA	intron (NM_017429, intron 5 of 10)	(TCCA)n|Simple_repeat|Simple_repeat	27137	NM_017429	53630	Hs.212172	NM_017429	ENSG00000135697	BCO1	BCDO|BCDO1|BCMO|BCMO1|BCO	beta-carotene oxygenase 1	protein-coding
peak1700	chr8	43785741	43786085	+	1	NA	Intergenic	ALR/Alpha|Satellite|centr	638328	NM_001005365	340441	Hs.531579	NM_001002920	ENSG00000188877	POTEA	A26A1|CT104.3|POTE-8|POTE8	POTE ankyrin domain family member A	protein-coding
peak1231	chr22	45000378	45000755	+	1	NA	Intergenic	(CA)n|Simple_repeat|Simple_repeat	20733	NR_044991	414351	Hs.572878	NR_044991		LINC00229	C22orf10|NCRNA00229|dJ474I12.C22.2	long intergenic non-protein coding RNA 229	ncRNA
peak590	chr16	34185431	34186064	+	1	NA	Intergenic	HSATII|Satellite|Satellite	219015	NR_002837	606551	Hs.646441	NR_002837		UBE2MP1	-	ubiquitin conjugating enzyme E2 M pseudogene 1	pseudo
peak1797	chr9	95973306	95973442	+	1	NA	intron (NM_006648, intron 1 of 28)	(CTCA)n|Simple_repeat|Simple_repeat	26162	NM_001282394	65268	Hs.654856	NM_006648	ENSG00000165238	WNK2	NY-CO-43|P/OKcl.13|PRKWNK2|SDCCAG43	WNK lysine deficient protein kinase 2	protein-coding
peak297	chr11	11581196	11581458	+	1	NA	intron (NM_198516, intron 1 of 10)	(GGATG)n|Simple_repeat|Simple_repeat	62234	NM_198516	374378	Hs.655152	NM_198516	ENSG00000110328	GALNT18	GALNACT18|GALNT15|GALNTL4|GalNAc-T15|GalNAc-T18	polypeptide N-acetylgalactosaminyltransferase 18	protein-coding
peak881	chr19	31955528	31956458	+	1	NA	Intergenic	(TG)n|Simple_repeat|Simple_repeat	-115562	NR_138035	57616	Hs.278436	NM_020856	ENSG00000121297	TSHZ3	TSH3|ZNF537	teashirt zinc finger homeobox 3	protein-coding
peak445	chr14	19038414	19038583	+	1	NA	Intergenic	ALR/Alpha|Satellite|centr	-339096	NM_001013354	440153	Hs.534880	NM_001013354	ENSG00000257115	OR11H12	-	olfactory receptor family 11 subfamily H member 12	protein-coding
peak332	chr11	117680604	117680734	+	1	NA	Intergenic	(CA)n|Simple_repeat|Simple_repeat	-12693	NM_020693	57453	Hs.659513	NM_020693	ENSG00000177103	DSCAML1	DSCAM2	DS cell adhesion molecule like 1	protein-coding
peak680	chr16	81206967	81207157	+	1	NA	intron (NM_001076780, intron 16 of 17)	intron (NM_001076780, intron 16 of 17)	7905	NM_001278423	114780	Hs.413525	NM_052892	ENSG00000166473	PKD1L2	PC1L2	polycystin 1 like 2 (gene/pseudogene)	protein-coding
peak1959	chrY	13829951	13830418	+	1	NA	Intergenic	(GAATG)n|Satellite|Satellite	703205	NR_033667	352887	Hs.546221	NR_033667	ENSG00000206159	GYG2P1	GYG2P	glycogenin 2 pseudogene 1	pseudo
peak1405	chr4	183734584	183734732	+	1	NA	Intergenic	(CA)n|Simple_repeat|Simple_repeat	103748	NM_001351747	1635	Hs.183850	NM_001921	ENSG00000129187	DCTD	-	dCMP deaminase	protein-coding
peak1629	chr7	141847930	141848126	+	1	NA	intron (NM_001293626, intron 15 of 47)	HAL1-2a_MD|LINE|L1	36479	NM_001293626	93432	Hs.647098	NM_001008748	ENSG00000257743	MGAM2	-	maltase-glucoamylase 2 (putative)	protein-coding
peak1644	chr7	155000406	155000697	+	1	NA	Intergenic	(TG)n|Simple_repeat|Simple_repeat	-88931	NM_005542	3638	Hs.520819	NM_005542	ENSG00000186480	INSIG1	CL6	insulin induced gene 1	protein-coding
peak233	chr10	50017539	50017706	+	1	NA	intron (NM_020945, intron 28 of 61)	HAL1-2a_MD|LINE|L1	104658	NM_001006939	474354	Hs.202438	NM_001006939	ENSG00000165383	LRRC18	UNQ933|UNQ9338|VKGE9338	leucine rich repeat containing 18	protein-coding
peak952	chr2	67441841	67442015	+	1	NA	intron (NR_110568, intron 1 of 3)	(CA)n|Simple_repeat|Simple_repeat	523	NR_038844	644838	Hs.145561	NR_038844	ENSG00000236780	LINC01829	-	long intergenic non-protein coding RNA 1829	ncRNA
peak1142	chr21	15470267	15470415	+	1	NA	Intergenic	(CACCAT)n|Simple_repeat|Simple_repeat	108929	NM_198996	149998	Hs.139907	NM_145317	ENSG00000188992	LIPI	CT17|LPDL|PLA1C|PRED5|mPA-PLA1 beta	lipase I	protein-coding
peak920	chr2	4018952	4019260	+	1	NA	intron (NR_037881, intron 1 of 2)	(TG)n|Simple_repeat|Simple_repeat	2516	NR_037881	100505964	Hs.190267	NR_037881	ENSG00000237401	LINC01304	-	long intergenic non-protein coding RNA 1304	ncRNA
peak262	chr10	129858188	129858484	+	1	NA	intron (NR_136149, intron 2 of 3)	(CA)n|Simple_repeat|Simple_repeat	2353	NR_136149	105378553		NR_136149		AS-PTPRE	-	lncRNA antisense to PTPRE protein-coding gene	ncRNA
peak476	chr14	101584216	101584413	+	1	NA	Intergenic	(TCCA)n|Simple_repeat|Simple_repeat	-2879	NR_146490	101929422		NR_146490	ENSG00000259004	LINC02285	-	long intergenic non-protein coding RNA 2285	ncRNA
peak1264	chr22	49656106	49656422	+	1	NA	Intergenic	(TCCA)n|Simple_repeat|Simple_repeat	280850	NR_037440	100500882		NR_037440	ENSG00000264139	MIR3667	-	microRNA 3667	ncRNA
peak518	chr15	79384693	79384737	+	1	NA	Intergenic	(CA)n|Simple_repeat|Simple_repeat	-1500	NM_002891	5923	Hs.459035	NM_002891	ENSG00000058335	RASGRF1	CDC25|CDC25L|GNRP|GRF1|GRF55|H-GRF55|PP13187|ras-GRF1	Ras protein specific guanine nucleotide releasing factor 1	protein-coding
peak1307	chr4	549263	549469	+	1	NA	Intergenic	(CCCA)n|Simple_repeat|Simple_repeat	-21591	NR_148199	105374338	Hs.518426	NR_148199	ENSG00000283183	LOC105374338	-	uncharacterized LOC105374338	ncRNA
peak2014	chrY	58971927	58983278	+	1	NA	Intergenic	(CATTC)n|Simple_repeat|Simple_repeat	-122801	NM_005840	10251	Hs.381912	NM_005840	ENSG00000168939	SPRY3	spry-3	sprouty RTK signaling antagonist 3	protein-coding
peak1834	chr9	137231299	137231506	+	1	NA	intron (NM_002957, intron 1 of 9)	intron (NM_002957, intron 1 of 9)	13093	NM_002957	6256	Hs.590886	NM_002957	ENSG00000186350	RXRA	NR2B1	retinoid X receptor alpha	protein-coding
peak1670	chr8	2296064	2296370	+	1	NA	Intergenic	Intergenic	184236	NR_125423	101927815	Hs.571467	NR_125423	ENSG00000254319	LOC101927815	-	uncharacterized LOC101927815	ncRNA
peak704	chr16	87252971	87252996	+	1	NA	intron (NR_110939, intron 2 of 2)	(TG)n|Simple_repeat|Simple_repeat	7262	NR_110939	101928708	Hs.585717	NR_110939	ENSG00000261095	LOC101928708	-	uncharacterized LOC101928708	ncRNA
peak1144	chr21	32782382	32782852	+	1	NA	intron (NM_001353690, intron 1 of 27)	(TG)n|Simple_repeat|Simple_repeat	-65948	NM_001353694	7074	Hs.517228	NM_003253	ENSG00000156299	TIAM1	TIAM-1	T cell lymphoma invasion and metastasis 1	protein-coding
peak209	chr10	42530007	42530360	+	1	NA	Intergenic	ALR/Alpha|Satellite|centr	333310	NR_024380	441666	Hs.255729	NR_024380	ENSG00000215146	LOC441666	-	zinc finger protein 91 pseudogene	pseudo
peak674	chr16	71418517	71418654	+	1	NA	intron (NM_001740, intron 8 of 10)	(CA)n|Simple_repeat|Simple_repeat	25969	NM_007088	794	Hs.106857	NM_001740	ENSG00000172137	CALB2	CAB29|CAL2|CR	calbindin 2	protein-coding
peak1657	chr7	157921949	157922295	+	1	NA	intron (NM_130842, intron 8 of 21)	intron (NM_130842, intron 8 of 21)	274845	NR_038966	100506585	Hs.661265	NR_038966	ENSG00000233038	LOC100506585	-	uncharacterized LOC100506585	ncRNA
peak1416	chr5	517436	517796	+	1	NA	intron (NM_001284351, intron 1 of 16)	(TCCA)n|Simple_repeat|Simple_repeat	6933	NM_001284351	6550	Hs.658120	NM_004174	ENSG00000066230	SLC9A3	DIAR8|NHE-3|NHE3	solute carrier family 9 member A3	protein-coding
peak864	chr19	27732562	27732887	+	1	NA	Intergenic	ALR/Alpha|Satellite|centr	-551615	NR_146734	101927151	Hs.567934	NR_110687	ENSG00000267575	LOC101927151	-	uncharacterized LOC101927151	ncRNA
peak842	chr19	8171503	8171655	+	1	NA	intron (NM_032447, intron 37 of 63)	(TGGG)n|Simple_repeat|Simple_repeat	42174	NM_001321431	84467	Hs.370362	NM_032447	ENSG00000142449	FBN3	-	fibrillin 3	protein-coding
peak1251	chr22	48817471	48817675	+	1	NA	Intergenic	(TGGA)n|Simple_repeat|Simple_repeat	-67699	NM_001082967	25817	Hs.436854	NM_015381	ENSG00000219438	FAM19A5	QLLK5208|TAFA-5|TAFA5|UNQ5208	family with sequence similarity 19 member A5, C-C motif chemokine like	protein-coding
peak1931	chrY	13808782	13809124	+	1	NA	Intergenic	(GAATG)n|Satellite|Satellite	724436	NR_033667	352887	Hs.546221	NR_033667	ENSG00000206159	GYG2P1	GYG2P	glycogenin 2 pseudogene 1	pseudo
peak136	chr10	1487071	1487312	+	1	NA	intron (NM_018702, intron 1 of 9)	(TCCA)n|Simple_repeat|Simple_repeat	-81634	NR_033387	642394	Hs.568831	NM_001098830	ENSG00000205696	ADARB2-AS1	C10orf109|NCRNA00168	ADARB2 antisense RNA 1	ncRNA
peak1498	chr6	106459720	106460384	+	1	NA	Intergenic	(CA)n|Simple_repeat|Simple_repeat	-74143	NM_001198	639	Hs.436023	NM_001198	ENSG00000057657	PRDM1	BLIMP1|PRDI-BF1	PR/SET domain 1	protein-coding
peak1676	chr8	5475508	5475756	+	1	NA	Intergenic	(TG)n|Simple_repeat|Simple_repeat	-623304	NM_033225	64478	Hs.571466	NM_033225	ENSG00000183117	CSMD1	PPP1R24	CUB and Sushi multiple domains 1	protein-coding
peak1574	chr7	61054295	61055896	+	1	NA	Intergenic	HSATII|Satellite|Satellite	1709339	NR_003952	643955	Hs.583308	NR_003952	ENSG00000185037	ZNF733P	ZNF733	zinc finger protein 733, pseudogene	pseudo
peak1384	chr4	49647652	49651465	+	1	NA	Intergenic	(GAATG)n|Satellite|Satellite	660899	NM_001286791	80157	Hs.479703	NM_025087	ENSG00000109182	CWH43	CWH43-C|PGAP2IP	cell wall biogenesis 43 C-terminal homolog	protein-coding
peak1519	chr6	168052178	168052731	+	1	NA	Intergenic	(TG)n|Simple_repeat|Simple_repeat	27449	NR_117091	401286	Hs.487182	NR_117091	ENSG00000272549	LINC02538	-	long intergenic non-protein coding RNA 2538	ncRNA
peak1716	chr8	133507918	133508263	+	1	NA	Intergenic	(TG)n|Simple_repeat|Simple_repeat	-15086	NM_004519	3786	Hs.374023	NM_004519	ENSG00000184156	KCNQ3	BFNC2|EBN2|KV7.3	potassium voltage-gated channel subfamily Q member 3	protein-coding
peak62	chr1	26094060	26094107	+	1	NA	intron (NM_020379, intron 7 of 11)	(CA)n|Simple_repeat|Simple_repeat	-32584	NM_206926	57190	Hs.323396	NM_020451	ENSG00000162430	SELENON	CFTD|MDRS1|RSMD1|RSS|SELN|SEPN1	selenoprotein N	protein-coding
peak788	chr18	18517043	18518308	+	1	NA	Intergenic	ALR/Alpha|Satellite|centr	174137	NM_005406	6093	Hs.306307	NM_005406	ENSG00000067900	ROCK1	P160ROCK|ROCK-I	Rho associated coiled-coil containing protein kinase 1	protein-coding
peak1898	chrY	13663700	13663994	+	1	NA	Intergenic	(GAATG)n|Satellite|Satellite	869542	NR_033667	352887	Hs.546221	NR_033667	ENSG00000206159	GYG2P1	GYG2P	glycogenin 2 pseudogene 1	pseudo
peak86	chr1	114596783	114597083	+	1	NA	Intergenic	(TG)n|Simple_repeat|Simple_repeat	74920	NM_020190	56944	Hs.9315	NM_020190	ENSG00000116774	OLFML3	HNOEL-iso|OLF44	olfactomedin like 3	protein-coding
peak1432	chr5	2280593	2280655	+	1	NA	Intergenic	(TGGG)n|Simple_repeat|Simple_repeat	31691	NR_104616	100506858	Hs.445071	NR_104616		LOC100506858	-	uncharacterized LOC100506858	ncRNA
peak1017	chr2	129304139	129304510	+	1	NA	Intergenic	(TCCA)n|Simple_repeat|Simple_repeat	-228153	NM_004807	9394	Hs.512841	NM_004807	ENSG00000136720	HS6ST1	HH15|HS6ST	heparan sulfate 6-O-sulfotransferase 1	protein-coding
peak170	chr10	39104714	39105925	+	1	NA	Intergenic	(CATTC)n|Satellite|Satellite	115592	NR_045000	399746	Hs.742607	NR_045000		ACTR3BP5	FKSG74	ACTR3B pseudogene 5	pseudo
peak193	chr10	42384962	42385628	+	1	NA	Intergenic	HSATII|Satellite|Satellite	478198	NR_024380	441666	Hs.255729	NR_024380	ENSG00000215146	LOC441666	-	zinc finger protein 91 pseudogene	pseudo
peak899	chr19	49051556	49051998	+	1	NA	Intergenic	(TGGA)n|Simple_repeat|Simple_repeat	-3652	NM_177973	6820	Hs.369331	NM_004605	ENSG00000088002	SULT2B1	ARCI14|HSST2	sulfotransferase family 2B member 1	protein-coding
peak234	chr10	50949666	50950272	+	1	NA	intron (NM_001347820, intron 14 of 21)	(CA)n|Simple_repeat|Simple_repeat	20076	NM_001347819	55753	Hs.17860	NM_018245	ENSG00000197444	OGDHL	-	oxoglutarate dehydrogenase like	protein-coding
peak711	chr16	88467949	88468259	+	1	NA	Intergenic	(TGGA)n|Simple_repeat|Simple_repeat	-25775	NM_001127464	84627	Hs.54925	NM_001127464	ENSG00000225614	ZNF469	BCS|BCS1	zinc finger protein 469	protein-coding
peak1362	chr4	49118268	49123250	+	1	NA	Intergenic	(CATTC)n|Satellite|Satellite	132100	NM_001286791	80157	Hs.479703	NM_025087	ENSG00000109182	CWH43	CWH43-C|PGAP2IP	cell wall biogenesis 43 C-terminal homolog	protein-coding
peak208	chr10	42529271	42529616	+	1	NA	Intergenic	ALR/Alpha|Satellite|centr	334050	NR_024380	441666	Hs.255729	NR_024380	ENSG00000215146	LOC441666	-	zinc finger protein 91 pseudogene	pseudo
peak1281	chr3	13724645	13724981	+	1	NA	intron (NR_027103, intron 1 of 5)	(CA)n|Simple_repeat|Simple_repeat	32592	NR_027103	285375	Hs.319969	NR_027103	ENSG00000224514	LINC00620	-	long intergenic non-protein coding RNA 620	ncRNA
peak1211	chr22	26542993	26543171	+	1	NA	Intergenic	(TGGA)n|Simple_repeat|Simple_repeat	-22358	NM_001184776	23544	Hs.194766	NM_021115	ENSG00000100095	SEZ6L	-	seizure related 6 homolog like	protein-coding
peak1074	chr20	23168987	23169814	+	1	NA	Intergenic	(TG)n|Simple_repeat|Simple_repeat	-56127	NR_034149	200261	Hs.352228	NM_182535	ENSG00000233746	LINC00656	-	long intergenic non-protein coding RNA 656	ncRNA
peak99	chr1	167025697	167025928	+	1	NA	intron (NM_005814, intron 4 of 6)	(TG)n|Simple_repeat|Simple_repeat	34056	NM_005814	10223	Hs.651244	NM_005814	ENSG00000143167	GPA33	A33	glycoprotein A33	protein-coding
peak1612	chr7	92052933	92053237	+	1	NA	intron (NR_145992, intron 5 of 9)	(TG)n|Simple_repeat|Simple_repeat	13543	NR_145992	105375396		NM_001317905	ENSG00000230927	TMBIM7P	-	transmembrane BAX inhibitor motif containing 7, pseudogene	pseudo
peak219	chr10	42790501	42795459	+	1	NA	Intergenic	(CATTC)n|Satellite|Satellite	70513	NR_024380	441666	Hs.255729	NR_024380	ENSG00000215146	LOC441666	-	zinc finger protein 91 pseudogene	pseudo
peak1308	chr4	654779	654948	+	1	NA	intron (NM_001145291, intron 12 of 21)	(TGGA)n|Simple_repeat|Simple_repeat	7897	NM_001350154	5158	Hs.623810	NM_000283	ENSG00000133256	PDE6B	CSNB3|CSNBAD2|GMP-PDEbeta|PDEB|RP40|rd1	phosphodiesterase 6B	protein-coding
peak461	chr14	95356308	95356509	+	1	NA	Intergenic	(TG)n|Simple_repeat|Simple_repeat	119429	NR_144432	108868751		NR_144432	ENSG00000285205	DIGIT	-	divergent to GSC, Induced by TGF-b family signaling	ncRNA
peak1379	chr4	49635361	49638310	+	1	NA	Intergenic	(GAATG)n|Satellite|Satellite	648176	NM_001286791	80157	Hs.479703	NM_025087	ENSG00000109182	CWH43	CWH43-C|PGAP2IP	cell wall biogenesis 43 C-terminal homolog	protein-coding
peak1848	chr9	138728236	138728956	+	1	NA	intron (NM_015447, intron 7 of 16)	intron (NM_015447, intron 7 of 16)	70409	NM_015447	157922	Hs.522493	NM_015447	ENSG00000130559	CAMSAP1	-	calmodulin regulated spectrin associated protein 1	protein-coding
peak824	chr19	2590763	2590909	+	1	NA	intron (NM_052847, intron 2 of 4)	(TCCA)n|Simple_repeat|Simple_repeat	-39877	NR_107004	102465838		NR_107004	ENSG00000277904	MIR7850	hsa-mir-7850	microRNA 7850	ncRNA
peak1792	chr9	94581832	94582072	+	1	NA	intron (NM_004560, intron 1 of 8)	(TG)n|Simple_repeat|Simple_repeat	130492	NM_001318204	4920	Hs.98255	NM_004560	ENSG00000169071	ROR2	BDB|BDB1|NTRKR2	receptor tyrosine kinase like orphan receptor 2	protein-coding
peak23	chr1	5738994	5739017	+	1	NA	Intergenic	(TGGA)n|Simple_repeat|Simple_repeat	114874	NR_039612
peak184	chr10	39139178	39143113	+	1	NA	Intergenic	Intergenic	151418	NR_045000	399746	Hs.742607	NR_045000		ACTR3BP5	FKSG74	ACTR3B pseudogene 5	pseudo
peak501	chr15	22539358	22539707	+	1	NA	Intergenic	Intergenic	-7033	NR_033735	646396	Hs.451294	NR_033735		REREP3	-	arginine-glutamic acid dipeptide repeats pseudogene 3	pseudo
peak2007	chrY	28787846	28788207	+	1	NA	Intergenic	(GAGTG)n|Simple_repeat|Simple_repeat	913389	NR_001524	114760	Hs.511777	NR_001524	ENSG00000231141	TTTY3	LINC00121|NCRNA00121|TTTY3A|TTY3	testis-specific transcript, Y-linked 3 (non-protein coding)	ncRNA
peak1217	chr22	32938343	32938574	+	1	NA	intron (NM_001135774, intron 7 of 13)	(TG)n|Simple_repeat|Simple_repeat	67234	NM_001033024	25793	Hs.5912	NM_012179	ENSG00000100225	FBXO7	FBX|FBX07|FBX7|PARK15|PKPS	F-box protein 7	protein-coding
peak1812	chr9	116928274	116928540	+	1	NA	intron (NM_032888, intron 2 of 60)	(TCCA)n|Simple_repeat|Simple_repeat	10582	NM_032888	85301	Hs.494892	NM_032161	ENSG00000196739	COL27A1	STLS	collagen type XXVII alpha 1 chain	protein-coding
peak716	chr17	5406032	5406479	+	1	NA	intron (NM_001033053, intron 15 of 15)	intron (NM_001033053, intron 15 of 15)	-1936	NM_001162371	728392	Hs.104305	NM_001162371		LOC728392	-	uncharacterized LOC728392	protein-coding
peak85	chr1	88922936	88923118	+	1	NA	Intergenic	(CA)n|Simple_repeat|Simple_repeat	-226800	NM_001320708	5586	Hs.440833	NM_006256	ENSG00000065243	PKN2	PAK2|PRK2|PRKCL2|PRO2042|Pak-2|STK7	protein kinase N2	protein-coding
peak357	chr12	108990104	108990267	+	1	NA	intron (NM_181724, intron 1 of 1)	intron (NM_181724, intron 1 of 1)	1709	NM_181724	338773	Hs.449718	NM_181724	ENSG00000183160	TMEM119	OBIF	transmembrane protein 119	protein-coding
peak825	chr19	3153303	3153492	+	1	NA	intron (NM_002068, intron 4 of 6)	(TGGA)n|Simple_repeat|Simple_repeat	1776	NR_110670	100996351		NR_110670	ENSG00000267551	LOC100996351	-	uncharacterized LOC100996351	ncRNA
peak721	chr17	7079664	7080157	+	1	NA	intron (NM_001671, intron 5 of 8)	(CA)n|Simple_repeat|Simple_repeat	2973	NM_001671	432	Hs.12056	NM_001671	ENSG00000141505	ASGR1	ASGPR|ASGPR1|CLEC4H1|HL-1	asialoglycoprotein receptor 1	protein-coding
peak1396	chr4	140855178	140855527	+	1	NA	intron (NM_018717, intron 1 of 5)	(TG)n|Simple_repeat|Simple_repeat	-193817	NR_147610	101927516	Hs.662570	NR_147610		LOC101927516	-	uncharacterized LOC101927516	ncRNA
peak59	chr1	23096539	23096595	+	1	NA	intron (NM_017449, intron 1 of 15)	intron (NM_017449, intron 1 of 15)	50557	NR_039832	100616391		NR_039832	ENSG00000265422	MIR4684	-	microRNA 4684	ncRNA
peak251	chr10	119941048	119941250	+	1	NA	intron (NR_026940, intron 3 of 3)	intron (NR_026940, intron 3 of 3)	-134754	NM_001330167	22841	Hs.173656	NM_014904	ENSG00000107560	RAB11FIP2	Rab11-FIP2|nRip11	RAB11 family interacting protein 2	protein-coding
peak1187	chr21	44756905	44757086	+	1	NA	Intergenic	(CACCAT)n|Simple_repeat|Simple_repeat	-5076	NR_103713	100126693	Hs.473952	NR_103713		LINC00322	C21orf136|NCRNA00322	long intergenic non-protein coding RNA 322	ncRNA
peak396	chr13	20968345	20968557	+	1	NA	Intergenic	(CA)n|Simple_repeat|Simple_repeat	39534	NR_039721	100616304		NR_039721	ENSG00000263978	MIR4499	-	microRNA 4499	ncRNA
peak1722	chr8	139704096	139704125	+	1	NA	intron (NM_152888, intron 35 of 64)	(TG)n|Simple_repeat|Simple_repeat	-195045	NM_015912	51059	Hs.126024	NM_015912	ENSG00000147724	FAM135B	C8ORFK32	family with sequence similarity 135 member B	protein-coding
peak30	chr1	6235030	6235206	+	1	NA	intron (NM_015557, intron 1 of 41)	(TGGA)n|Simple_repeat|Simple_repeat	5076	NM_015557	26038	Hs.522898	NM_015557	ENSG00000116254	CHD5	CHD-5	chromodomain helicase DNA binding protein 5	protein-coding
peak1102	chr20	48128623	48128958	+	1	NA	intron (NM_000961, intron 8 of 9)	(TGGA)n|Simple_repeat|Simple_repeat	-29609	NM_004975	3745	Hs.84244	NM_004975	ENSG00000158445	KCNB1	DRK1|Kv2.1	potassium voltage-gated channel subfamily B member 1	protein-coding
peak1119	chr20	59748214	59748450	+	1	NA	Intergenic	HAL1-2a_MD|LINE|L1	-79150	NM_001794	1002	Hs.473231	NM_001794	ENSG00000179242	CDH4	CAD4|R-CAD|RCAD	cadherin 4	protein-coding
peak235	chr10	72299701	72299929	+	1	NA	intron (NM_014431, intron 15 of 19)	(TATG)n|Simple_repeat|Simple_repeat	61251	NM_014431	27143	Hs.202351	NM_014431	ENSG00000107719	PALD1	KIAA1274|PALD	phosphatase domain containing, paladin 1	protein-coding
peak1258	chr22	49277713	49278006	+	1	NA	intron (NR_038944, intron 1 of 6)	(CA)n|Simple_repeat|Simple_repeat	15277	NR_038944	100128946	Hs.535676	NR_038944	ENSG00000205632	LINC01310	WI2-81516E3.1	long intergenic non-protein coding RNA 1310	ncRNA
peak958	chr2	85136543	85136574	+	1	NA	Intergenic	HAL1-2a_MD|LINE|L1	3795	NM_021103	9168	Hs.446574	NM_021103	ENSG00000034510	TMSB10	MIG12|TB10	thymosin beta 10	protein-coding
peak1100	chr20	44846291	44846492	+	1	NA	intron (NM_021248, intron 4 of 11)	(CA)n|Simple_repeat|Simple_repeat	90746	NM_021248	64405	Hs.472861	NM_021248	ENSG00000149654	CDH22	C20orf25|dJ998H6.1	cadherin 22	protein-coding
peak1154	chr21	39133408	39133730	+	1	NA	intron (NM_002240, intron 2 of 3)	(TG)n|Simple_repeat|Simple_repeat	155172	NM_002240	3763	Hs.626242	NM_002240	ENSG00000157542	KCNJ6	BIR1|GIRK-2|GIRK2|KATP-2|KATP2|KCNJ7|KIR3.2|KPLBS|hiGIRK2	potassium voltage-gated channel subfamily J member 6	protein-coding
peak1497	chr6	58776372	58779346	+	1	NA	Intergenic	ALR/Alpha|Satellite|centr	-490135	NR_132994	106660612	Hs.561539	NR_125727	ENSG00000215190	LINC00680	-	long intergenic non-protein coding RNA 680	ncRNA
peak1946	chrY	13819389	13819684	+	1	NA	Intergenic	(GAATG)n|Satellite|Satellite	713853	NR_033667	352887	Hs.546221	NR_033667	ENSG00000206159	GYG2P1	GYG2P	glycogenin 2 pseudogene 1	pseudo
peak1239	chr22	46767583	46767758	+	1	NA	intron (NM_014246, intron 25 of 34)	(TCCA)n|Simple_repeat|Simple_repeat	36372	NM_001282785	55687	Hs.439524	NM_018006	ENSG00000100416	TRMU	LCAL3|MTO2|MTU1|TRMT|TRMT1	tRNA 5-methylaminomethyl-2-thiouridylate methyltransferase	protein-coding
peak524	chr15	89444412	89444422	+	1	NA	intron (NM_001310321, intron 6 of 7)	(CA)n|Simple_repeat|Simple_repeat	-5560	NM_001307952	145864	Hs.447530	NM_178232	ENSG00000140511	HAPLN3	EXLD1|HsT19883	hyaluronan and proteoglycan link protein 3	protein-coding
peak1997	chrY	13865100	13865330	+	1	NA	Intergenic	(GAATG)n|Satellite|Satellite	668174	NR_033667	352887	Hs.546221	NR_033667	ENSG00000206159	GYG2P1	GYG2P	glycogenin 2 pseudogene 1	pseudo
peak1980	chrY	13849581	13849761	+	1	NA	Intergenic	(GAATG)n|Satellite|Satellite	683718	NR_033667	352887	Hs.546221	NR_033667	ENSG00000206159	GYG2P1	GYG2P	glycogenin 2 pseudogene 1	pseudo
peak1605	chr7	64955388	64955613	+	1	NA	Intergenic	(CATTC)n|Simple_repeat|Simple_repeat	116788	NM_001287534	168374	Hs.9521	NM_007139	ENSG00000146757	ZNF92	HEL-203|HPF12|HTF12|TF12	zinc finger protein 92	protein-coding
peak550	chr16	17333394	17333616	+	1	NA	intron (NM_022166, intron 3 of 11)	(TCCA)n|Simple_repeat|Simple_repeat	105144	NR_135179	102723692	Hs.737758	NR_135179	ENSG00000261448	LOC102723692	-	uncharacterized LOC102723692	ncRNA
peak860	chr19	18765112	18765306	+	1	NA	intron (NM_001345983, intron 1 of 2)	(TCCA)n|Simple_repeat|Simple_repeat	9761	NM_001345983	55295	Hs.250632	NM_018316	ENSG00000167487	KLHL26	-	kelch like family member 26	protein-coding
peak512	chr15	30668131	30668375	+	1	NA	intron (NM_139320, intron 5 of 9)	(TG)n|Simple_repeat|Simple_repeat	17611	NM_148911	89832	Hs.510853	NM_139320	ENSG00000166664	CHRFAM7A	CHRNA7|CHRNA7-DR1|D-10	CHRNA7 (exons 5-10) and FAM7A (exons A-E) fusion	protein-coding
peak146	chr10	7140210	7140322	+	1	NA	Intergenic	(CA)n|Simple_repeat|Simple_repeat	88480	NR_132972	106635547		NR_132972		SNORD129	-	small nucleolar RNA, C/D box 129	snoRNA
peak192	chr10	42373805	42384774	+	1	NA	Intergenic	(CATTC)n|Satellite|Satellite	484204	NR_024380	441666	Hs.255729	NR_024380	ENSG00000215146	LOC441666	-	zinc finger protein 91 pseudogene	pseudo
peak636	chr16	46423329	46423507	+	1	NA	Intergenic	HSATII|Satellite|Satellite	179591	NR_026556	124149	Hs.97414	NM_001004299		ANKRD26P1	-	ankyrin repeat domain 26 pseudogene 1	pseudo
peak169	chr10	39102535	39104442	+	1	NA	Intergenic	(CATTC)n|Satellite|Satellite	113761	NR_045000	399746	Hs.742607	NR_045000		ACTR3BP5	FKSG74	ACTR3B pseudogene 5	pseudo
peak280	chr11	357208	357286	+	1	NA	Intergenic	(CA)n|Simple_repeat|Simple_repeat	-12548	NM_178537	338707	Hs.148074	NM_178537	ENSG00000182272	B4GALNT4	-	beta-1,4-N-acetyl-galactosaminyltransferase 4	protein-coding
peak138	chr10	1645150	1645226	+	1	NA	intron (NM_018702, intron 1 of 9)	(CA)n|Simple_repeat|Simple_repeat	56233	NR_152792	642394	Hs.568831	NM_001098830	ENSG00000205696	ADARB2-AS1	C10orf109|NCRNA00168	ADARB2 antisense RNA 1	ncRNA
peak582	chr16	33902003	33902379	+	1	NA	Intergenic	(CACTC)n|Simple_repeat|Simple_repeat	330347	NR_130772	104644205	Hs.742548	NR_130771		ENPP7P13	DUNQU1	ectonucleotide pyrophosphatase/phosphodiesterase 7 pseudogene 13	pseudo
peak1760	chr9	66834921	66835223	+	1	NA	Intergenic	ALR/Alpha|Satellite|centr	-87895	NR_121570	101928381	Hs.708686	NR_121570		LOC101928381	-	uncharacterized LOC101928381	ncRNA
peak1773	chr9	91345213	91345577	+	1	NA	Intergenic	(TCCA)n|Simple_repeat|Simple_repeat	15425	NR_036252	100423015		NR_036252	ENSG00000265873	MIR4289	-	microRNA 4289	ncRNA
peak874	chr19	27740021	27740231	+	1	NA	Intergenic	ALR/Alpha|Satellite|centr	-544213	NR_146734	101927151	Hs.567934	NR_110687	ENSG00000267575	LOC101927151	-	uncharacterized LOC101927151	ncRNA
peak1737	chr8	142982475	142982745	+	1	NA	Intergenic	(TG)n|Simple_repeat|Simple_repeat	97047	NR_130468	100616374		NR_130468	ENSG00000265612	MIR4539	-	microRNA 4539	ncRNA
peak187	chr10	42354891	42360664	+	1	NA	Intergenic	(CATTC)n|Satellite|Satellite	505716	NR_024380	441666	Hs.255729	NR_024380	ENSG00000215146	LOC441666	-	zinc finger protein 91 pseudogene	pseudo
peak1697	chr8	38775877	38776127	+	1	NA	intron (NM_021623, intron 2 of 12)	(CA)n|Simple_repeat|Simple_repeat	17249	NM_021623	59339	Hs.369123	NM_021623	ENSG00000169499	PLEKHA2	TAPP2	pleckstrin homology domain containing A2	protein-coding
peak1339	chr4	8014323	8014483	+	1	NA	intron (NM_001130086, intron 11 of 17)	intron (NM_001130086, intron 11 of 17)	-7295	NR_029511	407052		NR_029511	ENSG00000207807	MIR95	MIRN95|hsa-mir-95|miR-95	microRNA 95	ncRNA
peak1019	chr2	129550196	129550584	+	1	NA	Intergenic	(CA)n|Simple_repeat|Simple_repeat	-71784	NR_110278	101927881	Hs.570247	NR_110278		LOC101927881	-	uncharacterized LOC101927881	ncRNA
peak89	chr1	121357873	121358163	+	1	NA	Intergenic	ALR/Alpha|Satellite|centr	97108	NR_003955	647121	Hs.697682	NR_003955	ENSG00000231752	EMBP1	-	embigin pseudogene 1	pseudo
peak1512	chr6	164086474	164086809	+	1	NA	intron (NR_134620, intron 1 of 1)	PRIMA4-int|LTR|ERV1	5875	NR_134620	102724152	Hs.738183	NR_134620		LOC102724152	-	uncharacterized LOC102724152	ncRNA
peak1588	chr7	61793550	61794796	+	1	NA	Intergenic	HSATII|Satellite|Satellite	970261	NR_003952	643955	Hs.583308	NR_003952	ENSG00000185037	ZNF733P	ZNF733	zinc finger protein 733, pseudogene	pseudo
peak1684	chr8	21018026	21018305	+	1	NA	Intergenic	(CTCA)n|Simple_repeat|Simple_repeat	-137585	NR_104677	101929172	Hs.128668	NR_104677	ENSG00000254334	LOC101929172	-	uncharacterized LOC101929172	ncRNA
peak316	chr11	67436615	67436890	+	1	NA	intron (NM_001031615, intron 1 of 9)	(TG)n|Simple_repeat|Simple_repeat	5559	NM_001354345	222	Hs.87539	NM_000695	ENSG00000132746	ALDH3B2	ALDH8	aldehyde dehydrogenase 3 family member B2	protein-coding
peak1299	chr3	141523716	141523930	+	1	NA	intron (NM_139209, intron 2 of 3)	(CA)n|Simple_repeat|Simple_repeat	26780	NM_139209	131890	Hs.680654	NM_139209	ENSG00000114124	GRK7	GPRK7	G protein-coupled receptor kinase 7	protein-coding
peak1252	chr22	48938444	48938772	+	1	NA	intron (NR_038917, intron 4 of 4)	(TG)n|Simple_repeat|Simple_repeat	4591	NR_038917	284933	Hs.159057	NR_038917	ENSG00000281732	LOC284933	-	uncharacterized LOC284933	ncRNA
peak487	chr14	105325329	105325517	+	1	NA	Intergenic	(CACCAT)n|Simple_repeat|Simple_repeat	-6227	NM_015005	283638	Hs.533721	NM_015005	ENSG00000099814	CEP170B	CEP170R|FAM68C|KIAA0284	centrosomal protein 170B	protein-coding
peak57	chr1	22699295	22699591	+	1	NA	Intergenic	(GAATG)n|Simple_repeat|Simple_repeat	-78901	NM_014870	9923	Hs.418966	NM_014870	ENSG00000184677	ZBTB40	ZNF923	zinc finger and BTB domain containing 40	protein-coding
peak337	chr11	134609417	134610009	+	1	NA	intron (NR_147836, intron 1 of 1)	intron (NR_147836, intron 1 of 1)	3874	NR_147836	729305	Hs.148365	NR_147836	ENSG00000251226	LOC729305	-	uncharacterized LOC729305	ncRNA
peak286	chr11	1883083	1883367	+	1	NA	intron (NM_002339, intron 1 of 10)	(TGGA)n|Simple_repeat|Simple_repeat	-2459	NR_036185	100423021		NR_036185	ENSG00000264493	MIR4298	-	microRNA 4298	ncRNA
peak27	chr1	6209817	6209846	+	1	NA	intron (NM_015557, intron 7 of 41)	(TGGA)n|Simple_repeat|Simple_repeat	30363	NM_015557	26038	Hs.522898	NM_015557	ENSG00000116254	CHD5	CHD-5	chromodomain helicase DNA binding protein 5	protein-coding
peak1739	chr8	143231596	143231687	+	1	NA	Intergenic	(TGGA)n|Simple_repeat|Simple_repeat	-26059	NR_039682	100616268		NR_039682	ENSG00000265247	MIR4472-1	-	microRNA 4472-1	ncRNA
peak1965	chrY	13837907	13838194	+	1	NA	Intergenic	(GAATG)n|Satellite|Satellite	695339	NR_033667	352887	Hs.546221	NR_033667	ENSG00000206159	GYG2P1	GYG2P	glycogenin 2 pseudogene 1	pseudo
peak1072	chr20	18190475	18190631	+	1	NA	Intergenic	Intergenic	64810	NR_028402	57325	Hs.488051	NM_020536	ENSG00000149474	KAT14	ATAC2|CRP2BP|CSRP2BP|PRO1194|dJ717M23.1	lysine acetyltransferase 14	protein-coding
peak983	chr2	92272836	92273130	+	1	NA	Intergenic	ALR/Alpha|Satellite|centr	143824	NR_027714	440888	Hs.730239	NM_001032412		ACTR3BP2	FKSG73	ACTR3B pseudogene 2	pseudo
peak1052	chr2	238121425	238121597	+	1	NA	Intergenic	(TG)n|Simple_repeat|Simple_repeat	127427	NM_006710	10920	Hs.531713	NM_006710	ENSG00000198612	COPS8	COP9|CSN8|SGN8	COP9 signalosome subunit 8	protein-coding
peak915	chr2	1727292	1727387	+	1	NA	intron (NM_012293, intron 1 of 22)	(TGGA)n|Simple_repeat|Simple_repeat	20980	NM_012293	7837	Hs.332197	NM_012293	ENSG00000130508	PXDN	ASGD7|COPOA|D2S448|D2S448E|MG50|PRG2|PXN|VPO	peroxidasin	protein-coding
peak1351	chr4	49104476	49105149	+	1	NA	Intergenic	Intergenic	116153	NM_001286791	80157	Hs.479703	NM_025087	ENSG00000109182	CWH43	CWH43-C|PGAP2IP	cell wall biogenesis 43 C-terminal homolog	protein-coding
peak1589	chr7	61795035	61796492	+	1	NA	Intergenic	HSATII|Satellite|Satellite	968671	NR_003952	643955	Hs.583308	NR_003952	ENSG00000185037	ZNF733P	ZNF733	zinc finger protein 733, pseudogene	pseudo
peak1844	chr9	138471053	138471082	+	1	NA	intron (NR_034016, intron 3 of 5)	(TCCA)n|Simple_repeat|Simple_repeat	4296	NR_109814	100130954	Hs.550769	NR_034016	ENSG00000237339	LINC01502	-	long intergenic non-protein coding RNA 1502	ncRNA
peak1353	chr4	49105621	49106142	+	1	NA	Intergenic	(CATTC)n|Satellite|Satellite	117222	NM_001286791	80157	Hs.479703	NM_025087	ENSG00000109182	CWH43	CWH43-C|PGAP2IP	cell wall biogenesis 43 C-terminal homolog	protein-coding
peak1847	chr9	138666297	138666475	+	1	NA	intron (NM_020822, intron 19 of 30)	(TG)n|Simple_repeat|Simple_repeat	72355	NM_020822	57582	Hs.104950	NM_020822	ENSG00000107147	KCNT1	EIEE14|ENFL5|KCa4.1|SLACK|Slo2.2|bA100C15.2	potassium sodium-activated channel subfamily T member 1	protein-coding
peak893	chr19	42420391	42420554	+	1	NA	Intergenic	(CA)n|Simple_repeat|Simple_repeat	-12500	NR_135626	100505585		NR_135626	ENSG00000076928	LOC100505585	-	uncharacterized LOC100505585	ncRNA
peak1520	chr6	168055713	168055881	+	1	NA	Intergenic	(TGGA)n|Simple_repeat|Simple_repeat	24106	NR_117091	401286	Hs.487182	NR_117091	ENSG00000272549	LINC02538	-	long intergenic non-protein coding RNA 2538	ncRNA
peak1548	chr7	26679355	26679641	+	1	NA	intron (NM_001302625, intron 1 of 2)	(CA)n|Simple_repeat|Simple_repeat	794	NM_001302625	285941	Hs.413394	NM_001145531		C7orf71	-	chromosome 7 open reading frame 71	protein-coding
peak758	chr17	72729400	72729793	+	1	NA	intron (NM_175738, intron 2 of 8)	(ATGTG)n|Simple_repeat|Simple_repeat	-3103	NM_001330471	326624	Hs.351413	NM_175738	ENSG00000172794	RAB37	-	RAB37, member RAS oncogene family	protein-coding
peak311	chr11	64344853	64345076	+	1	NA	Intergenic	(TGGA)n|Simple_repeat|Simple_repeat	-13318	NM_153378	116085	Hs.174424	NM_144585	ENSG00000197891	SLC22A12	OAT4L|RST|URAT1	solute carrier family 22 member 12	protein-coding
peak1784	chr9	93456342	93456568	+	1	NA	Intergenic	(TG)n|Simple_repeat|Simple_repeat	-51068	NM_017594	54769	Hs.165636	NM_017594	ENSG00000165023	DIRAS2	Di-Ras2	DIRAS family GTPase 2	protein-coding
peak1819	chr9	126735471	126735668	+	1	NA	Intergenic	(TG)n|Simple_repeat|Simple_repeat	36106	NR_135129	100505588	Hs.547168	NR_135129	ENSG00000236668	LOC100505588	-	uncharacterized LOC100505588	ncRNA
peak962	chr2	89835952	89837072	+	1	NA	Intergenic	HSATII|Satellite|Satellite	724628	NR_039635	100616399		NR_039635	ENSG00000265510	MIR4436A	mir-4436a	microRNA 4436a	ncRNA
peak386	chr12	132640359	132641966	+	1	NA	Intergenic	(CA)n|Simple_repeat|Simple_repeat	12190	NM_024078	79050	Hs.558536	NM_024078	ENSG00000184967	NOC4L	NET49|NOC4|UTP19	nucleolar complex associated 4 homolog	protein-coding
peak1229	chr22	44730121	44730846	+	1	NA	Intergenic	(TG)n|Simple_repeat|Simple_repeat	-21752	NM_001099294	85352	Hs.6829	NM_001099294	ENSG00000138944	SHISAL1	KIAA1644	shisa like 1	protein-coding
peak1550	chr7	27407550	27408139	+	1	NA	Intergenic	(CA)n|Simple_repeat|Simple_repeat	-120996	NR_120507	101410536	Hs.687800	NR_120507	ENSG00000253405	EVX1-AS	EVX1-AS1	EVX1 antisense RNA	ncRNA
peak328	chr11	112125208	112125500	+	1	NA	intron (NM_001145024, intron 2 of 3)	(TG)n|Simple_repeat|Simple_repeat	-5634	NR_133566	100132686	Hs.650455	NR_133566	ENSG00000268472	LOC100132686	-	uncharacterized LOC100132686	ncRNA
peak838	chr19	5762699	5763058	+	1	NA	intron (NM_152784, intron 15 of 21)	(TGGA)n|Simple_repeat|Simple_repeat	21898	NM_001134316	163154	Hs.631838	NM_153359	ENSG00000212123	PRR22	-	proline rich 22	protein-coding
peak1789	chr9	94457744	94457913	+	1	NA	Intergenic	(TG)n|Simple_repeat|Simple_repeat	-59201	NR_037489	100500902		NR_037489	ENSG00000283351	MIR3910-2	mir-3910-2	microRNA 3910-2	ncRNA
peak1510	chr6	161795568	161795698	+	1	NA	intron (NM_013987, intron 9 of 10)	(TG)n|Simple_repeat|Simple_repeat	-96376	NR_134593	105378098	Hs.691066	NR_134593		LOC105378098	-	uncharacterized LOC105378098	ncRNA
peak930	chr2	9457583	9457976	+	1	NA	intron (NM_001135191, intron 3 of 26)	(CA)n|Simple_repeat|Simple_repeat	105010	NM_001319068	9270	Hs.467662	NM_004763	ENSG00000119185	ITGB1BP1	ICAP-1A|ICAP-1B|ICAP-1alpha|ICAP1|ICAP1A|ICAP1B	integrin subunit beta 1 binding protein 1	protein-coding
peak1543	chr7	1730016	1730355	+	1	NA	Intergenic	(TGGA)n|Simple_repeat|Simple_repeat	-18613	NM_001128636	392617	Hs.42896	NM_001128636	ENSG00000225968	ELFN1	PPP1R28	extracellular leucine rich repeat and fibronectin type III domain containing 1	protein-coding
peak760	chr17	75466001	75466511	+	1	NA	intron (NM_001293698, intron 1 of 9)	(TCCA)n|Simple_repeat|Simple_repeat	-5069	NM_001113495	10801	Hs.440932	NM_006640	ENSG00000184640	2009-09-01	AF17q25|MSF|MSF1|NAPB|PNUTL4|SINT1|SeptD1	septin 9	protein-coding
peak1545	chr7	3009286	3009478	+	1	NA	intron (NM_032415, intron 1 of 24)	(CTCA)n|Simple_repeat|Simple_repeat	74197	NM_001324281	84433	Hs.648101	NM_032415	ENSG00000198286	CARD11	BENTA|BIMP3|CARMA1|IMD11|IMD11A|PPBL	caspase recruitment domain family member 11	protein-coding
peak1278	chr3	5280904	5281194	+	1	NA	Intergenic	(CA)n|Simple_repeat|Simple_repeat	10891	NR_039953	100616334		NR_039953	ENSG00000265180	MIR4790	-	microRNA 4790	ncRNA
peak1804	chr9	101199682	101200184	+	1	NA	intron (NM_005458, intron 7 of 18)	(TCCA)n|Simple_repeat|Simple_repeat	-181930	NM_018421	55357	Hs.371016	NM_018421	ENSG00000095383	TBC1D2	PARIS-1|PARIS1|TBC1D2A	TBC1 domain family member 2	protein-coding
peak946	chr2	29747645	29747851	+	1	NA	intron (NM_004304, intron 4 of 28)	(TGGA)n|Simple_repeat|Simple_repeat	-49505	NR_136317	105374389	Hs.196534	NR_136317		LOC105374389	-	uncharacterized LOC105374389	ncRNA
peak676	chr16	73321437	73321648	+	1	NA	Intergenic	(TGGG)n|Simple_repeat|Simple_repeat	-99162	NR_038234	100506172	Hs.434230	NR_038234	ENSG00000258779	LINC01568	-	long intergenic non-protein coding RNA 1568	ncRNA
peak1118	chr20	59620090	59620477	+	1	NA	Intergenic	(TCCA)n|Simple_repeat|Simple_repeat	-33837	NR_109919	100506470	Hs.125674	NR_109919	ENSG00000229606	LINC01718	-	long intergenic non-protein coding RNA 1718	ncRNA
peak1967	chrY	13838744	13839757	+	1	NA	Intergenic	(GAATG)n|Satellite|Satellite	694139	NR_033667	352887	Hs.546221	NR_033667	ENSG00000206159	GYG2P1	GYG2P	glycogenin 2 pseudogene 1	pseudo
peak9	chr1	3521753	3522106	+	1	NA	intron (NM_001409, intron 1 of 36)	(CA)n|Simple_repeat|Simple_repeat	6130	NM_001409	1953	Hs.593645	NM_001409	ENSG00000162591	MEGF6	EGFL3	multiple EGF like domains 6	protein-coding
peak1964	chrY	13837775	13837834	+	1	NA	Intergenic	Intergenic	695585	NR_033667	352887	Hs.546221	NR_033667	ENSG00000206159	GYG2P1	GYG2P	glycogenin 2 pseudogene 1	pseudo
peak387	chr12	132642083	132642916	+	1	NA	Intergenic	(CA)n|Simple_repeat|Simple_repeat	13527	NM_024078	79050	Hs.558536	NM_024078	ENSG00000184967	NOC4L	NET49|NOC4|UTP19	nucleolar complex associated 4 homolog	protein-coding
peak1471	chr5	176015369	176015627	+	1	NA	intron (NM_017675, intron 21 of 31)	(TG)n|Simple_repeat|Simple_repeat	21633	NM_052899	114787	Hs.150549	NM_052899	ENSG00000169258	GPRIN1	GRIN1	G protein regulated inducer of neurite outgrowth 1	protein-coding
peak293	chr11	2238141	2238382	+	1	NA	Intergenic	(CA)n|Simple_repeat|Simple_repeat	43968	NR_039834	100616126		NR_039834	ENSG00000265258	MIR4686	-	microRNA 4686	ncRNA
peak611	chr16	46396332	46396900	+	1	NA	Intergenic	HSATII|Satellite|Satellite	206393	NR_026556	124149	Hs.97414	NM_001004299		ANKRD26P1	-	ankyrin repeat domain 26 pseudogene 1	pseudo
peak2005	chrY	28786407	28786873	+	1	NA	Intergenic	(GAATG)n|Satellite|Satellite	912003	NR_001524	114760	Hs.511777	NR_001524	ENSG00000231141	TTTY3	LINC00121|NCRNA00121|TTTY3A|TTY3	testis-specific transcript, Y-linked 3 (non-protein coding)	ncRNA
peak574	chr16	33883368	33884004	+	1	NA	Intergenic	HSATII|Satellite|Satellite	311842	NR_130772	104644205	Hs.742548	NR_130771		ENPP7P13	DUNQU1	ectonucleotide pyrophosphatase/phosphodiesterase 7 pseudogene 13	pseudo
peak1159	chr21	40883046	40883265	+	1	NA	intron (NM_001001713, intron 5 of 6)	(TG)n|Simple_repeat|Simple_repeat	59375	NM_007341	6450	Hs.473847	NM_007341	ENSG00000185437	SH3BGR	21-GARP	SH3 domain binding glutamate rich protein	protein-coding
peak1247	chr22	48664976	48665415	+	1	NA	Intergenic	Intergenic	-4981	NR_036172	100422916		NR_036172	ENSG00000266508	MIR3201	-	microRNA 3201	ncRNA
peak762	chr17	76119505	76119758	+	1	NA	intron (NM_001127198, intron 9 of 19)	(TGGA)n|Simple_repeat|Simple_repeat	5244	NM_001321185	11322	Hs.632227	NM_007267	ENSG00000141524	TMC6	EV1|EVER1|EVIN1|LAK-4P	transmembrane channel like 6	protein-coding
peak1691	chr8	29677567	29677799	+	1	NA	intron (NR_125817, intron 2 of 2)	intron (NR_125817, intron 2 of 2)	8337	NR_125817	101929470	Hs.204721	NR_125817	ENSG00000248964	LOC101929470	-	uncharacterized LOC101929470	ncRNA
peak1237	chr22	46375391	46375544	+	1	NA	Intergenic	(CA)n|Simple_repeat|Simple_repeat	-2459	NM_058238	7477	Hs.512714	NM_058238	ENSG00000188064	WNT7B	-	Wnt family member 7B	protein-coding
peak346	chr12	38017070	38017356	+	1	NA	Intergenic	ALR/Alpha|Satellite|centr	-693344	NM_001013620	144245	Hs.259305	NM_001013620	ENSG00000175548	ALG10B	ALG10|KCR1	ALG10B, alpha-1,2-glucosyltransferase	protein-coding
peak404	chr13	24132677	24132992	+	1	NA	Intergenic	(TG)n|Simple_repeat|Simple_repeat	-11675	NM_148957	55504	Hs.149168	NM_018647	ENSG00000127863	TNFRSF19	TAJ|TAJ-alpha|TRADE|TROY	TNF receptor superfamily member 19	protein-coding
peak764	chr17	77494823	77495014	+	1	NA	intron (NM_001082575, intron 1 of 14)	(TCCA)n|Simple_repeat|Simple_repeat	-16238	NM_001350453	146713	Hs.135229	NM_001025448	ENSG00000167281	RBFOX3	FOX-3|FOX3|HRNBP3|NEUN	RNA binding fox-1 homolog 3	protein-coding
peak1086	chr20	29814456	29819265	+	1	NA	Intergenic	(GAATG)n|Satellite|Satellite	-28607	NM_001037730	245929	Hs.580793	NM_001037730	ENSG00000215547	DEFB115	DEFB-15	defensin beta 115	protein-coding
peak159	chr10	38813076	38813991	+	1	NA	Intergenic	(GAATG)n|Satellite|Satellite	96459	NR_024497	399744	Hs.497951	NM_001013665		LINC00999	-	long intergenic non-protein coding RNA 999	ncRNA
peak664	chr16	55477160	55477398	+	1	NA	intron (NR_147198, intron 4 of 6)	(CA)n|Simple_repeat|Simple_repeat	18930	NR_147198	107984884	Hs.666473	NR_147198		MMP2-AS1	-	MMP2 antisense RNA 1	ncRNA
peak1805	chr9	101200238	101200477	+	1	NA	intron (NM_005458, intron 7 of 18)	(TCCA)n|Simple_repeat|Simple_repeat	-182354	NM_018421	55357	Hs.371016	NM_018421	ENSG00000095383	TBC1D2	PARIS-1|PARIS1|TBC1D2A	TBC1 domain family member 2	protein-coding
peak289	chr11	2128125	2128125	+	1	NA	Intergenic	(TGGA)n|Simple_repeat|Simple_repeat	27314	NR_030158	619552		NR_030158	ENSG00000207805	MIR483	MIRN483|hsa-mir-483|mir-483	microRNA 483	ncRNA
peak462	chr14	95356629	95357264	+	1	NA	Intergenic	(TG)n|Simple_repeat|Simple_repeat	119967	NR_144432	108868751		NR_144432	ENSG00000285205	DIGIT	-	divergent to GSC, Induced by TGF-b family signaling	ncRNA
peak1738	chr8	143075745	143075919	+	1	NA	Intergenic	(TCCA)n|Simple_repeat|Simple_repeat	3825	NR_130468	100616374		NR_130468	ENSG00000265612	MIR4539	-	microRNA 4539	ncRNA
peak1222	chr22	39959257	39959461	+	1	NA	Intergenic	(TG)n|Simple_repeat|Simple_repeat	-7399	NM_021096	8911	Hs.125116	NM_021096	ENSG00000100346	CACNA1I	Cav3.3|ca(v)3.3	calcium voltage-gated channel subunit alpha1 I	protein-coding
peak819	chr19	1549460	1549523	+	1	NA	Intergenic	(TCCA)n|Simple_repeat|Simple_repeat	18566	NM_203304	399664	Hs.436495	NM_203304	ENSG00000181588	MEX3D	MEX-3D|MEX3|OK/SW-cl.4|RKHD1|RNF193|TINO	mex-3 RNA binding family member D	protein-coding
peak345	chr12	38016413	38016573	+	1	NA	Intergenic	ALR/Alpha|Satellite|centr	-694064	NM_001013620	144245	Hs.259305	NM_001013620	ENSG00000175548	ALG10B	ALG10|KCR1	ALG10B, alpha-1,2-glucosyltransferase	protein-coding
peak1062	chr2	240565636	240565797	+	1	NA	Intergenic	(TG)n|Simple_repeat|Simple_repeat	-118838	NR_037808	150935	Hs.555582	NR_037808		LOC150935	-	uncharacterized LOC150935	ncRNA
peak1451	chr5	68260452	68260656	+	1	NA	Intergenic	(CA)n|Simple_repeat|Simple_repeat	65200	NR_130778	101928885	Hs.630474	NR_130778		LINC02198	-	long intergenic non-protein coding RNA 2198	ncRNA
peak458	chr14	95057332	95057580	+	1	NA	intron (NM_000624, intron 5 of 5)	(CACTC)n|Simple_repeat|Simple_repeat	9750	NM_000624	5104	Hs.159628	NM_000624	ENSG00000188488	SERPINA5	PAI-3|PAI3|PCI|PCI-B|PLANH3|PROCI	serpin family A member 5	protein-coding
peak464	chr14	95404364	95404603	+	1	NA	Intergenic	(TG)n|Simple_repeat|Simple_repeat	167504	NR_144432	108868751		NR_144432	ENSG00000285205	DIGIT	-	divergent to GSC, Induced by TGF-b family signaling	ncRNA
peak114	chr1	228125907	228126175	+	1	NA	intron (NM_003395, intron 1 of 3)	(CA)n|Simple_repeat|Simple_repeat	3343	NR_049806	100847072		NR_049806	ENSG00000264483	MIR5008	-	microRNA 5008	ncRNA
peak616	chr16	46402857	46403142	+	1	NA	Intergenic	HSATII|Satellite|Satellite	200010	NR_026556	124149	Hs.97414	NM_001004299		ANKRD26P1	-	ankyrin repeat domain 26 pseudogene 1	pseudo
peak687	chr16	82254314	82254521	+	1	NA	Intergenic	(TG)n|Simple_repeat|Simple_repeat	-50588	NM_005792	10200	Hs.344400	NM_005792	ENSG00000135698	MPHOSPH6	MPP|MPP-6|MPP6	M-phase phosphoprotein 6	protein-coding
peak226	chr10	45912201	45912394	+	1	NA	intron (NM_000698, intron 4 of 13)	(TGGA)n|Simple_repeat|Simple_repeat	36272	NR_120674	102724323	Hs.559151	NR_120674	ENSG00000231964	LOC102724323	-	uncharacterized LOC102724323	ncRNA
peak1064	chr2	242456845	242457166	+	1	NA	Intergenic	Intergenic	-8018	NM_001282305	10494	Hs.516807	NM_006374	ENSG00000115694	STK25	SOK1|YSK1	serine/threonine kinase 25	protein-coding
peak996	chr2	92309576	92309859	+	1	NA	Intergenic	ALR/Alpha|Satellite|centr	180558	NR_027714	440888	Hs.730239	NM_001032412		ACTR3BP2	FKSG73	ACTR3B pseudogene 2	pseudo
peak1065	chr2	242803374	242803787	+	1	NA	Intergenic	(CACAA)n|Simple_repeat|Simple_repeat	-2522	NM_005018	5133	Hs.158297	NM_005018	ENSG00000188389	PDCD1	CD279|PD-1|PD1|SLEB2|hPD-1|hPD-l|hSLE1	programmed cell death 1	protein-coding
peak1751	chr8	144071587	144071717	+	1	NA	intron (NR_026913, intron 1 of 1)	(TG)n|Simple_repeat|Simple_repeat	-5593	NR_102426	100128627		NR_102426		CDC42P3	-	cell division cycle 42 pseudogene 3	pseudo
peak1106	chr20	50162160	50162337	+	1	NA	intron (NM_001136021, intron 1 of 10)	(TGGA)n|Simple_repeat|Simple_repeat	-2990	NM_001258296	4773	Hs.744148	NM_012340	ENSG00000101096	NFATC2	NFAT1|NFATP	nuclear factor of activated T cells 2	protein-coding
peak1830	chr9	136716903	136717235	+	1	NA	intron (NM_003371, intron 3 of 26)	(TGGA)n|Simple_repeat|Simple_repeat	-111992	NM_007101	1757	Hs.198003	NM_007101	ENSG00000123453	SARDH	BPR-2|DMGDHL1|SAR|SARD|SDH	sarcosine dehydrogenase	protein-coding
peak1496	chr6	58774413	58774579	+	1	NA	Intergenic	ALR/Alpha|Satellite|centr	-486772	NR_132994	106660612	Hs.561539	NR_125727	ENSG00000215190	LINC00680	-	long intergenic non-protein coding RNA 680	ncRNA
peak959	chr2	89830420	89830971	+	1	NA	Intergenic	HSATII|Satellite|Satellite	718811	NR_039635	100616399		NR_039635	ENSG00000265510	MIR4436A	mir-4436a	microRNA 4436a	ncRNA
peak752	chr17	71265402	71265606	+	1	NA	Intergenic	(CTCA)n|Simple_repeat|Simple_repeat	-7485	NM_001129885	642843	Hs.534707	NM_001129885	ENSG00000187959	CPSF4L	-	cleavage and polyadenylation specific factor 4 like	protein-coding
peak673	chr16	71410576	71410710	+	1	NA	intron (NM_001740, intron 3 of 10)	(CA)n|Simple_repeat|Simple_repeat	18027	NM_007088	794	Hs.106857	NM_001740	ENSG00000172137	CALB2	CAB29|CAL2|CR	calbindin 2	protein-coding
peak1105	chr20	48235672	48236278	+	1	NA	Intergenic	(TGGA)n|Simple_repeat|Simple_repeat	-51268	NM_000961	5740	Hs.302085	NM_000961	ENSG00000124212	PTGIS	CYP8|CYP8A1|PGIS|PTGI	prostaglandin I2 synthase	protein-coding
peak133	chr10	1278575	1278849	+	1	NA	intron (NM_018702, intron 6 of 9)	(GTGTG)n|Simple_repeat|Simple_repeat	73004	NR_015376	399706	Hs.721191	NM_001010910	ENSG00000229205	LINC00200	C10orf139|NCRNA00200	long intergenic non-protein coding RNA 200	ncRNA
peak1249	chr22	48744806	48745079	+	1	NA	Intergenic	(CA)n|Simple_repeat|Simple_repeat	74766	NR_036172	100422916		NR_036172	ENSG00000266508	MIR3201	-	microRNA 3201	ncRNA
peak599	chr16	46389965	46390294	+	1	NA	Intergenic	HSATII|Satellite|Satellite	212880	NR_026556	124149	Hs.97414	NM_001004299		ANKRD26P1	-	ankyrin repeat domain 26 pseudogene 1	pseudo
peak1987	chrY	13857799	13858115	+	1	NA	Intergenic	(GAATG)n|Satellite|Satellite	675432	NR_033667	352887	Hs.546221	NR_033667	ENSG00000206159	GYG2P1	GYG2P	glycogenin 2 pseudogene 1	pseudo
peak827	chr19	3254414	3254626	+	1	NA	intron (NR_033342, intron 2 of 12)	(TCCA)n|Simple_repeat|Simple_repeat	29037	NR_033342	60680	Hs.655747	NM_021938	ENSG00000161082	CELF5	BRUNOL-5|BRUNOL5|CELF-5	CUGBP Elav-like family member 5	protein-coding
peak279	chr11	357037	357111	+	1	NA	Intergenic	(CA)n|Simple_repeat|Simple_repeat	-12721	NM_178537	338707	Hs.148074	NM_178537	ENSG00000182272	B4GALNT4	-	beta-1,4-N-acetyl-galactosaminyltransferase 4	protein-coding
peak1777	chr9	92099457	92099713	+	1	NA	Intergenic	(GTGTG)n|Simple_repeat|Simple_repeat	-4974	NM_001142287	10507	Hs.494406	NM_006378	ENSG00000187764	SEMA4D	C9orf164|CD100|COLL4|M-sema-G|SEMAJ|coll-4	semaphorin 4D	protein-coding
peak1810	chr9	116927619	116927791	+	1	NA	intron (NM_032888, intron 2 of 60)	(TCCA)n|Simple_repeat|Simple_repeat	9880	NM_032888	85301	Hs.494892	NM_032161	ENSG00000196739	COL27A1	STLS	collagen type XXVII alpha 1 chain	protein-coding
peak1277	chr22	50778876	50779041	+	1	NA	Intergenic	(TG)n|Simple_repeat|Simple_repeat	-2788	NM_014678	9701	Hs.449098	NM_014678	ENSG00000100239	PPP6R2	KIAA0685|PP6R2|SAP190|SAPS2	protein phosphatase 6 regulatory subunit 2	protein-coding
peak1583	chr7	61751758	61757298	+	1	NA	Intergenic	HSATII|Satellite|Satellite	1009906	NR_003952	643955	Hs.583308	NR_003952	ENSG00000185037	ZNF733P	ZNF733	zinc finger protein 733, pseudogene	pseudo
peak1539	chr7	1618197	1618391	+	1	NA	intron (NR_027328, intron 3 of 3)	intron (NR_027328, intron 3 of 3)	8585	NR_027329	114796	Hs.436146	NR_021487	ENSG00000230487	PSMG3-AS1	-	PSMG3 antisense RNA 1 (head to head)	ncRNA
peak87	chr1	121353185	121353364	+	1	NA	Intergenic	ALR/Alpha|Satellite|centr	92364	NR_003955	647121	Hs.697682	NR_003955	ENSG00000231752	EMBP1	-	embigin pseudogene 1	pseudo
peak696	chr16	85605660	85606069	+	1	NA	Intergenic	(CA)n|Simple_repeat|Simple_repeat	-39165	NM_001134473	23199	Hs.461647	NM_014615	ENSG00000131149	GSE1	CRHSP24|KIAA0182	Gse1 coiled-coil protein	protein-coding
peak646	chr16	46434768	46434936	+	1	NA	Intergenic	HSATII|Satellite|Satellite	168157	NR_026556	124149	Hs.97414	NM_001004299		ANKRD26P1	-	ankyrin repeat domain 26 pseudogene 1	pseudo
peak14	chr1	4204550	4204880	+	1	NA	Intergenic	(CACCAT)n|Simple_repeat|Simple_repeat	-195675	NR_147024	105376672	Hs.435087	NR_147024	ENSG00000226374	LINC01345	-	long intergenic non-protein coding RNA 1345	ncRNA
peak1976	chrY	13846072	13846689	+	1	NA	Intergenic	(GAATG)n|Satellite|Satellite	687009	NR_033667	352887	Hs.546221	NR_033667	ENSG00000206159	GYG2P1	GYG2P	glycogenin 2 pseudogene 1	pseudo
peak1654	chr7	157558832	157559045	+	1	NA	intron (NM_130842, intron 11 of 21)	(TCCA)n|Simple_repeat|Simple_repeat	-88339	NR_038966	100506585	Hs.661265	NR_038966	ENSG00000233038	LOC100506585	-	uncharacterized LOC100506585	ncRNA
peak840	chr19	7153145	7153486	+	1	NA	intron (NM_000208, intron 9 of 21)	(CA)n|Simple_repeat|Simple_repeat	83844	NM_001044388	79230	Hs.591380	NM_024341	ENSG00000130544	ZNF557	-	zinc finger protein 557	protein-coding
peak1374	chr4	49147232	49153197	+	1	NA	Intergenic	(CATTC)n|Satellite|Satellite	161555	NM_001286791	80157	Hs.479703	NM_025087	ENSG00000109182	CWH43	CWH43-C|PGAP2IP	cell wall biogenesis 43 C-terminal homolog	protein-coding
peak152	chr10	18850586	18862468	+	1	NA	intron (NM_182543, intron 8 of 10)	(CATTC)n|Satellite|Satellite	84039	NM_001351115	221078	Hs.396175	NM_182543	ENSG00000241058	NSUN6	4933414E04Rik|ARL5B-AS1|NOPD1	NOP2/Sun RNA methyltransferase family member 6	protein-coding
peak569	chr16	33873077	33873756	+	1	NA	Intergenic	HSATII|Satellite|Satellite	301572	NR_130772	104644205	Hs.742548	NR_130771		ENPP7P13	DUNQU1	ectonucleotide pyrophosphatase/phosphodiesterase 7 pseudogene 13	pseudo
peak1611	chr7	73463150	73463782	+	1	NA	intron (NM_000501, intron 15 of 32)	(TCCA)n|Simple_repeat|Simple_repeat	21347	NM_001278939	2006	Hs.647061	NM_000501	ENSG00000049540	ELN	ADCL1|SVAS|WBS|WS	elastin	protein-coding
peak886	chr19	34548117	34548369	+	1	NA	Intergenic	(TGGA)n|Simple_repeat|Simple_repeat	-115109	NM_001114093	26065	Hs.744009	NM_015578	ENSG00000257103	LSM14A	C19orf13|FAM61A|RAP55|RAP55A	LSM14A, mRNA processing body assembly factor	protein-coding
peak1320	chr4	3664967	3665175	+	1	NA	Intergenic	(TG)n|Simple_repeat|Simple_repeat	14511	NR_034136	100133461	Hs.554274	NR_034136	ENSG00000250632	LINC02171	-	long intergenic non-protein coding RNA 2171	ncRNA
peak1152	chr21	37912217	37912457	+	1	NA	intron (NM_001146077, intron 1 of 2)	(TG)n|Simple_repeat|Simple_repeat	2780	NM_001146078	23562	Hs.660278	NM_012130	ENSG00000159261	CLDN14	DFNB29	claudin 14	protein-coding
peak1240	chr22	46767872	46768123	+	1	NA	intron (NM_014246, intron 25 of 34)	(TCCA)n|Simple_repeat|Simple_repeat	36699	NM_001282785	55687	Hs.439524	NM_018006	ENSG00000100416	TRMU	LCAL3|MTO2|MTU1|TRMT|TRMT1	tRNA 5-methylaminomethyl-2-thiouridylate methyltransferase	protein-coding
peak1960	chrY	13831679	13832032	+	1	NA	Intergenic	(GAATG)n|Satellite|Satellite	701534	NR_033667	352887	Hs.546221	NR_033667	ENSG00000206159	GYG2P1	GYG2P	glycogenin 2 pseudogene 1	pseudo
peak2004	chrY	28785585	28786133	+	1	NA	Intergenic	(CGAAT)n|Simple_repeat|Simple_repeat	911222	NR_001524	114760	Hs.511777	NR_001524	ENSG00000231141	TTTY3	LINC00121|NCRNA00121|TTTY3A|TTY3	testis-specific transcript, Y-linked 3 (non-protein coding)	ncRNA
peak265	chr10	132005411	132005908	+	1	NA	Intergenic	(CA)n|Simple_repeat|Simple_repeat	70986	NM_001321980	10539	Hs.42644	NM_006541	ENSG00000108010	GLRX3	GLRX4|GRX3|GRX4|PICOT|TXNL2|TXNL3	glutaredoxin 3	protein-coding
peak2002	chrY	13868967	13870007	+	1	NA	Intergenic	(GAATG)n|Satellite|Satellite	663902	NR_033667	352887	Hs.546221	NR_033667	ENSG00000206159	GYG2P1	GYG2P	glycogenin 2 pseudogene 1	pseudo
peak907	chr2	1150492	1150800	+	1	NA	intron (NM_018968, intron 6 of 16)	(CA)n|Simple_repeat|Simple_repeat	-203568	NR_136151	101060391	Hs.120377	NR_136151		LOC101060391	-	uncharacterized LOC101060391	ncRNA
peak1733	chr8	140765500	140765583	+	1	NA	intron (NM_001321646, intron 20 of 21)	(TCCA)n|Simple_repeat|Simple_repeat	-50242	NM_001282534	51305	Hs.493037	NM_001282534	ENSG00000169427	KCNK9	K2p9.1|KT3.2|TASK-3|TASK3	potassium two pore domain channel subfamily K member 9	protein-coding
peak504	chr15	26049309	26049626	+	1	NA	intron (NM_024490, intron 1 of 20)	intron (NM_024490, intron 1 of 20)	44505	NR_039865	100616474		NR_039865	ENSG00000266517	MIR4715	-	microRNA 4715	ncRNA
peak700	chr16	86471042	86471359	+	1	NA	Intergenic	(TCCA)n|Simple_repeat|Simple_repeat	71266	NR_033925	400550	Hs.448825	NR_033925	ENSG00000268388	FENDRR	FOXF1-AS1|FOXF1AS1|TCONS_00024240|lincFOXF1|onco-lncRNA-21	FOXF1 adjacent non-coding developmental regulatory RNA	ncRNA
peak1645	chr7	155586100	155586145	+	1	NA	Intergenic	(CA)n|Simple_repeat|Simple_repeat	15644	NM_001310462	6469	Hs.164537	NM_000193	ENSG00000164690	SHH	HHG1|HLP3|HPE3|MCOPCB5|SMMCI|ShhNC|TPT|TPTPS	sonic hedgehog	protein-coding
peak402	chr13	24131877	24132111	+	1	NA	Intergenic	(TG)n|Simple_repeat|Simple_repeat	-12515	NM_148957	55504	Hs.149168	NM_018647	ENSG00000127863	TNFRSF19	TAJ|TAJ-alpha|TRADE|TROY	TNF receptor superfamily member 19	protein-coding
peak1310	chr4	1516497	1516664	+	1	NA	Intergenic	HAL1-2a_MD|LINE|L1	-116350	NM_001290079	54729	Hs.526396	NM_001290079	ENSG00000235608	NKX1-1	HSPX153|NKX-1.1|SAX2	NK1 homeobox 1	protein-coding
peak1117	chr20	58889542	58889710	+	1	NA	intron (NR_046099, intron 3 of 4)	(TCCA)n|Simple_repeat|Simple_repeat	6094	NR_030376	693231		NR_030376	ENSG00000207802	MIR646	MIRN646|hsa-mir-646	microRNA 646	ncRNA
peak1441	chr5	6448380	6448569	+	1	NA	promoter-TSS (NM_001145161)	promoter-TSS (NM_001145161)	-262	NM_001145161	134111	Hs.126856	NM_001145161	ENSG00000215218	UBE2QL1	-	ubiquitin conjugating enzyme E2 Q family like 1	protein-coding
peak1467	chr5	172712013	172712074	+	1	NA	Intergenic	(TCCA)n|Simple_repeat|Simple_repeat	44463	NM_003714	8614	Hs.233160	NM_003714	ENSG00000113739	STC2	STC-2|STCRP	stanniocalcin 2	protein-coding
peak1386	chr4	49653240	49653932	+	1	NA	Intergenic	(GAATG)n|Satellite|Satellite	664927	NM_001286791	80157	Hs.479703	NM_025087	ENSG00000109182	CWH43	CWH43-C|PGAP2IP	cell wall biogenesis 43 C-terminal homolog	protein-coding
peak670	chr16	66413641	66413828	+	1	NA	intron (NM_001795, intron 2 of 11)	(TGG)n|Simple_repeat|Simple_repeat	13224	NM_001795	1003	Hs.76206	NM_001795	ENSG00000179776	CDH5	7B4|CD144	cadherin 5	protein-coding
peak365	chr12	117227454	117227622	+	1	NA	intron (NM_001109903, intron 7 of 11)	(TGGA)n|Simple_repeat|Simple_repeat	51442	NM_001109903	84900	Hs.437195	NM_032814	ENSG00000135119	RNFT2	TMEM118	ring finger protein, transmembrane 2	protein-coding
peak814	chr18	77169347	77169542	+	1	NA	intron (NM_001278673, intron 1 of 8)	(TCCA)n|Simple_repeat|Simple_repeat	9170	NM_001278673	4772	Hs.534074	NM_006162	ENSG00000131196	NFATC1	NF-ATC|NF-ATc1.2|NFAT2|NFATc	nuclear factor of activated T cells 1	protein-coding
peak1283	chr3	18013601	18013792	+	1	NA	intron (NM_001257177, intron 1 of 4)	(TG)n|Simple_repeat|Simple_repeat	9632	NM_001257177	339862	Hs.652981	NM_001257177		LOC339862	-	uncharacterized LOC339862	protein-coding
peak381	chr12	131962153	131962341	+	1	NA	Intergenic	(ATGGTG)n|Simple_repeat|Simple_repeat	130232	NR_103736	338797	Hs.592007	NM_001025466		LINC02370	-	long intergenic non-protein coding RNA 2370	ncRNA
peak1953	chrY	13825447	13826279	+	1	NA	Intergenic	(GAATG)n|Satellite|Satellite	707526	NR_033667	352887	Hs.546221	NR_033667	ENSG00000206159	GYG2P1	GYG2P	glycogenin 2 pseudogene 1	pseudo
peak1690	chr8	27842099	27842380	+	1	NA	intron (NM_173833, intron 2 of 8)	(TTCA)n|Simple_repeat|Simple_repeat	8130	NM_173833	286133	Hs.591833	NM_173833	ENSG00000168079	SCARA5	NET33|Tesr	scavenger receptor class A member 5	protein-coding
peak1562	chr7	48503345	48503530	+	1	NA	intron (NM_152701, intron 43 of 61)	(GAATG)n|Simple_repeat|Simple_repeat	292380	NM_152701	154664	Hs.226568	NM_152701	ENSG00000179869	ABCA13	-	ATP binding cassette subfamily A member 13	protein-coding
peak1380	chr4	49638578	49641870	+	1	NA	Intergenic	Intergenic	651565	NM_001286791	80157	Hs.479703	NM_025087	ENSG00000109182	CWH43	CWH43-C|PGAP2IP	cell wall biogenesis 43 C-terminal homolog	protein-coding
peak675	chr16	73320434	73320641	+	1	NA	Intergenic	(TG)n|Simple_repeat|Simple_repeat	-100167	NR_038234	100506172	Hs.434230	NR_038234	ENSG00000258779	LINC01568	-	long intergenic non-protein coding RNA 1568	ncRNA
peak1014	chr2	123616949	123617180	+	1	NA	Intergenic	(TG)n|Simple_repeat|Simple_repeat	213993	NR_147208	107985818	Hs.580182	NR_147208	ENSG00000232740	LINC01826	lnc-MKI67IP-3	long intergenic non-protein coding RNA 1826	ncRNA
peak324	chr11	71074061	71074369	+	1	NA	Intergenic	(TGAG)n|Simple_repeat|Simple_repeat	60185	NR_038862	399923	Hs.128191	NM_001001680	ENSG00000172900	FLJ42102	-	uncharacterized LOC399923	ncRNA
peak668	chr16	57946516	57946683	+	1	NA	intron (NM_001297, intron 24 of 32)	(TG)n|Simple_repeat|Simple_repeat	58421	NM_001286130	1258	Hs.147062	NM_001297	ENSG00000070729	CNGB1	CNCG2|CNCG3L|CNCG4|CNG4|CNGB1B|GAR1|GARP|GARP2|RCNC2|RCNCb|RCNCbeta|RP45	cyclic nucleotide gated channel beta 1	protein-coding
peak1097	chr20	37218624	37218741	+	1	NA	Intergenic	(CA)n|Simple_repeat|Simple_repeat	8844	NR_130907	149685	Hs.368028	NM_174906	ENSG00000182035	ADIG	SMAF1	adipogenin	protein-coding
peak743	chr17	54887725	54887775	+	1	NA	intron (NM_001085430, intron 6 of 7)	(CA)n|Simple_repeat|Simple_repeat	23537	NM_001085430	339210	Hs.658949	NM_001085430	ENSG00000214226	C17orf67	-	chromosome 17 open reading frame 67	protein-coding
peak1723	chr8	139755475	139755703	+	1	NA	intron (NM_152888, intron 22 of 64)	HAL1-2a_MD|LINE|L1	170660	NM_152888	169044	Hs.117169	NM_152888	ENSG00000169436	COL22A1	-	collagen type XXII alpha 1 chain	protein-coding
peak198	chr10	42390746	42392255	+	1	NA	Intergenic	HSATII|Satellite|Satellite	471993	NR_024380	441666	Hs.255729	NR_024380	ENSG00000215146	LOC441666	-	zinc finger protein 91 pseudogene	pseudo
peak903	chr19	56079420	56079731	+	1	NA	Intergenic	(TGGA)n|Simple_repeat|Simple_repeat	12636	NM_152600	163033	Hs.112529	NM_152600	ENSG00000218891	ZNF579	-	zinc finger protein 579	protein-coding
peak1930	chrY	13808069	13808716	+	1	NA	Intergenic	(GAATG)n|Satellite|Satellite	724997	NR_033667	352887	Hs.546221	NR_033667	ENSG00000206159	GYG2P1	GYG2P	glycogenin 2 pseudogene 1	pseudo
peak1205	chr22	16858406	16862523	+	1	NA	Intergenic	HSATII|Satellite|Satellite	213236	NM_014406	150160	Hs.128342	NM_014406	ENSG00000198445	CCT8L2	CESK1	chaperonin containing TCP1 subunit 8 like 2	protein-coding
peak1150	chr21	37314737	37314883	+	1	NA	Intergenic	(CA)n|Simple_repeat|Simple_repeat	56067	NR_144547	54036	Hs.228809	NR_144547		PPP1R2P2	-	protein phosphatase 1 regulatory inhibitor subunit 2 pseudogene 2	pseudo
peak1568	chr7	55270834	55271206	+	1	NA	TTS (NM_001346898)	TTS (NM_001346898)	-14378	NR_047551	100507500	Hs.720489	NR_047551	ENSG00000224057	EGFR-AS1	-	EGFR antisense RNA 1	ncRNA
peak1594	chr7	61802413	61802642	+	1	NA	Intergenic	HSATII|Satellite|Satellite	961907	NR_003952	643955	Hs.583308	NR_003952	ENSG00000185037	ZNF733P	ZNF733	zinc finger protein 733, pseudogene	pseudo
peak1241	chr22	46845148	46845306	+	1	NA	intron (NM_014246, intron 2 of 34)	(TCCA)n|Simple_repeat|Simple_repeat	87840	NM_014246	9620	Hs.252387	NM_014246	ENSG00000075275	CELSR1	ADGRC1|CDHF9|FMI2|HFMI2|ME2	cadherin EGF LAG seven-pass G-type receptor 1	protein-coding
peak1875	chrY	13456922	13458221	+	1	NA	Intergenic	(CATTC)n|Satellite|Satellite	1075818	NR_033667	352887	Hs.546221	NR_033667	ENSG00000206159	GYG2P1	GYG2P	glycogenin 2 pseudogene 1	pseudo
peak1124	chr20	60246693	60246964	+	1	NA	intron (NM_001252339, intron 1 of 14)	(TGGA)n|Simple_repeat|Simple_repeat	47976	NR_147702	100128310	Hs.683806	NR_147702	ENSG00000179253	LOC100128310	-	uncharacterized LOC100128310	ncRNA
peak239	chr10	79297758	79297906	+	1	NA	intron (NM_001014797, intron 1 of 28)	(CA)n|Simple_repeat|Simple_repeat	99745	NM_001014797	3778	Hs.144795	NM_002247	ENSG00000156113	KCNMA1	BKTM|CADEDS|KCa1.1|MaxiK|PNKD3|SAKCA|SLO|SLO-ALPHA|SLO1|bA205K10.1|hSlo|mSLO1	potassium calcium-activated channel subfamily M alpha 1	protein-coding
peak1586	chr7	61782245	61793061	+	1	NA	Intergenic	HSATII|Satellite|Satellite	976781	NR_003952	643955	Hs.583308	NR_003952	ENSG00000185037	ZNF733P	ZNF733	zinc finger protein 733, pseudogene	pseudo
peak1167	chr21	42365919	42366169	+	1	NA	Intergenic	Intergenic	-146979	NM_001389	1826	Hs.160418	NM_001389	ENSG00000171587	DSCAM	CHD2|CHD2-42|CHD2-52	DS cell adhesion molecule	protein-coding
peak436	chr13	114477518	114478161	+	1	NA	intron (NM_001348663, intron 3 of 7)	(CA)n|Simple_repeat|Simple_repeat	15623	NM_182614	348013	Hs.280805	NM_182614	ENSG00000184497	TMEM255B	FAM70B	transmembrane protein 255B	protein-coding
peak776	chr18	10008057	10008222	+	1	NA	Intergenic	(TCCA)n|Simple_repeat|Simple_repeat	94184	NM_194434	9218	Hs.165195	NM_003574	ENSG00000101558	VAPA	VAP-33|VAP-A|VAP33|hVAP-33	VAMP associated protein A	protein-coding
peak1614	chr7	98841492	98841576	+	1	NA	Intergenic	(TCCA)n|Simple_repeat|Simple_repeat	-29390	NR_002147	84176	Hs.621401	NR_002147		MYH16	MHC20|MYH16P|MYH5	myosin heavy chain 16 pseudogene	pseudo
peak1889	chrY	13652807	13653228	+	1	NA	Intergenic	(GAATG)n|Satellite|Satellite	880372	NR_033667	352887	Hs.546221	NR_033667	ENSG00000206159	GYG2P1	GYG2P	glycogenin 2 pseudogene 1	pseudo
peak1947	chrY	13820571	13820912	+	1	NA	Intergenic	(GAATG)n|Satellite|Satellite	712648	NR_033667	352887	Hs.546221	NR_033667	ENSG00000206159	GYG2P1	GYG2P	glycogenin 2 pseudogene 1	pseudo
peak852	chr19	16885389	16885573	+	1	NA	intron (NM_001007525, intron 11 of 18)	(TCCA)n|Simple_repeat|Simple_repeat	43478	NM_001347994	284434	Hs.406014	NM_001007525	ENSG00000188039	NWD1	-	NACHT and WD repeat domain containing 1	protein-coding
peak1213	chr22	27383475	27383674	+	1	NA	Intergenic	(TGGA)n|Simple_repeat|Simple_repeat	72906	NM_001318329	284898	Hs.350813	NM_001318329		LOC284898	-	uncharacterized LOC284898	protein-coding
peak1685	chr8	21624496	21624821	+	1	NA	intron (NM_001165039, intron 1 of 6)	(CA)n|Simple_repeat|Simple_repeat	21688	NM_001495	2675	Hs.441202	NM_001495	ENSG00000168546	GFRA2	GDNFRB|NRTNR-ALPHA|NTNRA|RETL2|TRNR2	GDNF family receptor alpha 2	protein-coding
peak183	chr10	39138511	39139041	+	1	NA	Intergenic	(GAATG)n|Satellite|Satellite	149049	NR_045000	399746	Hs.742607	NR_045000		ACTR3BP5	FKSG74	ACTR3B pseudogene 5	pseudo
peak489	chr14	106029930	106030133	+	1	NA	Intergenic	(TG)n|Simple_repeat|Simple_repeat	31839	NR_135205	105370697	Hs.148580	NR_135205		LOC105370697	-	uncharacterized LOC105370697	ncRNA
peak981	chr2	92267531	92271669	+	1	NA	Intergenic	HSATII|Satellite|Satellite	140441	NR_027714	440888	Hs.730239	NM_001032412		ACTR3BP2	FKSG73	ACTR3B pseudogene 2	pseudo
peak510	chr15	29592167	29592419	+	1	NA	intron (NM_015307, intron 2 of 10)	intron (NM_015307, intron 2 of 10)	-30273	NM_138704	56160	Hs.94011	NM_138704	ENSG00000185115	NSMCE3	HCA4|LICS|MAGEG1|MAGEL3|NDNL2|NSE3	NSE3 homolog, SMC5-SMC6 complex component	protein-coding
peak1470	chr5	174847528	174847764	+	1	NA	Intergenic	(TCCA)n|Simple_repeat|Simple_repeat	23575	NM_000794	1812	Hs.2624	NM_000794	ENSG00000184845	DRD1	DADR|DRD1A	dopamine receptor D1	protein-coding
peak1794	chr9	95566191	95566906	+	1	NA	Intergenic	(TG)n|Simple_repeat|Simple_repeat	3821	NR_136301	101929748	Hs.551296	NR_136301		LOC101929748	-	uncharacterized LOC101929748	ncRNA
peak1057	chr2	239393996	239394182	+	1	NA	Intergenic	(CA)n|Simple_repeat|Simple_repeat	58520	NM_001330196	51665	Hs.516788	NM_016114	ENSG00000065802	ASB1	ASB-1	ankyrin repeat and SOCS box containing 1	protein-coding
peak1899	chrY	13664257	13664869	+	1	NA	Intergenic	(GAATG)n|Satellite|Satellite	868826	NR_033667	352887	Hs.546221	NR_033667	ENSG00000206159	GYG2P1	GYG2P	glycogenin 2 pseudogene 1	pseudo
peak964	chr2	89840725	89841756	+	1	NA	Intergenic	HSATII|Satellite|Satellite	729356	NR_039635	100616399		NR_039635	ENSG00000265510	MIR4436A	mir-4436a	microRNA 4436a	ncRNA
peak708	chr16	88196998	88197320	+	1	NA	Intergenic	(TGGA)n|Simple_repeat|Simple_repeat	-30728	NR_110944	101928880	Hs.634835	NR_110944	ENSG00000260420	LINC02182	LA16c-444G7.2	long intergenic non-protein coding RNA 2182	ncRNA
peak277	chr10	134824287	134824479	+	1	NA	Intergenic	(TG)n|Simple_repeat|Simple_repeat	45345	NR_046231	399829	Hs.252872	NR_046231	ENSG00000240707	LINC01168	-	long intergenic non-protein coding RNA 1168	ncRNA
peak1316	chr4	3579699	3579987	+	1	NA	intron (NR_040045, intron 1 of 2)	(TCCA)n|Simple_repeat|Simple_repeat	1247	NR_040045	285492	Hs.145563	NM_173661		LINC00955	-	long intergenic non-protein coding RNA 955	ncRNA
peak1136	chr21	10773735	10819452	+	1	NA	Intergenic	(GAATG)n|Satellite|Satellite	194350	NM_199261	7179	Hs.122986	NM_199259	ENSG00000274391	TPTE	CT44|PTEN2	transmembrane phosphatase with tensin homology	protein-coding
peak1522	chr6	168670764	168671281	+	1	NA	Intergenic	(CA)n|Simple_repeat|Simple_repeat	27404	NR_110870	101929420	Hs.571211	NR_110870	ENSG00000234647	LOC101929420	-	uncharacterized LOC101929420	ncRNA
peak978	chr2	90372659	90373147	+	1	NA	Intergenic	HSATII|Satellite|Satellite	1261019	NR_039635	100616399		NR_039635	ENSG00000265510	MIR4436A	mir-4436a	microRNA 4436a	ncRNA
peak1448	chr5	33671860	33672342	+	1	NA	intron (NM_001324512, intron 5 of 21)	(CA)n|Simple_repeat|Simple_repeat	220196	NM_030955	81792	Hs.12680	NM_030955	ENSG00000151388	ADAMTS12	PRO4389	ADAM metallopeptidase with thrombospondin type 1 motif 12	protein-coding
peak1768	chr9	88667885	88668770	+	1	NA	intron (NM_016548, intron 3 of 9)	(CACAC)n|Simple_repeat|Simple_repeat	46183	NM_016548	51280	Hs.494337	NM_016548	ENSG00000135052	GOLM1	C9orf155|GOLPH2|GP73|HEL46|PSEC0257|bA379P1.3	golgi membrane protein 1	protein-coding
peak1131	chr20	62124192	62124235	+	1	NA	intron (NM_001958, intron 5 of 7)	(TGGA)n|Simple_repeat|Simple_repeat	6455	NM_001958	1917	Hs.433839	NM_001958	ENSG00000101210	EEF1A2	EEF1AL|EF-1-alpha-2|EF1A|EIEE33|HS1|MRD38|STN|STNL	eukaryotic translation elongation factor 1 alpha 2	protein-coding
peak1748	chr8	143873823	143874080	+	1	NA	Intergenic	(TCCA)n|Simple_repeat|Simple_repeat	-5943	NM_003695	8581	Hs.415762	NM_003695	ENSG00000167656	LY6D	E48|Ly-6D	lymphocyte antigen 6 family member D	protein-coding
peak1305	chr3	197186721	197186772	+	1	NA	Intergenic	Intergenic	49786	NR_145451	100129516	Hs.635286	NR_145451		LINC02012	-	long intergenic non-protein coding RNA 2012	ncRNA
peak1186	chr21	44704073	44704231	+	1	NA	Intergenic	(TCCA)n|Simple_repeat|Simple_repeat	47767	NR_103713	100126693	Hs.473952	NR_103713		LINC00322	C21orf136|NCRNA00322	long intergenic non-protein coding RNA 322	ncRNA
peak196	chr10	42388539	42390030	+	1	NA	Intergenic	HSATII|Satellite|Satellite	474209	NR_024380	441666	Hs.255729	NR_024380	ENSG00000215146	LOC441666	-	zinc finger protein 91 pseudogene	pseudo
peak945	chr2	29439556	29439602	+	1	NA	intron (NM_001353765, intron 4 of 9)	(TG)n|Simple_repeat|Simple_repeat	7187	NM_001353765	238	Hs.654469	NM_004304	ENSG00000171094	ALK	CD246|NBLST3	ALK receptor tyrosine kinase	protein-coding
peak225	chr10	45423873	45424132	+	1	NA	intron (NM_001123376, intron 2 of 4)	(TCCA)n|Simple_repeat|Simple_repeat	17238	NM_001123376	643236	Hs.292788	NM_001123376	ENSG00000187783	TMEM72	C10orf127|KSP37	transmembrane protein 72	protein-coding
peak1606	chr7	68335204	68335284	+	1	NA	Intergenic	(TGGA)n|Simple_repeat|Simple_repeat	727366	NR_148926	100507468	Hs.362492	NR_108105		LOC100507468	-	uncharacterized LOC100507468	ncRNA
peak1442	chr5	6961285	6961643	+	1	NA	Intergenic	(CA)n|Simple_repeat|Simple_repeat	-133430	NR_036242	100422999		NR_036242	ENSG00000283420	MIR4278	-	microRNA 4278	ncRNA
peak1647	chr7	157091718	157091887	+	1	NA	Intergenic	(GTGTG)n|Simple_repeat|Simple_repeat	-37908	NM_005494	10049	Hs.490745	NM_005494	ENSG00000105993	DNAJB6	DJ4|DnaJ|HHDJ1|HSJ-2|HSJ2|LGMD1D|LGMD1E|MRJ|MSJ-1	DnaJ heat shock protein family (Hsp40) member B6	protein-coding
peak639	chr16	46426895	46427159	+	1	NA	Intergenic	Intergenic	175982	NR_026556	124149	Hs.97414	NM_001004299		ANKRD26P1	-	ankyrin repeat domain 26 pseudogene 1	pseudo
peak1724	chr8	139817071	139817748	+	1	NA	intron (NM_152888, intron 10 of 64)	(TG)n|Simple_repeat|Simple_repeat	108840	NM_152888	169044	Hs.117169	NM_152888	ENSG00000169436	COL22A1	-	collagen type XXII alpha 1 chain	protein-coding
peak1837	chr9	137576824	137577443	+	1	NA	intron (NM_000093, intron 1 of 65)	(TCCA)n|Simple_repeat|Simple_repeat	-32444	NR_138049	414316	Hs.571561	NR_138049	ENSG00000204011	COL5A1-AS1	C9orf104|bA54A22.4	COL5A1 antisense RNA 1	ncRNA
peak1164	chr21	41511576	41511903	+	1	NA	intron (NM_001389, intron 18 of 32)	(TG)n|Simple_repeat|Simple_repeat	72619	NR_039917	100616148		NR_039917	ENSG00000263973	MIR4760	-	microRNA 4760	ncRNA
peak1044	chr2	235987640	235987956	+	1	NA	Intergenic	(TG)n|Simple_repeat|Simple_repeat	127170	NM_014521	23677	Hs.516777	NM_014521	ENSG00000130147	SH3BP4	BOG25|TTP	SH3 domain binding protein 4	protein-coding
peak1793	chr9	94667473	94667923	+	1	NA	intron (NM_004560, intron 1 of 8)	intron (NM_004560, intron 1 of 8)	44746	NM_001318204	4920	Hs.98255	NM_004560	ENSG00000169071	ROR2	BDB|BDB1|NTRKR2	receptor tyrosine kinase like orphan receptor 2	protein-coding
peak1331	chr4	7402724	7402733	+	1	NA	intron (NM_020777, intron 2 of 26)	(TGGA)n|Simple_repeat|Simple_repeat	33972	NM_001085382	768239	Hs.662523	NM_001085382	ENSG00000178597	PSAPL1	-	prosaposin like 1 (gene/pseudogene)	protein-coding
peak1480	chr6	11491720	11492085	+	1	NA	Intergenic	(TG)n|Simple_repeat|Simple_repeat	-46558	NM_001100829	100113407	Hs.146317	NM_001100829	ENSG00000205269	TMEM170B	-	transmembrane protein 170B	protein-coding
peak482	chr14	104910625	104910800	+	1	NA	Intergenic	(CTCA)n|Simple_repeat|Simple_repeat	-135309	NM_001286399	400258	Hs.153827	NM_001008404	ENSG00000184601	C14orf180	C14orf77|NRAC	chromosome 14 open reading frame 180	protein-coding
peak531	chr15	101682166	101682463	+	1	NA	Intergenic	Intergenic	109823	NM_014918	22856	Hs.110488	NM_014918	ENSG00000131873	CHSY1	CHSY|CSS1|ChSy-1|TPBS	chondroitin sulfate synthase 1	protein-coding
peak1034	chr2	217933334	217934102	+	1	NA	Intergenic	(TG)n|Simple_repeat|Simple_repeat	198223	NR_130782	101928327	Hs.350698	NR_130782	ENSG00000223874	LINC01921	-	long intergenic non-protein coding RNA 1921	ncRNA
peak1009	chr2	109815794	109816100	+	1	NA	intron (NM_001099289, intron 1 of 9)	(GAATG)n|Satellite|Satellite	-57903	NR_036223	100422863		NR_036223	ENSG00000264934	MIR4265	-	microRNA 4265	ncRNA
peak847	chr19	13100353	13100537	+	1	NA	Intergenic	(TG)n|Simple_repeat|Simple_repeat	-6139	NM_002501	4784	Hs.257970	NM_002501	ENSG00000008441	NFIX	CTF|MRSHSS|NF-I/X|NF1-X|NF1A|SOTOS2	nuclear factor I X	protein-coding
peak1099	chr20	44846098	44846213	+	1	NA	intron (NM_021248, intron 4 of 11)	(CA)n|Simple_repeat|Simple_repeat	90982	NM_021248	64405	Hs.472861	NM_021248	ENSG00000149654	CDH22	C20orf25|dJ998H6.1	cadherin 22	protein-coding
peak1798	chr9	96423909	96424339	+	1	NA	intron (NM_005392, intron 12 of 21)	(TGGA)n|Simple_repeat|Simple_repeat	67001	NR_049853	100847045		NR_049853	ENSG00000283146	MIR548AU	-	microRNA 548au	ncRNA
peak1312	chr4	1654120	1654356	+	1	NA	intron (NM_001297435, intron 4 of 5)	(CA)n|Simple_repeat|Simple_repeat	31480	NM_001013622	152877	Hs.143314	NM_001013622	ENSG00000174137	FAM53A	DNTNP	family with sequence similarity 53 member A	protein-coding
peak559	chr16	28512775	28513161	+	1	NA	intron (NM_145659, intron 4 of 4)	(CA)n|Simple_repeat|Simple_repeat	5187	NM_145659	246778	Hs.528111	NM_145659	ENSG00000197272	IL27	IL-27|IL-27A|IL27A|IL27p28|IL30|p28	interleukin 27	protein-coding
peak508	chr15	27597066	27597315	+	1	NA	intron (NM_001270873, intron 5 of 5)	(TG)n|Simple_repeat|Simple_repeat	-190724	NR_120343	101928869	Hs.585699	NR_120343	ENSG00000228740	GABRG3-AS1	-	GABRG3 antisense RNA 1	ncRNA
peak786	chr18	18515670	18516314	+	1	NA	Intergenic	ALR/Alpha|Satellite|centr	175820	NM_005406	6093	Hs.306307	NM_005406	ENSG00000067900	ROCK1	P160ROCK|ROCK-I	Rho associated coiled-coil containing protein kinase 1	protein-coding
peak1783	chr9	92924931	92925160	+	1	NA	Intergenic	Intergenic	-121264	NR_038882	286370	Hs.407589	NR_038882	ENSG00000227555	MIR4290HG	-	MIR4290 host gene	ncRNA
peak759	chr17	74543793	74544011	+	1	NA	Intergenic	(CA)n|Simple_repeat|Simple_repeat	7781	NM_001077620	768206	Hs.634380	NM_001077620	ENSG00000214140	PRCD	RP36	photoreceptor disc component	protein-coding
peak922	chr2	5273578	5274159	+	1	NA	Intergenic	(CACAC)n|Simple_repeat|Simple_repeat	557382	NR_110580	102723818	Hs.128107	NR_110580		LINC01248	-	long intergenic non-protein coding RNA 1248	ncRNA
peak2008	chrY	28788615	28788887	+	1	NA	Intergenic	(GAGTG)n|Simple_repeat|Simple_repeat	914114	NR_001524	114760	Hs.511777	NR_001524	ENSG00000231141	TTTY3	LINC00121|NCRNA00121|TTTY3A|TTY3	testis-specific transcript, Y-linked 3 (non-protein coding)	ncRNA
peak820	chr19	1705555	1705669	+	1	NA	Intergenic	(TGGA)n|Simple_repeat|Simple_repeat	-48050	NM_001080488	390874	Hs.654347	NM_001080488	ENSG00000205922	ONECUT3	OC3	one cut homeobox 3	protein-coding
peak232	chr10	49735389	49735570	+	1	NA	intron (NM_021226, intron 3 of 9)	(TGGA)n|Simple_repeat|Simple_repeat	-15847	NR_146782	100689073	Hs.667964	NR_146782		ARHGAP22-IT1	-	ARHGAP22 intronic transcript 1	ncRNA
peak1897	chrY	13663458	13663641	+	1	NA	Intergenic	(GAATG)n|Satellite|Satellite	869840	NR_033667	352887	Hs.546221	NR_033667	ENSG00000206159	GYG2P1	GYG2P	glycogenin 2 pseudogene 1	pseudo
peak1546	chr7	4164579	4164768	+	1	NA	intron (NM_152744, intron 25 of 44)	(TGGA)n|Simple_repeat|Simple_repeat	-4644	NM_001079653	221935	Hs.653013	NM_152744	ENSG00000146555	SDK1	-	sidekick cell adhesion molecule 1	protein-coding
peak914	chr2	1659605	1659984	+	1	NA	intron (NM_012293, intron 14 of 22)	(CA)n|Simple_repeat|Simple_repeat	88525	NM_012293	7837	Hs.332197	NM_012293	ENSG00000130508	PXDN	ASGD7|COPOA|D2S448|D2S448E|MG50|PRG2|PXN|VPO	peroxidasin	protein-coding
peak92	chr1	121484142	121485402	+	1	NA	Intergenic	ALR/Alpha|Satellite|centr	223862	NR_003955	647121	Hs.697682	NR_003955	ENSG00000231752	EMBP1	-	embigin pseudogene 1	pseudo
peak526	chr15	94595214	94595503	+	1	NA	intron (NR_120320, intron 2 of 8)	(CA)n|Simple_repeat|Simple_repeat	55809	NR_120320	101927112	Hs.134687	NR_120320	ENSG00000259724	LINC01581	-	long intergenic non-protein coding RNA 1581	ncRNA
peak1673	chr8	3264869	3265045	+	1	NA	intron (NM_033225, intron 14 of 69)	(TGGA)n|Simple_repeat|Simple_repeat	-678966	NR_125425	101927815	Hs.571467	NR_125423	ENSG00000254319	LOC101927815	-	uncharacterized LOC101927815	ncRNA
peak1207	chr22	23893394	23893610	+	1	NA	Intergenic	(TCCA)n|Simple_repeat|Simple_repeat	28993	NM_020070	3543	Hs.348935	NM_020070	ENSG00000128322	IGLL1	14.1|AGM2|CD179b|IGL1|IGL5|IGLJ14.1|IGLL|IGO|IGVPB|VPREB2	immunoglobulin lambda like polypeptide 1	protein-coding
peak1093	chr20	31612974	31613395	+	1	NA	Intergenic	(TCCA)n|Simple_repeat|Simple_repeat	-6270	NM_174897	128859	Hs.375090	NM_174897	ENSG00000167104	BPIFB6	BPIL3|LPLUNC6	BPI fold containing family B member 6	protein-coding
peak785	chr18	18514913	18515149	+	1	NA	Intergenic	ALR/Alpha|Satellite|centr	176781	NM_005406	6093	Hs.306307	NM_005406	ENSG00000067900	ROCK1	P160ROCK|ROCK-I	Rho associated coiled-coil containing protein kinase 1	protein-coding
peak1852	chrX	58561258	58561570	+	1	NA	Intergenic	ALR/Alpha|Satellite|centr	-624347	NM_007156	7789	Hs.550094	NM_007156	ENSG00000198205	ZXDA	ZNF896	zinc finger, X-linked, duplicated A	protein-coding
peak1253	chr22	48961876	48962258	+	1	NA	intron (NM_001082967, intron 1 of 3)	(TGGA)n|Simple_repeat|Simple_repeat	-10051	NM_015381	25817	Hs.436854	NM_015381	ENSG00000219438	FAM19A5	QLLK5208|TAFA-5|TAFA5|UNQ5208	family with sequence similarity 19 member A5, C-C motif chemokine like	protein-coding
peak107	chr1	204164378	204164779	+	1	NA	intron (NM_002256, intron 1 of 2)	(CA)n|Simple_repeat|Simple_repeat	1041	NM_002256	3814	Hs.95008	NM_002256	ENSG00000170498	KISS1	HH13|KiSS-1	KiSS-1 metastasis suppressor	protein-coding
peak995	chr2	92309100	92309300	+	1	NA	Intergenic	ALR/Alpha|Satellite|centr	180041	NR_027714	440888	Hs.730239	NM_001032412		ACTR3BP2	FKSG73	ACTR3B pseudogene 2	pseudo
peak100	chr1	167026133	167026300	+	1	NA	intron (NM_005814, intron 4 of 6)	(TG)n|Simple_repeat|Simple_repeat	33652	NM_005814	10223	Hs.651244	NM_005814	ENSG00000143167	GPA33	A33	glycoprotein A33	protein-coding
peak119	chr1	228507523	228507698	+	1	NA	intron (NM_052843, intron 54 of 80)	(TCCA)n|Simple_repeat|Simple_repeat	77200	NR_106800	102465444		NR_106800	ENSG00000284311	MIR6742	hsa-mir-6742	microRNA 6742	ncRNA
peak1815	chr9	124568806	124569732	+	1	NA	Intergenic	(TG)n|Simple_repeat|Simple_repeat	64205	NM_138709	153090	Hs.522378	NM_032552	ENSG00000136848	DAB2IP	AF9Q34|AIP-1|AIP1|DIP1/2	DAB2 interacting protein	protein-coding
peak331	chr11	115019363	115019535	+	1	NA	Intergenic	(GTGTG)n|Simple_repeat|Simple_repeat	-184847	NR_135108	105369509	Hs.736064	NR_135108		LOC105369509	-	uncharacterized LOC105369509	ncRNA
peak84	chr1	85234436	85234635	+	1	NA	Intergenic	(TG)n|Simple_repeat|Simple_repeat	-78295	NM_001166293	117178	Hs.22587	NM_014021	ENSG00000117155	SSX2IP	ADIP|hMsd1	SSX family member 2 interacting protein	protein-coding
peak1198	chr21	46920104	46920138	+	1	NA	intron (NM_030582, intron 31 of 41)	intron (NM_030582, intron 31 of 41)	21941	NR_106873	102465489		NR_106873	ENSG00000275167	MIR6815	hsa-mir-6815	microRNA 6815	ncRNA
peak529	chr15	98981153	98981329	+	1	NA	3' UTR (NM_182562, exon 7 of 7)	3' UTR (NM_182562, exon 7 of 7)	-17014	NR_146567	105371011		NR_146566		LINC02351	-	long intergenic non-protein coding RNA 2351	ncRNA
peak507	chr15	27596330	27596675	+	1	NA	intron (NM_001270873, intron 5 of 5)	(TG)n|Simple_repeat|Simple_repeat	-190036	NR_120343	101928869	Hs.585699	NR_120343	ENSG00000228740	GABRG3-AS1	-	GABRG3 antisense RNA 1	ncRNA
peak266	chr10	132362649	132362786	+	1	NA	Intergenic	(TG)n|Simple_repeat|Simple_repeat	398214	NR_036180	100422867		NR_036180	ENSG00000264803	MIR378C	mir-378c	microRNA 378c	ncRNA
peak98	chr1	160163723	160164160	+	1	NA	intron (NM_001231, intron 3 of 10)	(CA)n|Simple_repeat|Simple_repeat	3656	NM_001231	844	Hs.632476	NM_001231	ENSG00000143318	CASQ1	CASQ|PDIB1|VMCQA	calsequestrin 1	protein-coding
peak1791	chr9	94474249	94474411	+	1	NA	Intergenic	(TG)n|Simple_repeat|Simple_repeat	-75703	NR_037489	100500902		NR_037489	ENSG00000283351	MIR3910-2	mir-3910-2	microRNA 3910-2	ncRNA
peak509	chr15	27835019	27835264	+	1	NA	Intergenic	(CA)n|Simple_repeat|Simple_repeat	-428675	NR_120343	101928869	Hs.585699	NR_120343	ENSG00000228740	GABRG3-AS1	-	GABRG3 antisense RNA 1	ncRNA
peak588	chr16	34180510	34182257	+	1	NA	Intergenic	HSATII|Satellite|Satellite	223379	NR_002837	606551	Hs.646441	NR_002837		UBE2MP1	-	ubiquitin conjugating enzyme E2 M pseudogene 1	pseudo
peak348	chr12	57289907	57290100	+	1	NA	Intergenic	(CA)n|Simple_repeat|Simple_repeat	38186	NM_148897	121214	Hs.380178	NM_148897	ENSG00000170426	SDR9C7	ARCI13|RDHS|SDR-O|SDRO	short chain dehydrogenase/reductase family 9C member 7	protein-coding
peak1554	chr7	36554886	36555090	+	1	NA	intron (NM_001177506, intron 20 of 21)	(CA)n|Simple_repeat|Simple_repeat	84738	NR_046764	100874264	Hs.690994	NR_046764	ENSG00000230539	AOAH-IT1	-	AOAH intronic transcript 1	ncRNA
peak1135	chr21	10702469	10702637	+	1	NA	Intergenic	ALR/Alpha|Satellite|centr	288390	NM_199261	7179	Hs.122986	NM_199259	ENSG00000274391	TPTE	CT44|PTEN2	transmembrane phosphatase with tensin homology	protein-coding
peak1091	chr20	29829677	29831493	+	1	NA	Intergenic	Intergenic	-14882	NM_001037730	245929	Hs.580793	NM_001037730	ENSG00000215547	DEFB115	DEFB-15	defensin beta 115	protein-coding
peak833	chr19	4602330	4602841	+	1	NA	Intergenic	(TGGA)n|Simple_repeat|Simple_repeat	-36942	NM_152362	126282	Hs.465643	NM_152362	ENSG00000185361	TNFAIP8L1	TIPE1	TNF alpha induced protein 8 like 1	protein-coding
peak200	chr10	42393821	42397350	+	1	NA	Intergenic	HSATII|Satellite|Satellite	467908	NR_024380	441666	Hs.255729	NR_024380	ENSG00000215146	LOC441666	-	zinc finger protein 91 pseudogene	pseudo
peak1037	chr2	220501959	220502146	+	1	NA	intron (NM_001326559, intron 16 of 22)	(TG)n|Simple_repeat|Simple_repeat	9760	NM_005070	6508	Hs.1176	NM_005070	ENSG00000114923	SLC4A3	AE3|CAE3/BAE3|SLC2C	solute carrier family 4 member 3	protein-coding
peak836	chr19	5423752	5424037	+	1	NA	Intergenic	Intergenic	-31532	NM_181710	148066	Hs.126496	NM_181710	ENSG00000105428	ZNRF4	RNF204|SPERIZIN|Ssrzf1|spzn	zinc and ring finger 4	protein-coding
peak66	chr1	31172848	31172889	+	1	NA	Intergenic	(TCCA)n|Simple_repeat|Simple_repeat	-18751	NR_034182	100129196	Hs.659751	NR_034182	ENSG00000186056	MATN1-AS1	-	MATN1 antisense RNA 1	ncRNA
peak1811	chr9	116927856	116928225	+	1	NA	intron (NM_032888, intron 2 of 60)	(TCCA)n|Simple_repeat|Simple_repeat	10215	NM_032888	85301	Hs.494892	NM_032161	ENSG00000196739	COL27A1	STLS	collagen type XXVII alpha 1 chain	protein-coding
peak1367	chr4	49134413	49134565	+	1	NA	Intergenic	(CATTC)n|Satellite|Satellite	145830	NM_001286791	80157	Hs.479703	NM_025087	ENSG00000109182	CWH43	CWH43-C|PGAP2IP	cell wall biogenesis 43 C-terminal homolog	protein-coding
peak1861	chrY	13139140	13139765	+	1	NA	Intergenic	(CACTC)n|Simple_repeat|Simple_repeat	1393937	NR_033667	352887	Hs.546221	NR_033667	ENSG00000206159	GYG2P1	GYG2P	glycogenin 2 pseudogene 1	pseudo
peak1192	chr21	45024754	45024932	+	1	NA	intron (NM_007031, intron 7 of 8)	(CA)n|Simple_repeat|Simple_repeat	5027	NR_106718	102464825		NR_106718	ENSG00000278433	MIR6070	hsa-mir-6070	microRNA 6070	ncRNA
peak1862	chrY	13140062	13140662	+	1	NA	Intergenic	(CATTC)n|Simple_repeat|Simple_repeat	1393027	NR_033667	352887	Hs.546221	NR_033667	ENSG00000206159	GYG2P1	GYG2P	glycogenin 2 pseudogene 1	pseudo
peak290	chr11	2147796	2148081	+	1	NA	Intergenic	(TGGG)n|Simple_repeat|Simple_repeat	7501	NR_030158	619552		NR_030158	ENSG00000207805	MIR483	MIRN483|hsa-mir-483|mir-483	microRNA 483	ncRNA
peak1393	chr4	68266401	68266624	+	1	NA	Intergenic	ALR/Alpha|Satellite|centr	21206	NR_110747	101927237	Hs.435644	NR_110747	ENSG00000250075	LOC101927237	-	uncharacterized LOC101927237	ncRNA
peak1915	chrY	13686773	13686952	+	1	NA	Intergenic	(GAATG)n|Satellite|Satellite	846527	NR_033667	352887	Hs.546221	NR_033667	ENSG00000206159	GYG2P1	GYG2P	glycogenin 2 pseudogene 1	pseudo
peak1311	chr4	1574645	1574987	+	1	NA	Intergenic	(CA)n|Simple_repeat|Simple_repeat	110902	NM_001013622	152877	Hs.143314	NM_001013622	ENSG00000174137	FAM53A	DNTNP	family with sequence similarity 53 member A	protein-coding
peak773	chr18	108825	109015	+	1	NA	promoter-TSS (NR_033770)	promoter-TSS (NR_033770)	-145	NR_033770	727758	Hs.585843	NR_033770	ENSG00000263006	ROCK1P1	-	Rho associated coiled-coil containing protein kinase 1 pseudogene 1	pseudo
peak353	chr12	108681016	108681323	+	1	NA	TTS (NM_001142343)	TTS (NM_001142343)	33270	NM_001142345	1240	Hs.197143	NM_004072	ENSG00000174600	CMKLR1	CHEMERINR|ChemR23|DEZ|RVER1	chemerin chemokine-like receptor 1	protein-coding
peak728	chr17	21310374	21311173	+	1	NA	intron (NM_001194958, intron 1 of 2)	(TCCA)n|Simple_repeat|Simple_repeat	2325	NM_001194958	100134444	Hs.200629	NM_001194958	ENSG00000260458	KCNJ18	KIR2.6|TTPP2	potassium voltage-gated channel subfamily J member 18	protein-coding
peak1083	chr20	29805009	29811402	+	1	NA	Intergenic	(GAATG)n|Satellite|Satellite	-37262	NM_001037730	245929	Hs.580793	NM_001037730	ENSG00000215547	DEFB115	DEFB-15	defensin beta 115	protein-coding
peak1489	chr6	40318198	40318419	+	1	NA	intron (NR_038887, intron 1 of 2)	intron (NR_038887, intron 1 of 2)	5437	NR_038887	401260	Hs.654837	NM_001001705		LINC00951	-	long intergenic non-protein coding RNA 951	ncRNA
peak928	chr2	8808171	8808620	+	1	NA	Intergenic	(TGGA)n|Simple_repeat|Simple_repeat	13596	NR_110153	100506299	Hs.439031	NR_110153	ENSG00000235092	ID2-AS1	-	ID2 antisense RNA 1	ncRNA
peak1165	chr21	41521687	41521893	+	1	NA	intron (NM_001389, intron 16 of 32)	HAL1-2a_MD|LINE|L1	62568	NR_039917	100616148		NR_039917	ENSG00000263973	MIR4760	-	microRNA 4760	ncRNA
peak326	chr11	72351870	72352037	+	1	NA	intron (NM_001243784, intron 1 of 30)	intron (NM_001243784, intron 1 of 30)	1551	NM_001243784	5138	Hs.503163	NM_002599	ENSG00000186642	PDE2A	CGS-PDE|PDE2A1|PED2A4|cGSPDE	phosphodiesterase 2A	protein-coding
peak1070	chr20	1000150	1000317	+	1	NA	Intergenic	(TCCA)n|Simple_repeat|Simple_repeat	-17326	NM_001040007	343637	Hs.444980	NM_001029871	ENSG00000101282	RSPO4	C20orf182|CRISTIN4	R-spondin 4	protein-coding
peak1694	chr8	38360580	38360747	+	1	NA	Intergenic	(TG)n|Simple_repeat|Simple_repeat	25517	NM_001303531	389649	Hs.546586	NM_207412	ENSG00000196166	C8orf86	-	chromosome 8 open reading frame 86	protein-coding
peak1790	chr9	94473124	94473708	+	1	NA	Intergenic	(TG)n|Simple_repeat|Simple_repeat	-74789	NR_037489	100500902		NR_037489	ENSG00000283351	MIR3910-2	mir-3910-2	microRNA 3910-2	ncRNA
peak13	chr1	4124909	4125038	+	1	NA	Intergenic	(CTCA)n|Simple_repeat|Simple_repeat	-115933	NR_147024	105376672	Hs.435087	NR_147024	ENSG00000226374	LINC01345	-	long intergenic non-protein coding RNA 1345	ncRNA
peak912	chr2	1551801	1551981	+	1	NA	Intergenic	(CA)n|Simple_repeat|Simple_repeat	133711	NM_175722	7173	Hs.467554	NM_000547	ENSG00000115705	TPO	MSA|TDH2A|TPX	thyroid peroxidase	protein-coding
peak1190	chr21	44919660	44919970	+	1	NA	Intergenic	Intergenic	-20401	NR_136540	102724354	Hs.592161	NR_136540	ENSG00000280191	LINC01669	-	long intergenic non-protein coding RNA 1669	ncRNA
peak970	chr2	89856393	89861977	+	1	NA	Intergenic	(CATTC)n|Satellite|Satellite	747301	NR_039635	100616399		NR_039635	ENSG00000265510	MIR4436A	mir-4436a	microRNA 4436a	ncRNA
peak1640	chr7	152609447	152610076	+	1	NA	Intergenic	(TG)n|Simple_repeat|Simple_repeat	152927	NR_146948	57180	Hs.647117	NM_020445	ENSG00000133627	ACTR3B	ARP11|ARP3BETA	ARP3 actin related protein 3 homolog B	protein-coding
peak39	chr1	10721583	10721855	+	1	NA	intron (NM_001079843, intron 5 of 20)	(CA)n|Simple_repeat|Simple_repeat	135014	NM_017766	54897	Hs.439894	NM_017766	ENSG00000130940	CASZ1	CAS11|CST|SRG|ZNF693|dJ734G22.1	castor zinc finger 1	protein-coding
peak579	chr16	33892088	33895951	+	1	NA	Intergenic	HSATII|Satellite|Satellite	322175	NR_130772	104644205	Hs.742548	NR_130771		ENPP7P13	DUNQU1	ectonucleotide pyrophosphatase/phosphodiesterase 7 pseudogene 13	pseudo
peak177	chr10	39125173	39130651	+	1	NA	Intergenic	(GAATG)n|Satellite|Satellite	138185	NR_045000	399746	Hs.742607	NR_045000		ACTR3BP5	FKSG74	ACTR3B pseudogene 5	pseudo
peak1703	chr8	49086548	49086754	+	1	NA	Intergenic	(GTGTG)n|Simple_repeat|Simple_repeat	165656	NM_003350	7336	Hs.491695	NM_003350	ENSG00000169139	UBE2V2	DDVIT1|DDVit-1|EDAF-1|EDPF-1|EDPF1|MMS2|UEV-2|UEV2	ubiquitin conjugating enzyme E2 V2	protein-coding
peak799	chr18	56448985	56449210	+	1	NA	Intergenic	(TG)n|Simple_repeat|Simple_repeat	-32015	NR_146904	105372147	Hs.210837	NR_146904	ENSG00000267593	LINC01926	-	long intergenic non-protein coding RNA 1926	ncRNA
peak578	chr16	33889820	33891731	+	1	NA	Intergenic	HSATII|Satellite|Satellite	318931	NR_130772	104644205	Hs.742548	NR_130771		ENPP7P13	DUNQU1	ectonucleotide pyrophosphatase/phosphodiesterase 7 pseudogene 13	pseudo
peak741	chr17	42668449	42668553	+	1	NA	Intergenic	(TG)n|Simple_repeat|Simple_repeat	33689	NM_001466	2535	Hs.142912	NM_001466	ENSG00000180340	FZD2	Fz2|fz-2|fzE2|hFz2	frizzled class receptor 2	protein-coding
peak798	chr18	56179861	56180000	+	1	NA	intron (NM_052947, intron 10 of 12)	(TG)n|Simple_repeat|Simple_repeat	-61546	NR_039899	100616357		NR_039899	ENSG00000207778	MIR3591	-	microRNA 3591	ncRNA
peak1609	chr7	73012372	73012595	+	1	NA	intron (NM_032951, intron 8 of 16)	(TCCA)n|Simple_repeat|Simple_repeat	-19470	NM_012453	26608	Hs.647044	NM_012453	ENSG00000106638	TBL2	WBSCR13|WS-betaTRP	transducin beta like 2	protein-coding
peak1924	chrY	13802125	13802516	+	1	NA	Intergenic	Intergenic	731069	NR_033667	352887	Hs.546221	NR_033667	ENSG00000206159	GYG2P1	GYG2P	glycogenin 2 pseudogene 1	pseudo
peak1145	chr21	33157653	33157660	+	1	NA	Intergenic	(CCA)n|Simple_repeat|Simple_repeat	-53225	NM_001145445	57466	Hs.17255	NM_020706	ENSG00000156304	SCAF4	SFRS15|SRA4	SR-related CTD associated factor 4	protein-coding
peak202	chr10	42399343	42399579	+	1	NA	Intergenic	ALR/Alpha|Satellite|centr	464032	NR_024380	441666	Hs.255729	NR_024380	ENSG00000215146	LOC441666	-	zinc finger protein 91 pseudogene	pseudo
peak941	chr2	20759218	20759409	+	1	NA	Intergenic	(TGGA)n|Simple_repeat|Simple_repeat	32995	NR_046836	100874343	Hs.591546	NR_046836	ENSG00000231948	HS1BP3-IT1	-	HS1BP3 intronic transcript 1	ncRNA
peak861	chr19	18910588	18910858	+	1	NA	Intergenic	(TGGA)n|Simple_repeat|Simple_repeat	-8609	NM_000095	1311	Hs.1584	NM_000095	ENSG00000105664	COMP	EDM1|EPD1|MED|PSACH|THBS5|TSP5	cartilage oligomeric matrix protein	protein-coding
peak725	chr17	21260015	21260212	+	1	NA	Intergenic	(TCCA)n|Simple_repeat|Simple_repeat	-19586	NM_021012	3768	Hs.200629	NM_021012	ENSG00000184185	KCNJ12	IRK-2|IRK2|KCNJN1|Kir2.2|Kir2.2v|hIRK|hIRK1|hkir2.2x|kcnj12x	potassium voltage-gated channel subfamily J member 12	protein-coding
peak1619	chr7	101235621	101235730	+	1	NA	Intergenic	(TCCA)n|Simple_repeat|Simple_repeat	-23389	NR_103747	100506527	Hs.535863	NR_103747	ENSG00000233123	LINC01007	-	long intergenic non-protein coding RNA 1007	ncRNA
peak1687	chr8	22665683	22665833	+	1	NA	intron (NM_144962, intron 4 of 6)	(TCCA)n|Simple_repeat|Simple_repeat	-69727	NR_125433	101929237	Hs.677838	NR_125433	ENSG00000248738	LOC101929237	-	uncharacterized LOC101929237	ncRNA
peak593	chr16	34188540	34189075	+	1	NA	Intergenic	HSATII|Satellite|Satellite	215955	NR_002837	606551	Hs.646441	NR_002837		UBE2MP1	-	ubiquitin conjugating enzyme E2 M pseudogene 1	pseudo
peak413	chr13	36336417	36336678	+	1	NA	Intergenic	(CA)n|Simple_repeat|Simple_repeat	64683	NR_132115	100507114	Hs.236298	NR_132115	ENSG00000236036	LINC00445	-	long intergenic non-protein coding RNA 445	ncRNA
peak1394	chr4	109318555	109318766	+	1	NA	Intergenic	(CA)n|Simple_repeat|Simple_repeat	-159729	NR_134679	101929621	Hs.679455	NR_134679		LOC101929621	-	uncharacterized LOC101929621	ncRNA
peak969	chr2	89855292	89856002	+	1	NA	Intergenic	(CATTC)n|Satellite|Satellite	743763	NR_039635	100616399		NR_039635	ENSG00000265510	MIR4436A	mir-4436a	microRNA 4436a	ncRNA
peak1892	chrY	13659113	13659437	+	1	NA	Intergenic	(GAATG)n|Satellite|Satellite	874114	NR_033667	352887	Hs.546221	NR_033667	ENSG00000206159	GYG2P1	GYG2P	glycogenin 2 pseudogene 1	pseudo
peak727	chr17	21266425	21266700	+	1	NA	Intergenic	(TGGA)n|Simple_repeat|Simple_repeat	-13137	NM_021012	3768	Hs.200629	NM_021012	ENSG00000184185	KCNJ12	IRK-2|IRK2|KCNJN1|Kir2.2|Kir2.2v|hIRK|hIRK1|hkir2.2x|kcnj12x	potassium voltage-gated channel subfamily J member 12	protein-coding
peak135	chr10	1486703	1486878	+	1	NA	intron (NM_018702, intron 1 of 9)	intron (NM_018702, intron 1 of 9)	-82035	NR_033387	642394	Hs.568831	NM_001098830	ENSG00000205696	ADARB2-AS1	C10orf109|NCRNA00168	ADARB2 antisense RNA 1	ncRNA
peak731	chr17	22261444	22261742	+	1	NA	Intergenic	ALR/Alpha|Satellite|centr	239156	NM_001190452	100462977	Hs.740185	NM_001190452	ENSG00000256618	MTRNR2L1	HN1	MT-RNR2 like 1	protein-coding
peak871	chr19	27737927	27738100	+	1	NA	Intergenic	ALR/Alpha|Satellite|centr	-546326	NR_146734	101927151	Hs.567934	NR_110687	ENSG00000267575	LOC101927151	-	uncharacterized LOC101927151	ncRNA
peak698	chr16	86214707	86214725	+	1	NA	Intergenic	(CA)n|Simple_repeat|Simple_repeat	-15071	NR_103859	100506542	Hs.111902	NR_103859	ENSG00000269186	LINC01082	TCONS_00024492	long intergenic non-protein coding RNA 1082	ncRNA
peak1436	chr5	3727572	3728110	+	1	NA	Intergenic	(CA)n|Simple_repeat|Simple_repeat	131673	NM_024337	79192	Hs.424156	NM_024337	ENSG00000170549	IRX1	IRX-5|IRXA1	iroquois homeobox 1	protein-coding
peak1134	chr21	10702279	10702354	+	1	NA	Intergenic	ALR/Alpha|Satellite|centr	288627	NM_199261	7179	Hs.122986	NM_199259	ENSG00000274391	TPTE	CT44|PTEN2	transmembrane phosphatase with tensin homology	protein-coding
peak1551	chr7	30794070	30794107	+	1	NA	intron (NR_037598, intron 2 of 19)	(TCCA)n|Simple_repeat|Simple_repeat	2337	NM_001199219	11185	Hs.632629	NM_006774	ENSG00000241644	INMT	TEMT	indolethylamine N-methyltransferase	protein-coding
peak1829	chr9	136360617	136360926	+	1	NA	Intergenic	(TG)n|Simple_repeat|Simple_repeat	-16495	NM_001145099	11182	Hs.244378	NM_017585	ENSG00000160326	SLC2A6	GLUT6|GLUT9|HSA011372	solute carrier family 2 member 6	protein-coding
peak2009	chrY	28789061	28789516	+	1	NA	Intergenic	(GAATG)n|Simple_repeat|Simple_repeat	914651	NR_001524	114760	Hs.511777	NR_001524	ENSG00000231141	TTTY3	LINC00121|NCRNA00121|TTTY3A|TTY3	testis-specific transcript, Y-linked 3 (non-protein coding)	ncRNA
peak1663	chr7	158234094	158234394	+	1	NA	intron (NM_130842, intron 1 of 21)	(ATGGTG)n|Simple_repeat|Simple_repeat	91261	NR_030325	693180		NR_030325	ENSG00000207637	MIR595	MIRN595|hsa-mir-595	microRNA 595	ncRNA
peak1746	chr8	143629715	143629908	+	1	NA	Intergenic	(TGGA)n|Simple_repeat|Simple_repeat	66022	NM_015193	23237	Hs.40888	NM_015193	ENSG00000198576	ARC	Arg3.1|hArc	activity regulated cytoskeleton associated protein	protein-coding
peak374	chr12	123995505	123995672	+	1	NA	intron (NM_178314, intron 2 of 6)	(TG)n|Simple_repeat|Simple_repeat	9185	NM_001319244	353116	Hs.530315	NM_178314	ENSG00000188026	RILPL1	GOSPEL|RLP1	Rab interacting lysosomal protein like 1	protein-coding
peak1369	chr4	49139930	49140237	+	1	NA	Intergenic	(CATTC)n|Satellite|Satellite	151424	NM_001286791	80157	Hs.479703	NM_025087	ENSG00000109182	CWH43	CWH43-C|PGAP2IP	cell wall biogenesis 43 C-terminal homolog	protein-coding
peak1110	chr20	55614196	55614353	+	1	NA	Intergenic	(TGGA)n|Simple_repeat|Simple_repeat	-174478	NR_110631	102723590	Hs.667674	NR_110631		BMP7-AS1	-	BMP7 antisense RNA 1	ncRNA
peak1926	chrY	13804072	13804536	+	1	NA	Intergenic	(GAATG)n|Satellite|Satellite	729085	NR_033667	352887	Hs.546221	NR_033667	ENSG00000206159	GYG2P1	GYG2P	glycogenin 2 pseudogene 1	pseudo
peak313	chr11	64362611	64362806	+	1	NA	intron (NM_001276326, intron 4 of 9)	(TGGA)n|Simple_repeat|Simple_repeat	4426	NM_001276326	116085	Hs.174424	NM_144585	ENSG00000197891	SLC22A12	OAT4L|RST|URAT1	solute carrier family 22 member 12	protein-coding
peak1544	chr7	2530986	2531291	+	1	NA	Intergenic	(TCCA)n|Simple_repeat|Simple_repeat	-15121	NM_001291784	402635		NM_001291784		GRIFIN	-	galectin-related inter-fiber protein	protein-coding
peak1397	chr4	147207359	147207361	+	1	NA	intron (NR_133924, intron 7 of 9)	intron (NR_133924, intron 7 of 9)	71670	NM_001354631	345051	Hs.170876	NM_001354631	ENSG00000250673	REELD1	-	reeler domain containing 1	protein-coding
peak1921	chrY	13710957	13711267	+	1	NA	Intergenic	(GAATG)n|Satellite|Satellite	822277	NR_033667	352887	Hs.546221	NR_033667	ENSG00000206159	GYG2P1	GYG2P	glycogenin 2 pseudogene 1	pseudo
peak1843	chr9	138469995	138470060	+	1	NA	intron (NR_034016, intron 3 of 5)	(TCCA)n|Simple_repeat|Simple_repeat	3256	NR_109814	100130954	Hs.550769	NR_034016	ENSG00000237339	LINC01502	-	long intergenic non-protein coding RNA 1502	ncRNA
peak1040	chr2	233763614	233763847	+	1	NA	intron (NM_001114090, intron 3 of 12)	(TG)n|Simple_repeat|Simple_repeat	23240	NR_144372	389084	Hs.657509	NM_206895	ENSG00000182600	SNORC	ASCL830|C2orf82|UNQ830	secondary ossification center associated regulator of chondrocyte maturation	protein-coding
peak273	chr10	134228692	134229246	+	1	NA	intron (NM_138499, intron 2 of 2)	(CA)n|Simple_repeat|Simple_repeat	18267	NM_001098637	170394	Hs.527751	NM_138499	ENSG00000171813	PWWP2B	PWWP2|bA432J24.1|pp8607	PWWP domain containing 2B	protein-coding
peak427	chr13	112087145	112087355	+	1	NA	Intergenic	(TGGA)n|Simple_repeat|Simple_repeat	114259	NM_152324	121793	Hs.210677	NM_152324	ENSG00000153495	TEX29	C13orf16|bA474D23.1	testis expressed 29	protein-coding
peak857	chr19	17752517	17752872	+	1	NA	intron (NM_001080421, intron 19 of 41)	(TCCA)n|Simple_repeat|Simple_repeat	46314	NM_001080421	23025	Hs.164502	NM_001080421	ENSG00000130477	UNC13A	Munc13-1	unc-13 homolog A	protein-coding
peak1021	chr2	130517222	130517389	+	1	NA	Intergenic	(CA)n|Simple_repeat|Simple_repeat	117759	NR_149127	105373615		NR_149127		LINC02572	-	long intergenic non-protein coding RNA 2572	ncRNA
peak1506	chr6	159274042	159274403	+	1	NA	intron (NR_028496, intron 2 of 2)	(CA)n|Simple_repeat|Simple_repeat	4442	NR_028496	202459	Hs.487035	NM_145303	ENSG00000243775	OSTCP1	DC2L|OSTCL	oligosaccharyltransferase complex subunit pseudogene 1	pseudo
peak985	chr2	92275802	92276099	+	1	NA	Intergenic	ALR/Alpha|Satellite|centr	146791	NR_027714	440888	Hs.730239	NM_001032412		ACTR3BP2	FKSG73	ACTR3B pseudogene 2	pseudo
peak733	chr17	35117515	35117732	+	1	NA	Intergenic	(TG)n|Simple_repeat|Simple_repeat	159598	NM_024864	79922	Hs.194864	NM_024864	ENSG00000278619	MRM1	-	mitochondrial rRNA methyltransferase 1	protein-coding
peak1084	chr20	29811801	29813946	+	1	NA	Intergenic	(GAATG)n|Satellite|Satellite	-32594	NM_001037730	245929	Hs.580793	NM_001037730	ENSG00000215547	DEFB115	DEFB-15	defensin beta 115	protein-coding
peak571	chr16	33876652	33877559	+	1	NA	Intergenic	HSATII|Satellite|Satellite	305261	NR_130772	104644205	Hs.742548	NR_130771		ENPP7P13	DUNQU1	ectonucleotide pyrophosphatase/phosphodiesterase 7 pseudogene 13	pseudo
peak927	chr2	8766904	8767154	+	1	NA	Intergenic	(TG)n|Simple_repeat|Simple_repeat	-43107	NR_110257	101929567	Hs.634706	NR_110257	ENSG00000236008	LINC01814	-	long intergenic non-protein coding RNA 1814	ncRNA
peak1113	chr20	57319434	57319601	+	1	NA	Intergenic	(TGGA)n|Simple_repeat|Simple_repeat	-28964	NR_134566	105372695	Hs.128204	NR_134566		LOC105372695	-	uncharacterized LOC105372695	ncRNA
peak1950	chrY	13823065	13823366	+	1	NA	Intergenic	(GAATG)n|Satellite|Satellite	710174	NR_033667	352887	Hs.546221	NR_033667	ENSG00000206159	GYG2P1	GYG2P	glycogenin 2 pseudogene 1	pseudo
peak1	chr1	724093	727029	+	1	NA	Intergenic	(GAATG)n|Satellite|Satellite	-11493	NR_033908	100288069	Hs.527521	NR_033908		LOC100288069	-	uncharacterized LOC100288069	ncRNA
peak1869	chrY	13446505	13447014	+	1	NA	Intergenic	AluJb|SINE|Alu	1086630	NR_033667	352887	Hs.546221	NR_033667	ENSG00000206159	GYG2P1	GYG2P	glycogenin 2 pseudogene 1	pseudo
peak1823	chr9	132172556	132172856	+	1	NA	Intergenic	(CACCAT)n|Simple_repeat|Simple_repeat	73504	NR_120686	100506119	Hs.624047	NR_120685	ENSG00000233901	LINC01503	-	long intergenic non-protein coding RNA 1503	ncRNA
peak1023	chr2	131743384	131743571	+	1	NA	intron (NM_032995, intron 3 of 11)	(TG)n|Simple_repeat|Simple_repeat	68507	NM_032995	50649	Hs.469935	NM_015320	ENSG00000136002	ARHGEF4	ASEF|ASEF1|GEF4|STM6	Rho guanine nucleotide exchange factor 4	protein-coding
peak586	chr16	33975332	33975562	+	1	NA	Intergenic	ALR/Alpha|Satellite|centr	403603	NR_130772	104644205	Hs.742548	NR_130771		ENPP7P13	DUNQU1	ectonucleotide pyrophosphatase/phosphodiesterase 7 pseudogene 13	pseudo
peak180	chr10	39134583	39134991	+	1	NA	Intergenic	Intergenic	145060	NR_045000	399746	Hs.742607	NR_045000		ACTR3BP5	FKSG74	ACTR3B pseudogene 5	pseudo
peak547	chr16	16265551	16265751	+	1	NA	intron (NM_001351800, intron 21 of 30)	(TGGA)n|Simple_repeat|Simple_repeat	51677	NM_001351800	368	Hs.442182	NM_001171	ENSG00000091262	ABCC6	ABC34|ARA|EST349056|GACI2|MLP1|MOAT-E|MOATE|MRP6|PXE|PXE1|URG7	ATP binding cassette subfamily C member 6	protein-coding
peak926	chr2	8736960	8737479	+	1	NA	Intergenic	(TG)n|Simple_repeat|Simple_repeat	-13297	NR_110257	101929567	Hs.634706	NR_110257	ENSG00000236008	LINC01814	-	long intergenic non-protein coding RNA 1814	ncRNA
peak1055	chr2	238474041	238474189	+	1	NA	Intergenic	(CA)n|Simple_repeat|Simple_repeat	-1102	NM_015893	51052	Hs.247710	NM_015893	ENSG00000071677	PRLH	PRH|PRRP	prolactin releasing hormone	protein-coding
peak528	chr15	98545335	98546050	+	1	NA	promoter-TSS (NR_146563)	promoter-TSS (NR_146563)	-576	NR_146565	105371008		NR_146563		LINC02251	-	long intergenic non-protein coding RNA 2251	ncRNA
peak452	chr14	69736007	69736472	+	1	NA	intron (NM_001168368, intron 1 of 14)	(TG)n|Simple_repeat|Simple_repeat	9558	NM_001168368	57452	Hs.21035	NM_020692	ENSG00000100626	GALNT16	GALNACT16|GALNTL1|GalNAc-T16	polypeptide N-acetylgalactosaminyltransferase 16	protein-coding
peak1866	chrY	13143673	13143966	+	1	NA	Intergenic	(CATTC)n|Simple_repeat|Simple_repeat	1389570	NR_033667	352887	Hs.546221	NR_033667	ENSG00000206159	GYG2P1	GYG2P	glycogenin 2 pseudogene 1	pseudo
peak1648	chr7	157092167	157092465	+	1	NA	Intergenic	(GTGTG)n|Simple_repeat|Simple_repeat	-37394	NM_005494	10049	Hs.490745	NM_005494	ENSG00000105993	DNAJB6	DJ4|DnaJ|HHDJ1|HSJ-2|HSJ2|LGMD1D|LGMD1E|MRJ|MSJ-1	DnaJ heat shock protein family (Hsp40) member B6	protein-coding
peak1314	chr4	2448624	2448772	+	1	NA	intron (NM_001193282, intron 6 of 15)	(TGGA)n|Simple_repeat|Simple_repeat	-22097	NM_001185010	6047	Hs.66394	NM_002938	ENSG00000063978	RNF4	RES4-26|SLX5|SNURF	ring finger protein 4	protein-coding
peak768	chr17	79398373	79399160	+	1	NA	intron (NM_001291324, intron 1 of 27)	(GTGTG)n|Simple_repeat|Simple_repeat	19448	NR_036152	100422944		NR_036152	ENSG00000266189	MIR3186	mir-3186	microRNA 3186	ncRNA
peak955	chr2	71804487	71804587	+	1	NA	intron (NM_001130455, intron 30 of 54)	(CA)n|Simple_repeat|Simple_repeat	110705	NM_001130985	8291	Hs.252180	NM_003494	ENSG00000135636	DYSF	FER1L1|LGMD2B|MMD1	dysferlin	protein-coding
peak1315	chr4	3568973	3569239	+	1	NA	Intergenic	(CA)n|Simple_repeat|Simple_repeat	-9490	NR_040045	285492	Hs.145563	NM_173661		LINC00955	-	long intergenic non-protein coding RNA 955	ncRNA
peak1406	chr4	187081171	187081482	+	1	NA	intron (NM_001006655, intron 8 of 13)	(CA)n|Simple_repeat|Simple_repeat	15331	NM_015398	25854	Hs.744961	NM_015398	ENSG00000109794	FAM149A	MST119|MSTP119	family with sequence similarity 149 member A	protein-coding
peak97	chr1	154686610	154686819	+	1	NA	intron (NM_002249, intron 6 of 7)	(TG)n|Simple_repeat|Simple_repeat	-86258	NM_001025107	103	Hs.12341	NM_001111	ENSG00000160710	ADAR	ADAR1|AGS6|DRADA|DSH|DSRAD|G1P1|IFI-4|IFI4|K88DSRBP|P136	adenosine deaminase, RNA specific	protein-coding
peak1949	chrY	13822491	13822785	+	1	NA	Intergenic	(GAATG)n|Satellite|Satellite	710751	NR_033667	352887	Hs.546221	NR_033667	ENSG00000206159	GYG2P1	GYG2P	glycogenin 2 pseudogene 1	pseudo
peak369	chr12	117907795	117908046	+	1	NA	intron (NM_173598, intron 18 of 19)	(TCCA)n|Simple_repeat|Simple_repeat	-108313	NM_001204218	4842	Hs.654410	NM_000620	ENSG00000089250	NOS1	IHPS1|N-NOS|NC-NOS|NOS|bNOS|nNOS	nitric oxide synthase 1	protein-coding
peak1827	chr9	135882245	135882354	+	1	NA	Intergenic	(TGGA)n|Simple_repeat|Simple_repeat	-13518	NR_132980	106635683		NR_132980		SNORD141A	-	small nucleolar RNA, C/D box 141A	snoRNA
peak800	chr18	60758590	60758722	+	1	NA	Intergenic	(TG)n|Simple_repeat|Simple_repeat	227957	NM_000657	596	Hs.150749	NM_000633	ENSG00000171791	BCL2	Bcl-2|PPP1R50	BCL2, apoptosis regulator	protein-coding
peak1146	chr21	33381240	33381468	+	1	NA	Intergenic	(TGGA)n|Simple_repeat|Simple_repeat	77254	NR_038033	100551499	Hs.224449	NR_038033		LINC00159	C21orf44|NCRNA00159	long intergenic non-protein coding RNA 159	ncRNA
peak421	chr13	109945606	109945811	+	1	NA	Intergenic	(CA)n|Simple_repeat|Simple_repeat	-107335	NR_126361	104326054	Hs.569298	NR_126361	ENSG00000229792	LINC00399	TCONS_00021596	long intergenic non-protein coding RNA 399	ncRNA
peak264	chr10	130614624	130614688	+	1	NA	Intergenic	(TGGA)n|Simple_repeat|Simple_repeat	-96441	NR_148990	728327	Hs.454452	NR_148990	ENSG00000224190	LOC728327	-	uncharacterized LOC728327	ncRNA
peak580	chr16	33896045	33900888	+	1	NA	Intergenic	HSATII|Satellite|Satellite	326622	NR_130772	104644205	Hs.742548	NR_130771		ENPP7P13	DUNQU1	ectonucleotide pyrophosphatase/phosphodiesterase 7 pseudogene 13	pseudo
peak876	chr19	30033472	30033581	+	1	NA	intron (NM_001146339, intron 4 of 4)	intron (NM_001146339, intron 4 of 4)	16035	NM_001146339	342865	Hs.451618	NM_001146339	ENSG00000187135	VSTM2B	-	V-set and transmembrane domain containing 2B	protein-coding
peak350	chr12	104779428	104779562	+	1	NA	Intergenic	HAL1-2a_MD|LINE|L1	-71197	NM_018413	50515	Hs.17569	NM_018413	ENSG00000171310	CHST11	C4ST|C4ST-1|C4ST1|HSA269537	carbohydrate sulfotransferase 11	protein-coding
peak1745	chr8	143366725	143366837	+	1	NA	intron (NM_001291931, intron 8 of 10)	(TGGA)n|Simple_repeat|Simple_repeat	87064	NR_024378	619434	Hs.393308	NR_024378	ENSG00000254008	LINC00051	C8orf43|NCRNA00051	long intergenic non-protein coding RNA 51	ncRNA
peak678	chr16	80750629	80750783	+	1	NA	intron (NM_152342, intron 1 of 6)	intron (NM_152342, intron 1 of 6)	87469	NM_152342	124359	Hs.60257	NM_152342	ENSG00000166446	CDYL2	PCCP1	chromodomain Y like 2	protein-coding
peak2006	chrY	28787154	28787744	+	1	NA	Intergenic	(GAATG)n|Satellite|Satellite	912812	NR_001524	114760	Hs.511777	NR_001524	ENSG00000231141	TTTY3	LINC00121|NCRNA00121|TTTY3A|TTY3	testis-specific transcript, Y-linked 3 (non-protein coding)	ncRNA
peak1572	chr7	57553144	57553923	+	1	NA	Intergenic	(GAATG)n|Simple_repeat|Simple_repeat	43650	NM_001159279	441234	Hs.533121	NM_001159279	ENSG00000182111	ZNF716	-	zinc finger protein 716	protein-coding
peak1226	chr22	44139880	44140056	+	1	NA	intron (NM_198856, intron 4 of 29)	(TGGA)n|Simple_repeat|Simple_repeat	68249	NM_022785	64800	Hs.658996	NM_022785	ENSG00000186976	EFCAB6	DJBP|HSCBCIP1|dJ185D5.1	EF-hand calcium binding domain 6	protein-coding
peak11	chr1	3785165	3785284	+	1	NA	intron (NM_001282669, intron 4 of 6)	(CACAC)n|Simple_repeat|Simple_repeat	11393	NR_135151	1677	Hs.133089	NM_004402	ENSG00000169598	DFFB	CAD|CPAN|DFF-40|DFF2|DFF40	DNA fragmentation factor subunit beta	protein-coding
peak667	chr16	57441766	57442215	+	1	NA	intron (NM_002987, intron 1 of 3)	(TCCA)n|Simple_repeat|Simple_repeat	3311	NM_002987	6361	Hs.546294	NM_002987	ENSG00000102970	CCL17	A-152E5.3|ABCD-2|SCYA17|TARC	C-C motif chemokine ligand 17	protein-coding
peak1774	chr9	91588779	91589030	+	1	NA	Intergenic	(CA)n|Simple_repeat|Simple_repeat	-16874	NM_001142413	286223	Hs.585118	NM_001001938	ENSG00000186354	C9orf47	C9orf108|bA791O21.3	chromosome 9 open reading frame 47	protein-coding
peak726	chr17	21266050	21266367	+	1	NA	Intergenic	Intergenic	-13491	NM_021012	3768	Hs.200629	NM_021012	ENSG00000184185	KCNJ12	IRK-2|IRK2|KCNJN1|Kir2.2|Kir2.2v|hIRK|hIRK1|hkir2.2x|kcnj12x	potassium voltage-gated channel subfamily J member 12	protein-coding
peak738	chr17	41646078	41646281	+	1	NA	Intergenic	(TG)n|Simple_repeat|Simple_repeat	-22379	NM_001261437	2118	Hs.434059	NM_001986	ENSG00000175832	ETV4	E1A-F|E1AF|PEA3|PEAS3	ETS variant 4	protein-coding
peak1840	chr9	137983282	137983781	+	1	NA	intron (NM_001282611, intron 2 of 5)	(CA)n|Simple_repeat|Simple_repeat	4017	NM_001282611	10439	Hs.522484	NM_006334	ENSG00000130558	OLFM1	AMY|NOE1|NOELIN1|OlfA	olfactomedin 1	protein-coding
peak1076	chr20	23640662	23640732	+	1	NA	Intergenic	(CA)n|Simple_repeat|Simple_repeat	-22012	NM_001288614	1471	Hs.304682	NM_000099	ENSG00000101439	CST3	ARMD11|HEL-S-2	cystatin C	protein-coding
peak1272	chr22	50038838	50039201	+	1	NA	intron (NM_001289922, intron 1 of 5)	(TGGA)n|Simple_repeat|Simple_repeat	12171	NR_110523	348645	Hs.133159	NM_198851	ENSG00000188511	C22orf34	-	chromosome 22 open reading frame 34	protein-coding
peak254	chr10	124484227	124484999	+	1	NA	Intergenic	(CA)n|Simple_repeat|Simple_repeat	-25272	NM_001010912	399814	Hs.363649	NM_001010912	ENSG00000183559	C10orf120	bA318C4.1	chromosome 10 open reading frame 120	protein-coding
peak781	chr18	18511376	18511715	+	1	NA	Intergenic	ALR/Alpha|Satellite|centr	180267	NM_005406	6093	Hs.306307	NM_005406	ENSG00000067900	ROCK1	P160ROCK|ROCK-I	Rho associated coiled-coil containing protein kinase 1	protein-coding
peak563	chr16	31706020	31706153	+	1	NA	Intergenic	(CA)n|Simple_repeat|Simple_repeat	-5848	NR_024034	100132341	Hs.715792	NM_024048	ENSG00000131797	CLUHP3	C16orf67|KIAA0664L3|KIAA0664P3|URLC3	clustered mitochondria homolog pseudogene 3	pseudo
peak783	chr18	18512844	18513425	+	1	NA	Intergenic	ALR/Alpha|Satellite|centr	178678	NM_005406	6093	Hs.306307	NM_005406	ENSG00000067900	ROCK1	P160ROCK|ROCK-I	Rho associated coiled-coil containing protein kinase 1	protein-coding
peak121	chr1	228918127	228918338	+	1	NA	Intergenic	(TG)n|Simple_repeat|Simple_repeat	47408	NM_021205	58480	Hs.647774	NM_021205	ENSG00000116574	RHOU	ARHU|CDC42L1|G28K|WRCH1|hG28K	ras homolog family member U	protein-coding
peak1358	chr4	49113159	49113552	+	1	NA	Intergenic	(CATTC)n|Satellite|Satellite	124696	NM_001286791	80157	Hs.479703	NM_025087	ENSG00000109182	CWH43	CWH43-C|PGAP2IP	cell wall biogenesis 43 C-terminal homolog	protein-coding
peak1858	chrX	152778072	152778177	+	1	NA	Intergenic	Intergenic	-17141	NR_073156	55559	Hs.170835	NM_017518	ENSG00000213397	HAUS7	UCHL5IP|UIP1	HAUS augmin like complex subunit 7	protein-coding
peak802	chr18	60770451	60770628	+	1	NA	Intergenic	(GTGTG)n|Simple_repeat|Simple_repeat	216074	NM_000657	596	Hs.150749	NM_000633	ENSG00000171791	BCL2	Bcl-2|PPP1R50	BCL2, apoptosis regulator	protein-coding
peak630	chr16	46415219	46415740	+	1	NA	Intergenic	HSATII|Satellite|Satellite	187530	NR_026556	124149	Hs.97414	NM_001004299		ANKRD26P1	-	ankyrin repeat domain 26 pseudogene 1	pseudo
peak216	chr10	42599206	42601551	+	1	NA	Intergenic	HSATII|Satellite|Satellite	263115	NR_024380	441666	Hs.255729	NR_024380	ENSG00000215146	LOC441666	-	zinc finger protein 91 pseudogene	pseudo
peak935	chr2	11090057	11090144	+	1	NA	Intergenic	(TGGA)n|Simple_repeat|Simple_repeat	38037	NM_002236	3754	Hs.23735	NM_002236	ENSG00000162975	KCNF1	IK8|KCNF|KV5.1|kH1	potassium voltage-gated channel modifier subfamily F member 1	protein-coding
peak53	chr1	22557690	22557947	+	1	NA	Intergenic	(TCCA)n|Simple_repeat|Simple_repeat	-34914	NR_039613	100616433		NR_039613	ENSG00000266564	MIR4418	-	microRNA 4418	ncRNA
peak552	chr16	23236485	23236805	+	1	NA	Intergenic	(TCCA)n|Simple_repeat|Simple_repeat	42605	NM_001039	6340	Hs.371727	NM_001039	ENSG00000166828	SCNN1G	BESC3|ENaCg|ENaCgamma|PHA1|SCNEG	sodium channel epithelial 1 gamma subunit	protein-coding
peak330	chr11	115017544	115017688	+	1	NA	Intergenic	(TG)n|Simple_repeat|Simple_repeat	-186680	NR_135108	105369509	Hs.736064	NR_135108		LOC105369509	-	uncharacterized LOC105369509	ncRNA
peak1613	chr7	94833954	94834181	+	1	NA	intron (NM_001166160, intron 7 of 19)	(CA)n|Simple_repeat|Simple_repeat	119951	NM_000446	5444	Hs.370995	NM_000446	ENSG00000005421	PON1	ESA|MVCD5|PON	paraoxonase 1	protein-coding
peak134	chr10	1486229	1486533	+	1	NA	intron (NM_018702, intron 1 of 9)	(TCCA)n|Simple_repeat|Simple_repeat	-82444	NR_033387	642394	Hs.568831	NM_001098830	ENSG00000205696	ADARB2-AS1	C10orf109|NCRNA00168	ADARB2 antisense RNA 1	ncRNA
peak1702	chr8	48676265	48676756	+	1	NA	Intergenic	(GTGTG)n|Simple_repeat|Simple_repeat	-25784	NM_005195	1052	Hs.440829	NM_005195	ENSG00000221869	CEBPD	C/EBP-delta|CELF|CRP3|NF-IL6-beta	CCAAT enhancer binding protein delta	protein-coding
peak538	chr16	4276480	4276770	+	1	NA	intron (NM_001323667, intron 1 of 6)	(TGGA)n|Simple_repeat|Simple_repeat	15456	NM_001098814	6345	Hs.10041	NM_001098814	ENSG00000185739	SRL	SAR	sarcalumenin	protein-coding
peak1214	chr22	27618251	27618509	+	1	NA	intron (NM_001350812, intron 2 of 2)	(TGGA)n|Simple_repeat|Simple_repeat	2308	NM_001350812	105372978		NM_001350812		LINC01638	-	long intergenic non-protein coding RNA 1638	protein-coding
peak880	chr19	31696910	31697078	+	1	NA	intron (NR_138036, intron 2 of 4)	(TGGA)n|Simple_repeat|Simple_repeat	38578	NR_147209	107985312	Hs.211053	NR_147209	ENSG00000267777	LINC01791	-	long intergenic non-protein coding RNA 1791	ncRNA
peak891	chr19	35789774	35789909	+	1	NA	intron (NM_080600, intron 4 of 11)	(CA)n|Simple_repeat|Simple_repeat	6852	NM_002361	4099	Hs.643440	NM_002361	ENSG00000105695	MAG	GMA|S-MAG|SIGLEC-4A|SIGLEC4A|SPG75	myelin associated glycoprotein	protein-coding
peak1756	chr9	38629020	38629402	+	1	NA	Intergenic	Intergenic	8126	NR_027294	158228	Hs.632652	NR_027294		FAM201A	C9orf122	family with sequence similarity 201 member A	ncRNA
peak1194	chr21	45378885	45379104	+	1	NA	intron (NM_001037553, intron 1 of 8)	(TG)n|Simple_repeat|Simple_repeat	33715	NM_001037553	56894	Hs.248785	NM_020132	ENSG00000160216	AGPAT3	LPAAT-GAMMA1|LPAAT3	1-acylglycerol-3-phosphate O-acyltransferase 3	protein-coding
peak497	chr14	106156165	106156534	+	1	NA	Intergenic	(CA)n|Simple_repeat|Simple_repeat	-17205	NR_046211	2003	Hs.744419	NR_046211		ELK2AP	ELK2|ELK2.1|ELK2P1	ELK2A, member of ETS oncogene family, pseudogene	pseudo
peak1996	chrY	13864396	13864615	+	1	NA	Intergenic	(GAATG)n|Satellite|Satellite	668884	NR_033667	352887	Hs.546221	NR_033667	ENSG00000206159	GYG2P1	GYG2P	glycogenin 2 pseudogene 1	pseudo
peak1918	chrY	13705375	13705664	+	1	NA	Intergenic	(GAATG)n|Satellite|Satellite	827870	NR_033667	352887	Hs.546221	NR_033667	ENSG00000206159	GYG2P1	GYG2P	glycogenin 2 pseudogene 1	pseudo
peak151	chr10	18841550	18850040	+	1	NA	intron (NM_182543, intron 8 of 10)	(GAATG)n|Satellite|Satellite	94771	NM_001351115	221078	Hs.396175	NM_182543	ENSG00000241058	NSUN6	4933414E04Rik|ARL5B-AS1|NOPD1	NOP2/Sun RNA methyltransferase family member 6	protein-coding
peak1628	chr7	135399884	135400276	+	1	NA	intron (NM_012450, intron 2 of 15)	(TG)n|Simple_repeat|Simple_repeat	12872	NM_001318192	26266	Hs.490241	NM_012450	ENSG00000164707	SLC13A4	NAS2|SUT-1|SUT1	solute carrier family 13 member 4	protein-coding
peak494	chr14	106126614	106126809	+	1	NA	Intergenic	(CACAT)n|Simple_repeat|Simple_repeat	12433	NR_046211	2003	Hs.744419	NR_046211		ELK2AP	ELK2|ELK2.1|ELK2P1	ELK2A, member of ETS oncogene family, pseudogene	pseudo
peak1553	chr7	31117001	31117473	+	1	NA	intron (NM_001118, intron 3 of 15)	(TG)n|Simple_repeat|Simple_repeat	25161	NM_001199636	117	Hs.377783	NM_001118	ENSG00000078549	ADCYAP1R1	PAC1|PAC1R|PACAPR|PACAPRI	ADCYAP receptor type I	protein-coding
peak1631	chr7	148027301	148027494	+	1	NA	intron (NR_036093, intron 3 of 3)	(TGGA)n|Simple_repeat|Simple_repeat	-260260	NM_145304	202865	Hs.352212	NM_145304	ENSG00000170279	C7orf33	-	chromosome 7 open reading frame 33	protein-coding
peak469	chr14	97468715	97468864	+	1	NA	Intergenic	(TCCA)n|Simple_repeat|Simple_repeat	58873	NR_104113	145249	Hs.592323	NR_104113	ENSG00000225163	LINC00618	C14orf63	long intergenic non-protein coding RNA 618	ncRNA
peak1776	chr9	91984794	91985255	+	1	NA	intron (NM_001142287, intron 18 of 20)	(TG)n|Simple_repeat|Simple_repeat	51258	NM_001282690	79048	Hs.59804	NM_024077	ENSG00000187742	SECISBP2	SBP2	SECIS binding protein 2	protein-coding
peak1615	chr7	100178093	100178345	+	1	NA	intron (NM_001289934, intron 4 of 17)	(CA)n|Simple_repeat|Simple_repeat	5592	NM_001289934	4034	Hs.125742	NM_002319	ENSG00000077454	LRCH4	LRN|LRRN1|LRRN4|PP14183	leucine rich repeats and calponin homology domain containing 4	protein-coding
peak1920	chrY	13706567	13706849	+	1	NA	Intergenic	(GAATG)n|Satellite|Satellite	826681	NR_033667	352887	Hs.546221	NR_033667	ENSG00000206159	GYG2P1	GYG2P	glycogenin 2 pseudogene 1	pseudo
peak843	chr19	8172274	8172847	+	1	NA	intron (NM_032447, intron 37 of 63)	(TGGA)n|Simple_repeat|Simple_repeat	41193	NM_001321431	84467	Hs.370362	NM_032447	ENSG00000142449	FBN3	-	fibrillin 3	protein-coding
peak1445	chr5	11310988	11311271	+	1	NA	intron (NM_001288715, intron 8 of 20)	(CA)n|Simple_repeat|Simple_repeat	277900	NM_001288715	1501	Hs.314543	NM_001332	ENSG00000169862	CTNND2	GT24|NPRAP	catenin delta 2	protein-coding
peak631	chr16	46416737	46417404	+	1	NA	Intergenic	HSATII|Satellite|Satellite	185939	NR_026556	124149	Hs.97414	NM_001004299		ANKRD26P1	-	ankyrin repeat domain 26 pseudogene 1	pseudo
peak1233	chr22	45029388	45029643	+	1	NA	Intergenic	(TGGA)n|Simple_repeat|Simple_repeat	-8216	NR_044991	414351	Hs.572878	NR_044991		LINC00229	C22orf10|NCRNA00229|dJ474I12.C22.2	long intergenic non-protein coding RNA 229	ncRNA
peak1452	chr5	68260725	68261917	+	1	NA	Intergenic	(CA)n|Simple_repeat|Simple_repeat	64433	NR_130778	101928885	Hs.630474	NR_130778		LINC02198	-	long intergenic non-protein coding RNA 2198	ncRNA
peak370	chr12	117946524	117946747	+	1	NA	intron (NM_173598, intron 14 of 19)	(TGGA)n|Simple_repeat|Simple_repeat	-147028	NM_001204218	4842	Hs.654410	NM_000620	ENSG00000089250	NOS1	IHPS1|N-NOS|NC-NOS|NOS|bNOS|nNOS	nitric oxide synthase 1	protein-coding
peak1177	chr21	43859777	43859993	+	1	NA	intron (NM_001001895, intron 10 of 13)	(CA)n|Simple_repeat|Simple_repeat	35914	NM_018961	53347	Hs.473912	NM_018961	ENSG00000160185	UBASH3A	CLIP4|STS-2|TULA|TULA-1	ubiquitin associated and SH3 domain containing A	protein-coding
peak808	chr18	74679252	74679752	+	1	NA	intron (NM_001306089, intron 30 of 30)	(ATGTG)n|Simple_repeat|Simple_repeat	49553	NM_001025090	4155	Hs.551713	NM_002385	ENSG00000197971	MBP	-	myelin basic protein	protein-coding
peak1786	chr9	93603267	93603527	+	1	NA	intron (NM_001174167, intron 1 of 13)	(TG)n|Simple_repeat|Simple_repeat	13695	NM_001174167	6850	Hs.371720	NM_003177	ENSG00000165025	SYK	p72-Syk	spleen associated tyrosine kinase	protein-coding
peak714	chr17	94932	95154	+	1	NA	intron (NM_001190411, intron 6 of 8)	(TG)n|Simple_repeat|Simple_repeat	-58001	NR_104420	100506371		NR_104420		LINC02091	-	long intergenic non-protein coding RNA 2091	ncRNA
peak628	chr16	46413201	46413468	+	1	NA	Intergenic	HSATII|Satellite|Satellite	189675	NR_026556	124149	Hs.97414	NM_001004299		ANKRD26P1	-	ankyrin repeat domain 26 pseudogene 1	pseudo
peak1516	chr6	166207618	166207836	+	1	NA	Intergenic	(CA)n|Simple_repeat|Simple_repeat	-132139	NM_001130690	10846	Hs.348762	NM_006661	ENSG00000112541	PDE10A	ADSD2|HSPDE10A|IOLOD|LINC00473|PDE10A19	phosphodiesterase 10A	protein-coding
peak2010	chrY	28798240	28798421	+	1	NA	Intergenic	(GAATG)n|Satellite|Satellite	923693	NR_001524	114760	Hs.511777	NR_001524	ENSG00000231141	TTTY3	LINC00121|NCRNA00121|TTTY3A|TTY3	testis-specific transcript, Y-linked 3 (non-protein coding)	ncRNA
peak1224	chr22	43491709	43491879	+	1	NA	Intergenic	(TG)n|Simple_repeat|Simple_repeat	-6360	NM_012263	25809	Hs.660298	NM_012263	ENSG00000100271	TTLL1	C22orf7|HS323M22B	tubulin tyrosine ligase like 1	protein-coding
peak162	chr10	38868928	38882530	+	1	NA	Intergenic	HSATII|Satellite|Satellite	-113998	NR_045000	399746	Hs.742607	NR_045000		ACTR3BP5	FKSG74	ACTR3B pseudogene 5	pseudo
peak1038	chr2	223636782	223636930	+	1	NA	Intergenic	(TG)n|Simple_repeat|Simple_repeat	-88796	NM_203372	2181	Hs.655772	NM_004457	ENSG00000123983	ACSL3	ACS3|FACL3|LACS 3|LACS3|PRO2194	acyl-CoA synthetase long chain family member 3	protein-coding
peak1220	chr22	36014754	36014939	+	1	NA	intron (NM_203377, intron 1 of 3)	(TCCA)n|Simple_repeat|Simple_repeat	-1291	NM_203378	4151	Hs.517586	NM_005368	ENSG00000198125	MB	PVALB|myoglobgin	myoglobin	protein-coding
peak1053	chr2	238366272	238366496	+	1	NA	Intergenic	(TGGG)n|Simple_repeat|Simple_repeat	-28669	NM_001281474	79083	Hs.102406	NM_024101	ENSG00000115648	MLPH	SLAC2-A	melanophilin	protein-coding
peak1968	chrY	13840803	13841605	+	1	NA	Intergenic	(GAATG)n|Satellite|Satellite	692185	NR_033667	352887	Hs.546221	NR_033667	ENSG00000206159	GYG2P1	GYG2P	glycogenin 2 pseudogene 1	pseudo
peak1704	chr8	49538723	49538878	+	1	NA	intron (NR_105002, intron 2 of 3)	(TG)n|Simple_repeat|Simple_repeat	5837	NR_105004	101929217	Hs.547790	NR_105004	ENSG00000253455	LOC101929217	-	uncharacterized LOC101929217	ncRNA
peak498	chr14	106199950	106200294	+	1	NA	Intergenic	(CACAT)n|Simple_repeat|Simple_repeat	-60978	NR_046211	2003	Hs.744419	NR_046211		ELK2AP	ELK2|ELK2.1|ELK2P1	ELK2A, member of ETS oncogene family, pseudogene	pseudo
peak258	chr10	125730603	125730784	+	1	NA	Intergenic	(CA)n|Simple_repeat|Simple_repeat	-79193	NM_198148	119587	Hs.656887	NM_198148	ENSG00000121898	CPXM2	CPX2|UNQ676	carboxypeptidase X, M14 family member 2	protein-coding
peak1936	chrY	13812546	13813016	+	1	NA	Intergenic	(GAATG)n|Satellite|Satellite	720608	NR_033667	352887	Hs.546221	NR_033667	ENSG00000206159	GYG2P1	GYG2P	glycogenin 2 pseudogene 1	pseudo
peak967	chr2	89853445	89854366	+	1	NA	Intergenic	(CATTC)n|Satellite|Satellite	742021	NR_039635	100616399		NR_039635	ENSG00000265510	MIR4436A	mir-4436a	microRNA 4436a	ncRNA
peak1335	chr4	7623224	7623341	+	1	NA	intron (NM_020777, intron 3 of 26)	(TG)n|Simple_repeat|Simple_repeat	-132535	NR_026892	84740	Hs.663029	NM_032654	ENSG00000272620	AFAP1-AS1	AFAP1-AS|AFAP1AS	AFAP1 antisense RNA 1	ncRNA
peak1363	chr4	49125939	49125990	+	1	NA	Intergenic	(CATTC)n|Satellite|Satellite	137305	NM_001286791	80157	Hs.479703	NM_025087	ENSG00000109182	CWH43	CWH43-C|PGAP2IP	cell wall biogenesis 43 C-terminal homolog	protein-coding
peak1766	chr9	86820997	86821190	+	1	NA	Intergenic	(TG)n|Simple_repeat|Simple_repeat	134601	NR_037638	64078	Hs.535966	NM_022127	ENSG00000197506	SLC28A3	CNT3	solute carrier family 28 member 3	protein-coding
peak1343	chr4	8235789	8236023	+	1	NA	intron (NR_134639, intron 12 of 14)	(TCCA)n|Simple_repeat|Simple_repeat	34935	NM_001318480	54436	Hs.479116	NM_018986	ENSG00000125089	SH3TC1	-	SH3 domain and tetratricopeptide repeats 1	protein-coding
peak1360	chr4	49115273	49116299	+	1	NA	Intergenic	(CATTC)n|Satellite|Satellite	127127	NM_001286791	80157	Hs.479703	NM_025087	ENSG00000109182	CWH43	CWH43-C|PGAP2IP	cell wall biogenesis 43 C-terminal homolog	protein-coding
peak703	chr16	87232976	87233169	+	1	NA	Intergenic	(CAA)n|Simple_repeat|Simple_repeat	-12649	NR_110939	101928708	Hs.585717	NR_110939	ENSG00000261095	LOC101928708	-	uncharacterized LOC101928708	ncRNA
peak1643	chr7	154999749	154999934	+	1	NA	Intergenic	(TG)n|Simple_repeat|Simple_repeat	-89641	NM_005542	3638	Hs.520819	NM_005542	ENSG00000186480	INSIG1	CL6	insulin induced gene 1	protein-coding
peak128	chr1	244162159	244162325	+	1	NA	intron (NR_033883, intron 2 of 11)	(CA)n|Simple_repeat|Simple_repeat	-49999	NM_001278196	10472	Hs.69997	NM_006352	ENSG00000179456	ZBTB18	C2H2-171|MRD22|RP58|TAZ-1|ZNF238	zinc finger and BTB domain containing 18	protein-coding
peak399	chr13	22545294	22545800	+	1	NA	Intergenic	(TG)n|Simple_repeat|Simple_repeat	-93248	NR_047040	100874182	Hs.148951	NR_047040	ENSG00000226722	LINC00424	-	long intergenic non-protein coding RNA 424	ncRNA
peak659	chr16	49540727	49540791	+	1	NA	intron (NM_015069, intron 7 of 7)	(TGGA)n|Simple_repeat|Simple_repeat	11737	NR_144553	1596	Hs.684517	NR_144553	ENSG00000260089	ADAM3B	CYRN2	ADAM metallopeptidase domain 3B (pseudogene)	pseudo
peak113	chr1	224202951	224204330	+	1	NA	intron (NR_136593, intron 2 of 4)	(GAATG)n|Satellite|Satellite	23208	NR_136592	100287497	Hs.568390	NR_136590		LOC100287497	-	septin 7 pseudogene	pseudo
peak1531	chr7	390152	390410	+	1	NA	Intergenic	(CACAA)n|Simple_repeat|Simple_repeat	-29110	NR_033960	442497	Hs.704269	NR_033960	ENSG00000249574	LOC442497	-	uncharacterized LOC442497	ncRNA
peak1336	chr4	7718118	7718240	+	1	NA	intron (NM_020777, intron 17 of 26)	(TCCA)n|Simple_repeat|Simple_repeat	-37638	NR_026892	84740	Hs.663029	NM_032654	ENSG00000272620	AFAP1-AS1	AFAP1-AS|AFAP1AS	AFAP1 antisense RNA 1	ncRNA
peak1678	chr8	8504522	8504782	+	1	NA	Intergenic	(CA)n|Simple_repeat|Simple_repeat	-55014	NM_194284	137075	Hs.183617	NM_194284	ENSG00000253958	CLDN23	CLDNL|hCG1646163	claudin 23	protein-coding
peak1327	chr4	7119782	7120065	+	1	NA	Intergenic	(TGGA)n|Simple_repeat|Simple_repeat	-14820	NR_027441	730971	Hs.591718	NR_027441		LINC02447	-	long intergenic non-protein coding RNA 2447	ncRNA
peak416	chr13	90966701	90966880	+	1	NA	Intergenic	(CA)n|Simple_repeat|Simple_repeat	83354	NR_030754	693207		NR_030754	ENSG00000283783	MIR622	MIRN622|hsa-mir-622	microRNA 622	ncRNA
peak1764	chr9	78790028	78790320	+	1	NA	intron (NM_006200, intron 14 of 20)	(GAATG)n|Simple_repeat|Simple_repeat	219270	NM_018339	55312	Hs.37558	NM_018339	ENSG00000135002	RFK	RIFK	riboflavin kinase	protein-coding
peak863	chr19	27731865	27732365	+	1	NA	Intergenic	ALR/Alpha|Satellite|centr	-552224	NR_146734	101927151	Hs.567934	NR_110687	ENSG00000267575	LOC101927151	-	uncharacterized LOC101927151	ncRNA
peak988	chr2	92290981	92291160	+	1	NA	Intergenic	ALR/Alpha|Satellite|centr	161911	NR_027714	440888	Hs.730239	NM_001032412		ACTR3BP2	FKSG73	ACTR3B pseudogene 2	pseudo
peak884	chr19	34212828	34212984	+	1	NA	intron (NM_001127896, intron 2 of 3)	(TGGA)n|Simple_repeat|Simple_repeat	37472	NM_022467	64377	Hs.165724	NM_022467	ENSG00000124302	CHST8	GALNAC4ST1|GalNAc4ST|PSS3	carbohydrate sulfotransferase 8	protein-coding
peak392	chr13	19530464	19531092	+	1	NA	Intergenic	(TCCA)n|Simple_repeat|Simple_repeat	51199	NR_104118	100652856	Hs.549878	NR_104118		LINC00408	-	long intergenic non-protein coding RNA 408	ncRNA
peak839	chr19	6132645	6132918	+	1	NA	Intergenic	(TG)n|Simple_repeat|Simple_repeat	-2863	NM_001289179	81616	Hs.465720	NM_030924	ENSG00000130377	ACSBG2	BGR|BRGL|PRTD-NY3|PRTDNY3	acyl-CoA synthetase bubblegum family member 2	protein-coding
peak1948	chrY	13822077	13822311	+	1	NA	Intergenic	(GAATG)n|Satellite|Satellite	711195	NR_033667	352887	Hs.546221	NR_033667	ENSG00000206159	GYG2P1	GYG2P	glycogenin 2 pseudogene 1	pseudo
peak1378	chr4	49633265	49635149	+	1	NA	Intergenic	(GAATG)n|Satellite|Satellite	645548	NM_001286791	80157	Hs.479703	NM_025087	ENSG00000109182	CWH43	CWH43-C|PGAP2IP	cell wall biogenesis 43 C-terminal homolog	protein-coding
peak360	chr12	113828434	113828688	+	1	NA	Intergenic	(TCCA)n|Simple_repeat|Simple_repeat	13131	NM_006843	10993	Hs.439023	NM_006843	ENSG00000135094	SDS	SDH	serine dehydratase	protein-coding
peak813	chr18	76463954	76464263	+	1	NA	Intergenic	(TG)n|Simple_repeat|Simple_repeat	-276167	NM_171999	27164	Hs.700557	NM_171999	ENSG00000256463	SALL3	ZNF796	spalt like transcription factor 3	protein-coding
peak651	chr16	46445098	46445789	+	1	NA	Intergenic	HSATII|Satellite|Satellite	157566	NR_026556	124149	Hs.97414	NM_001004299		ANKRD26P1	-	ankyrin repeat domain 26 pseudogene 1	pseudo
peak366	chr12	117870938	117871143	+	1	NA	Intergenic	(CA)n|Simple_repeat|Simple_repeat	-71433	NM_001204218	4842	Hs.654410	NM_000620	ENSG00000089250	NOS1	IHPS1|N-NOS|NC-NOS|NOS|bNOS|nNOS	nitric oxide synthase 1	protein-coding
peak1176	chr21	43713688	43714020	+	1	NA	intron (NM_207629, intron 13 of 14)	(CA)n|Simple_repeat|Simple_repeat	21852	NM_003226	7033	Hs.82961	NM_003226	ENSG00000160180	TFF3	ITF|P1B|TFI	trefoil factor 3	protein-coding
peak1765	chr9	80934937	80935233	+	1	NA	intron (NM_021154, intron 7 of 7)	(TCCA)n|Simple_repeat|Simple_repeat	23094	NM_021154	29968	Hs.494261	NM_021154	ENSG00000135069	PSAT1	EPIP|NLS2|PSA|PSAT|PSATD	phosphoserine aminotransferase 1	protein-coding
peak892	chr19	41746024	41746401	+	1	NA	intron (NM_001278599, intron 7 of 16)	(TGGA)n|Simple_repeat|Simple_repeat	13552	NM_001278599	558	Hs.590970	NM_001699	ENSG00000167601	AXL	ARK|JTK11|Tyro7|UFO	AXL receptor tyrosine kinase	protein-coding
peak261	chr10	129595643	129595808	+	1	NA	Intergenic	C-rich|Low_complexity|Low_complexity	60187	NM_207426	399823	Hs.449674	NM_207426	ENSG00000186766	FOXI2	-	forkhead box I2	protein-coding
peak831	chr19	4035689	4035988	+	1	NA	intron (NM_015897, intron 9 of 10)	(CA)n|Simple_repeat|Simple_repeat	28242	NM_015897	51588	Hs.105779	NM_015897	ENSG00000105229	PIAS4	PIAS-gamma|PIASY|Piasg|ZMIZ6	protein inhibitor of activated STAT 4	protein-coding
peak1257	chr22	49083060	49083114	+	1	NA	intron (NM_001082967, intron 2 of 3)	(TGGA)n|Simple_repeat|Simple_repeat	-93020	NR_039761	100616415		NR_039761	ENSG00000266887	MIR4535	-	microRNA 4535	ncRNA
peak699	chr16	86275929	86275981	+	1	NA	intron (NR_104139, intron 3 of 5)	(CA)n|Simple_repeat|Simple_repeat	43898	NR_104139	101154687	Hs.640512	NR_104139		LINC01081	TCONS00024764|TCONS_00024764	long intergenic non-protein coding RNA 1081	ncRNA
peak1267	chr22	49846362	49846483	+	1	NA	intron (NR_110523, intron 1 of 4)	(TGGA)n|Simple_repeat|Simple_repeat	90692	NR_037440	100500882		NR_037440	ENSG00000264139	MIR3667	-	microRNA 3667	ncRNA
peak229	chr10	47058561	47059848	+	1	NA	Intergenic	Intergenic	-24330	NM_005972	5540	Hs.524719	NM_005972	ENSG00000204174	NPY4R	NPY4-R|PP1|PPYR1|Y4	neuropeptide Y receptor Y4	protein-coding
peak506	chr15	27333001	27333130	+	1	NA	intron (NM_001270873, intron 3 of 5)	(TG)n|Simple_repeat|Simple_repeat	73401	NR_120343	101928869	Hs.585699	NR_120343	ENSG00000228740	GABRG3-AS1	-	GABRG3 antisense RNA 1	ncRNA
peak1941	chrY	13816785	13816851	+	1	NA	Intergenic	(GAATG)n|Satellite|Satellite	716571	NR_033667	352887	Hs.546221	NR_033667	ENSG00000206159	GYG2P1	GYG2P	glycogenin 2 pseudogene 1	pseudo
peak1454	chr5	80255387	80255492	+	1	NA	intron (NR_105015, intron 1 of 3)	(TG)n|Simple_repeat|Simple_repeat	-1069	NM_006909	5924	Hs.162129	NM_006909	ENSG00000113319	RASGRF2	GRF2|RAS-GRF2	Ras protein specific guanine nucleotide releasing factor 2	protein-coding
peak401	chr13	24131495	24131658	+	1	NA	Intergenic	(TG)n|Simple_repeat|Simple_repeat	-12933	NM_148957	55504	Hs.149168	NM_018647	ENSG00000127863	TNFRSF19	TAJ|TAJ-alpha|TRADE|TROY	TNF receptor superfamily member 19	protein-coding
peak341	chr12	5590752	5590920	+	1	NA	intron (NM_001102654, intron 1 of 1)	(CA)n|Simple_repeat|Simple_repeat	-12462	NM_002527	4908	Hs.99171	NM_002527	ENSG00000185652	NTF3	HDNF|NGF-2|NGF2|NT-3|NT3	neurotrophin 3	protein-coding
peak1970	chrY	13842567	13842951	+	1	NA	Intergenic	(GAATG)n|Satellite|Satellite	690630	NR_033667	352887	Hs.546221	NR_033667	ENSG00000206159	GYG2P1	GYG2P	glycogenin 2 pseudogene 1	pseudo
peak148	chr10	7420487	7420691	+	1	NA	intron (NM_001018039, intron 2 of 20)	(TGGG)n|Simple_repeat|Simple_repeat	30714	NM_001018039	57713	Hs.407983	NM_001018039	ENSG00000198879	SFMBT2	-	Scm like with four mbt domains 2	protein-coding
peak1348	chr4	49093173	49095163	+	1	NA	Intergenic	(CATTC)n|Satellite|Satellite	105509	NM_001286791	80157	Hs.479703	NM_025087	ENSG00000109182	CWH43	CWH43-C|PGAP2IP	cell wall biogenesis 43 C-terminal homolog	protein-coding
peak990	chr2	92297838	92298004	+	1	NA	Intergenic	ALR/Alpha|Satellite|centr	168762	NR_027714	440888	Hs.730239	NM_001032412		ACTR3BP2	FKSG73	ACTR3B pseudogene 2	pseudo
peak751	chr17	70553614	70553955	+	1	NA	intron (NR_036488, intron 1 of 3)	(CA)n|Simple_repeat|Simple_repeat	35159	NR_152515	100499467	Hs.157726	NR_036488		LINC00673	ERRLR01|HI-LNC75|HILNC75|LUCAIR1|SLNCR|SLNCR1	long intergenic non-protein coding RNA 673	ncRNA
peak697	chr16	85623297	85623769	+	1	NA	Intergenic	Intergenic	-21496	NM_001134473	23199	Hs.461647	NM_014615	ENSG00000131149	GSE1	CRHSP24|KIAA0182	Gse1 coiled-coil protein	protein-coding
peak1772	chr9	91287044	91287801	+	1	NA	Intergenic	(TG)n|Simple_repeat|Simple_repeat	73398	NR_036252	100423015		NR_036252	ENSG00000265873	MIR4289	-	microRNA 4289	ncRNA
peak178	chr10	39130757	39132567	+	1	NA	Intergenic	(GAATG)n|Satellite|Satellite	141935	NR_045000	399746	Hs.742607	NR_045000		ACTR3BP5	FKSG74	ACTR3B pseudogene 5	pseudo
peak221	chr10	42802263	42817186	+	1	NA	Intergenic	(CATTC)n|Satellite|Satellite	53769	NR_024380	441666	Hs.255729	NR_024380	ENSG00000215146	LOC441666	-	zinc finger protein 91 pseudogene	pseudo
peak61	chr1	25855799	25855943	+	1	NA	Intergenic	(TG)n|Simple_repeat|Simple_repeat	-14205	NM_015627	26119	Hs.590911	NM_015627	ENSG00000157978	LDLRAP1	ARH|ARH1|ARH2|FHCB1|FHCB2	low density lipoprotein receptor adaptor protein 1	protein-coding
peak1172	chr21	43374711	43374922	+	1	NA	promoter-TSS (NM_015500)	promoter-TSS (NM_015500)	-817	NM_015500	25966	Hs.473894	NM_015500	ENSG00000157617	C2CD2	C21orf25|C21orf258|TMEM24L	C2 calcium dependent domain containing 2	protein-coding
peak1556	chr7	39300254	39300421	+	1	NA	intron (NM_007252, intron 5 of 10)	(CA)n|Simple_repeat|Simple_repeat	68396	NR_145730	109616963		NR_145730	ENSG00000206947	SNORA20B	-	small nucleolar RNA, H/ACA box 20B	snoRNA
peak1169	chr21	42709546	42709780	+	1	NA	intron (NM_058186, intron 2 of 7)	(TG)n|Simple_repeat|Simple_repeat	21002	NM_206964	54097	Hs.473877	NM_058186	ENSG00000183844	FAM3B	2-21|C21orf11|C21orf76|ORF9|PANDER|PRED44	family with sequence similarity 3 member B	protein-coding
peak1015	chr2	127434797	127435063	+	1	NA	intron (NM_016815, intron 1 of 2)	(TGAG)n|Simple_repeat|Simple_repeat	21419	NM_002101	2995	Hs.59138	NM_002101	ENSG00000136732	GYPC	CD236|CD236R|GE|GE:GPC:GPD:GYPD|GPC|GPD|GYPD|PAS-2|PAS-2'	glycophorin C (Gerbich blood group)	protein-coding
peak539	chr16	4276916	4277228	+	1	NA	intron (NM_001323667, intron 1 of 6)	(TGGA)n|Simple_repeat|Simple_repeat	15009	NM_001098814	6345	Hs.10041	NM_001098814	ENSG00000185739	SRL	SAR	sarcalumenin	protein-coding
peak1112	chr20	57319161	57319335	+	1	NA	Intergenic	(TGGG)n|Simple_repeat|Simple_repeat	-29233	NR_134566	105372695	Hs.128204	NR_134566		LOC105372695	-	uncharacterized LOC105372695	ncRNA
peak368	chr12	117871472	117871688	+	1	NA	Intergenic	(CA)n|Simple_repeat|Simple_repeat	-71973	NM_001204218	4842	Hs.654410	NM_000620	ENSG00000089250	NOS1	IHPS1|N-NOS|NC-NOS|NOS|bNOS|nNOS	nitric oxide synthase 1	protein-coding
peak465	chr14	95532825	95533066	+	1	NA	Intergenic	(CACCAT)n|Simple_repeat|Simple_repeat	66895	NM_001195573	23405	Hs.87889	NM_030621	ENSG00000100697	DICER1	DCR1|Dicer|Dicer1e|HERNA|K12H4.8-LIKE|MNG1|RMSE2	dicer 1, ribonuclease III	protein-coding
peak523	chr15	80737584	80737803	+	1	NA	intron (NM_014862, intron 1 of 18)	(TG)n|Simple_repeat|Simple_repeat	41001	NM_014862	9915	Hs.459070	NM_014862	ENSG00000172379	ARNT2	WEDAS|bHLHe1	aryl hydrocarbon receptor nuclear translocator 2	protein-coding
peak710	chr16	88383394	88383452	+	1	NA	Intergenic	(CA)n|Simple_repeat|Simple_repeat	-110456	NM_001127464	84627	Hs.54925	NM_001127464	ENSG00000225614	ZNF469	BCS|BCS1	zinc finger protein 469	protein-coding
peak256	chr10	125013878	125013993	+	1	NA	Intergenic	HAL1-2a_MD|LINE|L1	100175	NM_004725	9184	Hs.418533	NM_004725	ENSG00000154473	BUB3	BUB3L|hBUB3	BUB3, mitotic checkpoint protein	protein-coding
peak1036	chr2	218895663	218896101	+	1	NA	Intergenic	Intergenic	-3775	NR_034176	285180	Hs.570069	NM_198483	ENSG00000188282	RUFY4	ZFYVE31	RUN and FYVE domain containing 4	protein-coding
peak592	chr16	34188074	34188284	+	1	NA	Intergenic	HSATII|Satellite|Satellite	216583	NR_002837	606551	Hs.646441	NR_002837		UBE2MP1	-	ubiquitin conjugating enzyme E2 M pseudogene 1	pseudo
peak441	chr13	114777819	114778184	+	1	NA	intron (NM_001320822, intron 15 of 23)	(CTCA)n|Simple_repeat|Simple_repeat	65453	NM_001320822	22821	Hs.593075	NM_007368	ENSG00000185989	RASA3	GAP1IP4BP|GAPIII	RAS p21 protein activator 3	protein-coding
peak94	chr1	142540026	142541156	+	1	NA	Intergenic	(GAATG)n|Satellite|Satellite	173014	NR_046228	100874392	Hs.648245	NR_046228		ANKRD20A12P	-	ankyrin repeat domain 20 family member A12, pseudogene	pseudo
peak4	chr1	2881505	2881939	+	1	NA	Intergenic	(TCCA)n|Simple_repeat|Simple_repeat	-56324	NM_080431	140625	Hs.236635	NM_080431	ENSG00000169717	ACTRT2	ARPM2|ARPT2|Arp-T2|HARPM2	actin related protein T2	protein-coding
peak1989	chrY	13859244	13859536	+	1	NA	Intergenic	(GAATG)n|Satellite|Satellite	673999	NR_033667	352887	Hs.546221	NR_033667	ENSG00000206159	GYG2P1	GYG2P	glycogenin 2 pseudogene 1	pseudo
peak643	chr16	46431321	46432106	+	1	NA	Intergenic	HSATII|Satellite|Satellite	171296	NR_026556	124149	Hs.97414	NM_001004299		ANKRD26P1	-	ankyrin repeat domain 26 pseudogene 1	pseudo
peak939	chr2	20364510	20364849	+	1	NA	Intergenic	(CA)n|Simple_repeat|Simple_repeat	60248	NM_002997	6382	Hs.224607	NM_002997	ENSG00000115884	SDC1	CD138|SDC|SYND1|syndecan	syndecan 1	protein-coding
peak1732	chr8	140764465	140765420	+	1	NA	intron (NM_001321646, intron 20 of 21)	(TCCA)n|Simple_repeat|Simple_repeat	-49643	NM_001282534	51305	Hs.493037	NM_001282534	ENSG00000169427	KCNK9	K2p9.1|KT3.2|TASK-3|TASK3	potassium two pore domain channel subfamily K member 9	protein-coding
peak1634	chr7	149701039	149701314	+	1	NA	intron (NM_001351028, intron 6 of 9)	(GTGTG)n|Simple_repeat|Simple_repeat	-37268	NR_148939	100134040	Hs.552781	NR_148939		LOC100134040	-	uncharacterized LOC100134040	ncRNA
peak1417	chr5	517902	518115	+	1	NA	intron (NM_001284351, intron 1 of 16)	(TCCA)n|Simple_repeat|Simple_repeat	6541	NM_001284351	6550	Hs.658120	NM_004174	ENSG00000066230	SLC9A3	DIAR8|NHE-3|NHE3	solute carrier family 9 member A3	protein-coding
peak648	chr16	46437055	46442628	+	1	NA	Intergenic	HSATII|Satellite|Satellite	163168	NR_026556	124149	Hs.97414	NM_001004299		ANKRD26P1	-	ankyrin repeat domain 26 pseudogene 1	pseudo
peak1138	chr21	10830182	10860747	+	1	NA	Intergenic	(GAATG)n|Satellite|Satellite	145479	NM_199261	7179	Hs.122986	NM_199259	ENSG00000274391	TPTE	CT44|PTEN2	transmembrane phosphatase with tensin homology	protein-coding
peak809	chr18	74971459	74971499	+	1	NA	intron (NM_001480, intron 2 of 2)	(TGG)n|Simple_repeat|Simple_repeat	9471	NM_001480	2587	Hs.272191	NM_001480	ENSG00000166573	GALR1	GALNR|GALNR1	galanin receptor 1	protein-coding
peak1979	chrY	13848827	13849368	+	1	NA	Intergenic	(GAATG)n|Satellite|Satellite	684292	NR_033667	352887	Hs.546221	NR_033667	ENSG00000206159	GYG2P1	GYG2P	glycogenin 2 pseudogene 1	pseudo
peak1155	chr21	39133877	39134076	+	1	NA	intron (NM_002240, intron 2 of 3)	(TG)n|Simple_repeat|Simple_repeat	154765	NM_002240	3763	Hs.626242	NM_002240	ENSG00000157542	KCNJ6	BIR1|GIRK-2|GIRK2|KATP-2|KATP2|KCNJ7|KIR3.2|KPLBS|hiGIRK2	potassium voltage-gated channel subfamily J member 6	protein-coding
peak1893	chrY	13660294	13660699	+	1	NA	Intergenic	(GAATG)n|Satellite|Satellite	872893	NR_033667	352887	Hs.546221	NR_033667	ENSG00000206159	GYG2P1	GYG2P	glycogenin 2 pseudogene 1	pseudo
peak688	chr16	84358572	84358789	+	1	NA	intron (NM_001282467, intron 5 of 6)	(TCCA)n|Simple_repeat|Simple_repeat	30368	NM_001282467	58189	Hs.36688	NM_021197	ENSG00000103175	WFDC1	PS20	WAP four-disulfide core domain 1	protein-coding
peak112	chr1	224199333	224202823	+	1	NA	intron (NR_136593, intron 2 of 4)	(GAATG)n|Satellite|Satellite	20646	NR_136592	100287497	Hs.568390	NR_136590		LOC100287497	-	septin 7 pseudogene	pseudo
peak1854	chrX	61839164	61839455	+	1	NA	Intergenic	ALR/Alpha|Satellite|centr	731909	NM_001012968	139886	Hs.612782	NM_001012968	ENSG00000186767	SPIN4	TDRD28	spindlin family member 4	protein-coding
peak149	chr10	12657973	12658139	+	1	NA	intron (NM_153498, intron 2 of 10)	(TG)n|Simple_repeat|Simple_repeat	37140	NR_039701	100616320		NR_039701	ENSG00000283699	MIR4481	-	microRNA 4481	ncRNA
peak1988	chrY	13858320	13858931	+	1	NA	Intergenic	Intergenic	674764	NR_033667	352887	Hs.546221	NR_033667	ENSG00000206159	GYG2P1	GYG2P	glycogenin 2 pseudogene 1	pseudo
peak204	chr10	42400188	42400651	+	1	NA	Intergenic	ALR/Alpha|Satellite|centr	463074	NR_024380	441666	Hs.255729	NR_024380	ENSG00000215146	LOC441666	-	zinc finger protein 91 pseudogene	pseudo
peak984	chr2	92274852	92275051	+	1	NA	Intergenic	ALR/Alpha|Satellite|centr	145792	NR_027714	440888	Hs.730239	NM_001032412		ACTR3BP2	FKSG73	ACTR3B pseudogene 2	pseudo
peak869	chr19	27736178	27736947	+	1	NA	Intergenic	ALR/Alpha|Satellite|centr	-547777	NR_146734	101927151	Hs.567934	NR_110687	ENSG00000267575	LOC101927151	-	uncharacterized LOC101927151	ncRNA
peak406	chr13	27546817	27547016	+	1	NA	Intergenic	(CA)n|Simple_repeat|Simple_repeat	-152754	NR_046547	100874070	Hs.524923	NR_046547		USP12-AS1	-	USP12 antisense RNA 1	ncRNA
peak106	chr1	203496084	203496699	+	1	NA	Intergenic	(CA)n|Simple_repeat|Simple_repeat	33120	NM_014359	26254	Hs.632468	NM_014359	ENSG00000188770	OPTC	OPT	opticin	protein-coding
peak1355	chr4	49108640	49109077	+	1	NA	Intergenic	(CATTC)n|Satellite|Satellite	120199	NM_001286791	80157	Hs.479703	NM_025087	ENSG00000109182	CWH43	CWH43-C|PGAP2IP	cell wall biogenesis 43 C-terminal homolog	protein-coding
peak1481	chr6	34038970	34039362	+	1	NA	intron (NM_001282847, intron 2 of 9)	(CA)n|Simple_repeat|Simple_repeat	34593	NM_001256813	2914	Hs.429018	NM_000841	ENSG00000124493	GRM4	GPRC1D|MGLUR4|mGlu4	glutamate metabotropic receptor 4	protein-coding
peak898	chr19	46833880	46834197	+	1	NA	intron (NM_022462, intron 11 of 13)	(TGGA)n|Simple_repeat|Simple_repeat	-16213	NM_001204284	5536	Hs.654604	NM_006247	ENSG00000011485	PPP5C	PP5|PPP5|PPT	protein phosphatase 5 catalytic subunit	protein-coding
peak1344	chr4	8685260	8685504	+	1	NA	Intergenic	(TGGA)n|Simple_repeat|Simple_repeat	90995	NM_001014448	8532	Hs.61995	NM_003652	ENSG00000109625	CPZ	-	carboxypeptidase Z	protein-coding
peak1438	chr5	3785809	3786474	+	1	NA	Intergenic	(CACAT)n|Simple_repeat|Simple_repeat	189973	NM_024337	79192	Hs.424156	NM_024337	ENSG00000170549	IRX1	IRX-5|IRXA1	iroquois homeobox 1	protein-coding
peak414	chr13	36532175	36532377	+	1	NA	intron (NM_004734, intron 3 of 17)	(CCA)n|Simple_repeat|Simple_repeat	-102278	NM_001195415	9201	Hs.507755	NM_004734	ENSG00000133083	DCLK1	CL1|CLICK1|DCAMKL1|DCDC3A|DCLK	doublecortin like kinase 1	protein-coding
peak546	chr16	15611670	15611832	+	1	NA	intron (NM_001142469, intron 2 of 5)	(TG)n|Simple_repeat|Simple_repeat	15628	NM_001142469	89927	Hs.401798	NM_033201	ENSG00000166780	C16orf45	MINP	chromosome 16 open reading frame 45	protein-coding
peak629	chr16	46413608	46413960	+	1	NA	Intergenic	HSATII|Satellite|Satellite	189225	NR_026556	124149	Hs.97414	NM_001004299		ANKRD26P1	-	ankyrin repeat domain 26 pseudogene 1	pseudo
peak1389	chr4	65139724	65139923	+	1	NA	Intergenic	AluSp|SINE|Alu	135355	NM_001010874	253017	Hs.227752	NM_001010874	ENSG00000205678	TECRL	CPVT3|GPSN2L|SRD5A2L2|TERL	trans-2,3-enoyl-CoA reductase like	protein-coding
peak1465	chr5	172145648	172145743	+	1	NA	Intergenic	(TGGA)n|Simple_repeat|Simple_repeat	-36811	NM_001287812	101928093	Hs.646902	NM_001287812		LOC101928093	-	uncharacterized LOC101928093	protein-coding
peak237	chr10	79230828	79231402	+	1	NA	intron (NM_001014797, intron 1 of 28)	(CACAA)n|Simple_repeat|Simple_repeat	120485	NR_126365	101929286	Hs.568867	NR_126365		KCNMA1-AS3	-	KCNMA1 antisense RNA 3	ncRNA
peak1270	chr22	49870714	49871346	+	1	NA	intron (NR_110523, intron 1 of 4)	(TGGA)n|Simple_repeat|Simple_repeat	66084	NR_037440	100500882		NR_037440	ENSG00000264139	MIR3667	-	microRNA 3667	ncRNA
peak1013	chr2	121892178	121892305	+	1	NA	Intergenic	(TG)n|Simple_repeat|Simple_repeat	150537	NM_014553	29842	Hs.156471	NM_014553	ENSG00000115112	TFCP2L1	CRTR1|LBP-9|LBP9	transcription factor CP2 like 1	protein-coding
peak362	chr12	114798353	114798617	+	1	NA	intron (NM_000192, intron 8 of 8)	(TGGA)n|Simple_repeat|Simple_repeat	45483	NM_181486	6910	Hs.381715	NM_000192	ENSG00000089225	TBX5	HOS	T-box 5	protein-coding
peak1387	chr4	49654063	49654795	+	1	NA	Intergenic	(GAATG)n|Satellite|Satellite	665770	NM_001286791	80157	Hs.479703	NM_025087	ENSG00000109182	CWH43	CWH43-C|PGAP2IP	cell wall biogenesis 43 C-terminal homolog	protein-coding
peak50	chr1	16548106	16548273	+	1	NA	Intergenic	(TGGA)n|Simple_repeat|Simple_repeat	-9023	NM_153213	128272	Hs.591532	NM_153213	ENSG00000142632	ARHGEF19	WGEF	Rho guanine nucleotide exchange factor 19	protein-coding
peak481	chr14	104681704	104682067	+	1	NA	Intergenic	(AGGTG)n|Simple_repeat|Simple_repeat	-8036	NR_146611	145195	Hs.534297	NR_146611	ENSG00000258913	C14orf144	-	chromosome 14 open reading frame 144 (putative)	ncRNA
peak1373	chr4	49146444	49146906	+	1	NA	Intergenic	(CATTC)n|Satellite|Satellite	158016	NM_001286791	80157	Hs.479703	NM_025087	ENSG00000109182	CWH43	CWH43-C|PGAP2IP	cell wall biogenesis 43 C-terminal homolog	protein-coding
peak72	chr1	44430596	44430763	+	1	NA	intron (NM_014652, intron 15 of 19)	intron (NM_014652, intron 15 of 19)	-4974	NM_001039589	1802	Hs.632398	NM_001384	ENSG00000132768	DPH2	DPH2L2	DPH2 homolog	protein-coding
peak203	chr10	42399936	42400007	+	1	NA	Intergenic	ALR/Alpha|Satellite|centr	463522	NR_024380	441666	Hs.255729	NR_024380	ENSG00000215146	LOC441666	-	zinc finger protein 91 pseudogene	pseudo
peak1246	chr22	48566280	48566513	+	1	NA	Intergenic	Intergenic	-103780	NR_036172	100422916		NR_036172	ENSG00000266508	MIR3201	-	microRNA 3201	ncRNA
peak620	chr16	46406027	46406298	+	1	NA	Intergenic	HSATII|Satellite|Satellite	196847	NR_026556	124149	Hs.97414	NM_001004299		ANKRD26P1	-	ankyrin repeat domain 26 pseudogene 1	pseudo
peak1323	chr4	6535669	6536293	+	1	NA	intron (NM_001206995, intron 2 of 9)	(CA)n|Simple_repeat|Simple_repeat	21424	NM_001206995	5522	Hs.479069	NM_020416	ENSG00000074211	PPP2R2C	B55-GAMMA|B55gamma|IMYPNO|IMYPNO1|PR52|PR55G	protein phosphatase 2 regulatory subunit Bgamma	protein-coding
peak1349	chr4	49098239	49100332	+	1	NA	Intergenic	(CATTC)n|Satellite|Satellite	110626	NM_001286791	80157	Hs.479703	NM_025087	ENSG00000109182	CWH43	CWH43-C|PGAP2IP	cell wall biogenesis 43 C-terminal homolog	protein-coding
peak1530	chr6	170761972	170762112	+	1	NA	Intergenic	(TG)n|Simple_repeat|Simple_repeat	100375	NM_002793	5689	Hs.352768	NM_002793	ENSG00000008018	PSMB1	HC5|PMSB1|PSC5	proteasome subunit beta 1	protein-coding
peak318	chr11	69618428	69618723	+	1	NA	Intergenic	(TGGA)n|Simple_repeat|Simple_repeat	15617	NM_005247	2248	Hs.37092	NM_005247	ENSG00000186895	FGF3	HBGF-3|INT2	fibroblast growth factor 3	protein-coding
peak870	chr19	27737470	27737822	+	1	NA	Intergenic	ALR/Alpha|Satellite|centr	-546693	NR_146734	101927151	Hs.567934	NR_110687	ENSG00000267575	LOC101927151	-	uncharacterized LOC101927151	ncRNA
peak766	chr17	78484902	78485560	+	1	NA	Intergenic	Intergenic	-33394	NM_001163034	57521	Hs.133044	NM_020761	ENSG00000141564	RPTOR	KOG1|Mip1	regulatory associated protein of MTOR complex 1	protein-coding
peak779	chr18	12990168	12990354	+	1	NA	Intergenic	(TG)n|Simple_repeat|Simple_repeat	-1100	NM_032142	55125	Hs.100914	NM_018069	ENSG00000101639	CEP192	PPP1R62	centrosomal protein 192	protein-coding
peak1679	chr8	10041505	10041687	+	1	NA	intron (NM_001199729, intron 2 of 6)	HAL1-2a_MD|LINE|L1	88534	NM_001199729	4482	Hs.490981	NM_012331	ENSG00000175806	MSRA	PMSR	methionine sulfoxide reductase A	protein-coding
peak480	chr14	103548326	103548540	+	1	NA	Intergenic	Intergenic	-2114	NM_001330236	107984640		NM_001330236	ENSG00000283071	LBHD2	-	LBH domain containing 2	protein-coding
peak1532	chr7	448015	448318	+	1	NA	Intergenic	(TCCA)n|Simple_repeat|Simple_repeat	28775	NR_033960	442497	Hs.704269	NR_033960	ENSG00000249574	LOC442497	-	uncharacterized LOC442497	ncRNA
peak384	chr12	132167434	132167783	+	1	NA	Intergenic	HAL1-2a_MD|LINE|L1	-28024	NM_004592	6433	Hs.308171	NM_004592	ENSG00000061936	SFSWAP	SFRS8|SWAP	splicing factor SWAP	protein-coding
peak1910	chrY	13679770	13680186	+	1	NA	Intergenic	(GAATG)n|Satellite|Satellite	853411	NR_033667	352887	Hs.546221	NR_033667	ENSG00000206159	GYG2P1	GYG2P	glycogenin 2 pseudogene 1	pseudo
peak817	chr19	465440	465510	+	1	NA	intron (NM_182577, intron 3 of 3)	(TGGA)n|Simple_repeat|Simple_repeat	-4479	NM_012435	25759	Hs.30965	NM_012435	ENSG00000129946	SHC2	SCK|SHCB|SLI	SHC adaptor protein 2	protein-coding
peak1806	chr9	101339234	101339527	+	1	NA	intron (NM_005458, intron 2 of 18)	(TGGA)n|Simple_repeat|Simple_repeat	132099	NM_005458	9568	Hs.198612	NM_005458	ENSG00000136928	GABBR2	EIEE59|GABABR2|GPR51|GPRC3B|HG20|HRIHFB2099|NDPLHS	gamma-aminobutyric acid type B receptor subunit 2	protein-coding
peak1025	chr2	132997509	132997664	+	1	NA	intron (NR_152415, intron 1 of 5)	ALR/Alpha|Satellite|centr	17067	NR_031608	100313824		NR_031608	ENSG00000221288	MIR663B	MIRN663B|mir-663b	microRNA 663b	ncRNA
peak388	chr12	132844728	132844874	+	1	NA	intron (NM_001122636, intron 2 of 10)	(CA)n|Simple_repeat|Simple_repeat	-7176	NR_024563	100130238	Hs.536338	NR_024563		LOC100130238	-	uncharacterized LOC100130238	ncRNA
peak1337	chr4	7726494	7726744	+	1	NA	intron (NM_020777, intron 19 of 26)	HAL1-2a_MD|LINE|L1	-29198	NR_026892	84740	Hs.663029	NM_032654	ENSG00000272620	AFAP1-AS1	AFAP1-AS|AFAP1AS	AFAP1 antisense RNA 1	ncRNA
peak1963	chrY	13835129	13835441	+	1	NA	Intergenic	(GAATG)n|Satellite|Satellite	698104	NR_033667	352887	Hs.546221	NR_033667	ENSG00000206159	GYG2P1	GYG2P	glycogenin 2 pseudogene 1	pseudo
peak993	chr2	92307484	92307652	+	1	NA	Intergenic	ALR/Alpha|Satellite|centr	178409	NR_027714	440888	Hs.730239	NM_001032412		ACTR3BP2	FKSG73	ACTR3B pseudogene 2	pseudo
peak1642	chr7	153790422	153790487	+	1	NA	intron (NM_001290253, intron 1 of 5)	(CACAT)n|Simple_repeat|Simple_repeat	-32799	NR_136254	101929998	Hs.689473	NR_136254		LOC101929998	-	uncharacterized LOC101929998	ncRNA
peak610	chr16	46395893	46396179	+	1	NA	Intergenic	HSATII|Satellite|Satellite	206973	NR_026556	124149	Hs.97414	NM_001004299		ANKRD26P1	-	ankyrin repeat domain 26 pseudogene 1	pseudo
peak1434	chr5	3322648	3322868	+	1	NA	Intergenic	(TG)n|Simple_repeat|Simple_repeat	-130172	NR_147000	105374624	Hs.518991	NR_147000	ENSG00000249830	LINC02162	-	long intergenic non-protein coding RNA 2162	ncRNA
peak417	chr13	97991305	97991544	+	1	NA	intron (NM_001306070, intron 3 of 7)	(TG)n|Simple_repeat|Simple_repeat	-95051	NM_021033	5911	Hs.508480	NM_021033	ENSG00000125249	RAP2A	K-REV|KREV|RAP2|RbBP-30	RAP2A, member of RAS oncogene family	protein-coding
peak1295	chr3	129040068	129040133	+	1	NA	intron (NR_026991, intron 3 of 4)	(CA)n|Simple_repeat|Simple_repeat	-4980	NM_006026	8971	Hs.75307	NM_006026	ENSG00000184897	H1FX	H1.10|H1X	H1 histone family member X	protein-coding
peak1235	chr22	45686355	45686516	+	1	NA	intron (NM_006953, intron 4 of 5)	(TG)n|Simple_repeat|Simple_repeat	5567	NM_006953	7380	Hs.632787	NM_006953	ENSG00000100373	UPK3A	UP3A|UPIII|UPIIIA|UPK3	uroplakin 3A	protein-coding
peak1392	chr4	68265818	68266031	+	1	NA	Intergenic	ALR/Alpha|Satellite|centr	21794	NR_110747	101927237	Hs.435644	NR_110747	ENSG00000250075	LOC101927237	-	uncharacterized LOC101927237	ncRNA
peak1431	chr5	2219257	2219639	+	1	NA	Intergenic	(TCCA)n|Simple_repeat|Simple_repeat	92867	NR_104616	100506858	Hs.445071	NR_104616		LOC100506858	-	uncharacterized LOC100506858	ncRNA
peak127	chr1	240726268	240726528	+	1	NA	intron (NM_022469, intron 1 of 1)	(TG)n|Simple_repeat|Simple_repeat	49064	NM_022469	64388	Hs.98206	NM_022469	ENSG00000180875	GREM2	CKTSF1B2|DAND3|PRDC|STHAG9	gremlin 2, DAN family BMP antagonist	protein-coding
peak361	chr12	114103238	114103366	+	1	NA	Intergenic	Intergenic	108186	NR_110025	100506465	Hs.211461	NR_110025	ENSG00000249550	LINC01234	LCAL84|onco-lncRNA-32	long intergenic non-protein coding RNA 1234	ncRNA
peak1022	chr2	131734437	131734737	+	1	NA	intron (NM_032995, intron 3 of 11)	intron (NM_032995, intron 3 of 11)	59617	NM_032995	50649	Hs.469935	NM_015320	ENSG00000136002	ARHGEF4	ASEF|ASEF1|GEF4|STM6	Rho guanine nucleotide exchange factor 4	protein-coding
peak1263	chr22	49533989	49534358	+	1	NA	Intergenic	(TCCA)n|Simple_repeat|Simple_repeat	271591	NR_038944	100128946	Hs.535676	NR_038944	ENSG00000205632	LINC01310	WI2-81516E3.1	long intergenic non-protein coding RNA 1310	ncRNA
peak1569	chr7	57545919	57549130	+	1	NA	Intergenic	AluJb|SINE|Alu	37641	NM_001159279	441234	Hs.533121	NM_001159279	ENSG00000182111	ZNF716	-	zinc finger protein 716	protein-coding
peak197	chr10	42390102	42390575	+	1	NA	Intergenic	HSATII|Satellite|Satellite	473155	NR_024380	441666	Hs.255729	NR_024380	ENSG00000215146	LOC441666	-	zinc finger protein 91 pseudogene	pseudo
peak1655	chr7	157612754	157612995	+	1	NA	intron (NM_130842, intron 11 of 21)	(CA)n|Simple_repeat|Simple_repeat	-34403	NR_038966	100506585	Hs.661265	NR_038966	ENSG00000233038	LOC100506585	-	uncharacterized LOC100506585	ncRNA
peak902	chr19	56053735	56054154	+	1	NA	intron (NM_001199824, intron 3 of 4)	(TCCA)n|Simple_repeat|Simple_repeat	2965	NM_001199824	100130827	Hs.712129	NM_001199824	ENSG00000231274	SBK3	SGK110	SH3 domain binding kinase family member 3	protein-coding
peak157	chr10	38781124	38786855	+	1	NA	Intergenic	(GAATG)n|Satellite|Satellite	66915	NR_024497	399744	Hs.497951	NM_001013665		LINC00999	-	long intergenic non-protein coding RNA 999	ncRNA
peak1839	chr9	137838379	137838769	+	1	NA	Intergenic	(CA)n|Simple_repeat|Simple_repeat	-28725	NM_002003	2219	Hs.440898	NM_002003	ENSG00000085265	FCN1	FCNM	ficolin 1	protein-coding
peak1796	chr9	95709008	95709212	+	1	NA	promoter-TSS (NM_001083536)	promoter-TSS (NM_001083536)	-491	NM_001083536	89846	Hs.411081	NM_033086	ENSG00000127084	FGD3	ZFYVE5	FYVE, RhoGEF and PH domain containing 3	protein-coding
peak1250	chr22	48756925	48757106	+	1	NA	Intergenic	(TGGA)n|Simple_repeat|Simple_repeat	86839	NR_036172	100422916		NR_036172	ENSG00000266508	MIR3201	-	microRNA 3201	ncRNA
peak1625	chr7	132001751	132001904	+	1	NA	intron (NM_020911, intron 3 of 31)	(GGTTG)n|Simple_repeat|Simple_repeat	56207	NR_134565	101928807	Hs.552131	NR_134565		LOC101928807	-	uncharacterized LOC101928807	ncRNA
peak567	chr16	33867540	33868727	+	1	NA	Intergenic	(GAGTG)n|Simple_repeat|Simple_repeat	296289	NR_130772	104644205	Hs.742548	NR_130771		ENPP7P13	DUNQU1	ectonucleotide pyrophosphatase/phosphodiesterase 7 pseudogene 13	pseudo
peak1182	chr21	44579955	44580398	+	1	NA	Intergenic	(CA)n|Simple_repeat|Simple_repeat	-8942	NM_000394	1409	Hs.184085	NM_000394	ENSG00000160202	CRYAA	CRYA1|CTRCT9|HSPB4	crystallin alpha A	protein-coding
peak1324	chr4	6581169	6581407	+	1	NA	intron (NM_001292038, intron 3 of 18)	(CCA)n|Simple_repeat|Simple_repeat	4387	NM_015274	23324	Hs.188464	NM_015274	ENSG00000013288	MAN2B2	-	mannosidase alpha class 2B member 2	protein-coding
peak1430	chr5	2161023	2161146	+	1	NA	Intergenic	(TCCA)n|Simple_repeat|Simple_repeat	151231	NR_104616	100506858	Hs.445071	NR_104616		LOC100506858	-	uncharacterized LOC100506858	ncRNA
peak558	chr16	28100578	28100971	+	1	NA	Intergenic	(CA)n|Simple_repeat|Simple_repeat	-25944	NM_001109763	146395	Hs.91910	NM_144675	ENSG00000169181	GSG1L	PRO19651	GSG1 like	protein-coding
peak1268	chr22	49846916	49847172	+	1	NA	intron (NR_110523, intron 1 of 4)	(TGGA)n|Simple_repeat|Simple_repeat	90070	NR_037440	100500882		NR_037440	ENSG00000264139	MIR3667	-	microRNA 3667	ncRNA
peak1274	chr22	50777339	50777565	+	1	NA	Intergenic	(TG)n|Simple_repeat|Simple_repeat	-4294	NM_014678	9701	Hs.449098	NM_014678	ENSG00000100239	PPP6R2	KIAA0685|PP6R2|SAP190|SAPS2	protein phosphatase 6 regulatory subunit 2	protein-coding
peak745	chr17	63172896	63173278	+	1	NA	intron (NM_003835, intron 8 of 18)	(TCCA)n|Simple_repeat|Simple_repeat	39631	NM_001165933	8787	Hs.664380	NM_003835	ENSG00000108370	RGS9	PERRS|RGS9L	regulator of G protein signaling 9	protein-coding
peak942	chr2	25148218	25148374	+	1	NA	Intergenic	(TG)n|Simple_repeat|Simple_repeat	-5410	NM_004036	109	Hs.467898	NM_004036	ENSG00000138031	ADCY3	AC-III|AC3|BMIQ19	adenylate cyclase 3	protein-coding
peak1617	chr7	100550688	100551060	+	1	NA	exon (NM_005960, exon 4 of 15)	exon (NM_005960, exon 4 of 15)	3822	NM_005960	4584	Hs.703577	NM_005960	ENSG00000169894	MUC3A	MUC-3A|MUC3	mucin 3A, cell surface associated	protein-coding
peak1879	chrY	13643096	13643487	+	1	NA	Intergenic	HSATII|Satellite|Satellite	890098	NR_033667	352887	Hs.546221	NR_033667	ENSG00000206159	GYG2P1	GYG2P	glycogenin 2 pseudogene 1	pseudo
peak1330	chr4	7339861	7340105	+	1	NA	intron (NM_020777, intron 1 of 26)	(TGGA)n|Simple_repeat|Simple_repeat	27806	NR_039961	100616471		NR_039961	ENSG00000264658	MIR4798	-	microRNA 4798	ncRNA
peak1902	chrY	13669402	13669695	+	1	NA	Intergenic	(GAATG)n|Satellite|Satellite	863841	NR_033667	352887	Hs.546221	NR_033667	ENSG00000206159	GYG2P1	GYG2P	glycogenin 2 pseudogene 1	pseudo
peak1719	chr8	134416719	134417181	+	1	NA	Intergenic	(CA)n|Simple_repeat|Simple_repeat	-107403	NM_001258433	10397	Hs.372914	NM_006096	ENSG00000104419	NDRG1	CAP43|CMT4D|DRG-1|DRG1|GC4|HMSNL|NDR1|NMSL|PROXY1|RIT42|RTP|TARG1|TDD5	N-myc downstream regulated 1	protein-coding
peak1859	chrY	13137170	13138559	+	1	NA	Intergenic	(CATTC)n|Simple_repeat|Simple_repeat	1395525	NR_033667	352887	Hs.546221	NR_033667	ENSG00000206159	GYG2P1	GYG2P	glycogenin 2 pseudogene 1	pseudo
peak335	chr11	131995135	131995781	+	1	NA	intron (NR_147854, intron 1 of 5)	(TG)n|Simple_repeat|Simple_repeat	-158738	NR_046820	100874281		NR_046820		NTM-IT	NTM-IT3	NTM intronic transcript	ncRNA
peak1650	chr7	157274732	157274974	+	1	NA	intron (NR_110157, intron 2 of 3)	(TG)n|Simple_repeat|Simple_repeat	15928	NR_110157	101927914	Hs.623826	NR_110157	ENSG00000234210	LOC101927914	-	uncharacterized LOC101927914	ncRNA
peak17	chr1	4556477	4556510	+	1	NA	Intergenic	(CA)n|Simple_repeat|Simple_repeat	-75054	NR_147025	105376679		NR_147025	ENSG00000232596	LINC01646	-	long intergenic non-protein coding RNA 1646	ncRNA
peak1371	chr4	49143776	49144303	+	1	NA	Intergenic	(CATTC)n|Satellite|Satellite	155380	NM_001286791	80157	Hs.479703	NM_025087	ENSG00000109182	CWH43	CWH43-C|PGAP2IP	cell wall biogenesis 43 C-terminal homolog	protein-coding
peak471	chr14	97754346	97754676	+	1	NA	Intergenic	(TGGA)n|Simple_repeat|Simple_repeat	133317	NR_146554	105370648		NR_146554	ENSG00000259110	LINC02304	-	long intergenic non-protein coding RNA 2304	ncRNA
peak1720	chr8	135472795	135473985	+	1	NA	Intergenic	Intergenic	-136924	NR_002438	594840	Hs.626298	NR_002438	ENSG00000248492	ZFAT-AS1	NCRNA00070|SAS-ZFAT|ZFAT-AS|ZFATAS	ZFAT antisense RNA 1	ncRNA
peak992	chr2	92306186	92306447	+	1	NA	Intergenic	ALR/Alpha|Satellite|centr	177157	NR_027714	440888	Hs.730239	NM_001032412		ACTR3BP2	FKSG73	ACTR3B pseudogene 2	pseudo
peak477	chr14	102092327	102092488	+	1	NA	Intergenic	(TGGA)n|Simple_repeat|Simple_repeat	64719	NM_001362	1735	Hs.49322	NM_001362	ENSG00000197406	DIO3	5DIII|D3|DIOIII|TXDI3	iodothyronine deiodinase 3	protein-coding
peak709	chr16	88326813	88327031	+	1	NA	Intergenic	(TGGA)n|Simple_repeat|Simple_repeat	99035	NR_110944	101928880	Hs.634835	NR_110944	ENSG00000260420	LINC02182	LA16c-444G7.2	long intergenic non-protein coding RNA 2182	ncRNA
peak340	chr12	2555781	2555906	+	1	NA	intron (NM_000719, intron 3 of 46)	(TGGA)n|Simple_repeat|Simple_repeat	176901	NR_046769	100874370	Hs.653548	NR_046769		CACNA1C-IT3	-	CACNA1C intronic transcript 3	ncRNA
peak20	chr1	5220235	5220426	+	1	NA	Intergenic	(CA)n|Simple_repeat|Simple_repeat	-403801	NR_039612
peak238	chr10	79231886	79232164	+	1	NA	intron (NM_001014797, intron 1 of 28)	(CA)n|Simple_repeat|Simple_repeat	121395	NR_126365	101929286	Hs.568867	NR_126365		KCNMA1-AS3	-	KCNMA1 antisense RNA 3	ncRNA
peak1048	chr2	237501891	237502126	+	1	NA	Intergenic	(TG)n|Simple_repeat|Simple_repeat	23628	NM_020311	57007	Hs.471751	NM_020311	ENSG00000144476	ACKR3	CMKOR1|CXC-R7|CXCR-7|CXCR7|GPR159|RDC-1|RDC1	atypical chemokine receptor 3	protein-coding
peak1398	chr4	169599975	169600232	+	1	NA	intron (NM_016081, intron 3 of 20)	(TG)n|Simple_repeat|Simple_repeat	47335	NM_001166109	23022	Hs.151220	NM_016081	ENSG00000129116	PALLD	CGI-151|CGI151|MYN|PNCA1|SIH002	palladin, cytoskeletal associated protein	protein-coding
peak463	chr14	95404078	95404142	+	1	NA	Intergenic	(TG)n|Simple_repeat|Simple_repeat	167131	NR_144432	108868751		NR_144432	ENSG00000285205	DIGIT	-	divergent to GSC, Induced by TGF-b family signaling	ncRNA
peak446	chr14	55669463	55669464	+	1	NA	Intergenic	AluJb|SINE|Alu	-11067	NM_001146015	9787	Hs.77695	NM_014750	ENSG00000126787	DLGAP5	DLG7|HURP	DLG associated protein 5	protein-coding
peak1204	chr22	16852920	16858059	+	1	NA	Intergenic	HSATII|Satellite|Satellite	218211	NM_014406	150160	Hs.128342	NM_014406	ENSG00000198445	CCT8L2	CESK1	chaperonin containing TCP1 subunit 8 like 2	protein-coding
peak185	chr10	39143175	39149541	+	1	NA	Intergenic	(GAATG)n|Satellite|Satellite	156631	NR_045000	399746	Hs.742607	NR_045000		ACTR3BP5	FKSG74	ACTR3B pseudogene 5	pseudo
peak929	chr2	9296588	9296768	+	1	NA	Intergenic	(TGGA)n|Simple_repeat|Simple_repeat	-50216	NM_001135191	8853	Hs.555902	NM_003887	ENSG00000151693	ASAP2	AMAP2|CENTB3|DDEF2|PAG3|PAP|Pap-alpha|SHAG1	ArfGAP with SH3 domain, ankyrin repeat and PH domain 2	protein-coding
peak1925	chrY	13802757	13803424	+	1	NA	Intergenic	(GAATG)n|Satellite|Satellite	730299	NR_033667	352887	Hs.546221	NR_033667	ENSG00000206159	GYG2P1	GYG2P	glycogenin 2 pseudogene 1	pseudo
peak1514	chr6	166032581	166032600	+	1	NA	intron (NM_006661, intron 1 of 22)	(TAGTG)n|Simple_repeat|Simple_repeat	42998	NM_006661	10846	Hs.348762	NM_006661	ENSG00000112541	PDE10A	ADSD2|HSPDE10A|IOLOD|LINC00473|PDE10A19	phosphodiesterase 10A	protein-coding
peak807	chr18	74317573	74317679	+	1	NA	Intergenic	(TCCA)n|Simple_repeat|Simple_repeat	-14108	NR_120419	400660	Hs.131718	NR_120419	ENSG00000266256	LINC00683	-	long intergenic non-protein coding RNA 683	ncRNA
peak1706	chr8	53188780	53188984	+	1	NA	intron (NR_148195, intron 2 of 3)	(CA)n|Simple_repeat|Simple_repeat	-21830	NM_001352839	9705	Hs.655499	NM_014682	ENSG00000147488	ST18	NZF3|ZC2H2C3|ZC2HC10|ZNF387	ST18, C2H2C-type zinc finger	protein-coding
peak69	chr1	41955425	41955593	+	1	NA	Intergenic	(TCCA)n|Simple_repeat|Simple_repeat	-5155	NR_126098	1907	Hs.1407	NM_001956	ENSG00000127129	EDN2	ET-2|ET2|PPET2	endothelin 2	protein-coding
peak1230	chr22	44731200	44731620	+	1	NA	Intergenic	(TG)n|Simple_repeat|Simple_repeat	-22679	NM_001099294	85352	Hs.6829	NM_001099294	ENSG00000138944	SHISAL1	KIAA1644	shisa like 1	protein-coding
peak828	chr19	3322708	3323118	+	1	NA	Intergenic	(TGGA)n|Simple_repeat|Simple_repeat	-36648	NM_001245005	4782	Hs.170131	NM_005597	ENSG00000141905	NFIC	CTF|CTF5|NF-I|NFI	nuclear factor I C	protein-coding
peak654	chr16	46450764	46456144	+	1	NA	Intergenic	HSATII|Satellite|Satellite	149555	NR_026556	124149	Hs.97414	NM_001004299		ANKRD26P1	-	ankyrin repeat domain 26 pseudogene 1	pseudo
peak195	chr10	42386604	42388267	+	1	NA	Intergenic	HSATII|Satellite|Satellite	476058	NR_024380	441666	Hs.255729	NR_024380	ENSG00000215146	LOC441666	-	zinc finger protein 91 pseudogene	pseudo
peak917	chr2	2577518	2577911	+	1	NA	Intergenic	HAL1-2a_MD|LINE|L1	-242629	NM_015025	23040	Hs.434418	NM_015025	ENSG00000186487	MYT1L	MRD39|NZF1|ZC2H2C2|ZC2HC4B|myT1-L	myelin transcription factor 1 like	protein-coding
peak1887	chrY	13651215	13651504	+	1	NA	Intergenic	(GAATG)n|Satellite|Satellite	882030	NR_033667	352887	Hs.546221	NR_033667	ENSG00000206159	GYG2P1	GYG2P	glycogenin 2 pseudogene 1	pseudo
peak1081	chr20	26318331	26318641	+	1	NA	Intergenic	ALR/Alpha|Satellite|centr	-128617	NR_040095	284801	Hs.370699	NR_040095	ENSG00000227195	MIR663AHG	-	MIR663A host gene	ncRNA
peak36	chr1	8404688	8405047	+	1	NA	TTS (NM_001080397)	TTS (NM_001080397)	26722	NM_001080397	50651	Hs.463036	NM_001080397	ENSG00000162426	SLC45A1	DNB5|IDDNPF	solute carrier family 45 member 1	protein-coding
peak1047	chr2	236420503	236420724	+	1	NA	intron (NM_001244888, intron 1 of 9)	(TG)n|Simple_repeat|Simple_repeat	5952	NR_146582	27321		NR_146582		TNRC17	CAGL234	trinucleotide repeat containing 17	ncRNA
peak994	chr2	92308073	92308240	+	1	NA	Intergenic	ALR/Alpha|Satellite|centr	178997	NR_027714	440888	Hs.730239	NM_001032412		ACTR3BP2	FKSG73	ACTR3B pseudogene 2	pseudo
peak575	chr16	33884340	33884684	+	1	NA	Intergenic	HSATII|Satellite|Satellite	312668	NR_130772	104644205	Hs.742548	NR_130771		ENPP7P13	DUNQU1	ectonucleotide pyrophosphatase/phosphodiesterase 7 pseudogene 13	pseudo
peak765	chr17	78477961	78478144	+	1	NA	Intergenic	(TGGA)n|Simple_repeat|Simple_repeat	-27648	NM_002522	4884	Hs.514556	NM_002522	ENSG00000171246	NPTX1	NP1	neuronal pentraxin 1	protein-coding
peak167	chr10	39084308	39101439	+	1	NA	Intergenic	(CATTC)n|Satellite|Satellite	103146	NR_045000	399746	Hs.742607	NR_045000		ACTR3BP5	FKSG74	ACTR3B pseudogene 5	pseudo
peak25	chr1	5864008	5864544	+	1	NA	Intergenic	(TCCA)n|Simple_repeat|Simple_repeat	58525	NR_039838	100616421		NR_039838	ENSG00000264101	MIR4689	mir-4689	microRNA 4689	ncRNA
peak1116	chr20	58342800	58343002	+	1	NA	intron (NM_001281507, intron 5 of 12)	L1MEg|LINE|L1	46636	NM_183246	116154	Hs.473218	NM_080672	ENSG00000087495	PHACTR3	C20orf101|H17739|PPP1R123|SCAPIN1|SCAPININ	phosphatase and actin regulator 3	protein-coding
peak78	chr1	54098858	54098875	+	1	NA	intron (NM_147193, intron 1 of 9)	intron (NM_147193, intron 1 of 9)	101011	NM_147193	148979	Hs.306691	NM_147193	ENSG00000174332	GLIS1	-	GLIS family zinc finger 1	protein-coding
peak862	chr19	18911016	18911162	+	1	NA	Intergenic	(TGGA)n|Simple_repeat|Simple_repeat	-8975	NM_000095	1311	Hs.1584	NM_000095	ENSG00000105664	COMP	EDM1|EPD1|MED|PSACH|THBS5|TSP5	cartilage oligomeric matrix protein	protein-coding
peak260	chr10	129226743	129227257	+	1	NA	intron (NM_001380, intron 47 of 51)	(GTGTG)n|Simple_repeat|Simple_repeat	-120613	NM_001030013	594857	Hs.643423	NM_001030013	ENSG00000214285	NPS	-	neuropeptide S	protein-coding
peak51	chr1	16967178	16967257	+	1	NA	Intergenic	AluSq|SINE|Alu	-4852	NR_027504	11209	Hs.349110	NR_027504		MST1P2	MSPL-1|MSPL-2|MSPL-3|MSPL1|MSPL2|MSPL3|MSTP1|MSTP2|MSTP3	macrophage stimulating 1 pseudogene 2	pseudo
peak329	chr11	112125656	112125976	+	1	NA	intron (NM_001145024, intron 2 of 3)	(TG)n|Simple_repeat|Simple_repeat	-5172	NR_133566	100132686	Hs.650455	NR_133566	ENSG00000268472	LOC100132686	-	uncharacterized LOC100132686	ncRNA
peak1570	chr7	57549214	57549624	+	1	NA	Intergenic	(GAGTG)n|Simple_repeat|Simple_repeat	39536	NM_001159279	441234	Hs.533121	NM_001159279	ENSG00000182111	ZNF716	-	zinc finger protein 716	protein-coding
peak247	chr10	105461125	105461352	+	1	NA	intron (NM_014631, intron 5 of 13)	(TCCA)n|Simple_repeat|Simple_repeat	-45299	NR_038940	100505839	Hs.655149	NR_038940	ENSG00000280693	SH3PXD2A-AS1	-	SH3PXD2A antisense RNA 1	ncRNA
peak1721	chr8	137225632	137225878	+	1	NA	Intergenic	HAL1-2a_MD|LINE|L1	-317286	NR_147196	107986980	Hs.549694	NR_147196	ENSG00000254101	LINC02055	-	long intergenic non-protein coding RNA 2055	ncRNA
peak1753	chr8	144474360	144474438	+	1	NA	Intergenic	(TCCA)n|Simple_repeat|Simple_repeat	23374	NM_052924	114822	Hs.521912	NM_052924	ENSG00000158106	RHPN1	ODF5|RHOPHILIN|RHPN	rhophilin Rho GTPase binding protein 1	protein-coding
peak1206	chr22	22995001	22995278	+	1	NA	Intergenic	(TG)n|Simple_repeat|Simple_repeat	6357	NM_199127	91227	Hs.450000	NM_080839	ENSG00000100121	GGTLC2	GGTL4	gamma-glutamyltransferase light chain 2	protein-coding
peak1236	chr22	45687158	45687849	+	1	NA	intron (NM_006953, intron 4 of 5)	(TG)n|Simple_repeat|Simple_repeat	6635	NM_006953	7380	Hs.632787	NM_006953	ENSG00000100373	UPK3A	UP3A|UPIII|UPIIIA|UPK3	uroplakin 3A	protein-coding
peak790	chr18	18519545	18520331	+	1	NA	Intergenic	ALR/Alpha|Satellite|centr	171874	NM_005406	6093	Hs.306307	NM_005406	ENSG00000067900	ROCK1	P160ROCK|ROCK-I	Rho associated coiled-coil containing protein kinase 1	protein-coding
peak1446	chr5	32003068	32003274	+	1	NA	intron (NM_178140, intron 5 of 24)	(CA)n|Simple_repeat|Simple_repeat	-66906	NR_036241	100422874		NR_036241	ENSG00000266243	MIR4279	-	microRNA 4279	ncRNA
peak1163	chr21	41510171	41511071	+	1	NA	intron (NM_001389, intron 18 of 32)	(TG)n|Simple_repeat|Simple_repeat	73737	NR_039917	100616148		NR_039917	ENSG00000263973	MIR4760	-	microRNA 4760	ncRNA
peak299	chr11	12189735	12190049	+	1	NA	intron (NM_001346295, intron 3 of 26)	(CA)n|Simple_repeat|Simple_repeat	4662	NR_106739	102466906		NR_106739	ENSG00000275373	MIR6124	hsa-mir-6124	microRNA 6124	ncRNA
peak535	chr16	1083967	1084251	+	1	NA	Intergenic	(TCCA)n|Simple_repeat|Simple_repeat	-38647	NM_001172560	6755	Hs.449840	NM_001053	ENSG00000162009	SSTR5	SS-5-R	somatostatin receptor 5	protein-coding
peak1031	chr2	174615647	174615808	+	1	NA	Intergenic	(TG)n|Simple_repeat|Simple_repeat	213220	NM_001017371	6670	Hs.531587	NM_003111	ENSG00000172845	SP3	SPR2	Sp3 transcription factor	protein-coding
peak897	chr19	45048118	45048286	+	1	NA	intron (NR_027754, intron 3 of 7)	(TCCA)n|Simple_repeat|Simple_repeat	11948	NR_027754	388550	Hs.446909	NR_027754	ENSG00000230666	CEACAM22P	-	carcinoembryonic antigen related cell adhesion molecule 22, pseudogene	pseudo
peak1626	chr7	132002161	132002330	+	1	NA	intron (NM_020911, intron 3 of 31)	(GATTG)n|Simple_repeat|Simple_repeat	56625	NR_134565	101928807	Hs.552131	NR_134565		LOC101928807	-	uncharacterized LOC101928807	ncRNA
peak1991	chrY	13861184	13861386	+	1	NA	Intergenic	(GAATG)n|Satellite|Satellite	672104	NR_033667	352887	Hs.546221	NR_033667	ENSG00000206159	GYG2P1	GYG2P	glycogenin 2 pseudogene 1	pseudo
peak540	chr16	4277340	4277567	+	1	NA	intron (NM_001323667, intron 1 of 6)	(TGGA)n|Simple_repeat|Simple_repeat	14628	NM_001098814	6345	Hs.10041	NM_001098814	ENSG00000185739	SRL	SAR	sarcalumenin	protein-coding
peak1232	chr22	45014830	45015045	+	1	NA	intron (NR_044991, intron 3 of 4)	intron (NR_044991, intron 3 of 4)	6362	NR_044991	414351	Hs.572878	NR_044991		LINC00229	C22orf10|NCRNA00229|dJ474I12.C22.2	long intergenic non-protein coding RNA 229	ncRNA
peak740	chr17	42667625	42667830	+	1	NA	Intergenic	(TG)n|Simple_repeat|Simple_repeat	32915	NM_001466	2535	Hs.142912	NM_001466	ENSG00000180340	FZD2	Fz2|fz-2|fzE2|hFz2	frizzled class receptor 2	protein-coding
peak1404	chr4	183731423	183731592	+	1	NA	Intergenic	(CA)n|Simple_repeat|Simple_repeat	106899	NM_001351747	1635	Hs.183850	NM_001921	ENSG00000129187	DCTD	-	dCMP deaminase	protein-coding
peak1456	chr5	133035908	133036178	+	1	NA	Intergenic	(CACAC)n|Simple_repeat|Simple_repeat	-87820	NM_015082	23105	Hs.483390	NM_015082	ENSG00000053108	FSTL4	-	follistatin like 4	protein-coding
peak882	chr19	33949464	33949651	+	1	NA	intron (NM_001166056, intron 7 of 12)	(TG)n|Simple_repeat|Simple_repeat	63242	NM_001166057	5184	Hs.36473	NM_000285	ENSG00000124299	PEPD	PROLIDASE	peptidase D	protein-coding
peak1923	chrY	13800969	13802037	+	1	NA	Intergenic	(GAATG)n|Satellite|Satellite	731886	NR_033667	352887	Hs.546221	NR_033667	ENSG00000206159	GYG2P1	GYG2P	glycogenin 2 pseudogene 1	pseudo
peak641	chr16	46428638	46429248	+	1	NA	Intergenic	HSATII|Satellite|Satellite	174066	NR_026556	124149	Hs.97414	NM_001004299		ANKRD26P1	-	ankyrin repeat domain 26 pseudogene 1	pseudo
peak1580	chr7	61746463	61747801	+	1	NA	Intergenic	HSATII|Satellite|Satellite	1017302	NR_003952	643955	Hs.583308	NR_003952	ENSG00000185037	ZNF733P	ZNF733	zinc finger protein 733, pseudogene	pseudo
peak1662	chr7	158055397	158055607	+	1	NA	intron (NM_001308267, intron 2 of 21)	(CA)n|Simple_repeat|Simple_repeat	270003	NR_030325	693180		NR_030325	ENSG00000207637	MIR595	MIRN595|hsa-mir-595	microRNA 595	ncRNA
peak52	chr1	21029811	21030055	+	1	NA	intron (NM_001287212, intron 5 of 14)	(TGGA)n|Simple_repeat|Simple_repeat	14577	NM_020816	57576	Hs.130411	NM_020816	ENSG00000117245	KIF17	KIF17B|KIF3X|KLP-2|OSM-3	kinesin family member 17	protein-coding
peak407	chr13	30066107	30066454	+	1	NA	intron (NM_001033602, intron 9 of 13)	(TG)n|Simple_repeat|Simple_repeat	-4393	NR_046378	100874107	Hs.577987	NR_046378		MTUS2-AS1	-	MTUS2 antisense RNA 1	ncRNA
peak796	chr18	50319023	50319346	+	1	NA	intron (NM_005215, intron 2 of 28)	(CATTC)n|Simple_repeat|Simple_repeat	-444287	NR_130465	100616232		NR_130465	ENSG00000263872	MIR4528	-	microRNA 4528	ncRNA
peak1178	chr21	44083224	44083403	+	1	NA	intron (NM_001001575, intron 1 of 14)	(CA)n|Simple_repeat|Simple_repeat	9451	NM_001001585	5152	Hs.473927	NM_002606	ENSG00000160191	PDE9A	HSPDE9A2	phosphodiesterase 9A	protein-coding
peak623	chr16	46409436	46409846	+	1	NA	Intergenic	HSATII|Satellite|Satellite	193368	NR_026556	124149	Hs.97414	NM_001004299		ANKRD26P1	-	ankyrin repeat domain 26 pseudogene 1	pseudo
peak974	chr2	89864365	89864801	+	1	NA	Intergenic	(CATTC)n|Satellite|Satellite	752699	NR_039635	100616399		NR_039635	ENSG00000265510	MIR4436A	mir-4436a	microRNA 4436a	ncRNA
peak15	chr1	4356065	4356363	+	1	NA	Intergenic	(TCCA)n|Simple_repeat|Simple_repeat	-115897	NR_027088	284661	Hs.278112	NR_027088	ENSG00000235054	LINC01777	-	long intergenic non-protein coding RNA 1777	ncRNA
peak1778	chr9	92149973	92150262	+	1	NA	Intergenic	(TG)n|Simple_repeat|Simple_repeat	-55506	NM_001142287	10507	Hs.494406	NM_006378	ENSG00000187764	SEMA4D	C9orf164|CD100|COLL4|M-sema-G|SEMAJ|coll-4	semaphorin 4D	protein-coding
peak1538	chr7	1617423	1617456	+	1	NA	intron (NR_027328, intron 3 of 3)	(TCCA)n|Simple_repeat|Simple_repeat	7730	NR_027329	114796	Hs.436146	NR_021487	ENSG00000230487	PSMG3-AS1	-	PSMG3 antisense RNA 1 (head to head)	ncRNA
peak1624	chr7	129792255	129792681	+	1	NA	Intergenic	Intergenic	10897	NR_149034	100128325	Hs.105944	NR_149033	ENSG00000229196	LOC100128325	-	uncharacterized LOC100128325	ncRNA
peak653	chr16	46447200	46450592	+	1	NA	Intergenic	HSATII|Satellite|Satellite	154113	NR_026556	124149	Hs.97414	NM_001004299		ANKRD26P1	-	ankyrin repeat domain 26 pseudogene 1	pseudo
peak1943	chrY	13817487	13818381	+	1	NA	Intergenic	(GAATG)n|Satellite|Satellite	715455	NR_033667	352887	Hs.546221	NR_033667	ENSG00000206159	GYG2P1	GYG2P	glycogenin 2 pseudogene 1	pseudo
peak1375	chr4	49153315	49153544	+	1	NA	Intergenic	(CATTC)n|Satellite|Satellite	164770	NM_001286791	80157	Hs.479703	NM_025087	ENSG00000109182	CWH43	CWH43-C|PGAP2IP	cell wall biogenesis 43 C-terminal homolog	protein-coding
peak1005	chr2	100862901	100863142	+	1	NA	intron (NR_103730, intron 1 of 2)	(TG)n|Simple_repeat|Simple_repeat	38305	NR_103730	150577	Hs.434127	NM_001102655	ENSG00000232084	LINC01104	-	long intergenic non-protein coding RNA 1104	ncRNA
peak124	chr1	229284978	229285285	+	1	NA	Intergenic	Intergenic	25417	NR_039659	100616234		NR_039659	ENSG00000283468	MIR4454	-	microRNA 4454	ncRNA
peak634	chr16	46419360	46420212	+	1	NA	Intergenic	HSATII|Satellite|Satellite	183223	NR_026556	124149	Hs.97414	NM_001004299		ANKRD26P1	-	ankyrin repeat domain 26 pseudogene 1	pseudo
peak478	chr14	103386399	103387162	+	1	NA	Intergenic	(TCCA)n|Simple_repeat|Simple_repeat	-2213	NM_030943	81693	Hs.534494	NM_030943	ENSG00000166126	AMN	PRO1028|amnionless	amnion associated transmembrane protein	protein-coding
peak1857	chrX	139806910	139807272	+	1	NA	intron (NR_104228, intron 2 of 3)	(CA)n|Simple_repeat|Simple_repeat	15167	NR_028344	286411	Hs.317627	NR_028344	ENSG00000203930	LINC00632	-	long intergenic non-protein coding RNA 632	ncRNA
peak255	chr10	124485084	124485378	+	1	NA	Intergenic	Intergenic	-25890	NM_001010912	399814	Hs.363649	NM_001010912	ENSG00000183559	C10orf120	bA318C4.1	chromosome 10 open reading frame 120	protein-coding
peak1533	chr7	482968	483536	+	1	NA	Intergenic	(TGGA)n|Simple_repeat|Simple_repeat	63861	NR_033960	442497	Hs.704269	NR_033960	ENSG00000249574	LOC442497	-	uncharacterized LOC442497	ncRNA
peak856	chr19	17744206	17744563	+	1	NA	intron (NM_001080421, intron 25 of 41)	(TCCA)n|Simple_repeat|Simple_repeat	54624	NM_001080421	23025	Hs.164502	NM_001080421	ENSG00000130477	UNC13A	Munc13-1	unc-13 homolog A	protein-coding
peak123	chr1	229115700	229115795	+	1	NA	Intergenic	(CA)n|Simple_repeat|Simple_repeat	194801	NR_039659	100616234		NR_039659	ENSG00000283468	MIR4454	-	microRNA 4454	ncRNA
peak444	chr14	19023223	19023356	+	1	NA	Intergenic	ALR/Alpha|Satellite|centr	-354305	NM_001013354	440153	Hs.534880	NM_001013354	ENSG00000257115	OR11H12	-	olfactory receptor family 11 subfamily H member 12	protein-coding
peak130	chr10	713559	713774	+	1	NA	intron (NM_014974, intron 1 of 36)	(CA)n|Simple_repeat|Simple_repeat	17778	NM_001355389	414235	Hs.587103	NM_001012714	ENSG00000180525	PRR26	C10orf108	proline rich 26	protein-coding
peak110	chr1	208322478	208322937	+	1	NA	intron (NM_025179, intron 3 of 31)	(TG)n|Simple_repeat|Simple_repeat	94958	NM_025179	5362	Hs.497626	NM_025179	ENSG00000076356	PLXNA2	OCT|PLXN2	plexin A2	protein-coding
peak236	chr10	72720034	72720226	+	1	NA	Intergenic	(TG)n|Simple_repeat|Simple_repeat	21320	NR_134313	105378349	Hs.119164	NR_134313	ENSG00000259267	LOC105378349	-	uncharacterized LOC105378349	ncRNA
peak355	chr12	108783441	108783676	+	1	NA	Intergenic	(CACCAT)n|Simple_repeat|Simple_repeat	-50464	NM_001142344	1240	Hs.197143	NM_004072	ENSG00000174600	CMKLR1	CHEMERINR|ChemR23|DEZ|RVER1	chemerin chemokine-like receptor 1	protein-coding
peak418	chr13	98930462	98930655	+	1	NA	intron (NM_005766, intron 2 of 26)	(TG)n|Simple_repeat|Simple_repeat	69780	NR_036129	100422881		NR_036129	ENSG00000263399	MIR3170	mir-3170	microRNA 3170	ncRNA
peak1054	chr2	238426344	238426545	+	1	NA	intron (NM_001281473, intron 4 of 12)	(TGGA)n|Simple_repeat|Simple_repeat	6870	NR_106869	102465486		NR_106869	ENSG00000277842	MIR6811	hsa-mir-6811	microRNA 6811	ncRNA
peak450	chr14	66285375	66285925	+	1	NA	Intergenic	Intergenic	347830	NR_030355	693210		NR_030355	ENSG00000207781	MIR625	MIRN625|hsa-mir-625	microRNA 625	ncRNA
peak693	chr16	85459830	85459863	+	1	NA	Intergenic	(TGGA)n|Simple_repeat|Simple_repeat	-119915	NR_049816	100847022		NR_049816	ENSG00000266307	MIR5093	-	microRNA 5093	ncRNA
peak911	chr2	1551635	1551744	+	1	NA	Intergenic	(CA)n|Simple_repeat|Simple_repeat	133509	NM_175722	7173	Hs.467554	NM_000547	ENSG00000115705	TPO	MSA|TDH2A|TPX	thyroid peroxidase	protein-coding
peak288	chr11	2123446	2123705	+	1	NA	Intergenic	(TGGA)n|Simple_repeat|Simple_repeat	31864	NR_030158	619552		NR_030158	ENSG00000207805	MIR483	MIRN483|hsa-mir-483|mir-483	microRNA 483	ncRNA
peak1104	chr20	48208569	48208963	+	1	NA	Intergenic	(TCCA)n|Simple_repeat|Simple_repeat	-24059	NM_000961	5740	Hs.302085	NM_000961	ENSG00000124212	PTGIS	CYP8|CYP8A1|PGIS|PTGI	prostaglandin I2 synthase	protein-coding
peak1994	chrY	13861745	13862367	+	1	NA	Intergenic	(GAATG)n|Satellite|Satellite	671333	NR_033667	352887	Hs.546221	NR_033667	ENSG00000206159	GYG2P1	GYG2P	glycogenin 2 pseudogene 1	pseudo
peak859	chr19	18195208	18195308	+	1	NA	intron (NM_005535, intron 1 of 16)	(TCCA)n|Simple_repeat|Simple_repeat	2555	NM_001290023	3594	Hs.567294	NM_005535	ENSG00000096996	IL12RB1	CD212|IL-12R-BETA1|IL12RB|IMD30	interleukin 12 receptor subunit beta 1	protein-coding
peak54	chr1	22660119	22660475	+	1	NA	Intergenic	(TGGA)n|Simple_repeat|Simple_repeat	67565	NR_039613	100616433		NR_039613	ENSG00000266564	MIR4418	-	microRNA 4418	ncRNA
peak1420	chr5	1041549	1043583	+	1	NA	Intergenic	(TGAG)n|Simple_repeat|Simple_repeat	20523	NR_039778	100616479		NR_039778	ENSG00000263834	MIR4635	-	microRNA 4635	ncRNA
peak1890	chrY	13654099	13654277	+	1	NA	Intergenic	(GAATG)n|Satellite|Satellite	879201	NR_033667	352887	Hs.546221	NR_033667	ENSG00000206159	GYG2P1	GYG2P	glycogenin 2 pseudogene 1	pseudo
peak394	chr13	20704829	20705077	+	1	NA	Intergenic	(CA)n|Simple_repeat|Simple_repeat	28113	NR_126380	104355137	Hs.578016	NR_126380	ENSG00000236076	LINC01072	-	long intergenic non-protein coding RNA 1072	ncRNA
peak885	chr19	34363344	34363543	+	1	NA	Intergenic	(CCCA)n|Simple_repeat|Simple_repeat	75692	NM_001129994	79047	Hs.221873	NM_024076	ENSG00000153885	KCTD15	-	potassium channel tetramerization domain containing 15	protein-coding
peak1582	chr7	61751157	61751382	+	1	NA	Intergenic	HSATII|Satellite|Satellite	1013165	NR_003952	643955	Hs.583308	NR_003952	ENSG00000185037	ZNF733P	ZNF733	zinc finger protein 733, pseudogene	pseudo
peak1447	chr5	33626952	33627193	+	1	NA	intron (NM_030955, intron 13 of 23)	HAL1-2a_MD|LINE|L1	186190	NR_047676	6897	Hs.481860	NM_152295	ENSG00000113407	TARS	ThrRS	threonyl-tRNA synthetase	protein-coding
peak1831	chr9	136798537	136798912	+	1	NA	intron (NM_003371, intron 2 of 26)	intron (NM_003371, intron 2 of 26)	58722	NM_001134398	7410	Hs.369921	NM_003371	ENSG00000160293	VAV2	VAV-2	vav guanine nucleotide exchange factor 2	protein-coding
peak795	chr18	46593519	46593886	+	1	NA	intron (NM_001353215, intron 16 of 16)	intron (NM_001353215, intron 16 of 16)	-17564	NR_039898	100616420		NR_039898	ENSG00000263849	MIR4744	-	microRNA 4744	ncRNA
peak1962	chrY	13833148	13834090	+	1	NA	Intergenic	(GAATG)n|Satellite|Satellite	699770	NR_033667	352887	Hs.546221	NR_033667	ENSG00000206159	GYG2P1	GYG2P	glycogenin 2 pseudogene 1	pseudo
peak405	chr13	25256108	25256352	+	1	NA	intron (NM_001676, intron 2 of 22)	(TG)n|Simple_repeat|Simple_repeat	1681	NM_001676	479	Hs.147111	NM_001676	ENSG00000075673	ATP12A	ATP1AL1|HK	ATPase H+/K+ transporting non-gastric alpha2 subunit	protein-coding
peak587	chr16	34022581	34022886	+	1	NA	Intergenic	ALR/Alpha|Satellite|centr	382029	NR_002837	606551	Hs.646441	NR_002837		UBE2MP1	-	ubiquitin conjugating enzyme E2 M pseudogene 1	pseudo
peak1951	chrY	13824020	13824585	+	1	NA	Intergenic	(GAATG)n|Satellite|Satellite	709087	NR_033667	352887	Hs.546221	NR_033667	ENSG00000206159	GYG2P1	GYG2P	glycogenin 2 pseudogene 1	pseudo
peak1413	chr5	426342	426573	+	1	NA	intron (NM_001242412, intron 7 of 10)	(TGGA)n|Simple_repeat|Simple_repeat	16818	NR_126522	116349	Hs.446702	NM_138464	ENSG00000221990	EXOC3-AS1	C5orf55	EXOC3 antisense RNA 1	ncRNA
peak1880	chrY	13644019	13644304	+	1	NA	Intergenic	HSATII|Satellite|Satellite	889228	NR_033667	352887	Hs.546221	NR_033667	ENSG00000206159	GYG2P1	GYG2P	glycogenin 2 pseudogene 1	pseudo
peak227	chr10	46528177	46528344	+	1	NA	Intergenic	(TG)n|Simple_repeat|Simple_repeat	112459	NM_001352550	26095	Hs.440733	NM_015605	ENSG00000204179	PTPN20	CT126|PTPN20A|PTPN20B|bA142I17.1|bA42B19.1	protein tyrosine phosphatase, non-receptor type 20	protein-coding
peak1715	chr8	125700383	125700600	+	1	NA	intron (NM_001282971, intron 3 of 14)	(TG)n|Simple_repeat|Simple_repeat	40257	NM_001282971	9788	Hs.336994	NM_014751	ENSG00000170873	MTSS1	MIM|MIMA|MIMB	MTSS1, I-BAR domain containing	protein-coding
peak784	chr18	18513502	18513553	+	1	NA	Intergenic	ALR/Alpha|Satellite|centr	178285	NM_005406	6093	Hs.306307	NM_005406	ENSG00000067900	ROCK1	P160ROCK|ROCK-I	Rho associated coiled-coil containing protein kinase 1	protein-coding
peak77	chr1	54097962	54098216	+	1	NA	intron (NM_147193, intron 1 of 9)	intron (NM_147193, intron 1 of 9)	101788	NM_147193	148979	Hs.306691	NM_147193	ENSG00000174332	GLIS1	-	GLIS family zinc finger 1	protein-coding
peak10	chr1	3643222	3643431	+	1	NA	intron (NM_001126240, intron 4 of 11)	(TGGA)n|Simple_repeat|Simple_repeat	20009	NR_033712	57212	Hs.49658	NM_207306	ENSG00000227372	TP73-AS1	KIAA0495|PDAM	TP73 antisense RNA 1	ncRNA
peak102	chr1	201225225	201225234	+	1	NA	Intergenic	(GAGTG)n|Simple_repeat|Simple_repeat	-27351	NM_001005337	5317	Hs.497350	NM_000299	ENSG00000081277	PKP1	B6P	plakophilin 1	protein-coding
peak606	chr16	46393584	46393739	+	1	NA	Intergenic	Intergenic	209348	NR_026556	124149	Hs.97414	NM_001004299		ANKRD26P1	-	ankyrin repeat domain 26 pseudogene 1	pseudo
peak1863	chrY	13140953	13141387	+	1	NA	Intergenic	(CATTC)n|Satellite|Satellite	1392219	NR_033667	352887	Hs.546221	NR_033667	ENSG00000206159	GYG2P1	GYG2P	glycogenin 2 pseudogene 1	pseudo
peak1088	chr20	29824664	29826241	+	1	NA	Intergenic	(GAATG)n|Satellite|Satellite	-20015	NM_001037730	245929	Hs.580793	NM_001037730	ENSG00000215547	DEFB115	DEFB-15	defensin beta 115	protein-coding
peak1010	chr2	120451372	120451584	+	1	NA	intron (NR_148341, intron 5 of 16)	(CA)n|Simple_repeat|Simple_repeat	14735	NM_030577	80775	Hs.439991	NM_030577	ENSG00000144120	TMEM177	-	transmembrane protein 177	protein-coding
peak1129	chr20	62123203	62123254	+	1	NA	intron (NM_001958, intron 5 of 7)	(TGGA)n|Simple_repeat|Simple_repeat	7440	NM_001958	1917	Hs.433839	NM_001958	ENSG00000101210	EEF1A2	EEF1AL|EF-1-alpha-2|EF1A|EIEE33|HS1|MRD38|STN|STNL	eukaryotic translation elongation factor 1 alpha 2	protein-coding
peak1585	chr7	61779538	61782008	+	1	NA	Intergenic	HSATII|Satellite|Satellite	983661	NR_003952	643955	Hs.583308	NR_003952	ENSG00000185037	ZNF733P	ZNF733	zinc finger protein 733, pseudogene	pseudo
peak919	chr2	3049799	3050251	+	1	NA	intron (NR_110228, intron 3 of 6)	(TG)n|Simple_repeat|Simple_repeat	79773	NR_110228	101927554	Hs.638446	NR_110228	ENSG00000234423	LINC01250	-	long intergenic non-protein coding RNA 1250	ncRNA
peak1458	chr5	148583121	148583290	+	1	NA	intron (NM_001301027, intron 5 of 19)	HAL1-2a_MD|LINE|L1	62195	NM_001301018	22885	Hs.49688	NM_014945	ENSG00000173210	ABLIM3	HMFN1661	actin binding LIM protein family member 3	protein-coding
peak1161	chr21	41292083	41292438	+	1	NA	intron (NM_006198, intron 2 of 2)	(TG)n|Simple_repeat|Simple_repeat	52913	NM_006198	5121	Hs.80296	NM_006198	ENSG00000183036	PCP4	PEP-19	Purkinje cell protein 4	protein-coding
peak344	chr12	34846304	34846475	+	1	NA	Intergenic	ALR/Alpha|Satellite|centr	671173	NM_032834	84920	Hs.102971	NM_032834	ENSG00000139133	ALG10	ALG10A|DIE2|KCR1	ALG10, alpha-1,2-glucosyltransferase	protein-coding
peak1734	chr8	141130603	141131015	+	1	NA	intron (NM_001321646, intron 16 of 21)	(TCCA)n|Simple_repeat|Simple_repeat	-20175	NR_144431	359809	Hs.26814	NR_144431	ENSG00000282164	PEG13	-	paternally expressed 13	ncRNA
peak276	chr10	134379145	134379322	+	1	NA	intron (NM_005539, intron 1 of 15)	(TG)n|Simple_repeat|Simple_repeat	27950	NM_005539	3632	Hs.523360	NM_005539	ENSG00000068383	INPP5A	5PTASE	inositol polyphosphate-5-phosphatase A	protein-coding
peak1388	chr4	49654866	49660050	+	1	NA	Intergenic	(GAATG)n|Satellite|Satellite	668799	NM_001286791	80157	Hs.479703	NM_025087	ENSG00000109182	CWH43	CWH43-C|PGAP2IP	cell wall biogenesis 43 C-terminal homolog	protein-coding
peak1515	chr6	166032838	166032841	+	1	NA	intron (NM_006661, intron 1 of 22)	(TAGTG)n|Simple_repeat|Simple_repeat	42749	NM_006661	10846	Hs.348762	NM_006661	ENSG00000112541	PDE10A	ADSD2|HSPDE10A|IOLOD|LINC00473|PDE10A19	phosphodiesterase 10A	protein-coding
peak1476	chr6	3777013	3777244	+	1	NA	Intergenic	(TG)n|Simple_repeat|Simple_repeat	-24882	NM_183373	221749	Hs.484500	NM_183373	ENSG00000168994	PXDC1	C6orf145	PX domain containing 1	protein-coding
peak690	chr16	85190725	85190804	+	1	NA	Intergenic	(TCCA)n|Simple_repeat|Simple_repeat	20008	NR_033984	400548	Hs.592054	NR_033984	ENSG00000278214	LINC02139	-	long intergenic non-protein coding RNA 2139	ncRNA
peak1567	chr7	54269356	54269502	+	1	NA	non-coding (NR_004422, exon 1 of 1)	non-coding (NR_004422, exon 1 of 1)	685	NR_004422	3262	Hs.742598	NR_004422		HPVC1	HPV18E5L|PE5L	human papillomavirus (type 18) E5 central sequence-like 1	ncRNA
peak1884	chrY	13648131	13648312	+	1	NA	Intergenic	(GAATG)n|Satellite|Satellite	885168	NR_033667	352887	Hs.546221	NR_033667	ENSG00000206159	GYG2P1	GYG2P	glycogenin 2 pseudogene 1	pseudo
peak791	chr18	22068092	22068278	+	1	NA	Intergenic	Intergenic	27592	NM_021624	59340	Hs.287388	NM_021624	ENSG00000134489	HRH4	AXOR35|BG26|GPCR105|GPRv53|H4|H4R|HH4R	histamine receptor H4	protein-coding
peak371	chr12	118209726	118209900	+	1	NA	intron (NM_173598, intron 3 of 19)	(CA)n|Simple_repeat|Simple_repeat	196215	NM_173598	283455	Hs.375836	NM_173598	ENSG00000171435	KSR2	-	kinase suppressor of ras 2	protein-coding
peak637	chr16	46425302	46425954	+	1	NA	Intergenic	HSATII|Satellite|Satellite	177381	NR_026556	124149	Hs.97414	NM_001004299		ANKRD26P1	-	ankyrin repeat domain 26 pseudogene 1	pseudo
peak720	chr17	7078788	7079063	+	1	NA	intron (NM_001671, intron 5 of 8)	(CA)n|Simple_repeat|Simple_repeat	3958	NM_001671	432	Hs.12056	NM_001671	ENSG00000141505	ASGR1	ASGPR|ASGPR1|CLEC4H1|HL-1	asialoglycoprotein receptor 1	protein-coding
peak429	chr13	112163780	112163991	+	1	NA	Intergenic	(TG)n|Simple_repeat|Simple_repeat	-84471	NR_135814	105370369		NR_135814	ENSG00000215881	LINC02337	-	long intergenic non-protein coding RNA 2337	ncRNA
peak1633	chr7	149700334	149700923	+	1	NA	intron (NM_001351028, intron 6 of 9)	(GTGTG)n|Simple_repeat|Simple_repeat	-37816	NR_148939	100134040	Hs.552781	NR_148939		LOC100134040	-	uncharacterized LOC100134040	ncRNA
peak241	chr10	81137486	81137751	+	1	NA	Intergenic	(TG)n|Simple_repeat|Simple_repeat	30398	NM_005729	10105	Hs.381072	NM_005729	ENSG00000108179	PPIF	CYP3|CyP-M|Cyp-D|CypD	peptidylprolyl isomerase F	protein-coding
peak28	chr1	6210207	6210321	+	1	NA	intron (NM_015557, intron 7 of 41)	(TGGA)n|Simple_repeat|Simple_repeat	29930	NM_015557	26038	Hs.522898	NM_015557	ENSG00000116254	CHD5	CHD-5	chromodomain helicase DNA binding protein 5	protein-coding
peak605	chr16	46392888	46393377	+	1	NA	Intergenic	HSATII|Satellite|Satellite	209877	NR_026556	124149	Hs.97414	NM_001004299		ANKRD26P1	-	ankyrin repeat domain 26 pseudogene 1	pseudo
peak1833	chr9	137170898	137171557	+	1	NA	Intergenic	(CA)n|Simple_repeat|Simple_repeat	16016	NR_146518	105376310	Hs.573484	NR_146518	ENSG00000223729	LINC02247	-	long intergenic non-protein coding RNA 2247	ncRNA
peak1725	chr8	139817885	139818063	+	1	NA	intron (NM_152888, intron 10 of 64)	(ATGGTG)n|Simple_repeat|Simple_repeat	108275	NM_152888	169044	Hs.117169	NM_152888	ENSG00000169436	COL22A1	-	collagen type XXII alpha 1 chain	protein-coding
peak656	chr16	47090947	47091162	+	1	NA	Intergenic	(TG)n|Simple_repeat|Simple_repeat	-83429	NM_005880	10294	Hs.368078	NM_005880	ENSG00000069345	DNAJA2	CPR3|DJ3|DJA2|DNAJ|DNJ3|HIRIP4|PRO3015|RDJ2	DnaJ heat shock protein family (Hsp40) member A2	protein-coding
peak320	chr11	70217373	70217691	+	1	NA	intron (NM_177423, intron 21 of 25)	L1MD|LINE|L1	-27080	NM_001184740	2017	Hs.596164	NM_005231	ENSG00000085733	CTTN	EMS1	cortactin	protein-coding
peak1981	chrY	13850134	13851723	+	1	NA	Intergenic	(GAATG)n|Satellite|Satellite	682461	NR_033667	352887	Hs.546221	NR_033667	ENSG00000206159	GYG2P1	GYG2P	glycogenin 2 pseudogene 1	pseudo
peak1565	chr7	51544978	51545156	+	1	NA	Intergenic	(TG)n|Simple_repeat|Simple_repeat	-160509	NM_001287436	23242	Hs.99141	NM_015198	ENSG00000106078	COBL	-	cordon-bleu WH2 repeat protein	protein-coding
peak240	chr10	81136766	81137046	+	1	NA	Intergenic	(TG)n|Simple_repeat|Simple_repeat	29686	NM_005729	10105	Hs.381072	NM_005729	ENSG00000108179	PPIF	CYP3|CyP-M|Cyp-D|CypD	peptidylprolyl isomerase F	protein-coding
peak1527	chr6	169619317	169619509	+	1	NA	intron (NM_003247, intron 22 of 22)	(TGGA)n|Simple_repeat|Simple_repeat	6106	NR_134621	101929523	Hs.442696	NR_134621	ENSG00000226445	LOC101929523	-	uncharacterized LOC101929523	ncRNA
peak706	chr16	87535829	87536047	+	1	NA	intron (NR_110943, intron 1 of 3)	(TG)n|Simple_repeat|Simple_repeat	8145	NR_110943	101928737	Hs.579009	NR_110943	ENSG00000260750	LOC101928737	-	uncharacterized LOC101928737	ncRNA
peak6	chr1	2968470	2968816	+	1	NA	Intergenic	(TCCA)n|Simple_repeat|Simple_repeat	15646	NR_024371	440556	Hs.531041	NM_198543	ENSG00000177133	LINC00982	-	long intergenic non-protein coding RNA 982	ncRNA
peak1079	chr20	25099197	25099239	+	1	NA	Intergenic	(CA)n|Simple_repeat|Simple_repeat	29411	NR_027093	284798	Hs.334934	NR_027091	ENSG00000230725	LOC284798	-	uncharacterized LOC284798	ncRNA
peak1427	chr5	1166268	1166453	+	1	NA	Intergenic	(TCCA)n|Simple_repeat|Simple_repeat	12360	NR_109911	101928857	Hs.593732	NR_109911	ENSG00000249201	CTD-3080P12.3	-	uncharacterized LOC101928857	ncRNA
peak403	chr13	24132166	24132368	+	1	NA	Intergenic	(TG)n|Simple_repeat|Simple_repeat	-12242	NM_148957	55504	Hs.149168	NM_018647	ENSG00000127863	TNFRSF19	TAJ|TAJ-alpha|TRADE|TROY	TNF receptor superfamily member 19	protein-coding
peak1559	chr7	48369315	48369649	+	1	NA	intron (NM_152701, intron 27 of 61)	(TCCA)n|Simple_repeat|Simple_repeat	158425	NM_152701	154664	Hs.226568	NM_152701	ENSG00000179869	ABCA13	-	ATP binding cassette subfamily A member 13	protein-coding
peak1255	chr22	48980687	48981340	+	1	NA	intron (NM_015381, intron 1 of 3)	(CA)n|Simple_repeat|Simple_repeat	8895	NM_015381	25817	Hs.436854	NM_015381	ENSG00000219438	FAM19A5	QLLK5208|TAFA-5|TAFA5|UNQ5208	family with sequence similarity 19 member A5, C-C motif chemokine like	protein-coding
peak437	chr13	114499318	114499522	+	1	NA	intron (NM_001348663, intron 4 of 7)	(CA)n|Simple_repeat|Simple_repeat	-19163	NR_044995	650669	Hs.369201	NM_001039799		GAS6-AS1	-	GAS6 antisense RNA 1	ncRNA
peak989	chr2	92296696	92297011	+	1	NA	Intergenic	ALR/Alpha|Satellite|centr	167694	NR_027714	440888	Hs.730239	NM_001032412		ACTR3BP2	FKSG73	ACTR3B pseudogene 2	pseudo
peak1592	chr7	61800777	61801806	+	1	NA	Intergenic	HSATII|Satellite|Satellite	963143	NR_003952	643955	Hs.583308	NR_003952	ENSG00000185037	ZNF733P	ZNF733	zinc finger protein 733, pseudogene	pseudo
peak565	chr16	33865985	33866778	+	1	NA	Intergenic	(GAGTG)n|Simple_repeat|Simple_repeat	294537	NR_130772	104644205	Hs.742548	NR_130771		ENPP7P13	DUNQU1	ectonucleotide pyrophosphatase/phosphodiesterase 7 pseudogene 13	pseudo
peak1050	chr2	237502773	237502865	+	1	NA	Intergenic	Intergenic	24439	NM_020311	57007	Hs.471751	NM_020311	ENSG00000144476	ACKR3	CMKOR1|CXC-R7|CXCR-7|CXCR7|GPR159|RDC-1|RDC1	atypical chemokine receptor 3	protein-coding
peak583	chr16	33936076	33936255	+	1	NA	Intergenic	(TG)n|Simple_repeat|Simple_repeat	364321	NR_130772	104644205	Hs.742548	NR_130771		ENPP7P13	DUNQU1	ectonucleotide pyrophosphatase/phosphodiesterase 7 pseudogene 13	pseudo
peak438	chr13	114501133	114501216	+	1	NA	intron (NM_001348663, intron 4 of 7)	(TGGA)n|Simple_repeat|Simple_repeat	-17409	NR_044995	650669	Hs.369201	NM_001039799		GAS6-AS1	-	GAS6 antisense RNA 1	ncRNA
peak1912	chrY	13680629	13681152	+	1	NA	Intergenic	(GAATG)n|Satellite|Satellite	852499	NR_033667	352887	Hs.546221	NR_033667	ENSG00000206159	GYG2P1	GYG2P	glycogenin 2 pseudogene 1	pseudo
peak1035	chr2	217934170	217934508	+	1	NA	Intergenic	(TG)n|Simple_repeat|Simple_repeat	198844	NR_130782	101928327	Hs.350698	NR_130782	ENSG00000223874	LINC01921	-	long intergenic non-protein coding RNA 1921	ncRNA
peak1735	chr8	142479407	142479574	+	1	NA	intron (NR_102364, intron 16 of 26)	HAL1-2a_MD|LINE|L1	37840	NR_102364	389690	Hs.689547	NM_207414	ENSG00000226807	MROH5	-	maestro heat like repeat family member 5	protein-coding
peak1329	chr4	7132523	7133736	+	1	NA	Intergenic	(TG)n|Simple_repeat|Simple_repeat	-28026	NR_027441	730971	Hs.591718	NR_027441		LINC02447	-	long intergenic non-protein coding RNA 2447	ncRNA
peak812	chr18	76209530	76209740	+	1	NA	Intergenic	(CA)n|Simple_repeat|Simple_repeat	-503952	NR_104127	101927715	Hs.385670	NR_104127		LINC01029	-	long intergenic non-protein coding RNA 1029	ncRNA
peak1659	chr7	157924075	157924326	+	1	NA	intron (NM_130842, intron 8 of 21)	(CA)n|Simple_repeat|Simple_repeat	276923	NR_038966	100506585	Hs.661265	NR_038966	ENSG00000233038	LOC100506585	-	uncharacterized LOC100506585	ncRNA
peak1666	chr7	158959095	158959320	+	1	NA	Intergenic	(TG)n|Simple_repeat|Simple_repeat	-21558	NM_001304522	7434	Hs.585052	NM_003382	ENSG00000106018	VIPR2	C16DUPq36.3|DUP7q36.3|PACAP-R-3|PACAP-R3|VIP-R-2|VPAC2|VPAC2R|VPCAP2R	vasoactive intestinal peptide receptor 2	protein-coding
peak1007	chr2	106552557	106553265	+	1	NA	Intergenic	(CA)n|Simple_repeat|Simple_repeat	84707	NM_001004720	8440	Hs.529244	NM_003581	ENSG00000071051	NCK2	GRB4|NCKbeta	NCK adaptor protein 2	protein-coding
peak1971	chrY	13843011	13843309	+	1	NA	Intergenic	Intergenic	690229	NR_033667	352887	Hs.546221	NR_033667	ENSG00000206159	GYG2P1	GYG2P	glycogenin 2 pseudogene 1	pseudo
peak439	chr13	114501314	114501542	+	1	NA	intron (NM_001348663, intron 4 of 7)	(TGGA)n|Simple_repeat|Simple_repeat	-17155	NR_044995	650669	Hs.369201	NM_001039799		GAS6-AS1	-	GAS6 antisense RNA 1	ncRNA
peak1865	chrY	13142760	13143103	+	1	NA	Intergenic	(CATTC)n|Satellite|Satellite	1390458	NR_033667	352887	Hs.546221	NR_033667	ENSG00000206159	GYG2P1	GYG2P	glycogenin 2 pseudogene 1	pseudo
peak519	chr15	79729835	79729933	+	1	NA	intron (NM_015206, intron 1 of 3)	(TGGG)n|Simple_repeat|Simple_repeat	5026	NM_015206	23251	Hs.301654	NM_015206	ENSG00000169330	KIAA1024	MINAR1	KIAA1024	protein-coding
peak408	chr13	30500353	30500526	+	1	NA	intron (NR_047501, intron 1 of 1)	(CA)n|Simple_repeat|Simple_repeat	349	NR_047501	100861573	Hs.585619	NR_047501	ENSG00000224405	LINC00572	-	long intergenic non-protein coding RNA 572	ncRNA
peak302	chr11	44525893	44526047	+	1	NA	Intergenic	(CA)n|Simple_repeat|Simple_repeat	-61171	NM_002231	3732	Hs.527778	NM_002231	ENSG00000085117	CD82	4F9|C33|GR15|IA4|KAI1|R2|SAR2|ST6|TSPAN27	CD82 molecule	protein-coding
peak923	chr2	5649529	5649697	+	1	NA	Intergenic	(ATGTG)n|Simple_repeat|Simple_repeat	181637	NR_110580	102723818	Hs.128107	NR_110580		LINC01248	-	long intergenic non-protein coding RNA 1248	ncRNA
peak449	chr14	66284185	66284689	+	1	NA	Intergenic	(CA)n|Simple_repeat|Simple_repeat	346617	NR_030355	693210		NR_030355	ENSG00000207781	MIR625	MIRN625|hsa-mir-625	microRNA 625	ncRNA
peak1860	chrY	13138674	13138971	+	1	NA	Intergenic	(CATTC)n|Satellite|Satellite	1394567	NR_033667	352887	Hs.546221	NR_033667	ENSG00000206159	GYG2P1	GYG2P	glycogenin 2 pseudogene 1	pseudo
peak1407	chr4	187081532	187081837	+	1	NA	intron (NM_001006655, intron 8 of 13)	(CA)n|Simple_repeat|Simple_repeat	15689	NM_015398	25854	Hs.744961	NM_015398	ENSG00000109794	FAM149A	MST119|MSTP119	family with sequence similarity 149 member A	protein-coding
peak591	chr16	34186169	34187920	+	1	NA	Intergenic	HSATII|Satellite|Satellite	217718	NR_002837	606551	Hs.646441	NR_002837		UBE2MP1	-	ubiquitin conjugating enzyme E2 M pseudogene 1	pseudo
peak1477	chr6	10588992	10589208	+	1	NA	intron (NM_145655, intron 1 of 2)	(TG)n|Simple_repeat|Simple_repeat	3107	NM_145655	2651	Hs.519884	NM_001491	ENSG00000111846	GCNT2	CCAT|CTRCT13|GCNT2C|GCNT5|IGNT|II|NACGT1|NAGCT1|ULG3|bA360O19.2|bA421M1.1	glucosaminyl (N-acetyl) transferase 2 (I blood group)	protein-coding
peak448	chr14	65640800	65641025	+	1	NA	Intergenic	(TG)n|Simple_repeat|Simple_repeat	48153	NR_103769	100128233	Hs.497323	NR_103769	ENSG00000255002	LINC02324	-	long intergenic non-protein coding RNA 2324	ncRNA
peak763	chr17	76635389	76635500	+	1	NA	Intergenic	(TG)n|Simple_repeat|Simple_repeat	-7305	NR_110849	101928710	Hs.464224	NR_110848	ENSG00000267123	LINC02081	XLOC_012582	long intergenic non-protein coding RNA 2081	ncRNA
peak514	chr15	69678123	69678623	+	1	NA	intron (NM_017705, intron 5 of 8)	(CA)n|Simple_repeat|Simple_repeat	-28212	NM_001281301	9493	Hs.270845	NM_004856	ENSG00000137807	KIF23	CHO1|KNSL5|MKLP-1|MKLP1	kinesin family member 23	protein-coding
peak132	chr10	1266204	1266409	+	1	NA	intron (NM_018702, intron 6 of 9)	(ATGGTG)n|Simple_repeat|Simple_repeat	60598	NR_015376	399706	Hs.721191	NM_001010910	ENSG00000229205	LINC00200	C10orf139|NCRNA00200	long intergenic non-protein coding RNA 200	ncRNA
peak1500	chr6	137438259	137438515	+	1	NA	Intergenic	(TG)n|Simple_repeat|Simple_repeat	56398	NM_181309	116379	Hs.126891	NM_052962	ENSG00000164485	IL22RA2	CRF2-10|CRF2-S1|CRF2X|IL-22BP|IL-22R-alpha-2|IL-22RA2|ZCYTOR16	interleukin 22 receptor subunit alpha 2	protein-coding
peak533	chr16	1082892	1083156	+	1	NA	Intergenic	(TCCA)n|Simple_repeat|Simple_repeat	-39732	NM_001172560	6755	Hs.449840	NM_001053	ENSG00000162009	SSTR5	SS-5-R	somatostatin receptor 5	protein-coding
peak1450	chr5	55160327	55160784	+	1	NA	intron (NM_001297572, intron 3 of 10)	(CA)n|Simple_repeat|Simple_repeat	11405	NM_001242639	133396	Hs.55378	NM_139017	ENSG00000164509	IL31RA	CRL|CRL3|GLM-R|GLMR|GPL|IL-31RA|PLCA2|PRO21384|hGLM-R	interleukin 31 receptor A	protein-coding
peak736	chr17	39788854	39789393	+	1	NA	intron (NR_033415, intron 4 of 10)	(TG)n|Simple_repeat|Simple_repeat	7328	NR_033415	284116	Hs.725790	NR_033415	ENSG00000214514	KRT42P	-	keratin 42 pseudogene	pseudo
peak1652	chr7	157557781	157557948	+	1	NA	intron (NM_130842, intron 11 of 21)	(TCCA)n|Simple_repeat|Simple_repeat	-89413	NR_038966	100506585	Hs.661265	NR_038966	ENSG00000233038	LOC100506585	-	uncharacterized LOC100506585	ncRNA
peak154	chr10	30159607	30159933	+	1	NA	Intergenic	(TCCA)n|Simple_repeat|Simple_repeat	-133840	NM_001323599	6840	Hs.499209	NM_003174	ENSG00000197321	SVIL	-	supervillin	protein-coding
peak1029	chr2	133029552	133029715	+	1	NA	Intergenic	AluSx|SINE|Alu	-14091	NR_027020	554226	Hs.380689	NM_001358416	ENSG00000163046	ANKRD30BL	ANKRD30BP3|NCRNA00164	ankyrin repeat domain 30B like	protein-coding
peak1822	chr9	132102128	132102868	+	1	NA	intron (NR_120686, intron 2 of 3)	intron (NR_120686, intron 2 of 3)	3296	NR_120686	100506119	Hs.624047	NR_120685	ENSG00000233901	LINC01503	-	long intergenic non-protein coding RNA 1503	ncRNA
peak1607	chr7	68722696	68722872	+	1	NA	Intergenic	(TGGA)n|Simple_repeat|Simple_repeat	339826	NR_148926	100507468	Hs.362492	NR_108105		LOC100507468	-	uncharacterized LOC100507468	ncRNA
peak505	chr15	26202150	26202624	+	1	NA	intron (NR_040082, intron 1 of 4)	(CA)n|Simple_repeat|Simple_repeat	54880	NR_040082	100128714	Hs.587854	NR_040082	ENSG00000206187	LINC02346	-	long intergenic non-protein coding RNA 2346	ncRNA
peak684	chr16	81659806	81660180	+	1	NA	intron (NM_198390, intron 3 of 20)	(TG)n|Simple_repeat|Simple_repeat	15040	NR_106759	102465251		NR_106759	ENSG00000275109	MIR6504	hsa-mir-6504	microRNA 6504	ncRNA
peak118	chr1	228507364	228507467	+	1	NA	intron (NM_052843, intron 54 of 80)	(TCCA)n|Simple_repeat|Simple_repeat	77395	NR_106800	102465444		NR_106800	ENSG00000284311	MIR6742	hsa-mir-6742	microRNA 6742	ncRNA
peak1632	chr7	148027614	148028861	+	1	NA	intron (NR_036093, intron 3 of 3)	(TGGA)n|Simple_repeat|Simple_repeat	-259420	NM_145304	202865	Hs.352212	NM_145304	ENSG00000170279	C7orf33	-	chromosome 7 open reading frame 33	protein-coding
peak1504	chr6	158051577	158051972	+	1	NA	intron (NM_153746, intron 4 of 8)	(CA)n|Simple_repeat|Simple_repeat	101610	NR_037463	100500899		NR_037463	ENSG00000266617	MIR3692	-	microRNA 3692	ncRNA
peak931	chr2	10373379	10373864	+	1	NA	Intergenic	(TG)n|Simple_repeat|Simple_repeat	-40824	NR_036222	100422929		NR_036222	ENSG00000265418	MIR4261	-	microRNA 4261	ncRNA
peak1043	chr2	235878561	235878779	+	1	NA	intron (NM_014521, intron 1 of 5)	(CA)n|Simple_repeat|Simple_repeat	18042	NM_014521	23677	Hs.516777	NM_014521	ENSG00000130147	SH3BP4	BOG25|TTP	SH3 domain binding protein 4	protein-coding
peak900	chr19	55063805	55063972	+	1	NA	Intergenic	(TG)n|Simple_repeat|Simple_repeat	19979	NR_104097	90011	Hs.288520	NM_033206	ENSG00000104970	KIR3DX1	KIR3DL0|LENG12	killer cell immunoglobulin like receptor, three Ig domains X1	pseudo
peak1518	chr6	167907288	167907513	+	1	NA	Intergenic	(CA)n|Simple_repeat|Simple_repeat	-22387	NR_134591	105378127	Hs.58456	NR_134591		LOC105378127	-	uncharacterized LOC105378127	ncRNA
peak245	chr10	94153031	94153221	+	1	NA	Intergenic	(CA)n|Simple_repeat|Simple_repeat	-25292	NR_038243	100507674	Hs.568772	NR_038243		MARK2P9	-	microtubule affinity regulating kinase 2 pseudogene 9	pseudo
peak1096	chr20	36058521	36058763	+	1	NA	Intergenic	(TCCA)n|Simple_repeat|Simple_repeat	84111	NM_198291	6714	Hs.195659	NM_005417	ENSG00000197122	SRC	ASV|SRC1|THC6|c-SRC|p60-Src	SRC proto-oncogene, non-receptor tyrosine kinase	protein-coding
peak801	chr18	60758817	60759634	+	1	NA	Intergenic	(TG)n|Simple_repeat|Simple_repeat	227388	NM_000657	596	Hs.150749	NM_000633	ENSG00000171791	BCL2	Bcl-2|PPP1R50	BCL2, apoptosis regulator	protein-coding
peak1727	chr8	139882983	139883041	+	1	NA	intron (NM_152888, intron 3 of 64)	(TG)n|Simple_repeat|Simple_repeat	43237	NM_152888	169044	Hs.117169	NM_152888	ENSG00000169436	COL22A1	-	collagen type XXII alpha 1 chain	protein-coding
peak1429	chr5	1562169	1562319	+	1	NA	Intergenic	Intergenic	32402	NR_003263	728609	Hs.379186	NR_003263		SDHAP3	SDHACL|SDHAL	succinate dehydrogenase complex flavoprotein subunit A pseudogene 3	pseudo
peak787	chr18	18516413	18516732	+	1	NA	Intergenic	ALR/Alpha|Satellite|centr	175240	NM_005406	6093	Hs.306307	NM_005406	ENSG00000067900	ROCK1	P160ROCK|ROCK-I	Rho associated coiled-coil containing protein kinase 1	protein-coding
peak356	chr12	108989134	108989435	+	1	NA	intron (NM_181724, intron 1 of 1)	(CA)n|Simple_repeat|Simple_repeat	2610	NM_181724	338773	Hs.449718	NM_181724	ENSG00000183160	TMEM119	OBIF	transmembrane protein 119	protein-coding
peak718	chr17	7010761	7010899	+	1	NA	intron (NM_001201352, intron 5 of 8)	(CA)n|Simple_repeat|Simple_repeat	6799	NM_080914	433	Hs.654440	NM_001181	ENSG00000161944	ASGR2	ASGP-R2|ASGPR2|CLEC4H2|HBXBP|HL-2	asialoglycoprotein receptor 2	protein-coding
peak125	chr1	236264582	236264823	+	1	NA	Intergenic	(TG)n|Simple_repeat|Simple_repeat	-36221	NM_002508	4811	Hs.356624	NM_002508	ENSG00000116962	NID1	NID	nidogen 1	protein-coding
peak1695	chr8	38626695	38626862	+	1	NA	intron (NM_001352804, intron 1 of 10)	(TG)n|Simple_repeat|Simple_repeat	12021	NM_001352782	6867	Hs.279245	NM_006283	ENSG00000147526	TACC1	Ga55	transforming acidic coiled-coil containing protein 1	protein-coding
peak380	chr12	131894213	131894439	+	1	NA	Intergenic	(TCCA)n|Simple_repeat|Simple_repeat	62311	NR_103736	338797	Hs.592007	NM_001025466		LINC02370	-	long intergenic non-protein coding RNA 2370	ncRNA
peak1421	chr5	1043776	1043960	+	1	NA	Intergenic	(TGAG)n|Simple_repeat|Simple_repeat	19221	NR_039778	100616479		NR_039778	ENSG00000263834	MIR4635	-	microRNA 4635	ncRNA
peak82	chr1	64814907	64815312	+	1	NA	Intergenic	(TG)n|Simple_repeat|Simple_repeat	-121367	NM_020925	57685	Hs.443891	NM_020925	ENSG00000158966	CACHD1	-	cache domain containing 1	protein-coding
peak729	chr17	21311983	21312216	+	1	NA	intron (NM_021012, intron 2 of 2)	(TCCA)n|Simple_repeat|Simple_repeat	3651	NM_001194958	100134444	Hs.200629	NM_001194958	ENSG00000260458	KCNJ18	KIR2.6|TTPP2	potassium voltage-gated channel subfamily J member 18	protein-coding
peak868	chr19	27735196	27735479	+	1	NA	Intergenic	ALR/Alpha|Satellite|centr	-549002	NR_146734	101927151	Hs.567934	NR_110687	ENSG00000267575	LOC101927151	-	uncharacterized LOC101927151	ncRNA
peak1900	chrY	13665961	13666250	+	1	NA	Intergenic	(GAATG)n|Satellite|Satellite	867284	NR_033667	352887	Hs.546221	NR_033667	ENSG00000206159	GYG2P1	GYG2P	glycogenin 2 pseudogene 1	pseudo
peak669	chr16	66121254	66121424	+	1	NA	Intergenic	(GGATG)n|Simple_repeat|Simple_repeat	-279171	NM_001795	1003	Hs.76206	NM_001795	ENSG00000179776	CDH5	7B4|CD144	cadherin 5	protein-coding
peak895	chr19	42422996	42423398	+	1	NA	Intergenic	(CA)n|Simple_repeat|Simple_repeat	-9775	NR_135626	100505585		NR_135626	ENSG00000076928	LOC100505585	-	uncharacterized LOC100505585	ncRNA
peak1026	chr2	133022528	133022695	+	1	NA	Intergenic	AluSx|SINE|Alu	-7069	NR_027020	554226	Hs.380689	NM_001358416	ENSG00000163046	ANKRD30BL	ANKRD30BP3|NCRNA00164	ankyrin repeat domain 30B like	protein-coding
peak1291	chr3	126275561	126275914	+	1	NA	intron (NM_152533, intron 1 of 3)	(CA)n|Simple_repeat|Simple_repeat	2071	NM_152533	152065	Hs.178210	NM_152533	ENSG00000180697	C3orf22	-	chromosome 3 open reading frame 22	protein-coding
peak621	chr16	46408522	46408810	+	1	NA	Intergenic	HSATII|Satellite|Satellite	194343	NR_026556	124149	Hs.97414	NM_001004299		ANKRD26P1	-	ankyrin repeat domain 26 pseudogene 1	pseudo
peak205	chr10	42404814	42404977	+	1	NA	Intergenic	ALR/Alpha|Satellite|centr	458598	NR_024380	441666	Hs.255729	NR_024380	ENSG00000215146	LOC441666	-	zinc finger protein 91 pseudogene	pseudo
peak243	chr10	85946715	85946947	+	1	NA	Intergenic	(TG)n|Simple_repeat|Simple_repeat	-7560	NM_001171971	92211	Hs.137556	NM_033100	ENSG00000148600	CDHR1	CORD15|PCDH21|PRCAD|RP65	cadherin related family member 1	protein-coding
peak442	chr13	114906887	114907123	+	1	NA	Intergenic	(CA)n|Simple_repeat|Simple_repeat	-8907	NM_001320821	22821	Hs.593075	NM_007368	ENSG00000185989	RASA3	GAP1IP4BP|GAPIII	RAS p21 protein activator 3	protein-coding
peak1973	chrY	13843773	13844158	+	1	NA	Intergenic	(GAATG)n|Satellite|Satellite	689424	NR_033667	352887	Hs.546221	NR_033667	ENSG00000206159	GYG2P1	GYG2P	glycogenin 2 pseudogene 1	pseudo
peak1883	chrY	13647976	13648071	+	1	NA	Intergenic	(GAATG)n|Satellite|Satellite	885366	NR_033667	352887	Hs.546221	NR_033667	ENSG00000206159	GYG2P1	GYG2P	glycogenin 2 pseudogene 1	pseudo
peak367	chr12	117871199	117871418	+	1	NA	Intergenic	(CA)n|Simple_repeat|Simple_repeat	-71701	NM_001204218	4842	Hs.654410	NM_000620	ENSG00000089250	NOS1	IHPS1|N-NOS|NC-NOS|NOS|bNOS|nNOS	nitric oxide synthase 1	protein-coding
peak499	chr15	20478640	20478781	+	1	NA	Intergenic	AluSz|SINE|Alu	-9287	NR_038836	646096	Hs.448789	NR_038836	ENSG00000259156	CHEK2P2	-	checkpoint kinase 2 pseudogene 2	pseudo
peak908	chr2	1284986	1285095	+	1	NA	intron (NM_018968, intron 14 of 16)	(TG)n|Simple_repeat|Simple_repeat	-132193	NM_001206745	7173	Hs.467554	NM_000547	ENSG00000115705	TPO	MSA|TDH2A|TPX	thyroid peroxidase	protein-coding
peak1426	chr5	1048518	1048805	+	1	NA	Intergenic	(TGAG)n|Simple_repeat|Simple_repeat	14428	NR_039778	100616479		NR_039778	ENSG00000263834	MIR4635	-	microRNA 4635	ncRNA
peak1156	chr21	39994358	39994751	+	1	NA	intron (NR_111949, intron 1 of 4)	(CA)n|Simple_repeat|Simple_repeat	-37685	NM_001243429	2078	Hs.473819	NM_004449	ENSG00000157554	ERG	erg-3|p55	ERG, ETS transcription factor	protein-coding
peak913	chr2	1658908	1659224	+	1	NA	intron (NM_012293, intron 14 of 22)	(CA)n|Simple_repeat|Simple_repeat	89253	NM_012293	7837	Hs.332197	NM_012293	ENSG00000130508	PXDN	ASGD7|COPOA|D2S448|D2S448E|MG50|PRG2|PXN|VPO	peroxidasin	protein-coding
peak472	chr14	98362017	98362472	+	1	NA	Intergenic	(CA)n|Simple_repeat|Simple_repeat	82217	NR_152747	388011	Hs.651477	NR_015430	ENSG00000246223	LINC01550	C14orf64	long intergenic non-protein coding RNA 1550	ncRNA
peak1069	chr2	242932180	242932432	+	1	NA	intron (NR_110220, intron 3 of 3)	(TCCA)n|Simple_repeat|Simple_repeat	-11054	NR_149023	285097	Hs.653239	NR_149023	ENSG00000280119	LOC285097	-	uncharacterized FLJ38379	ncRNA
peak548	chr16	16860824	16861202	+	1	NA	Intergenic	(TCCA)n|Simple_repeat|Simple_repeat	-367348	NR_135179	102723692	Hs.737758	NR_135179	ENSG00000261448	LOC102723692	-	uncharacterized LOC102723692	ncRNA
peak1370	chr4	49142336	49142712	+	1	NA	Intergenic	Intergenic	153865	NM_001286791	80157	Hs.479703	NM_025087	ENSG00000109182	CWH43	CWH43-C|PGAP2IP	cell wall biogenesis 43 C-terminal homolog	protein-coding
peak1749	chr8	143889876	143890618	+	1	NA	Intergenic	(TG)n|Simple_repeat|Simple_repeat	-22239	NM_003695	8581	Hs.415762	NM_003695	ENSG00000167656	LY6D	E48|Ly-6D	lymphocyte antigen 6 family member D	protein-coding
peak503	chr15	23864712	23864852	+	1	NA	Intergenic	Intergenic	28211	NM_019066	54551	Hs.141496	NM_019066	ENSG00000254585	MAGEL2	NDNL1|PWLS|SHFYNG|nM15	MAGE family member L2	protein-coding
peak83	chr1	67808134	67808301	+	1	NA	intron (NM_001258214, intron 9 of 15)	(TG)n|Simple_repeat|Simple_repeat	35170	NM_001559	3595	Hs.479347	NM_001559	ENSG00000081985	IL12RB2	-	interleukin 12 receptor subunit beta 2	protein-coding
peak1846	chr9	138666006	138666060	+	1	NA	intron (NM_020822, intron 19 of 30)	(TG)n|Simple_repeat|Simple_repeat	72002	NM_020822	57582	Hs.104950	NM_020822	ENSG00000107147	KCNT1	EIEE14|ENFL5|KCa4.1|SLACK|Slo2.2|bA100C15.2	potassium sodium-activated channel subfamily T member 1	protein-coding
peak397	chr13	21071525	21071671	+	1	NA	intron (NM_015974, intron 2 of 7)	(CA)n|Simple_repeat|Simple_repeat	28414	NM_015974	51084	Hs.370703	NM_015974	ENSG00000165475	CRYL1	GDH|HEL30|lambda-CRY	crystallin lambda 1	protein-coding
peak257	chr10	125014602	125014770	+	1	NA	Intergenic	HAL1-2a_MD|LINE|L1	100926	NM_004725	9184	Hs.418533	NM_004725	ENSG00000154473	BUB3	BUB3L|hBUB3	BUB3, mitotic checkpoint protein	protein-coding
peak821	chr19	1716828	1717330	+	1	NA	Intergenic	(TGGA)n|Simple_repeat|Simple_repeat	-36583	NM_001080488	390874	Hs.654347	NM_001080488	ENSG00000205922	ONECUT3	OC3	one cut homeobox 3	protein-coding
peak889	chr19	35788817	35789082	+	1	NA	intron (NM_080600, intron 4 of 11)	(CA)n|Simple_repeat|Simple_repeat	5960	NM_002361	4099	Hs.643440	NM_002361	ENSG00000105695	MAG	GMA|S-MAG|SIGLEC-4A|SIGLEC4A|SPG75	myelin associated glycoprotein	protein-coding
peak1319	chr4	3612575	3612781	+	1	NA	Intergenic	(TCCA)n|Simple_repeat|Simple_repeat	34082	NR_040045	285492	Hs.145563	NM_173661		LINC00955	-	long intergenic non-protein coding RNA 955	ncRNA
peak1620	chr7	103021202	103021532	+	1	NA	intron (NM_198999, intron 14 of 19)	(CATA)n|Simple_repeat|Simple_repeat	33396	NM_001204453	5701	Hs.437366	NM_002803	ENSG00000161057	PSMC2	MSS1|Nbla10058|S7	proteasome 26S subunit, ATPase 2	protein-coding
peak218	chr10	42661292	42667636	+	1	NA	Intergenic	HSATII|Satellite|Satellite	199029	NR_024380	441666	Hs.255729	NR_024380	ENSG00000215146	LOC441666	-	zinc finger protein 91 pseudogene	pseudo
peak618	chr16	46404793	46405150	+	1	NA	Intergenic	HSATII|Satellite|Satellite	198038	NR_026556	124149	Hs.97414	NM_001004299		ANKRD26P1	-	ankyrin repeat domain 26 pseudogene 1	pseudo
peak1191	chr21	45024259	45024513	+	1	NA	intron (NM_007031, intron 7 of 8)	(CA)n|Simple_repeat|Simple_repeat	5484	NR_106718	102464825		NR_106718	ENSG00000278433	MIR6070	hsa-mir-6070	microRNA 6070	ncRNA
peak1904	chrY	13674538	13674822	+	1	NA	Intergenic	(GAATG)n|Satellite|Satellite	858709	NR_033667	352887	Hs.546221	NR_033667	ENSG00000206159	GYG2P1	GYG2P	glycogenin 2 pseudogene 1	pseudo
peak657	chr16	48077785	48078397	+	1	NA	Intergenic	(TCCA)n|Simple_repeat|Simple_repeat	78491	NR_146502	105371238	Hs.743032	NR_146502		LINC02134	-	long intergenic non-protein coding RNA 2134	ncRNA
peak1741	chr8	143245372	143245626	+	1	NA	Intergenic	(TGGA)n|Simple_repeat|Simple_repeat	-12201	NR_039682	100616268		NR_039682	ENSG00000265247	MIR4472-1	-	microRNA 4472-1	ncRNA
peak1128	chr20	60464767	60465063	+	1	NA	intron (NM_001252339, intron 6 of 14)	(TGGA)n|Simple_repeat|Simple_repeat	63803	NR_031658	100302168		NR_031658	ENSG00000284193	MIR1257	MIRN1257|hsa-mir-1257	microRNA 1257	ncRNA
peak142	chr10	3142125	3142165	+	1	NA	intron (NM_002627, intron 3 of 21)	(TG)n|Simple_repeat|Simple_repeat	-4656	NM_001323070	5214	Hs.26010	NM_002627	ENSG00000067057	PFKP	ATP-PFK|PFK-C|PFK-P|PFKF	phosphofructokinase, platelet	protein-coding
peak823	chr19	2357563	2357771	+	1	NA	Intergenic	(TCCA)n|Simple_repeat|Simple_repeat	29038	NM_001077238	56928	Hs.744026	NM_152988	ENSG00000005206	SPPL2B	IMP-4|IMP4|PSH4|PSL1	signal peptide peptidase like 2B	protein-coding
peak966	chr2	89848604	89853385	+	1	NA	Intergenic	(CATTC)n|Satellite|Satellite	739110	NR_039635	100616399		NR_039635	ENSG00000265510	MIR4436A	mir-4436a	microRNA 4436a	ncRNA
peak1730	chr8	140708967	140709131	+	1	NA	intron (NM_001282534, intron 1 of 1)	(TGGA)n|Simple_repeat|Simple_repeat	6250	NR_104210	51305	Hs.493037	NM_001282534	ENSG00000169427	KCNK9	K2p9.1|KT3.2|TASK-3|TASK3	potassium two pore domain channel subfamily K member 9	protein-coding
peak1254	chr22	48978136	48979100	+	1	NA	intron (NM_015381, intron 1 of 3)	intron (NM_015381, intron 1 of 3)	6500	NM_015381	25817	Hs.436854	NM_015381	ENSG00000219438	FAM19A5	QLLK5208|TAFA-5|TAFA5|UNQ5208	family with sequence similarity 19 member A5, C-C motif chemokine like	protein-coding
peak1509	chr6	161355443	161355568	+	1	NA	Intergenic	(CA)n|Simple_repeat|Simple_repeat	-57254	NM_001291958	4216	Hs.390428	NM_005922	ENSG00000085511	MAP3K4	MAPKKK4|MEKK 4|MEKK4|MTK1|PRO0412	mitogen-activated protein kinase kinase kinase 4	protein-coding
peak382	chr12	132052816	132053194	+	1	NA	Intergenic	(TCCA)n|Simple_repeat|Simple_repeat	79661	NR_146868	105370085	Hs.739274	NR_146868		LINC02414	-	long intergenic non-protein coding RNA 2414	ncRNA
peak1856	chrX	139806512	139806806	+	1	NA	intron (NR_104228, intron 2 of 3)	(CA)n|Simple_repeat|Simple_repeat	14735	NR_028344	286411	Hs.317627	NR_028344	ENSG00000203930	LINC00632	-	long intergenic non-protein coding RNA 632	ncRNA
peak305	chr11	51569965	51570124	+	1	NA	Intergenic	ALR/Alpha|Satellite|centr	54762	NM_001004703	119749	Hs.553564	NM_001004703	ENSG00000185926	OR4C46	-	olfactory receptor family 4 subfamily C member 46	protein-coding
peak1712	chr8	123511744	123512012	+	1	NA	intron (NR_131202, intron 2 of 3)	(CA)n|Simple_repeat|Simple_repeat	69005	NR_131202	105375734	Hs.628341	NR_131202		SMILR	-	smooth muscle induced lncRNA, enhancer of proliferation	ncRNA
peak1952	chrY	13824684	13825394	+	1	NA	Intergenic	Intergenic	708350	NR_033667	352887	Hs.546221	NR_033667	ENSG00000206159	GYG2P1	GYG2P	glycogenin 2 pseudogene 1	pseudo
peak172	chr10	39109464	39113060	+	1	NA	Intergenic	(CATTC)n|Satellite|Satellite	121535	NR_045000	399746	Hs.742607	NR_045000		ACTR3BP5	FKSG74	ACTR3B pseudogene 5	pseudo
peak916	chr2	2525813	2525927	+	1	NA	Intergenic	(TCCA)n|Simple_repeat|Simple_repeat	-190785	NM_015025	23040	Hs.434418	NM_015025	ENSG00000186487	MYT1L	MRD39|NZF1|ZC2H2C2|ZC2HC4B|myT1-L	myelin transcription factor 1 like	protein-coding
peak1817	chr9	126109117	126110145	+	1	NA	Intergenic	(TG)n|Simple_repeat|Simple_repeat	-8815	NM_173689	286204	Hs.568340	NM_173689	ENSG00000148204	CRB2	FSGS9|VMCKD	crumbs 2, cell polarity complex component	protein-coding
peak689	chr16	84359676	84359783	+	1	NA	intron (NM_001282467, intron 5 of 6)	(TCCA)n|Simple_repeat|Simple_repeat	31417	NM_001282467	58189	Hs.36688	NM_021197	ENSG00000103175	WFDC1	PS20	WAP four-disulfide core domain 1	protein-coding
peak1002	chr2	95991367	95991775	+	1	NA	intron (NM_013434, intron 2 of 8)	(CA)n|Simple_repeat|Simple_repeat	-21197	NM_001034914	30818	Hs.437376	NM_013434	ENSG00000115041	KCNIP3	CSEN|DREAM|KCHIP3	potassium voltage-gated channel interacting protein 3	protein-coding
peak564	chr16	33864639	33865872	+	1	NA	Intergenic	AluYa8|SINE|Alu	293411	NR_130772	104644205	Hs.742548	NR_130771		ENPP7P13	DUNQU1	ectonucleotide pyrophosphatase/phosphodiesterase 7 pseudogene 13	pseudo
peak576	chr16	33884827	33885894	+	1	NA	Intergenic	HSATII|Satellite|Satellite	313516	NR_130772	104644205	Hs.742548	NR_130771		ENPP7P13	DUNQU1	ectonucleotide pyrophosphatase/phosphodiesterase 7 pseudogene 13	pseudo
peak1802	chr9	98788955	98789136	+	1	NA	Intergenic	(CA)n|Simple_repeat|Simple_repeat	-4952	NR_024129	100188953	Hs.434310	NR_024129	ENSG00000225194	LINC00092	NCRNA00092	long intergenic non-protein coding RNA 92	ncRNA
peak74	chr1	53565559	53565726	+	1	NA	intron (NM_001287597, intron 4 of 9)	intron (NM_001287597, intron 4 of 9)	37918	NM_001199080	127435	Hs.586141	NM_153703	ENSG00000174348	PODN	PCAN|SLRR5A	podocan	protein-coding
peak1850	chrM	16125	16327	+	1	NA	Intergenic	Intergenic	14553	NR_137295
peak1680	chr8	12443354	12443688	+	1	NA	intron (NR_047662, intron 6 of 8)	(TGGA)n|Simple_repeat|Simple_repeat	79599	NR_047662	729732	Hs.322761	NR_047662	ENSG00000283674	LOC729732	-	uncharacterized LOC729732	ncRNA
peak1957	chrY	13828452	13828789	+	1	NA	Intergenic	(GAATG)n|Satellite|Satellite	704769	NR_033667	352887	Hs.546221	NR_033667	ENSG00000206159	GYG2P1	GYG2P	glycogenin 2 pseudogene 1	pseudo
peak246	chr10	98561287	98561638	+	1	NA	Intergenic	GA-rich|Low_complexity|Low_complexity	27059	NR_030338	693192		NR_030338	ENSG00000207976	MIR607	MIRN607|hsa-mir-607	microRNA 607	ncRNA
peak850	chr19	16180063	16180252	+	1	NA	intron (NM_001145160, intron 1 of 8)	(TG)n|Simple_repeat|Simple_repeat	1840	NM_001145160	7171	Hs.631618	NM_003290	ENSG00000167460	TPM4	HEL-S-108	tropomyosin 4	protein-coding
peak1873	chrY	13454027	13455539	+	1	NA	Intergenic	(CATTC)n|Satellite|Satellite	1078606	NR_033667	352887	Hs.546221	NR_033667	ENSG00000206159	GYG2P1	GYG2P	glycogenin 2 pseudogene 1	pseudo
peak90	chr1	121386287	121386453	+	1	NA	Intergenic	ALR/Alpha|Satellite|centr	125460	NR_003955	647121	Hs.697682	NR_003955	ENSG00000231752	EMBP1	-	embigin pseudogene 1	pseudo
peak1168	chr21	42384358	42384857	+	1	NA	Intergenic	(CA)n|Simple_repeat|Simple_repeat	135384	NR_024100	284835	Hs.106234	NR_024100	ENSG00000226496	LINC00323	C21orf130|NCRNA00323|PRED42	long intergenic non-protein coding RNA 323	ncRNA
peak1122	chr20	60152325	60152415	+	1	NA	intron (NM_001252338, intron 1 of 14)	intron (NM_001252338, intron 1 of 14)	-22447	NM_001252339	1002	Hs.473231	NM_001794	ENSG00000179242	CDH4	CAD4|R-CAD|RCAD	cadherin 4	protein-coding
peak1851	chrX	3677430	3677497	+	1	NA	Intergenic	(TCCA)n|Simple_repeat|Simple_repeat	-45788	NM_005044	5613	Hs.390788	NM_005044	ENSG00000183943	PRKX	PKX1	protein kinase, X-linked	protein-coding
peak707	chr16	87536181	87536491	+	1	NA	intron (NR_110943, intron 1 of 3)	(TG)n|Simple_repeat|Simple_repeat	8543	NR_110943	101928737	Hs.579009	NR_110943	ENSG00000260750	LOC101928737	-	uncharacterized LOC101928737	ncRNA
peak1279	chr3	13656103	13656246	+	1	NA	intron (NM_001004019, intron 5 of 17)	(TCCA)n|Simple_repeat|Simple_repeat	-3707	NR_132775	106635526		NR_132775		SNORA93	-	small nucleolar RNA, H/ACA box 93	snoRNA
peak1473	chr5	177672528	177672563	+	1	NA	intron (NM_173465, intron 25 of 28)	(TCCA)n|Simple_repeat|Simple_repeat	-12722	NM_153373	85007	Hs.248746	NM_153373	ENSG00000175309	PHYKPL	AGXT2L2|PHLU	5-phosphohydroxy-L-lysine phospho-lyase	protein-coding
peak1874	chrY	13455703	13456790	+	1	NA	Intergenic	(CATTC)n|Satellite|Satellite	1077143	NR_033667	352887	Hs.546221	NR_033667	ENSG00000206159	GYG2P1	GYG2P	glycogenin 2 pseudogene 1	pseudo
peak1752	chr8	144472606	144472673	+	1	NA	Intergenic	Intergenic	21614	NM_052924	114822	Hs.521912	NM_052924	ENSG00000158106	RHPN1	ODF5|RHOPHILIN|RHPN	rhophilin Rho GTPase binding protein 1	protein-coding
peak377	chr12	130681855	130681981	+	1	NA	Intergenic	Intergenic	34914	NM_007197	11211	Hs.31664	NM_007197	ENSG00000111432	FZD10	CD350|FZ-10|Fz10|FzE7|hFz10	frizzled class receptor 10	protein-coding
peak80	chr1	62807974	62808299	+	1	NA	Intergenic	Intergenic	-23051	NM_001320269	163782	Hs.283398	NM_181712	ENSG00000132854	KANK4	ANKRD38|dJ1078M7.1	KN motif and ankyrin repeat domains 4	protein-coding
peak1039	chr2	225783988	225784367	+	1	NA	intron (NM_014689, intron 2 of 55)	(TG)n|Simple_repeat|Simple_repeat	27605	NM_001290263	55619	Hs.46578	NM_014689	ENSG00000135905	DOCK10	DRIP2|Nbla10300|ZIZ3	dedicator of cytokinesis 10	protein-coding
peak826	chr19	3235714	3235874	+	1	NA	intron (NR_033342, intron 1 of 12)	(TGGA)n|Simple_repeat|Simple_repeat	10311	NR_033342	60680	Hs.655747	NM_021938	ENSG00000161082	CELF5	BRUNOL-5|BRUNOL5|CELF-5	CUGBP Elav-like family member 5	protein-coding
peak1750	chr8	143898631	143898704	+	1	NA	Intergenic	(CA)n|Simple_repeat|Simple_repeat	-17550	NM_002066	2765	Hs.661218	NM_002066	ENSG00000104499	GML	LY6DL	glycosylphosphatidylinositol anchored molecule like	protein-coding
peak1824	chr9	132410175	132410275	+	1	NA	Intergenic	(CA)n|Simple_repeat|Simple_repeat	-5777	NM_177999	140459	Hs.125037	NM_017873	ENSG00000148331	ASB6	-	ankyrin repeat and SOCS box containing 6	protein-coding
peak1423	chr5	1044861	1045521	+	1	NA	Intergenic	(TGAG)n|Simple_repeat|Simple_repeat	17898	NR_039778	100616479		NR_039778	ENSG00000263834	MIR4635	-	microRNA 4635	ncRNA
peak1215	chr22	27848145	27848324	+	1	NA	Intergenic	(TGGA)n|Simple_repeat|Simple_repeat	141622	NR_134581	100507657	Hs.537371	NR_134581	ENSG00000226741	LINC02554	-	long intergenic non-protein coding RNA 2554	ncRNA
peak165	chr10	39076571	39079233	+	1	NA	Intergenic	(CATTC)n|Satellite|Satellite	88175	NR_045000	399746	Hs.742607	NR_045000		ACTR3BP5	FKSG74	ACTR3B pseudogene 5	pseudo
peak1051	chr2	238120847	238121347	+	1	NA	Intergenic	(TG)n|Simple_repeat|Simple_repeat	127013	NM_006710	10920	Hs.531713	NM_006710	ENSG00000198612	COPS8	COP9|CSN8|SGN8	COP9 signalosome subunit 8	protein-coding
peak1364	chr4	49126629	49126785	+	1	NA	Intergenic	(CATTC)n|Satellite|Satellite	138048	NM_001286791	80157	Hs.479703	NM_025087	ENSG00000109182	CWH43	CWH43-C|PGAP2IP	cell wall biogenesis 43 C-terminal homolog	protein-coding
peak951	chr2	67441257	67441685	+	1	NA	intron (NR_110568, intron 1 of 3)	(CA)n|Simple_repeat|Simple_repeat	931	NR_110568	101927661	Hs.580508	NR_110568	ENSG00000235885	LOC101927661	-	uncharacterized LOC101927661	ncRNA
peak1566	chr7	51844325	51844625	+	1	NA	Intergenic	(TG)n|Simple_repeat|Simple_repeat	-459917	NM_001287436	23242	Hs.99141	NM_015198	ENSG00000106078	COBL	-	cordon-bleu WH2 repeat protein	protein-coding
peak16	chr1	4363042	4363375	+	1	NA	Intergenic	(CATTC)n|Simple_repeat|Simple_repeat	-108903	NR_027088	284661	Hs.278112	NR_027088	ENSG00000235054	LINC01777	-	long intergenic non-protein coding RNA 1777	ncRNA
peak609	chr16	46395301	46395588	+	1	NA	Intergenic	HSATII|Satellite|Satellite	207565	NR_026556	124149	Hs.97414	NM_001004299		ANKRD26P1	-	ankyrin repeat domain 26 pseudogene 1	pseudo
peak1484	chr6	34040623	34040846	+	1	NA	intron (NM_001282847, intron 2 of 9)	intron (NM_001282847, intron 2 of 9)	33025	NM_001256813	2914	Hs.429018	NM_000841	ENSG00000124493	GRM4	GPRC1D|MGLUR4|mGlu4	glutamate metabotropic receptor 4	protein-coding
peak1108	chr20	55336561	55336692	+	1	NA	Intergenic	HAL1-2a_MD|LINE|L1	132268	NM_003222	7022	Hs.473152	NM_003222	ENSG00000087510	TFAP2C	AP2-GAMMA|ERF1|TFAP2G|hAP-2g	transcription factor AP-2 gamma	protein-coding
peak1180	chr21	44179612	44179820	+	1	NA	intron (NM_001001567, intron 10 of 18)	(TG)n|Simple_repeat|Simple_repeat	20388	NR_135517	101928311	Hs.570404	NR_135517	ENSG00000283051	LINC01668	-	long intergenic non-protein coding RNA 1668	ncRNA
peak815	chr18	77302104	77302703	+	1	NA	Intergenic	(TCCA)n|Simple_repeat|Simple_repeat	-36879	NR_148949	284240	Hs.448912	NR_148949		LOC284240	-	uncharacterized LOC284240	ncRNA
peak291	chr11	2208548	2208807	+	1	NA	Intergenic	(CA)n|Simple_repeat|Simple_repeat	14384	NR_039834	100616126		NR_039834	ENSG00000265258	MIR4686	-	microRNA 4686	ncRNA
peak754	chr17	71950136	71950467	+	1	NA	Intergenic	(CA)n|Simple_repeat|Simple_repeat	-125625	NR_027146	283982	Hs.464079	NM_182564		LINC00469	C17orf54	long intergenic non-protein coding RNA 469	ncRNA
peak1297	chr3	129089048	129089443	+	1	NA	Intergenic	(TG)n|Simple_repeat|Simple_repeat	26946	NR_002992	677797	Hs.711399	NR_002992	ENSG00000207088	SNORA7B	ACA7B	small nucleolar RNA, H/ACA box 7B	snoRNA
peak1457	chr5	142627122	142627352	+	1	NA	Intergenic	(TGGA)n|Simple_repeat|Simple_repeat	55172	NR_046816	100874372	Hs.666717	NR_046816	ENSG00000230789	ARHGAP26-IT1	-	ARHGAP26 intronic transcript 1	ncRNA
peak1683	chr8	21017401	21017682	+	1	NA	Intergenic	Intergenic	-138209	NR_104677	101929172	Hs.128668	NR_104677	ENSG00000254334	LOC101929172	-	uncharacterized LOC101929172	ncRNA
peak1536	chr7	568269	568456	+	1	NA	Intergenic	(TGGA)n|Simple_repeat|Simple_repeat	8334	NR_033963	441307	Hs.521334	NR_033963	ENSG00000223855	HRAT92	-	heart tissue-associated transcript 92	ncRNA
peak1578	chr7	61739529	61741926	+	1	NA	Intergenic	HSATII|Satellite|Satellite	1023707	NR_003952	643955	Hs.583308	NR_003952	ENSG00000185037	ZNF733P	ZNF733	zinc finger protein 733, pseudogene	pseudo
peak848	chr19	13918450	13918478	+	1	NA	intron (NM_023072, intron 3 of 12)	intron (NM_023072, intron 3 of 12)	12190	NM_023072	65249	Hs.466015	NM_023072	ENSG00000132003	ZSWIM4	-	zinc finger SWIM-type containing 4	protein-coding
peak683	chr16	81578218	81578342	+	1	NA	intron (NM_030629, intron 1 of 20)	(TG)n|Simple_repeat|Simple_repeat	10773	NR_107008	102465840		NR_107008	ENSG00000277255	MIR7854	hsa-mir-7854	microRNA 7854	ncRNA
peak722	chr17	9130739	9131242	+	1	NA	intron (NM_004822, intron 6 of 6)	(CA)n|Simple_repeat|Simple_repeat	-48555	NR_110828	101928266	Hs.639880	NR_110828	ENSG00000262966	LOC101928266	-	uncharacterized LOC101928266	ncRNA
peak1361	chr4	49116472	49117950	+	1	NA	Intergenic	(CATTC)n|Satellite|Satellite	128552	NM_001286791	80157	Hs.479703	NM_025087	ENSG00000109182	CWH43	CWH43-C|PGAP2IP	cell wall biogenesis 43 C-terminal homolog	protein-coding
peak171	chr10	39105979	39109326	+	1	NA	Intergenic	(CATTC)n|Satellite|Satellite	117925	NR_045000	399746	Hs.742607	NR_045000		ACTR3BP5	FKSG74	ACTR3B pseudogene 5	pseudo
peak1707	chr8	53351420	53351654	+	1	NA	Intergenic	(TG)n|Simple_repeat|Simple_repeat	-29098	NR_148195	9705	Hs.655499	NM_014682	ENSG00000147488	ST18	NZF3|ZC2H2C3|ZC2HC10|ZNF387	ST18, C2H2C-type zinc finger	protein-coding
peak717	chr17	5817060	5817158	+	1	NA	intron (NR_040000, intron 3 of 3)	(TCCA)n|Simple_repeat|Simple_repeat	141555	NR_040000	339166	Hs.736088	NR_040000	ENSG00000284837	LOC339166	-	uncharacterized LOC339166	ncRNA
peak1073	chr20	22634966	22635126	+	1	NA	Intergenic	(CA)n|Simple_repeat|Simple_repeat	30936	NR_146528	105372566	Hs.555065	NR_146527		LINC01747	-	long intergenic non-protein coding RNA 1747	ncRNA
peak1209	chr22	24296614	24297064	+	1	NA	Intergenic	(CA)n|Simple_repeat|Simple_repeat	6529	NM_001080843	653689	Hs.654462	NM_001080843	ENSG00000133433	GSTT2B	GSTT2P	glutathione S-transferase theta 2B (gene/pseudogene)	protein-coding
peak314	chr11	64363047	64363368	+	1	NA	intron (NM_001276326, intron 4 of 9)	(TGGA)n|Simple_repeat|Simple_repeat	4925	NM_001276326	116085	Hs.174424	NM_144585	ENSG00000197891	SLC22A12	OAT4L|RST|URAT1	solute carrier family 22 member 12	protein-coding
peak1590	chr7	61796717	61797613	+	1	NA	Intergenic	HSATII|Satellite|Satellite	967269	NR_003952	643955	Hs.583308	NR_003952	ENSG00000185037	ZNF733P	ZNF733	zinc finger protein 733, pseudogene	pseudo
peak1011	chr2	121177603	121177607	+	1	NA	Intergenic	(TCCA)n|Simple_repeat|Simple_repeat	46320	NR_027181	84931	Hs.334519	NM_032845	ENSG00000280409	LINC01101	-	long intergenic non-protein coding RNA 1101	ncRNA
peak338	chr11	134610277	134610715	+	1	NA	intron (NR_147836, intron 1 of 1)	(TG)n|Simple_repeat|Simple_repeat	4657	NR_147836	729305	Hs.148365	NR_147836	ENSG00000251226	LOC729305	-	uncharacterized LOC729305	ncRNA
peak1133	chr21	10084849	10087426	+	1	NA	Intergenic	(GAATG)n|Simple_repeat|Simple_repeat	-117543	NR_038328	100132288	Hs.487562	NM_174948	ENSG00000188681	TEKT4P2	MAFIPL|TEKT4P	tektin 4 pseudogene 2	pseudo
peak761	chr17	75466660	75466811	+	1	NA	intron (NM_001293698, intron 1 of 9)	(TCCA)n|Simple_repeat|Simple_repeat	-4590	NM_001113495	10801	Hs.440932	NM_006640	ENSG00000184640	2009-09-01	AF17q25|MSF|MSF1|NAPB|PNUTL4|SINT1|SeptD1	septin 9	protein-coding
peak1174	chr21	43603472	43603774	+	1	NA	Intergenic	(TG)n|Simple_repeat|Simple_repeat	-16176	NM_207627	9619	Hs.124649	NM_004915	ENSG00000160179	ABCG1	ABC8|WHITE1	ATP binding cassette subfamily G member 1	protein-coding
peak1769	chr9	90484829	90485058	+	1	NA	intron (NR_149022, intron 3 of 3)	(CA)n|Simple_repeat|Simple_repeat	-10972	NR_040117	392364	Hs.689633	NR_040117		LOC392364	-	nuclear pore associated protein 1 pseudogene	pseudo
peak1409	chr4	189152655	189152834	+	1	NA	Intergenic	(CA)n|Simple_repeat|Simple_repeat	92149	NM_178556	339976	Hs.348618	NM_178556	ENSG00000184108	TRIML1	RNF209	tripartite motif family like 1	protein-coding
peak18	chr1	4556583	4556787	+	1	NA	Intergenic	(CA)n|Simple_repeat|Simple_repeat	-74862	NR_147025	105376679		NR_147025	ENSG00000232596	LINC01646	-	long intergenic non-protein coding RNA 1646	ncRNA
peak1306	chr4	548875	549167	+	1	NA	Intergenic	(CCCA)n|Simple_repeat|Simple_repeat	-21936	NR_148199	105374338	Hs.518426	NR_148199	ENSG00000283183	LOC105374338	-	uncharacterized LOC105374338	ncRNA
peak1033	chr2	216963708	216964090	+	1	NA	intron (NM_138390, intron 2 of 2)	(TG)n|Simple_repeat|Simple_repeat	-10121	NM_021141	7520	Hs.388739	NM_021141	ENSG00000079246	XRCC5	KARP-1|KARP1|KU80|KUB2|Ku86|NFIV	X-ray repair cross complementing 5	protein-coding
peak391	chr13	19529967	19530341	+	1	NA	Intergenic	(TCCA)n|Simple_repeat|Simple_repeat	50575	NR_104118	100652856	Hs.549878	NR_104118		LINC00408	-	long intergenic non-protein coding RNA 408	ncRNA
peak694	chr16	85467298	85467436	+	1	NA	Intergenic	(TGGA)n|Simple_repeat|Simple_repeat	-127436	NR_049816	100847022		NR_049816	ENSG00000266307	MIR5093	-	microRNA 5093	ncRNA
peak1795	chr9	95567135	95567323	+	1	NA	TTS (NR_136301)	TTS (NR_136301)	3140	NR_136301	101929748	Hs.551296	NR_136301		LOC101929748	-	uncharacterized LOC101929748	ncRNA
peak554	chr16	26385292	26385478	+	1	NA	Intergenic	(TGGA)n|Simple_repeat|Simple_repeat	348827	NR_036146	100422923		NR_036146	ENSG00000265005	MIR548W	-	microRNA 548w	ncRNA
peak1121	chr20	59985461	59985491	+	1	NA	intron (NM_001794, intron 2 of 15)	(TCCA)n|Simple_repeat|Simple_repeat	-89001	NM_001252338	1002	Hs.473231	NM_001794	ENSG00000179242	CDH4	CAD4|R-CAD|RCAD	cadherin 4	protein-coding
peak516	chr15	70595239	70595668	+	1	NA	Intergenic	(TGGA)n|Simple_repeat|Simple_repeat	202814	NR_146562	105370880		NR_146562	ENSG00000259473	LINC02205	-	long intergenic non-protein coding RNA 2205	ncRNA
peak555	chr16	26385626	26386271	+	1	NA	Intergenic	(TGGA)n|Simple_repeat|Simple_repeat	349390	NR_036146	100422923		NR_036146	ENSG00000265005	MIR548W	-	microRNA 548w	ncRNA
peak789	chr18	18518588	18519454	+	1	NA	Intergenic	ALR/Alpha|Satellite|centr	172791	NM_005406	6093	Hs.306307	NM_005406	ENSG00000067900	ROCK1	P160ROCK|ROCK-I	Rho associated coiled-coil containing protein kinase 1	protein-coding
peak979	chr2	91599269	91599443	+	1	NA	Intergenic	HSATII|Satellite|Satellite	248619	NR_027238	654342	Hs.469287	NR_027238		LOC654342	-	lymphocyte-specific protein 1 pseudogene	pseudo
peak1800	chr9	98319641	98319769	+	1	NA	Intergenic	(CACAA)n|Simple_repeat|Simple_repeat	-40366	NM_001083602	5727	Hs.494538	NM_000264	ENSG00000185920	PTCH1	BCNS|NBCCS|PTC|PTC1|PTCH	patched 1	protein-coding
peak649	chr16	46442687	46444336	+	1	NA	Intergenic	HSATII|Satellite|Satellite	159498	NR_026556	124149	Hs.97414	NM_001004299		ANKRD26P1	-	ankyrin repeat domain 26 pseudogene 1	pseudo
peak1356	chr4	49109220	49110864	+	1	NA	Intergenic	(CATTC)n|Satellite|Satellite	121383	NM_001286791	80157	Hs.479703	NM_025087	ENSG00000109182	CWH43	CWH43-C|PGAP2IP	cell wall biogenesis 43 C-terminal homolog	protein-coding
peak877	chr19	30559613	30559795	+	1	NA	Intergenic	(TCCA)n|Simple_repeat|Simple_repeat	126558	NM_003796	8725	Hs.466391	NM_003796	ENSG00000105176	URI1	C19orf2|NNX3|PPP1R19|RMP|URI	URI1, prefoldin like chaperone	protein-coding
peak1282	chr3	16549142	16549311	+	1	NA	intron (NM_015150, intron 1 of 9)	(CA)n|Simple_repeat|Simple_repeat	5996	NM_015150	23180	Hs.98910	NM_015150	ENSG00000131378	RFTN1	MIG2|PIB10|PIG9|RAFTLIN	raftlin, lipid raft linker 1	protein-coding
peak769	chr17	79399320	79399785	+	1	NA	intron (NM_001291324, intron 1 of 27)	HAL1-2a_MD|LINE|L1	18662	NR_036152	100422944		NR_036152	ENSG00000266189	MIR3186	mir-3186	microRNA 3186	ncRNA
peak21	chr1	5349772	5349986	+	1	NA	Intergenic	(TGGA)n|Simple_repeat|Simple_repeat	-274252	NR_039612
peak1221	chr22	37002847	37002994	+	1	NA	intron (NM_006078, intron 1 of 3)	(TG)n|Simple_repeat|Simple_repeat	-77643	NM_003753	8664	Hs.55682	NM_003753	ENSG00000100353	EIF3D	EIF3S7|eIF3-p66|eIF3-zeta	eukaryotic translation initiation factor 3 subunit D	protein-coding
peak1885	chrY	13648709	13649130	+	1	NA	Intergenic	(GAATG)n|Satellite|Satellite	884470	NR_033667	352887	Hs.546221	NR_033667	ENSG00000206159	GYG2P1	GYG2P	glycogenin 2 pseudogene 1	pseudo
peak1302	chr3	194831305	194831472	+	1	NA	intron (NM_152531, intron 3 of 3)	(TG)n|Simple_repeat|Simple_repeat	16071	NR_104188	100874528	Hs.581659	NR_104188	ENSG00000233303	XXYLT1-AS1	-	XXYLT1 antisense RNA 1	ncRNA
peak1881	chrY	13644568	13644831	+	1	NA	Intergenic	HSATII|Satellite|Satellite	888690	NR_033667	352887	Hs.546221	NR_033667	ENSG00000206159	GYG2P1	GYG2P	glycogenin 2 pseudogene 1	pseudo
peak1528	chr6	169771946	169772186	+	1	NA	Intergenic	(CA)n|Simple_repeat|Simple_repeat	-117857	NM_003247	7058	Hs.371147	NM_003247	ENSG00000186340	THBS2	TSP2	thrombospondin 2	protein-coding
peak1596	chr7	61967450	61967736	+	1	NA	Intergenic	ALR/Alpha|Satellite|centr	796841	NR_003952	643955	Hs.583308	NR_003952	ENSG00000185037	ZNF733P	ZNF733	zinc finger protein 733, pseudogene	pseudo
peak45	chr1	11100879	11101131	+	1	NA	intron (NM_006610, intron 6 of 10)	(TGGA)n|Simple_repeat|Simple_repeat	6291	NM_139208	10747	Hs.655645	NM_006610	ENSG00000009724	MASP2	MAP19|MASP-2|MASP1P1|sMAP	mannan binding lectin serine peptidase 2	protein-coding
peak379	chr12	131880781	131880885	+	1	NA	Intergenic	HAL1-2a_MD|LINE|L1	48818	NR_103736	338797	Hs.592007	NM_001025466		LINC02370	-	long intergenic non-protein coding RNA 2370	ncRNA
peak723	chr17	11206485	11206701	+	1	NA	intron (NM_001173461, intron 2 of 3)	(TG)n|Simple_repeat|Simple_repeat	61853	NM_001173461	388336	Hs.592124	NM_175903	ENSG00000188803	SHISA6	-	shisa family member 6	protein-coding
peak1066	chr2	242806469	242806705	+	1	NA	Intergenic	(TG)n|Simple_repeat|Simple_repeat	-5299	NM_173821	285093	Hs.376307	NM_173821	ENSG00000188011	RTP5	C2orf85|CXXC11|Z3CXXC5	receptor transporter protein 5 (putative)	protein-coding
peak1411	chr4	190426568	190426897	+	1	NA	Intergenic	(CA)n|Simple_repeat|Simple_repeat	-154028	NR_121679	101928971	Hs.519164	NR_121679	ENSG00000250739	LINC01262	TCONS_l2_00021807	long intergenic non-protein coding RNA 1262	ncRNA
peak484	chr14	105080550	105080635	+	1	NA	Intergenic	(TGGA)n|Simple_repeat|Simple_repeat	-9495	NM_001286390	388021	Hs.652298	NM_207379	ENSG00000258986	TMEM179	C14orf90|TMEM179A	transmembrane protein 179	protein-coding
peak319	chr11	70040835	70041316	+	1	NA	Intergenic	(TGGA)n|Simple_repeat|Simple_repeat	-8194	NM_003824	8772	Hs.86131	NM_003824	ENSG00000168040	FADD	GIG3|MORT1	Fas associated via death domain	protein-coding
peak1526	chr6	169618958	169619138	+	1	NA	intron (NM_003247, intron 22 of 22)	(TGGA)n|Simple_repeat|Simple_repeat	5741	NR_134621	101929523	Hs.442696	NR_134621	ENSG00000226445	LOC101929523	-	uncharacterized LOC101929523	ncRNA
peak1273	chr22	50776128	50776297	+	1	NA	Intergenic	(TG)n|Simple_repeat|Simple_repeat	-5534	NM_014678	9701	Hs.449098	NM_014678	ENSG00000100239	PPP6R2	KIAA0685|PP6R2|SAP190|SAPS2	protein phosphatase 6 regulatory subunit 2	protein-coding
peak179	chr10	39132676	39134516	+	1	NA	Intergenic	(GAATG)n|Satellite|Satellite	143869	NR_045000	399746	Hs.742607	NR_045000		ACTR3BP5	FKSG74	ACTR3B pseudogene 5	pseudo
peak1693	chr8	38360066	38360420	+	1	NA	Intergenic	(TG)n|Simple_repeat|Simple_repeat	25937	NM_001303531	389649	Hs.546586	NM_207412	ENSG00000196166	C8orf86	-	chromosome 8 open reading frame 86	protein-coding
peak153	chr10	25733262	25733473	+	1	NA	intron (NM_020752, intron 4 of 10)	(TG)n|Simple_repeat|Simple_repeat	-207274	NR_108069	101929052	Hs.128298	NR_108067	ENSG00000280809	LINC00836	-	long intergenic non-protein coding RNA 836	ncRNA
peak511	chr15	30465069	30465501	+	1	NA	Intergenic	(TG)n|Simple_repeat|Simple_repeat	-22954	NR_026771	26082	Hs.652128	NR_026771	ENSG00000225930	LINC02249	DKFZP434L187	long intergenic non-protein coding RNA 2249	ncRNA
peak804	chr18	60866552	60866719	+	1	NA	intron (NM_000633, intron 2 of 2)	(CA)n|Simple_repeat|Simple_repeat	119978	NM_000657	596	Hs.150749	NM_000633	ENSG00000171791	BCL2	Bcl-2|PPP1R50	BCL2, apoptosis regulator	protein-coding
peak268	chr10	132723707	132723905	+	1	NA	Intergenic	(TG)n|Simple_repeat|Simple_repeat	37125	NR_036180	100422867		NR_036180	ENSG00000264803	MIR378C	mir-378c	microRNA 378c	ncRNA
peak1095	chr20	36040467	36040607	+	1	NA	Intergenic	(TG)n|Simple_repeat|Simple_repeat	66006	NM_198291	6714	Hs.195659	NM_005417	ENSG00000197122	SRC	ASV|SRC1|THC6|c-SRC|p60-Src	SRC proto-oncogene, non-receptor tyrosine kinase	protein-coding
peak1841	chr9	138118362	138118517	+	1	NA	Intergenic	(CA)n|Simple_repeat|Simple_repeat	44984	NR_046107	401557	Hs.640138	NR_046107		LOC401557	-	uncharacterized LOC401557	ncRNA
peak419	chr13	100067443	100067561	+	1	NA	Intergenic	(CA)n|Simple_repeat|Simple_repeat	59117	NR_030353	693208		NR_030353	ENSG00000207719	MIR623	MIRN623|hsa-mir-623	microRNA 623	ncRNA
peak1503	chr6	150530951	150531072	+	1	NA	intron (NM_030949, intron 1 of 3)	intron (NM_030949, intron 1 of 3)	66823	NM_030949	81706	Hs.486798	NM_030949	ENSG00000198729	PPP1R14C	CPI17-like|KEPI|NY-BR-81	protein phosphatase 1 regulatory inhibitor subunit 14C	protein-coding
peak1101	chr20	46429951	46430119	+	1	NA	Intergenic	(TG)n|Simple_repeat|Simple_repeat	-14675	NM_001161841	55959	Hs.162016	NM_018837	ENSG00000196562	SULF2	HSULF-2	sulfatase 2	protein-coding
peak644	chr16	46432487	46432769	+	1	NA	Intergenic	HSATII|Satellite|Satellite	170381	NR_026556	124149	Hs.97414	NM_001004299		ANKRD26P1	-	ankyrin repeat domain 26 pseudogene 1	pseudo
peak155	chr10	30257778	30257965	+	1	NA	Intergenic	(TG)n|Simple_repeat|Simple_repeat	90644	NM_001350001	57608	Hs.533953	NM_020848	ENSG00000165757	JCAD	KIAA1462	junctional cadherin 5 associated	protein-coding
peak1932	chrY	13809486	13810291	+	1	NA	Intergenic	(GAATG)n|Satellite|Satellite	723501	NR_033667	352887	Hs.546221	NR_033667	ENSG00000206159	GYG2P1	GYG2P	glycogenin 2 pseudogene 1	pseudo
peak1711	chr8	97184291	97184487	+	1	NA	Intergenic	(GAATG)n|Simple_repeat|Simple_repeat	-11369	NM_001001557	392255	Hs.492277	NM_001001557	ENSG00000156466	GDF6	BMP-13|BMP13|CDMP2|KFM|KFS|KFS1|KFSL|SGM1|SYNS4	growth differentiation factor 6	protein-coding
peak1944	chrY	13818733	13818781	+	1	NA	Intergenic	(GAATG)n|Satellite|Satellite	714632	NR_033667	352887	Hs.546221	NR_033667	ENSG00000206159	GYG2P1	GYG2P	glycogenin 2 pseudogene 1	pseudo
peak770	chr17	79499322	79499507	+	1	NA	intron (NM_001077182, intron 1 of 4)	(ATGGTG)n|Simple_repeat|Simple_repeat	3997	NM_012418	25794	Hs.118555	NM_012418	ENSG00000186765	FSCN2	RFSN|RP30	fascin actin-bundling protein 2, retinal	protein-coding
peak423	chr13	109946758	109947081	+	1	NA	Intergenic	(CA)n|Simple_repeat|Simple_repeat	-106124	NR_126361	104326054	Hs.569298	NR_126361	ENSG00000229792	LINC00399	TCONS_00021596	long intergenic non-protein coding RNA 399	ncRNA
peak1754	chr8	145090456	145090653	+	1	NA	intron (NM_001134374, intron 1 of 3)	(TG)n|Simple_repeat|Simple_repeat	3972	NM_001134374	375686	Hs.97726	NM_198572	ENSG00000186583	SPATC1	SPATA15	spermatogenesis and centriole associated 1	protein-coding
peak473	chr14	98543437	98543570	+	1	NA	Intergenic	(CA)n|Simple_repeat|Simple_repeat	-99042	NR_152746	388011	Hs.651477	NR_015430	ENSG00000246223	LINC01550	C14orf64	long intergenic non-protein coding RNA 1550	ncRNA
peak890	chr19	35789225	35789627	+	1	NA	intron (NM_080600, intron 4 of 11)	intron (NM_080600, intron 4 of 11)	6437	NM_002361	4099	Hs.643440	NM_002361	ENSG00000105695	MAG	GMA|S-MAG|SIGLEC-4A|SIGLEC4A|SPG75	myelin associated glycoprotein	protein-coding
peak1547	chr7	4164856	4165129	+	1	NA	intron (NM_152744, intron 25 of 44)	(TGGA)n|Simple_repeat|Simple_repeat	-4325	NM_001079653	221935	Hs.653013	NM_152744	ENSG00000146555	SDK1	-	sidekick cell adhesion molecule 1	protein-coding
peak35	chr1	7944724	7944903	+	1	NA	Intergenic	(TCCA)n|Simple_repeat|Simple_repeat	-31262	NM_021995	10911	Hs.715862	NM_006786	ENSG00000049247	UTS2	PRO1068|U-II|UCN2|UII	urotensin 2	protein-coding
peak1714	chr8	125208703	125208895	+	1	NA	intron (NR_125420, intron 2 of 2)	(TG)n|Simple_repeat|Simple_repeat	-25036	NR_103547	157376	Hs.662360	NM_182525	ENSG00000253868	FER1L6-AS2	C8orf78	FER1L6 antisense RNA 2	ncRNA
peak986	chr2	92281173	92281514	+	1	NA	Intergenic	ALR/Alpha|Satellite|centr	152184	NR_027714	440888	Hs.730239	NM_001032412		ACTR3BP2	FKSG73	ACTR3B pseudogene 2	pseudo
peak794	chr18	46545988	46546393	+	1	NA	Intergenic	(TG)n|Simple_repeat|Simple_repeat	-3883	NR_148999	100129878	Hs.437704	NR_148999	ENSG00000264269	LOC100129878	-	uncharacterized LOC100129878	ncRNA
peak1575	chr7	61079161	61079337	+	1	NA	Intergenic	ALR/Alpha|Satellite|centr	1685185	NR_003952	643955	Hs.583308	NR_003952	ENSG00000185037	ZNF733P	ZNF733	zinc finger protein 733, pseudogene	pseudo
peak1599	chr7	61970202	61970528	+	1	NA	Intergenic	ALR/Alpha|Satellite|centr	794069	NR_003952	643955	Hs.583308	NR_003952	ENSG00000185037	ZNF733P	ZNF733	zinc finger protein 733, pseudogene	pseudo
peak1372	chr4	49144929	49145800	+	1	NA	Intergenic	(CATTC)n|Satellite|Satellite	156705	NM_001286791	80157	Hs.479703	NM_025087	ENSG00000109182	CWH43	CWH43-C|PGAP2IP	cell wall biogenesis 43 C-terminal homolog	protein-coding
peak1347	chr4	22123635	22123813	+	1	NA	Intergenic	(CA)n|Simple_repeat|Simple_repeat	-173350	NM_147182	80333	Hs.655705	NM_025221	ENSG00000185774	KCNIP4	CALP|KCHIP4	potassium voltage-gated channel interacting protein 4	protein-coding
peak1705	chr8	52413894	52414054	+	1	NA	intron (NM_144651, intron 4 of 22)	(CA)n|Simple_repeat|Simple_repeat	308031	NM_144651	137902	Hs.444882	NM_144651	ENSG00000147485	PXDNL	PMR1|PRM1|VPO2	peroxidasin like	protein-coding
peak400	chr13	23596917	23596996	+	1	NA	Intergenic	(CA)n|Simple_repeat|Simple_repeat	-106448	NR_138043	100996930	Hs.380803	NR_138043		LINC00621	-	long intergenic non-protein coding RNA 621	ncRNA
peak7	chr1	3092579	3092799	+	1	NA	intron (NM_022114, intron 1 of 16)	(TCCA)n|Simple_repeat|Simple_repeat	48150	NR_036215	100422968		NR_036215	ENSG00000283572	MIR4251	-	microRNA 4251	ncRNA
peak253	chr10	121153570	121153737	+	1	NA	intron (NM_005308, intron 3 of 15)	(TG)n|Simple_repeat|Simple_repeat	16169	NR_039829	100616398		NR_039829	ENSG00000265719	MIR4681	-	microRNA 4681	ncRNA
peak906	chr2	605323	605490	+	1	NA	Intergenic	(CA)n|Simple_repeat|Simple_repeat	47205	NR_136169	105373352		NR_136168		LOC105373352	-	uncharacterized LOC105373352	ncRNA
peak488	chr14	106029698	106029865	+	1	NA	Intergenic	(TG)n|Simple_repeat|Simple_repeat	31589	NR_135205	105370697	Hs.148580	NR_135205		LOC105370697	-	uncharacterized LOC105370697	ncRNA
peak1718	chr8	134207007	134207445	+	1	NA	intron (NM_001204870, intron 1 of 1)	(TG)n|Simple_repeat|Simple_repeat	3944	NM_080838	8840	Hs.492974	NM_003882	ENSG00000104415	WISP1	CCN4|WISP1-OT1|WISP1-UT1|WISP1c|WISP1i|WISP1tc	WNT1 inducible signaling pathway protein 1	protein-coding
peak1018	chr2	129304563	129304772	+	1	NA	Intergenic	(TCCA)n|Simple_repeat|Simple_repeat	-228496	NM_004807	9394	Hs.512841	NM_004807	ENSG00000136720	HS6ST1	HH15|HS6ST	heparan sulfate 6-O-sulfotransferase 1	protein-coding
peak1922	chrY	13720293	13720602	+	1	NA	Intergenic	(GAATG)n|Satellite|Satellite	812942	NR_033667	352887	Hs.546221	NR_033667	ENSG00000206159	GYG2P1	GYG2P	glycogenin 2 pseudogene 1	pseudo
peak1651	chr7	157349827	157349967	+	1	NA	intron (NM_130842, intron 20 of 21)	(CA)n|Simple_repeat|Simple_repeat	17217	NR_029689	406945		NR_029689	ENSG00000207960	MIR153-2	MIRN153-2|mir-153-2	microRNA 153-2	ncRNA
peak412	chr13	36335552	36335852	+	1	NA	Intergenic	(CA)n|Simple_repeat|Simple_repeat	63838	NR_132115	100507114	Hs.236298	NR_132115	ENSG00000236036	LINC00445	-	long intergenic non-protein coding RNA 445	ncRNA
peak596	chr16	46385782	46386873	+	1	NA	Intergenic	HSATII|Satellite|Satellite	216682	NR_026556	124149	Hs.97414	NM_001004299		ANKRD26P1	-	ankyrin repeat domain 26 pseudogene 1	pseudo
peak1216	chr22	28051887	28051890	+	1	NA	Intergenic	(TGGA)n|Simple_repeat|Simple_repeat	145598	NM_002430	4330	Hs.268515	NM_002430	ENSG00000169184	MN1	MGCR|MGCR1|MGCR1-PEN|dJ353E16.2	MN1 proto-oncogene, transcriptional regulator	protein-coding
peak873	chr19	27739165	27739426	+	1	NA	Intergenic	ALR/Alpha|Satellite|centr	-545044	NR_146734	101927151	Hs.567934	NR_110687	ENSG00000267575	LOC101927151	-	uncharacterized LOC101927151	ncRNA
peak1195	chr21	45394392	45394592	+	1	NA	intron (NM_001037553, intron 6 of 8)	(TG)n|Simple_repeat|Simple_repeat	-37714	NM_003274	7109	Hs.126221	NM_003274	ENSG00000160218	TRAPPC10	EHOC-1|EHOC1|GT334|TMEM1|TRS130|TRS30	trafficking protein particle complex 10	protein-coding
peak1598	chr7	61968836	61969659	+	1	NA	Intergenic	ALR/Alpha|Satellite|centr	795187	NR_003952	643955	Hs.583308	NR_003952	ENSG00000185037	ZNF733P	ZNF733	zinc finger protein 733, pseudogene	pseudo
peak285	chr11	1842934	1843102	+	1	NA	Intergenic	(TGGA)n|Simple_repeat|Simple_repeat	-12522	NM_001290332	90019	Hs.161031	NM_138567	ENSG00000149043	SYT8	-	synaptotagmin 8	protein-coding
peak1975	chrY	13845180	13845750	+	1	NA	Intergenic	Intergenic	687924	NR_033667	352887	Hs.546221	NR_033667	ENSG00000206159	GYG2P1	GYG2P	glycogenin 2 pseudogene 1	pseudo
peak1927	chrY	13804679	13805041	+	1	NA	Intergenic	(GAATG)n|Satellite|Satellite	728529	NR_033667	352887	Hs.546221	NR_033667	ENSG00000206159	GYG2P1	GYG2P	glycogenin 2 pseudogene 1	pseudo
peak1524	chr6	168999961	169000189	+	1	NA	intron (NM_022138, intron 8 of 12)	(CA)n|Simple_repeat|Simple_repeat	158244	NM_022138	64094	Hs.487200	NM_022138	ENSG00000112562	SMOC2	DTDP1|MST117|MSTP117|MSTP140|SMAP2|bA270C4A.1|bA37D8.1|dJ421D16.1	SPARC related modular calcium binding 2	protein-coding
peak1561	chr7	48370106	48370300	+	1	NA	intron (NM_152701, intron 27 of 61)	(TCCA)n|Simple_repeat|Simple_repeat	159146	NM_152701	154664	Hs.226568	NM_152701	ENSG00000179869	ABCA13	-	ATP binding cassette subfamily A member 13	protein-coding
peak921	chr2	4019332	4019651	+	1	NA	intron (NR_037881, intron 1 of 2)	(TG)n|Simple_repeat|Simple_repeat	2131	NR_037881	100505964	Hs.190267	NR_037881	ENSG00000237401	LINC01304	-	long intergenic non-protein coding RNA 1304	ncRNA
peak282	chr11	1118842	1119030	+	1	NA	Intergenic	(TGGA)n|Simple_repeat|Simple_repeat	-32644	NM_001304359	4586	Hs.534332	NM_017511	ENSG00000215182	MUC5AC	MUC5|TBM|leB|mucin	mucin 5AC, oligomeric mucus/gel-forming	protein-coding
peak1094	chr20	33813232	33813399	+	1	NA	intron (NM_001355008, intron 3 of 14)	intron (NM_001355008, intron 3 of 14)	-1224	NM_006690	10893	Hs.715494	NM_006690	ENSG00000125966	MMP24	MMP-24|MMP25|MT-MMP 5|MT-MMP5|MT5-MMP|MT5MMP|MTMMP5	matrix metallopeptidase 24	protein-coding
peak541	chr16	4718531	4718798	+	1	NA	intron (NR_102267, intron 8 of 14)	(CA)n|Simple_repeat|Simple_repeat	-2655	NR_106827	102466731		NR_106827	ENSG00000276641	MIR6769A	hsa-mir-6769a	microRNA 6769a	ncRNA
peak702	chr16	86891484	86891647	+	1	NA	Intergenic	(CA)n|Simple_repeat|Simple_repeat	135868	NR_135182	102724344	Hs.585769	NR_135182	ENSG00000261175	LINC02188	-	long intergenic non-protein coding RNA 2188	ncRNA
peak1181	chr21	44185157	44185279	+	1	NA	intron (NM_001001567, intron 13 of 18)	(TGGA)n|Simple_repeat|Simple_repeat	14886	NR_135517	101928311	Hs.570404	NR_135517	ENSG00000283051	LINC01668	-	long intergenic non-protein coding RNA 1668	ncRNA
peak556	chr16	26768156	26768749	+	1	NA	Intergenic	(TGGA)n|Simple_repeat|Simple_repeat	-309767	NM_001145545	162083	Hs.120831	NM_182831		C16orf82	TNT	chromosome 16 open reading frame 82	protein-coding
peak1708	chr8	54583501	54583965	+	1	NA	Intergenic	(CA)n|Simple_repeat|Simple_repeat	-147208	NR_149032	100507516	Hs.597483	NR_149032		LOC100507516	-	uncharacterized LOC100507516	ncRNA
peak595	chr16	34194722	34196993	+	1	NA	Intergenic	HSATII|Satellite|Satellite	208905	NR_002837	606551	Hs.646441	NR_002837		UBE2MP1	-	ubiquitin conjugating enzyme E2 M pseudogene 1	pseudo
peak1402	chr4	180584893	180584987	+	1	NA	Intergenic	(CTCA)n|Simple_repeat|Simple_repeat	1495362	NR_033918	728081	Hs.535735	NR_033918	ENSG00000248197	LINC00290	NCRNA00290	long intergenic non-protein coding RNA 290	ncRNA
peak390	chr12	133032271	133032314	+	1	NA	Intergenic	(TG)n|Simple_repeat|Simple_repeat	-34865	NM_001142641	57666	Hs.411138	NM_001142641	ENSG00000112787	FBRSL1	-	fibrosin like 1	protein-coding
peak364	chr12	117227169	117227336	+	1	NA	intron (NM_001109903, intron 7 of 11)	(TGGA)n|Simple_repeat|Simple_repeat	51156	NM_001109903	84900	Hs.437195	NM_032814	ENSG00000135119	RNFT2	TMEM118	ring finger protein, transmembrane 2	protein-coding
peak1770	chr9	91119295	91119577	+	1	NA	Intergenic	(TG)n|Simple_repeat|Simple_repeat	-30580	NM_145283	158046	Hs.734507	NM_145283	ENSG00000130045	NXNL2	C9orf121|RDCVF2|RdCVF2L	nucleoredoxin like 2	protein-coding
peak734	chr17	35117845	35118220	+	1	NA	Intergenic	(TG)n|Simple_repeat|Simple_repeat	160007	NM_024864	79922	Hs.194864	NM_024864	ENSG00000278619	MRM1	-	mitochondrial rRNA methyltransferase 1	protein-coding
peak1602	chr7	61986090	61986260	+	1	NA	Intergenic	ALR/Alpha|Satellite|centr	778259	NR_003952	643955	Hs.583308	NR_003952	ENSG00000185037	ZNF733P	ZNF733	zinc finger protein 733, pseudogene	pseudo
peak1653	chr7	157558172	157558417	+	1	NA	intron (NM_130842, intron 11 of 21)	(TCCA)n|Simple_repeat|Simple_repeat	-88983	NR_038966	100506585	Hs.661265	NR_038966	ENSG00000233038	LOC100506585	-	uncharacterized LOC100506585	ncRNA
peak1977	chrY	13846969	13847500	+	1	NA	Intergenic	(GAATG)n|Satellite|Satellite	686155	NR_033667	352887	Hs.546221	NR_033667	ENSG00000206159	GYG2P1	GYG2P	glycogenin 2 pseudogene 1	pseudo
peak166	chr10	39079289	39084210	+	1	NA	Intergenic	Intergenic	92022	NR_045000	399746	Hs.742607	NR_045000		ACTR3BP5	FKSG74	ACTR3B pseudogene 5	pseudo
peak666	chr16	57105001	57105286	+	1	NA	intron (NM_032206, intron 37 of 47)	intron (NM_032206, intron 37 of 47)	-21312	NM_152727	221184	Hs.339809	NM_152727	ENSG00000140848	CPNE2	COPN2|CPN2	copine 2	protein-coding
peak1958	chrY	13829333	13829694	+	1	NA	Intergenic	(GAATG)n|Satellite|Satellite	703876	NR_033667	352887	Hs.546221	NR_033667	ENSG00000206159	GYG2P1	GYG2P	glycogenin 2 pseudogene 1	pseudo
peak88	chr1	121356642	121356948	+	1	NA	Intergenic	ALR/Alpha|Satellite|centr	95885	NR_003955	647121	Hs.697682	NR_003955	ENSG00000231752	EMBP1	-	embigin pseudogene 1	pseudo
peak560	chr16	29209041	29209573	+	1	NA	Intergenic	(TGGA)n|Simple_repeat|Simple_repeat	-104301	NR_002939	440352	Hs.658149	NR_002939		SNX29P2	RUNDC2C	sorting nexin 29 pseudogene 2	pseudo
peak454	chr14	94188931	94189056	+	1	NA	intron (NM_178013, intron 4 of 4)	HAL1-2a_MD|LINE|L1	65773	NM_178013	145270	Hs.432401	NM_178004	ENSG00000175785	PRIMA1	PRIMA	proline rich membrane anchor 1	protein-coding
peak949	chr2	47106816	47107053	+	1	NA	Intergenic	(TGGA)n|Simple_repeat|Simple_repeat	36073	NM_139279	90411	Hs.662152	NM_139279	ENSG00000180398	MCFD2	F5F8D|F5F8D2|LMAN1IP|SDNSF	multiple coagulation factor deficiency 2	protein-coding
peak1479	chr6	11491254	11491520	+	1	NA	Intergenic	(TG)n|Simple_repeat|Simple_repeat	-47073	NM_001100829	100113407	Hs.146317	NM_001100829	ENSG00000205269	TMEM170B	-	transmembrane protein 170B	protein-coding
peak411	chr13	32746056	32746436	+	1	NA	intron (NM_023037, intron 18 of 60)	HAL1-2a_MD|LINE|L1	139845	NM_001136571	646799	Hs.569254	NM_001136571	ENSG00000189167	ZAR1L	Z3CXXC7|ZAR2	zygote arrest 1 like	protein-coding
peak333	chr11	120862711	120862930	+	1	NA	Intergenic	(TG)n|Simple_repeat|Simple_repeat	-31961	NM_152715	219899	Hs.504136	NM_152715	ENSG00000154114	TBCEL	El|LRRC35	tubulin folding cofactor E like	protein-coding
peak1341	chr4	8168434	8168440	+	1	NA	Intergenic	(TCCA)n|Simple_repeat|Simple_repeat	-7878	NM_001130085	84448	Hs.233404	NM_032432	ENSG00000163995	ABLIM2	-	actin binding LIM protein family member 2	protein-coding
peak67	chr1	36959288	36959455	+	1	NA	Intergenic	(TCCA)n|Simple_repeat|Simple_repeat	-10456	NM_172313	1441	Hs.524517	NM_000760	ENSG00000119535	CSF3R	CD114|GCSFR|SCN7	colony stimulating factor 3 receptor	protein-coding
peak38	chr1	9471203	9471393	+	1	NA	Intergenic	(CACAC)n|Simple_repeat|Simple_repeat	17677	NR_104623	100506022	Hs.131775	NR_104622	ENSG00000284693	LOC100506022	-	uncharacterized LOC100506022	ncRNA
peak1983	chrY	13853116	13854536	+	1	NA	Intergenic	(GAATG)n|Satellite|Satellite	679563	NR_033667	352887	Hs.546221	NR_033667	ENSG00000206159	GYG2P1	GYG2P	glycogenin 2 pseudogene 1	pseudo
peak1603	chr7	61990733	61990865	+	1	NA	Intergenic	ALR/Alpha|Satellite|centr	773635	NR_003952	643955	Hs.583308	NR_003952	ENSG00000185037	ZNF733P	ZNF733	zinc finger protein 733, pseudogene	pseudo
peak230	chr10	47639110	47639288	+	1	NA	intron (NR_103827, intron 1 of 4)	(CA)n|Simple_repeat|Simple_repeat	1645	NR_103828	100996567	Hs.546758	NR_103827		ANTXRLP1	-	anthrax toxin receptor-like pseudogene 1	pseudo
peak1390	chr4	68264709	68264920	+	1	NA	Intergenic	ALR/Alpha|Satellite|centr	22904	NR_110747	101927237	Hs.435644	NR_110747	ENSG00000250075	LOC101927237	-	uncharacterized LOC101927237	ncRNA
peak1020	chr2	129824694	129824938	+	1	NA	Intergenic	(TG)n|Simple_repeat|Simple_repeat	202642	NR_110278	101927881	Hs.570247	NR_110278		LOC101927881	-	uncharacterized LOC101927881	ncRNA
peak991	chr2	92305581	92305916	+	1	NA	Intergenic	ALR/Alpha|Satellite|centr	176589	NR_027714	440888	Hs.730239	NM_001032412		ACTR3BP2	FKSG73	ACTR3B pseudogene 2	pseudo
peak940	chr2	20365122	20365345	+	1	NA	Intergenic	(CA)n|Simple_repeat|Simple_repeat	59694	NM_002997	6382	Hs.224607	NM_002997	ENSG00000115884	SDC1	CD138|SDC|SYND1|syndecan	syndecan 1	protein-coding
peak1638	chr7	151552523	151552665	+	1	NA	intron (NM_016203, intron 1 of 15)	(CACAC)n|Simple_repeat|Simple_repeat	-21533	NR_038926	100505483	Hs.649054	NR_038926		PRKAG2-AS1	-	PRKAG2 antisense RNA 1	ncRNA
peak1610	chr7	73280828	73281135	+	1	NA	TTS (NM_182504)	TTS (NM_182504)	5492	NM_182504	135886	Hs.647026	NM_182504	ENSG00000175877	TMEM270	WBSCR28	transmembrane protein 270	protein-coding
peak1469	chr5	173561526	173561871	+	1	NA	Intergenic	(TCCA)n|Simple_repeat|Simple_repeat	89091	NM_015980	51617	Hs.559412	NM_015980	ENSG00000170091	NSG2	CALY3|HMP19	neuronal vesicle trafficking associated 2	protein-coding
peak597	chr16	46388256	46388736	+	1	NA	Intergenic	HSATII|Satellite|Satellite	214513	NR_026556	124149	Hs.97414	NM_001004299		ANKRD26P1	-	ankyrin repeat domain 26 pseudogene 1	pseudo
peak181	chr10	39135173	39137636	+	1	NA	Intergenic	(GAATG)n|Satellite|Satellite	146677	NR_045000	399746	Hs.742607	NR_045000		ACTR3BP5	FKSG74	ACTR3B pseudogene 5	pseudo
peak1729	chr8	140502687	140502909	+	1	NA	Intergenic	(TG)n|Simple_repeat|Simple_repeat	212501	NR_104210	51305	Hs.493037	NM_001282534	ENSG00000169427	KCNK9	K2p9.1|KT3.2|TASK-3|TASK3	potassium two pore domain channel subfamily K member 9	protein-coding
peak1068	chr2	242890609	242890955	+	1	NA	intron (NR_110220, intron 2 of 3)	intron (NR_110220, intron 2 of 3)	-22052	NR_110592	102723927	Hs.733585	NR_110592	ENSG00000237940	LINC01238	-	long intergenic non-protein coding RNA 1238	ncRNA
peak1294	chr3	129039774	129040016	+	1	NA	intron (NR_026991, intron 3 of 4)	(CA)n|Simple_repeat|Simple_repeat	-4775	NM_006026	8971	Hs.75307	NM_006026	ENSG00000184897	H1FX	H1.10|H1X	H1 histone family member X	protein-coding
peak1008	chr2	107749958	107750087	+	1	NA	Intergenic	(TG)n|Simple_repeat|Simple_repeat	215959	NR_049853	100847045		NR_049853	ENSG00000283146	MIR548AU	-	microRNA 548au	ncRNA
peak1012	chr2	121238454	121238695	+	1	NA	Intergenic	(TG)n|Simple_repeat|Simple_repeat	-14649	NR_027181	84931	Hs.334519	NM_032845	ENSG00000280409	LINC01101	-	long intergenic non-protein coding RNA 1101	ncRNA
peak1245	chr22	48451180	48451592	+	1	NA	Intergenic	(TG)n|Simple_repeat|Simple_repeat	-218790	NR_036172	100422916		NR_036172	ENSG00000266508	MIR3201	-	microRNA 3201	ncRNA
peak188	chr10	42360868	42366379	+	1	NA	Intergenic	(CATTC)n|Satellite|Satellite	499870	NR_024380	441666	Hs.255729	NR_024380	ENSG00000215146	LOC441666	-	zinc finger protein 91 pseudogene	pseudo
peak1376	chr4	49153748	49154337	+	1	NA	Intergenic	(CATTC)n|Satellite|Satellite	165383	NM_001286791	80157	Hs.479703	NM_025087	ENSG00000109182	CWH43	CWH43-C|PGAP2IP	cell wall biogenesis 43 C-terminal homolog	protein-coding
peak671	chr16	70906287	70906519	+	1	NA	intron (NM_001270974, intron 64 of 85)	(TCCA)n|Simple_repeat|Simple_repeat	-71324	NM_001351157	55697	Hs.445061	NM_018052	ENSG00000103043	VAC14	ArPIKfyve|TAX1BP2|TRX	Vac14, PIKFYVE complex component	protein-coding
peak294	chr11	2449884	2450051	+	1	NA	Intergenic	(ATGGTG)n|Simple_repeat|Simple_repeat	-5692	NM_014555	29850	Hs.272287	NM_014555	ENSG00000070985	TRPM5	LTRPC5|MTR1	transient receptor potential cation channel subfamily M member 5	protein-coding
peak904	chr2	409749	409793	+	1	NA	Intergenic	HAL1-2a_MD|LINE|L1	82884	NR_146437	727944		NR_146436	ENSG00000223985	LINC01874	-	long intergenic non-protein coding RNA 1874	ncRNA
peak1415	chr5	517296	517363	+	1	NA	intron (NM_001284351, intron 1 of 16)	(TCCA)n|Simple_repeat|Simple_repeat	7220	NM_001284351	6550	Hs.658120	NM_004174	ENSG00000066230	SLC9A3	DIAR8|NHE-3|NHE3	solute carrier family 9 member A3	protein-coding
peak1284	chr3	46565196	46565247	+	1	NA	intron (NM_024512, intron 7 of 8)	(TCCA)n|Simple_repeat|Simple_repeat	25736	NM_031440	83597	Hs.196584	NM_031440	ENSG00000163825	RTP3	LTM1|TMEM7|Z3CXXC3	receptor transporter protein 3	protein-coding
peak1286	chr3	54184886	54185338	+	1	NA	intron (NM_018398, intron 2 of 37)	(TGGA)n|Simple_repeat|Simple_repeat	28419	NM_018398	55799	Hs.656687	NM_018398	ENSG00000157445	CACNA2D3	HSA272268	calcium voltage-gated channel auxiliary subunit alpha2delta 3	protein-coding
peak1692	chr8	29677886	29678268	+	1	NA	intron (NR_125817, intron 2 of 2)	(CACAC)n|Simple_repeat|Simple_repeat	7943	NR_125817	101929470	Hs.204721	NR_125817	ENSG00000248964	LOC101929470	-	uncharacterized LOC101929470	ncRNA
peak1004	chr2	96730681	96730781	+	1	NA	Intergenic	(TCCA)n|Simple_repeat|Simple_repeat	-29009	NM_001321531	150763	Hs.348629	NM_207328	ENSG00000186281	GPAT2	CT123	glycerol-3-phosphate acyltransferase 2, mitochondrial	protein-coding
peak231	chr10	47639445	47639661	+	1	NA	intron (NR_103827, intron 1 of 4)	(CA)n|Simple_repeat|Simple_repeat	1291	NR_103828	100996567	Hs.546758	NR_103827		ANTXRLP1	-	anthrax toxin receptor-like pseudogene 1	pseudo
peak655	chr16	46497649	46500457	+	1	NA	Intergenic	HSATII|Satellite|Satellite	103956	NR_026556	124149	Hs.97414	NM_001004299		ANKRD26P1	-	ankyrin repeat domain 26 pseudogene 1	pseudo
peak561	chr16	29282424	29282494	+	1	NA	Intergenic	(TGGA)n|Simple_repeat|Simple_repeat	-31149	NR_002939	440352	Hs.658149	NR_002939		SNX29P2	RUNDC2C	sorting nexin 29 pseudogene 2	pseudo
peak844	chr19	8787881	8788102	+	1	NA	Intergenic	(TCCA)n|Simple_repeat|Simple_repeat	21189	NM_178525	284382	Hs.209206	NM_178525	ENSG00000181786	ACTL9	HSD21	actin like 9	protein-coding
peak957	chr2	72060517	72060731	+	1	NA	Intergenic	HAL1-2a_MD|LINE|L1	314367	NM_019885	56603	Hs.91546	NM_019885	ENSG00000003137	CYP26B1	CYP26A2|P450RAI-2|P450RAI2|RHFCA	cytochrome P450 family 26 subfamily B member 1	protein-coding
peak1228	chr22	44550440	44550770	+	1	NA	intron (NM_001003828, intron 11 of 13)	(TG)n|Simple_repeat|Simple_repeat	-18231	NM_001137605	64098	Hs.658995	NM_022141	ENSG00000138964	PARVG	-	parvin gamma	protein-coding
peak1338	chr4	7865575	7865883	+	1	NA	intron (NM_198595, intron 3 of 16)	(CATCC)n|Simple_repeat|Simple_repeat	-74999	NM_203423	389199	Hs.375210	NM_203423		LOC389199	-	uncharacterized LOC389199	protein-coding
peak875	chr19	30032787	30033044	+	1	NA	intron (NM_001146339, intron 4 of 4)	(TGGA)n|Simple_repeat|Simple_repeat	15424	NM_001146339	342865	Hs.451618	NM_001146339	ENSG00000187135	VSTM2B	-	V-set and transmembrane domain containing 2B	protein-coding
peak585	chr16	33975090	33975280	+	1	NA	Intergenic	ALR/Alpha|Satellite|centr	403341	NR_130772	104644205	Hs.742548	NR_130771		ENPP7P13	DUNQU1	ectonucleotide pyrophosphatase/phosphodiesterase 7 pseudogene 13	pseudo
peak372	chr12	119145830	119145997	+	1	NA	Intergenic	(TGG)n|Simple_repeat|Simple_repeat	53571	NR_134998	105370014	Hs.550870	NR_134998	ENSG00000256750	LINC02423	-	long intergenic non-protein coding RNA 2423	ncRNA
peak1149	chr21	37050849	37050961	+	1	NA	Intergenic	(TGGA)n|Simple_repeat|Simple_repeat	-42108	NR_030414	768219		NR_030414	ENSG00000211590	MIR802	MIRN802|hsa-mir-802	microRNA 802	ncRNA
peak1671	chr8	2567345	2567594	+	1	NA	intron (NR_125426, intron 1 of 2)	(CA)n|Simple_repeat|Simple_repeat	18522	NR_125426	101927815	Hs.571467	NR_125423	ENSG00000254319	LOC101927815	-	uncharacterized LOC101927815	ncRNA
peak1521	chr6	168056085	168056309	+	1	NA	Intergenic	(TGGA)n|Simple_repeat|Simple_repeat	23706	NR_117091	401286	Hs.487182	NR_117091	ENSG00000272549	LINC02538	-	long intergenic non-protein coding RNA 2538	ncRNA
peak327	chr11	111229192	111229475	+	1	NA	intron (NM_006235, intron 2 of 4)	(CA)n|Simple_repeat|Simple_repeat	10851	NR_039712	100616330		NR_039712	ENSG00000264032	MIR4491	mir-4491	microRNA 4491	ncRNA
peak730	chr17	22252062	22252232	+	1	NA	Intergenic	ALR/Alpha|Satellite|centr	229710	NM_001190452	100462977	Hs.740185	NM_001190452	ENSG00000256618	MTRNR2L1	HN1	MT-RNR2 like 1	protein-coding
peak1576	chr7	61083545	61083587	+	1	NA	Intergenic	ALR/Alpha|Satellite|centr	1680868	NR_003952	643955	Hs.583308	NR_003952	ENSG00000185037	ZNF733P	ZNF733	zinc finger protein 733, pseudogene	pseudo
peak1665	chr7	158515548	158515745	+	1	NA	Intergenic	(TTGTG)n|Simple_repeat|Simple_repeat	-18124	NM_001281933	54892	Hs.18616	NM_017760	ENSG00000146918	NCAPG2	CAP-G2|CAPG2|LUZP5|MTB|hCAP-G2	non-SMC condensin II complex subunit G2	protein-coding
peak732	chr17	25263000	25268079	+	1	NA	Intergenic	AluSz6|SINE|Alu	150728	NR_135673	105371703	Hs.649918	NR_135673		LOC105371703	-	uncharacterized LOC105371703	ncRNA
peak29	chr1	6234523	6234871	+	1	NA	intron (NM_015557, intron 1 of 41)	(TGGA)n|Simple_repeat|Simple_repeat	5497	NM_015557	26038	Hs.522898	NM_015557	ENSG00000116254	CHD5	CHD-5	chromodomain helicase DNA binding protein 5	protein-coding
peak1238	chr22	46376872	46376907	+	1	NA	Intergenic	(TG)n|Simple_repeat|Simple_repeat	-3881	NM_058238	7477	Hs.512714	NM_058238	ENSG00000188064	WNT7B	-	Wnt family member 7B	protein-coding
peak485	chr14	105080879	105081016	+	1	NA	Intergenic	(TGGA)n|Simple_repeat|Simple_repeat	-9850	NM_001286390	388021	Hs.652298	NM_207379	ENSG00000258986	TMEM179	C14orf90|TMEM179A	transmembrane protein 179	protein-coding
peak624	chr16	46409960	46410308	+	1	NA	Intergenic	HSATII|Satellite|Satellite	192875	NR_026556	124149	Hs.97414	NM_001004299		ANKRD26P1	-	ankyrin repeat domain 26 pseudogene 1	pseudo
peak1820	chr9	126736069	126736306	+	1	NA	Intergenic	Intergenic	35488	NR_135129	100505588	Hs.547168	NR_135129	ENSG00000236668	LOC100505588	-	uncharacterized LOC100505588	ncRNA
peak934	chr2	10658636	10658916	+	1	NA	Intergenic	(CA)n|Simple_repeat|Simple_repeat	68922	NR_110597	101929715	Hs.634550	NR_110597		LOC101929715	-	uncharacterized LOC101929715	ncRNA
peak1395	chr4	139788347	139788775	+	1	NA	intron (NR_133945, intron 2 of 2)	(CA)n|Simple_repeat|Simple_repeat	145239	NR_133945	105377448	Hs.200280	NR_133945	ENSG00000250195	LOC105377448	-	uncharacterized LOC105377448	ncRNA
peak1935	chrY	13811806	13812180	+	1	NA	Intergenic	(GAATG)n|Satellite|Satellite	721396	NR_033667	352887	Hs.546221	NR_033667	ENSG00000206159	GYG2P1	GYG2P	glycogenin 2 pseudogene 1	pseudo
peak1460	chr5	150992157	150992389	+	1	NA	Intergenic	(TG)n|Simple_repeat|Simple_repeat	-43768	NM_001447	2196	Hs.591255	NM_001447	ENSG00000086570	FAT2	CDHF8|CDHR9|HFAT2|MEGF1|SCA45	FAT atypical cadherin 2	protein-coding
peak1157	chr21	39994961	39995208	+	1	NA	intron (NR_111949, intron 1 of 4)	(CA)n|Simple_repeat|Simple_repeat	37507	NM_001243428	2078	Hs.473819	NM_004449	ENSG00000157554	ERG	erg-3|p55	ERG, ETS transcription factor	protein-coding
peak1275	chr22	50777711	50777984	+	1	NA	Intergenic	(TG)n|Simple_repeat|Simple_repeat	-3899	NM_014678	9701	Hs.449098	NM_014678	ENSG00000100239	PPP6R2	KIAA0685|PP6R2|SAP190|SAPS2	protein phosphatase 6 regulatory subunit 2	protein-coding
peak1382	chr4	49643652	49645855	+	1	NA	Intergenic	(GAATG)n|Satellite|Satellite	656094	NM_001286791	80157	Hs.479703	NM_025087	ENSG00000109182	CWH43	CWH43-C|PGAP2IP	cell wall biogenesis 43 C-terminal homolog	protein-coding
peak1265	chr22	49719272	49719600	+	1	NA	Intergenic	(TG)n|Simple_repeat|Simple_repeat	217678	NR_037440	100500882		NR_037440	ENSG00000264139	MIR3667	-	microRNA 3667	ncRNA
peak1508	chr6	161185973	161186134	+	1	NA	Intergenic	(TG)n|Simple_repeat|Simple_repeat	62828	NM_000301	5340	Hs.143436	NM_000301	ENSG00000122194	PLG	-	plasminogen	protein-coding
peak139	chr10	2532317	2532560	+	1	NA	intron (NR_136146, intron 1 of 2)	(CA)n|Simple_repeat|Simple_repeat	11216	NR_136146	105376351	Hs.343482	NR_136146		LOC105376351	-	uncharacterized LOC105376351	ncRNA
peak650	chr16	46444401	46445019	+	1	NA	Intergenic	HSATII|Satellite|Satellite	158299	NR_026556	124149	Hs.97414	NM_001004299		ANKRD26P1	-	ankyrin repeat domain 26 pseudogene 1	pseudo
peak753	chr17	71949355	71949437	+	1	NA	Intergenic	(CA)n|Simple_repeat|Simple_repeat	-124720	NR_027146	283982	Hs.464079	NM_182564		LINC00469	C17orf54	long intergenic non-protein coding RNA 469	ncRNA
peak287	chr11	1915067	1915182	+	1	NA	Intergenic	(TGGA)n|Simple_repeat|Simple_repeat	-2865	NR_120534	101927624	Hs.523404	NR_120534		LINC01150	2G7|TCONS_00019134	long intergenic non-protein coding RNA 1150	ncRNA
peak334	chr11	125025051	125025283	+	1	NA	Intergenic	(TG)n|Simple_repeat|Simple_repeat	9338	NR_125759	103695364	Hs.576940	NR_125759	ENSG00000254880	PKNOX2-AS1	-	PKNOX2 antisense RNA 1 (head to head)	ncRNA
peak1419	chr5	856916	857153	+	1	NA	Intergenic	(CACAC)n|Simple_repeat|Simple_repeat	-5933	NM_024786	79844	Hs.654874	NM_024786	ENSG00000188818	ZDHHC11	ZNF399	zinc finger DHHC-type containing 11	protein-coding
peak1199	chr21	47011298	47011923	+	1	NA	Intergenic	(CA)n|Simple_repeat|Simple_repeat	-1958	NR_146912	105372840	Hs.406003	NR_146912	ENSG00000233922	LINC01694	-	long intergenic non-protein coding RNA 1694	ncRNA
peak325	chr11	71288779	71288779	+	1	NA	Intergenic	(CA)n|Simple_repeat|Simple_repeat	5142	NM_001005405	440051	Hs.679617	NM_001005405	ENSG00000204571	KRTAP5-11	KRTAP5-5|KRTAP5-6|KRTAP5.11	keratin associated protein 5-11	protein-coding
peak300	chr11	18244570	18244746	+	1	NA	Intergenic	(TG)n|Simple_repeat|Simple_repeat	13726	NM_006512	6291	Hs.1955	NM_006512	ENSG00000148965	SAA4	C-SAA|CSAA	serum amyloid A4, constitutive	protein-coding
peak1555	chr7	39299840	39300087	+	1	NA	intron (NM_007252, intron 5 of 10)	(CA)n|Simple_repeat|Simple_repeat	68770	NR_145730	109616963		NR_145730	ENSG00000206947	SNORA20B	-	small nucleolar RNA, H/ACA box 20B	snoRNA
peak1646	chr7	156137473	156137642	+	1	NA	Intergenic	(CA)n|Simple_repeat|Simple_repeat	100725	NR_038232	285889	Hs.407095	NR_038232	ENSG00000233878	LOC285889	-	uncharacterized LOC285889	ncRNA
peak1818	chr9	126734926	126735135	+	1	NA	Intergenic	Intergenic	36645	NR_135129	100505588	Hs.547168	NR_135129	ENSG00000236668	LOC100505588	-	uncharacterized LOC100505588	ncRNA
peak883	chr19	33996609	33997675	+	1	NA	intron (NM_000285, intron 3 of 14)	(CA)n|Simple_repeat|Simple_repeat	15657	NM_001166057	5184	Hs.36473	NM_000285	ENSG00000124299	PEPD	PROLIDASE	peptidase D	protein-coding
peak517	chr15	70822644	70822817	+	1	NA	Intergenic	(CA)n|Simple_repeat|Simple_repeat	-24463	NR_146562	105370880		NR_146562	ENSG00000259473	LINC02205	-	long intergenic non-protein coding RNA 2205	ncRNA
peak1995	chrY	13862969	13863304	+	1	NA	Intergenic	(GAATG)n|Satellite|Satellite	670253	NR_033667	352887	Hs.546221	NR_033667	ENSG00000206159	GYG2P1	GYG2P	glycogenin 2 pseudogene 1	pseudo
peak573	chr16	33877973	33883294	+	1	NA	Intergenic	HSATII|Satellite|Satellite	308789	NR_130772	104644205	Hs.742548	NR_130771		ENPP7P13	DUNQU1	ectonucleotide pyrophosphatase/phosphodiesterase 7 pseudogene 13	pseudo
peak81	chr1	64152324	64152470	+	1	NA	Intergenic	(TCCA)n|Simple_repeat|Simple_repeat	63510	NM_001172818	5236	Hs.1869	NM_002633	ENSG00000079739	PGM1	CDG1T|GSD14	phosphoglucomutase 1	protein-coding
peak1334	chr4	7615568	7616307	+	1	NA	intron (NM_020777, intron 3 of 26)	(TCCA)n|Simple_repeat|Simple_repeat	-139880	NR_026892	84740	Hs.663029	NM_032654	ENSG00000272620	AFAP1-AS1	AFAP1-AS|AFAP1AS	AFAP1 antisense RNA 1	ncRNA
peak1063	chr2	240676522	240676827	+	1	NA	Intergenic	Intergenic	-7880	NR_037808	150935	Hs.555582	NR_037808		LOC150935	-	uncharacterized LOC150935	ncRNA
peak1075	chr20	23434577	23434848	+	1	NA	Intergenic	(CA)n|Simple_repeat|Simple_repeat	-1230	NM_130794	140880	Hs.128100	NM_080830	ENSG00000125831	CST11	CST8L|CTES2|SC13|dJ322G13.6	cystatin 11	protein-coding
peak1563	chr7	49477780	49478300	+	1	NA	Intergenic	(CATAC)n|Simple_repeat|Simple_repeat	-335217	NM_198570	375567	Hs.629302	NM_198570	ENSG00000188730	VWC2	PSST739|UNQ739	von Willebrand factor C domain containing 2	protein-coding
peak1903	chrY	13669849	13670228	+	1	NA	Intergenic	(GAATG)n|Satellite|Satellite	863351	NR_033667	352887	Hs.546221	NR_033667	ENSG00000206159	GYG2P1	GYG2P	glycogenin 2 pseudogene 1	pseudo
peak1888	chrY	13651828	13652278	+	1	NA	Intergenic	(GAATG)n|Satellite|Satellite	881336	NR_033667	352887	Hs.546221	NR_033667	ENSG00000206159	GYG2P1	GYG2P	glycogenin 2 pseudogene 1	pseudo
peak1552	chr7	30842415	30842561	+	1	NA	intron (NR_037598, intron 7 of 19)	(CCAA)n|Simple_repeat|Simple_repeat	31455	NM_032222	84182	Hs.660192	NM_032222	ENSG00000106125	MINDY4	C7orf67|FAM188B	MINDY lysine 48 deubiquitinase 4	protein-coding
peak1049	chr2	237502198	237502365	+	1	NA	Intergenic	Intergenic	23901	NM_020311	57007	Hs.471751	NM_020311	ENSG00000144476	ACKR3	CMKOR1|CXC-R7|CXCR-7|CXCR7|GPR159|RDC-1|RDC1	atypical chemokine receptor 3	protein-coding
peak1661	chr7	158055142	158055156	+	1	NA	intron (NM_001308267, intron 2 of 21)	intron (NM_001308267, intron 2 of 21)	270356	NR_030325	693180		NR_030325	ENSG00000207637	MIR595	MIRN595|hsa-mir-595	microRNA 595	ncRNA
peak1686	chr8	22665378	22665464	+	1	NA	intron (NM_144962, intron 4 of 6)	(TCCA)n|Simple_repeat|Simple_repeat	-70064	NR_125433	101929237	Hs.677838	NR_125433	ENSG00000248738	LOC101929237	-	uncharacterized LOC101929237	ncRNA
peak1317	chr4	3581980	3582181	+	1	NA	intron (NR_040045, intron 1 of 2)	(TCCA)n|Simple_repeat|Simple_repeat	3484	NR_040045	285492	Hs.145563	NM_173661		LINC00955	-	long intergenic non-protein coding RNA 955	ncRNA
peak1787	chr9	93603907	93604443	+	1	NA	intron (NM_001174167, intron 1 of 13)	intron (NM_001174167, intron 1 of 13)	14473	NM_001174167	6850	Hs.371720	NM_003177	ENSG00000165025	SYK	p72-Syk	spleen associated tyrosine kinase	protein-coding
peak867	chr19	27734613	27734865	+	1	NA	Intergenic	ALR/Alpha|Satellite|centr	-549600	NR_146734	101927151	Hs.567934	NR_110687	ENSG00000267575	LOC101927151	-	uncharacterized LOC101927151	ncRNA
peak1162	chr21	41357561	41357875	+	1	NA	Intergenic	(CA)n|Simple_repeat|Simple_repeat	118371	NM_006198	5121	Hs.80296	NM_006198	ENSG00000183036	PCP4	PEP-19	Purkinje cell protein 4	protein-coding
peak470	chr14	97518485	97518684	+	1	NA	Intergenic	(CA)n|Simple_repeat|Simple_repeat	-102610	NR_146554	105370648		NR_146554	ENSG00000259110	LINC02304	-	long intergenic non-protein coding RNA 2304	ncRNA
peak1087	chr20	29819422	29824583	+	1	NA	Intergenic	(GAATG)n|Satellite|Satellite	-23465	NM_001037730	245929	Hs.580793	NM_001037730	ENSG00000215547	DEFB115	DEFB-15	defensin beta 115	protein-coding
peak1266	chr22	49793105	49793248	+	1	NA	Intergenic	(CA)n|Simple_repeat|Simple_repeat	143938	NR_037440	100500882		NR_037440	ENSG00000264139	MIR3667	-	microRNA 3667	ncRNA
peak1485	chr6	34040953	34041358	+	1	NA	intron (NM_001282847, intron 2 of 9)	(CA)n|Simple_repeat|Simple_repeat	32604	NM_001256813	2914	Hs.429018	NM_000841	ENSG00000124493	GRM4	GPRC1D|MGLUR4|mGlu4	glutamate metabotropic receptor 4	protein-coding
peak147	chr10	7140430	7140652	+	1	NA	Intergenic	(CA)n|Simple_repeat|Simple_repeat	88205	NR_132972	106635547		NR_132972		SNORD129	-	small nucleolar RNA, C/D box 129	snoRNA
peak1490	chr6	40318509	40318731	+	1	NA	intron (NR_038887, intron 1 of 2)	(CA)n|Simple_repeat|Simple_repeat	5125	NR_038887	401260	Hs.654837	NM_001001705		LINC00951	-	long intergenic non-protein coding RNA 951	ncRNA
peak603	chr16	46391693	46392387	+	1	NA	Intergenic	HSATII|Satellite|Satellite	210969	NR_026556	124149	Hs.97414	NM_001004299		ANKRD26P1	-	ankyrin repeat domain 26 pseudogene 1	pseudo
peak199	chr10	42392387	42393619	+	1	NA	Intergenic	HSATII|Satellite|Satellite	470490	NR_024380	441666	Hs.255729	NR_024380	ENSG00000215146	LOC441666	-	zinc finger protein 91 pseudogene	pseudo
peak502	chr15	23864032	23864114	+	1	NA	Intergenic	(CA)n|Simple_repeat|Simple_repeat	28920	NM_019066	54551	Hs.141496	NM_019066	ENSG00000254585	MAGEL2	NDNL1|PWLS|SHFYNG|nM15	MAGE family member L2	protein-coding
peak259	chr10	127940052	127940772	+	1	NA	intron (NM_001288973, intron 3 of 22)	(TGGA)n|Simple_repeat|Simple_repeat	136715	NM_001288975	8038	Hs.594351	NM_003474	ENSG00000148848	ADAM12	ADAM12-OT1|CAR10|MCMP|MCMPMltna|MLTN|MLTNA	ADAM metallopeptidase domain 12	protein-coding
peak1115	chr20	58213527	58213588	+	1	NA	intron (NM_001281507, intron 1 of 12)	(TGGA)n|Simple_repeat|Simple_repeat	9893	NM_001281507	116154	Hs.473218	NM_080672	ENSG00000087495	PHACTR3	C20orf101|H17739|PPP1R123|SCAPIN1|SCAPININ	phosphatase and actin regulator 3	protein-coding
peak1412	chr4	190478696	190479039	+	1	NA	Intergenic	C-rich|Low_complexity|Low_complexity	-101893	NR_121679	101928971	Hs.519164	NR_121679	ENSG00000250739	LINC01262	TCONS_l2_00021807	long intergenic non-protein coding RNA 1262	ncRNA
peak303	chr11	47401595	47401839	+	1	NA	Intergenic	(TCCA)n|Simple_repeat|Simple_repeat	-1590	NM_001080547	6688	Hs.502511	NM_003120	ENSG00000066336	SPI1	OF|PU.1|SFPI1|SPI-1|SPI-A	Spi-1 proto-oncogene	protein-coding
peak1511	chr6	163296218	163296316	+	1	NA	intron (NM_152410, intron 3 of 6)	(CA)n|Simple_repeat|Simple_repeat	147265	NM_001080379	135138	Hs.25791	NM_152410	ENSG00000112530	PACRG	GLUP|HAK005771|PARK2CRG	parkin coregulated	protein-coding
peak248	chr10	105596134	105596454	+	1	NA	intron (NM_014631, intron 1 of 13)	(CA)n|Simple_repeat|Simple_repeat	18870	NM_014631	9644	Hs.678727	NM_014631	ENSG00000107957	SH3PXD2A	FISH|SH3MD1|TKS5	SH3 and PX domains 2A	protein-coding
peak998	chr2	92321371	92321553	+	1	NA	Intergenic	ALR/Alpha|Satellite|centr	192303	NR_027714	440888	Hs.730239	NM_001032412		ACTR3BP2	FKSG73	ACTR3B pseudogene 2	pseudo
peak1813	chr9	119528625	119528792	+	1	NA	intron (NM_014010, intron 12 of 21)	(CA)n|Simple_repeat|Simple_repeat	79127	NM_001099679	22954	Hs.591910	NM_012210	ENSG00000119401	TRIM32	BBS11|HT2A|LGMD2H|TATIP	tripartite motif containing 32	protein-coding
peak633	chr16	46418024	46418748	+	1	NA	Intergenic	HSATII|Satellite|Satellite	184623	NR_026556	124149	Hs.97414	NM_001004299		ANKRD26P1	-	ankyrin repeat domain 26 pseudogene 1	pseudo
peak55	chr1	22662891	22663044	+	1	NA	Intergenic	(TCCA)n|Simple_repeat|Simple_repeat	70235	NR_039613	100616433		NR_039613	ENSG00000266564	MIR4418	-	microRNA 4418	ncRNA
peak2001	chrY	13867674	13868678	+	1	NA	Intergenic	(GAATG)n|Satellite|Satellite	665213	NR_033667	352887	Hs.546221	NR_033667	ENSG00000206159	GYG2P1	GYG2P	glycogenin 2 pseudogene 1	pseudo
peak56	chr1	22663333	22663535	+	1	NA	Intergenic	(TCCA)n|Simple_repeat|Simple_repeat	70702	NR_039613	100616433		NR_039613	ENSG00000266564	MIR4418	-	microRNA 4418	ncRNA
peak122	chr1	228918527	228918661	+	1	NA	Intergenic	(TG)n|Simple_repeat|Simple_repeat	47770	NM_021205	58480	Hs.647774	NM_021205	ENSG00000116574	RHOU	ARHU|CDC42L1|G28K|WRCH1|hG28K	ras homolog family member U	protein-coding
peak619	chr16	46405568	46405848	+	1	NA	Intergenic	HSATII|Satellite|Satellite	197301	NR_026556	124149	Hs.97414	NM_001004299		ANKRD26P1	-	ankyrin repeat domain 26 pseudogene 1	pseudo
peak521	chr15	80323230	80323358	+	1	NA	Intergenic	(TCCA)n|Simple_repeat|Simple_repeat	-28616	NM_001242918	54469	Hs.596679	NM_019006	ENSG00000086666	ZFAND6	AWP1|ZA20D3|ZFAND5B	zinc finger AN1-type containing 6	protein-coding
peak980	chr2	91785583	91785767	+	1	NA	Intergenic	AluSx|SINE|Alu	62300	NR_027238	654342	Hs.469287	NR_027238		LOC654342	-	lymphocyte-specific protein 1 pseudogene	pseudo
peak756	chr17	72461707	72462110	+	1	NA	promoter-TSS (NM_007261)	promoter-TSS (NM_007261)	-604	NM_001330456	11314	Hs.9688	NM_007261	ENSG00000167851	CD300A	CLM-8|CMRF-35-H9|CMRF-35H|CMRF35-H|CMRF35-H9|CMRF35H|CMRF35H9|IGSF12|IRC1|IRC1/IRC2|IRC2|IRp60	CD300a molecule	protein-coding
peak1938	chrY	13814394	13814577	+	1	NA	Intergenic	(GAATG)n|Satellite|Satellite	718904	NR_033667	352887	Hs.546221	NR_033667	ENSG00000206159	GYG2P1	GYG2P	glycogenin 2 pseudogene 1	pseudo
peak1986	chrY	13857316	13857728	+	1	NA	Intergenic	(GAATG)n|Satellite|Satellite	675867	NR_033667	352887	Hs.546221	NR_033667	ENSG00000206159	GYG2P1	GYG2P	glycogenin 2 pseudogene 1	pseudo
peak263	chr10	130269984	130270204	+	1	NA	Intergenic	(CA)n|Simple_repeat|Simple_repeat	185880	NR_120619	101927381	Hs.523342	NR_120619	ENSG00000280953	LINC01163	TCONS_00017722	long intergenic non-protein coding RNA 1163	ncRNA
peak987	chr2	92290376	92290688	+	1	NA	Intergenic	ALR/Alpha|Satellite|centr	161373	NR_027714	440888	Hs.730239	NM_001032412		ACTR3BP2	FKSG73	ACTR3B pseudogene 2	pseudo
peak63	chr1	26095182	26095415	+	1	NA	intron (NM_020379, intron 7 of 11)	(CA)n|Simple_repeat|Simple_repeat	-31369	NM_206926	57190	Hs.323396	NM_020451	ENSG00000162430	SELENON	CFTD|MDRS1|RSMD1|RSS|SELN|SEPN1	selenoprotein N	protein-coding
peak1623	chr7	129791811	129791931	+	1	NA	Intergenic	(CA)n|Simple_repeat|Simple_repeat	10300	NR_149034	100128325	Hs.105944	NR_149033	ENSG00000229196	LOC100128325	-	uncharacterized LOC100128325	ncRNA
peak1158	chr21	40285614	40286029	+	1	NA	intron (NR_120405, intron 2 of 3)	intron (NR_120405, intron 2 of 3)	24532	NR_120405	400867	Hs.689509	NR_120405		LOC400867	-	uncharacterized LOC400867	ncRNA
peak349	chr12	96558036	96558463	+	1	NA	Intergenic	(CA)n|Simple_repeat|Simple_repeat	-29911	NM_005230	2004	Hs.46523	NM_005230	ENSG00000111145	ELK3	ERP|NET|SAP-2|SAP2	ELK3, ETS transcription factor	protein-coding
peak1908	chrY	13678274	13678603	+	1	NA	Intergenic	(GAATG)n|Satellite|Satellite	854951	NR_033667	352887	Hs.546221	NR_033667	ENSG00000206159	GYG2P1	GYG2P	glycogenin 2 pseudogene 1	pseudo
peak425	chr13	111526266	111526304	+	1	NA	Intergenic	(CA)n|Simple_repeat|Simple_repeat	-3630	NR_027701	283487	Hs.245390	NM_178514	ENSG00000255874	LINC00346	C13orf29|NCRNA00346	long intergenic non-protein coding RNA 346	ncRNA
peak1641	chr7	153790125	153790366	+	1	NA	intron (NM_001290253, intron 1 of 5)	(CA)n|Simple_repeat|Simple_repeat	-32590	NR_136254	101929998	Hs.689473	NR_136254		LOC101929998	-	uncharacterized LOC101929998	ncRNA
peak1814	chr9	119529187	119529400	+	1	NA	intron (NM_014010, intron 12 of 21)	(CA)n|Simple_repeat|Simple_repeat	79712	NM_001099679	22954	Hs.591910	NM_012210	ENSG00000119401	TRIM32	BBS11|HT2A|LGMD2H|TATIP	tripartite motif containing 32	protein-coding
peak1591	chr7	61797680	61800691	+	1	NA	Intergenic	HSATII|Satellite|Satellite	965249	NR_003952	643955	Hs.583308	NR_003952	ENSG00000185037	ZNF733P	ZNF733	zinc finger protein 733, pseudogene	pseudo
peak310	chr11	63881965	63882001	+	1	NA	intron (NM_013280, intron 1 of 1)	(TGGA)n|Simple_repeat|Simple_repeat	10621	NM_013280	23769	Hs.584876	NM_013280	ENSG00000126500	FLRT1	SPG68	fibronectin leucine rich transmembrane protein 1	protein-coding
peak887	chr19	35787826	35787903	+	1	NA	intron (NM_080600, intron 4 of 11)	(CA)n|Simple_repeat|Simple_repeat	4875	NM_002361	4099	Hs.643440	NM_002361	ENSG00000105695	MAG	GMA|S-MAG|SIGLEC-4A|SIGLEC4A|SPG75	myelin associated glycoprotein	protein-coding
peak1137	chr21	10819612	10829503	+	1	NA	Intergenic	(GAATG)n|Satellite|Satellite	166386	NM_199261	7179	Hs.122986	NM_199259	ENSG00000274391	TPTE	CT44|PTEN2	transmembrane phosphatase with tensin homology	protein-coding
peak1914	chrY	13685320	13685539	+	1	NA	Intergenic	(GAATG)n|Satellite|Satellite	847960	NR_033667	352887	Hs.546221	NR_033667	ENSG00000206159	GYG2P1	GYG2P	glycogenin 2 pseudogene 1	pseudo
peak492	chr14	106036179	106036647	+	1	NA	Intergenic	(CA)n|Simple_repeat|Simple_repeat	38221	NR_135205	105370697	Hs.148580	NR_135205		LOC105370697	-	uncharacterized LOC105370697	ncRNA
peak1826	chr9	133871689	133872063	+	1	NA	Intergenic	(CA)n|Simple_repeat|Simple_repeat	-12628	NM_006059	10319	Hs.201805	NM_006059	ENSG00000050555	LAMC3	OCCM	laminin subunit gamma 3	protein-coding
peak1928	chrY	13806117	13806359	+	1	NA	Intergenic	(GAATG)n|Satellite|Satellite	727151	NR_033667	352887	Hs.546221	NR_033667	ENSG00000206159	GYG2P1	GYG2P	glycogenin 2 pseudogene 1	pseudo
peak385	chr12	132173324	132173491	+	1	NA	Intergenic	Intergenic	-22225	NM_004592	6433	Hs.308171	NM_004592	ENSG00000061936	SFSWAP	SFRS8|SWAP	splicing factor SWAP	protein-coding
peak829	chr19	3475801	3475913	+	1	NA	intron (NM_001136503, intron 3 of 3)	(TGGA)n|Simple_repeat|Simple_repeat	4683	NM_001136503	284422	Hs.130714	NM_001136503	ENSG00000095932	SMIM24	C19orf77|HSPC323|MARDI	small integral membrane protein 24	protein-coding
peak1877	chrY	13642483	13642622	+	1	NA	Intergenic	HSATII|Satellite|Satellite	890837	NR_033667	352887	Hs.546221	NR_033667	ENSG00000206159	GYG2P1	GYG2P	glycogenin 2 pseudogene 1	pseudo
peak1301	chr3	194072854	194073610	+	1	NA	Intergenic	(TG)n|Simple_repeat|Simple_repeat	-1175	NM_001291988	1370	Hs.528368	NM_001309	ENSG00000178772	CPN2	ACBP	carboxypeptidase N subunit 2	protein-coding
peak1197	chr21	46896449	46896566	+	1	NA	intron (NM_030582, intron 5 of 41)	(TG)n|Simple_repeat|Simple_repeat	-1673	NR_106873	102465489		NR_106873	ENSG00000275167	MIR6815	hsa-mir-6815	microRNA 6815	ncRNA
peak292	chr11	2209070	2209264	+	1	NA	Intergenic	(CA)n|Simple_repeat|Simple_repeat	14874	NR_039834	100616126		NR_039834	ENSG00000265258	MIR4686	-	microRNA 4686	ncRNA
peak395	chr13	20967433	20967976	+	1	NA	Intergenic	(CA)n|Simple_repeat|Simple_repeat	40281	NR_039721	100616304		NR_039721	ENSG00000263978	MIR4499	-	microRNA 4499	ncRNA
peak2011	chrY	28798676	28799340	+	1	NA	Intergenic	(GAGTG)n|Simple_repeat|Simple_repeat	924371	NR_001524	114760	Hs.511777	NR_001524	ENSG00000231141	TTTY3	LINC00121|NCRNA00121|TTTY3A|TTY3	testis-specific transcript, Y-linked 3 (non-protein coding)	ncRNA
peak1482	chr6	34039413	34040108	+	1	NA	intron (NM_001282847, intron 2 of 9)	(CA)n|Simple_repeat|Simple_repeat	33999	NM_001256813	2914	Hs.429018	NM_000841	ENSG00000124493	GRM4	GPRC1D|MGLUR4|mGlu4	glutamate metabotropic receptor 4	protein-coding
peak905	chr2	526792	527447	+	1	NA	Intergenic	Intergenic	-18686	NR_146470	101927362	Hs.385749	NR_146470	ENSG00000225942	LINC01875	-	long intergenic non-protein coding RNA 1875	ncRNA
peak1242	chr22	48023937	48023962	+	1	NA	intron (NR_033377, intron 1 of 5)	(TG)n|Simple_repeat|Simple_repeat	3369	NR_033377	400932	Hs.561058	NM_001001693	ENSG00000205634	LINC00898	-	long intergenic non-protein coding RNA 898	ncRNA
peak422	chr13	109945893	109946131	+	1	NA	Intergenic	(CA)n|Simple_repeat|Simple_repeat	-107031	NR_126361	104326054	Hs.569298	NR_126361	ENSG00000229792	LINC00399	TCONS_00021596	long intergenic non-protein coding RNA 399	ncRNA
peak322	chr11	71073144	71073319	+	1	NA	Intergenic	Intergenic	61169	NR_038862	399923	Hs.128191	NM_001001680	ENSG00000172900	FLJ42102	-	uncharacterized LOC399923	ncRNA
peak186	chr10	39149675	39154948	+	1	NA	Intergenic	(GAATG)n|Satellite|Satellite	162584	NR_045000	399746	Hs.742607	NR_045000		ACTR3BP5	FKSG74	ACTR3B pseudogene 5	pseudo
peak105	chr1	202593996	202594280	+	1	NA	intron (NM_177402, intron 1 of 8)	(TG)n|Simple_repeat|Simple_repeat	18443	NM_001136504	127833	Hs.25422	NM_177402	ENSG00000143858	SYT2	CMS7|MYSPC|SytII	synaptotagmin 2	protein-coding
peak493	chr14	106083665	106083947	+	1	NA	Intergenic	(CACAT)n|Simple_repeat|Simple_repeat	-3647	NR_107038	102465871		NR_107038	ENSG00000274172	MIR8071-1	hsa-mir-8071-1	microRNA 8071-1	ncRNA
peak1761	chr9	68418767	68418979	+	1	NA	Intergenic	Intergenic	-3485	NR_039688	100616184		NR_039688	ENSG00000276029	MIR4477A	-	microRNA 4477a	ncRNA
peak909	chr2	1285187	1285312	+	1	NA	intron (NM_018968, intron 14 of 16)	intron (NM_018968, intron 14 of 16)	-131984	NM_001206745	7173	Hs.467554	NM_000547	ENSG00000115705	TPO	MSA|TDH2A|TPX	thyroid peroxidase	protein-coding
peak1549	chr7	26682082	26682461	+	1	NA	intron (NM_001145531, intron 3 of 3)	(TG)n|Simple_repeat|Simple_repeat	3567	NM_001302625	285941	Hs.413394	NM_001145531		C7orf71	-	chromosome 7 open reading frame 71	protein-coding
peak274	chr10	134327694	134328027	+	1	NA	Intergenic	(TG)n|Simple_repeat|Simple_repeat	-23423	NM_005539	3632	Hs.523360	NM_005539	ENSG00000068383	INPP5A	5PTASE	inositol polyphosphate-5-phosphatase A	protein-coding
peak607	chr16	46394079	46394589	+	1	NA	Intergenic	HSATII|Satellite|Satellite	208675	NR_026556	124149	Hs.97414	NM_001004299		ANKRD26P1	-	ankyrin repeat domain 26 pseudogene 1	pseudo
peak1332	chr4	7545144	7545272	+	1	NA	intron (NM_020777, intron 3 of 26)	(TCCA)n|Simple_repeat|Simple_repeat	83453	NR_036238	100422826		NR_036238	ENSG00000266690	MIR4274	-	microRNA 4274	ncRNA
peak1755	chr9	36763914	36764118	+	1	NA	Intergenic	(TG)n|Simple_repeat|Simple_repeat	59580	NR_039686	100616289		NR_039686	ENSG00000266255	MIR4475	-	microRNA 4475	ncRNA
peak1801	chr9	98330507	98330674	+	1	NA	Intergenic	(TG)n|Simple_repeat|Simple_repeat	-51251	NM_001083602	5727	Hs.494538	NM_000264	ENSG00000185920	PTCH1	BCNS|NBCCS|PTC|PTC1|PTCH	patched 1	protein-coding
peak1175	chr21	43713191	43713428	+	1	NA	intron (NM_207629, intron 13 of 14)	(CACAC)n|Simple_repeat|Simple_repeat	22397	NM_003226	7033	Hs.82961	NM_003226	ENSG00000160180	TFF3	ITF|P1B|TFI	trefoil factor 3	protein-coding
peak409	chr13	31416357	31416563	+	1	NA	Intergenic	(TG)n|Simple_repeat|Simple_repeat	39117	NR_047012	100874158	Hs.577982	NR_047012	ENSG00000237879	LINC00398	-	long intergenic non-protein coding RNA 398	ncRNA
peak1435	chr5	3323220	3324359	+	1	NA	Intergenic	Intergenic	-129141	NR_147000	105374624	Hs.518991	NR_147000	ENSG00000249830	LINC02162	-	long intergenic non-protein coding RNA 2162	ncRNA
peak490	chr14	106030292	106030634	+	1	NA	Intergenic	(TG)n|Simple_repeat|Simple_repeat	32271	NR_135205	105370697	Hs.148580	NR_135205		LOC105370697	-	uncharacterized LOC105370697	ncRNA
peak1517	chr6	167583205	167583353	+	1	NA	promoter-TSS (NM_001145121)	promoter-TSS (NM_001145121)	189	NR_134592	105378123	Hs.119929	NR_134592		LOC105378123	-	uncharacterized LOC105378123	ncRNA
peak1160	chr21	41291554	41291849	+	1	NA	intron (NM_006198, intron 2 of 2)	(TG)n|Simple_repeat|Simple_repeat	52354	NM_006198	5121	Hs.80296	NM_006198	ENSG00000183036	PCP4	PEP-19	Purkinje cell protein 4	protein-coding
peak1449	chr5	49450491	49450779	+	1	NA	Intergenic	ALR/Alpha|Satellite|centr	286599	NM_198449	133418	Hs.561411	NM_198449	ENSG00000170571	EMB	GP70	embigin	protein-coding
peak956	chr2	71845510	71845677	+	1	NA	intron (NM_001130455, intron 40 of 54)	(GTGTG)n|Simple_repeat|Simple_repeat	151761	NM_001130985	8291	Hs.252180	NM_003494	ENSG00000135636	DYSF	FER1L1|LGMD2B|MMD1	dysferlin	protein-coding
peak1713	chr8	124672076	124672251	+	1	NA	Intergenic	(TCCA)n|Simple_repeat|Simple_repeat	-6973	NM_001081675	340359	Hs.450252	NM_001081675	ENSG00000175946	KLHL38	C8ORFK36	kelch like family member 38	protein-coding
peak1658	chr7	157923293	157923606	+	1	NA	intron (NM_130842, intron 8 of 21)	intron (NM_130842, intron 8 of 21)	276172	NR_038966	100506585	Hs.661265	NR_038966	ENSG00000233038	LOC100506585	-	uncharacterized LOC100506585	ncRNA
peak1261	chr22	49352689	49352838	+	1	NA	Intergenic	(CA)n|Simple_repeat|Simple_repeat	90181	NR_038944	100128946	Hs.535676	NR_038944	ENSG00000205632	LINC01310	WI2-81516E3.1	long intergenic non-protein coding RNA 1310	ncRNA
peak1461	chr5	153977762	153977904	+	1	NA	Intergenic	(TGGA)n|Simple_repeat|Simple_repeat	-2201	NR_036094	100422950		NR_036094	ENSG00000264760	MIR3141	mir-3141	microRNA 3141	ncRNA
peak965	chr2	89841939	89847019	+	1	NA	Intergenic	HSATII|Satellite|Satellite	732595	NR_039635	100616399		NR_039635	ENSG00000265510	MIR4436A	mir-4436a	microRNA 4436a	ncRNA
peak584	chr16	33953155	33953355	+	1	NA	Intergenic	AluSz|SINE|Alu	381411	NR_130772	104644205	Hs.742548	NR_130771		ENPP7P13	DUNQU1	ectonucleotide pyrophosphatase/phosphodiesterase 7 pseudogene 13	pseudo
peak447	chr14	65232657	65232766	+	1	NA	TTS (NM_001355437)	TTS (NM_001355437)	19693	NR_107009	102465841		NR_107009	ENSG00000284269	MIR7855	hsa-mir-7855	microRNA 7855	ncRNA
peak1809	chr9	116376464	116376689	+	1	NA	Intergenic	(CA)n|Simple_repeat|Simple_repeat	20142	NM_001276262	5998	Hs.494875	NM_017790	ENSG00000138835	RGS3	C2PA|RGP3	regulator of G protein signaling 3	protein-coding
peak865	chr19	27733056	27733542	+	1	NA	Intergenic	ALR/Alpha|Satellite|centr	-551040	NR_146734	101927151	Hs.567934	NR_110687	ENSG00000267575	LOC101927151	-	uncharacterized LOC101927151	ncRNA
peak1487	chr6	39812687	39813327	+	1	NA	intron (NM_015345, intron 1 of 24)	(CA)n|Simple_repeat|Simple_repeat	52149	NR_125831	100505635	Hs.668513	NR_125831	ENSG00000235033	LOC100505635	-	uncharacterized LOC100505635	ncRNA
peak1414	chr5	427013	427200	+	1	NA	intron (NM_001242412, intron 7 of 10)	(TGGA)n|Simple_repeat|Simple_repeat	16169	NR_126522	116349	Hs.446702	NM_138464	ENSG00000221990	EXOC3-AS1	C5orf55	EXOC3 antisense RNA 1	ncRNA
peak1630	chr7	142927782	142928497	+	1	NA	Intergenic	(CA)n|Simple_repeat|Simple_repeat	9009	NM_176882	259286	Hs.352241	NM_176882	ENSG00000221937	TAS2R40	GPR60|T2R40|T2R58	taste 2 receptor member 40	protein-coding
peak1410	chr4	190283527	190283734	+	1	NA	Intergenic	(CA)n|Simple_repeat|Simple_repeat	-297130	NR_121679	101928971	Hs.519164	NR_121679	ENSG00000250739	LINC01262	TCONS_l2_00021807	long intergenic non-protein coding RNA 1262	ncRNA
peak1202	chr21	47762038	47762205	+	1	NA	intron (NM_001315529, intron 3 of 46)	AluSx|SINE|Alu	17319	NM_001315529	5116	Hs.474069	NM_006031	ENSG00000160299	PCNT	KEN|MOPD2|PCN|PCNT2|PCNTB|PCTN2|SCKL4	pericentrin	protein-coding
peak173	chr10	39113228	39113511	+	1	NA	Intergenic	(CATTC)n|Satellite|Satellite	123642	NR_045000	399746	Hs.742607	NR_045000		ACTR3BP5	FKSG74	ACTR3B pseudogene 5	pseudo
peak719	chr17	7077934	7078124	+	1	NA	intron (NM_001671, intron 5 of 8)	(CA)n|Simple_repeat|Simple_repeat	4854	NM_001671	432	Hs.12056	NM_001671	ENSG00000141505	ASGR1	ASGPR|ASGPR1|CLEC4H1|HL-1	asialoglycoprotein receptor 1	protein-coding
peak1300	chr3	194048449	194048703	+	1	NA	Intergenic	Intergenic	-17983	NR_024480	100131551	Hs.128066	NR_024480	ENSG00000214145	LINC00887	HEIRCC	long intergenic non-protein coding RNA 887	ncRNA
peak1200	chr21	47054997	47055404	+	1	NA	Intergenic	(TG)n|Simple_repeat|Simple_repeat	-8439	NM_001348240	54039	Hs.474049	NM_020528	ENSG00000183570	PCBP3	ALPHA-CP3|PCBP3-OT1|PCBP3OT	poly(rC) binding protein 3	protein-coding
peak44	chr1	10867180	10867382	+	1	NA	Intergenic	(TCCA)n|Simple_repeat|Simple_repeat	-10548	NM_001079843	54897	Hs.439894	NM_017766	ENSG00000130940	CASZ1	CAS11|CST|SRG|ZNF693|dJ734G22.1	castor zinc finger 1	protein-coding
peak1541	chr7	1657974	1658141	+	1	NA	Intergenic	(TG)n|Simple_repeat|Simple_repeat	3951	NR_001288	260341	Hs.534596	NR_001288		TFAMP1	MTTF1|TCF6L1	transcription factor A, mitochondrial pseudogene 1	pseudo
peak1326	chr4	7029459	7029725	+	1	NA	intron (NM_001113361, intron 13 of 13)	(CA)n|Simple_repeat|Simple_repeat	15136	NM_153376	257236	Hs.656757	NM_153376	ENSG00000173013	CCDC96	-	coiled-coil domain containing 96	protein-coding
peak837	chr19	5525009	5525433	+	1	NA	Intergenic	(TCCA)n|Simple_repeat|Simple_repeat	42824	NR_027064	257000	Hs.515575	NM_153375	ENSG00000223573	TINCR	LINC00036|NCRNA00036|PLAC2|onco-lncRNA-16	TINCR ubiquitin domain containing	ncRNA
peak1669	chr8	2173174	2173341	+	1	NA	Intergenic	(CA)n|Simple_repeat|Simple_repeat	148588	NR_106983	102465695		NR_106983	ENSG00000273593	MIR7160	hsa-mir-7160	microRNA 7160	ncRNA
peak156	chr10	38772474	38780992	+	1	NA	Intergenic	(GAATG)n|Satellite|Satellite	59659	NR_024497	399744	Hs.497951	NM_001013665		LINC00999	-	long intergenic non-protein coding RNA 999	ncRNA
peak250	chr10	112099939	112100088	+	1	NA	Intergenic	Intergenic	-35306	NM_005871	10285	Hs.632093	NM_005871	ENSG00000119953	SMNDC1	SMNR|SPF30|TDRD16C	survival motor neuron domain containing 1	protein-coding
peak1542	chr7	1670404	1670701	+	1	NA	Intergenic	(TCCA)n|Simple_repeat|Simple_repeat	16446	NR_001288	260341	Hs.534596	NR_001288		TFAMP1	MTTF1|TCF6L1	transcription factor A, mitochondrial pseudogene 1	pseudo
peak1071	chr20	16239357	16239561	+	1	NA	Intergenic	Intergenic	-272932	NR_130924	613266	Hs.309149	NR_130924		LOC613266	-	uncharacterized LOC613266	ncRNA
peak1688	chr8	26424471	26424609	+	1	NA	intron (NM_001197293, intron 1 of 13)	(TCCA)n|Simple_repeat|Simple_repeat	-10800	NM_001386	1808	Hs.593187	NM_001386	ENSG00000092964	DPYSL2	CRMP-2|CRMP2|DHPRP2|DRP-2|DRP2|N2A3|ULIP-2|ULIP2	dihydropyrimidinase like 2	protein-coding
peak1808	chr9	111009908	111010341	+	1	NA	Intergenic	(CACAC)n|Simple_repeat|Simple_repeat	608151	NM_006686	10880	Hs.534390	NM_006686	ENSG00000148156	ACTL7B	Tact1	actin like 7B	protein-coding
peak284	chr11	1757745	1758048	+	1	NA	intron (NM_001170820, intron 2 of 2)	(GAGTG)n|Simple_repeat|Simple_repeat	13928	NM_001170820	402778	Hs.121575	NM_001170820	ENSG00000244242	IFITM10	DSPA3	interferon induced transmembrane protein 10	protein-coding
peak1183	chr21	44580448	44580646	+	1	NA	Intergenic	(CA)n|Simple_repeat|Simple_repeat	-8571	NM_000394	1409	Hs.184085	NM_000394	ENSG00000160202	CRYAA	CRYA1|CTRCT9|HSPB4	crystallin alpha A	protein-coding
peak1969	chrY	13841838	13842219	+	1	NA	Intergenic	(GAATG)n|Satellite|Satellite	691361	NR_033667	352887	Hs.546221	NR_033667	ENSG00000206159	GYG2P1	GYG2P	glycogenin 2 pseudogene 1	pseudo
peak500	chr15	20545075	20545258	+	1	NA	Intergenic	(TG)n|Simple_repeat|Simple_repeat	57169	NR_038836	646096	Hs.448789	NR_038836	ENSG00000259156	CHEK2P2	-	checkpoint kinase 2 pseudogene 2	pseudo
peak755	chr17	72461384	72461582	+	1	NA	Intergenic	(TG)n|Simple_repeat|Simple_repeat	-1029	NM_001330456	11314	Hs.9688	NM_007261	ENSG00000167851	CD300A	CLM-8|CMRF-35-H9|CMRF-35H|CMRF35-H|CMRF35-H9|CMRF35H|CMRF35H9|IGSF12|IRC1|IRC1/IRC2|IRC2|IRp60	CD300a molecule	protein-coding
peak211	chr10	42531792	42532091	+	1	NA	Intergenic	ALR/Alpha|Satellite|centr	331552	NR_024380	441666	Hs.255729	NR_024380	ENSG00000215146	LOC441666	-	zinc finger protein 91 pseudogene	pseudo
peak617	chr16	46403263	46403997	+	1	NA	Intergenic	HSATII|Satellite|Satellite	199379	NR_026556	124149	Hs.97414	NM_001004299		ANKRD26P1	-	ankyrin repeat domain 26 pseudogene 1	pseudo
peak950	chr2	47226414	47226492	+	1	NA	intron (NM_001288955, intron 7 of 18)	(TCCA)n|Simple_repeat|Simple_repeat	-57459	NM_001171508	90411	Hs.662152	NM_139279	ENSG00000180398	MCFD2	F5F8D|F5F8D2|LMAN1IP|SDNSF	multiple coagulation factor deficiency 2	protein-coding
peak1560	chr7	48369711	48369754	+	1	NA	intron (NM_152701, intron 27 of 61)	(TCCA)n|Simple_repeat|Simple_repeat	158675	NM_152701	154664	Hs.226568	NM_152701	ENSG00000179869	ABCA13	-	ATP binding cassette subfamily A member 13	protein-coding
peak1208	chr22	23893809	23894052	+	1	NA	Intergenic	(TCCA)n|Simple_repeat|Simple_repeat	28565	NM_020070	3543	Hs.348935	NM_020070	ENSG00000128322	IGLL1	14.1|AGM2|CD179b|IGL1|IGL5|IGLJ14.1|IGLL|IGO|IGVPB|VPREB2	immunoglobulin lambda like polypeptide 1	protein-coding
peak1494	chr6	44012223	44013107	+	1	NA	intron (NR_125864, intron 1 of 4)	(CA)n|Simple_repeat|Simple_repeat	29724	NR_125864	101929705	Hs.670378	NR_125864	ENSG00000237686	LOC101929705	-	uncharacterized LOC101929705	ncRNA
peak1674	chr8	3551322	3551606	+	1	NA	intron (NM_033225, intron 7 of 69)	(TG)n|Simple_repeat|Simple_repeat	-965473	NR_125425	101927815	Hs.571467	NR_125423	ENSG00000254319	LOC101927815	-	uncharacterized LOC101927815	ncRNA
peak479	chr14	103387349	103387564	+	1	NA	Intergenic	(TCCA)n|Simple_repeat|Simple_repeat	-1537	NM_030943	81693	Hs.534494	NM_030943	ENSG00000166126	AMN	PRO1028|amnionless	amnion associated transmembrane protein	protein-coding
peak1505	chr6	158475054	158475316	+	1	NA	intron (NM_001178088, intron 4 of 25)	(TCCA)n|Simple_repeat|Simple_repeat	37105	NM_001178088	8871	Hs.434494	NM_003898	ENSG00000078269	SYNJ2	INPP5H	synaptojanin 2	protein-coding
peak1868	chrY	13196086	13196498	+	1	NA	Intergenic	(CATTC)n|Simple_repeat|Simple_repeat	1337097	NR_033667	352887	Hs.546221	NR_033667	ENSG00000206159	GYG2P1	GYG2P	glycogenin 2 pseudogene 1	pseudo
peak12	chr1	4124480	4124858	+	1	NA	Intergenic	(CTCA)n|Simple_repeat|Simple_repeat	-115629	NR_147024	105376672	Hs.435087	NR_147024	ENSG00000226374	LINC01345	-	long intergenic non-protein coding RNA 1345	ncRNA
peak1535	chr7	522272	522619	+	1	NA	Intergenic	(TGGA)n|Simple_repeat|Simple_repeat	37036	NM_033023	5154	Hs.535898	NM_002607	ENSG00000197461	PDGFA	PDGF-A|PDGF1	platelet derived growth factor subunit A	protein-coding
peak577	chr16	33886763	33889762	+	1	NA	Intergenic	HSATII|Satellite|Satellite	316418	NR_130772	104644205	Hs.742548	NR_130771		ENPP7P13	DUNQU1	ectonucleotide pyrophosphatase/phosphodiesterase 7 pseudogene 13	pseudo
peak295	chr11	2605616	2605892	+	1	NA	intron (NM_000218, intron 7 of 15)	(TG)n|Simple_repeat|Simple_repeat	115474	NR_002728	10984	Hs.604823	NR_002728	ENSG00000269821	KCNQ1OT1	KCNQ1-AS2|KCNQ10T1|Kncq1|KvDMR1|KvLQT1-AS|LIT1|NCRNA00012	KCNQ1 opposite strand/antisense transcript 1 (non-protein coding)	ncRNA
peak1292	chr3	126872808	126873644	+	1	NA	Intergenic	(TG)n|Simple_repeat|Simple_repeat	-38748	NM_001007534	285311	Hs.591284	NM_001007534	ENSG00000214324	C3orf56	-	chromosome 3 open reading frame 56	protein-coding
peak973	chr2	89863691	89864231	+	1	NA	Intergenic	(CATTC)n|Satellite|Satellite	752077	NR_039635	100616399		NR_039635	ENSG00000265510	MIR4436A	mir-4436a	microRNA 4436a	ncRNA
peak625	chr16	46410572	46410852	+	1	NA	Intergenic	HSATII|Satellite|Satellite	192297	NR_026556	124149	Hs.97414	NM_001004299		ANKRD26P1	-	ankyrin repeat domain 26 pseudogene 1	pseudo
peak1422	chr5	1044157	1044495	+	1	NA	Intergenic	(TGAG)n|Simple_repeat|Simple_repeat	18763	NR_039778	100616479		NR_039778	ENSG00000263834	MIR4635	-	microRNA 4635	ncRNA
peak948	chr2	47104961	47105285	+	1	NA	Intergenic	(CA)n|Simple_repeat|Simple_repeat	37884	NM_139279	90411	Hs.662152	NM_139279	ENSG00000180398	MCFD2	F5F8D|F5F8D2|LMAN1IP|SDNSF	multiple coagulation factor deficiency 2	protein-coding
peak298	chr11	11581606	11581810	+	1	NA	intron (NM_198516, intron 1 of 10)	(GGATG)n|Simple_repeat|Simple_repeat	61853	NM_198516	374378	Hs.655152	NM_198516	ENSG00000110328	GALNT18	GALNACT18|GALNT15|GALNTL4|GalNAc-T15|GalNAc-T18	polypeptide N-acetylgalactosaminyltransferase 18	protein-coding
peak343	chr12	34841406	34841601	+	1	NA	Intergenic	ALR/Alpha|Satellite|centr	666287	NM_032834	84920	Hs.102971	NM_032834	ENSG00000139133	ALG10	ALG10A|DIE2|KCR1	ALG10, alpha-1,2-glucosyltransferase	protein-coding
peak1681	chr8	20340050	20340449	+	1	NA	Intergenic	(TG)n|Simple_repeat|Simple_repeat	132188	NR_145737	109616983		NR_145737		SNORD3F	-	small nucleolar RNA, C/D box 3F	snoRNA
peak1616	chr7	100247875	100248175	+	1	NA	intron (NR_134539, intron 4 of 13)	(CA)n|Simple_repeat|Simple_repeat	6059	NM_016188	51412	Hs.259831	NM_016188	ENSG00000077080	ACTL6B	ACTL6|BAF53B|arpNalpha	actin like 6B	protein-coding
peak679	chr16	80776537	80776704	+	1	NA	intron (NM_152342, intron 1 of 6)	(TGGA)n|Simple_repeat|Simple_repeat	61555	NM_152342	124359	Hs.60257	NM_152342	ENSG00000166446	CDYL2	PCCP1	chromodomain Y like 2	protein-coding
peak242	chr10	85946276	85946603	+	1	NA	Intergenic	(TG)n|Simple_repeat|Simple_repeat	-7952	NM_001171971	92211	Hs.137556	NM_033100	ENSG00000148600	CDHR1	CORD15|PCDH21|PRCAD|RP65	cadherin related family member 1	protein-coding
peak1919	chrY	13705930	13706220	+	1	NA	Intergenic	(GAATG)n|Satellite|Satellite	827314	NR_033667	352887	Hs.546221	NR_033667	ENSG00000206159	GYG2P1	GYG2P	glycogenin 2 pseudogene 1	pseudo
peak475	chr14	100993227	100993458	+	1	NA	intron (NM_001350948, intron 5 of 6)	(CACCAT)n|Simple_repeat|Simple_repeat	41065	NM_001159531	57596	Hs.211751	NM_020836	ENSG00000183092	BEGAIN	-	brain enriched guanylate kinase associated	protein-coding
peak137	chr10	1487413	1487490	+	1	NA	intron (NM_018702, intron 1 of 9)	(TCCA)n|Simple_repeat|Simple_repeat	-81374	NR_033387	642394	Hs.568831	NM_001098830	ENSG00000205696	ADARB2-AS1	C10orf109|NCRNA00168	ADARB2 antisense RNA 1	ncRNA
peak1424	chr5	1045637	1046061	+	1	NA	Intergenic	(TGAG)n|Simple_repeat|Simple_repeat	17240	NR_039778	100616479		NR_039778	ENSG00000263834	MIR4635	-	microRNA 4635	ncRNA
peak1573	chr7	57553993	57556789	+	1	NA	Intergenic	HSATII|Satellite|Satellite	45508	NM_001159279	441234	Hs.533121	NM_001159279	ENSG00000182111	ZNF716	-	zinc finger protein 716	protein-coding
peak938	chr2	19983890	19984081	+	1	NA	Intergenic	(CA)n|Simple_repeat|Simple_repeat	-84630	NR_033875	400946	Hs.289062	NR_033875	ENSG00000228784	LINC00954	-	long intergenic non-protein coding RNA 954	ncRNA
peak306	chr11	51576908	51576956	+	1	NA	Intergenic	ALR/Alpha|Satellite|centr	61650	NM_001004703	119749	Hs.553564	NM_001004703	ENSG00000185926	OR4C46	-	olfactory receptor family 4 subfamily C member 46	protein-coding
peak1942	chrY	13817078	13817335	+	1	NA	Intergenic	(GAATG)n|Satellite|Satellite	716183	NR_033667	352887	Hs.546221	NR_033667	ENSG00000206159	GYG2P1	GYG2P	glycogenin 2 pseudogene 1	pseudo
peak947	chr2	30099143	30099298	+	1	NA	intron (NM_004304, intron 1 of 28)	(ATGGTG)n|Simple_repeat|Simple_repeat	45257	NM_004304	238	Hs.654469	NM_004304	ENSG00000171094	ALK	CD246|NBLST3	ALK receptor tyrosine kinase	protein-coding
peak104	chr1	202593513	202593839	+	1	NA	intron (NM_177402, intron 1 of 8)	(TG)n|Simple_repeat|Simple_repeat	18905	NM_001136504	127833	Hs.25422	NM_177402	ENSG00000143858	SYT2	CMS7|MYSPC|SytII	synaptotagmin 2	protein-coding
peak249	chr10	105795637	105795992	+	1	NA	intron (NM_000494, intron 48 of 55)	(TG)n|Simple_repeat|Simple_repeat	12130	NR_030760	100126326		NR_030760	ENSG00000283788	MIR936	MIRN936|hsa-mir-936	microRNA 936	ncRNA
peak1179	chr21	44090203	44090935	+	1	NA	intron (NM_001001575, intron 1 of 14)	intron (NM_001001575, intron 1 of 14)	16707	NM_001001585	5152	Hs.473927	NM_002606	ENSG00000160191	PDE9A	HSPDE9A2	phosphodiesterase 9A	protein-coding
peak772	chr18	108079	108523	+	1	NA	promoter-TSS (NR_033770)	promoter-TSS (NR_033770)	-764	NR_033770	727758	Hs.585843	NR_033770	ENSG00000263006	ROCK1P1	-	Rho associated coiled-coil containing protein kinase 1 pseudogene 1	pseudo
peak557	chr16	27800826	27801550	+	1	NA	3' UTR (NM_001109763, exon 7 of 7)	3' UTR (NM_001109763, exon 7 of 7)	-70838	NR_147898	100128079	Hs.610277	NR_147898		LOC100128079	-	uncharacterized LOC100128079	ncRNA
peak270	chr10	133281629	133281827	+	1	NA	Intergenic	(TGGA)n|Simple_repeat|Simple_repeat	-171744	NM_174937	256536	Hs.126575	NM_174937	ENSG00000176769	TCERG1L	-	transcription elongation regulator 1 like	protein-coding
peak1828	chr9	136258700	136258774	+	1	NA	intron (NM_153710, intron 7 of 17)	(TGGG)n|Simple_repeat|Simple_repeat	-13917	NM_001280788	6836	Hs.512465	NM_033161	ENSG00000148248	SURF4	ERV29	surfeit 4	protein-coding
peak70	chr1	41995418	41995590	+	1	NA	intron (NM_001127714, intron 4 of 7)	(CA)n|Simple_repeat|Simple_repeat	-45150	NR_126098	1907	Hs.1407	NM_001956	ENSG00000127129	EDN2	ET-2|ET2|PPET2	endothelin 2	protein-coding
peak1243	chr22	48024055	48024645	+	1	NA	intron (NR_033377, intron 1 of 5)	(TG)n|Simple_repeat|Simple_repeat	2968	NR_033377	400932	Hs.561058	NM_001001693	ENSG00000205634	LINC00898	-	long intergenic non-protein coding RNA 898	ncRNA
peak581	chr16	33900974	33901944	+	1	NA	Intergenic	(CACTC)n|Simple_repeat|Simple_repeat	329615	NR_130772	104644205	Hs.742548	NR_130771		ENPP7P13	DUNQU1	ectonucleotide pyrophosphatase/phosphodiesterase 7 pseudogene 13	pseudo
peak961	chr2	89833792	89835810	+	1	NA	Intergenic	HSATII|Satellite|Satellite	722917	NR_039635	100616399		NR_039635	ENSG00000265510	MIR4436A	mir-4436a	microRNA 4436a	ncRNA
peak1340	chr4	8168219	8168344	+	1	NA	Intergenic	(TCCA)n|Simple_repeat|Simple_repeat	-7722	NM_001130085	84448	Hs.233404	NM_032432	ENSG00000163995	ABLIM2	-	actin binding LIM protein family member 2	protein-coding
peak163	chr10	38882635	38886480	+	1	NA	Intergenic	HSATII|Satellite|Satellite	-105170	NR_045000	399746	Hs.742607	NR_045000		ACTR3BP5	FKSG74	ACTR3B pseudogene 5	pseudo
peak1896	chrY	13663179	13663318	+	1	NA	Intergenic	(GAATG)n|Satellite|Satellite	870141	NR_033667	352887	Hs.546221	NR_033667	ENSG00000206159	GYG2P1	GYG2P	glycogenin 2 pseudogene 1	pseudo
peak1276	chr22	50778325	50778514	+	1	NA	Intergenic	(TG)n|Simple_repeat|Simple_repeat	-3327	NM_014678	9701	Hs.449098	NM_014678	ENSG00000100239	PPP6R2	KIAA0685|PP6R2|SAP190|SAPS2	protein phosphatase 6 regulatory subunit 2	protein-coding
peak1876	chrY	13458278	13459709	+	1	NA	Intergenic	(CATTC)n|Satellite|Satellite	1074396	NR_033667	352887	Hs.546221	NR_033667	ENSG00000206159	GYG2P1	GYG2P	glycogenin 2 pseudogene 1	pseudo
peak213	chr10	42596799	42597445	+	1	NA	Intergenic	HSATII|Satellite|Satellite	266371	NR_024380	441666	Hs.255729	NR_024380	ENSG00000215146	LOC441666	-	zinc finger protein 91 pseudogene	pseudo
peak1895	chrY	13661934	13662078	+	1	NA	Intergenic	(GAATG)n|Satellite|Satellite	871383	NR_033667	352887	Hs.546221	NR_033667	ENSG00000206159	GYG2P1	GYG2P	glycogenin 2 pseudogene 1	pseudo
peak8	chr1	3287471	3288054	+	1	NA	intron (NM_022114, intron 3 of 16)	(TCCA)n|Simple_repeat|Simple_repeat	-83385	NM_014448	27237	Hs.87435	NM_014448	ENSG00000130762	ARHGEF16	GEF16|NBR	Rho guanine nucleotide exchange factor 16	protein-coding
peak1933	chrY	13810596	13811306	+	1	NA	Intergenic	(GAATG)n|Satellite|Satellite	722438	NR_033667	352887	Hs.546221	NR_033667	ENSG00000206159	GYG2P1	GYG2P	glycogenin 2 pseudogene 1	pseudo
peak525	chr15	94594842	94595067	+	1	NA	intron (NR_120320, intron 2 of 8)	(CA)n|Simple_repeat|Simple_repeat	56213	NR_120320	101927112	Hs.134687	NR_120320	ENSG00000259724	LINC01581	-	long intergenic non-protein coding RNA 1581	ncRNA
peak1499	chr6	119159424	119159591	+	1	NA	intron (NM_017696, intron 7 of 11)	AluY|SINE|Alu	55636	NR_037662	100287632	Hs.334026	NR_037662		SELENOKP3	-	selenoprotein K pseudogene 3	pseudo
peak32	chr1	6997216	6997468	+	1	NA	intron (NM_001349608, intron 2 of 21)	(CACCAT)n|Simple_repeat|Simple_repeat	151958	NM_015215	23261	Hs.397705	NM_015215	ENSG00000171735	CAMTA1	CANPMR	calmodulin binding transcription activator 1	protein-coding
peak954	chr2	67899789	67900057	+	1	NA	Intergenic	(CA)n|Simple_repeat|Simple_repeat	152771	NR_110271	101927701	Hs.348697	NR_110271	ENSG00000237013	LINC01812	-	long intergenic non-protein coding RNA 1812	ncRNA
peak1929	chrY	13806433	13806597	+	1	NA	Intergenic	(GAATG)n|Satellite|Satellite	726874	NR_033667	352887	Hs.546221	NR_033667	ENSG00000206159	GYG2P1	GYG2P	glycogenin 2 pseudogene 1	pseudo
peak312	chr11	64362186	64362468	+	1	NA	intron (NM_001276326, intron 4 of 9)	(TGGA)n|Simple_repeat|Simple_repeat	4045	NM_001276326	116085	Hs.174424	NM_144585	ENSG00000197891	SLC22A12	OAT4L|RST|URAT1	solute carrier family 22 member 12	protein-coding
peak2012	chrY	28799512	28800403	+	1	NA	Intergenic	(CGAAT)n|Simple_repeat|Simple_repeat	925320	NR_001524	114760	Hs.511777	NR_001524	ENSG00000231141	TTTY3	LINC00121|NCRNA00121|TTTY3A|TTY3	testis-specific transcript, Y-linked 3 (non-protein coding)	ncRNA
peak224	chr10	45421376	45421622	+	1	NA	intron (NR_033842, intron 1 of 7)	(CA)n|Simple_repeat|Simple_repeat	14735	NM_001123376	643236	Hs.292788	NM_001123376	ENSG00000187783	TMEM72	C10orf127|KSP37	transmembrane protein 72	protein-coding
peak1978	chrY	13847804	13848103	+	1	NA	Intergenic	(GAATG)n|Satellite|Satellite	685436	NR_033667	352887	Hs.546221	NR_033667	ENSG00000206159	GYG2P1	GYG2P	glycogenin 2 pseudogene 1	pseudo
peak1832	chr9	136968499	136969401	+	1	NA	Intergenic	(TCCA)n|Simple_repeat|Simple_repeat	-32260	NM_017588	11091	Hs.397638	NM_017588	ENSG00000196363	WDR5	BIG-3|CFAP89|SWD3	WD repeat domain 5	protein-coding
peak1595	chr7	61802832	61803016	+	1	NA	Intergenic	HSATII|Satellite|Satellite	961510	NR_003952	643955	Hs.583308	NR_003952	ENSG00000185037	ZNF733P	ZNF733	zinc finger protein 733, pseudogene	pseudo
peak206	chr10	42408145	42408317	+	1	NA	Intergenic	ALR/Alpha|Satellite|centr	455262	NR_024380	441666	Hs.255729	NR_024380	ENSG00000215146	LOC441666	-	zinc finger protein 91 pseudogene	pseudo
peak457	chr14	94986148	94986425	+	1	NA	Intergenic	Intergenic	-2105	NM_173850	145264	Hs.99476	NM_173850	ENSG00000165953	SERPINA12	OL-64	serpin family A member 12	protein-coding
peak1934	chrY	13811381	13811385	+	1	NA	Intergenic	(AATAG)n|Simple_repeat|Simple_repeat	722006	NR_033667	352887	Hs.546221	NR_033667	ENSG00000206159	GYG2P1	GYG2P	glycogenin 2 pseudogene 1	pseudo
peak1350	chr4	49100396	49102688	+	1	NA	Intergenic	(CATTC)n|Satellite|Satellite	112883	NM_001286791	80157	Hs.479703	NM_025087	ENSG00000109182	CWH43	CWH43-C|PGAP2IP	cell wall biogenesis 43 C-terminal homolog	protein-coding
peak34	chr1	7714615	7714805	+	1	NA	intron (NM_001349608, intron 6 of 21)	(CA)n|Simple_repeat|Simple_repeat	-15080	NM_001349620	23261	Hs.397705	NM_015215	ENSG00000171735	CAMTA1	CANPMR	calmodulin binding transcription activator 1	protein-coding
peak108	chr1	207096987	207097382	+	1	NA	Intergenic	Intergenic	-1806	NM_001142473	9214	Hs.58831	NM_005449	ENSG00000162894	FCMR	FAIM3|TOSO	Fc fragment of IgM receptor	protein-coding
peak1744	chr8	143312213	143312391	+	1	NA	intron (NM_145003, intron 12 of 13)	(TCCA)n|Simple_repeat|Simple_repeat	32585	NR_024378	619434	Hs.393308	NR_024378	ENSG00000254008	LINC00051	C8orf43|NCRNA00051	long intergenic non-protein coding RNA 51	ncRNA
peak549	chr16	17297247	17297349	+	1	NA	intron (NM_022166, intron 3 of 11)	(TCCA)n|Simple_repeat|Simple_repeat	68937	NR_135179	102723692	Hs.737758	NR_135179	ENSG00000261448	LOC102723692	-	uncharacterized LOC102723692	ncRNA
peak1853	chrX	61731053	61731233	+	1	NA	Intergenic	ALR/Alpha|Satellite|centr	840075	NM_001012968	139886	Hs.612782	NM_001012968	ENSG00000186767	SPIN4	TDRD28	spindlin family member 4	protein-coding
peak775	chr18	4510712	4510982	+	1	NA	Intergenic	(TGG)n|Simple_repeat|Simple_repeat	-55581	NM_004746	9229	Hs.594640	NM_004746	ENSG00000170579	DLGAP1	DAP-1|DAP-1-ALPHA|DAP-1-BETA|DAP1|DLGAP1A|DLGAP1B|GKAP|SAPAP1	DLG associated protein 1	protein-coding
peak1502	chr6	150530602	150530809	+	1	NA	intron (NM_030949, intron 1 of 3)	(TG)n|Simple_repeat|Simple_repeat	66517	NM_030949	81706	Hs.486798	NM_030949	ENSG00000198729	PPP1R14C	CPI17-like|KEPI|NY-BR-81	protein phosphatase 1 regulatory inhibitor subunit 14C	protein-coding
peak782	chr18	18511858	18512438	+	1	NA	Intergenic	ALR/Alpha|Satellite|centr	179664	NM_005406	6093	Hs.306307	NM_005406	ENSG00000067900	ROCK1	P160ROCK|ROCK-I	Rho associated coiled-coil containing protein kinase 1	protein-coding
peak1956	chrY	13827862	13828289	+	1	NA	Intergenic	(GAATG)n|Satellite|Satellite	705314	NR_033667	352887	Hs.546221	NR_033667	ENSG00000206159	GYG2P1	GYG2P	glycogenin 2 pseudogene 1	pseudo
peak640	chr16	46427359	46428281	+	1	NA	Intergenic	HSATII|Satellite|Satellite	175189	NR_026556	124149	Hs.97414	NM_001004299		ANKRD26P1	-	ankyrin repeat domain 26 pseudogene 1	pseudo
peak845	chr19	11575379	11575504	+	1	NA	intron (NM_032281, intron 3 of 6)	(CA)n|Simple_repeat|Simple_repeat	16362	NM_032281	1995	Hs.1701	NM_001420	ENSG00000196361	ELAVL3	HUC|HUCL|PLE21	ELAV like RNA binding protein 3	protein-coding
peak281	chr11	1022980	1023161	+	1	NA	intron (NM_005961, intron 26 of 32)	(TGAA)n|Simple_repeat|Simple_repeat	13636	NM_005961	4588	Hs.528432	NM_005961	ENSG00000184956	MUC6	MUC-6	mucin 6, oligomeric mucus/gel-forming	protein-coding
peak774	chr18	109156	109451	+	1	NA	non-coding (NR_033770, exon 1 of 5)	non-coding (NR_033770, exon 1 of 5)	238	NR_033770	727758	Hs.585843	NR_033770	ENSG00000263006	ROCK1P1	-	Rho associated coiled-coil containing protein kinase 1 pseudogene 1	pseudo
peak1728	chr8	139894558	139895035	+	1	NA	intron (NM_152888, intron 2 of 64)	intron (NM_152888, intron 2 of 64)	31453	NM_152888	169044	Hs.117169	NM_152888	ENSG00000169436	COL22A1	-	collagen type XXII alpha 1 chain	protein-coding
peak672	chr16	71208959	71209103	+	1	NA	intron (NM_017558, intron 5 of 19)	HAL1-2a_MD|LINE|L1	55594	NM_001270974	54768	Hs.351914	NM_017558	ENSG00000157423	HYDIN	CILD5|HYDIN1|HYDIN2|PPP1R31	HYDIN, axonemal central pair apparatus protein	protein-coding
peak1143	chr21	32654021	32654228	+	1	NA	intron (NM_001353694, intron 2 of 27)	(TGGA)n|Simple_repeat|Simple_repeat	62545	NM_001353686	7074	Hs.517228	NM_003253	ENSG00000156299	TIAM1	TIAM-1	T cell lymphoma invasion and metastasis 1	protein-coding
peak1916	chrY	13703455	13703705	+	1	NA	Intergenic	(GAATG)n|Satellite|Satellite	829809	NR_033667	352887	Hs.546221	NR_033667	ENSG00000206159	GYG2P1	GYG2P	glycogenin 2 pseudogene 1	pseudo
peak1433	chr5	2584972	2585139	+	1	NA	Intergenic	(TGGA)n|Simple_repeat|Simple_repeat	-127650	NR_145480	101234261		NR_145480	ENSG00000281560	LSINCT5	-	long stress-induced non-coding transcript 5	ncRNA
peak537	chr16	3601510	3601690	+	1	NA	intron (NM_178844, intron 11 of 20)	(TCCA)n|Simple_repeat|Simple_repeat	25805	NM_178844	197358	Hs.592091	NM_178844	ENSG00000167984	NLRC3	CLR16.2|NOD3	NLR family CARD domain containing 3	protein-coding
peak1540	chr7	1634394	1634517	+	1	NA	Intergenic	Intergenic	-19651	NR_001288	260341	Hs.534596	NR_001288		TFAMP1	MTTF1|TCF6L1	transcription factor A, mitochondrial pseudogene 1	pseudo
peak1184	chr21	44600531	44600834	+	1	NA	Intergenic	(TG)n|Simple_repeat|Simple_repeat	10336	NM_001320719	102724652	Hs.184085	NM_001314050	ENSG00000276076	CRYAA2	CRYAA	crystallin alpha A2	protein-coding
peak645	chr16	46432921	46433190	+	1	NA	Intergenic	HSATII|Satellite|Satellite	169954	NR_026556	124149	Hs.97414	NM_001004299		ANKRD26P1	-	ankyrin repeat domain 26 pseudogene 1	pseudo
peak223	chr10	44192057	44192246	+	1	NA	Intergenic	(TG)n|Simple_repeat|Simple_repeat	-47825	NM_001324164	7580	Hs.522885	NM_006973	ENSG00000169740	ZNF32	KOX30	zinc finger protein 32	protein-coding
peak48	chr1	11762271	11762493	+	1	NA	intron (NM_198545, intron 1 of 6)	(CA)n|Simple_repeat|Simple_repeat	10601	NM_198545	374946	Hs.632364	NM_198545	ENSG00000162490	DRAXIN	AGPA3119|C1orf187|UNQ3119|neucrin	dorsal inhibitory axon guidance protein	protein-coding
peak1024	chr2	132996621	132996669	+	1	NA	intron (NR_152415, intron 1 of 5)	ALR/Alpha|Satellite|centr	18008	NR_031608	100313824		NR_031608	ENSG00000221288	MIR663B	MIRN663B|mir-663b	microRNA 663b	ncRNA
peak1107	chr20	52700850	52700964	+	1	NA	Intergenic	(TCCA)n|Simple_repeat|Simple_repeat	-13603	NM_003657	8537	Hs.400556	NM_003657	ENSG00000064787	BCAS1	AIBC1|NABC1	breast carcinoma amplified sequence 1	protein-coding
peak1032	chr2	180638696	180638956	+	1	NA	intron (NM_152520, intron 1 of 9)	(TG)n|Simple_repeat|Simple_repeat	-27589	NM_001352817	151126	Hs.655005	NM_152520	ENSG00000144331	ZNF385B	ZNF533	zinc finger protein 385B	protein-coding
peak1992	chrY	13861473	13861538	+	1	NA	Intergenic	(GAATG)n|Satellite|Satellite	671884	NR_033667	352887	Hs.546221	NR_033667	ENSG00000206159	GYG2P1	GYG2P	glycogenin 2 pseudogene 1	pseudo
peak1234	chr22	45033023	45033086	+	1	NA	Intergenic	(TGGA)n|Simple_repeat|Simple_repeat	-11755	NR_044991	414351	Hs.572878	NR_044991		LINC00229	C22orf10|NCRNA00229|dJ474I12.C22.2	long intergenic non-protein coding RNA 229	ncRNA
peak536	chr16	3601029	3601130	+	1	NA	intron (NM_178844, intron 11 of 20)	(TCCA)n|Simple_repeat|Simple_repeat	26326	NM_178844	197358	Hs.592091	NM_178844	ENSG00000167984	NLRC3	CLR16.2|NOD3	NLR family CARD domain containing 3	protein-coding
peak1408	chr4	189128096	189128270	+	1	NA	Intergenic	(TGAG)n|Simple_repeat|Simple_repeat	67588	NM_178556	339976	Hs.348618	NM_178556	ENSG00000184108	TRIML1	RNF209	tripartite motif family like 1	protein-coding
peak1078	chr20	23960750	23960893	+	1	NA	Intergenic	(CA)n|Simple_repeat|Simple_repeat	6691	NM_178312	92086	Hs.355394	NM_080920	ENSG00000149435	GGTLC1	GGTL6|GGTLA3|GGTLA4|dJ831C21.1|dJ831C21.2	gamma-glutamyltransferase light chain 1	protein-coding
peak968	chr2	89854445	89855183	+	1	NA	Intergenic	(CATTC)n|Satellite|Satellite	742930	NR_039635	100616399		NR_039635	ENSG00000265510	MIR4436A	mir-4436a	microRNA 4436a	ncRNA
peak495	chr14	106127250	106127368	+	1	NA	Intergenic	(CACAT)n|Simple_repeat|Simple_repeat	11835	NR_046211	2003	Hs.744419	NR_046211		ELK2AP	ELK2|ELK2.1|ELK2P1	ELK2A, member of ETS oncogene family, pseudogene	pseudo
peak793	chr18	46373026	46373275	+	1	NA	intron (NM_001142397, intron 11 of 12)	(TGGA)n|Simple_repeat|Simple_repeat	96027	NM_001190823	4092	Hs.465087	NM_005904	ENSG00000101665	SMAD7	CRCS3|MADH7|MADH8	SMAD family member 7	protein-coding
peak545	chr16	14432185	14432491	+	1	NA	Intergenic	(TCCA)n|Simple_repeat|Simple_repeat	29196	NR_029854	100126355		NR_029854	ENSG00000199130	MIR365A	MIR365-1|MIRN365-1|hsa-mir-365a|mir-365a	microRNA 365a	ncRNA
peak1468	chr5	173237946	173238047	+	1	NA	Intergenic	Intergenic	-20051	NR_108028	101928154	Hs.366725	NR_108028		LINC01485	-	long intergenic non-protein coding RNA 1485	ncRNA
peak1223	chr22	39979274	39979441	+	1	NA	intron (NM_001003406, intron 1 of 35)	(TCCA)n|Simple_repeat|Simple_repeat	12599	NM_001003406	8911	Hs.125116	NM_021096	ENSG00000100346	CACNA1I	Cav3.3|ca(v)3.3	calcium voltage-gated channel subunit alpha1 I	protein-coding
peak496	chr14	106150141	106150271	+	1	NA	Intergenic	(TG)n|Simple_repeat|Simple_repeat	-11062	NR_046211	2003	Hs.744419	NR_046211		ELK2AP	ELK2|ELK2.1|ELK2P1	ELK2A, member of ETS oncogene family, pseudogene	pseudo
peak1345	chr4	8688658	8689079	+	1	NA	Intergenic	(TG)n|Simple_repeat|Simple_repeat	94481	NM_001014448	8532	Hs.61995	NM_003652	ENSG00000109625	CPZ	-	carboxypeptidase Z	protein-coding
peak1293	chr3	126874686	126874818	+	1	NA	Intergenic	(TG)n|Simple_repeat|Simple_repeat	-37222	NM_001007534	285311	Hs.591284	NM_001007534	ENSG00000214324	C3orf56	-	chromosome 3 open reading frame 56	protein-coding
peak1141	chr21	14342460	14342649	+	1	NA	Intergenic	ALR/Alpha|Satellite|centr	-67933	NR_026916	149992	Hs.558645	NM_153773		ANKRD30BP2	C21orf99|CT85|CTSP-1|CTSP1	ankyrin repeat domain 30B pseudogene 2	pseudo
peak553	chr16	25925159	25925900	+	1	NA	intron (NM_006040, intron 1 of 1)	(TG)n|Simple_repeat|Simple_repeat	-111029	NR_036146	100422923		NR_036146	ENSG00000265005	MIR548W	-	microRNA 548w	ncRNA
peak1027	chr2	133023984	133024266	+	1	NA	Intergenic	(CAGA)n|Simple_repeat|Simple_repeat	-8583	NR_027020	554226	Hs.380689	NM_001358416	ENSG00000163046	ANKRD30BL	ANKRD30BP3|NCRNA00164	ankyrin repeat domain 30B like	protein-coding
peak49	chr1	15171480	15171954	+	1	NA	intron (NM_201628, intron 1 of 14)	(TGGA)n|Simple_repeat|Simple_repeat	-78908	NM_001018000	23254	Hs.368823	NM_015209	ENSG00000189337	KAZN	KAZ	kazrin, periplakin interacting protein	protein-coding
peak1523	chr6	168829727	168829894	+	1	NA	Intergenic	(TG)n|Simple_repeat|Simple_repeat	-12021	NM_001166412	64094	Hs.487200	NM_022138	ENSG00000112562	SMOC2	DTDP1|MST117|MSTP117|MSTP140|SMAP2|bA270C4A.1|bA37D8.1|dJ421D16.1	SPARC related modular calcium binding 2	protein-coding
peak1464	chr5	172024064	172024422	+	1	NA	Intergenic	(CA)n|Simple_repeat|Simple_repeat	-38226	NR_146726	105377728	Hs.131465	NR_146726		LINC01944	CTB-54I1.1	long intergenic non-protein coding RNA 1944	ncRNA
peak1403	chr4	180585119	180585272	+	1	NA	Intergenic	(CA)n|Simple_repeat|Simple_repeat	1495107	NR_033918	728081	Hs.535735	NR_033918	ENSG00000248197	LINC00290	NCRNA00290	long intergenic non-protein coding RNA 290	ncRNA
peak530	chr15	101326333	101326571	+	1	NA	Intergenic	(TG)n|Simple_repeat|Simple_repeat	-93445	NM_001293815	220	Hs.459538	NM_000693	ENSG00000184254	ALDH1A3	ALDH1A6|ALDH6|MCOP8|RALDH3	aldehyde dehydrogenase 1 family member A3	protein-coding
peak1401	chr4	179874560	179874724	+	1	NA	Intergenic	(CCA)n|Simple_repeat|Simple_repeat	-1045552	NR_108092	101928656	Hs.508131	NR_108092	ENSG00000251504	LINC01099	-	long intergenic non-protein coding RNA 1099	ncRNA
peak834	chr19	5367671	5368036	+	1	NA	Intergenic	Intergenic	-27039	NM_130855	5802	Hs.744928	NM_002850	ENSG00000105426	PTPRS	PTPSIGMA|R-PTP-S|R-PTP-sigma	protein tyrosine phosphatase, receptor type S	protein-coding
peak354	chr12	108757045	108757416	+	1	NA	Intergenic	(TG)n|Simple_repeat|Simple_repeat	-24136	NM_001142344	1240	Hs.197143	NM_004072	ENSG00000174600	CMKLR1	CHEMERINR|ChemR23|DEZ|RVER1	chemerin chemokine-like receptor 1	protein-coding
peak681	chr16	81298711	81298934	+	1	NA	intron (NM_017429, intron 5 of 10)	(TCCA)n|Simple_repeat|Simple_repeat	26526	NM_017429	53630	Hs.212172	NM_017429	ENSG00000135697	BCO1	BCDO|BCDO1|BCMO|BCMO1|BCO	beta-carotene oxygenase 1	protein-coding
peak562	chr16	30056699	30057000	+	1	NA	Intergenic	(TG)n|Simple_repeat|Simple_repeat	-7562	NM_001355562	226	Hs.513490	NM_000034	ENSG00000149925	ALDOA	ALDA|GSD12|HEL-S-87p	aldolase, fructose-bisphosphate A	protein-coding
peak757	chr17	72728666	72728972	+	1	NA	intron (NM_175738, intron 2 of 8)	(ATGTG)n|Simple_repeat|Simple_repeat	-3880	NM_001330471	326624	Hs.351413	NM_175738	ENSG00000172794	RAB37	-	RAB37, member RAS oncogene family	protein-coding
peak1041	chr2	235422802	235423041	+	1	NA	Intergenic	(GTGTG)n|Simple_repeat|Simple_repeat	-17224	NM_001282431	10123	Hs.111554	NM_005737	ENSG00000188042	ARL4C	ARL7|LAK	ADP ribosylation factor like GTPase 4C	protein-coding
peak339	chr11	134795299	134795515	+	1	NA	Intergenic	(TG)n|Simple_repeat|Simple_repeat	-59839	NR_135050	100507548	Hs.639995	NR_135050		LOC100507548	-	uncharacterized LOC100507548	ncRNA
peak168	chr10	39101560	39102443	+	1	NA	Intergenic	(CATTC)n|Satellite|Satellite	112274	NR_045000	399746	Hs.742607	NR_045000		ACTR3BP5	FKSG74	ACTR3B pseudogene 5	pseudo
peak975	chr2	89864860	89876104	+	1	NA	Intergenic	(CATTC)n|Satellite|Satellite	758598	NR_039635	100616399		NR_039635	ENSG00000265510	MIR4436A	mir-4436a	microRNA 4436a	ncRNA
peak805	chr18	60867073	60867253	+	1	NA	intron (NM_000633, intron 2 of 2)	(CA)n|Simple_repeat|Simple_repeat	119450	NM_000657	596	Hs.150749	NM_000633	ENSG00000171791	BCL2	Bcl-2|PPP1R50	BCL2, apoptosis regulator	protein-coding
peak1649	chr7	157274063	157274379	+	1	NA	intron (NR_110157, intron 2 of 3)	(TG)n|Simple_repeat|Simple_repeat	15296	NR_110157	101927914	Hs.623826	NR_110157	ENSG00000234210	LOC101927914	-	uncharacterized LOC101927914	ncRNA
peak724	chr17	15368535	15368734	+	1	NA	intron (NM_001204477, intron 1 of 3)	(CA)n|Simple_repeat|Simple_repeat	2291	NM_001204477	284040	Hs.164595	NM_173622	ENSG00000239704	CDRT4	-	CMT1A duplicated region transcript 4	protein-coding
peak1089	chr20	29826342	29827734	+	1	NA	Intergenic	(GAATG)n|Satellite|Satellite	-18429	NM_001037730	245929	Hs.580793	NM_001037730	ENSG00000215547	DEFB115	DEFB-15	defensin beta 115	protein-coding
peak307	chr11	51579457	51579748	+	1	NA	Intergenic	ALR/Alpha|Satellite|centr	64320	NM_001004703	119749	Hs.553564	NM_001004703	ENSG00000185926	OR4C46	-	olfactory receptor family 4 subfamily C member 46	protein-coding
peak1940	chrY	13815383	13815762	+	1	NA	Intergenic	(GAATG)n|Satellite|Satellite	717817	NR_033667	352887	Hs.546221	NR_033667	ENSG00000206159	GYG2P1	GYG2P	glycogenin 2 pseudogene 1	pseudo
peak1557	chr7	47513675	47514168	+	1	NA	intron (NM_022748, intron 4 of 30)	intron (NM_022748, intron 4 of 30)	-9520	NR_145813	109623468		NR_145813		SNORD151	-	small nucleolar RNA, C/D box 151	snoRNA
peak566	chr16	33866929	33867486	+	1	NA	Intergenic	(GAATG)n|Satellite|Satellite	295363	NR_130772	104644205	Hs.742548	NR_130771		ENPP7P13	DUNQU1	ectonucleotide pyrophosphatase/phosphodiesterase 7 pseudogene 13	pseudo
peak389	chr12	132978650	132978735	+	1	NA	Intergenic	(TCCA)n|Simple_repeat|Simple_repeat	72256	NR_120467	101928416		NR_120467	ENSG00000255916	LOC101928416	-	uncharacterized LOC101928416	ncRNA
peak486	chr14	105290982	105291332	+	1	NA	Intergenic	(TGGA)n|Simple_repeat|Simple_repeat	3619	NR_024396	196872	Hs.352220	NR_024396	ENSG00000258701	LINC00638	-	long intergenic non-protein coding RNA 638	ncRNA
peak1455	chr5	132802555	132802926	+	1	NA	intron (NM_015082, intron 3 of 15)	(TG)n|Simple_repeat|Simple_repeat	-39342	NR_031621	100302134		NR_031621	ENSG00000221287	MIR1289-2	MIRN1289-2|hsa-mir-1289-2	microRNA 1289-2	ncRNA
peak1342	chr4	8235451	8235699	+	1	NA	intron (NR_134639, intron 12 of 14)	(TCCA)n|Simple_repeat|Simple_repeat	34604	NM_001318480	54436	Hs.479116	NM_018986	ENSG00000125089	SH3TC1	-	SH3 domain and tetratricopeptide repeats 1	protein-coding
peak1901	chrY	13667908	13668200	+	1	NA	Intergenic	(GAATG)n|Satellite|Satellite	865335	NR_033667	352887	Hs.546221	NR_033667	ENSG00000206159	GYG2P1	GYG2P	glycogenin 2 pseudogene 1	pseudo
peak1571	chr7	57549841	57552945	+	1	NA	Intergenic	AluYc|SINE|Alu	41510	NM_001159279	441234	Hs.533121	NM_001159279	ENSG00000182111	ZNF716	-	zinc finger protein 716	protein-coding
peak1907	chrY	13678045	13678220	+	1	NA	Intergenic	(GAATG)n|Satellite|Satellite	855257	NR_033667	352887	Hs.546221	NR_033667	ENSG00000206159	GYG2P1	GYG2P	glycogenin 2 pseudogene 1	pseudo
peak748	chr17	70184794	70184961	+	1	NA	Intergenic	(TGG)n|Simple_repeat|Simple_repeat	67716	NM_000346	6662	Hs.647409	NM_000346	ENSG00000125398	SOX9	CMD1|CMPD1|SRA1|SRXX2|SRXY10	SRY-box 9	protein-coding
peak1637	chr7	151010053	151010981	+	1	NA	Intergenic	(TG)n|Simple_repeat|Simple_repeat	-28330	NM_001243351	51667	Hs.647082	NM_016118	ENSG00000013374	NUB1	BS4|NUB1L|NYREN18	negative regulator of ubiquitin like proteins 1	protein-coding
peak215	chr10	42598718	42599113	+	1	NA	Intergenic	HSATII|Satellite|Satellite	264578	NR_024380	441666	Hs.255729	NR_024380	ENSG00000215146	LOC441666	-	zinc finger protein 91 pseudogene	pseudo
peak695	chr16	85556301	85556637	+	1	NA	Intergenic	(TG)n|Simple_repeat|Simple_repeat	-88560	NM_001134473	23199	Hs.461647	NM_014615	ENSG00000131149	GSE1	CRHSP24|KIAA0182	Gse1 coiled-coil protein	protein-coding
peak1767	chr9	86821414	86821467	+	1	NA	Intergenic	(TG)n|Simple_repeat|Simple_repeat	134254	NR_037638	64078	Hs.535966	NM_022127	ENSG00000197506	SLC28A3	CNT3	solute carrier family 28 member 3	protein-coding
peak431	chr13	112242450	112242657	+	1	NA	Intergenic	(TGGA)n|Simple_repeat|Simple_repeat	-5803	NR_135814	105370369		NR_135814	ENSG00000215881	LINC02337	-	long intergenic non-protein coding RNA 2337	ncRNA
peak614	chr16	46400685	46401383	+	1	NA	Intergenic	HSATII|Satellite|Satellite	201975	NR_026556	124149	Hs.97414	NM_001004299		ANKRD26P1	-	ankyrin repeat domain 26 pseudogene 1	pseudo
peak744	chr17	55726549	55726920	+	1	NA	intron (NM_001322250, intron 10 of 13)	(CA)n|Simple_repeat|Simple_repeat	-40961	NR_110807	101927539	Hs.680439	NR_110807	ENSG00000263499	LOC101927539	-	uncharacterized LOC101927539	ncRNA
peak1757	chr9	47186842	47187027	+	1	NA	Intergenic	(CA)n|Simple_repeat|Simple_repeat	343071	NR_147619	103908604	Hs.535063	NR_147619		LOC103908604	-	uncharacterized LOC103908604	ncRNA
peak433	chr13	112733089	112733468	+	1	NA	intron (NR_120392, intron 1 of 3)	(TTGTG)n|Simple_repeat|Simple_repeat	11365	NM_005986	6656	Hs.202526	NM_005986	ENSG00000182968	SOX1	-	SRY-box 1	protein-coding
peak1166	chr21	42365195	42365363	+	1	NA	Intergenic	(CA)n|Simple_repeat|Simple_repeat	-146214	NM_001389	1826	Hs.160418	NM_001389	ENSG00000171587	DSCAM	CHD2|CHD2-42|CHD2-52	DS cell adhesion molecule	protein-coding
peak1046	chr2	236253800	236253957	+	1	NA	Intergenic	(TG)n|Simple_repeat|Simple_repeat	-148855	NM_001244888	116987	Hs.435039	NM_014914	ENSG00000157985	AGAP1	AGAP-1|CENTG2|GGAP1|cnt-g2	ArfGAP with GTPase domain, ankyrin repeat and PH domain 1	protein-coding
peak71	chr1	42354637	42354852	+	1	NA	intron (NR_038260, intron 1 of 2)	(CA)n|Simple_repeat|Simple_repeat	29634	NM_024503	59269	Hs.403972	NM_024503	ENSG00000127124	HIVEP3	KBP-1|KBP1|KRC|SHN3|Schnurri-3|ZAS3|ZNF40C	human immunodeficiency virus type I enhancer binding protein 3	protein-coding
peak1271	chr22	49974296	49974616	+	1	NA	intron (NR_110523, intron 1 of 4)	(CA)n|Simple_repeat|Simple_repeat	-37342	NR_037440	100500882		NR_037440	ENSG00000264139	MIR3667	-	microRNA 3667	ncRNA
peak608	chr16	46394903	46395174	+	1	NA	Intergenic	HSATII|Satellite|Satellite	207971	NR_026556	124149	Hs.97414	NM_001004299		ANKRD26P1	-	ankyrin repeat domain 26 pseudogene 1	pseudo
peak434	chr13	113567374	113567541	+	1	NA	Intergenic	(TG)n|Simple_repeat|Simple_repeat	55495	NR_034002	100289410	Hs.667436	NR_034002		MCF2L-AS1	-	MCF2L antisense RNA 1	ncRNA
peak1123	chr20	60208101	60208436	+	1	NA	intron (NM_001252339, intron 1 of 14)	intron (NM_001252339, intron 1 of 14)	33451	NM_001252339	1002	Hs.473231	NM_001794	ENSG00000179242	CDH4	CAD4|R-CAD|RCAD	cadherin 4	protein-coding
peak317	chr11	68877881	68878184	+	1	NA	Intergenic	(TCCA)n|Simple_repeat|Simple_repeat	27388	NR_036122	100422846		NR_036122	ENSG00000265539	MIR3164	-	microRNA 3164	ncRNA
peak747	chr17	65022721	65022882	+	1	NA	intron (NM_014405, intron 3 of 3)	(TG)n|Simple_repeat|Simple_repeat	-17851	NM_000727	786	Hs.147989	NM_000727	ENSG00000108878	CACNG1	CACNLG	calcium voltage-gated channel auxiliary subunit gamma 1	protein-coding
peak1218	chr22	35834881	35835320	+	1	NA	Intergenic	(TCCA)n|Simple_repeat|Simple_repeat	38984	NM_006739	4174	Hs.517582	NM_006739	ENSG00000100297	MCM5	CDC46|MGORS8|P1-CDC46	minichromosome maintenance complex component 5	protein-coding
peak91	chr1	121478512	121478798	+	1	NA	Intergenic	ALR/Alpha|Satellite|centr	217745	NR_003955	647121	Hs.697682	NR_003955	ENSG00000231752	EMBP1	-	embigin pseudogene 1	pseudo
peak1984	chrY	13855813	13855968	+	1	NA	Intergenic	(GAATG)n|Satellite|Satellite	677499	NR_033667	352887	Hs.546221	NR_033667	ENSG00000206159	GYG2P1	GYG2P	glycogenin 2 pseudogene 1	pseudo
peak1597	chr7	61968127	61968416	+	1	NA	Intergenic	ALR/Alpha|Satellite|centr	796163	NR_003952	643955	Hs.583308	NR_003952	ENSG00000185037	ZNF733P	ZNF733	zinc finger protein 733, pseudogene	pseudo
peak467	chr14	95860598	95860969	+	1	NA	Intergenic	(TGGA)n|Simple_repeat|Simple_repeat	64862	NR_110127	101929080	Hs.525567	NR_110127	ENSG00000258630	LINC02292	-	long intergenic non-protein coding RNA 2292	ncRNA
peak212	chr10	42532435	42532738	+	1	NA	Intergenic	ALR/Alpha|Satellite|centr	330907	NR_024380	441666	Hs.255729	NR_024380	ENSG00000215146	LOC441666	-	zinc finger protein 91 pseudogene	pseudo
peak466	chr14	95724510	95724519	+	1	NA	intron (NM_024734, intron 1 of 12)	(TG)n|Simple_repeat|Simple_repeat	61731	NM_024734	79789	Hs.301478	NM_024734	ENSG00000165959	CLMN	-	calmin	protein-coding
peak1990	chrY	13859715	13860231	+	1	NA	Intergenic	(GAATG)n|Satellite|Satellite	673416	NR_033667	352887	Hs.546221	NR_033667	ENSG00000206159	GYG2P1	GYG2P	glycogenin 2 pseudogene 1	pseudo
peak358	chr12	110246721	110247031	+	1	NA	intron (NM_147204, intron 1 of 13)	(TCCA)n|Simple_repeat|Simple_repeat	5725	NM_001177431	59341	Hs.506713	NM_021625	ENSG00000111199	TRPV4	BCYM3|CMT2C|HMSN2C|OTRPC4|SMAL|SPSMA|SSQTL1|TRP12|VRL2|VROAC	transient receptor potential cation channel subfamily V member 4	protein-coding
peak95	chr1	142542223	142542865	+	1	NA	Intergenic	AluSz6|SINE|Alu	171061	NR_046228	100874392	Hs.648245	NR_046228		ANKRD20A12P	-	ankyrin repeat domain 20 family member A12, pseudogene	pseudo
peak1878	chrY	13642705	13643023	+	1	NA	Intergenic	HSATII|Satellite|Satellite	890525	NR_033667	352887	Hs.546221	NR_033667	ENSG00000206159	GYG2P1	GYG2P	glycogenin 2 pseudogene 1	pseudo
peak65	chr1	27433721	27433942	+	1	NA	intron (NR_046474, intron 3 of 10)	(CA)n|Simple_repeat|Simple_repeat	47790	NR_046474	6548	Hs.469116	NM_003047	ENSG00000090020	SLC9A1	APNH|LIKNS|NHE-1|NHE1|PPP1R143	solute carrier family 9 member A1	protein-coding
peak635	chr16	46420310	46420771	+	1	NA	Intergenic	HSATII|Satellite|Satellite	182469	NR_026556	124149	Hs.97414	NM_001004299		ANKRD26P1	-	ankyrin repeat domain 26 pseudogene 1	pseudo
peak304	chr11	48953372	48953571	+	1	NA	Intergenic	ALR/Alpha|Satellite|centr	-99681	NM_001206626	283116	Hs.448644	NM_001206626	ENSG00000182053	TRIM49B	-	tripartite motif containing 49B	protein-coding
peak1906	chrY	13677155	13677982	+	1	NA	Intergenic	(GAATG)n|Satellite|Satellite	855821	NR_033667	352887	Hs.546221	NR_033667	ENSG00000206159	GYG2P1	GYG2P	glycogenin 2 pseudogene 1	pseudo
peak109	chr1	207097492	207097909	+	1	NA	Intergenic	(TG)n|Simple_repeat|Simple_repeat	-2322	NM_001142473	9214	Hs.58831	NM_005449	ENSG00000162894	FCMR	FAIM3|TOSO	Fc fragment of IgM receptor	protein-coding
peak1139	chr21	11096958	11096968	+	1	NA	intron (NM_001187, intron 2 of 4)	AluSx1|SINE|Alu	1962	NM_182482	85319	Hs.545789	NM_182482		BAGE2	CT2.2	BAGE family member 2	protein-coding
peak520	chr15	79787980	79788336	+	1	NA	Intergenic	(TG)n|Simple_repeat|Simple_repeat	63300	NM_015206	23251	Hs.301654	NM_015206	ENSG00000169330	KIAA1024	MINAR1	KIAA1024	protein-coding
peak126	chr1	236265048	236265355	+	1	NA	Intergenic	(TG)n|Simple_repeat|Simple_repeat	-36720	NM_002508	4811	Hs.356624	NM_002508	ENSG00000116962	NID1	NID	nidogen 1	protein-coding
peak806	chr18	60885840	60885918	+	1	NA	intron (NM_000633, intron 2 of 2)	(TCCA)n|Simple_repeat|Simple_repeat	100734	NM_000657	596	Hs.150749	NM_000633	ENSG00000171791	BCL2	Bcl-2|PPP1R50	BCL2, apoptosis regulator	protein-coding
peak1428	chr5	1419039	1419264	+	1	NA	intron (NM_001044, intron 6 of 14)	(TCCA)n|Simple_repeat|Simple_repeat	26392	NM_001044	6531	Hs.406	NM_001044	ENSG00000142319	SLC6A3	DAT|DAT1|PKDYS	solute carrier family 6 member 3	protein-coding
peak1060	chr2	240389291	240389619	+	1	NA	Intergenic	(TG)n|Simple_repeat|Simple_repeat	66013	NR_135577	101928111	Hs.534680	NR_135575	ENSG00000222020	LOC101928111	-	uncharacterized LOC101928111	ncRNA
peak1196	chr21	46894186	46894432	+	1	NA	intron (NM_030582, intron 3 of 41)	(TG)n|Simple_repeat|Simple_repeat	-3871	NR_106873	102465489		NR_106873	ENSG00000275167	MIR6815	hsa-mir-6815	microRNA 6815	ncRNA
peak1842	chr9	138195919	138196390	+	1	NA	Intergenic	(TGGA)n|Simple_repeat|Simple_repeat	-38941	NM_173520	157927	Hs.559511	NM_173520		C9orf62	-	chromosome 9 open reading frame 62	protein-coding
peak174	chr10	39113581	39119665	+	1	NA	Intergenic	(GAATG)n|Satellite|Satellite	126896	NR_045000	399746	Hs.742607	NR_045000		ACTR3BP5	FKSG74	ACTR3B pseudogene 5	pseudo
peak1682	chr8	20479377	20479593	+	1	NA	Intergenic	(CA)n|Simple_repeat|Simple_repeat	-7048	NR_145737	109616983		NR_145737		SNORD3F	-	small nucleolar RNA, C/D box 3F	snoRNA
peak642	chr16	46429315	46430164	+	1	NA	Intergenic	HSATII|Satellite|Satellite	173270	NR_026556	124149	Hs.97414	NM_001004299		ANKRD26P1	-	ankyrin repeat domain 26 pseudogene 1	pseudo
peak283	chr11	1141944	1142125	+	1	NA	Intergenic	(TG)n|Simple_repeat|Simple_repeat	-9546	NM_001304359	4586	Hs.534332	NM_017511	ENSG00000215182	MUC5AC	MUC5|TBM|leB|mucin	mucin 5AC, oligomeric mucus/gel-forming	protein-coding
peak663	chr16	51273600	51273863	+	1	NA	Intergenic	(TGG)n|Simple_repeat|Simple_repeat	-88548	NM_002968	6299	Hs.135787	NM_002968	ENSG00000103449	SALL1	HEL-S-89|HSAL1|Sal-1|TBS|ZNF794	spalt like transcription factor 1	protein-coding
peak24	chr1	5797392	5797523	+	1	NA	Intergenic	(TGGA)n|Simple_repeat|Simple_repeat	125344	NR_039838	100616421		NR_039838	ENSG00000264101	MIR4689	mir-4689	microRNA 4689	ncRNA
peak1006	chr2	106305982	106306267	+	1	NA	Intergenic	(TG)n|Simple_repeat|Simple_repeat	-55396	NM_003581	8440	Hs.529244	NM_003581	ENSG00000071051	NCK2	GRB4|NCKbeta	NCK adaptor protein 2	protein-coding
peak428	chr13	112087418	112087630	+	1	NA	Intergenic	(TGGG)n|Simple_repeat|Simple_repeat	114533	NM_152324	121793	Hs.210677	NM_152324	ENSG00000153495	TEX29	C13orf16|bA474D23.1	testis expressed 29	protein-coding
peak1501	chr6	149457513	149457676	+	1	NA	Intergenic	(TG)n|Simple_repeat|Simple_repeat	-81466	NM_001292035	23118	Hs.269775	NM_015093	ENSG00000055208	TAB2	CHTD2|MAP3K7IP2|TAB-2	TGF-beta activated kinase 1 (MAP3K7) binding protein 2	protein-coding
peak432	chr13	112273923	112274128	+	1	NA	intron (NR_135814, intron 1 of 1)	(TG)n|Simple_repeat|Simple_repeat	25669	NR_135814	105370369		NR_135814	ENSG00000215881	LINC02337	-	long intergenic non-protein coding RNA 2337	ncRNA
peak376	chr12	125999852	126000144	+	1	NA	intron (NM_052907, intron 3 of 8)	intron (NM_052907, intron 3 of 8)	-107000	NM_001286219	114795	Hs.524838	NM_052907	ENSG00000139364	TMEM132B	-	transmembrane protein 132B	protein-coding
peak1289	chr3	72582951	72583121	+	1	NA	Intergenic	(TG)n|Simple_repeat|Simple_repeat	-87262	NM_012234	23429	Hs.7910	NM_012234	ENSG00000163602	RYBP	AAP1|APAP-1|DEDAF|YEAF1	RING1 and YY1 binding protein	protein-coding
peak175	chr10	39119774	39120935	+	1	NA	Intergenic	(GAATG)n|Satellite|Satellite	130627	NR_045000	399746	Hs.742607	NR_045000		ACTR3BP5	FKSG74	ACTR3B pseudogene 5	pseudo
peak1077	chr20	23923988	23924134	+	1	NA	Intergenic	HAL1-2a_MD|LINE|L1	43451	NM_178312	92086	Hs.355394	NM_080920	ENSG00000149435	GGTLC1	GGTL6|GGTLA3|GGTLA4|dJ831C21.1|dJ831C21.2	gamma-glutamyltransferase light chain 1	protein-coding
peak76	chr1	54004956	54005141	+	1	NA	intron (NM_147193, intron 3 of 9)	(CA)n|Simple_repeat|Simple_repeat	79976	NM_033067	63948	Hs.131654	NM_033067	ENSG00000143006	DMRTB1	-	DMRT like family B with proline rich C-terminal 1	protein-coding
peak1285	chr3	52843178	52843420	+	1	NA	TTS (NM_002217)	TTS (NM_002217)	14515	NM_002217	3699	Hs.76716	NM_002217	ENSG00000162267	ITIH3	H3P|ITI-HC3|SHAP	inter-alpha-trypsin inhibitor heavy chain 3	protein-coding
peak1593	chr7	61801863	61802255	+	1	NA	Intergenic	HSATII|Satellite|Satellite	962375	NR_003952	643955	Hs.583308	NR_003952	ENSG00000185037	ZNF733P	ZNF733	zinc finger protein 733, pseudogene	pseudo
peak491	chr14	106035527	106035721	+	1	NA	Intergenic	(CA)n|Simple_repeat|Simple_repeat	37432	NR_135205	105370697	Hs.148580	NR_135205		LOC105370697	-	uncharacterized LOC105370697	ncRNA
peak1359	chr4	49113638	49115180	+	1	NA	Intergenic	Intergenic	125750	NM_001286791	80157	Hs.479703	NM_025087	ENSG00000109182	CWH43	CWH43-C|PGAP2IP	cell wall biogenesis 43 C-terminal homolog	protein-coding
peak1493	chr6	43261650	43262523	+	1	NA	Intergenic	HAL1-2a_MD|LINE|L1	-3912	NM_006672	10864	Hs.485438	NM_006672	ENSG00000137204	SLC22A7	NLT|OAT2|hOAT11	solute carrier family 22 member 7	protein-coding
peak440	chr13	114554490	114554550	+	1	NA	intron (NM_000820, intron 2 of 14)	(TGAA)n|Simple_repeat|Simple_repeat	12556	NM_000820	2621	Hs.646346	NM_000820	ENSG00000183087	GAS6	AXLLG|AXSF	growth arrest specific 6	protein-coding
peak1147	chr21	35357478	35357862	+	1	NA	Intergenic	(CACAC)n|Simple_repeat|Simple_repeat	8987	NR_134561	101928126	Hs.436879	NR_134561		LOC101928126	-	uncharacterized LOC101928126	ncRNA
peak1418	chr5	856261	856730	+	1	NA	Intergenic	(CA)n|Simple_repeat|Simple_repeat	-5394	NM_024786	79844	Hs.654874	NM_024786	ENSG00000188818	ZDHHC11	ZNF399	zinc finger DHHC-type containing 11	protein-coding
peak652	chr16	46446112	46447145	+	1	NA	Intergenic	HSATII|Satellite|Satellite	156381	NR_026556	124149	Hs.97414	NM_001004299		ANKRD26P1	-	ankyrin repeat domain 26 pseudogene 1	pseudo
peak1664	chr7	158387811	158388097	+	1	NA	Intergenic	HAL1-2a_MD|LINE|L1	3646	NR_049893	100847032		NR_049893	ENSG00000265598	MIR5707	-	microRNA 5707	ncRNA
peak855	chr19	17556321	17556635	+	1	NA	intron (NM_001190844, intron 1 of 2)	(TCCA)n|Simple_repeat|Simple_repeat	2898	NM_001190844	100130519	Hs.436603	NM_001190844	ENSG00000188051	TMEM221	-	transmembrane protein 221	protein-coding
peak1399	chr4	169600551	169600631	+	1	NA	intron (NM_016081, intron 3 of 20)	(TG)n|Simple_repeat|Simple_repeat	47823	NM_001166109	23022	Hs.151220	NM_016081	ENSG00000129116	PALLD	CGI-151|CGI151|MYN|PNCA1|SIH002	palladin, cytoskeletal associated protein	protein-coding
peak150	chr10	14176357	14176526	+	1	NA	intron (NR_134578, intron 2 of 3)	(TGGA)n|Simple_repeat|Simple_repeat	60158	NR_120638	101928453	Hs.650212	NR_120638		LOC101928453	-	uncharacterized LOC101928453	ncRNA
peak1173	chr21	43375133	43375379	+	1	NA	Intergenic	(TG)n|Simple_repeat|Simple_repeat	-1257	NM_015500	25966	Hs.473894	NM_015500	ENSG00000157617	C2CD2	C21orf25|C21orf258|TMEM24L	C2 calcium dependent domain containing 2	protein-coding
peak189	chr10	42366761	42367062	+	1	NA	Intergenic	(CATTC)n|Satellite|Satellite	496582	NR_024380	441666	Hs.255729	NR_024380	ENSG00000215146	LOC441666	-	zinc finger protein 91 pseudogene	pseudo
peak120	chr1	228508309	228508527	+	1	NA	intron (NM_052843, intron 54 of 80)	intron (NM_052843, intron 54 of 80)	76392	NR_106800	102465444		NR_106800	ENSG00000284311	MIR6742	hsa-mir-6742	microRNA 6742	ncRNA
peak1080	chr20	25582214	25582456	+	1	NA	Intergenic	(CA)n|Simple_repeat|Simple_repeat	-16168	NM_025176	22981	Hs.631508	NM_025176	ENSG00000101004	NINL	NLP	ninein like	protein-coding
peak780	chr18	18510955	18511241	+	1	NA	Intergenic	ALR/Alpha|Satellite|centr	180714	NM_005406	6093	Hs.306307	NM_005406	ENSG00000067900	ROCK1	P160ROCK|ROCK-I	Rho associated coiled-coil containing protein kinase 1	protein-coding
peak803	chr18	60770964	60771169	+	1	NA	Intergenic	(GTGTG)n|Simple_repeat|Simple_repeat	215547	NM_000657	596	Hs.150749	NM_000633	ENSG00000171791	BCL2	Bcl-2|PPP1R50	BCL2, apoptosis regulator	protein-coding
peak778	chr18	12430362	12430932	+	1	NA	intron (NM_001142405, intron 6 of 6)	(TG)n|Simple_repeat|Simple_repeat	-2126	NR_136514	105371998	Hs.515283	NR_136514		LOC105371998	-	uncharacterized LOC105371998	ncRNA
peak1440	chr5	6447694	6448203	+	1	NA	promoter-TSS (NM_001145161)	promoter-TSS (NM_001145161)	-788	NM_001145161	134111	Hs.126856	NM_001145161	ENSG00000215218	UBE2QL1	-	ubiquitin conjugating enzyme E2 Q family like 1	protein-coding
peak982	chr2	92271897	92272610	+	1	NA	Intergenic	Intergenic	143094	NR_027714	440888	Hs.730239	NM_001032412		ACTR3BP2	FKSG73	ACTR3B pseudogene 2	pseudo
peak1016	chr2	127801423	127801697	+	1	NA	Intergenic	(CTCA)n|Simple_repeat|Simple_repeat	38081	NM_001320634	274	Hs.193163	NM_004305	ENSG00000136717	BIN1	AMPH2|AMPHL|CNM2|SH3P9	bridging integrator 1	protein-coding
peak1803	chr9	98920235	98920382	+	1	NA	Intergenic	(TG)n|Simple_repeat|Simple_repeat	-41615	NR_132344	158434	Hs.381771	NM_001256408	ENSG00000275465	LOC158434	-	uncharacterized LOC158434	ncRNA
peak1909	chrY	13678967	13679399	+	1	NA	Intergenic	(GAATG)n|Satellite|Satellite	854206	NR_033667	352887	Hs.546221	NR_033667	ENSG00000206159	GYG2P1	GYG2P	glycogenin 2 pseudogene 1	pseudo
peak601	chr16	46390937	46391110	+	1	NA	Intergenic	HSATII|Satellite|Satellite	211986	NR_026556	124149	Hs.97414	NM_001004299		ANKRD26P1	-	ankyrin repeat domain 26 pseudogene 1	pseudo
peak737	chr17	39808386	39808553	+	1	NA	Intergenic	(CA)n|Simple_repeat|Simple_repeat	-12018	NR_033415	284116	Hs.725790	NR_033415	ENSG00000214514	KRT42P	-	keratin 42 pseudogene	pseudo
peak1781	chr9	92861139	92861305	+	1	NA	Intergenic	Intergenic	-57441	NR_038882	286370	Hs.407589	NR_038882	ENSG00000227555	MIR4290HG	-	MIR4290 host gene	ncRNA
peak182	chr10	39137736	39138459	+	1	NA	Intergenic	(GAATG)n|Satellite|Satellite	148370	NR_045000	399746	Hs.742607	NR_045000		ACTR3BP5	FKSG74	ACTR3B pseudogene 5	pseudo
peak426	chr13	111526558	111526791	+	1	NA	Intergenic	Intergenic	-4019	NR_027701	283487	Hs.245390	NM_178514	ENSG00000255874	LINC00346	C13orf29|NCRNA00346	long intergenic non-protein coding RNA 346	ncRNA
peak999	chr2	92323419	92323724	+	1	NA	Intergenic	ALR/Alpha|Satellite|centr	194412	NR_027714	440888	Hs.730239	NM_001032412		ACTR3BP2	FKSG73	ACTR3B pseudogene 2	pseudo
peak2	chr1	1301450	1303019	+	1	NA	Intergenic	(TGAG)n|Simple_repeat|Simple_repeat	-3313	NM_001282582	54587	Hs.515687	NM_032348	ENSG00000162576	MXRA8	ASP3	matrix remodeling associated 8	protein-coding
peak1689	chr8	27578299	27578568	+	1	NA	Intergenic	(TCCA)n|Simple_repeat|Simple_repeat	-19149	NR_037418	100500871		NR_037418	ENSG00000265075	MIR3622B	-	microRNA 3622b	ncRNA
peak1891	chrY	13658644	13658970	+	1	NA	Intergenic	(GAATG)n|Satellite|Satellite	874582	NR_033667	352887	Hs.546221	NR_033667	ENSG00000206159	GYG2P1	GYG2P	glycogenin 2 pseudogene 1	pseudo
peak712	chr16	88468391	88468565	+	1	NA	Intergenic	(TGGA)n|Simple_repeat|Simple_repeat	-25401	NM_001127464	84627	Hs.54925	NM_001127464	ENSG00000225614	ZNF469	BCS|BCS1	zinc finger protein 469	protein-coding
peak1740	chr8	143231739	143232239	+	1	NA	Intergenic	(TGGA)n|Simple_repeat|Simple_repeat	-25711	NR_039682	100616268		NR_039682	ENSG00000265247	MIR4472-1	-	microRNA 4472-1	ncRNA
peak116	chr1	228259710	228259878	+	1	NA	Intergenic	G-rich|Low_complexity|Low_complexity	-10567	NM_001024226	375	Hs.286221	NM_001658	ENSG00000143761	ARF1	-	ADP ribosylation factor 1	protein-coding
peak1288	chr3	64195073	64195127	+	1	NA	intron (NM_198859, intron 1 of 7)	intron (NM_198859, intron 1 of 7)	16031	NM_198859	166336	Hs.148105	NM_198859	ENSG00000163637	PRICKLE2	EPM5	prickle planar cell polarity protein 2	protein-coding
peak742	chr17	44047051	44047223	+	1	NA	intron (NM_016834, intron 2 of 9)	(TCCA)n|Simple_repeat|Simple_repeat	-29479	NM_001007532	246744	Hs.661831	NM_001007532	ENSG00000256762	STH	MAPTIT	saitohin	protein-coding
peak872	chr19	27738350	27738745	+	1	NA	Intergenic	ALR/Alpha|Satellite|centr	-545792	NR_146734	101927151	Hs.567934	NR_110687	ENSG00000267575	LOC101927151	-	uncharacterized LOC101927151	ncRNA
peak1864	chrY	13141570	13142327	+	1	NA	Intergenic	(CACTC)n|Simple_repeat|Simple_repeat	1391441	NR_033667	352887	Hs.546221	NR_033667	ENSG00000206159	GYG2P1	GYG2P	glycogenin 2 pseudogene 1	pseudo
peak474	chr14	99302199	99302453	+	1	NA	Intergenic	(CA)n|Simple_repeat|Simple_repeat	124376	NM_001346979	283598	Hs.448754	NM_182560	ENSG00000176605	C14orf177	-	chromosome 14 open reading frame 177	protein-coding
peak1779	chr9	92331926	92332083	+	1	NA	intron (NR_024280, intron 5 of 5)	(CA)n|Simple_repeat|Simple_repeat	77306	NR_024280	100129066	Hs.125947	NR_024280	ENSG00000237372	UNQ6494	-	uncharacterized LOC100129066	ncRNA
peak1604	chr7	64953775	64955102	+	1	NA	Intergenic	(CACTC)n|Simple_repeat|Simple_repeat	115726	NM_001287534	168374	Hs.9521	NM_007139	ENSG00000146757	ZNF92	HEL-203|HPF12|HTF12|TF12	zinc finger protein 92	protein-coding
peak1059	chr2	240292949	240293203	+	1	NA	intron (NM_006037, intron 1 of 26)	(CA)n|Simple_repeat|Simple_repeat	-19577	NR_039948	100616360		NR_039948	ENSG00000264292	MIR2467	mir-2467	microRNA 2467	ncRNA
peak252	chr10	120042308	120042612	+	1	NA	Intergenic	(CA)n|Simple_repeat|Simple_repeat	59379	NM_022063	63877	Hs.105575	NM_022063	ENSG00000165669	FAM204A	C10orf84|bA319I23.1	family with sequence similarity 204 member A	protein-coding
peak1558	chr7	47986012	47986283	+	1	NA	intron (NM_138295, intron 1 of 56)	(CA)n|Simple_repeat|Simple_repeat	1941	NM_138295	168507	Hs.195979	NM_138295	ENSG00000158683	PKD1L1	HTX8|PRO19563	polycystin 1 like 1, transient receptor potential channel interacting	protein-coding
peak1491	chr6	41421638	41422055	+	1	NA	Intergenic	(TG)n|Simple_repeat|Simple_repeat	-48336	NR_120347	103106903	Hs.563396	NR_120347	ENSG00000226917	LINC01276	-	long intergenic non-protein coding RNA 1276	ncRNA
peak1466	chr5	172145813	172145847	+	1	NA	Intergenic	(TGGA)n|Simple_repeat|Simple_repeat	-36676	NM_001287812	101928093	Hs.646902	NM_001287812		LOC101928093	-	uncharacterized LOC101928093	protein-coding
peak604	chr16	46392507	46392802	+	1	NA	Intergenic	HSATII|Satellite|Satellite	210355	NR_026556	124149	Hs.97414	NM_001004299		ANKRD26P1	-	ankyrin repeat domain 26 pseudogene 1	pseudo
peak1974	chrY	13844406	13844824	+	1	NA	Intergenic	(GAATG)n|Satellite|Satellite	688774	NR_033667	352887	Hs.546221	NR_033667	ENSG00000206159	GYG2P1	GYG2P	glycogenin 2 pseudogene 1	pseudo
peak383	chr12	132072928	132073269	+	1	NA	Intergenic	(GAATG)n|Simple_repeat|Simple_repeat	59568	NR_146868	105370085	Hs.739274	NR_146868		LINC02414	-	long intergenic non-protein coding RNA 2414	ncRNA
peak739	chr17	41990422	41990632	+	1	NA	Intergenic	(CA)n|Simple_repeat|Simple_repeat	-3448	NM_001278370	4355	Hs.514208	NM_005374	ENSG00000108852	MPP2	DLG2	membrane palmitoylated protein 2	protein-coding
peak1304	chr3	196625504	196625814	+	1	NA	intron (NM_152699, intron 2 of 9)	HSATII|Satellite|Satellite	30932	NM_152699	205564	Hs.240770	NM_152699	ENSG00000119231	SENP5	-	SUMO specific peptidase 5	protein-coding
peak1061	chr2	240564429	240564621	+	1	NA	Intergenic	(TG)n|Simple_repeat|Simple_repeat	-120029	NR_037808	150935	Hs.555582	NR_037808		LOC150935	-	uncharacterized LOC150935	ncRNA
peak543	chr16	7411935	7412153	+	1	NA	intron (NM_145891, intron 1 of 12)	(TG)n|Simple_repeat|Simple_repeat	29293	NM_145892	54715	Hs.459842	NM_018723	ENSG00000078328	RBFOX1	2BP1|A2BP1|FOX-1|FOX1|HRNBP1	RNA binding fox-1 homolog 1	protein-coding
peak1731	chr8	140709538	140709576	+	1	NA	intron (NM_001282534, intron 1 of 1)	(TGGA)n|Simple_repeat|Simple_repeat	5742	NR_104210	51305	Hs.493037	NM_001282534	ENSG00000169427	KCNK9	K2p9.1|KT3.2|TASK-3|TASK3	potassium two pore domain channel subfamily K member 9	protein-coding
peak589	chr16	34182331	34185328	+	1	NA	Intergenic	HSATII|Satellite|Satellite	220933	NR_002837	606551	Hs.646441	NR_002837		UBE2MP1	-	ubiquitin conjugating enzyme E2 M pseudogene 1	pseudo
peak1913	chrY	13684692	13684998	+	1	NA	Intergenic	(GAATG)n|Satellite|Satellite	848544	NR_033667	352887	Hs.546221	NR_033667	ENSG00000206159	GYG2P1	GYG2P	glycogenin 2 pseudogene 1	pseudo
peak1042	chr2	235423202	235423884	+	1	NA	Intergenic	(TG)n|Simple_repeat|Simple_repeat	-17846	NM_001282431	10123	Hs.111554	NM_005737	ENSG00000188042	ARL4C	ARL7|LAK	ADP ribosylation factor like GTPase 4C	protein-coding
peak3	chr1	1869491	1869634	+	1	NA	intron (NM_001304360, intron 25 of 38)	(CA)n|Simple_repeat|Simple_repeat	-18822	NM_178545	339456	Hs.123423	NM_178545	ENSG00000178821	TMEM52	-	transmembrane protein 52	protein-coding
peak832	chr19	4334981	4335166	+	1	NA	intron (NM_001013841, intron 1 of 12)	(TCCA)n|Simple_repeat|Simple_repeat	3774	NM_001013841	55620	Hs.194385	NM_017720	ENSG00000178078	STAP2	BKS	signal transducing adaptor family member 2	protein-coding
peak309	chr11	61441557	61441704	+	1	NA	Intergenic	(TGGA)n|Simple_repeat|Simple_repeat	-6275	NM_006133	747	Hs.241564	NM_006133	ENSG00000134780	DAGLA	C11orf11|DAGL(ALPHA)|DAGLALPHA|NSDDR	diacylglycerol lipase alpha	protein-coding
peak1816	chr9	124657754	124658135	+	1	NA	intron (NM_001139442, intron 6 of 8)	(TG)n|Simple_repeat|Simple_repeat	152880	NM_138709	153090	Hs.522378	NM_032552	ENSG00000136848	DAB2IP	AF9Q34|AIP-1|AIP1|DIP1/2	DAB2 interacting protein	protein-coding
peak1675	chr8	5449892	5450222	+	1	NA	Intergenic	(CA)n|Simple_repeat|Simple_repeat	-597729	NM_033225	64478	Hs.571466	NM_033225	ENSG00000183117	CSMD1	PPP1R24	CUB and Sushi multiple domains 1	protein-coding
peak1028	chr2	133028424	133028592	+	1	NA	Intergenic	GA-rich|Low_complexity|Low_complexity	-12966	NR_027020	554226	Hs.380689	NM_001358416	ENSG00000163046	ANKRD30BL	ANKRD30BP3|NCRNA00164	ankyrin repeat domain 30B like	protein-coding
peak613	chr16	46399898	46400268	+	1	NA	Intergenic	HSATII|Satellite|Satellite	202926	NR_026556	124149	Hs.97414	NM_001004299		ANKRD26P1	-	ankyrin repeat domain 26 pseudogene 1	pseudo
peak2000	chrY	13866283	13867599	+	1	NA	Intergenic	(GAATG)n|Satellite|Satellite	666448	NR_033667	352887	Hs.546221	NR_033667	ENSG00000206159	GYG2P1	GYG2P	glycogenin 2 pseudogene 1	pseudo
peak771	chr17	80629113	80629280	+	1	NA	intron (NM_006822, intron 1 of 5)	intron (NM_006822, intron 1 of 5)	-3013	NR_039751	100616196		NR_039751	ENSG00000266107	MIR4525	-	microRNA 4525	ncRNA
peak1807	chr9	107592203	107592363	+	1	NA	intron (NM_005502, intron 14 of 49)	intron (NM_005502, intron 14 of 49)	66261	NM_018376	55335	Hs.429294	NM_018376	ENSG00000165028	NIPSNAP3B	FP944|NIPSNAP3|SNAP1	nipsnap homolog 3B	protein-coding
peak1193	chr21	45378161	45378718	+	1	NA	intron (NM_001037553, intron 1 of 8)	(GTGTG)n|Simple_repeat|Simple_repeat	33160	NM_001037553	56894	Hs.248785	NM_020132	ENSG00000160216	AGPAT3	LPAAT-GAMMA1|LPAAT3	1-acylglycerol-3-phosphate O-acyltransferase 3	protein-coding
peak1269	chr22	49870430	49870664	+	1	NA	intron (NR_110523, intron 1 of 4)	(TGGA)n|Simple_repeat|Simple_repeat	66567	NR_037440	100500882		NR_037440	ENSG00000264139	MIR3667	-	microRNA 3667	ncRNA
peak2003	chrY	28784235	28785008	+	1	NA	Intergenic	(GAATG)n|Satellite|Satellite	909984	NR_001524	114760	Hs.511777	NR_001524	ENSG00000231141	TTTY3	LINC00121|NCRNA00121|TTTY3A|TTY3	testis-specific transcript, Y-linked 3 (non-protein coding)	ncRNA
peak1513	chr6	165339523	165339895	+	1	NA	Intergenic	(CA)n|Simple_repeat|Simple_repeat	-104157	NR_131926	105378111		NR_131926		MEAT6	-	melanoma-associated transcript 6	ncRNA
peak944	chr2	25148819	25148868	+	1	NA	Intergenic	(TG)n|Simple_repeat|Simple_repeat	-5957	NM_004036	109	Hs.467898	NM_004036	ENSG00000138031	ADCY3	AC-III|AC3|BMIQ19	adenylate cyclase 3	protein-coding
peak1743	chr8	143310393	143310581	+	1	NA	intron (NM_145003, intron 13 of 13)	(TGGA)n|Simple_repeat|Simple_repeat	30770	NR_024378	619434	Hs.393308	NR_024378	ENSG00000254008	LINC00051	C8orf43|NCRNA00051	long intergenic non-protein coding RNA 51	ncRNA
peak1736	chr8	142712072	142712187	+	1	NA	Intergenic	(TG)n|Simple_repeat|Simple_repeat	155545	NR_031636	100302147		NR_031636	ENSG00000221768	MIR1302-7	MIRN1302-7|hsa-mir-1302-7	microRNA 1302-7	ncRNA
peak1103	chr20	48165032	48165192	+	1	NA	intron (NM_000961, intron 2 of 9)	(TGGA)n|Simple_repeat|Simple_repeat	19595	NM_000961	5740	Hs.302085	NM_000961	ENSG00000124212	PTGIS	CYP8|CYP8A1|PGIS|PTGI	prostaglandin I2 synthase	protein-coding
peak846	chr19	11575597	11575817	+	1	NA	intron (NM_032281, intron 3 of 6)	(CA)n|Simple_repeat|Simple_repeat	16096	NM_032281	1995	Hs.1701	NM_001420	ENSG00000196361	ELAVL3	HUC|HUCL|PLE21	ELAV like RNA binding protein 3	protein-coding
peak1153	chr21	38977440	38977680	+	1	NA	Intergenic	(TCCA)n|Simple_repeat|Simple_repeat	184959	NM_130438	1859	Hs.368240	NM_001396	ENSG00000157540	DYRK1A	DYRK|DYRK1|HP86|MNB|MNBH|MRD7	dual specificity tyrosine phosphorylation regulated kinase 1A	protein-coding
peak1171	chr21	43114267	43114458	+	1	NA	intron (NR_024367, intron 2 of 2)	(TCCA)n|Simple_repeat|Simple_repeat	14900	NR_024367	54090	Hs.570442	NR_024367		LINC00111	C21orf21|NCRNA00111	long intergenic non-protein coding RNA 111	ncRNA
peak272	chr10	134177805	134178101	+	1	NA	intron (NM_030626, intron 9 of 10)	C-rich|Low_complexity|Low_complexity	27342	NM_001309474	80313	Hs.119897	NM_030626	ENSG00000148814	LRRC27	-	leucine rich repeat containing 27	protein-coding
peak158	chr10	38786920	38813002	+	1	NA	Intergenic	(GAATG)n|Satellite|Satellite	82887	NR_024497	399744	Hs.497951	NM_001013665		LINC00999	-	long intergenic non-protein coding RNA 999	ncRNA
peak878	chr19	30661692	30662566	+	1	NA	Intergenic	(TG)n|Simple_repeat|Simple_repeat	-201171	NM_001352260	9745	Hs.378901	NM_014717	ENSG00000198597	ZNF536	-	zinc finger protein 536	protein-coding
peak1287	chr3	64194716	64194863	+	1	NA	intron (NM_198859, intron 1 of 7)	(TCCA)n|Simple_repeat|Simple_repeat	16342	NM_198859	166336	Hs.148105	NM_198859	ENSG00000163637	PRICKLE2	EPM5	prickle planar cell polarity protein 2	protein-coding
peak701	chr16	86707271	86707450	+	1	NA	Intergenic	Intergenic	48205	NR_135181	101928614	Hs.399823	NR_135181	ENSG00000260026	LINC02189	-	long intergenic non-protein coding RNA 2189	ncRNA
peak767	chr17	78954354	78954535	+	1	NA	Intergenic	(TGAG)n|Simple_repeat|Simple_repeat	-9431	NR_148968	400627	Hs.591201	NR_148968	ENSG00000261924	LOC400627	-	uncharacterized LOC400627	ncRNA
peak1333	chr4	7563339	7563553	+	1	NA	intron (NM_020777, intron 3 of 26)	(TCCA)n|Simple_repeat|Simple_repeat	101691	NR_036238	100422826		NR_036238	ENSG00000266690	MIR4274	-	microRNA 4274	ncRNA
peak1799	chr9	96424672	96425021	+	1	NA	intron (NM_005392, intron 12 of 21)	(TGGA)n|Simple_repeat|Simple_repeat	67723	NR_049853	100847045		NR_049853	ENSG00000283146	MIR548AU	-	microRNA 548au	ncRNA
peak228	chr10	47022859	47023418	+	1	NA	Intergenic	(TG)n|Simple_repeat|Simple_repeat	29592	NM_014696	9721	Hs.523375	NM_014696	ENSG00000204175	GPRIN2	GRIN2|KIAA0514	G protein regulated inducer of neurite outgrowth 2	protein-coding
peak632	chr16	46417593	46417828	+	1	NA	Intergenic	Intergenic	185299	NR_026556	124149	Hs.97414	NM_001004299		ANKRD26P1	-	ankyrin repeat domain 26 pseudogene 1	pseudo
peak194	chr10	42385684	42386378	+	1	NA	Intergenic	HSATII|Satellite|Satellite	477462	NR_024380	441666	Hs.255729	NR_024380	ENSG00000215146	LOC441666	-	zinc finger protein 91 pseudogene	pseudo
peak1030	chr2	133034461	133034878	+	1	NA	Intergenic	AluJb|SINE|Alu	-19127	NR_027020	554226	Hs.380689	NM_001358416	ENSG00000163046	ANKRD30BL	ANKRD30BP3|NCRNA00164	ankyrin repeat domain 30B like	protein-coding
peak1911	chrY	13680263	13680544	+	1	NA	Intergenic	(GAATG)n|Satellite|Satellite	852986	NR_033667	352887	Hs.546221	NR_033667	ENSG00000206159	GYG2P1	GYG2P	glycogenin 2 pseudogene 1	pseudo
peak568	chr16	33870755	33872788	+	1	NA	Intergenic	HSATII|Satellite|Satellite	299927	NR_130772	104644205	Hs.742548	NR_130771		ENPP7P13	DUNQU1	ectonucleotide pyrophosphatase/phosphodiesterase 7 pseudogene 13	pseudo
peak1126	chr20	60365275	60365294	+	1	NA	intron (NM_001252339, intron 3 of 14)	(TCCA)n|Simple_repeat|Simple_repeat	-70480	NR_147702	100128310	Hs.683806	NR_147702	ENSG00000179253	LOC100128310	-	uncharacterized LOC100128310	ncRNA
peak816	chr19	443943	444007	+	1	NA	intron (NM_012435, intron 1 of 12)	(TGGA)n|Simple_repeat|Simple_repeat	17021	NM_012435	25759	Hs.30965	NM_012435	ENSG00000129946	SHC2	SCK|SHCB|SLI	SHC adaptor protein 2	protein-coding
peak777	chr18	11247844	11247894	+	1	NA	Intergenic	(CACAC)n|Simple_repeat|Simple_repeat	-99108	NM_022068	63895	Hs.436902	NM_022068	ENSG00000154864	PIEZO2	C18orf30|C18orf58|DA3|DA5|DAIPT|FAM38B|FAM38B2|HsT748|HsT771|MWKS	piezo type mechanosensitive ion channel component 2	protein-coding
peak513	chr15	31370023	31370174	+	1	NA	intron (NM_001252020, intron 1 of 26)	(TG)n|Simple_repeat|Simple_repeat	-12754	NR_029624	406993		NR_029624	ENSG00000207702	MIR211	MIRN211|mir-211	microRNA 211	ncRNA
peak73	chr1	48057537	48057564	+	1	NA	Intergenic	(TG)n|Simple_repeat|Simple_repeat	-154561	NR_126355	102724077	Hs.159718	NR_126355		LINC01389	-	long intergenic non-protein coding RNA 1389	ncRNA
peak1836	chr9	137344008	137344124	+	1	NA	Intergenic	(TCCA)n|Simple_repeat|Simple_repeat	45638	NM_001291921	6256	Hs.590886	NM_002957	ENSG00000186350	RXRA	NR2B1	retinoid X receptor alpha	protein-coding
peak1780	chr9	92521917	92522114	+	1	NA	Intergenic	(TG)n|Simple_repeat|Simple_repeat	-209683	NR_109791	101927847	Hs.584312	NR_109791		LOC101927847	-	uncharacterized LOC101927847	ncRNA
peak483	chr14	104993272	104994038	+	1	NA	Intergenic	(CA)n|Simple_repeat|Simple_repeat	-52366	NM_001286399	400258	Hs.153827	NM_001008404	ENSG00000184601	C14orf180	C14orf77|NRAC	chromosome 14 open reading frame 180	protein-coding
peak1472	chr5	176256357	176256502	+	1	NA	intron (NM_133369, intron 1 of 14)	(TGGA)n|Simple_repeat|Simple_repeat	18869	NM_133369	90249	Hs.33191	NM_133369	ENSG00000113763	UNC5A	UNC5H1	unc-5 netrin receptor A	protein-coding
peak1056	chr2	238819399	238819569	+	1	NA	intron (NM_001308353, intron 3 of 3)	intron (NM_001308353, intron 3 of 3)	51297	NM_001308353	10267	Hs.471783	NM_005855	ENSG00000132329	RAMP1	-	receptor activity modifying protein 1	protein-coding
peak40	chr1	10721937	10722017	+	1	NA	intron (NM_001079843, intron 5 of 20)	(CA)n|Simple_repeat|Simple_repeat	134756	NM_017766	54897	Hs.439894	NM_017766	ENSG00000130940	CASZ1	CAS11|CST|SRG|ZNF693|dJ734G22.1	castor zinc finger 1	protein-coding
peak373	chr12	121432371	121433506	+	1	NA	intron (NM_000545, intron 4 of 9)	(CACTC)n|Simple_repeat|Simple_repeat	16567	NM_001306179	6927	Hs.654455	NM_000545	ENSG00000135100	HNF1A	HNF-1A|HNF1|HNF4A|IDDM20|LFB1|MODY3|TCF-1|TCF1	HNF1 homeobox A	protein-coding
peak1478	chr6	11427706	11427897	+	1	NA	Intergenic	Intergenic	-45220	NR_073131	4739	Hs.37982	NM_006403	ENSG00000111859	NEDD9	CAS-L|CAS2|CASL|CASS2|HEF1	neural precursor cell expressed, developmentally down-regulated 9	protein-coding
peak378	chr12	131756295	131756454	+	1	NA	Intergenic	HAL1-2a_MD|LINE|L1	26143	NR_135045	107161159	Hs.730119	NR_135045	ENSG00000248703	LINC02415	-	long intergenic non-protein coding RNA 2415	ncRNA
peak858	chr19	18194622	18194834	+	1	NA	intron (NM_005535, intron 1 of 16)	(TCCA)n|Simple_repeat|Simple_repeat	3085	NM_001290023	3594	Hs.567294	NM_005535	ENSG00000096996	IL12RB1	CD212|IL-12R-BETA1|IL12RB|IMD30	interleukin 12 receptor subunit beta 1	protein-coding
peak1886	chrY	13650400	13651159	+	1	NA	Intergenic	(GAATG)n|Satellite|Satellite	882610	NR_033667	352887	Hs.546221	NR_033667	ENSG00000206159	GYG2P1	GYG2P	glycogenin 2 pseudogene 1	pseudo
peak853	chr19	17089682	17089910	+	1	NA	intron (NM_015692, intron 14 of 41)	(TCCA)n|Simple_repeat|Simple_repeat	47829	NM_015692	27151	Hs.631644	NM_015692	ENSG00000160111	CPAMD8	ASGD8|K-CAP|VIP	C3 and PZP like, alpha-2-macroglobulin domain containing 8	protein-coding
peak342	chr12	5905424	5905591	+	1	NA	intron (NM_001278596, intron 10 of 25)	(CA)n|Simple_repeat|Simple_repeat	148918	NM_001278596	57101	Hs.148970	NM_020373	ENSG00000047617	ANO2	C12orf3|TMEM16B	anoctamin 2	protein-coding
peak1325	chr4	7029127	7029409	+	1	NA	intron (NM_001113361, intron 13 of 13)	(CA)n|Simple_repeat|Simple_repeat	15460	NM_153376	257236	Hs.656757	NM_153376	ENSG00000173013	CCDC96	-	coiled-coil domain containing 96	protein-coding
peak1577	chr7	61085144	61085450	+	1	NA	Intergenic	ALR/Alpha|Satellite|centr	1679137	NR_003952	643955	Hs.583308	NR_003952	ENSG00000185037	ZNF733P	ZNF733	zinc finger protein 733, pseudogene	pseudo
peak308	chr11	61264904	61265212	+	1	NA	Intergenic	(TG)n|Simple_repeat|Simple_repeat	-11010	NR_039708	100616470		NR_039708	ENSG00000266006	MIR4488	mir-4488	microRNA 4488	ncRNA
peak164	chr10	38886620	38888808	+	1	NA	Intergenic	HSATII|Satellite|Satellite	-102013	NR_045000	399746	Hs.742607	NR_045000		ACTR3BP5	FKSG74	ACTR3B pseudogene 5	pseudo
peak1985	chrY	13856216	13856881	+	1	NA	Intergenic	(GAATG)n|Satellite|Satellite	676841	NR_033667	352887	Hs.546221	NR_033667	ENSG00000206159	GYG2P1	GYG2P	glycogenin 2 pseudogene 1	pseudo
peak58	chr1	23005191	23005361	+	1	NA	Intergenic	Intergenic	25802	NM_000491	713	Hs.8986	NM_000491	ENSG00000173369	C1QB	-	complement C1q B chain	protein-coding
peak351	chr12	108329207	108329344	+	1	NA	Intergenic	Intergenic	-31727	NR_037629	728739	Hs.741995	NR_037629		LOC728739	-	programmed cell death 2 pseudogene	pseudo
peak1639	chr7	151645095	151645529	+	1	NA	Intergenic	(TG)n|Simple_repeat|Simple_repeat	-8152	NR_033169	168391	Hs.647077	NM_145292	ENSG00000106648	GALNTL5	GALNACT19|GALNT15|GalNAc-T5L	polypeptide N-acetylgalactosaminyltransferase like 5	protein-coding
peak1067	chr2	242808018	242808292	+	1	NA	Intergenic	(TG)n|Simple_repeat|Simple_repeat	-3731	NM_173821	285093	Hs.376307	NM_173821	ENSG00000188011	RTP5	C2orf85|CXXC11|Z3CXXC5	receptor transporter protein 5 (putative)	protein-coding
peak626	chr16	46411220	46412049	+	1	NA	Intergenic	HSATII|Satellite|Satellite	191375	NR_026556	124149	Hs.97414	NM_001004299		ANKRD26P1	-	ankyrin repeat domain 26 pseudogene 1	pseudo
peak115	chr1	228230134	228230810	+	1	NA	intron (NM_033131, intron 2 of 3)	(TGGA)n|Simple_repeat|Simple_repeat	35749	NM_033131	89780	Hs.336930	NM_033131	ENSG00000154342	WNT3A	-	Wnt family member 3A	protein-coding
peak1867	chrY	13194735	13195637	+	1	NA	Intergenic	(CATTC)n|Simple_repeat|Simple_repeat	1338203	NR_033667	352887	Hs.546221	NR_033667	ENSG00000206159	GYG2P1	GYG2P	glycogenin 2 pseudogene 1	pseudo
peak1459	chr5	149642980	149643211	+	1	NA	intron (NM_015981, intron 3 of 18)	(CA)n|Simple_repeat|Simple_repeat	26308	NM_015981	815	Hs.743976	NM_015981	ENSG00000070808	CAMK2A	CAMKA|MRD53	calcium/calmodulin dependent protein kinase II alpha	protein-coding
peak1701	chr8	43793188	43793224	+	1	NA	Intergenic	ALR/Alpha|Satellite|centr	645621	NM_001005365	340441	Hs.531579	NM_001002920	ENSG00000188877	POTEA	A26A1|CT104.3|POTE-8|POTE8	POTE ankyrin domain family member A	protein-coding
peak1635	chr7	150056381	150056675	+	1	NA	Intergenic	(CA)n|Simple_repeat|Simple_repeat	-9351	NM_013400	29803	Hs.647086	NM_013400	ENSG00000214022	REPIN1	AP4|RIP60|ZNF464|Zfp464	replication initiator 1	protein-coding
peak111	chr1	212863129	212863321	+	1	NA	intron (NM_018664, intron 2 of 2)	(CA)n|Simple_repeat|Simple_repeat	10102	NM_018664	55509	Hs.62919	NM_018664	ENSG00000123685	BATF3	JDP1|JUNDM1|SNFT	basic leucine zipper ATF-like transcription factor 3	protein-coding
peak849	chr19	14286354	14286489	+	1	NA	intron (NM_001008701, intron 3 of 23)	(CA)n|Simple_repeat|Simple_repeat	30576	NM_001008701	22859	Hs.94229	NM_014921	ENSG00000072071	ADGRL1	CIRL1|CL1|LEC2|LPHN1	adhesion G protein-coupled receptor L1	protein-coding
peak1710	chr8	96092574	96092821	+	1	NA	intron (NR_148913, intron 8 of 10)	intron (NR_148913, intron 8 of 10)	-7287	NR_132986	105375650	Hs.665518	NR_132986	ENSG00000245080	MIR3150BHG	-	MIR3150B host gene	ncRNA
peak660	chr16	49661418	49661676	+	1	NA	intron (NM_015069, intron 4 of 7)	(TCCA)n|Simple_repeat|Simple_repeat	36595	NM_001330533	23090	Hs.443715	NM_015069	ENSG00000102935	ZNF423	Ebfaz|JBTS19|NPHP14|OAZ|Roaz|ZFP423|Zfp104|hOAZ	zinc finger protein 423	protein-coding
peak443	chr13	114993172	114993269	+	1	NA	Intergenic	(TG)n|Simple_repeat|Simple_repeat	-7100	NM_001330104	8881	Hs.374127	NM_003903	ENSG00000130177	CDC16	ANAPC6|APC6|CDC16Hs|CUT9	cell division cycle 16	protein-coding
peak638	chr16	46426160	46426481	+	1	NA	Intergenic	HSATII|Satellite|Satellite	176689	NR_026556	124149	Hs.97414	NM_001004299		ANKRD26P1	-	ankyrin repeat domain 26 pseudogene 1	pseudo
peak1212	chr22	26723275	26723567	+	1	NA	intron (NM_001184773, intron 9 of 16)	(CA)n|Simple_repeat|Simple_repeat	-101859	NM_020437	57168	Hs.567547	NM_020437	ENSG00000128203	ASPHD2	-	aspartate beta-hydroxylase domain containing 2	protein-coding
peak1322	chr4	5641768	5642177	+	1	NA	intron (NM_147127, intron 10 of 21)	(TGGA)n|Simple_repeat|Simple_repeat	68322	NM_147127	132884	Hs.87306	NM_147127	ENSG00000173040	EVC2	LBN|WAD	EvC ciliary complex subunit 2	protein-coding
peak977	chr2	90372210	90372507	+	1	NA	Intergenic	HSATII|Satellite|Satellite	1260474	NR_039635	100616399		NR_039635	ENSG00000265510	MIR4436A	mir-4436a	microRNA 4436a	ncRNA
peak1771	chr9	91286515	91286862	+	1	NA	Intergenic	Intergenic	74132	NR_036252	100423015		NR_036252	ENSG00000265873	MIR4289	-	microRNA 4289	ncRNA
peak841	chr19	7229083	7229264	+	1	NA	intron (NM_000208, intron 2 of 21)	(TGGA)n|Simple_repeat|Simple_repeat	65140	NM_000208	3643	Hs.465744	NM_000208	ENSG00000171105	INSR	CD220|HHF5	insulin receptor	protein-coding
peak963	chr2	89837163	89840636	+	1	NA	Intergenic	HSATII|Satellite|Satellite	727015	NR_039635	100616399		NR_039635	ENSG00000265510	MIR4436A	mir-4436a	microRNA 4436a	ncRNA
peak1132	chr20	62785113	62785169	+	1	NA	Intergenic	(TG)n|Simple_repeat|Simple_repeat	-10686	NM_004535	4661	Hs.279562	NM_004535	ENSG00000196132	MYT1	C20orf36|MTF1|MYTI|NZF2|PLPB1|ZC2H2C1|ZC2HC4A	myelin transcription factor 1	protein-coding
peak43	chr1	10838312	10838601	+	1	NA	intron (NM_001079843, intron 1 of 20)	(CA)n|Simple_repeat|Simple_repeat	18277	NM_017766	54897	Hs.439894	NM_017766	ENSG00000130940	CASZ1	CAS11|CST|SRG|ZNF693|dJ734G22.1	castor zinc finger 1	protein-coding
peak1463	chr5	169978702	169979005	+	1	NA	intron (NM_014592, intron 1 of 7)	(TG)n|Simple_repeat|Simple_repeat	47813	NM_001278340	30820	Hs.484111	NM_014592	ENSG00000182132	KCNIP1	KCHIP1|VABP	potassium voltage-gated channel interacting protein 1	protein-coding
peak976	chr2	89876213	89880041	+	1	NA	Intergenic	(GAATG)n|Satellite|Satellite	766243	NR_039635	100616399		NR_039635	ENSG00000265510	MIR4436A	mir-4436a	microRNA 4436a	ncRNA
peak1090	chr20	29827789	29829534	+	1	NA	Intergenic	(GAATG)n|Satellite|Satellite	-16806	NM_001037730	245929	Hs.580793	NM_001037730	ENSG00000215547	DEFB115	DEFB-15	defensin beta 115	protein-coding
peak925	chr2	7178935	7179146	+	1	NA	intron (NM_001349181, intron 8 of 9)	(TGGA)n|Simple_repeat|Simple_repeat	38971	NR_110252	101929452		NR_110252	ENSG00000223884	LOC101929452	-	uncharacterized LOC101929452	ncRNA
peak41	chr1	10722132	10722224	+	1	NA	intron (NM_001079843, intron 5 of 20)	(CA)n|Simple_repeat|Simple_repeat	134555	NM_017766	54897	Hs.439894	NM_017766	ENSG00000130940	CASZ1	CAS11|CST|SRG|ZNF693|dJ734G22.1	castor zinc finger 1	protein-coding
peak222	chr10	43227738	43227833	+	1	NA	Intergenic	(CA)n|Simple_repeat|Simple_repeat	-22805	NR_134498	105378269	Hs.448616	NR_134498		LOC105378269	-	uncharacterized LOC105378269	ncRNA
peak896	chr19	45024946	45025237	+	1	NA	intron (NM_001102600, intron 4 of 11)	(TG)n|Simple_repeat|Simple_repeat	8457	NM_001102599	125931	Hs.689632	NM_198444	ENSG00000273777	CEACAM20	UNQ9366	carcinoembryonic antigen related cell adhesion molecule 20	protein-coding
peak359	chr12	110247133	110247369	+	1	NA	intron (NM_147204, intron 1 of 13)	(TCCA)n|Simple_repeat|Simple_repeat	5350	NM_001177431	59341	Hs.506713	NM_021625	ENSG00000111199	TRPV4	BCYM3|CMT2C|HMSN2C|OTRPC4|SMAL|SPSMA|SSQTL1|TRP12|VRL2|VROAC	transient receptor potential cation channel subfamily V member 4	protein-coding
peak1151	chr21	37911688	37912101	+	1	NA	intron (NM_001146077, intron 1 of 2)	(TG)n|Simple_repeat|Simple_repeat	3223	NM_001146078	23562	Hs.660278	NM_012130	ENSG00000159261	CLDN14	DFNB29	claudin 14	protein-coding
peak131	chr10	714347	714519	+	1	NA	intron (NM_014974, intron 1 of 36)	(CA)n|Simple_repeat|Simple_repeat	18545	NM_001355389	414235	Hs.587103	NM_001012714	ENSG00000180525	PRR26	C10orf108	proline rich 26	protein-coding
peak924	chr2	6909405	6909777	+	1	NA	intron (NR_038369, intron 1 of 5)	(TG)n|Simple_repeat|Simple_repeat	851	NR_038369	400941	Hs.446195	NM_001001695	ENSG00000205837	LINC00487	-	long intergenic non-protein coding RNA 487	ncRNA
peak336	chr11	132897337	132897480	+	1	NA	intron (NM_001012393, intron 1 of 7)	intron (NM_001012393, intron 1 of 7)	-83745	NM_001319105	4978	Hs.4817	NM_002545	ENSG00000183715	OPCML	IGLON1|OBCAM|OPCM	opioid binding protein/cell adhesion molecule like	protein-coding
peak602	chr16	46391174	46391437	+	1	NA	Intergenic	HSATII|Satellite|Satellite	211704	NR_026556	124149	Hs.97414	NM_001004299		ANKRD26P1	-	ankyrin repeat domain 26 pseudogene 1	pseudo
peak647	chr16	46435386	46436954	+	1	NA	Intergenic	HSATII|Satellite|Satellite	166839	NR_026556	124149	Hs.97414	NM_001004299		ANKRD26P1	-	ankyrin repeat domain 26 pseudogene 1	pseudo
peak937	chr2	13557268	13557502	+	1	NA	Intergenic	(CA)n|Simple_repeat|Simple_repeat	-410247	NR_038434	100506474	Hs.242196	NR_038434	ENSG00000225649	LOC100506474	-	uncharacterized LOC100506474	ncRNA
peak1368	chr4	49138087	49138285	+	1	NA	Intergenic	(CATTC)n|Satellite|Satellite	149527	NM_001286791	80157	Hs.479703	NM_025087	ENSG00000109182	CWH43	CWH43-C|PGAP2IP	cell wall biogenesis 43 C-terminal homolog	protein-coding
peak468	chr14	97395028	97395334	+	1	NA	Intergenic	(TCCA)n|Simple_repeat|Simple_repeat	-14735	NR_104113	145249	Hs.592323	NR_104113	ENSG00000225163	LINC00618	C14orf63	long intergenic non-protein coding RNA 618	ncRNA
peak459	chr14	95355766	95355945	+	1	NA	Intergenic	(TG)n|Simple_repeat|Simple_repeat	118876	NR_144432	108868751		NR_144432	ENSG00000285205	DIGIT	-	divergent to GSC, Induced by TGF-b family signaling	ncRNA
peak527	chr15	98544743	98545255	+	1	NA	Intergenic	(TG)n|Simple_repeat|Simple_repeat	-1269	NR_146565	105371008		NR_146563		LINC02251	-	long intergenic non-protein coding RNA 2251	ncRNA
peak1328	chr4	7120157	7120338	+	1	NA	Intergenic	(TGGA)n|Simple_repeat|Simple_repeat	-15144	NR_027441	730971	Hs.591718	NR_027441		LINC02447	-	long intergenic non-protein coding RNA 2447	ncRNA
peak1621	chr7	103021842	103022030	+	1	NA	intron (NM_198999, intron 14 of 19)	(CA)n|Simple_repeat|Simple_repeat	33965	NM_001204453	5701	Hs.437366	NM_002803	ENSG00000161057	PSMC2	MSS1|Nbla10058|S7	proteasome 26S subunit, ATPase 2	protein-coding
peak455	chr14	94213919	94214095	+	1	NA	intron (NM_178013, intron 3 of 4)	(TG)n|Simple_repeat|Simple_repeat	40759	NM_178013	145270	Hs.432401	NM_178004	ENSG00000175785	PRIMA1	PRIMA	proline rich membrane anchor 1	protein-coding
peak1627	chr7	132332369	132332751	+	1	NA	promoter-TSS (NR_046323)	promoter-TSS (NR_046323)	887	NM_181775	91584	Hs.511454	NM_020911	ENSG00000221866	PLXNA4	FAYV2820|PLEXA4|PLXNA4A|PLXNA4B|PRO34003	plexin A4	protein-coding
peak1130	chr20	62123636	62123999	+	1	NA	intron (NM_001958, intron 5 of 7)	(TGGA)n|Simple_repeat|Simple_repeat	6851	NM_001958	1917	Hs.433839	NM_001958	ENSG00000101210	EEF1A2	EEF1AL|EF-1-alpha-2|EF1A|EIEE33|HS1|MRD38|STN|STNL	eukaryotic translation elongation factor 1 alpha 2	protein-coding
peak1391	chr4	68265353	68265735	+	1	NA	Intergenic	ALR/Alpha|Satellite|centr	22174	NR_110747	101927237	Hs.435644	NR_110747	ENSG00000250075	LOC101927237	-	uncharacterized LOC101927237	ncRNA
peak1383	chr4	49646050	49647418	+	1	NA	Intergenic	(GAATG)n|Satellite|Satellite	658075	NM_001286791	80157	Hs.479703	NM_025087	ENSG00000109182	CWH43	CWH43-C|PGAP2IP	cell wall biogenesis 43 C-terminal homolog	protein-coding
peak33	chr1	7628811	7629013	+	1	NA	intron (NM_001349608, intron 5 of 21)	HAL1-2a_MD|LINE|L1	-100878	NM_001349620	23261	Hs.397705	NM_015215	ENSG00000171735	CAMTA1	CANPMR	calmodulin binding transcription activator 1	protein-coding
peak879	chr19	30953514	30953833	+	1	NA	intron (NM_001352260, intron 2 of 5)	(TG)n|Simple_repeat|Simple_repeat	90373	NM_014717	9745	Hs.378901	NM_014717	ENSG00000198597	ZNF536	-	zinc finger protein 536	protein-coding
peak1400	chr4	174338084	174338259	+	1	NA	intron (NM_001329597, intron 2 of 3)	(CA)n|Simple_repeat|Simple_repeat	-17774	NM_007281	11341	Hs.7122	NM_007281	ENSG00000164106	SCRG1	SCRG-1	stimulator of chondrogenesis 1	protein-coding
peak1475	chr6	440605	440627	+	1	NA	Intergenic	(CATCC)n|Simple_repeat|Simple_repeat	48877	NM_001195286	3662	Hs.401013	NM_002460	ENSG00000137265	IRF4	LSIRF|MUM1|NF-EM5|SHEP8	interferon regulatory factor 4	protein-coding
peak415	chr13	43866946	43867241	+	1	NA	intron (NM_001127615, intron 12 of 16)	intron (NM_001127615, intron 12 of 16)	-155895	NR_120399	100874130	Hs.738887	NR_120399		ENOX1-AS2	-	ENOX1 antisense RNA 2	ncRNA
peak1462	chr5	168173373	168173438	+	1	NA	intron (NM_003062, intron 20 of 35)	(GTGTG)n|Simple_repeat|Simple_repeat	21855	NR_029632	407001		NR_029632	ENSG00000207739	MIR218-2	MIRN218-2|mir-218-2	microRNA 218-2	ncRNA
peak26	chr1	5869296	5869773	+	1	NA	Intergenic	Intergenic	53267	NR_039838	100616421		NR_039838	ENSG00000264101	MIR4689	mir-4689	microRNA 4689	ncRNA
peak1825	chr9	133330368	133330671	+	1	NA	intron (NM_000050, intron 4 of 15)	(TCCA)n|Simple_repeat|Simple_repeat	10425	NM_000050	445	Hs.160786	NM_000050	ENSG00000130707	ASS1	ASS|CTLN1	argininosuccinate synthase 1	protein-coding
peak542	chr16	6108715	6108907	+	1	NA	intron (NM_018723, intron 1 of 15)	(TCCA)n|Simple_repeat|Simple_repeat	39107	NM_001308117	54715	Hs.459842	NM_018723	ENSG00000078328	RBFOX1	2BP1|A2BP1|FOX-1|FOX1|HRNBP1	RNA binding fox-1 homolog 1	protein-coding
peak1821	chr9	128172362	128172506	+	1	NA	Intergenic	(CA)n|Simple_repeat|Simple_repeat	148361	NM_001354301	26130	Hs.42376	NM_015635	ENSG00000165219	GAPVD1	GAPEX5|GAPex-5|RAP6	GTPase activating protein and VPS9 domains 1	protein-coding
peak1954	chrY	13826472	13826774	+	1	NA	Intergenic	(GAATG)n|Satellite|Satellite	706766	NR_033667	352887	Hs.546221	NR_033667	ENSG00000206159	GYG2P1	GYG2P	glycogenin 2 pseudogene 1	pseudo
peak46	chr1	11102482	11102674	+	1	NA	intron (NM_006610, intron 6 of 10)	(TGGA)n|Simple_repeat|Simple_repeat	4718	NM_139208	10747	Hs.655645	NM_006610	ENSG00000009724	MASP2	MAP19|MASP-2|MASP1P1|sMAP	mannan binding lectin serine peptidase 2	protein-coding
peak1109	chr20	55414308	55414684	+	1	NA	Intergenic	Intergenic	210138	NM_003222	7022	Hs.473152	NM_003222	ENSG00000087510	TFAP2C	AP2-GAMMA|ERF1|TFAP2G|hAP-2g	transcription factor AP-2 gamma	protein-coding
peak1579	chr7	61742234	61746395	+	1	NA	Intergenic	HSATII|Satellite|Satellite	1020120	NR_003952	643955	Hs.583308	NR_003952	ENSG00000185037	ZNF733P	ZNF733	zinc finger protein 733, pseudogene	pseudo
peak866	chr19	27733784	27734553	+	1	NA	Intergenic	ALR/Alpha|Satellite|centr	-550171	NR_146734	101927151	Hs.567934	NR_110687	ENSG00000267575	LOC101927151	-	uncharacterized LOC101927151	ncRNA
peak746	chr17	63496078	63496314	+	1	NA	Intergenic	(GGGTG)n|Simple_repeat|Simple_repeat	42537	NR_131984	105827617		NR_131984	ENSG00000263520	LINC02563	CRAT40	long intergenic non-protein coding RNA 2563	ncRNA
peak1656	chr7	157632079	157632485	+	1	NA	intron (NM_130842, intron 11 of 21)	(TG)n|Simple_repeat|Simple_repeat	-14995	NR_038966	100506585	Hs.661265	NR_038966	ENSG00000233038	LOC100506585	-	uncharacterized LOC100506585	ncRNA
peak1365	chr4	49128330	49128497	+	1	NA	Intergenic	(CATTC)n|Satellite|Satellite	139754	NM_001286791	80157	Hs.479703	NM_025087	ENSG00000109182	CWH43	CWH43-C|PGAP2IP	cell wall biogenesis 43 C-terminal homolog	protein-coding
peak1759	chr9	66833156	66833608	+	1	NA	Intergenic	ALR/Alpha|Satellite|centr	-89585	NR_121570	101928381	Hs.708686	NR_121570		LOC101928381	-	uncharacterized LOC101928381	ncRNA
peak207	chr10	42527380	42527598	+	1	NA	Intergenic	ALR/Alpha|Satellite|centr	336004	NR_024380	441666	Hs.255729	NR_024380	ENSG00000215146	LOC441666	-	zinc finger protein 91 pseudogene	pseudo
peak749	chr17	70300210	70300296	+	1	NA	Intergenic	(TG)n|Simple_repeat|Simple_repeat	-38699	NR_135222	146795	Hs.651743	NR_135222	ENSG00000264026	LINC02003	-	long intergenic non-protein coding RNA 2003	ncRNA
peak1618	chr7	101200052	101200144	+	1	NA	intron (NM_001278563, intron 12 of 13)	(TGGA)n|Simple_repeat|Simple_repeat	12188	NR_103748	100506527	Hs.535863	NR_103747	ENSG00000233123	LINC01007	-	long intergenic non-protein coding RNA 1007	ncRNA
peak1937	chrY	13813337	13814061	+	1	NA	Intergenic	(GAATG)n|Satellite|Satellite	719690	NR_033667	352887	Hs.546221	NR_033667	ENSG00000206159	GYG2P1	GYG2P	glycogenin 2 pseudogene 1	pseudo
peak1762	chr9	68419155	68419680	+	1	NA	Intergenic	(CA)n|Simple_repeat|Simple_repeat	-4029	NR_039688	100616184		NR_039688	ENSG00000276029	MIR4477A	-	microRNA 4477a	ncRNA
peak1717	chr8	133508462	133508647	+	1	NA	Intergenic	(TG)n|Simple_repeat|Simple_repeat	-15550	NM_004519	3786	Hs.374023	NM_004519	ENSG00000184156	KCNQ3	BFNC2|EBN2|KV7.3	potassium voltage-gated channel subfamily Q member 3	protein-coding
peak612	chr16	46398730	46399213	+	1	NA	Intergenic	HSATII|Satellite|Satellite	204038	NR_026556	124149	Hs.97414	NM_001004299		ANKRD26P1	-	ankyrin repeat domain 26 pseudogene 1	pseudo
peak544	chr16	10133989	10134309	+	1	NA	intron (NM_000833, intron 3 of 13)	(CA)n|Simple_repeat|Simple_repeat	141775	NM_001134408	2903	Hs.411472	NM_000833	ENSG00000183454	GRIN2A	EPND|FESD|GluN2A|LKS|NMDAR2A|NR2A	glutamate ionotropic receptor NMDA type subunit 2A	protein-coding
peak910	chr2	1408869	1409262	+	1	NA	Intergenic	(TCCA)n|Simple_repeat|Simple_repeat	-8168	NM_001206745	7173	Hs.467554	NM_000547	ENSG00000115705	TPO	MSA|TDH2A|TPX	thyroid peroxidase	protein-coding
peak1945	chrY	13818879	13819267	+	1	NA	Intergenic	Intergenic	714316	NR_033667	352887	Hs.546221	NR_033667	ENSG00000206159	GYG2P1	GYG2P	glycogenin 2 pseudogene 1	pseudo
peak1346	chr4	15942109	15942277	+	1	NA	Intergenic	(CA)n|Simple_repeat|Simple_repeat	-1830	NM_005130	9982	Hs.1690	NM_005130	ENSG00000137440	FGFBP1	FGF-BP|FGF-BP1|FGFBP|FGFBP-1|HBP17	fibroblast growth factor binding protein 1	protein-coding
peak1425	chr5	1046196	1048383	+	1	NA	Intergenic	(TGAG)n|Simple_repeat|Simple_repeat	15800	NR_039778	100616479		NR_039778	ENSG00000263834	MIR4635	-	microRNA 4635	ncRNA
peak161	chr10	38814892	38818901	+	1	NA	Intergenic	(GAATG)n|Satellite|Satellite	99822	NR_024497	399744	Hs.497951	NM_001013665		LINC00999	-	long intergenic non-protein coding RNA 999	ncRNA
peak1219	chr22	35859383	35859783	+	1	NA	Intergenic	(TCCA)n|Simple_repeat|Simple_repeat	63467	NM_006739	4174	Hs.517582	NM_006739	ENSG00000100297	MCM5	CDC46|MGORS8|P1-CDC46	minichromosome maintenance complex component 5	protein-coding
peak1290	chr3	97708067	97708284	+	1	NA	intron (NR_047685, intron 9 of 9)	intron (NR_047685, intron 9 of 9)	-16880	NM_032778	84864	Hs.570562	NM_032778	ENSG00000170854	RIOX2	JMJD10|MDIG|MINA|MINA53|NO52|ROX	ribosomal oxygenase 2	protein-coding
peak1366	chr4	49133517	49133882	+	1	NA	Intergenic	(CATTC)n|Satellite|Satellite	145040	NM_001286791	80157	Hs.479703	NM_025087	ENSG00000109182	CWH43	CWH43-C|PGAP2IP	cell wall biogenesis 43 C-terminal homolog	protein-coding
peak37	chr1	9120093	9120304	+	1	NA	intron (NM_003039, intron 1 of 11)	(CA)n|Simple_repeat|Simple_repeat	9689	NM_003039	6518	Hs.530003	NM_003039	ENSG00000142583	SLC2A5	GLUT-5|GLUT5	solute carrier family 2 member 5	protein-coding
peak960	chr2	89831092	89833646	+	1	NA	Intergenic	HSATII|Satellite|Satellite	720485	NR_039635	100616399		NR_039635	ENSG00000265510	MIR4436A	mir-4436a	microRNA 4436a	ncRNA
peak244	chr10	87877024	87877352	+	1	NA	intron (NM_017551, intron 4 of 15)	(CCA)n|Simple_repeat|Simple_repeat	147357	NR_029907	442911		NR_029907	ENSG00000199104	MIR346	MIRN346|hsa-mir-346|miR-346|miRNA346	microRNA 346	ncRNA
peak532	chr16	1028067	1028248	+	1	NA	intron (NR_036442, intron 3 of 3)	(CA)n|Simple_repeat|Simple_repeat	3441	NM_001352017	64788	Hs.71912	NM_022773	ENSG00000103227	LMF1	C16orf26|HMFN1876|JFP11|TMEM112|TMEM112A	lipase maturation factor 1	protein-coding
peak1203	chr22	16848043	16852773	+	1	NA	Intergenic	HSATII|Satellite|Satellite	223292	NM_014406	150160	Hs.128342	NM_014406	ENSG00000198445	CCT8L2	CESK1	chaperonin containing TCP1 subunit 8 like 2	protein-coding
peak1882	chrY	13644888	13644993	+	1	NA	Intergenic	HSATII|Satellite|Satellite	888449	NR_033667	352887	Hs.546221	NR_033667	ENSG00000206159	GYG2P1	GYG2P	glycogenin 2 pseudogene 1	pseudo
peak1120	chr20	59950769	59951032	+	1	NA	intron (NM_001794, intron 2 of 15)	HAL1-2a_MD|LINE|L1	123418	NM_001794	1002	Hs.473231	NM_001794	ENSG00000179242	CDH4	CAD4|R-CAD|RCAD	cadherin 4	protein-coding
peak735	chr17	36193924	36194100	+	1	NA	Intergenic	(CA)n|Simple_repeat|Simple_repeat	50351	NR_024178	284100	Hs.434159	NM_001129906	ENSG00000276715	YWHAEP7	-	tyrosine 3-monooxygenase/tryptophan 5-monooxygenase activation protein epsilon pseudogene 7	pseudo
peak1982	chrY	13851850	13852249	+	1	NA	Intergenic	(GAATG)n|Satellite|Satellite	681340	NR_033667	352887	Hs.546221	NR_033667	ENSG00000206159	GYG2P1	GYG2P	glycogenin 2 pseudogene 1	pseudo
peak1127	chr20	60365844	60365988	+	1	NA	intron (NM_001252339, intron 3 of 14)	(TCCA)n|Simple_repeat|Simple_repeat	-71112	NR_147702	100128310	Hs.683806	NR_147702	ENSG00000179253	LOC100128310	-	uncharacterized LOC100128310	ncRNA
peak1352	chr4	49105399	49105570	+	1	NA	Intergenic	(CATTC)n|Satellite|Satellite	116825	NM_001286791	80157	Hs.479703	NM_025087	ENSG00000109182	CWH43	CWH43-C|PGAP2IP	cell wall biogenesis 43 C-terminal homolog	protein-coding
peak1082	chr20	29803863	29804939	+	1	NA	Intergenic	Intergenic	-41066	NM_001037730	245929	Hs.580793	NM_001037730	ENSG00000215547	DEFB115	DEFB-15	defensin beta 115	protein-coding
peak1667	chr8	1236791	1236958	+	1	NA	intron (NM_001346810, intron 3 of 14)	intron (NM_001346810, intron 3 of 14)	13949	NR_111948	286083	Hs.382131	NR_033895	ENSG00000275427	LOC286083	-	uncharacterized LOC286083	ncRNA
peak594	chr16	34189825	34194561	+	1	NA	Intergenic	HSATII|Satellite|Satellite	212569	NR_002837	606551	Hs.646441	NR_002837		UBE2MP1	-	ubiquitin conjugating enzyme E2 M pseudogene 1	pseudo
peak1148	chr21	36112578	36112819	+	1	NA	Intergenic	Intergenic	-3219	NR_024351	54064	Hs.436868	NR_024351	ENSG00000230978	LINC00160	C21orf52|NCRNA00160	long intergenic non-protein coding RNA 160	ncRNA
peak1357	chr4	49111643	49113085	+	1	NA	Intergenic	(CATTC)n|Satellite|Satellite	123705	NM_001286791	80157	Hs.479703	NM_025087	ENSG00000109182	CWH43	CWH43-C|PGAP2IP	cell wall biogenesis 43 C-terminal homolog	protein-coding
peak705	chr16	87255252	87255479	+	1	NA	intron (NR_110939, intron 2 of 2)	(CACCAT)n|Simple_repeat|Simple_repeat	9644	NR_110939	101928708	Hs.585717	NR_110939	ENSG00000261095	LOC101928708	-	uncharacterized LOC101928708	ncRNA
peak1872	chrY	13452805	13453971	+	1	NA	Intergenic	(CATTC)n|Satellite|Satellite	1080001	NR_033667	352887	Hs.546221	NR_033667	ENSG00000206159	GYG2P1	GYG2P	glycogenin 2 pseudogene 1	pseudo
peak375	chr12	125574785	125575007	+	1	NA	intron (NM_023928, intron 4 of 17)	(TCCA)n|Simple_repeat|Simple_repeat	24983	NM_001319840	65985	Hs.656073	NM_023928	ENSG00000081760	AACS	ACSF1|SUR-5	acetoacetyl-CoA synthetase	protein-coding
peak1244	chr22	48205788	48206010	+	1	NA	intron (NR_122046, intron 8 of 8)	(TG)n|Simple_repeat|Simple_repeat	178476	NR_122046	284930	Hs.407567	NR_122046	ENSG00000224271	LOC284930	-	uncharacterized LOC284930	ncRNA
peak972	chr2	89862980	89863577	+	1	NA	Intergenic	(CATTC)n|Satellite|Satellite	751394	NR_039635	100616399		NR_039635	ENSG00000265510	MIR4436A	mir-4436a	microRNA 4436a	ncRNA
peak1321	chr4	4795115	4795305	+	1	NA	Intergenic	Intergenic	31723	NR_125892	101928279	Hs.586152	NR_125892		LOC101928279	-	uncharacterized LOC101928279	ncRNA
peak160	chr10	38814106	38814780	+	1	NA	Intergenic	(GAATG)n|Satellite|Satellite	97369	NR_024497	399744	Hs.497951	NM_001013665		LINC00999	-	long intergenic non-protein coding RNA 999	ncRNA
peak1045	chr2	236211410	236211578	+	1	NA	Intergenic	AluY|SINE|Alu	-191239	NM_001244888	116987	Hs.435039	NM_014914	ENSG00000157985	AGAP1	AGAP-1|CENTG2|GGAP1|cnt-g2	ArfGAP with GTPase domain, ankyrin repeat and PH domain 1	protein-coding
peak93	chr1	142535370	142539849	+	1	NA	Intergenic	(GAATG)n|Satellite|Satellite	175996	NR_046228	100874392	Hs.648245	NR_046228		ANKRD20A12P	-	ankyrin repeat domain 20 family member A12, pseudogene	pseudo
peak1443	chr5	8208421	8208765	+	1	NA	Intergenic	(TG)n|Simple_repeat|Simple_repeat	249084	NR_039984	729506	Hs.566412	NR_039984	ENSG00000245729	LINC02226	-	long intergenic non-protein coding RNA 2226	ncRNA
[truncated: 128 more rows]
