# Supplementary material for: Dynamic gene regulation by nuclear colony-stimulating factor 1 receptor in human monocytes and macrophages
Source: Nat Commun. 2019 Apr 26;10:1935. doi: 10.1038/s41467-019-09970-9 (PMC6486619; doi:10.1038/s41467-019-09970-9)
Supplement: Supplementary file 8 — Supplementary Data 5 [file 41467_2019_9970_MOESM8_ESM.xls]

## Sheet: intersect_CFMS_EGRI_H3K4me1_d0.
PeakID (cmd=annotatePeaks.pl intersect_CFMS_EGRI_H3K4me1_d0.bed hg19 -go intersect_CFMS_EGRI_H3K4me1_d0_GO -annStats annStats_intersect_CFMS_EGRI_H3K4me1_d0.txt)	Chr	Start	End	Strand	Peak Score	Focus Ratio/Region Size	Annotation	Detailed Annotation	Distance to TSS	Nearest PromoterID	Entrez ID	Nearest Unigene	Nearest Refseq	Nearest Ensembl	Gene Name	Gene Alias	Gene Description	Gene Type
885	chr21	41511817	41511903	+	0	NA	intron (NM_001389, intron 18 of 32)	(TG)n|Simple_repeat|Simple_repeat	72498	NR_039917	100616148		NR_039917	ENSG00000263973	MIR4760	-	microRNA 4760	ncRNA
545	chr16	84358598	84358648	+	0	NA	intron (NM_001282467, intron 5 of 6)	(TCCA)n|Simple_repeat|Simple_repeat	30311	NM_021197	58189	Hs.36688	NM_021197	ENSG00000103175	WFDC1	PS20	WAP four-disulfide core domain 1	protein-coding
754	chr2	92307490	92307652	+	0	NA	Intergenic	ALR/Alpha|Satellite|centr	178412	NR_027714	440888	Hs.730239	NM_001032412		ACTR3BP2	FKSG73	ACTR3B pseudogene 2	pseudo
1293	chr8	38360580	38360610	+	0	NA	Intergenic	(TG)n|Simple_repeat|Simple_repeat	25585	NM_207412	389649	Hs.546586	NM_207412	ENSG00000196166	C8orf86	-	chromosome 8 open reading frame 86	protein-coding
234	chr11	2605616	2605839	+	0	NA	intron (NM_000218, intron 7 of 15)	intron (NM_000218, intron 7 of 15)	115501	NR_002728	10984	Hs.604823	NR_002728	ENSG00000269821	KCNQ1OT1	KCNQ1-AS2|KCNQ10T1|Kncq1|KvDMR1|KvLQT1-AS|LIT1|NCRNA00012	KCNQ1 opposite strand/antisense transcript 1 (non-protein coding)	ncRNA
231	chr11	2208548	2208807	+	0	NA	Intergenic	(CA)n|Simple_repeat|Simple_repeat	14384	NR_039834	100616126		NR_039834	ENSG00000265258	MIR4686	-	microRNA 4686	ncRNA
797	chr2	235423202	235423884	+	0	NA	Intergenic	(TG)n|Simple_repeat|Simple_repeat	-17846	NM_001282431	10123	Hs.111554	NM_005737	ENSG00000188042	ARL4C	ARL7|LAK	ADP ribosylation factor like GTPase 4C	protein-coding
341	chr14	69736043	69736343	+	0	NA	intron (NM_001168368, intron 1 of 14)	(TG)n|Simple_repeat|Simple_repeat	9512	NM_020692	57452	Hs.21035	NM_020692	ENSG00000100626	GALNT16	GALNACT16|GALNTL1|GalNAc-T16	polypeptide N-acetylgalactosaminyltransferase 16	protein-coding
1243	chr7	101235621	101235642	+	0	NA	Intergenic	(TCCA)n|Simple_repeat|Simple_repeat	-23345	NR_103749	100506527	Hs.535863	NR_103747	ENSG00000233123	LINC01007	-	long intergenic non-protein coding RNA 1007	ncRNA
650	chr19	16242654	16242894	+	0	NA	intron (NM_005370, intron 7 of 7)	(TGGA)n|Simple_repeat|Simple_repeat	-2064	NM_001291274	84941	Hs.631617	NM_032855	ENSG00000196684	HSH2D	ALX|HSH2	hematopoietic SH2 domain containing	protein-coding
236	chr11	11581445	11581458	+	0	NA	intron (NM_198516, intron 1 of 10)	(GGATG)n|Simple_repeat|Simple_repeat	62110	NM_198516	374378	Hs.655152	NM_198516	ENSG00000110328	GALNT18	GALNACT18|GALNT15|GALNTL4|GalNAc-T15|GalNAc-T18	polypeptide N-acetylgalactosaminyltransferase 18	protein-coding
185	chr10	47058561	47059848	+	0	NA	Intergenic	Intergenic	-24330	NM_001278794	5540	Hs.524719	NM_005972	ENSG00000204174	NPY4R	NPY4-R|PP1|PPYR1|Y4	neuropeptide Y receptor Y4	protein-coding
357	chr14	103386399	103387162	+	0	NA	Intergenic	(TCCA)n|Simple_repeat|Simple_repeat	-2213	NM_030943	81693	Hs.534494	NM_030943	ENSG00000166126	AMN	PRO1028|amnionless	amnion associated transmembrane protein	protein-coding
1002	chr4	6535669	6536159	+	0	NA	intron (NM_001206995, intron 2 of 9)	HAL1-2a_MD|LINE|L1	21491	NM_001206995	5522	Hs.479069	NM_020416	ENSG00000074211	PPP2R2C	B55-GAMMA|B55gamma|IMYPNO|IMYPNO1|PR52|PR55G	protein phosphatase 2 regulatory subunit Bgamma	protein-coding
1203	chr7	57553694	57553923	+	0	NA	Intergenic	(GAATG)n|Satellite|Satellite	43925	NM_001159279	441234	Hs.533121	NM_001159279	ENSG00000182111	ZNF716	-	zinc finger protein 716	protein-coding
18	chr1	7628811	7628910	+	0	NA	intron (NM_001349608, intron 5 of 21)	HAL1-2a_MD|LINE|L1	-100930	NM_001349623	23261	Hs.397705	NM_015215	ENSG00000171735	CAMTA1	CANPMR	calmodulin binding transcription activator 1	protein-coding
441	chr16	33900295	33900888	+	0	NA	Intergenic	(CATTC)n|Simple_repeat|Simple_repeat	328747	NR_130771	104644205	Hs.742548	NR_130771		ENPP7P13	DUNQU1	ectonucleotide pyrophosphatase/phosphodiesterase 7 pseudogene 13	pseudo
1024	chr4	49106332	49108263	+	0	NA	Intergenic	(CATTC)n|Satellite|Satellite	118638	NM_001286791	80157	Hs.479703	NM_025087	ENSG00000109182	CWH43	CWH43-C|PGAP2IP	cell wall biogenesis 43 C-terminal homolog	protein-coding
157	chr10	42393835	42397284	+	0	NA	Intergenic	HSATII|Satellite|Satellite	467934	NR_024380	441666	Hs.255729	NR_024380	ENSG00000215146	LOC441666	-	zinc finger protein 91 pseudogene	pseudo
421	chr16	33865985	33866758	+	0	NA	Intergenic	(GAGTG)n|Simple_repeat|Simple_repeat	294527	NR_130771	104644205	Hs.742548	NR_130771		ENPP7P13	DUNQU1	ectonucleotide pyrophosphatase/phosphodiesterase 7 pseudogene 13	pseudo
606	chr18	18513502	18513553	+	0	NA	Intergenic	ALR/Alpha|Satellite|centr	178285	NM_005406	6093	Hs.306307	NM_005406	ENSG00000067900	ROCK1	P160ROCK|ROCK-I	Rho associated coiled-coil containing protein kinase 1	protein-coding
1186	chr7	30842471	30842545	+	0	NA	intron (NR_037598, intron 7 of 19)	(CCAA)n|Simple_repeat|Simple_repeat	31475	NM_032222	84182	Hs.660192	NM_032222	ENSG00000106125	MINDY4	C7orf67|FAM188B	MINDY lysine 48 deubiquitinase 4	protein-coding
1018	chr4	49093275	49095067	+	0	NA	Intergenic	(CATTC)n|Satellite|Satellite	105512	NM_001286791	80157	Hs.479703	NM_025087	ENSG00000109182	CWH43	CWH43-C|PGAP2IP	cell wall biogenesis 43 C-terminal homolog	protein-coding
711	chr2	25148446	25148753	+	0	NA	Intergenic	(TG)n|Simple_repeat|Simple_repeat	-5713	NM_004036	109	Hs.467898	NM_004036	ENSG00000138031	ADCY3	AC-III|AC3|BMIQ19	adenylate cyclase 3	protein-coding
163	chr10	42408145	42408317	+	0	NA	Intergenic	ALR/Alpha|Satellite|centr	455262	NR_024380	441666	Hs.255729	NR_024380	ENSG00000215146	LOC441666	-	zinc finger protein 91 pseudogene	pseudo
1285	chr8	20340228	20340431	+	0	NA	Intergenic	(TG)n|Simple_repeat|Simple_repeat	132108	NR_145737	109616983		NR_145737		SNORD3F	-	small nucleolar RNA, C/D box 3F	snoRNA
1425	chrY	13446515	13447014	+	0	NA	Intergenic	AluJb|SINE|Alu	1086625	NR_033667	352887	Hs.546221	NR_033667	ENSG00000206159	GYG2P1	GYG2P	glycogenin 2 pseudogene 1	pseudo
768	chr2	106552557	106553265	+	0	NA	Intergenic	(CA)n|Simple_repeat|Simple_repeat	84707	NM_001004720	8440	Hs.529244	NM_003581	ENSG00000071051	NCK2	GRB4|NCKbeta	NCK adaptor protein 2	protein-coding
1352	chr9	91868837	91869256	+	0	NA	Intergenic	Intergenic	-57064	NM_001827	1164	Hs.83758	NM_001827	ENSG00000123975	CKS2	CKSHS2	CDC28 protein kinase regulatory subunit 2	protein-coding
722	chr2	89833792	89835810	+	0	NA	Intergenic	HSATII|Satellite|Satellite	722917	NR_039635	100616399		NR_039635	ENSG00000265510	MIR4436A	mir-4436a	microRNA 4436a	ncRNA
662	chr19	27736227	27736947	+	0	NA	Intergenic	ALR/Alpha|Satellite|centr	-547752	NR_110691	101927151	Hs.567934	NR_110687	ENSG00000267575	LOC101927151	-	uncharacterized LOC101927151	ncRNA
548	chr16	86891484	86891538	+	0	NA	Intergenic	(CA)n|Simple_repeat|Simple_repeat	135814	NR_135183	102724344	Hs.585769	NR_135182	ENSG00000261175	LINC02188	-	long intergenic non-protein coding RNA 2188	ncRNA
367	chr14	106030503	106030634	+	0	NA	Intergenic	(TG)n|Simple_repeat|Simple_repeat	32376	NR_135205	105370697	Hs.148580	NR_135205		LOC105370697	-	uncharacterized LOC105370697	ncRNA
1281	chr8	6459135	6459182	+	0	NA	intron (NM_001322042, intron 12 of 14)	(CA)n|Simple_repeat|Simple_repeat	20583	NR_107022	102465861		NR_107022	ENSG00000276580	MIR8055	hsa-mir-8055	microRNA 8055	ncRNA
1375	chr9	101199905	101200184	+	0	NA	intron (NM_005458, intron 7 of 18)	(TCCA)n|Simple_repeat|Simple_repeat	-182041	NM_001267571	55357	Hs.371016	NM_018421	ENSG00000095383	TBC1D2	PARIS-1|PARIS1|TBC1D2A	TBC1 domain family member 2	protein-coding
1505	chrY	13824832	13825394	+	0	NA	Intergenic	(GAATG)n|Satellite|Satellite	708276	NR_033667	352887	Hs.546221	NR_033667	ENSG00000206159	GYG2P1	GYG2P	glycogenin 2 pseudogene 1	pseudo
222	chr10	134825133	134825272	+	0	NA	Intergenic	(TG)n|Simple_repeat|Simple_repeat	46164	NR_046231	399829	Hs.252872	NR_046231	ENSG00000240707	LINC01168	-	long intergenic non-protein coding RNA 1168	ncRNA
678	chr19	46833880	46834184	+	0	NA	intron (NM_022462, intron 11 of 13)	(TGGA)n|Simple_repeat|Simple_repeat	-16219	NM_001204284	5536	Hs.654604	NM_006247	ENSG00000011485	PPP5C	PP5|PPP5|PPT	protein phosphatase 5 catalytic subunit	protein-coding
1133	chr5	176015523	176015588	+	0	NA	intron (NM_017675, intron 21 of 31)	(TG)n|Simple_repeat|Simple_repeat	21576	NM_052899	114787	Hs.150549	NM_052899	ENSG00000169258	GPRIN1	GRIN1	G protein regulated inducer of neurite outgrowth 1	protein-coding
1312	chr8	133508462	133508642	+	0	NA	Intergenic	(TG)n|Simple_repeat|Simple_repeat	-15548	NM_004519	3786	Hs.374023	NM_004519	ENSG00000184156	KCNQ3	BFNC2|EBN2|KV7.3	potassium voltage-gated channel subfamily Q member 3	protein-coding
1069	chr4	109318730	109318766	+	0	NA	Intergenic	Intergenic	-159641	NR_134679	101929621	Hs.679455	NR_134679		LOC101929621	-	uncharacterized LOC101929621	ncRNA
223	chr11	357037	357038	+	0	NA	Intergenic	(CA)n|Simple_repeat|Simple_repeat	-12758	NM_178537	338707	Hs.148074	NM_178537	ENSG00000182272	B4GALNT4	-	beta-1,4-N-acetyl-galactosaminyltransferase 4	protein-coding
152	chr10	42389856	42390030	+	0	NA	Intergenic	HSATII|Satellite|Satellite	473550	NR_024380	441666	Hs.255729	NR_024380	ENSG00000215146	LOC441666	-	zinc finger protein 91 pseudogene	pseudo
258	chr11	112125852	112125960	+	0	NA	intron (NM_001145024, intron 2 of 3)	(TG)n|Simple_repeat|Simple_repeat	-5082	NR_133566	100132686	Hs.650455	NR_133566	ENSG00000268472	LOC100132686	-	uncharacterized LOC100132686	ncRNA
407	chr16	14432344	14432447	+	0	NA	Intergenic	Intergenic	29253	NR_029854	100126355		NR_029854	ENSG00000199130	MIR365A	MIR365-1|MIRN365-1|hsa-mir-365a|mir-365a	microRNA 365a	ncRNA
1414	chrY	13137596	13138449	+	0	NA	Intergenic	(CACTC)n|Simple_repeat|Simple_repeat	1395367	NR_033667	352887	Hs.546221	NR_033667	ENSG00000206159	GYG2P1	GYG2P	glycogenin 2 pseudogene 1	pseudo
572	chr17	41646084	41646131	+	0	NA	Intergenic	(TG)n|Simple_repeat|Simple_repeat	-22307	NM_001261437	2118	Hs.434059	NM_001986	ENSG00000175832	ETV4	E1A-F|E1AF|PEA3|PEAS3	ETS variant 4	protein-coding
457	chr16	34193557	34194561	+	0	NA	Intergenic	HSATII|Satellite|Satellite	210703	NR_002837	606551	Hs.646441	NR_002837		UBE2MP1	-	ubiquitin conjugating enzyme E2 M pseudogene 1	pseudo
984	chr3	194072865	194073610	+	0	NA	Intergenic	(TG)n|Simple_repeat|Simple_repeat	-1180	NM_001080513	1370	Hs.528368	NM_001309	ENSG00000178772	CPN2	ACBP	carboxypeptidase N subunit 2	protein-coding
37	chr1	25855799	25855905	+	0	NA	Intergenic	(TG)n|Simple_repeat|Simple_repeat	-14224	NM_015627	26119	Hs.590911	NM_015627	ENSG00000157978	LDLRAP1	ARH|ARH1|ARH2|FHCB1|FHCB2	low density lipoprotein receptor adaptor protein 1	protein-coding
1252	chr7	149700347	149700923	+	0	NA	intron (NM_001351028, intron 6 of 9)	(GTGTG)n|Simple_repeat|Simple_repeat	-37809	NR_148939	100134040	Hs.552781	NR_148939		LOC100134040	-	uncharacterized LOC100134040	ncRNA
1104	chr5	3323220	3324359	+	0	NA	Intergenic	Intergenic	-129141	NR_147000	105374624	Hs.518991	NR_147000	ENSG00000249830	LINC02162	-	long intergenic non-protein coding RNA 2162	ncRNA
200	chr10	120042308	120042590	+	0	NA	Intergenic	(CA)n|Simple_repeat|Simple_repeat	59390	NM_001134672	63877	Hs.105575	NM_022063	ENSG00000165669	FAM204A	C10orf84|bA319I23.1	family with sequence similarity 204 member A	protein-coding
410	chr16	17333479	17333554	+	0	NA	intron (NM_022166, intron 3 of 11)	(TCCA)n|Simple_repeat|Simple_repeat	105155	NR_135179	102723692	Hs.737758	NR_135179	ENSG00000261448	LOC102723692	-	uncharacterized LOC102723692	ncRNA
1442	chrY	13651325	13651393	+	0	NA	Intergenic	(GAATG)n|Satellite|Satellite	882030	NR_033667	352887	Hs.546221	NR_033667	ENSG00000206159	GYG2P1	GYG2P	glycogenin 2 pseudogene 1	pseudo
179	chr10	42802263	42817186	+	0	NA	Intergenic	(CATTC)n|Satellite|Satellite	53769	NR_024380	441666	Hs.255729	NR_024380	ENSG00000215146	LOC441666	-	zinc finger protein 91 pseudogene	pseudo
375	chr15	26202150	26202471	+	0	NA	intron (NR_040082, intron 1 of 4)	(CA)n|Simple_repeat|Simple_repeat	54803	NR_040082	100128714	Hs.587854	NR_040082	ENSG00000206187	LINC02346	-	long intergenic non-protein coding RNA 2346	ncRNA
1119	chr5	68260452	68260656	+	0	NA	Intergenic	(CA)n|Simple_repeat|Simple_repeat	65200	NR_130778	101928885	Hs.630474	NR_130778		LINC02198	-	long intergenic non-protein coding RNA 2198	ncRNA
1563	chrY	28786407	28786752	+	0	NA	Intergenic	(GAATG)n|Satellite|Satellite	911942	NR_001524	114760	Hs.511777	NR_001524	ENSG00000231141	TTTY3	LINC00121|NCRNA00121|TTTY3A|TTY3	testis-specific transcript, Y-linked 3 (non-protein coding)	ncRNA
44	chr1	42354637	42354752	+	0	NA	intron (NR_038260, intron 1 of 2)	(CA)n|Simple_repeat|Simple_repeat	29684	NM_024503	59269	Hs.403972	NM_024503	ENSG00000127124	HIVEP3	KBP-1|KBP1|KRC|SHN3|Schnurri-3|ZAS3|ZNF40C	human immunodeficiency virus type I enhancer binding protein 3	protein-coding
907	chr21	44887718	44888017	+	0	NA	intron (NR_026863, intron 3 of 3)	(CACAC)n|Simple_repeat|Simple_repeat	10236	NR_026863	114038	Hs.592161	NM_153752	ENSG00000185186	LINC00313	C21orf84|CH507-42P11.5|NCRNA00313	long intergenic non-protein coding RNA 313	ncRNA
891	chr21	43092809	43092981	+	0	NA	Intergenic	(CA)n|Simple_repeat|Simple_repeat	-6567	NR_024367	54090	Hs.570442	NR_024367		LINC00111	C21orf21|NCRNA00111	long intergenic non-protein coding RNA 111	ncRNA
1269	chr7	157612930	157612995	+	0	NA	intron (NM_130842, intron 11 of 21)	(CA)n|Simple_repeat|Simple_repeat	-34315	NR_038966	100506585	Hs.661265	NR_038966	ENSG00000233038	LOC100506585	-	uncharacterized LOC100506585	ncRNA
1359	chr9	93456342	93456568	+	0	NA	Intergenic	(TG)n|Simple_repeat|Simple_repeat	-51068	NM_017594	54769	Hs.165636	NM_017594	ENSG00000165023	DIRAS2	Di-Ras2	DIRAS family GTPase 2	protein-coding
1463	chrY	13678045	13678220	+	0	NA	Intergenic	(GAATG)n|Satellite|Satellite	855257	NR_033667	352887	Hs.546221	NR_033667	ENSG00000206159	GYG2P1	GYG2P	glycogenin 2 pseudogene 1	pseudo
1516	chrY	13832260	13832597	+	0	NA	Intergenic	Intergenic	700961	NR_033667	352887	Hs.546221	NR_033667	ENSG00000206159	GYG2P1	GYG2P	glycogenin 2 pseudogene 1	pseudo
674	chr19	35789339	35789436	+	0	NA	intron (NM_080600, intron 4 of 11)	(CA)n|Simple_repeat|Simple_repeat	6398	NM_002361	4099	Hs.643440	NM_002361	ENSG00000105695	MAG	GMA|S-MAG|SIGLEC-4A|SIGLEC4A|SPG75	myelin associated glycoprotein	protein-coding
271	chr12	54605853	54605924	+	0	NA	Intergenic	(CA)n|Simple_repeat|Simple_repeat	19372	NR_039851	100616400		NR_039851	ENSG00000283803	MIR3198-2	mir-3198-2	microRNA 3198-2	ncRNA
890	chr21	42709684	42709780	+	0	NA	intron (NM_058186, intron 2 of 7)	(TG)n|Simple_repeat|Simple_repeat	21071	NM_206964	54097	Hs.473877	NM_058186	ENSG00000183844	FAM3B	2-21|C21orf11|C21orf76|ORF9|PANDER|PRED44	family with sequence similarity 3 member B	protein-coding
1216	chr7	61779538	61782008	+	0	NA	Intergenic	HSATII|Satellite|Satellite	983661	NR_003952	643955	Hs.583308	NR_003952	ENSG00000185037	ZNF733P	ZNF733	zinc finger protein 733, pseudogene	pseudo
555	chr16	89701059	89701148	+	0	NA	intron (NM_004413, intron 2 of 10)	(TTTCC)n|Simple_repeat|Simple_repeat	14103	NM_004413	1800	Hs.109	NM_004413	ENSG00000015413	DPEP1	MBD1|MDP|RDP	dipeptidase 1	protein-coding
41	chr1	27433721	27433886	+	0	NA	intron (NR_046474, intron 3 of 10)	intron (NR_046474, intron 3 of 10)	47818	NR_046474	6548	Hs.469116	NM_003047	ENSG00000090020	SLC9A1	APNH|LIKNS|NHE-1|NHE1|PPP1R143	solute carrier family 9 member A1	protein-coding
549	chr16	87233008	87233169	+	0	NA	Intergenic	(CAA)n|Simple_repeat|Simple_repeat	-12633	NR_110939	101928708	Hs.585717	NR_110939	ENSG00000261095	LOC101928708	-	uncharacterized LOC101928708	ncRNA
734	chr2	89863691	89864231	+	0	NA	Intergenic	(CATTC)n|Satellite|Satellite	752077	NR_039635	100616399		NR_039635	ENSG00000265510	MIR4436A	mir-4436a	microRNA 4436a	ncRNA
1416	chrY	13139232	13139649	+	0	NA	Intergenic	(CACTC)n|Simple_repeat|Simple_repeat	1393949	NR_033667	352887	Hs.546221	NR_033667	ENSG00000206159	GYG2P1	GYG2P	glycogenin 2 pseudogene 1	pseudo
503	chr16	46426941	46427138	+	0	NA	Intergenic	Intergenic	175970	NR_026556	124149	Hs.97414	NM_001004299		ANKRD26P1	-	ankyrin repeat domain 26 pseudogene 1	pseudo
1276	chr8	2567391	2567594	+	0	NA	intron (NR_125426, intron 1 of 2)	intron (NR_125426, intron 1 of 2)	18499	NR_125426	101927815	Hs.571467	NR_125423	ENSG00000254319	LOC101927815	-	uncharacterized LOC101927815	ncRNA
1136	chr6	3777061	3777244	+	0	NA	Intergenic	Intergenic	-24906	NM_183373	221749	Hs.484500	NM_183373	ENSG00000168994	PXDC1	C6orf145	PX domain containing 1	protein-coding
79	chr1	224202964	224204254	+	0	NA	intron (NR_136593, intron 2 of 4)	(GAATG)n|Satellite|Satellite	23177	NR_136590	100287497	Hs.568390	NR_136590		LOC100287497	-	septin 7 pseudogene	pseudo
448	chr16	34022581	34022770	+	0	NA	Intergenic	ALR/Alpha|Satellite|centr	382087	NR_002837	606551	Hs.646441	NR_002837		UBE2MP1	-	ubiquitin conjugating enzyme E2 M pseudogene 1	pseudo
1270	chr7	157632079	157632275	+	0	NA	intron (NM_130842, intron 11 of 21)	(TG)n|Simple_repeat|Simple_repeat	-15100	NR_038966	100506585	Hs.661265	NR_038966	ENSG00000233038	LOC100506585	-	uncharacterized LOC100506585	ncRNA
262	chr11	131995198	131995744	+	0	NA	intron (NR_147854, intron 1 of 5)	(TG)n|Simple_repeat|Simple_repeat	-158725	NR_046820	100874281		NR_046820		NTM-IT	NTM-IT3	NTM intronic transcript	ncRNA
780	chr2	132996621	132996669	+	0	NA	intron (NR_152415, intron 1 of 5)	ALR/Alpha|Satellite|centr	18008	NR_031608	100313824		NR_031608	ENSG00000221288	MIR663B	MIRN663B|mir-663b	microRNA 663b	ncRNA
888	chr21	42365919	42366058	+	0	NA	Intergenic	(CA)n|Simple_repeat|Simple_repeat	-146923	NM_001389	1826	Hs.160418	NM_001389	ENSG00000171587	DSCAM	CHD2|CHD2-42|CHD2-52	DS cell adhesion molecule	protein-coding
340	chr14	69365702	69365808	+	0	NA	intron (NM_001130004, intron 8 of 21)	(CACAC)n|Simple_repeat|Simple_repeat	80328	NM_001130004	87	Hs.235750	NM_001102	ENSG00000072110	ACTN1	BDPLT15	actinin alpha 1	protein-coding
1536	chrY	13847804	13847987	+	0	NA	Intergenic	(GAATG)n|Satellite|Satellite	685494	NR_033667	352887	Hs.546221	NR_033667	ENSG00000206159	GYG2P1	GYG2P	glycogenin 2 pseudogene 1	pseudo
705	chr2	12302519	12302691	+	0	NA	intron (NR_110196, intron 2 of 5)	(CA)n|Simple_repeat|Simple_repeat	-36651	NR_037452	100500884		NR_037452	ENSG00000264089	MIR3681	-	microRNA 3681	ncRNA
1532	chrY	13844406	13844817	+	0	NA	Intergenic	(GAATG)n|Satellite|Satellite	688778	NR_033667	352887	Hs.546221	NR_033667	ENSG00000206159	GYG2P1	GYG2P	glycogenin 2 pseudogene 1	pseudo
954	chr22	49278213	49278252	+	0	NA	intron (NR_038944, intron 1 of 6)	(CA)n|Simple_repeat|Simple_repeat	15650	NR_038944	100128946	Hs.535676	NR_038944	ENSG00000205632	LINC01310	WI2-81516E3.1	long intergenic non-protein coding RNA 1310	ncRNA
1202	chr7	57553228	57553419	+	0	NA	Intergenic	(GAGTG)n|Simple_repeat|Simple_repeat	43440	NM_001159279	441234	Hs.533121	NM_001159279	ENSG00000182111	ZNF716	-	zinc finger protein 716	protein-coding
494	chr16	46415250	46415631	+	0	NA	Intergenic	HSATII|Satellite|Satellite	187569	NR_026556	124149	Hs.97414	NM_001004299		ANKRD26P1	-	ankyrin repeat domain 26 pseudogene 1	pseudo
1160	chr6	159274091	159274149	+	0	NA	intron (NR_028496, intron 2 of 2)	(CA)n|Simple_repeat|Simple_repeat	4544	NR_028496	202459	Hs.487035	NM_145303	ENSG00000243775	OSTCP1	DC2L|OSTCL	oligosaccharyltransferase complex subunit pseudogene 1	pseudo
1572	chrY	28800047	28800282	+	0	NA	Intergenic	(GAATG)n|Satellite|Satellite	925527	NR_001524	114760	Hs.511777	NR_001524	ENSG00000231141	TTTY3	LINC00121|NCRNA00121|TTTY3A|TTY3	testis-specific transcript, Y-linked 3 (non-protein coding)	ncRNA
1362	chr9	93603907	93604443	+	0	NA	intron (NM_001174167, intron 1 of 13)	intron (NM_001174167, intron 1 of 13)	14473	NM_001174167	6850	Hs.371720	NM_003177	ENSG00000165025	SYK	p72-Syk	spleen associated tyrosine kinase	protein-coding
784	chr2	133028424	133028592	+	0	NA	Intergenic	GA-rich|Low_complexity|Low_complexity	-12966	NR_152415	554226	Hs.380689	NM_001358416	ENSG00000163046	ANKRD30BL	ANKRD30BP3|NCRNA00164	ankyrin repeat domain 30B like	protein-coding
937	chr22	44550454	44550770	+	0	NA	intron (NM_001003828, intron 11 of 13)	(TG)n|Simple_repeat|Simple_repeat	-18224	NM_001137605	64098	Hs.658995	NM_022141	ENSG00000138964	PARVG	-	parvin gamma	protein-coding
1471	chrY	13686773	13686952	+	0	NA	Intergenic	(GAATG)n|Satellite|Satellite	846527	NR_033667	352887	Hs.546221	NR_033667	ENSG00000206159	GYG2P1	GYG2P	glycogenin 2 pseudogene 1	pseudo
928	chr22	24296998	24297022	+	0	NA	Intergenic	(CA)n|Simple_repeat|Simple_repeat	6358	NM_001080843	653689	Hs.654462	NM_001080843	ENSG00000133433	GSTT2B	GSTT2P	glutathione S-transferase theta 2B (gene/pseudogene)	protein-coding
175	chr10	42661357	42664608	+	0	NA	Intergenic	HSATII|Satellite|Satellite	200511	NR_024380	441666	Hs.255729	NR_024380	ENSG00000215146	LOC441666	-	zinc finger protein 91 pseudogene	pseudo
1347	chr9	91119295	91119577	+	0	NA	Intergenic	(TG)n|Simple_repeat|Simple_repeat	-30580	NM_001161625	158046	Hs.734507	NM_145283	ENSG00000130045	NXNL2	C9orf121|RDCVF2|RdCVF2L	nucleoredoxin like 2	protein-coding
477	chr16	46400685	46401383	+	0	NA	Intergenic	HSATII|Satellite|Satellite	201975	NR_026556	124149	Hs.97414	NM_001004299		ANKRD26P1	-	ankyrin repeat domain 26 pseudogene 1	pseudo
473	chr16	46395994	46396071	+	0	NA	Intergenic	HSATII|Satellite|Satellite	206977	NR_026556	124149	Hs.97414	NM_001004299		ANKRD26P1	-	ankyrin repeat domain 26 pseudogene 1	pseudo
198	chr10	105795796	105795992	+	0	NA	intron (NM_000494, intron 48 of 55)	(TG)n|Simple_repeat|Simple_repeat	12050	NR_030760	100126326		NR_030760	ENSG00000283788	MIR936	MIRN936|hsa-mir-936	microRNA 936	ncRNA
33	chr1	22660239	22660475	+	0	NA	Intergenic	(TGGA)n|Simple_repeat|Simple_repeat	67625	NR_039613	100616433		NR_039613	ENSG00000266564	MIR4418	-	microRNA 4418	ncRNA
166	chr10	42530007	42530360	+	0	NA	Intergenic	ALR/Alpha|Satellite|centr	333310	NR_024380	441666	Hs.255729	NR_024380	ENSG00000215146	LOC441666	-	zinc finger protein 91 pseudogene	pseudo
273	chr12	96558109	96558463	+	0	NA	Intergenic	(CA)n|Simple_repeat|Simple_repeat	-29874	NM_005230	2004	Hs.46523	NM_005230	ENSG00000111145	ELK3	ERP|NET|SAP-2|SAP2	ELK3, ETS transcription factor	protein-coding
1314	chr8	134416719	134417007	+	0	NA	Intergenic	(CA)n|Simple_repeat|Simple_repeat	-107316	NM_006096	10397	Hs.372914	NM_006096	ENSG00000104419	NDRG1	CAP43|CMT4D|DRG-1|DRG1|GC4|HMSNL|NDR1|NMSL|PROXY1|RIT42|RTP|TARG1|TDD5	N-myc downstream regulated 1	protein-coding
621	chr18	60758817	60759634	+	0	NA	Intergenic	(TG)n|Simple_repeat|Simple_repeat	227388	NM_000657	596	Hs.150749	NM_000633	ENSG00000171791	BCL2	Bcl-2|PPP1R50	BCL2, apoptosis regulator	protein-coding
1100	chr5	1562234	1562319	+	0	NA	Intergenic	(CA)n|Simple_repeat|Simple_repeat	32370	NR_003263	728609	Hs.379186	NR_003263		SDHAP3	SDHACL|SDHAL	succinate dehydrogenase complex flavoprotein subunit A pseudogene 3	pseudo
1510	chrY	13827418	13827553	+	0	NA	Intergenic	(GAATG)n|Satellite|Satellite	705904	NR_033667	352887	Hs.546221	NR_033667	ENSG00000206159	GYG2P1	GYG2P	glycogenin 2 pseudogene 1	pseudo
1068	chr4	68266401	68266624	+	0	NA	Intergenic	ALR/Alpha|Satellite|centr	21206	NR_110747	101927237	Hs.435644	NR_110747	ENSG00000250075	LOC101927237	-	uncharacterized LOC101927237	ncRNA
717	chr2	67899789	67900012	+	0	NA	Intergenic	(CA)n|Simple_repeat|Simple_repeat	152794	NR_110271	101927701	Hs.348697	NR_110271	ENSG00000237013	LINC01812	-	long intergenic non-protein coding RNA 1812	ncRNA
859	chr20	62123636	62123899	+	0	NA	intron (NM_001958, intron 5 of 7)	(TGGA)n|Simple_repeat|Simple_repeat	6901	NM_001958	1917	Hs.433839	NM_001958	ENSG00000101210	EEF1A2	EEF1AL|EF-1-alpha-2|EF1A|EIEE33|HS1|MRD38|STN|STNL	eukaryotic translation elongation factor 1 alpha 2	protein-coding
479	chr16	46402953	46403046	+	0	NA	Intergenic	HSATII|Satellite|Satellite	200010	NR_026556	124149	Hs.97414	NM_001004299		ANKRD26P1	-	ankyrin repeat domain 26 pseudogene 1	pseudo
1553	chrY	13863094	13863304	+	0	NA	Intergenic	(GAATG)n|Satellite|Satellite	670190	NR_033667	352887	Hs.546221	NR_033667	ENSG00000206159	GYG2P1	GYG2P	glycogenin 2 pseudogene 1	pseudo
1358	chr9	92924936	92925022	+	0	NA	Intergenic	(CA)n|Simple_repeat|Simple_repeat	-121198	NR_038882	286370	Hs.407589	NR_038882	ENSG00000227555	MIR4290HG	-	MIR4290 host gene	ncRNA
1286	chr8	20479377	20479396	+	0	NA	Intergenic	(CA)n|Simple_repeat|Simple_repeat	-6949	NR_145737	109616983		NR_145737		SNORD3F	-	small nucleolar RNA, C/D box 3F	snoRNA
1255	chr7	150607532	150607718	+	0	NA	Intergenic	(TG)n|Simple_repeat|Simple_repeat	45292	NM_001204798	3757	Hs.647099	NM_000238	ENSG00000055118	KCNH2	ERG-1|ERG1|H-ERG|HERG|HERG1|Kv11.1|LQT2|SQT1	potassium voltage-gated channel subfamily H member 2	protein-coding
1483	chrY	13804800	13805041	+	0	NA	Intergenic	(GAATG)n|Satellite|Satellite	728469	NR_033667	352887	Hs.546221	NR_033667	ENSG00000206159	GYG2P1	GYG2P	glycogenin 2 pseudogene 1	pseudo
188	chr10	50949670	50949983	+	0	NA	intron (NM_001347820, intron 14 of 21)	(CA)n|Simple_repeat|Simple_repeat	20219	NM_001347819	55753	Hs.17860	NM_018245	ENSG00000197444	OGDHL	-	oxoglutarate dehydrogenase like	protein-coding
1465	chrY	13678967	13679307	+	0	NA	Intergenic	(GAATG)n|Satellite|Satellite	854252	NR_033667	352887	Hs.546221	NR_033667	ENSG00000206159	GYG2P1	GYG2P	glycogenin 2 pseudogene 1	pseudo
727	chr2	89848604	89853385	+	0	NA	Intergenic	(CATTC)n|Satellite|Satellite	739110	NR_039635	100616399		NR_039635	ENSG00000265510	MIR4436A	mir-4436a	microRNA 4436a	ncRNA
1070	chr4	139788347	139788606	+	0	NA	intron (NR_133945, intron 2 of 2)	(CA)n|Simple_repeat|Simple_repeat	145324	NR_133945	105377448	Hs.200280	NR_133945	ENSG00000250195	LOC105377448	-	uncharacterized LOC105377448	ncRNA
1284	chr8	12443354	12443688	+	0	NA	intron (NR_047662, intron 6 of 8)	(TGGA)n|Simple_repeat|Simple_repeat	79599	NR_047662	729732	Hs.322761	NR_047662	ENSG00000283674	LOC729732	-	uncharacterized LOC729732	ncRNA
649	chr19	16180063	16180252	+	0	NA	intron (NM_001145160, intron 1 of 8)	(TG)n|Simple_repeat|Simple_repeat	1840	NM_001145160	7171	Hs.631618	NM_003290	ENSG00000167460	TPM4	HEL-S-108	tropomyosin 4	protein-coding
613	chr18	44126247	44126537	+	0	NA	intron (NM_144612, intron 22 of 39)	(CATTC)n|Satellite|Satellite	10340	NM_001308013	125336	Hs.345877	NM_144612	ENSG00000167210	LOXHD1	DFNB77|LH2D1	lipoxygenase homology domains 1	protein-coding
963	chr22	49974296	49974616	+	0	NA	intron (NR_110523, intron 1 of 4)	(CA)n|Simple_repeat|Simple_repeat	-37342	NR_037440	100500882		NR_037440	ENSG00000264139	MIR3667	-	microRNA 3667	ncRNA
845	chr20	48208682	48208771	+	0	NA	Intergenic	Intergenic	-24019	NM_000961	5740	Hs.302085	NM_000961	ENSG00000124212	PTGIS	CYP8|CYP8A1|PGIS|PTGI	prostaglandin I2 synthase	protein-coding
1468	chrY	13680629	13681152	+	0	NA	Intergenic	(GAATG)n|Satellite|Satellite	852499	NR_033667	352887	Hs.546221	NR_033667	ENSG00000206159	GYG2P1	GYG2P	glycogenin 2 pseudogene 1	pseudo
46	chr1	48057537	48057564	+	0	NA	Intergenic	(TG)n|Simple_repeat|Simple_repeat	-154561	NR_126355	102724077	Hs.159718	NR_126355		LINC01389	-	long intergenic non-protein coding RNA 1389	ncRNA
1403	chr9	137983342	137983713	+	0	NA	intron (NM_001282611, intron 2 of 5)	(CA)n|Simple_repeat|Simple_repeat	4013	NM_001282611	10439	Hs.522484	NM_006334	ENSG00000130558	OLFM1	AMY|NOE1|NOELIN1|OlfA	olfactomedin 1	protein-coding
326	chr13	110761110	110761230	+	0	NA	Intergenic	(TG)n|Simple_repeat|Simple_repeat	-12879	NR_148221	105370361	Hs.134728	NR_148221		LOC105370361	-	uncharacterized LOC105370361	ncRNA
612	chr18	18519545	18520329	+	0	NA	Intergenic	ALR/Alpha|Satellite|centr	171875	NM_005406	6093	Hs.306307	NM_005406	ENSG00000067900	ROCK1	P160ROCK|ROCK-I	Rho associated coiled-coil containing protein kinase 1	protein-coding
230	chr11	2147960	2148081	+	0	NA	Intergenic	(TGGG)n|Simple_repeat|Simple_repeat	7419	NR_030158	619552		NR_030158	ENSG00000207805	MIR483	MIRN483|hsa-mir-483|mir-483	microRNA 483	ncRNA
932	chr22	35834909	35834979	+	0	NA	Intergenic	(TCCA)n|Simple_repeat|Simple_repeat	38828	NM_006739	4174	Hs.517582	NM_006739	ENSG00000100297	MCM5	CDC46|MGORS8|P1-CDC46	minichromosome maintenance complex component 5	protein-coding
912	chr21	45378885	45379104	+	0	NA	intron (NM_001037553, intron 1 of 8)	(TG)n|Simple_repeat|Simple_repeat	33715	NM_001037553	56894	Hs.248785	NM_020132	ENSG00000160216	AGPAT3	LPAAT-GAMMA1|LPAAT3	1-acylglycerol-3-phosphate O-acyltransferase 3	protein-coding
287	chr12	119145830	119145997	+	0	NA	Intergenic	(TGG)n|Simple_repeat|Simple_repeat	53571	NR_134999	105370014	Hs.550870	NR_134998	ENSG00000256750	LINC02423	-	long intergenic non-protein coding RNA 2423	ncRNA
882	chr21	41292083	41292331	+	0	NA	intron (NM_006198, intron 2 of 2)	(TG)n|Simple_repeat|Simple_repeat	52860	NM_006198	5121	Hs.80296	NM_006198	ENSG00000183036	PCP4	PEP-19	Purkinje cell protein 4	protein-coding
1537	chrY	13848914	13849266	+	0	NA	Intergenic	(GAATG)n|Satellite|Satellite	684299	NR_033667	352887	Hs.546221	NR_033667	ENSG00000206159	GYG2P1	GYG2P	glycogenin 2 pseudogene 1	pseudo
1151	chr6	44012223	44013107	+	0	NA	intron (NR_125864, intron 1 of 4)	(CA)n|Simple_repeat|Simple_repeat	29724	NR_125864	101929705	Hs.670378	NR_125864	ENSG00000237686	LOC101929705	-	uncharacterized LOC101929705	ncRNA
126	chr10	39109474	39112939	+	0	NA	Intergenic	Intergenic	121479	NR_045000	399746	Hs.742607	NR_045000		ACTR3BP5	FKSG74	ACTR3B pseudogene 5	pseudo
1311	chr8	133507939	133508196	+	0	NA	Intergenic	(TG)n|Simple_repeat|Simple_repeat	-15063	NM_004519	3786	Hs.374023	NM_004519	ENSG00000184156	KCNQ3	BFNC2|EBN2|KV7.3	potassium voltage-gated channel subfamily Q member 3	protein-coding
1234	chr7	61990733	61990865	+	0	NA	Intergenic	ALR/Alpha|Satellite|centr	773635	NR_003952	643955	Hs.583308	NR_003952	ENSG00000185037	ZNF733P	ZNF733	zinc finger protein 733, pseudogene	pseudo
128	chr10	39113581	39119665	+	0	NA	Intergenic	(GAATG)n|Satellite|Satellite	126896	NR_045000	399746	Hs.742607	NR_045000		ACTR3BP5	FKSG74	ACTR3B pseudogene 5	pseudo
327	chr13	111526558	111526761	+	0	NA	Intergenic	Intergenic	-4004	NR_027701	283487	Hs.245390	NM_178514	ENSG00000255874	LINC00346	C13orf29|NCRNA00346	long intergenic non-protein coding RNA 346	ncRNA
1086	chr5	517436	517517	+	0	NA	intron (NM_001284351, intron 1 of 16)	(TCCA)n|Simple_repeat|Simple_repeat	7073	NM_001284351	6550	Hs.658120	NM_004174	ENSG00000066230	SLC9A3	DIAR8|NHE-3|NHE3	solute carrier family 9 member A3	protein-coding
45	chr1	44430731	44430763	+	0	NA	intron (NM_014652, intron 15 of 19)	intron (NM_014652, intron 15 of 19)	-4906	NM_001319165	1802	Hs.632398	NM_001384	ENSG00000132768	DPH2	DPH2L2	DPH2 homolog	protein-coding
561	chr17	9131175	9131225	+	0	NA	intron (NM_004822, intron 6 of 6)	(CA)n|Simple_repeat|Simple_repeat	-48765	NR_110828	101928266	Hs.639880	NR_110828	ENSG00000262966	LOC101928266	-	uncharacterized LOC101928266	ncRNA
1222	chr7	61797680	61800624	+	0	NA	Intergenic	HSATII|Satellite|Satellite	965282	NR_003952	643955	Hs.583308	NR_003952	ENSG00000185037	ZNF733P	ZNF733	zinc finger protein 733, pseudogene	pseudo
598	chr18	11247844	11247894	+	0	NA	Intergenic	(CACAC)n|Simple_repeat|Simple_repeat	-99108	NM_022068	63895	Hs.436902	NM_022068	ENSG00000154864	PIEZO2	C18orf30|C18orf58|DA3|DA5|DAIPT|FAM38B|FAM38B2|HsT748|HsT771|MWKS	piezo type mechanosensitive ion channel component 2	protein-coding
1340	chr9	68419184	68419680	+	0	NA	Intergenic	(CA)n|Simple_repeat|Simple_repeat	-4044	NR_039688	100616184		NR_039688	ENSG00000276029	MIR4477A	-	microRNA 4477a	ncRNA
343	chr14	94189020	94189052	+	0	NA	intron (NM_178013, intron 4 of 4)	HAL1-2a_MD|LINE|L1	65730	NM_178013	145270	Hs.432401	NM_178004	ENSG00000175785	PRIMA1	PRIMA	proline rich membrane anchor 1	protein-coding
1153	chr6	58774503	58774579	+	0	NA	Intergenic	ALR/Alpha|Satellite|centr	-486817	NR_125728	106660612	Hs.561539	NR_125727	ENSG00000215190	LINC00680	-	long intergenic non-protein coding RNA 680	ncRNA
1240	chr7	92052962	92053237	+	0	NA	intron (NR_145992, intron 5 of 9)	(TG)n|Simple_repeat|Simple_repeat	13529	NR_145992	105375396		NM_001317905	ENSG00000230927	TMBIM7P	-	transmembrane BAX inhibitor motif containing 7, pseudogene	pseudo
601	chr18	12990304	12990354	+	0	NA	Intergenic	(TG)n|Simple_repeat|Simple_repeat	-1032	NM_032142	55125	Hs.100914	NM_018069	ENSG00000101639	CEP192	PPP1R62	centrosomal protein 192	protein-coding
24	chr1	10721937	10722017	+	0	NA	intron (NM_001079843, intron 5 of 20)	(CA)n|Simple_repeat|Simple_repeat	134756	NM_001079843	54897	Hs.439894	NM_017766	ENSG00000130940	CASZ1	CAS11|CST|SRG|ZNF693|dJ734G22.1	castor zinc finger 1	protein-coding
824	chr20	25582309	25582359	+	0	NA	Intergenic	(CA)n|Simple_repeat|Simple_repeat	-16167	NM_025176	22981	Hs.631508	NM_025176	ENSG00000101004	NINL	NLP	ninein like	protein-coding
576	chr17	63496130	63496172	+	0	NA	Intergenic	(GGGTG)n|Simple_repeat|Simple_repeat	42492	NR_131984	105827617		NR_131984	ENSG00000263520	LINC02563	CRAT40	long intergenic non-protein coding RNA 2563	ncRNA
78	chr1	224199403	224202676	+	0	NA	intron (NR_136593, intron 2 of 4)	(GAATG)n|Satellite|Satellite	20607	NR_136590	100287497	Hs.568390	NR_136590		LOC100287497	-	septin 7 pseudogene	pseudo
1446	chrY	13658653	13658855	+	0	NA	Intergenic	(GAATG)n|Satellite|Satellite	874635	NR_033667	352887	Hs.546221	NR_033667	ENSG00000206159	GYG2P1	GYG2P	glycogenin 2 pseudogene 1	pseudo
1450	chrY	13662030	13662078	+	0	NA	Intergenic	(GAATG)n|Satellite|Satellite	871335	NR_033667	352887	Hs.546221	NR_033667	ENSG00000206159	GYG2P1	GYG2P	glycogenin 2 pseudogene 1	pseudo
1570	chrY	28799154	28799228	+	0	NA	Intergenic	(GAATG)n|Simple_repeat|Simple_repeat	924554	NR_001524	114760	Hs.511777	NR_001524	ENSG00000231141	TTTY3	LINC00121|NCRNA00121|TTTY3A|TTY3	testis-specific transcript, Y-linked 3 (non-protein coding)	ncRNA
747	chr2	92281284	92281514	+	0	NA	Intergenic	ALR/Alpha|Satellite|centr	152240	NR_027714	440888	Hs.730239	NM_001032412		ACTR3BP2	FKSG73	ACTR3B pseudogene 2	pseudo
1440	chrY	13650501	13650780	+	0	NA	Intergenic	(GAATG)n|Satellite|Satellite	882749	NR_033667	352887	Hs.546221	NR_033667	ENSG00000206159	GYG2P1	GYG2P	glycogenin 2 pseudogene 1	pseudo
575	chr17	63172967	63173002	+	0	NA	intron (NM_003835, intron 8 of 18)	intron (NM_003835, intron 8 of 18)	39528	NM_003835	8787	Hs.664380	NM_003835	ENSG00000108370	RGS9	PERRS|RGS9L	regulator of G protein signaling 9	protein-coding
926	chr22	23893462	23893604	+	0	NA	Intergenic	(TCCA)n|Simple_repeat|Simple_repeat	28962	NM_020070	3543	Hs.348935	NM_020070	ENSG00000128322	IGLL1	14.1|AGM2|CD179b|IGL1|IGL5|IGLJ14.1|IGLL|IGO|IGVPB|VPREB2	immunoglobulin lambda like polypeptide 1	protein-coding
993	chr4	1654120	1654356	+	0	NA	intron (NM_001297435, intron 4 of 5)	(CA)n|Simple_repeat|Simple_repeat	31480	NM_001013622	152877	Hs.143314	NM_001013622	ENSG00000174137	FAM53A	DNTNP	family with sequence similarity 53 member A	protein-coding
1135	chr6	440605	440627	+	0	NA	Intergenic	(CATCC)n|Simple_repeat|Simple_repeat	48877	NR_046000	3662	Hs.401013	NM_002460	ENSG00000137265	IRF4	LSIRF|MUM1|NF-EM5|SHEP8	interferon regulatory factor 4	protein-coding
1093	chr5	1045637	1046061	+	0	NA	Intergenic	(TGAG)n|Simple_repeat|Simple_repeat	17240	NR_039778	100616479		NR_039778	ENSG00000263834	MIR4635	-	microRNA 4635	ncRNA
1271	chr7	157924284	157924326	+	0	NA	intron (NM_130842, intron 8 of 21)	(CA)n|Simple_repeat|Simple_repeat	277028	NR_038966	100506585	Hs.661265	NR_038966	ENSG00000233038	LOC100506585	-	uncharacterized LOC100506585	ncRNA
1257	chr7	151552523	151552572	+	0	NA	intron (NM_016203, intron 1 of 15)	(CACAC)n|Simple_repeat|Simple_repeat	-21580	NR_038926	100505483	Hs.649054	NR_038926		PRKAG2-AS1	-	PRKAG2 antisense RNA 1	ncRNA
31	chr1	15171512	15171954	+	0	NA	intron (NM_201628, intron 1 of 14)	(TGGA)n|Simple_repeat|Simple_repeat	-78892	NM_001018000	23254	Hs.368823	NM_015209	ENSG00000189337	KAZN	KAZ	kazrin, periplakin interacting protein	protein-coding
424	chr16	33870832	33871692	+	0	NA	Intergenic	HSATII|Satellite|Satellite	299418	NR_130771	104644205	Hs.742548	NR_130771		ENPP7P13	DUNQU1	ectonucleotide pyrophosphatase/phosphodiesterase 7 pseudogene 13	pseudo
338	chr14	66284364	66284689	+	0	NA	Intergenic	(CA)n|Simple_repeat|Simple_repeat	346706	NR_030355	693210		NR_030355	ENSG00000207781	MIR625	MIRN625|hsa-mir-625	microRNA 625	ncRNA
881	chr21	41291562	41291849	+	0	NA	intron (NM_006198, intron 2 of 2)	(TG)n|Simple_repeat|Simple_repeat	52358	NM_006198	5121	Hs.80296	NM_006198	ENSG00000183036	PCP4	PEP-19	Purkinje cell protein 4	protein-coding
1499	chrY	13818998	13819177	+	0	NA	Intergenic	Intergenic	714302	NR_033667	352887	Hs.546221	NR_033667	ENSG00000206159	GYG2P1	GYG2P	glycogenin 2 pseudogene 1	pseudo
1007	chr4	7132523	7132846	+	0	NA	Intergenic	(TG)n|Simple_repeat|Simple_repeat	-27581	NR_027441	730971	Hs.591718	NR_027441		LINC02447	-	long intergenic non-protein coding RNA 2447	ncRNA
210	chr10	130269984	130270204	+	0	NA	Intergenic	(CA)n|Simple_repeat|Simple_repeat	185880	NR_120619	101927381	Hs.523342	NR_120619	ENSG00000280953	LINC01163	TCONS_00017722	long intergenic non-protein coding RNA 1163	ncRNA
617	chr18	54137984	54138185	+	0	NA	Intergenic	(CA)n|Simple_repeat|Simple_repeat	167836	NM_004786	9352	Hs.114412	NM_004786	ENSG00000091164	TXNL1	HEL-S-114|TRP32|TXL-1|TXNL|Txl	thioredoxin like 1	protein-coding
409	chr16	16860824	16860926	+	0	NA	Intergenic	(TCCA)n|Simple_repeat|Simple_repeat	-367486	NR_135179	102723692	Hs.737758	NR_135179	ENSG00000261448	LOC102723692	-	uncharacterized LOC102723692	ncRNA
1195	chr7	49477962	49478103	+	0	NA	Intergenic	(CATAC)n|Simple_repeat|Simple_repeat	-335225	NM_198570	375567	Hs.629302	NM_198570	ENSG00000188730	VWC2	PSST739|UNQ739	von Willebrand factor C domain containing 2	protein-coding
896	chr21	43713688	43713768	+	0	NA	intron (NM_207629, intron 13 of 14)	(CA)n|Simple_repeat|Simple_repeat	21978	NM_003226	7033	Hs.82961	NM_003226	ENSG00000160180	TFF3	ITF|P1B|TFI	trefoil factor 3	protein-coding
770	chr2	109815794	109815981	+	0	NA	intron (NM_001099289, intron 1 of 9)	(GAATG)n|Satellite|Satellite	-57843	NR_036223	100422863		NR_036223	ENSG00000264934	MIR4265	-	microRNA 4265	ncRNA
1494	chrY	13815474	13815647	+	0	NA	Intergenic	(GAATG)n|Satellite|Satellite	717829	NR_033667	352887	Hs.546221	NR_033667	ENSG00000206159	GYG2P1	GYG2P	glycogenin 2 pseudogene 1	pseudo
300	chr13	20704023	20704239	+	0	NA	Intergenic	(CA)n|Simple_repeat|Simple_repeat	27291	NR_126380	104355137	Hs.578016	NR_126380	ENSG00000236076	LINC01072	-	long intergenic non-protein coding RNA 1072	ncRNA
1329	chr8	143310577	143310581	+	0	NA	intron (NM_145003, intron 13 of 13)	(TGGA)n|Simple_repeat|Simple_repeat	30862	NR_024378	619434	Hs.393308	NR_024378	ENSG00000254008	LINC00051	C8orf43|NCRNA00051	long intergenic non-protein coding RNA 51	ncRNA
1567	chrY	28789162	28789516	+	0	NA	Intergenic	(CAAAT)n|Simple_repeat|Simple_repeat	914702	NR_001524	114760	Hs.511777	NR_001524	ENSG00000231141	TTTY3	LINC00121|NCRNA00121|TTTY3A|TTY3	testis-specific transcript, Y-linked 3 (non-protein coding)	ncRNA
98	chr10	6301238	6301304	+	0	NA	Intergenic	(TCCA)n|Simple_repeat|Simple_repeat	56431	NM_004566	5209	Hs.195471	NM_004566	ENSG00000170525	PFKFB3	IPFK2|PFK2|iPFK-2	6-phosphofructo-2-kinase/fructose-2,6-biphosphatase 3	protein-coding
803	chr2	237502010	237502126	+	0	NA	Intergenic	Intergenic	23688	NM_020311	57007	Hs.471751	NM_020311	ENSG00000144476	ACKR3	CMKOR1|CXC-R7|CXCR-7|CXCR7|GPR159|RDC-1|RDC1	atypical chemokine receptor 3	protein-coding
1363	chr9	93604573	93604968	+	0	NA	intron (NM_001174167, intron 1 of 13)	(TG)n|Simple_repeat|Simple_repeat	15068	NM_001174167	6850	Hs.371720	NM_003177	ENSG00000165025	SYK	p72-Syk	spleen associated tyrosine kinase	protein-coding
513	chr16	46436559	46436954	+	0	NA	Intergenic	HSATII|Satellite|Satellite	166253	NR_026556	124149	Hs.97414	NM_001004299		ANKRD26P1	-	ankyrin repeat domain 26 pseudogene 1	pseudo
499	chr16	46420310	46420771	+	0	NA	Intergenic	HSATII|Satellite|Satellite	182469	NR_026556	124149	Hs.97414	NM_001004299		ANKRD26P1	-	ankyrin repeat domain 26 pseudogene 1	pseudo
992	chr4	1574645	1574931	+	0	NA	Intergenic	(CA)n|Simple_repeat|Simple_repeat	110930	NM_001013622	152877	Hs.143314	NM_001013622	ENSG00000174137	FAM53A	DNTNP	family with sequence similarity 53 member A	protein-coding
1303	chr8	53351420	53351654	+	0	NA	Intergenic	(TG)n|Simple_repeat|Simple_repeat	-29098	NM_001352880	9705	Hs.655499	NM_014682	ENSG00000147488	ST18	NZF3|ZC2H2C3|ZC2HC10|ZNF387	ST18, C2H2C-type zinc finger	protein-coding
189	chr10	72299798	72299929	+	0	NA	intron (NM_014431, intron 15 of 19)	(TATG)n|Simple_repeat|Simple_repeat	61299	NM_014431	27143	Hs.202351	NM_014431	ENSG00000107719	PALD1	KIAA1274|PALD	phosphatase domain containing, paladin 1	protein-coding
17	chr1	6997310	6997409	+	0	NA	intron (NM_001349608, intron 2 of 21)	intron (NM_001349608, intron 2 of 21)	151975	NR_146203	23261	Hs.397705	NM_015215	ENSG00000171735	CAMTA1	CANPMR	calmodulin binding transcription activator 1	protein-coding
1357	chr9	92861139	92861228	+	0	NA	Intergenic	(CACAC)n|Simple_repeat|Simple_repeat	-57402	NR_038882	286370	Hs.407589	NR_038882	ENSG00000227555	MIR4290HG	-	MIR4290 host gene	ncRNA
456	chr16	34189825	34193313	+	0	NA	Intergenic	HSATII|Satellite|Satellite	213193	NR_002837	606551	Hs.646441	NR_002837		UBE2MP1	-	ubiquitin conjugating enzyme E2 M pseudogene 1	pseudo
1045	chr4	49153315	49153544	+	0	NA	Intergenic	(CATTC)n|Satellite|Satellite	164770	NM_001286791	80157	Hs.479703	NM_025087	ENSG00000109182	CWH43	CWH43-C|PGAP2IP	cell wall biogenesis 43 C-terminal homolog	protein-coding
443	chr16	33902003	33902379	+	0	NA	Intergenic	(CACTC)n|Simple_repeat|Simple_repeat	330347	NR_130771	104644205	Hs.742548	NR_130771		ENPP7P13	DUNQU1	ectonucleotide pyrophosphatase/phosphodiesterase 7 pseudogene 13	pseudo
879	chr21	40285882	40286029	+	0	NA	intron (NR_120405, intron 2 of 3)	(CACAA)n|Simple_repeat|Simple_repeat	24398	NR_120405	400867	Hs.689509	NR_120405		LOC400867	-	uncharacterized LOC400867	ncRNA
1535	chrY	13847133	13847484	+	0	NA	Intergenic	(GAATG)n|Satellite|Satellite	686081	NR_033667	352887	Hs.546221	NR_033667	ENSG00000206159	GYG2P1	GYG2P	glycogenin 2 pseudogene 1	pseudo
1445	chrY	13654099	13654277	+	0	NA	Intergenic	(GAATG)n|Satellite|Satellite	879201	NR_033667	352887	Hs.546221	NR_033667	ENSG00000206159	GYG2P1	GYG2P	glycogenin 2 pseudogene 1	pseudo
903	chr21	44580302	44580398	+	0	NA	Intergenic	(CA)n|Simple_repeat|Simple_repeat	-8768	NM_000394	1409	Hs.184085	NM_000394	ENSG00000160202	CRYAA	CRYA1|CTRCT9|HSPB4	crystallin alpha A	protein-coding
316	chr13	32746096	32746250	+	0	NA	intron (NM_023037, intron 18 of 60)	HAL1-2a_MD|LINE|L1	139918	NM_001136571	646799	Hs.569254	NM_001136571	ENSG00000189167	ZAR1L	Z3CXXC7|ZAR2	zygote arrest 1 like	protein-coding
1374	chr9	98788955	98789136	+	0	NA	Intergenic	(CA)n|Simple_repeat|Simple_repeat	-4952	NR_024129	100188953	Hs.434310	NR_024129	ENSG00000225194	LINC00092	NCRNA00092	long intergenic non-protein coding RNA 92	ncRNA
1283	chr8	10041538	10041687	+	0	NA	intron (NM_001199729, intron 2 of 6)	HAL1-2a_MD|LINE|L1	88550	NM_001199729	4482	Hs.490981	NM_012331	ENSG00000175806	MSRA	PMSR	methionine sulfoxide reductase A	protein-coding
314	chr13	30500471	30500526	+	0	NA	intron (NR_047501, intron 1 of 1)	(CA)n|Simple_repeat|Simple_repeat	290	NR_047501	100861573	Hs.585619	NR_047501	ENSG00000224405	LINC00572	-	long intergenic non-protein coding RNA 572	ncRNA
433	chr16	33884827	33885894	+	0	NA	Intergenic	HSATII|Satellite|Satellite	313516	NR_130771	104644205	Hs.742548	NR_130771		ENPP7P13	DUNQU1	ectonucleotide pyrophosphatase/phosphodiesterase 7 pseudogene 13	pseudo
154	chr10	42390378	42390575	+	0	NA	Intergenic	HSATII|Satellite|Satellite	473017	NR_024380	441666	Hs.255729	NR_024380	ENSG00000215146	LOC441666	-	zinc finger protein 91 pseudogene	pseudo
1280	chr8	5475511	5475756	+	0	NA	Intergenic	(TG)n|Simple_repeat|Simple_repeat	-623305	NM_033225	64478	Hs.571466	NM_033225	ENSG00000183117	CSMD1	PPP1R24	CUB and Sushi multiple domains 1	protein-coding
671	chr19	33949464	33949651	+	0	NA	intron (NM_001166056, intron 7 of 12)	(TG)n|Simple_repeat|Simple_repeat	63242	NM_001166057	5184	Hs.36473	NM_000285	ENSG00000124299	PEPD	PROLIDASE	peptidase D	protein-coding
1411	chrX	139805464	139805948	+	0	NA	intron (NR_104228, intron 2 of 3)	(CA)n|Simple_repeat|Simple_repeat	13782	NR_028344	286411	Hs.317627	NR_028344	ENSG00000203930	LINC00632	-	long intergenic non-protein coding RNA 632	ncRNA
1212	chr7	61747972	61750872	+	0	NA	Intergenic	HSATII|Satellite|Satellite	1015012	NR_003952	643955	Hs.583308	NR_003952	ENSG00000185037	ZNF733P	ZNF733	zinc finger protein 733, pseudogene	pseudo
610	chr18	18517136	18518308	+	0	NA	Intergenic	ALR/Alpha|Satellite|centr	174090	NM_005406	6093	Hs.306307	NM_005406	ENSG00000067900	ROCK1	P160ROCK|ROCK-I	Rho associated coiled-coil containing protein kinase 1	protein-coding
149	chr10	42385684	42386324	+	0	NA	Intergenic	HSATII|Satellite|Satellite	477489	NR_024380	441666	Hs.255729	NR_024380	ENSG00000215146	LOC441666	-	zinc finger protein 91 pseudogene	pseudo
851	chr20	58889543	58889710	+	0	NA	intron (NR_046099, intron 3 of 4)	(TCCA)n|Simple_repeat|Simple_repeat	6094	NR_030376	693231		NR_030376	ENSG00000207802	MIR646	MIRN646|hsa-mir-646	microRNA 646	ncRNA
292	chr12	132052925	132053169	+	0	NA	Intergenic	(TCCA)n|Simple_repeat|Simple_repeat	79619	NR_146868	105370085	Hs.739274	NR_146868		LINC02414	-	long intergenic non-protein coding RNA 2414	ncRNA
217	chr10	133282300	133282363	+	0	NA	Intergenic	(TGGA)n|Simple_repeat|Simple_repeat	-172347	NM_174937	256536	Hs.126575	NM_174937	ENSG00000176769	TCERG1L	-	transcription elongation regulator 1 like	protein-coding
1574	chrY	28801408	28801711	+	0	NA	Intergenic	(AATTG)n|Simple_repeat|Simple_repeat	926922	NR_001524	114760	Hs.511777	NR_001524	ENSG00000231141	TTTY3	LINC00121|NCRNA00121|TTTY3A|TTY3	testis-specific transcript, Y-linked 3 (non-protein coding)	ncRNA
106	chr10	25733349	25733473	+	0	NA	intron (NM_020752, intron 4 of 10)	(TG)n|Simple_repeat|Simple_repeat	-207230	NR_108069	101929052	Hs.128298	NR_108067	ENSG00000280809	LINC00836	-	long intergenic non-protein coding RNA 836	ncRNA
746	chr2	92275879	92275981	+	0	NA	Intergenic	ALR/Alpha|Satellite|centr	146771	NR_027714	440888	Hs.730239	NM_001032412		ACTR3BP2	FKSG73	ACTR3B pseudogene 2	pseudo
278	chr12	110246766	110247031	+	0	NA	intron (NM_147204, intron 1 of 13)	(TCCA)n|Simple_repeat|Simple_repeat	5703	NM_001177431	59341	Hs.506713	NM_021625	ENSG00000111199	TRPV4	BCYM3|CMT2C|HMSN2C|OTRPC4|SMAL|SPSMA|SSQTL1|TRP12|VRL2|VROAC	transient receptor potential cation channel subfamily V member 4	protein-coding
793	chr2	223636839	223636930	+	0	NA	Intergenic	(TG)n|Simple_repeat|Simple_repeat	-88768	NM_001354158	2181	Hs.655772	NM_004457	ENSG00000123983	ACSL3	ACS3|FACL3|LACS 3|LACS3|PRO2194	acyl-CoA synthetase long chain family member 3	protein-coding
960	chr22	49846362	49846483	+	0	NA	intron (NR_110523, intron 1 of 4)	(TGGA)n|Simple_repeat|Simple_repeat	90692	NR_037440	100500882		NR_037440	ENSG00000264139	MIR3667	-	microRNA 3667	ncRNA
1379	chr9	111010022	111010255	+	0	NA	Intergenic	(CACAC)n|Simple_repeat|Simple_repeat	608137	NM_006686	10880	Hs.534390	NM_006686	ENSG00000148156	ACTL7B	Tact1	actin like 7B	protein-coding
1412	chrX	139807194	139807272	+	0	NA	intron (NR_104228, intron 2 of 3)	(CA)n|Simple_repeat|Simple_repeat	15309	NR_028344	286411	Hs.317627	NR_028344	ENSG00000203930	LINC00632	-	long intergenic non-protein coding RNA 632	ncRNA
522	chr16	46450201	46450592	+	0	NA	Intergenic	HSATII|Satellite|Satellite	152613	NR_026556	124149	Hs.97414	NM_001004299		ANKRD26P1	-	ankyrin repeat domain 26 pseudogene 1	pseudo
206	chr10	127940166	127940772	+	0	NA	intron (NM_001288973, intron 3 of 22)	(TGGA)n|Simple_repeat|Simple_repeat	136658	NM_001288973	8038	Hs.594351	NM_003474	ENSG00000148848	ADAM12	ADAM12-OT1|CAR10|MCMP|MCMPMltna|MLTN|MLTNA	ADAM metallopeptidase domain 12	protein-coding
988	chr3	197186721	197186738	+	0	NA	Intergenic	(GGATG)n|Simple_repeat|Simple_repeat	49803	NR_145451	100129516	Hs.635286	NR_145451		LINC02012	-	long intergenic non-protein coding RNA 2012	ncRNA
1496	chrY	13817078	13817241	+	0	NA	Intergenic	(GAATG)n|Satellite|Satellite	716230	NR_033667	352887	Hs.546221	NR_033667	ENSG00000206159	GYG2P1	GYG2P	glycogenin 2 pseudogene 1	pseudo
1409	chrX	61731053	61731233	+	0	NA	Intergenic	ALR/Alpha|Satellite|centr	840075	NM_001012968	139886	Hs.612782	NM_001012968	ENSG00000186767	SPIN4	TDRD28	spindlin family member 4	protein-coding
635	chr19	3153442	3153492	+	0	NA	intron (NM_002068, intron 4 of 6)	(TGGA)n|Simple_repeat|Simple_repeat	1706	NR_110670	100996351		NR_110670	ENSG00000267551	LOC100996351	-	uncharacterized LOC100996351	ncRNA
123	chr10	39104714	39105925	+	0	NA	Intergenic	(CATTC)n|Satellite|Satellite	115592	NR_045000	399746	Hs.742607	NR_045000		ACTR3BP5	FKSG74	ACTR3B pseudogene 5	pseudo
68	chr1	177320925	177321208	+	0	NA	intron (NR_126001, intron 1 of 3)	(TG)n|Simple_repeat|Simple_repeat	344	NR_126001	102724661	Hs.146628	NR_126001		LINC01645	-	long intergenic non-protein coding RNA 1645	ncRNA
808	chr2	238366315	238366380	+	0	NA	Intergenic	(TGGG)n|Simple_repeat|Simple_repeat	-28706	NM_001281474	79083	Hs.102406	NM_024101	ENSG00000115648	MLPH	SLAC2-A	melanophilin	protein-coding
1121	chr5	68261189	68261917	+	0	NA	Intergenic	(CA)n|Simple_repeat|Simple_repeat	64201	NR_130778	101928885	Hs.630474	NR_130778		LINC02198	-	long intergenic non-protein coding RNA 2198	ncRNA
781	chr2	132997509	132997664	+	0	NA	intron (NR_152415, intron 1 of 5)	ALR/Alpha|Satellite|centr	17067	NR_031608	100313824		NR_031608	ENSG00000221288	MIR663B	MIRN663B|mir-663b	microRNA 663b	ncRNA
1213	chr7	61751157	61751257	+	0	NA	Intergenic	HSATII|Satellite|Satellite	1013227	NR_003952	643955	Hs.583308	NR_003952	ENSG00000185037	ZNF733P	ZNF733	zinc finger protein 733, pseudogene	pseudo
454	chr16	34188074	34188195	+	0	NA	Intergenic	HSATII|Satellite|Satellite	216628	NR_002837	606551	Hs.646441	NR_002837		UBE2MP1	-	ubiquitin conjugating enzyme E2 M pseudogene 1	pseudo
486	chr16	46409436	46409726	+	0	NA	Intergenic	HSATII|Satellite|Satellite	193428	NR_026556	124149	Hs.97414	NM_001004299		ANKRD26P1	-	ankyrin repeat domain 26 pseudogene 1	pseudo
351	chr14	95356693	95357251	+	0	NA	Intergenic	(TG)n|Simple_repeat|Simple_repeat	119993	NR_144432	108868751		NR_144432	ENSG00000285205	DIGIT	-	divergent to GSC, Induced by TGF-b family signaling	ncRNA
347	chr14	95057332	95057397	+	0	NA	intron (NM_000624, intron 5 of 5)	(CACTC)n|Simple_repeat|Simple_repeat	9658	NM_000624	5104	Hs.159628	NM_000624	ENSG00000188488	SERPINA5	PAI-3|PAI3|PCI|PCI-B|PLANH3|PROCI	serpin family A member 5	protein-coding
836	chr20	29829751	29831493	+	0	NA	Intergenic	(GAATG)n|Satellite|Satellite	-14845	NM_001037730	245929	Hs.580793	NM_001037730	ENSG00000215547	DEFB115	DEFB-15	defensin beta 115	protein-coding
224	chr11	1119006	1119030	+	0	NA	Intergenic	(TGGA)n|Simple_repeat|Simple_repeat	-32562	NM_001304359	4586	Hs.534332	NM_017511	ENSG00000215182	MUC5AC	MUC5|TBM|leB|mucin	mucin 5AC, oligomeric mucus/gel-forming	protein-coding
521	chr16	46448968	46449979	+	0	NA	Intergenic	HSATII|Satellite|Satellite	153536	NR_026556	124149	Hs.97414	NM_001004299		ANKRD26P1	-	ankyrin repeat domain 26 pseudogene 1	pseudo
70	chr1	202593513	202593839	+	0	NA	intron (NM_177402, intron 1 of 8)	(TG)n|Simple_repeat|Simple_repeat	18905	NM_001136504	127833	Hs.25422	NM_177402	ENSG00000143858	SYT2	CMS7|MYSPC|SytII	synaptotagmin 2	protein-coding
1081	chr4	189128096	189128232	+	0	NA	Intergenic	(TGAG)n|Simple_repeat|Simple_repeat	67569	NM_178556	339976	Hs.348618	NM_178556	ENSG00000184108	TRIML1	RNF209	tripartite motif family like 1	protein-coding
1038	chr4	49138087	49138285	+	0	NA	Intergenic	(CATTC)n|Satellite|Satellite	149527	NM_001286791	80157	Hs.479703	NM_025087	ENSG00000109182	CWH43	CWH43-C|PGAP2IP	cell wall biogenesis 43 C-terminal homolog	protein-coding
1464	chrY	13678274	13678295	+	0	NA	Intergenic	(GAATG)n|Satellite|Satellite	855105	NR_033667	352887	Hs.546221	NR_033667	ENSG00000206159	GYG2P1	GYG2P	glycogenin 2 pseudogene 1	pseudo
724	chr2	89837286	89840636	+	0	NA	Intergenic	HSATII|Satellite|Satellite	727077	NR_039635	100616399		NR_039635	ENSG00000265510	MIR4436A	mir-4436a	microRNA 4436a	ncRNA
1455	chrY	13668023	13668085	+	0	NA	Intergenic	(GAATG)n|Satellite|Satellite	865335	NR_033667	352887	Hs.546221	NR_033667	ENSG00000206159	GYG2P1	GYG2P	glycogenin 2 pseudogene 1	pseudo
1444	chrY	13652927	13653228	+	0	NA	Intergenic	(GAATG)n|Satellite|Satellite	880312	NR_033667	352887	Hs.546221	NR_033667	ENSG00000206159	GYG2P1	GYG2P	glycogenin 2 pseudogene 1	pseudo
406	chr16	10134028	10134309	+	0	NA	intron (NM_000833, intron 3 of 13)	(CA)n|Simple_repeat|Simple_repeat	141756	NM_001134408	2903	Hs.411472	NM_000833	ENSG00000183454	GRIN2A	EPND|FESD|GluN2A|LKS|NMDAR2A|NR2A	glutamate ionotropic receptor NMDA type subunit 2A	protein-coding
269	chr12	34846304	34846475	+	0	NA	Intergenic	ALR/Alpha|Satellite|centr	671173	NM_032834	84920	Hs.102971	NM_032834	ENSG00000139133	ALG10	ALG10A|DIE2|KCR1	ALG10, alpha-1,2-glucosyltransferase	protein-coding
546	chr16	85421621	85421849	+	0	NA	Intergenic	(TGGA)n|Simple_repeat|Simple_repeat	-81804	NR_049816	100847022		NR_049816	ENSG00000266307	MIR5093	-	microRNA 5093	ncRNA
43	chr1	41995424	41995476	+	0	NA	intron (NM_001127714, intron 4 of 7)	(CA)n|Simple_repeat|Simple_repeat	-45096	NR_126098	1907	Hs.1407	NM_001956	ENSG00000127129	EDN2	ET-2|ET2|PPET2	endothelin 2	protein-coding
742	chr2	92267571	92271584	+	0	NA	Intergenic	HSATII|Satellite|Satellite	140418	NR_027714	440888	Hs.730239	NM_001032412		ACTR3BP2	FKSG73	ACTR3B pseudogene 2	pseudo
655	chr19	18911016	18911036	+	0	NA	Intergenic	(TGGA)n|Simple_repeat|Simple_repeat	-8912	NM_000095	1311	Hs.1584	NM_000095	ENSG00000105664	COMP	EDM1|EPD1|MED|PSACH|THBS5|TSP5	cartilage oligomeric matrix protein	protein-coding
304	chr13	21071542	21071671	+	0	NA	intron (NM_015974, intron 2 of 7)	(CA)n|Simple_repeat|Simple_repeat	28406	NM_015974	51084	Hs.370703	NM_015974	ENSG00000165475	CRYL1	GDH|HEL30|lambda-CRY	crystallin lambda 1	protein-coding
489	chr16	46411233	46412049	+	0	NA	Intergenic	HSATII|Satellite|Satellite	191368	NR_026556	124149	Hs.97414	NM_001004299		ANKRD26P1	-	ankyrin repeat domain 26 pseudogene 1	pseudo
672	chr19	33996609	33997575	+	0	NA	intron (NM_000285, intron 3 of 14)	(CA)n|Simple_repeat|Simple_repeat	15707	NM_001166057	5184	Hs.36473	NM_000285	ENSG00000124299	PEPD	PROLIDASE	peptidase D	protein-coding
182	chr10	45421442	45421473	+	0	NA	intron (NR_033842, intron 1 of 7)	(CA)n|Simple_repeat|Simple_repeat	14693	NM_001345926	643236	Hs.292788	NM_001123376	ENSG00000187783	TMEM72	C10orf127|KSP37	transmembrane protein 72	protein-coding
518	chr16	46445620	46445789	+	0	NA	Intergenic	HSATII|Satellite|Satellite	157305	NR_026556	124149	Hs.97414	NM_001004299		ANKRD26P1	-	ankyrin repeat domain 26 pseudogene 1	pseudo
997	chr4	3582131	3582181	+	0	NA	intron (NR_040045, intron 1 of 2)	(TCCA)n|Simple_repeat|Simple_repeat	3560	NR_040045	285492	Hs.145563	NM_173661		LINC00955	-	long intergenic non-protein coding RNA 955	ncRNA
1101	chr5	2161023	2161146	+	0	NA	Intergenic	(TCCA)n|Simple_repeat|Simple_repeat	151231	NR_104616	100506858	Hs.445071	NR_104616		LOC100506858	-	uncharacterized LOC100506858	ncRNA
683	chr19	56079447	56079448	+	0	NA	Intergenic	(TGGA)n|Simple_repeat|Simple_repeat	12764	NM_152600	163033	Hs.112529	NM_152600	ENSG00000218891	ZNF579	-	zinc finger protein 579	protein-coding
401	chr16	4277220	4277228	+	0	NA	intron (NM_001323667, intron 1 of 6)	(TGGA)n|Simple_repeat|Simple_repeat	14857	NM_001323668	6345	Hs.10041	NM_001098814	ENSG00000185739	SRL	SAR	sarcalumenin	protein-coding
1256	chr7	151010053	151010974	+	0	NA	Intergenic	(TG)n|Simple_repeat|Simple_repeat	-28334	NM_016118	51667	Hs.647082	NM_016118	ENSG00000013374	NUB1	BS4|NUB1L|NYREN18	negative regulator of ubiquitin like proteins 1	protein-coding
103	chr10	18850612	18857281	+	0	NA	intron (NM_182543, intron 8 of 10)	(CATTC)n|Satellite|Satellite	86620	NM_001351115	221078	Hs.396175	NM_182543	ENSG00000241058	NSUN6	4933414E04Rik|ARL5B-AS1|NOPD1	NOP2/Sun RNA methyltransferase family member 6	protein-coding
1019	chr4	49098239	49100332	+	0	NA	Intergenic	(CATTC)n|Satellite|Satellite	110626	NM_001286791	80157	Hs.479703	NM_025087	ENSG00000109182	CWH43	CWH43-C|PGAP2IP	cell wall biogenesis 43 C-terminal homolog	protein-coding
1353	chr9	92099457	92099713	+	0	NA	Intergenic	(GTGTG)n|Simple_repeat|Simple_repeat	-4974	NM_001142287	10507	Hs.494406	NM_006378	ENSG00000187764	SEMA4D	C9orf164|CD100|COLL4|M-sema-G|SEMAJ|coll-4	semaphorin 4D	protein-coding
1225	chr7	61802413	61802642	+	0	NA	Intergenic	HSATII|Satellite|Satellite	961907	NR_003952	643955	Hs.583308	NR_003952	ENSG00000185037	ZNF733P	ZNF733	zinc finger protein 733, pseudogene	pseudo
1148	chr6	41421818	41422055	+	0	NA	Intergenic	(TG)n|Simple_repeat|Simple_repeat	-48246	NR_120347	103106903	Hs.563396	NR_120347	ENSG00000226917	LINC01276	-	long intergenic non-protein coding RNA 1276	ncRNA
1028	chr4	49113159	49113552	+	0	NA	Intergenic	(CATTC)n|Satellite|Satellite	124696	NM_001286791	80157	Hs.479703	NM_025087	ENSG00000109182	CWH43	CWH43-C|PGAP2IP	cell wall biogenesis 43 C-terminal homolog	protein-coding
876	chr21	39133877	39133941	+	0	NA	intron (NM_002240, intron 2 of 3)	(TG)n|Simple_repeat|Simple_repeat	154832	NM_002240	3763	Hs.626242	NM_002240	ENSG00000157542	KCNJ6	BIR1|GIRK-2|GIRK2|KATP-2|KATP2|KCNJ7|KIR3.2|KPLBS|hiGIRK2	potassium voltage-gated channel subfamily J member 6	protein-coding
1430	chrY	13455703	13456683	+	0	NA	Intergenic	(CATTC)n|Satellite|Satellite	1077196	NR_033667	352887	Hs.546221	NR_033667	ENSG00000206159	GYG2P1	GYG2P	glycogenin 2 pseudogene 1	pseudo
761	chr2	92324211	92324268	+	0	NA	Intergenic	ALR/Alpha|Satellite|centr	195080	NR_027714	440888	Hs.730239	NM_001032412		ACTR3BP2	FKSG73	ACTR3B pseudogene 2	pseudo
502	chr16	46426190	46426364	+	0	NA	Intergenic	HSATII|Satellite|Satellite	176732	NR_026556	124149	Hs.97414	NM_001004299		ANKRD26P1	-	ankyrin repeat domain 26 pseudogene 1	pseudo
656	chr19	27731865	27732365	+	0	NA	Intergenic	ALR/Alpha|Satellite|centr	-552224	NR_110691	101927151	Hs.567934	NR_110687	ENSG00000267575	LOC101927151	-	uncharacterized LOC101927151	ncRNA
1552	chrY	13861898	13862335	+	0	NA	Intergenic	(GAATG)n|Satellite|Satellite	671273	NR_033667	352887	Hs.546221	NR_033667	ENSG00000206159	GYG2P1	GYG2P	glycogenin 2 pseudogene 1	pseudo
1529	chrY	13843011	13843191	+	0	NA	Intergenic	Intergenic	690288	NR_033667	352887	Hs.546221	NR_033667	ENSG00000206159	GYG2P1	GYG2P	glycogenin 2 pseudogene 1	pseudo
565	chr17	21312001	21312216	+	0	NA	intron (NM_021012, intron 2 of 2)	(TCCA)n|Simple_repeat|Simple_repeat	3660	NM_001194958	100134444	Hs.200629	NM_001194958	ENSG00000260458	KCNJ18	KIR2.6|TTPP2	potassium voltage-gated channel subfamily J member 18	protein-coding
1173	chr6	169771946	169772186	+	0	NA	Intergenic	(CA)n|Simple_repeat|Simple_repeat	-117857	NM_003247	7058	Hs.371147	NM_003247	ENSG00000186340	THBS2	TSP2	thrombospondin 2	protein-coding
1065	chr4	68264709	68264920	+	0	NA	Intergenic	ALR/Alpha|Satellite|centr	22904	NR_110747	101927237	Hs.435644	NR_110747	ENSG00000250075	LOC101927237	-	uncharacterized LOC101927237	ncRNA
268	chr12	34841425	34841601	+	0	NA	Intergenic	ALR/Alpha|Satellite|centr	666297	NM_032834	84920	Hs.102971	NM_032834	ENSG00000139133	ALG10	ALG10A|DIE2|KCR1	ALG10, alpha-1,2-glucosyltransferase	protein-coding
160	chr10	42399936	42400007	+	0	NA	Intergenic	ALR/Alpha|Satellite|centr	463522	NR_024380	441666	Hs.255729	NR_024380	ENSG00000215146	LOC441666	-	zinc finger protein 91 pseudogene	pseudo
841	chr20	37218958	37219072	+	0	NA	Intergenic	(CA)n|Simple_repeat|Simple_repeat	9177	NR_130907	149685	Hs.368028	NM_174906	ENSG00000182035	ADIG	SMAF1	adipogenin	protein-coding
1423	chrY	13194735	13195637	+	0	NA	Intergenic	(CATTC)n|Simple_repeat|Simple_repeat	1338203	NR_033667	352887	Hs.546221	NR_033667	ENSG00000206159	GYG2P1	GYG2P	glycogenin 2 pseudogene 1	pseudo
387	chr15	80736804	80737497	+	0	NA	intron (NM_014862, intron 1 of 18)	(TG)n|Simple_repeat|Simple_repeat	40458	NM_014862	9915	Hs.459070	NM_014862	ENSG00000172379	ARNT2	WEDAS|bHLHe1	aryl hydrocarbon receptor nuclear translocator 2	protein-coding
1361	chr9	93603331	93603527	+	0	NA	intron (NM_001174167, intron 1 of 13)	(TG)n|Simple_repeat|Simple_repeat	13727	NM_001174167	6850	Hs.371720	NM_003177	ENSG00000165025	SYK	p72-Syk	spleen associated tyrosine kinase	protein-coding
145	chr10	42368747	42371368	+	0	NA	Intergenic	(CATTC)n|Satellite|Satellite	493436	NR_024380	441666	Hs.255729	NR_024380	ENSG00000215146	LOC441666	-	zinc finger protein 91 pseudogene	pseudo
569	chr17	35117845	35118093	+	0	NA	Intergenic	(TG)n|Simple_repeat|Simple_repeat	159944	NM_024864	79922	Hs.194864	NM_024864	ENSG00000278619	MRM1	-	mitochondrial rRNA methyltransferase 1	protein-coding
384	chr15	70595451	70595622	+	0	NA	Intergenic	(TGGA)n|Simple_repeat|Simple_repeat	202731	NR_146562	105370880		NR_146562	ENSG00000259473	LINC02205	-	long intergenic non-protein coding RNA 2205	ncRNA
1405	chr9	138666041	138666060	+	0	NA	intron (NM_020822, intron 19 of 30)	(TG)n|Simple_repeat|Simple_repeat	72019	NM_020822	57582	Hs.104950	NM_020822	ENSG00000107147	KCNT1	EIEE14|ENFL5|KCa4.1|SLACK|Slo2.2|bA100C15.2	potassium sodium-activated channel subfamily T member 1	protein-coding
492	chr16	46413301	46413366	+	0	NA	Intergenic	HSATII|Satellite|Satellite	189676	NR_026556	124149	Hs.97414	NM_001004299		ANKRD26P1	-	ankyrin repeat domain 26 pseudogene 1	pseudo
1316	chr8	137225632	137225877	+	0	NA	Intergenic	HAL1-2a_MD|LINE|L1	-317287	NR_147196	107986980	Hs.549694	NR_147196	ENSG00000254101	LINC02055	-	long intergenic non-protein coding RNA 2055	ncRNA
364	chr14	105325438	105325517	+	0	NA	Intergenic	(CACCAT)n|Simple_repeat|Simple_repeat	-6173	NM_015005	283638	Hs.533721	NM_015005	ENSG00000099814	CEP170B	CEP170R|FAM68C|KIAA0284	centrosomal protein 170B	protein-coding
467	chr16	46392507	46392757	+	0	NA	Intergenic	HSATII|Satellite|Satellite	210377	NR_026556	124149	Hs.97414	NM_001004299		ANKRD26P1	-	ankyrin repeat domain 26 pseudogene 1	pseudo
469	chr16	46393584	46393641	+	0	NA	Intergenic	HSATII|Satellite|Satellite	209397	NR_026556	124149	Hs.97414	NM_001004299		ANKRD26P1	-	ankyrin repeat domain 26 pseudogene 1	pseudo
429	chr16	33877973	33880492	+	0	NA	Intergenic	HSATII|Satellite|Satellite	307388	NR_130771	104644205	Hs.742548	NR_130771		ENPP7P13	DUNQU1	ectonucleotide pyrophosphatase/phosphodiesterase 7 pseudogene 13	pseudo
535	chr16	66121254	66121307	+	0	NA	Intergenic	(GGATG)n|Simple_repeat|Simple_repeat	-279230	NM_001795	1003	Hs.76206	NM_001795	ENSG00000179776	CDH5	7B4|CD144	cadherin 5	protein-coding
404	chr16	6108735	6108784	+	0	NA	intron (NM_018723, intron 1 of 15)	(TCCA)n|Simple_repeat|Simple_repeat	39055	NM_001308117	54715	Hs.459842	NM_018723	ENSG00000078328	RBFOX1	2BP1|A2BP1|FOX-1|FOX1|HRNBP1	RNA binding fox-1 homolog 1	protein-coding
726	chr2	89841939	89847019	+	0	NA	Intergenic	HSATII|Satellite|Satellite	732595	NR_039635	100616399		NR_039635	ENSG00000265510	MIR4436A	mir-4436a	microRNA 4436a	ncRNA
1190	chr7	39300254	39300421	+	0	NA	intron (NM_007252, intron 5 of 10)	(CA)n|Simple_repeat|Simple_repeat	68396	NR_145730	109616963		NR_145730	ENSG00000206947	SNORA20B	-	small nucleolar RNA, H/ACA box 20B	snoRNA
248	chr11	64363047	64363116	+	0	NA	intron (NM_001276326, intron 4 of 9)	(TGGA)n|Simple_repeat|Simple_repeat	4799	NM_001276326	116085	Hs.174424	NM_144585	ENSG00000197891	SLC22A12	OAT4L|RST|URAT1	solute carrier family 22 member 12	protein-coding
723	chr2	89835952	89837054	+	0	NA	Intergenic	HSATII|Satellite|Satellite	724619	NR_039635	100616399		NR_039635	ENSG00000265510	MIR4436A	mir-4436a	microRNA 4436a	ncRNA
333	chr13	114777884	114778184	+	0	NA	intron (NM_001320822, intron 15 of 23)	(CTCA)n|Simple_repeat|Simple_repeat	65420	NM_001320822	22821	Hs.593075	NM_007368	ENSG00000185989	RASA3	GAP1IP4BP|GAPIII	RAS p21 protein activator 3	protein-coding
1250	chr7	142928158	142928372	+	0	NA	Intergenic	(CA)n|Simple_repeat|Simple_repeat	9135	NM_176882	259286	Hs.352241	NM_176882	ENSG00000221937	TAS2R40	GPR60|T2R40|T2R58	taste 2 receptor member 40	protein-coding
1393	chr9	132172591	132172642	+	0	NA	Intergenic	(CACCAT)n|Simple_repeat|Simple_repeat	73414	NR_120686	100506119	Hs.624047	NR_120685	ENSG00000233901	LINC01503	-	long intergenic non-protein coding RNA 1503	ncRNA
143	chr10	42360868	42366379	+	0	NA	Intergenic	(CATTC)n|Satellite|Satellite	499870	NR_024380	441666	Hs.255729	NR_024380	ENSG00000215146	LOC441666	-	zinc finger protein 91 pseudogene	pseudo
664	chr19	27737927	27738100	+	0	NA	Intergenic	ALR/Alpha|Satellite|centr	-546326	NR_110691	101927151	Hs.567934	NR_110687	ENSG00000267575	LOC101927151	-	uncharacterized LOC101927151	ncRNA
665	chr19	27738350	27738745	+	0	NA	Intergenic	ALR/Alpha|Satellite|centr	-545792	NR_110691	101927151	Hs.567934	NR_110687	ENSG00000267575	LOC101927151	-	uncharacterized LOC101927151	ncRNA
1481	chrY	13802803	13803312	+	0	NA	Intergenic	(GAATG)n|Satellite|Satellite	730332	NR_033667	352887	Hs.546221	NR_033667	ENSG00000206159	GYG2P1	GYG2P	glycogenin 2 pseudogene 1	pseudo
714	chr2	67441257	67441685	+	0	NA	intron (NR_110568, intron 1 of 3)	(CA)n|Simple_repeat|Simple_repeat	931	NR_110568	101927661	Hs.580508	NR_110568	ENSG00000235885	LOC101927661	-	uncharacterized LOC101927661	ncRNA
918	chr21	47056175	47056657	+	0	NA	Intergenic	(TG)n|Simple_repeat|Simple_repeat	-7223	NM_001348239	54039	Hs.474049	NM_020528	ENSG00000183570	PCBP3	ALPHA-CP3|PCBP3-OT1|PCBP3OT	poly(rC) binding protein 3	protein-coding
159	chr10	42399343	42399579	+	0	NA	Intergenic	ALR/Alpha|Satellite|centr	464032	NR_024380	441666	Hs.255729	NR_024380	ENSG00000215146	LOC441666	-	zinc finger protein 91 pseudogene	pseudo
1408	chrX	58561258	58561452	+	0	NA	Intergenic	ALR/Alpha|Satellite|centr	-624288	NM_007156	7789	Hs.550094	NM_007156	ENSG00000198205	ZXDA	ZNF896	zinc finger, X-linked, duplicated A	protein-coding
1428	chrY	13452906	13453971	+	0	NA	Intergenic	(CATTC)n|Satellite|Satellite	1079951	NR_033667	352887	Hs.546221	NR_033667	ENSG00000206159	GYG2P1	GYG2P	glycogenin 2 pseudogene 1	pseudo
1531	chrY	13843773	13844097	+	0	NA	Intergenic	(GAATG)n|Satellite|Satellite	689454	NR_033667	352887	Hs.546221	NR_033667	ENSG00000206159	GYG2P1	GYG2P	glycogenin 2 pseudogene 1	pseudo
620	chr18	60758660	60758722	+	0	NA	Intergenic	(TG)n|Simple_repeat|Simple_repeat	227922	NM_000657	596	Hs.150749	NM_000633	ENSG00000171791	BCL2	Bcl-2|PPP1R50	BCL2, apoptosis regulator	protein-coding
884	chr21	41510228	41511071	+	0	NA	intron (NM_001389, intron 18 of 32)	(TG)n|Simple_repeat|Simple_repeat	73709	NR_039917	100616148		NR_039917	ENSG00000263973	MIR4760	-	microRNA 4760	ncRNA
886	chr21	41521687	41521715	+	0	NA	intron (NM_001389, intron 16 of 32)	HAL1-2a_MD|LINE|L1	62657	NR_039917	100616148		NR_039917	ENSG00000263973	MIR4760	-	microRNA 4760	ncRNA
657	chr19	27732562	27732887	+	0	NA	Intergenic	ALR/Alpha|Satellite|centr	-551615	NR_110691	101927151	Hs.567934	NR_110687	ENSG00000267575	LOC101927151	-	uncharacterized LOC101927151	ncRNA
315	chr13	31416785	31416939	+	0	NA	Intergenic	(TG)n|Simple_repeat|Simple_repeat	39519	NR_047012	100874158	Hs.577982	NR_047012	ENSG00000237879	LINC00398	-	long intergenic non-protein coding RNA 398	ncRNA
35	chr1	23005191	23005361	+	0	NA	Intergenic	Intergenic	25802	NM_000491	713	Hs.8986	NM_000491	ENSG00000173369	C1QB	-	complement C1q B chain	protein-coding
878	chr21	39994961	39995208	+	0	NA	intron (NR_111949, intron 1 of 4)	(CA)n|Simple_repeat|Simple_repeat	37507	NM_001243428	2078	Hs.473819	NM_004449	ENSG00000157554	ERG	erg-3|p55	ERG, ETS transcription factor	protein-coding
77	chr1	212863134	212863321	+	0	NA	intron (NM_018664, intron 2 of 2)	(CA)n|Simple_repeat|Simple_repeat	10100	NM_018664	55509	Hs.62919	NM_018664	ENSG00000123685	BATF3	JDP1|JUNDM1|SNFT	basic leucine zipper ATF-like transcription factor 3	protein-coding
1249	chr7	142927782	142927929	+	0	NA	Intergenic	(CA)n|Simple_repeat|Simple_repeat	8725	NM_176882	259286	Hs.352241	NM_176882	ENSG00000221937	TAS2R40	GPR60|T2R40|T2R58	taste 2 receptor member 40	protein-coding
261	chr11	120862711	120862930	+	0	NA	Intergenic	(TG)n|Simple_repeat|Simple_repeat	-31961	NM_152715	219899	Hs.504136	NM_152715	ENSG00000154114	TBCEL	El|LRRC35	tubulin folding cofactor E like	protein-coding
156	chr10	42392424	42393612	+	0	NA	Intergenic	HSATII|Satellite|Satellite	470475	NR_024380	441666	Hs.255729	NR_024380	ENSG00000215146	LOC441666	-	zinc finger protein 91 pseudogene	pseudo
638	chr19	4335109	4335151	+	0	NA	intron (NM_001013841, intron 1 of 12)	intron (NM_001013841, intron 1 of 12)	3717	NM_001013841	55620	Hs.194385	NM_017720	ENSG00000178078	STAP2	BKS	signal transducing adaptor family member 2	protein-coding
942	chr22	46767583	46767758	+	0	NA	intron (NM_014246, intron 25 of 34)	(TCCA)n|Simple_repeat|Simple_repeat	36372	NM_018006	55687	Hs.439524	NM_018006	ENSG00000100416	TRMU	LCAL3|MTO2|MTU1|TRMT|TRMT1	tRNA 5-methylaminomethyl-2-thiouridylate methyltransferase	protein-coding
1003	chr4	7029150	7029409	+	0	NA	intron (NM_001113361, intron 13 of 13)	(CA)n|Simple_repeat|Simple_repeat	15449	NM_153376	257236	Hs.656757	NM_153376	ENSG00000173013	CCDC96	-	coiled-coil domain containing 96	protein-coding
936	chr22	43880964	43881395	+	0	NA	intron (NM_001044370, intron 4 of 6)	(CA)n|Simple_repeat|Simple_repeat	-30955	NR_046563	100874197	Hs.627997	NR_046563		EFCAB6-AS1	-	EFCAB6 antisense RNA 1	ncRNA
1377	chr9	101339418	101339468	+	0	NA	intron (NM_005458, intron 2 of 18)	(TGGA)n|Simple_repeat|Simple_repeat	132036	NM_005458	9568	Hs.198612	NM_005458	ENSG00000136928	GABBR2	EIEE59|GABABR2|GPR51|GPRC3B|HG20|HRIHFB2099|NDPLHS	gamma-aminobutyric acid type B receptor subunit 2	protein-coding
1067	chr4	68265818	68266031	+	0	NA	Intergenic	ALR/Alpha|Satellite|centr	21794	NR_110747	101927237	Hs.435644	NR_110747	ENSG00000250075	LOC101927237	-	uncharacterized LOC101927237	ncRNA
1472	chrY	13703456	13703621	+	0	NA	Intergenic	(GAATG)n|Satellite|Satellite	829851	NR_033667	352887	Hs.546221	NR_033667	ENSG00000206159	GYG2P1	GYG2P	glycogenin 2 pseudogene 1	pseudo
579	chr17	71949355	71949437	+	0	NA	Intergenic	(CA)n|Simple_repeat|Simple_repeat	-124720	NR_027146	283982	Hs.464079	NM_182564		LINC00469	C17orf54	long intergenic non-protein coding RNA 469	ncRNA
791	chr2	218895923	218896101	+	0	NA	Intergenic	(TG)n|Simple_repeat|Simple_repeat	-3645	NR_034176	285180	Hs.570069	NM_198483	ENSG00000188282	RUFY4	ZFYVE31	RUN and FYVE domain containing 4	protein-coding
1047	chr4	49154488	49158661	+	0	NA	Intergenic	(CATTC)n|Satellite|Satellite	167915	NM_001286791	80157	Hs.479703	NM_025087	ENSG00000109182	CWH43	CWH43-C|PGAP2IP	cell wall biogenesis 43 C-terminal homolog	protein-coding
133	chr10	39132676	39133006	+	0	NA	Intergenic	(GAATG)n|Satellite|Satellite	143114	NR_045000	399746	Hs.742607	NR_045000		ACTR3BP5	FKSG74	ACTR3B pseudogene 5	pseudo
1331	chr8	144071661	144071717	+	0	NA	intron (NR_026913, intron 1 of 1)	(TG)n|Simple_repeat|Simple_repeat	-5556	NR_102426	100128627		NR_102426		CDC42P3	-	cell division cycle 42 pseudogene 3	pseudo
391	chr15	94595214	94595271	+	0	NA	intron (NR_120320, intron 2 of 8)	(CA)n|Simple_repeat|Simple_repeat	55925	NR_120320	101927112	Hs.134687	NR_120320	ENSG00000259724	LINC01581	-	long intergenic non-protein coding RNA 1581	ncRNA
146	chr10	42371747	42372134	+	0	NA	Intergenic	(CATTC)n|Satellite|Satellite	491553	NR_024380	441666	Hs.255729	NR_024380	ENSG00000215146	LOC441666	-	zinc finger protein 91 pseudogene	pseudo
1542	chrY	13855813	13855847	+	0	NA	Intergenic	(GAATG)n|Satellite|Satellite	677559	NR_033667	352887	Hs.546221	NR_033667	ENSG00000206159	GYG2P1	GYG2P	glycogenin 2 pseudogene 1	pseudo
1370	chr9	95709008	95709212	+	0	NA	promoter-TSS (NM_001083536)	promoter-TSS (NM_001083536)	-491	NM_001083536	89846	Hs.411081	NM_033086	ENSG00000127084	FGD3	ZFYVE5	FYVE, RhoGEF and PH domain containing 3	protein-coding
480	chr16	46403370	46403997	+	0	NA	Intergenic	HSATII|Satellite|Satellite	199326	NR_026556	124149	Hs.97414	NM_001004299		ANKRD26P1	-	ankyrin repeat domain 26 pseudogene 1	pseudo
974	chr3	72582951	72583121	+	0	NA	Intergenic	(TG)n|Simple_repeat|Simple_repeat	-87262	NM_012234	23429	Hs.7910	NM_012234	ENSG00000163602	RYBP	AAP1|APAP-1|DEDAF|YEAF1	RING1 and YY1 binding protein	protein-coding
1079	chr4	187081274	187081482	+	0	NA	intron (NM_001006655, intron 8 of 13)	(CA)n|Simple_repeat|Simple_repeat	15383	NM_015398	25854	Hs.744961	NM_015398	ENSG00000109794	FAM149A	MST119|MSTP119	family with sequence similarity 149 member A	protein-coding
1267	chr7	157558172	157558197	+	0	NA	intron (NM_130842, intron 11 of 21)	(TCCA)n|Simple_repeat|Simple_repeat	-89093	NR_038966	100506585	Hs.661265	NR_038966	ENSG00000233038	LOC100506585	-	uncharacterized LOC100506585	ncRNA
390	chr15	94594842	94594963	+	0	NA	intron (NR_120320, intron 2 of 8)	(CA)n|Simple_repeat|Simple_repeat	56265	NR_120320	101927112	Hs.134687	NR_120320	ENSG00000259724	LINC01581	-	long intergenic non-protein coding RNA 1581	ncRNA
559	chr17	7079799	7080001	+	0	NA	intron (NM_001671, intron 5 of 8)	(CA)n|Simple_repeat|Simple_repeat	2983	NM_001197216	432	Hs.12056	NM_001671	ENSG00000141505	ASGR1	ASGPR|ASGPR1|CLEC4H1|HL-1	asialoglycoprotein receptor 1	protein-coding
837	chr20	29831614	29833156	+	0	NA	Intergenic	(GAATG)n|Satellite|Satellite	-13082	NM_001037730	245929	Hs.580793	NM_001037730	ENSG00000215547	DEFB115	DEFB-15	defensin beta 115	protein-coding
1484	chrY	13806546	13806597	+	0	NA	Intergenic	(GAATG)n|Satellite|Satellite	726818	NR_033667	352887	Hs.546221	NR_033667	ENSG00000206159	GYG2P1	GYG2P	glycogenin 2 pseudogene 1	pseudo
921	chr22	16851678	16852764	+	0	NA	Intergenic	HSATII|Satellite|Satellite	221479	NM_014406	150160	Hs.128342	NM_014406	ENSG00000198445	CCT8L2	CESK1	chaperonin containing TCP1 subunit 8 like 2	protein-coding
216	chr10	133281965	133282079	+	0	NA	Intergenic	(TGGA)n|Simple_repeat|Simple_repeat	-172038	NM_174937	256536	Hs.126575	NM_174937	ENSG00000176769	TCERG1L	-	transcription elongation regulator 1 like	protein-coding
62	chr1	142542223	142542865	+	0	NA	Intergenic	AluSz6|SINE|Alu	171061	NR_046228	100874392	Hs.648245	NR_046228		ANKRD20A12P	-	ankyrin repeat domain 20 family member A12, pseudogene	pseudo
27	chr1	10867202	10867252	+	0	NA	Intergenic	Intergenic	-10494	NM_017766	54897	Hs.439894	NM_017766	ENSG00000130940	CASZ1	CAS11|CST|SRG|ZNF693|dJ734G22.1	castor zinc finger 1	protein-coding
101	chr10	7420487	7420691	+	0	NA	intron (NM_001018039, intron 2 of 20)	(TGGG)n|Simple_repeat|Simple_repeat	30714	NM_001018039	57713	Hs.407983	NM_001018039	ENSG00000198879	SFMBT2	-	Scm like with four mbt domains 2	protein-coding
142	chr10	42354958	42360664	+	0	NA	Intergenic	(CATTC)n|Satellite|Satellite	505682	NR_024380	441666	Hs.255729	NR_024380	ENSG00000215146	LOC441666	-	zinc finger protein 91 pseudogene	pseudo
1488	chrY	13810605	13811306	+	0	NA	Intergenic	(GAATG)n|Satellite|Satellite	722434	NR_033667	352887	Hs.546221	NR_033667	ENSG00000206159	GYG2P1	GYG2P	glycogenin 2 pseudogene 1	pseudo
1342	chr9	78790116	78790212	+	0	NA	intron (NM_006200, intron 14 of 20)	(GAATG)n|Simple_repeat|Simple_repeat	219280	NM_018339	55312	Hs.37558	NM_018339	ENSG00000135002	RFK	RIFK	riboflavin kinase	protein-coding
1550	chrY	13861473	13861538	+	0	NA	Intergenic	(GAATG)n|Satellite|Satellite	671884	NR_033667	352887	Hs.546221	NR_033667	ENSG00000206159	GYG2P1	GYG2P	glycogenin 2 pseudogene 1	pseudo
100	chr10	7140430	7140601	+	0	NA	Intergenic	(CA)n|Simple_repeat|Simple_repeat	88231	NR_132972	106635547		NR_132972		SNORD129	-	small nucleolar RNA, C/D box 129	snoRNA
1354	chr9	92149973	92150210	+	0	NA	Intergenic	(TG)n|Simple_repeat|Simple_repeat	-55480	NM_001142287	10507	Hs.494406	NM_006378	ENSG00000187764	SEMA4D	C9orf164|CD100|COLL4|M-sema-G|SEMAJ|coll-4	semaphorin 4D	protein-coding
1039	chr4	49140021	49140237	+	0	NA	Intergenic	(CATTC)n|Satellite|Satellite	151470	NM_001286791	80157	Hs.479703	NM_025087	ENSG00000109182	CWH43	CWH43-C|PGAP2IP	cell wall biogenesis 43 C-terminal homolog	protein-coding
1559	chrY	13867785	13868678	+	0	NA	Intergenic	(GAATG)n|Satellite|Satellite	665158	NR_033667	352887	Hs.546221	NR_033667	ENSG00000206159	GYG2P1	GYG2P	glycogenin 2 pseudogene 1	pseudo
660	chr19	27734613	27734794	+	0	NA	Intergenic	ALR/Alpha|Satellite|centr	-549636	NR_110691	101927151	Hs.567934	NR_110687	ENSG00000267575	LOC101927151	-	uncharacterized LOC101927151	ncRNA
83	chr1	229284978	229285285	+	0	NA	Intergenic	Intergenic	25417	NR_039659	100616234		NR_039659	ENSG00000283468	MIR4454	-	microRNA 4454	ncRNA
1196	chr7	51544978	51545156	+	0	NA	Intergenic	(TG)n|Simple_repeat|Simple_repeat	-160509	NM_001287436	23242	Hs.99141	NM_015198	ENSG00000106078	COBL	-	cordon-bleu WH2 repeat protein	protein-coding
1152	chr6	58773875	58773933	+	0	NA	Intergenic	ALR/Alpha|Satellite|centr	-486180	NR_125728	106660612	Hs.561539	NR_125727	ENSG00000215190	LINC00680	-	long intergenic non-protein coding RNA 680	ncRNA
284	chr12	117871199	117871418	+	0	NA	Intergenic	(CA)n|Simple_repeat|Simple_repeat	-71701	NM_001204218	4842	Hs.654410	NM_000620	ENSG00000089250	NOS1	IHPS1|N-NOS|NC-NOS|NOS|bNOS|nNOS	nitric oxide synthase 1	protein-coding
1459	chrY	13676206	13676256	+	0	NA	Intergenic	(GAATG)n|Satellite|Satellite	857158	NR_033667	352887	Hs.546221	NR_033667	ENSG00000206159	GYG2P1	GYG2P	glycogenin 2 pseudogene 1	pseudo
668	chr19	30661817	30662566	+	0	NA	Intergenic	(TG)n|Simple_repeat|Simple_repeat	-201109	NM_001352260	9745	Hs.378901	NM_014717	ENSG00000198597	ZNF536	-	zinc finger protein 536	protein-coding
629	chr18	76209205	76209286	+	0	NA	Intergenic	(CA)n|Simple_repeat|Simple_repeat	-503562	NR_104127	101927715	Hs.385670	NR_104127		LINC01029	-	long intergenic non-protein coding RNA 1029	ncRNA
1248	chr7	135399884	135400261	+	0	NA	intron (NM_012450, intron 2 of 15)	(TG)n|Simple_repeat|Simple_repeat	12880	NM_012450	26266	Hs.490241	NM_012450	ENSG00000164707	SLC13A4	NAS2|SUT-1|SUT1	solute carrier family 13 member 4	protein-coding
1275	chr8	1236802	1236958	+	0	NA	intron (NM_001346810, intron 3 of 14)	intron (NM_001346810, intron 3 of 14)	13943	NR_111948	286083	Hs.382131	NR_033895	ENSG00000275427	LOC286083	-	uncharacterized LOC286083	ncRNA
381	chr15	30465069	30465501	+	0	NA	Intergenic	(TG)n|Simple_repeat|Simple_repeat	-22954	NR_026771	26082	Hs.652128	NR_026771	ENSG00000225930	LINC02249	DKFZP434L187	long intergenic non-protein coding RNA 2249	ncRNA
1094	chr5	1046196	1047047	+	0	NA	Intergenic	(TGAG)n|Simple_repeat|Simple_repeat	16468	NR_039778	100616479		NR_039778	ENSG00000263834	MIR4635	-	microRNA 4635	ncRNA
1052	chr4	49638578	49641488	+	0	NA	Intergenic	(GAATG)n|Satellite|Satellite	651374	NM_001286791	80157	Hs.479703	NM_025087	ENSG00000109182	CWH43	CWH43-C|PGAP2IP	cell wall biogenesis 43 C-terminal homolog	protein-coding
203	chr10	125013905	125013993	+	0	NA	Intergenic	HAL1-2a_MD|LINE|L1	100189	NM_001007793	9184	Hs.418533	NM_004725	ENSG00000154473	BUB3	BUB3L|hBUB3	BUB3, mitotic checkpoint protein	protein-coding
1560	chrY	13869030	13870007	+	0	NA	Intergenic	(GAATG)n|Satellite|Satellite	663871	NR_033667	352887	Hs.546221	NR_033667	ENSG00000206159	GYG2P1	GYG2P	glycogenin 2 pseudogene 1	pseudo
455	chr16	34188615	34189074	+	0	NA	Intergenic	HSATII|Satellite|Satellite	215918	NR_002837	606551	Hs.646441	NR_002837		UBE2MP1	-	ubiquitin conjugating enzyme E2 M pseudogene 1	pseudo
425	chr16	33871905	33872788	+	0	NA	Intergenic	HSATII|Satellite|Satellite	300502	NR_130771	104644205	Hs.742548	NR_130771		ENPP7P13	DUNQU1	ectonucleotide pyrophosphatase/phosphodiesterase 7 pseudogene 13	pseudo
369	chr14	106150141	106150271	+	0	NA	Intergenic	(TG)n|Simple_repeat|Simple_repeat	-11062	NR_046211	2003	Hs.744419	NR_046211		ELK2AP	ELK2|ELK2.1|ELK2P1	ELK2A, member of ETS oncogene family, pseudogene	pseudo
1566	chrY	28788715	28788765	+	0	NA	Intergenic	(GAGTG)n|Simple_repeat|Simple_repeat	914103	NR_001524	114760	Hs.511777	NR_001524	ENSG00000231141	TTTY3	LINC00121|NCRNA00121|TTTY3A|TTY3	testis-specific transcript, Y-linked 3 (non-protein coding)	ncRNA
996	chr4	3579777	3579987	+	0	NA	intron (NR_040045, intron 1 of 2)	(TCCA)n|Simple_repeat|Simple_repeat	1286	NR_040045	285492	Hs.145563	NM_173661		LINC00955	-	long intergenic non-protein coding RNA 955	ncRNA
607	chr18	18514960	18515087	+	0	NA	Intergenic	ALR/Alpha|Satellite|centr	176789	NM_005406	6093	Hs.306307	NM_005406	ENSG00000067900	ROCK1	P160ROCK|ROCK-I	Rho associated coiled-coil containing protein kinase 1	protein-coding
530	chr16	51273600	51273671	+	0	NA	Intergenic	(TGG)n|Simple_repeat|Simple_repeat	-88452	NM_002968	6299	Hs.135787	NM_002968	ENSG00000103449	SALL1	HEL-S-89|HSAL1|Sal-1|TBS|ZNF794	spalt like transcription factor 1	protein-coding
749	chr2	92290981	92291160	+	0	NA	Intergenic	ALR/Alpha|Satellite|centr	161911	NR_027714	440888	Hs.730239	NM_001032412		ACTR3BP2	FKSG73	ACTR3B pseudogene 2	pseudo
1227	chr7	61967450	61967626	+	0	NA	Intergenic	ALR/Alpha|Satellite|centr	796896	NR_003952	643955	Hs.583308	NR_003952	ENSG00000185037	ZNF733P	ZNF733	zinc finger protein 733, pseudogene	pseudo
1116	chr5	33671860	33672342	+	0	NA	intron (NM_001324512, intron 5 of 21)	(CA)n|Simple_repeat|Simple_repeat	220196	NM_001324511	81792	Hs.12680	NM_030955	ENSG00000151388	ADAMTS12	PRO4389	ADAM metallopeptidase with thrombospondin type 1 motif 12	protein-coding
712	chr2	25148819	25148868	+	0	NA	Intergenic	(TG)n|Simple_repeat|Simple_repeat	-5957	NM_004036	109	Hs.467898	NM_004036	ENSG00000138031	ADCY3	AC-III|AC3|BMIQ19	adenylate cyclase 3	protein-coding
951	chr22	49082799	49082925	+	0	NA	intron (NM_001082967, intron 2 of 3)	(TGGA)n|Simple_repeat|Simple_repeat	-93245	NR_039761	100616415		NR_039761	ENSG00000266887	MIR4535	-	microRNA 4535	ncRNA
1387	chr9	124658123	124658135	+	0	NA	intron (NM_001139442, intron 6 of 8)	(TG)n|Simple_repeat|Simple_repeat	153065	NM_138709	153090	Hs.522378	NM_032552	ENSG00000136848	DAB2IP	AF9Q34|AIP-1|AIP1|DIP1/2	DAB2 interacting protein	protein-coding
520	chr16	46447200	46448743	+	0	NA	Intergenic	HSATII|Satellite|Satellite	155038	NR_026556	124149	Hs.97414	NM_001004299		ANKRD26P1	-	ankyrin repeat domain 26 pseudogene 1	pseudo
578	chr17	70184855	70184961	+	0	NA	Intergenic	(TGG)n|Simple_repeat|Simple_repeat	67747	NM_000346	6662	Hs.647409	NM_000346	ENSG00000125398	SOX9	CMD1|CMPD1|SRA1|SRXX2|SRXY10	SRY-box 9	protein-coding
21	chr1	8404783	8404934	+	0	NA	TTS (NM_001080397)	TTS (NM_001080397)	26713	NM_001080397	50651	Hs.463036	NM_001080397	ENSG00000162426	SLC45A1	DNB5|IDDNPF	solute carrier family 45 member 1	protein-coding
1085	chr5	517336	517363	+	0	NA	intron (NM_001284351, intron 1 of 16)	(TCCA)n|Simple_repeat|Simple_repeat	7200	NM_001284351	6550	Hs.658120	NM_004174	ENSG00000066230	SLC9A3	DIAR8|NHE-3|NHE3	solute carrier family 9 member A3	protein-coding
634	chr19	2357563	2357732	+	0	NA	Intergenic	(TCCA)n|Simple_repeat|Simple_repeat	29018	NM_001077238	56928	Hs.744026	NM_152988	ENSG00000005206	SPPL2B	IMP-4|IMP4|PSH4|PSL1	signal peptide peptidase like 2B	protein-coding
1089	chr5	1043356	1043457	+	0	NA	Intergenic	(TGAG)n|Simple_repeat|Simple_repeat	19683	NR_039778	100616479		NR_039778	ENSG00000263834	MIR4635	-	microRNA 4635	ncRNA
871	chr21	36112578	36112736	+	0	NA	Intergenic	(TCCA)n|Simple_repeat|Simple_repeat	-3178	NR_024351	54064	Hs.436868	NR_024351	ENSG00000230978	LINC00160	C21orf52|NCRNA00160	long intergenic non-protein coding RNA 160	ncRNA
590	chr17	78484921	78485467	+	0	NA	Intergenic	Intergenic	-33431	NM_020761	57521	Hs.133044	NM_020761	ENSG00000141564	RPTOR	KOG1|Mip1	regulatory associated protein of MTOR complex 1	protein-coding
309	chr13	24132166	24132368	+	0	NA	Intergenic	(TG)n|Simple_repeat|Simple_repeat	-12242	NM_001204459	55504	Hs.149168	NM_018647	ENSG00000127863	TNFRSF19	TAJ|TAJ-alpha|TRADE|TROY	TNF receptor superfamily member 19	protein-coding
769	chr2	107749978	107750087	+	0	NA	Intergenic	(TG)n|Simple_repeat|Simple_repeat	215949	NR_049853	100847045		NR_049853	ENSG00000283146	MIR548AU	-	microRNA 548au	ncRNA
667	chr19	27740021	27740231	+	0	NA	Intergenic	ALR/Alpha|Satellite|centr	-544213	NR_110691	101927151	Hs.567934	NR_110687	ENSG00000267575	LOC101927151	-	uncharacterized LOC101927151	ncRNA
1514	chrY	13830025	13830308	+	0	NA	Intergenic	(GAATG)n|Satellite|Satellite	703223	NR_033667	352887	Hs.546221	NR_033667	ENSG00000206159	GYG2P1	GYG2P	glycogenin 2 pseudogene 1	pseudo
245	chr11	51579457	51579687	+	0	NA	Intergenic	ALR/Alpha|Satellite|centr	64290	NM_001004703	119749	Hs.553564	NM_001004703	ENSG00000185926	OR4C46	-	olfactory receptor family 4 subfamily C member 46	protein-coding
753	chr2	92306186	92306355	+	0	NA	Intergenic	ALR/Alpha|Satellite|centr	177111	NR_027714	440888	Hs.730239	NM_001032412		ACTR3BP2	FKSG73	ACTR3B pseudogene 2	pseudo
1134	chr5	176256357	176256502	+	0	NA	intron (NM_133369, intron 1 of 14)	(TGGA)n|Simple_repeat|Simple_repeat	18869	NM_133369	90249	Hs.33191	NM_133369	ENSG00000113763	UNC5A	UNC5H1	unc-5 netrin receptor A	protein-coding
1539	chrY	13851032	13851693	+	0	NA	Intergenic	(GAATG)n|Satellite|Satellite	682027	NR_033667	352887	Hs.546221	NR_033667	ENSG00000206159	GYG2P1	GYG2P	glycogenin 2 pseudogene 1	pseudo
1394	chr9	132410175	132410201	+	0	NA	Intergenic	(CA)n|Simple_repeat|Simple_repeat	-5740	NM_017873	140459	Hs.125037	NM_017873	ENSG00000148331	ASB6	-	ankyrin repeat and SOCS box containing 6	protein-coding
1487	chrY	13809508	13810291	+	0	NA	Intergenic	(GAATG)n|Satellite|Satellite	723490	NR_033667	352887	Hs.546221	NR_033667	ENSG00000206159	GYG2P1	GYG2P	glycogenin 2 pseudogene 1	pseudo
1304	chr8	54583501	54583965	+	0	NA	Intergenic	(CA)n|Simple_repeat|Simple_repeat	-147208	NR_149032	100507516	Hs.597483	NR_149032		LOC100507516	-	uncharacterized LOC100507516	ncRNA
1272	chr7	158387927	158387980	+	0	NA	Intergenic	HAL1-2a_MD|LINE|L1	3645	NR_049893	100847032		NR_049893	ENSG00000265598	MIR5707	-	microRNA 5707	ncRNA
1036	chr4	49133517	49133775	+	0	NA	Intergenic	Intergenic	144987	NM_001286791	80157	Hs.479703	NM_025087	ENSG00000109182	CWH43	CWH43-C|PGAP2IP	cell wall biogenesis 43 C-terminal homolog	protein-coding
537	chr16	71418517	71418517	+	0	NA	intron (NM_001740, intron 8 of 10)	(CA)n|Simple_repeat|Simple_repeat	25901	NM_007088	794	Hs.106857	NM_001740	ENSG00000172137	CALB2	CAB29|CAL2|CR	calbindin 2	protein-coding
552	chr16	87536181	87536455	+	0	NA	intron (NR_110943, intron 1 of 3)	(TG)n|Simple_repeat|Simple_repeat	8525	NR_110943	101928737	Hs.579009	NR_110943	ENSG00000260750	LOC101928737	-	uncharacterized LOC101928737	ncRNA
566	chr17	22252062	22252232	+	0	NA	Intergenic	ALR/Alpha|Satellite|centr	229710	NM_001190452	100462977	Hs.740185	NM_001190452	ENSG00000256618	MTRNR2L1	HN1	MT-RNR2 like 1	protein-coding
1076	chr4	180585119	180585272	+	0	NA	Intergenic	(CA)n|Simple_repeat|Simple_repeat	1495107	NR_033918	728081	Hs.535735	NR_033918	ENSG00000248197	LINC00290	NCRNA00290	long intergenic non-protein coding RNA 290	ncRNA
1066	chr4	68265353	68265735	+	0	NA	Intergenic	ALR/Alpha|Satellite|centr	22174	NR_110747	101927237	Hs.435644	NR_110747	ENSG00000250075	LOC101927237	-	uncharacterized LOC101927237	ncRNA
1511	chrY	13827863	13828185	+	0	NA	Intergenic	(GAATG)n|Satellite|Satellite	705365	NR_033667	352887	Hs.546221	NR_033667	ENSG00000206159	GYG2P1	GYG2P	glycogenin 2 pseudogene 1	pseudo
376	chr15	27333059	27333130	+	0	NA	intron (NM_001270873, intron 3 of 5)	(TG)n|Simple_repeat|Simple_repeat	73372	NR_120343	101928869	Hs.585699	NR_120343	ENSG00000228740	GABRG3-AS1	-	GABRG3 antisense RNA 1	ncRNA
221	chr10	134824287	134824479	+	0	NA	Intergenic	(TG)n|Simple_repeat|Simple_repeat	45345	NR_046231	399829	Hs.252872	NR_046231	ENSG00000240707	LINC01168	-	long intergenic non-protein coding RNA 1168	ncRNA
1109	chr5	6447846	6448203	+	0	NA	promoter-TSS (NM_001145161)	promoter-TSS (NM_001145161)	-712	NM_001145161	134111	Hs.126856	NM_001145161	ENSG00000215218	UBE2QL1	-	ubiquitin conjugating enzyme E2 Q family like 1	protein-coding
323	chr13	109945640	109945811	+	0	NA	Intergenic	(CA)n|Simple_repeat|Simple_repeat	-107318	NR_126361	104326054	Hs.569298	NR_126361	ENSG00000229792	LINC00399	TCONS_00021596	long intergenic non-protein coding RNA 399	ncRNA
1294	chr8	38626695	38626862	+	0	NA	intron (NM_001352804, intron 1 of 10)	(TG)n|Simple_repeat|Simple_repeat	12021	NM_001352782	6867	Hs.279245	NM_006283	ENSG00000147526	TACC1	Ga55	transforming acidic coiled-coil containing protein 1	protein-coding
419	chr16	31706020	31706058	+	0	NA	Intergenic	Intergenic	-5895	NR_024034	100132341	Hs.715792	NM_024048	ENSG00000131797	CLUHP3	C16orf67|KIAA0664L3|KIAA0664P3|URLC3	clustered mitochondria homolog pseudogene 3	pseudo
880	chr21	40883046	40883265	+	0	NA	intron (NM_001001713, intron 5 of 6)	(TG)n|Simple_repeat|Simple_repeat	59375	NM_007341	6450	Hs.473847	NM_007341	ENSG00000185437	SH3BGR	21-GARP	SH3 domain binding glutamate rich protein	protein-coding
966	chr22	50777339	50777565	+	0	NA	Intergenic	(TG)n|Simple_repeat|Simple_repeat	-4294	NM_001242898	9701	Hs.449098	NM_014678	ENSG00000100239	PPP6R2	KIAA0685|PP6R2|SAP190|SAPS2	protein phosphatase 6 regulatory subunit 2	protein-coding
299	chr13	19530520	19530938	+	0	NA	Intergenic	(TCCA)n|Simple_repeat|Simple_repeat	51150	NR_104118	100652856	Hs.549878	NR_104118		LINC00408	-	long intergenic non-protein coding RNA 408	ncRNA
1139	chr6	11491720	11492085	+	0	NA	Intergenic	(TG)n|Simple_repeat|Simple_repeat	-46558	NM_001100829	100113407	Hs.146317	NM_001100829	ENSG00000205269	TMEM170B	-	transmembrane protein 170B	protein-coding
94	chr10	2532341	2532560	+	0	NA	intron (NR_136146, intron 1 of 2)	(CA)n|Simple_repeat|Simple_repeat	11204	NR_136146	105376351	Hs.343482	NR_136146		LOC105376351	-	uncharacterized LOC105376351	ncRNA
690	chr2	1658940	1659224	+	0	NA	intron (NM_012293, intron 14 of 22)	(CA)n|Simple_repeat|Simple_repeat	89237	NM_012293	7837	Hs.332197	NM_012293	ENSG00000130508	PXDN	ASGD7|COPOA|D2S448|D2S448E|MG50|PRG2|PXN|VPO	peroxidasin	protein-coding
140	chr10	39143175	39149496	+	0	NA	Intergenic	(GAATG)n|Satellite|Satellite	156608	NR_045000	399746	Hs.742607	NR_045000		ACTR3BP5	FKSG74	ACTR3B pseudogene 5	pseudo
1219	chr7	61793550	61794796	+	0	NA	Intergenic	HSATII|Satellite|Satellite	970261	NR_003952	643955	Hs.583308	NR_003952	ENSG00000185037	ZNF733P	ZNF733	zinc finger protein 733, pseudogene	pseudo
1023	chr4	49105621	49106079	+	0	NA	Intergenic	(CATTC)n|Satellite|Satellite	117191	NM_001286791	80157	Hs.479703	NM_025087	ENSG00000109182	CWH43	CWH43-C|PGAP2IP	cell wall biogenesis 43 C-terminal homolog	protein-coding
1237	chr7	68335230	68335281	+	0	NA	Intergenic	(TGGA)n|Simple_repeat|Simple_repeat	727355	NR_148926	100507468	Hs.362492	NR_108105		LOC100507468	-	uncharacterized LOC100507468	ncRNA
1507	chrY	13826109	13826170	+	0	NA	Intergenic	(GAATG)n|Satellite|Satellite	707250	NR_033667	352887	Hs.546221	NR_033667	ENSG00000206159	GYG2P1	GYG2P	glycogenin 2 pseudogene 1	pseudo
946	chr22	48744806	48745079	+	0	NA	Intergenic	(CA)n|Simple_repeat|Simple_repeat	74766	NR_036172	100422916		NR_036172	ENSG00000266508	MIR3201	-	microRNA 3201	ncRNA
1308	chr8	124672076	124672251	+	0	NA	Intergenic	(TCCA)n|Simple_repeat|Simple_repeat	-6973	NM_001081675	340359	Hs.450252	NM_001081675	ENSG00000175946	KLHL38	C8ORFK36	kelch like family member 38	protein-coding
619	chr18	56449109	56449191	+	0	NA	Intergenic	Intergenic	-31962	NR_146904	105372147	Hs.210837	NR_146904	ENSG00000267593	LINC01926	-	long intergenic non-protein coding RNA 1926	ncRNA
957	chr22	49381006	49381315	+	0	NA	Intergenic	(TG)n|Simple_repeat|Simple_repeat	118578	NR_038944	100128946	Hs.535676	NR_038944	ENSG00000205632	LINC01310	WI2-81516E3.1	long intergenic non-protein coding RNA 1310	ncRNA
983	chr3	141523716	141523930	+	0	NA	intron (NM_139209, intron 2 of 3)	(CA)n|Simple_repeat|Simple_repeat	26780	NM_139209	131890	Hs.680654	NM_139209	ENSG00000114124	GRK7	GPRK7	G protein-coupled receptor kinase 7	protein-coding
1517	chrY	13833301	13833610	+	0	NA	Intergenic	(GAATG)n|Satellite|Satellite	699934	NR_033667	352887	Hs.546221	NR_033667	ENSG00000206159	GYG2P1	GYG2P	glycogenin 2 pseudogene 1	pseudo
488	chr16	46410685	46410753	+	0	NA	Intergenic	HSATII|Satellite|Satellite	192290	NR_026556	124149	Hs.97414	NM_001004299		ANKRD26P1	-	ankyrin repeat domain 26 pseudogene 1	pseudo
1396	chr9	136969375	136969401	+	0	NA	Intergenic	(TCCA)n|Simple_repeat|Simple_repeat	-31822	NM_017588	11091	Hs.397638	NM_017588	ENSG00000196363	WDR5	BIG-3|CFAP89|SWD3	WD repeat domain 5	protein-coding
450	chr16	34182331	34185328	+	0	NA	Intergenic	HSATII|Satellite|Satellite	220933	NR_002837	606551	Hs.646441	NR_002837		UBE2MP1	-	ubiquitin conjugating enzyme E2 M pseudogene 1	pseudo
752	chr2	92305650	92305819	+	0	NA	Intergenic	ALR/Alpha|Satellite|centr	176575	NR_027714	440888	Hs.730239	NM_001032412		ACTR3BP2	FKSG73	ACTR3B pseudogene 2	pseudo
1187	chr7	31117001	31117473	+	0	NA	intron (NM_001118, intron 3 of 15)	(TG)n|Simple_repeat|Simple_repeat	25161	NM_001199636	117	Hs.377783	NM_001118	ENSG00000078549	ADCYAP1R1	PAC1|PAC1R|PACAPR|PACAPRI	ADCYAP receptor type I	protein-coding
252	chr11	70040835	70041293	+	0	NA	Intergenic	(TGGA)n|Simple_repeat|Simple_repeat	-8205	NM_003824	8772	Hs.86131	NM_003824	ENSG00000168040	FADD	GIG3|MORT1	Fas associated via death domain	protein-coding
978	chr3	126873163	126873644	+	0	NA	Intergenic	(TG)n|Simple_repeat|Simple_repeat	-38571	NM_001007534	285311	Hs.591284	NM_001007534	ENSG00000214324	C3orf56	-	chromosome 3 open reading frame 56	protein-coding
111	chr10	38813076	38813991	+	0	NA	Intergenic	(GAATG)n|Satellite|Satellite	96459	NR_024497	399744	Hs.497951	NM_001013665		LINC00999	-	long intergenic non-protein coding RNA 999	ncRNA
564	chr17	21310414	21311173	+	0	NA	intron (NM_001194958, intron 1 of 2)	(TCCA)n|Simple_repeat|Simple_repeat	2345	NM_001194958	100134444	Hs.200629	NM_001194958	ENSG00000260458	KCNJ18	KIR2.6|TTPP2	potassium voltage-gated channel subfamily J member 18	protein-coding
1419	chrY	13140999	13141380	+	0	NA	Intergenic	(CATTC)n|Satellite|Satellite	1392200	NR_033667	352887	Hs.546221	NR_033667	ENSG00000206159	GYG2P1	GYG2P	glycogenin 2 pseudogene 1	pseudo
4	chr1	2968470	2968647	+	0	NA	Intergenic	(TCCA)n|Simple_repeat|Simple_repeat	15731	NR_015440	440556	Hs.531041	NM_198543	ENSG00000177133	LINC00982	-	long intergenic non-protein coding RNA 982	ncRNA
176	chr10	42664839	42667579	+	0	NA	Intergenic	HSATII|Satellite|Satellite	197284	NR_024380	441666	Hs.255729	NR_024380	ENSG00000215146	LOC441666	-	zinc finger protein 91 pseudogene	pseudo
164	chr10	42527380	42527598	+	0	NA	Intergenic	ALR/Alpha|Satellite|centr	336004	NR_024380	441666	Hs.255729	NR_024380	ENSG00000215146	LOC441666	-	zinc finger protein 91 pseudogene	pseudo
1334	chr9	38629020	38629315	+	0	NA	Intergenic	(CA)n|Simple_repeat|Simple_repeat	8082	NR_027294	158228	Hs.632652	NR_027294		FAM201A	C9orf122	family with sequence similarity 201 member A	ncRNA
59	chr1	121484142	121485402	+	0	NA	Intergenic	ALR/Alpha|Satellite|centr	223862	NR_003955	647121	Hs.697682	NR_003955	ENSG00000231752	EMBP1	-	embigin pseudogene 1	pseudo
716	chr2	67899169	67899522	+	0	NA	Intergenic	(CA)n|Simple_repeat|Simple_repeat	153349	NR_110271	101927701	Hs.348697	NR_110271	ENSG00000237013	LINC01812	-	long intergenic non-protein coding RNA 1812	ncRNA
950	chr22	48980687	48981340	+	0	NA	intron (NM_015381, intron 1 of 3)	(CA)n|Simple_repeat|Simple_repeat	8895	NM_015381	25817	Hs.436854	NM_015381	ENSG00000219438	FAM19A5	QLLK5208|TAFA-5|TAFA5|UNQ5208	family with sequence similarity 19 member A5, C-C motif chemokine like	protein-coding
296	chr12	132640359	132641966	+	0	NA	Intergenic	(CA)n|Simple_repeat|Simple_repeat	12190	NM_024078	79050	Hs.558536	NM_024078	ENSG00000184967	NOC4L	NET49|NOC4|UTP19	nucleolar complex associated 4 homolog	protein-coding
701	chr2	10373511	10373864	+	0	NA	Intergenic	(TG)n|Simple_repeat|Simple_repeat	-40890	NR_036222	100422929		NR_036222	ENSG00000265418	MIR4261	-	microRNA 4261	ncRNA
138	chr10	39138511	39138940	+	0	NA	Intergenic	(GAATG)n|Satellite|Satellite	148998	NR_045000	399746	Hs.742607	NR_045000		ACTR3BP5	FKSG74	ACTR3B pseudogene 5	pseudo
1369	chr9	95567135	95567323	+	0	NA	TTS (NR_136301)	TTS (NR_136301)	3140	NR_136301	101929748	Hs.551296	NR_136301		LOC101929748	-	uncharacterized LOC101929748	ncRNA
493	chr16	46413729	46413960	+	0	NA	Intergenic	HSATII|Satellite|Satellite	189165	NR_026556	124149	Hs.97414	NM_001004299		ANKRD26P1	-	ankyrin repeat domain 26 pseudogene 1	pseudo
547	chr16	85605660	85606007	+	0	NA	Intergenic	(CA)n|Simple_repeat|Simple_repeat	-39196	NM_001134473	23199	Hs.461647	NM_014615	ENSG00000131149	GSE1	CRHSP24|KIAA0182	Gse1 coiled-coil protein	protein-coding
215	chr10	132724650	132724719	+	0	NA	Intergenic	(TG)n|Simple_repeat|Simple_repeat	36247	NR_036180	100422867		NR_036180	ENSG00000264803	MIR378C	mir-378c	microRNA 378c	ncRNA
949	chr22	48978136	48979100	+	0	NA	intron (NM_015381, intron 1 of 3)	intron (NM_015381, intron 1 of 3)	6500	NM_015381	25817	Hs.436854	NM_015381	ENSG00000219438	FAM19A5	QLLK5208|TAFA-5|TAFA5|UNQ5208	family with sequence similarity 19 member A5, C-C motif chemokine like	protein-coding
432	chr16	33884461	33884612	+	0	NA	Intergenic	HSATII|Satellite|Satellite	312692	NR_130771	104644205	Hs.742548	NR_130771		ENPP7P13	DUNQU1	ectonucleotide pyrophosphatase/phosphodiesterase 7 pseudogene 13	pseudo
1433	chrY	13642568	13642622	+	0	NA	Intergenic	HSATII|Satellite|Satellite	890794	NR_033667	352887	Hs.546221	NR_033667	ENSG00000206159	GYG2P1	GYG2P	glycogenin 2 pseudogene 1	pseudo
1398	chr9	137231323	137231506	+	0	NA	intron (NM_002957, intron 1 of 9)	intron (NM_002957, intron 1 of 9)	13105	NM_002957	6256	Hs.590886	NM_002957	ENSG00000186350	RXRA	NR2B1	retinoid X receptor alpha	protein-coding
1238	chr7	73012509	73012595	+	0	NA	intron (NM_032951, intron 8 of 16)	(TCCA)n|Simple_repeat|Simple_repeat	-19539	NM_012453	26608	Hs.647044	NM_012453	ENSG00000106638	TBL2	WBSCR13|WS-betaTRP	transducin beta like 2	protein-coding
969	chr3	5280911	5281077	+	0	NA	Intergenic	(CA)n|Simple_repeat|Simple_repeat	10946	NR_039953	100616334		NR_039953	ENSG00000265180	MIR4790	-	microRNA 4790	ncRNA
902	chr21	44579966	44580046	+	0	NA	Intergenic	(CA)n|Simple_repeat|Simple_repeat	-9112	NM_000394	1409	Hs.184085	NM_000394	ENSG00000160202	CRYAA	CRYA1|CTRCT9|HSPB4	crystallin alpha A	protein-coding
1262	chr7	157091718	157091758	+	0	NA	Intergenic	(GTGTG)n|Simple_repeat|Simple_repeat	-37972	NM_005494	10049	Hs.490745	NM_005494	ENSG00000105993	DNAJB6	DJ4|DnaJ|HHDJ1|HSJ-2|HSJ2|LGMD1D|LGMD1E|MRJ|MSJ-1	DnaJ heat shock protein family (Hsp40) member B6	protein-coding
1460	chrY	13676470	13676680	+	0	NA	Intergenic	(GAATG)n|Satellite|Satellite	856814	NR_033667	352887	Hs.546221	NR_033667	ENSG00000206159	GYG2P1	GYG2P	glycogenin 2 pseudogene 1	pseudo
402	chr16	4277340	4277496	+	0	NA	intron (NM_001323667, intron 1 of 6)	(TGGA)n|Simple_repeat|Simple_repeat	14663	NM_001323668	6345	Hs.10041	NM_001098814	ENSG00000185739	SRL	SAR	sarcalumenin	protein-coding
971	chr3	18013708	18013792	+	0	NA	intron (NM_001257177, intron 1 of 4)	(TG)n|Simple_repeat|Simple_repeat	9686	NM_001257177	339862	Hs.652981	NM_001257177		LOC339862	-	uncharacterized LOC339862	protein-coding
1	chr1	724130	727029	+	0	NA	Intergenic	(GAATG)n|Satellite|Satellite	-11511	NR_033908	100288069	Hs.527521	NR_033908		LOC100288069	-	uncharacterized LOC100288069	ncRNA
445	chr16	33953155	33953355	+	0	NA	Intergenic	AluSz|SINE|Alu	381411	NR_130771	104644205	Hs.742548	NR_130771		ENPP7P13	DUNQU1	ectonucleotide pyrophosphatase/phosphodiesterase 7 pseudogene 13	pseudo
1199	chr7	57545919	57549130	+	0	NA	Intergenic	AluJb|SINE|Alu	37641	NM_001159279	441234	Hs.533121	NM_001159279	ENSG00000182111	ZNF716	-	zinc finger protein 716	protein-coding
291	chr12	131894332	131894392	+	0	NA	Intergenic	(TCCA)n|Simple_repeat|Simple_repeat	62347	NR_103736	338797	Hs.592007	NM_001025466		LINC02370	-	long intergenic non-protein coding RNA 2370	ncRNA
1372	chr9	96423909	96424339	+	0	NA	intron (NM_005392, intron 12 of 21)	(TGGA)n|Simple_repeat|Simple_repeat	67001	NR_049853	100847045		NR_049853	ENSG00000283146	MIR548AU	-	microRNA 548au	ncRNA
1194	chr7	48503345	48503454	+	0	NA	intron (NM_152701, intron 43 of 61)	(GAATG)n|Simple_repeat|Simple_repeat	292342	NM_152701	154664	Hs.226568	NM_152701	ENSG00000179869	ABCA13	-	ATP binding cassette subfamily A member 13	protein-coding
1060	chr4	49651579	49653063	+	0	NA	Intergenic	(GAATG)n|Satellite|Satellite	663662	NM_001286791	80157	Hs.479703	NM_025087	ENSG00000109182	CWH43	CWH43-C|PGAP2IP	cell wall biogenesis 43 C-terminal homolog	protein-coding
1290	chr8	29677567	29677799	+	0	NA	intron (NR_125817, intron 2 of 2)	intron (NR_125817, intron 2 of 2)	8337	NR_125817	101929470	Hs.204721	NR_125817	ENSG00000248964	LOC101929470	-	uncharacterized LOC101929470	ncRNA
1230	chr7	61970202	61970528	+	0	NA	Intergenic	ALR/Alpha|Satellite|centr	794069	NR_003952	643955	Hs.583308	NR_003952	ENSG00000185037	ZNF733P	ZNF733	zinc finger protein 733, pseudogene	pseudo
1558	chrY	13866283	13867559	+	0	NA	Intergenic	(GAATG)n|Satellite|Satellite	666468	NR_033667	352887	Hs.546221	NR_033667	ENSG00000206159	GYG2P1	GYG2P	glycogenin 2 pseudogene 1	pseudo
982	chr3	131981953	131982055	+	0	NA	Intergenic	(CA)n|Simple_repeat|Simple_repeat	-54207	NM_001099	55	Hs.433060	NM_001099	ENSG00000014257	ACPP	5'-NT|ACP-3|ACP3	acid phosphatase, prostate	protein-coding
883	chr21	41357561	41357875	+	0	NA	Intergenic	(CA)n|Simple_repeat|Simple_repeat	118371	NM_006198	5121	Hs.80296	NM_006198	ENSG00000183036	PCP4	PEP-19	Purkinje cell protein 4	protein-coding
774	chr2	127801472	127801697	+	0	NA	Intergenic	(CA)n|Simple_repeat|Simple_repeat	38057	NM_001320634	274	Hs.193163	NM_004305	ENSG00000136717	BIN1	AMPH2|AMPHL|CNM2|SH3P9	bridging integrator 1	protein-coding
1478	chrY	13720416	13720470	+	0	NA	Intergenic	(GAATG)n|Satellite|Satellite	812946	NR_033667	352887	Hs.546221	NR_033667	ENSG00000206159	GYG2P1	GYG2P	glycogenin 2 pseudogene 1	pseudo
371	chr14	106200241	106200291	+	0	NA	Intergenic	Intergenic	-61122	NR_046211	2003	Hs.744419	NR_046211		ELK2AP	ELK2|ELK2.1|ELK2P1	ELK2A, member of ETS oncogene family, pseudogene	pseudo
372	chr15	20478684	20478781	+	0	NA	Intergenic	AluSz|SINE|Alu	-9265	NR_038836	646096	Hs.448789	NR_038836	ENSG00000259156	CHEK2P2	-	checkpoint kinase 2 pseudogene 2	pseudo
794	chr2	225784116	225784367	+	0	NA	intron (NM_014689, intron 2 of 55)	(TG)n|Simple_repeat|Simple_repeat	27541	NM_001290263	55619	Hs.46578	NM_014689	ENSG00000135905	DOCK10	DRIP2|Nbla10300|ZIZ3	dedicator of cytokinesis 10	protein-coding
736	chr2	89864860	89876047	+	0	NA	Intergenic	(CATTC)n|Satellite|Satellite	758569	NR_039635	100616399		NR_039635	ENSG00000265510	MIR4436A	mir-4436a	microRNA 4436a	ncRNA
1166	chr6	165339523	165339735	+	0	NA	Intergenic	(CA)n|Simple_repeat|Simple_repeat	-104077	NR_131926	105378111		NR_131926		MEAT6	-	melanoma-associated transcript 6	ncRNA
186	chr10	47639445	47639661	+	0	NA	intron (NR_103827, intron 1 of 4)	(CA)n|Simple_repeat|Simple_repeat	1291	NR_103827	100996567	Hs.546758	NR_103827		ANTXRLP1	-	anthrax toxin receptor-like pseudogene 1	pseudo
852	chr20	59620091	59620449	+	0	NA	Intergenic	(TCCA)n|Simple_repeat|Simple_repeat	-33850	NR_109919	100506470	Hs.125674	NR_109919	ENSG00000229606	LINC01718	-	long intergenic non-protein coding RNA 1718	ncRNA
1432	chrY	13458278	13459709	+	0	NA	Intergenic	(CATTC)n|Satellite|Satellite	1074396	NR_033667	352887	Hs.546221	NR_033667	ENSG00000206159	GYG2P1	GYG2P	glycogenin 2 pseudogene 1	pseudo
60	chr1	142535447	142539849	+	0	NA	Intergenic	(GAATG)n|Satellite|Satellite	175957	NR_046228	100874392	Hs.648245	NR_046228		ANKRD20A12P	-	ankyrin repeat domain 20 family member A12, pseudogene	pseudo
653	chr19	18194787	18194834	+	0	NA	intron (NM_005535, intron 1 of 16)	(TCCA)n|Simple_repeat|Simple_repeat	3003	NM_153701	3594	Hs.567294	NM_005535	ENSG00000096996	IL12RB1	CD212|IL-12R-BETA1|IL12RB|IMD30	interleukin 12 receptor subunit beta 1	protein-coding
184	chr10	47022926	47023379	+	0	NA	Intergenic	(TG)n|Simple_repeat|Simple_repeat	29606	NM_014696	9721	Hs.523375	NM_014696	ENSG00000204175	GPRIN2	GRIN2|KIAA0514	G protein regulated inducer of neurite outgrowth 2	protein-coding
511	chr16	46434768	46434936	+	0	NA	Intergenic	HSATII|Satellite|Satellite	168157	NR_026556	124149	Hs.97414	NM_001004299		ANKRD26P1	-	ankyrin repeat domain 26 pseudogene 1	pseudo
1480	chrY	13802237	13802414	+	0	NA	Intergenic	Intergenic	731064	NR_033667	352887	Hs.546221	NR_033667	ENSG00000206159	GYG2P1	GYG2P	glycogenin 2 pseudogene 1	pseudo
496	chr16	46417653	46417753	+	0	NA	Intergenic	Intergenic	185306	NR_026556	124149	Hs.97414	NM_001004299		ANKRD26P1	-	ankyrin repeat domain 26 pseudogene 1	pseudo
625	chr18	60867167	60867244	+	0	NA	intron (NM_000633, intron 2 of 2)	intron (NM_000633, intron 2 of 2)	119408	NM_000657	596	Hs.150749	NM_000633	ENSG00000171791	BCL2	Bcl-2|PPP1R50	BCL2, apoptosis regulator	protein-coding
257	chr11	112125208	112125231	+	0	NA	intron (NM_001145024, intron 2 of 3)	(TG)n|Simple_repeat|Simple_repeat	-5769	NR_133566	100132686	Hs.650455	NR_133566	ENSG00000268472	LOC100132686	-	uncharacterized LOC100132686	ncRNA
9	chr1	3785173	3785236	+	0	NA	intron (NM_001282669, intron 4 of 6)	(CACAC)n|Simple_repeat|Simple_repeat	11373	NR_135152	1677	Hs.133089	NM_004402	ENSG00000169598	DFFB	CAD|CPAN|DFF-40|DFF2|DFF40	DNA fragmentation factor subunit beta	protein-coding
313	chr13	30066107	30066295	+	0	NA	intron (NM_001033602, intron 9 of 13)	(TG)n|Simple_repeat|Simple_repeat	-4314	NR_046378	100874107	Hs.577987	NR_046378		MTUS2-AS1	-	MTUS2 antisense RNA 1	ncRNA
228	chr11	1915067	1915179	+	0	NA	Intergenic	(TGGA)n|Simple_repeat|Simple_repeat	-2866	NR_120534	101927624	Hs.523404	NR_120534		LINC01150	2G7|TCONS_00019134	long intergenic non-protein coding RNA 1150	ncRNA
730	chr2	89855365	89855970	+	0	NA	Intergenic	(CATTC)n|Satellite|Satellite	743783	NR_039635	100616399		NR_039635	ENSG00000265510	MIR4436A	mir-4436a	microRNA 4436a	ncRNA
279	chr12	110247133	110247199	+	0	NA	intron (NM_147204, intron 1 of 13)	(TCCA)n|Simple_repeat|Simple_repeat	5435	NM_001177431	59341	Hs.506713	NM_021625	ENSG00000111199	TRPV4	BCYM3|CMT2C|HMSN2C|OTRPC4|SMAL|SPSMA|SSQTL1|TRP12|VRL2|VROAC	transient receptor potential cation channel subfamily V member 4	protein-coding
170	chr10	42596800	42597445	+	0	NA	Intergenic	HSATII|Satellite|Satellite	266371	NR_024380	441666	Hs.255729	NR_024380	ENSG00000215146	LOC441666	-	zinc finger protein 91 pseudogene	pseudo
582	chr17	72461707	72462109	+	0	NA	promoter-TSS (NM_007261)	promoter-TSS (NM_007261)	-604	NM_001330456	11314	Hs.9688	NM_007261	ENSG00000167851	CD300A	CLM-8|CMRF-35-H9|CMRF-35H|CMRF35-H|CMRF35-H9|CMRF35H|CMRF35H9|IGSF12|IRC1|IRC1/IRC2|IRC2|IRp60	CD300a molecule	protein-coding
1016	chr4	8235990	8236023	+	0	NA	intron (NR_134639, intron 12 of 14)	(TCCA)n|Simple_repeat|Simple_repeat	35035	NM_001318480	54436	Hs.479116	NM_018986	ENSG00000125089	SH3TC1	-	SH3 domain and tetratricopeptide repeats 1	protein-coding
1181	chr7	4164579	4164696	+	0	NA	intron (NM_152744, intron 25 of 44)	(TGGA)n|Simple_repeat|Simple_repeat	-4680	NM_001079653	221935	Hs.653013	NM_152744	ENSG00000146555	SDK1	-	sidekick cell adhesion molecule 1	protein-coding
844	chr20	48165125	48165132	+	0	NA	intron (NM_000961, intron 2 of 9)	(TGGA)n|Simple_repeat|Simple_repeat	19579	NM_000961	5740	Hs.302085	NM_000961	ENSG00000124212	PTGIS	CYP8|CYP8A1|PGIS|PTGI	prostaglandin I2 synthase	protein-coding
1397	chr9	137170939	137171557	+	0	NA	Intergenic	(CA)n|Simple_repeat|Simple_repeat	15995	NR_146518	105376310	Hs.573484	NR_146518	ENSG00000223729	LINC02247	-	long intergenic non-protein coding RNA 2247	ncRNA
643	chr19	5525431	5525433	+	0	NA	Intergenic	(TCCA)n|Simple_repeat|Simple_repeat	42613	NR_027064	257000	Hs.515575	NM_153375	ENSG00000223573	TINCR	LINC00036|NCRNA00036|PLAC2|onco-lncRNA-16	TINCR ubiquitin domain containing	ncRNA
1364	chr9	94457821	94457913	+	0	NA	Intergenic	(TG)n|Simple_repeat|Simple_repeat	-59240	NR_037489	100500902		NR_037489	ENSG00000283351	MIR3910-2	mir-3910-2	microRNA 3910-2	ncRNA
389	chr15	89444412	89444422	+	0	NA	intron (NM_001310321, intron 6 of 7)	(CA)n|Simple_repeat|Simple_repeat	-5560	NM_178232	145864	Hs.447530	NM_178232	ENSG00000140511	HAPLN3	EXLD1|HsT19883	hyaluronan and proteoglycan link protein 3	protein-coding
935	chr22	43491709	43491879	+	0	NA	Intergenic	(TG)n|Simple_repeat|Simple_repeat	-6360	NM_012263	25809	Hs.660298	NM_012263	ENSG00000100271	TTLL1	C22orf7|HS323M22B	tubulin tyrosine ligase like 1	protein-coding
1348	chr9	91286776	91286852	+	0	NA	Intergenic	(TG)n|Simple_repeat|Simple_repeat	74006	NR_036252	100423015		NR_036252	ENSG00000265873	MIR4289	-	microRNA 4289	ncRNA
562	chr17	11206604	11206616	+	0	NA	intron (NM_001173461, intron 2 of 3)	(TG)n|Simple_repeat|Simple_repeat	61870	NM_207386	388336	Hs.592124	NM_175903	ENSG00000188803	SHISA6	-	shisa family member 6	protein-coding
1323	chr8	140502687	140502826	+	0	NA	Intergenic	(TG)n|Simple_repeat|Simple_repeat	212543	NR_104210	51305	Hs.493037	NM_001282534	ENSG00000169427	KCNK9	K2p9.1|KT3.2|TASK-3|TASK3	potassium two pore domain channel subfamily K member 9	protein-coding
669	chr19	30953514	30953728	+	0	NA	intron (NM_001352260, intron 2 of 5)	intron (NM_001352260, intron 2 of 5)	90321	NM_014717	9745	Hs.378901	NM_014717	ENSG00000198597	ZNF536	-	zinc finger protein 536	protein-coding
232	chr11	2209070	2209238	+	0	NA	Intergenic	(CA)n|Simple_repeat|Simple_repeat	14861	NR_039834	100616126		NR_039834	ENSG00000265258	MIR4686	-	microRNA 4686	ncRNA
1095	chr5	1047277	1047587	+	0	NA	Intergenic	(TGAG)n|Simple_repeat|Simple_repeat	15657	NR_039778	100616479		NR_039778	ENSG00000263834	MIR4635	-	microRNA 4635	ncRNA
648	chr19	14286458	14286489	+	0	NA	intron (NM_001008701, intron 3 of 23)	(CA)n|Simple_repeat|Simple_repeat	30524	NM_001008701	22859	Hs.94229	NM_014921	ENSG00000072071	ADGRL1	CIRL1|CL1|LEC2|LPHN1	adhesion G protein-coupled receptor L1	protein-coding
1071	chr4	140855178	140855343	+	0	NA	intron (NM_018717, intron 1 of 5)	(TG)n|Simple_repeat|Simple_repeat	-193909	NR_147610	101927516	Hs.662570	NR_147610		LOC101927516	-	uncharacterized LOC101927516	ncRNA
1473	chrY	13704303	13704383	+	0	NA	Intergenic	(GAATG)n|Satellite|Satellite	829046	NR_033667	352887	Hs.546221	NR_033667	ENSG00000206159	GYG2P1	GYG2P	glycogenin 2 pseudogene 1	pseudo
355	chr14	98362017	98362096	+	0	NA	Intergenic	(CA)n|Simple_repeat|Simple_repeat	82405	NR_152746	388011	Hs.651477	NR_015430	ENSG00000246223	LINC01550	C14orf64	long intergenic non-protein coding RNA 1550	ncRNA
1031	chr4	49116511	49117950	+	0	NA	Intergenic	(CATTC)n|Satellite|Satellite	128571	NM_001286791	80157	Hs.479703	NM_025087	ENSG00000109182	CWH43	CWH43-C|PGAP2IP	cell wall biogenesis 43 C-terminal homolog	protein-coding
264	chr11	134609755	134610009	+	0	NA	intron (NR_147836, intron 1 of 1)	(TG)n|Simple_repeat|Simple_repeat	4043	NR_147836	729305	Hs.148365	NR_147836	ENSG00000251226	LOC729305	-	uncharacterized LOC729305	ncRNA
842	chr20	44846320	44846492	+	0	NA	intron (NM_021248, intron 4 of 11)	(CA)n|Simple_repeat|Simple_repeat	90731	NM_021248	64405	Hs.472861	NM_021248	ENSG00000149654	CDH22	C20orf25|dJ998H6.1	cadherin 22	protein-coding
199	chr10	119941168	119941244	+	0	NA	intron (NR_026940, intron 3 of 3)	(GAATG)n|Simple_repeat|Simple_repeat	-134811	NM_001330167	22841	Hs.173656	NM_014904	ENSG00000107560	RAB11FIP2	Rab11-FIP2|nRip11	RAB11 family interacting protein 2	protein-coding
1325	chr8	141130745	141130900	+	0	NA	intron (NM_001321646, intron 16 of 21)	(TCCA)n|Simple_repeat|Simple_repeat	-20188	NR_144431	359809	Hs.26814	NR_144431	ENSG00000282164	PEG13	-	paternally expressed 13	ncRNA
1191	chr7	47513678	47514168	+	0	NA	intron (NM_022748, intron 4 of 30)	intron (NM_022748, intron 4 of 30)	-9522	NR_145813	109623468		NR_145813		SNORD151	-	small nucleolar RNA, C/D box 151	snoRNA
783	chr2	133024098	133024266	+	0	NA	Intergenic	GA-rich|Low_complexity|Low_complexity	-8640	NR_152415	554226	Hs.380689	NM_001358416	ENSG00000163046	ANKRD30BL	ANKRD30BP3|NCRNA00164	ankyrin repeat domain 30B like	protein-coding
1013	chr4	7726494	7726712	+	0	NA	intron (NM_020777, intron 19 of 26)	HAL1-2a_MD|LINE|L1	-29214	NR_026892	84740	Hs.663029	NM_032654	ENSG00000272620	AFAP1-AS1	AFAP1-AS|AFAP1AS	AFAP1 antisense RNA 1	ncRNA
1426	chrY	13447090	13451821	+	0	NA	Intergenic	AluJb|SINE|Alu	1083934	NR_033667	352887	Hs.546221	NR_033667	ENSG00000206159	GYG2P1	GYG2P	glycogenin 2 pseudogene 1	pseudo
1344	chr9	86821167	86821190	+	0	NA	Intergenic	(TG)n|Simple_repeat|Simple_repeat	134516	NR_037638	64078	Hs.535966	NM_022127	ENSG00000197506	SLC28A3	CNT3	solute carrier family 28 member 3	protein-coding
1132	chr5	174847536	174847646	+	0	NA	Intergenic	(TCCA)n|Simple_repeat|Simple_repeat	23630	NM_000794	1812	Hs.2624	NM_000794	ENSG00000184845	DRD1	DADR|DRD1A	dopamine receptor D1	protein-coding
567	chr17	22261558	22261626	+	0	NA	Intergenic	ALR/Alpha|Satellite|centr	239155	NM_001190452	100462977	Hs.740185	NM_001190452	ENSG00000256618	MTRNR2L1	HN1	MT-RNR2 like 1	protein-coding
941	chr22	45687158	45687849	+	0	NA	intron (NM_006953, intron 4 of 5)	(TG)n|Simple_repeat|Simple_repeat	6635	NM_001167574	7380	Hs.632787	NM_006953	ENSG00000100373	UPK3A	UP3A|UPIII|UPIIIA|UPK3	uroplakin 3A	protein-coding
1171	chr6	168829727	168829787	+	0	NA	Intergenic	(TG)n|Simple_repeat|Simple_repeat	-12074	NM_001166412	64094	Hs.487200	NM_022138	ENSG00000112562	SMOC2	DTDP1|MST117|MSTP117|MSTP140|SMAP2|bA270C4A.1|bA37D8.1|dJ421D16.1	SPARC related modular calcium binding 2	protein-coding
586	chr17	75466001	75466511	+	0	NA	intron (NM_001293698, intron 1 of 9)	(TCCA)n|Simple_repeat|Simple_repeat	-5069	NM_001113495	10801	Hs.440932	NM_006640	ENSG00000184640	2009-09-01	AF17q25|MSF|MSF1|NAPB|PNUTL4|SINT1|SeptD1	septin 9	protein-coding
56	chr1	121357975	121358052	+	0	NA	Intergenic	ALR/Alpha|Satellite|centr	97103	NR_003955	647121	Hs.697682	NR_003955	ENSG00000231752	EMBP1	-	embigin pseudogene 1	pseudo
96	chr10	3142131	3142165	+	0	NA	intron (NM_002627, intron 3 of 21)	(TG)n|Simple_repeat|Simple_repeat	-4653	NM_001323070	5214	Hs.26010	NM_002627	ENSG00000067057	PFKP	ATP-PFK|PFK-C|PFK-P|PFKF	phosphofructokinase, platelet	protein-coding
944	chr22	48451267	48451592	+	0	NA	Intergenic	(TG)n|Simple_repeat|Simple_repeat	-218747	NR_036172	100422916		NR_036172	ENSG00000266508	MIR3201	-	microRNA 3201	ncRNA
293	chr12	132073012	132073219	+	0	NA	Intergenic	(GAATG)n|Simple_repeat|Simple_repeat	59551	NR_146868	105370085	Hs.739274	NR_146868		LINC02414	-	long intergenic non-protein coding RNA 2414	ncRNA
1165	chr6	164086479	164086804	+	0	NA	intron (NR_134620, intron 1 of 1)	PRIMA4-int|LTR|ERV1	5875	NR_134620	102724152	Hs.738183	NR_134620		LOC102724152	-	uncharacterized LOC102724152	ncRNA
1168	chr6	167583205	167583254	+	0	NA	promoter-TSS (NM_001145121)	promoter-TSS (NM_001145121)	239	NR_134592	105378123	Hs.119929	NR_134592		LOC105378123	-	uncharacterized LOC105378123	ncRNA
767	chr2	106306016	106306120	+	0	NA	Intergenic	(TG)n|Simple_repeat|Simple_repeat	-55452	NM_003581	8440	Hs.529244	NM_003581	ENSG00000071051	NCK2	GRB4|NCKbeta	NCK adaptor protein 2	protein-coding
1500	chrY	13820684	13820912	+	0	NA	Intergenic	(GAATG)n|Satellite|Satellite	712591	NR_033667	352887	Hs.546221	NR_033667	ENSG00000206159	GYG2P1	GYG2P	glycogenin 2 pseudogene 1	pseudo
266	chr11	134795402	134795515	+	0	NA	Intergenic	(TG)n|Simple_repeat|Simple_repeat	-59788	NR_135050	100507548	Hs.639995	NR_135050		LOC100507548	-	uncharacterized LOC100507548	ncRNA
1041	chr4	49143776	49144211	+	0	NA	Intergenic	(CATTC)n|Satellite|Satellite	155334	NM_001286791	80157	Hs.479703	NM_025087	ENSG00000109182	CWH43	CWH43-C|PGAP2IP	cell wall biogenesis 43 C-terminal homolog	protein-coding
637	chr19	4035797	4035851	+	0	NA	intron (NM_015897, intron 9 of 10)	(CA)n|Simple_repeat|Simple_repeat	28228	NM_015897	51588	Hs.105779	NM_015897	ENSG00000105229	PIAS4	PIAS-gamma|PIASY|Piasg|ZMIZ6	protein inhibitor of activated STAT 4	protein-coding
1082	chr4	189152687	189152834	+	0	NA	Intergenic	(CA)n|Simple_repeat|Simple_repeat	92165	NM_178556	339976	Hs.348618	NM_178556	ENSG00000184108	TRIML1	RNF209	tripartite motif family like 1	protein-coding
1534	chrY	13846078	13846684	+	0	NA	Intergenic	(GAATG)n|Satellite|Satellite	687008	NR_033667	352887	Hs.546221	NR_033667	ENSG00000206159	GYG2P1	GYG2P	glycogenin 2 pseudogene 1	pseudo
339	chr14	66285375	66285925	+	0	NA	Intergenic	Intergenic	347830	NR_030355	693210		NR_030355	ENSG00000207781	MIR625	MIRN625|hsa-mir-625	microRNA 625	ncRNA
589	chr17	76635389	76635500	+	0	NA	Intergenic	(TG)n|Simple_repeat|Simple_repeat	-7305	NR_110848	101928710	Hs.464224	NR_110848	ENSG00000267123	LINC02081	XLOC_012582	long intergenic non-protein coding RNA 2081	ncRNA
49	chr1	64814907	64815312	+	0	NA	Intergenic	(TG)n|Simple_repeat|Simple_repeat	-121367	NM_020925	57685	Hs.443891	NM_020925	ENSG00000158966	CACHD1	-	cache domain containing 1	protein-coding
1001	chr4	5641825	5641954	+	0	NA	intron (NM_147127, intron 10 of 21)	(TGGA)n|Simple_repeat|Simple_repeat	68405	NM_147127	132884	Hs.87306	NM_147127	ENSG00000173040	EVC2	LBN|WAD	EvC ciliary complex subunit 2	protein-coding
894	chr21	43603589	43603774	+	0	NA	Intergenic	Intergenic	-16118	NM_207627	9619	Hs.124649	NM_004915	ENSG00000160179	ABCG1	ABC8|WHITE1	ATP binding cassette subfamily G member 1	protein-coding
11	chr1	4363148	4363375	+	0	NA	Intergenic	(CACTC)n|Simple_repeat|Simple_repeat	-108850	NR_027088	284661	Hs.278112	NR_027088	ENSG00000235054	LINC01777	-	long intergenic non-protein coding RNA 1777	ncRNA
970	chr3	13724645	13724679	+	0	NA	intron (NR_027103, intron 1 of 5)	(CA)n|Simple_repeat|Simple_repeat	32441	NR_027103	285375	Hs.319969	NR_027103	ENSG00000224514	LINC00620	-	long intergenic non-protein coding RNA 620	ncRNA
1026	chr4	49109220	49110864	+	0	NA	Intergenic	(CATTC)n|Satellite|Satellite	121383	NM_001286791	80157	Hs.479703	NM_025087	ENSG00000109182	CWH43	CWH43-C|PGAP2IP	cell wall biogenesis 43 C-terminal homolog	protein-coding
1462	chrY	13677775	13677982	+	0	NA	Intergenic	(GAATG)n|Satellite|Satellite	855511	NR_033667	352887	Hs.546221	NR_033667	ENSG00000206159	GYG2P1	GYG2P	glycogenin 2 pseudogene 1	pseudo
618	chr18	56179975	56180000	+	0	NA	intron (NM_052947, intron 10 of 12)	(TG)n|Simple_repeat|Simple_repeat	-61603	NR_039899	100616357		NR_039899	ENSG00000207778	MIR3591	-	microRNA 3591	ncRNA
205	chr10	125730607	125730784	+	0	NA	Intergenic	(CA)n|Simple_repeat|Simple_repeat	-79195	NM_198148	119587	Hs.656887	NM_198148	ENSG00000121898	CPXM2	CPX2|UNQ676	carboxypeptidase X, M14 family member 2	protein-coding
1059	chr4	49649844	49651465	+	0	NA	Intergenic	(GAATG)n|Satellite|Satellite	661995	NM_001286791	80157	Hs.479703	NM_025087	ENSG00000109182	CWH43	CWH43-C|PGAP2IP	cell wall biogenesis 43 C-terminal homolog	protein-coding
167	chr10	42530502	42530750	+	0	NA	Intergenic	ALR/Alpha|Satellite|centr	332867	NR_024380	441666	Hs.255729	NR_024380	ENSG00000215146	LOC441666	-	zinc finger protein 91 pseudogene	pseudo
1158	chr6	158051577	158051972	+	0	NA	intron (NM_153746, intron 4 of 8)	(CA)n|Simple_repeat|Simple_repeat	101610	NR_037463	100500899		NR_037463	ENSG00000266617	MIR3692	-	microRNA 3692	ncRNA
1030	chr4	49115273	49116298	+	0	NA	Intergenic	(CATTC)n|Satellite|Satellite	127126	NM_001286791	80157	Hs.479703	NM_025087	ENSG00000109182	CWH43	CWH43-C|PGAP2IP	cell wall biogenesis 43 C-terminal homolog	protein-coding
1156	chr6	119159540	119159591	+	0	NA	intron (NM_017696, intron 7 of 11)	AluY|SINE|Alu	-55676	NM_014034	25842	Hs.292316	NM_014034	ENSG00000111875	ASF1A	CGI-98|CIA|HSPC146	anti-silencing function 1A histone chaperone	protein-coding
148	chr10	42385044	42385628	+	0	NA	Intergenic	HSATII|Satellite|Satellite	478157	NR_024380	441666	Hs.255729	NR_024380	ENSG00000215146	LOC441666	-	zinc finger protein 91 pseudogene	pseudo
508	chr16	46431712	46432106	+	0	NA	Intergenic	HSATII|Satellite|Satellite	171100	NR_026556	124149	Hs.97414	NM_001004299		ANKRD26P1	-	ankyrin repeat domain 26 pseudogene 1	pseudo
570	chr17	36193993	36194050	+	0	NA	Intergenic	(CA)n|Simple_repeat|Simple_repeat	50342	NR_024178	284100	Hs.434159	NM_001129906	ENSG00000276715	YWHAEP7	-	tyrosine 3-monooxygenase/tryptophan 5-monooxygenase activation protein epsilon pseudogene 7	pseudo
1185	chr7	27407598	27408109	+	0	NA	Intergenic	(CA)n|Simple_repeat|Simple_repeat	-121005	NR_120507	101410536	Hs.687800	NR_120507	ENSG00000253405	EVX1-AS	EVX1-AS1	EVX1 antisense RNA	ncRNA
825	chr20	26318453	26318591	+	0	NA	Intergenic	ALR/Alpha|Satellite|centr	-128653	NR_040095	284801	Hs.370699	NR_040095	ENSG00000227195	MIR663AHG	-	MIR663A host gene	ncRNA
927	chr22	24296614	24296774	+	0	NA	Intergenic	(CA)n|Simple_repeat|Simple_repeat	6674	NM_001080843	653689	Hs.654462	NM_001080843	ENSG00000133433	GSTT2B	GSTT2P	glutathione S-transferase theta 2B (gene/pseudogene)	protein-coding
838	chr20	31612982	31613395	+	0	NA	Intergenic	(TCCA)n|Simple_repeat|Simple_repeat	-6266	NM_174897	128859	Hs.375090	NM_174897	ENSG00000167104	BPIFB6	BPIL3|LPLUNC6	BPI fold containing family B member 6	protein-coding
1277	chr8	3063913	3064162	+	0	NA	intron (NM_033225, intron 30 of 69)	(TG)n|Simple_repeat|Simple_repeat	-478046	NR_125425	101927815	Hs.571467	NR_125423	ENSG00000254319	LOC101927815	-	uncharacterized LOC101927815	ncRNA
136	chr10	39135173	39137636	+	0	NA	Intergenic	(GAATG)n|Satellite|Satellite	146677	NR_045000	399746	Hs.742607	NR_045000		ACTR3BP5	FKSG74	ACTR3B pseudogene 5	pseudo
961	chr22	49870870	49870964	+	0	NA	intron (NR_110523, intron 1 of 4)	(TGGA)n|Simple_repeat|Simple_repeat	66197	NR_037440	100500882		NR_037440	ENSG00000264139	MIR3667	-	microRNA 3667	ncRNA
603	chr18	18511376	18511715	+	0	NA	Intergenic	ALR/Alpha|Satellite|centr	180267	NM_005406	6093	Hs.306307	NM_005406	ENSG00000067900	ROCK1	P160ROCK|ROCK-I	Rho associated coiled-coil containing protein kinase 1	protein-coding
550	chr16	87255252	87255479	+	0	NA	intron (NR_110939, intron 2 of 2)	(CACCAT)n|Simple_repeat|Simple_repeat	9644	NR_110939	101928708	Hs.585717	NR_110939	ENSG00000261095	LOC101928708	-	uncharacterized LOC101928708	ncRNA
1253	chr7	149701039	149701309	+	0	NA	intron (NM_001351028, intron 6 of 9)	(GTGTG)n|Simple_repeat|Simple_repeat	-37270	NR_148939	100134040	Hs.552781	NR_148939		LOC100134040	-	uncharacterized LOC100134040	ncRNA
1206	chr7	61079161	61079316	+	0	NA	Intergenic	ALR/Alpha|Satellite|centr	1685196	NR_003952	643955	Hs.583308	NR_003952	ENSG00000185037	ZNF733P	ZNF733	zinc finger protein 733, pseudogene	pseudo
973	chr3	64194859	64194863	+	0	NA	intron (NM_198859, intron 1 of 7)	(TCCA)n|Simple_repeat|Simple_repeat	16270	NM_198859	166336	Hs.148105	NM_198859	ENSG00000163637	PRICKLE2	EPM5	prickle planar cell polarity protein 2	protein-coding
686	chr2	1150720	1150800	+	0	NA	intron (NM_018968, intron 6 of 16)	(CA)n|Simple_repeat|Simple_repeat	-203682	NR_136151	101060391	Hs.120377	NR_136151		LOC101060391	-	uncharacterized LOC101060391	ncRNA
365	chr14	106029796	106029865	+	0	NA	Intergenic	(TG)n|Simple_repeat|Simple_repeat	31638	NR_135205	105370697	Hs.148580	NR_135205		LOC105370697	-	uncharacterized LOC105370697	ncRNA
416	chr16	28100578	28100971	+	0	NA	Intergenic	(CA)n|Simple_repeat|Simple_repeat	-25944	NM_001323901	146395	Hs.91910	NM_144675	ENSG00000169181	GSG1L	PRO19651	GSG1 like	protein-coding
1475	chrY	13706044	13706101	+	0	NA	Intergenic	(GAATG)n|Satellite|Satellite	827317	NR_033667	352887	Hs.546221	NR_033667	ENSG00000206159	GYG2P1	GYG2P	glycogenin 2 pseudogene 1	pseudo
1533	chrY	13845211	13845650	+	0	NA	Intergenic	(GAATG)n|Satellite|Satellite	687959	NR_033667	352887	Hs.546221	NR_033667	ENSG00000206159	GYG2P1	GYG2P	glycogenin 2 pseudogene 1	pseudo
1210	chr7	61742234	61746293	+	0	NA	Intergenic	Intergenic	1020171	NR_003952	643955	Hs.583308	NR_003952	ENSG00000185037	ZNF733P	ZNF733	zinc finger protein 733, pseudogene	pseudo
81	chr1	228498055	228498212	+	0	NA	intron (NM_052843, intron 49 of 80)	(TCCA)n|Simple_repeat|Simple_repeat	86677	NR_106800	102465444		NR_106800	ENSG00000284311	MIR6742	hsa-mir-6742	microRNA 6742	ncRNA
209	chr10	129858188	129858484	+	0	NA	intron (NR_136149, intron 2 of 3)	(CA)n|Simple_repeat|Simple_repeat	2353	NR_136150	105378553		NR_136149		AS-PTPRE	-	lncRNA antisense to PTPRE protein-coding gene	ncRNA
1356	chr9	92521928	92522114	+	0	NA	Intergenic	(TG)n|Simple_repeat|Simple_repeat	-209677	NR_109791	101927847	Hs.584312	NR_109791		LOC101927847	-	uncharacterized LOC101927847	ncRNA
986	chr3	195892242	195892412	+	0	NA	Intergenic	Intergenic	22820	NR_034088	401109	Hs.280133	NM_001001699	ENSG00000224652	LINC00885	-	long intergenic non-protein coding RNA 885	ncRNA
392	chr15	98544743	98545115	+	0	NA	Intergenic	Intergenic	-1339	NR_146564	105371008		NR_146563		LINC02251	-	long intergenic non-protein coding RNA 2251	ncRNA
151	chr10	42388555	42389587	+	0	NA	Intergenic	HSATII|Satellite|Satellite	474422	NR_024380	441666	Hs.255729	NR_024380	ENSG00000215146	LOC441666	-	zinc finger protein 91 pseudogene	pseudo
181	chr10	44192057	44192246	+	0	NA	Intergenic	(TG)n|Simple_repeat|Simple_repeat	-47825	NM_001324167	7580	Hs.522885	NM_006973	ENSG00000169740	ZNF32	KOX30	zinc finger protein 32	protein-coding
636	chr19	3475801	3475913	+	0	NA	intron (NM_001136503, intron 3 of 3)	(TGGA)n|Simple_repeat|Simple_repeat	4683	NM_001136503	284422	Hs.130714	NM_001136503	ENSG00000095932	SMIM24	C19orf77|HSPC323|MARDI	small integral membrane protein 24	protein-coding
991	chr4	1498775	1498800	+	0	NA	Intergenic	(TGGA)n|Simple_repeat|Simple_repeat	-98557	NM_001290079	54729	Hs.526396	NM_001290079	ENSG00000235608	NKX1-1	HSPX153|NKX-1.1|SAX2	NK1 homeobox 1	protein-coding
69	chr1	201226920	201227089	+	0	NA	Intergenic	(GAATG)n|Satellite|Satellite	-25576	NM_000299	5317	Hs.497350	NM_000299	ENSG00000081277	PKP1	B6P	plakophilin 1	protein-coding
395	chr15	101326416	101326571	+	0	NA	Intergenic	(TG)n|Simple_repeat|Simple_repeat	-93404	NM_000693	220	Hs.459538	NM_000693	ENSG00000184254	ALDH1A3	ALDH1A6|ALDH6|MCOP8|RALDH3	aldehyde dehydrogenase 1 family member A3	protein-coding
1246	chr7	129792255	129792613	+	0	NA	Intergenic	(CA)n|Simple_repeat|Simple_repeat	10863	NR_149033	100128325	Hs.105944	NR_149033	ENSG00000229196	LOC100128325	-	uncharacterized LOC100128325	ncRNA
1049	chr4	49634253	49635094	+	0	NA	Intergenic	(GAATG)n|Satellite|Satellite	646014	NM_001286791	80157	Hs.479703	NM_025087	ENSG00000109182	CWH43	CWH43-C|PGAP2IP	cell wall biogenesis 43 C-terminal homolog	protein-coding
1142	chr6	34040295	34040452	+	0	NA	intron (NM_001282847, intron 2 of 9)	(CA)n|Simple_repeat|Simple_repeat	33386	NM_001256813	2914	Hs.429018	NM_000841	ENSG00000124493	GRM4	GPRC1D|MGLUR4|mGlu4	glutamate metabotropic receptor 4	protein-coding
830	chr20	29814456	29819265	+	0	NA	Intergenic	(GAATG)n|Satellite|Satellite	-28607	NM_001037730	245929	Hs.580793	NM_001037730	ENSG00000215547	DEFB115	DEFB-15	defensin beta 115	protein-coding
459	chr16	46385809	46386850	+	0	NA	Intergenic	HSATII|Satellite|Satellite	216680	NR_026556	124149	Hs.97414	NM_001004299		ANKRD26P1	-	ankyrin repeat domain 26 pseudogene 1	pseudo
958	chr22	49534003	49534299	+	0	NA	Intergenic	(TCCA)n|Simple_repeat|Simple_repeat	271569	NR_038944	100128946	Hs.535676	NR_038944	ENSG00000205632	LINC01310	WI2-81516E3.1	long intergenic non-protein coding RNA 1310	ncRNA
324	chr13	109945893	109946131	+	0	NA	Intergenic	(CA)n|Simple_repeat|Simple_repeat	-107031	NR_126361	104326054	Hs.569298	NR_126361	ENSG00000229792	LINC00399	TCONS_00021596	long intergenic non-protein coding RNA 399	ncRNA
737	chr2	89876263	89880019	+	0	NA	Intergenic	(GAATG)n|Satellite|Satellite	766257	NR_039635	100616399		NR_039635	ENSG00000265510	MIR4436A	mir-4436a	microRNA 4436a	ncRNA
229	chr11	2123500	2123635	+	0	NA	Intergenic	(TGGA)n|Simple_repeat|Simple_repeat	31872	NR_030158	619552		NR_030158	ENSG00000207805	MIR483	MIRN483|hsa-mir-483|mir-483	microRNA 483	ncRNA
403	chr16	4718667	4718798	+	0	NA	intron (NR_102267, intron 8 of 14)	(CA)n|Simple_repeat|Simple_repeat	-2587	NR_106827	102466731		NR_106827	ENSG00000276641	MIR6769A	hsa-mir-6769a	microRNA 6769a	ncRNA
1266	chr7	157557781	157557948	+	0	NA	intron (NM_130842, intron 11 of 21)	(TCCA)n|Simple_repeat|Simple_repeat	-89413	NR_038966	100506585	Hs.661265	NR_038966	ENSG00000233038	LOC100506585	-	uncharacterized LOC100506585	ncRNA
317	chr13	36335779	36335852	+	0	NA	Intergenic	(CA)n|Simple_repeat|Simple_repeat	63951	NR_132115	100507114	Hs.236298	NR_132115	ENSG00000236036	LINC00445	-	long intergenic non-protein coding RNA 445	ncRNA
743	chr2	92271958	92272610	+	0	NA	Intergenic	HSATII|Satellite|Satellite	143125	NR_027714	440888	Hs.730239	NM_001032412		ACTR3BP2	FKSG73	ACTR3B pseudogene 2	pseudo
1097	chr5	1048737	1048805	+	0	NA	Intergenic	(TGAG)n|Simple_repeat|Simple_repeat	14318	NR_039778	100616479		NR_039778	ENSG00000263834	MIR4635	-	microRNA 4635	ncRNA
1258	chr7	151645166	151645529	+	0	NA	Intergenic	(TG)n|Simple_repeat|Simple_repeat	-8117	NR_033169	168391	Hs.647077	NM_145292	ENSG00000106648	GALNTL5	GALNACT19|GALNT15|GalNAc-T5L	polypeptide N-acetylgalactosaminyltransferase like 5	protein-coding
85	chr1	236265048	236265355	+	0	NA	Intergenic	(TG)n|Simple_repeat|Simple_repeat	-36720	NM_002508	4811	Hs.356624	NM_002508	ENSG00000116962	NID1	NID	nidogen 1	protein-coding
54	chr1	121353185	121353300	+	0	NA	Intergenic	ALR/Alpha|Satellite|centr	92332	NR_003955	647121	Hs.697682	NR_003955	ENSG00000231752	EMBP1	-	embigin pseudogene 1	pseudo
1575	chrY	58971932	58983278	+	0	NA	Intergenic	(CATTC)n|Simple_repeat|Simple_repeat	-122798	NM_005840	10251	Hs.381912	NM_005840	ENSG00000168939	SPRY3	spry-3	sprouty RTK signaling antagonist 3	protein-coding
505	chr16	46428722	46429248	+	0	NA	Intergenic	HSATII|Satellite|Satellite	174024	NR_026556	124149	Hs.97414	NM_001004299		ANKRD26P1	-	ankyrin repeat domain 26 pseudogene 1	pseudo
917	chr21	47055119	47055404	+	0	NA	Intergenic	(TG)n|Simple_repeat|Simple_repeat	-8378	NM_001348239	54039	Hs.474049	NM_020528	ENSG00000183570	PCBP3	ALPHA-CP3|PCBP3-OT1|PCBP3OT	poly(rC) binding protein 3	protein-coding
1078	chr4	183734584	183734623	+	0	NA	Intergenic	(CA)n|Simple_repeat|Simple_repeat	103803	NM_001351744	1635	Hs.183850	NM_001921	ENSG00000129187	DCTD	-	dCMP deaminase	protein-coding
1309	chr8	125208703	125208895	+	0	NA	intron (NR_125420, intron 2 of 2)	(TG)n|Simple_repeat|Simple_repeat	-25036	NR_103547	157376	Hs.662360	NM_182525	ENSG00000253868	FER1L6-AS2	C8orf78	FER1L6 antisense RNA 2	ncRNA
76	chr1	208322513	208322849	+	0	NA	intron (NM_025179, intron 3 of 31)	(TG)n|Simple_repeat|Simple_repeat	94984	NM_025179	5362	Hs.497626	NM_025179	ENSG00000076356	PLXNA2	OCT|PLXN2	plexin A2	protein-coding
738	chr2	90372325	90372389	+	0	NA	Intergenic	HSATII|Satellite|Satellite	1260473	NR_039635	100616399		NR_039635	ENSG00000265510	MIR4436A	mir-4436a	microRNA 4436a	ncRNA
1351	chr9	91588860	91588971	+	0	NA	Intergenic	(CA)n|Simple_repeat|Simple_repeat	-16863	NM_001142413	286223	Hs.585118	NM_001001938	ENSG00000186354	C9orf47	C9orf108|bA791O21.3	chromosome 9 open reading frame 47	protein-coding
1098	chr5	1166269	1166453	+	0	NA	Intergenic	(TCCA)n|Simple_repeat|Simple_repeat	12359	NR_109911	101928857	Hs.593732	NR_109911	ENSG00000249201	CTD-3080P12.3	-	uncharacterized LOC101928857	ncRNA
1143	chr6	34040677	34040846	+	0	NA	intron (NM_001282847, intron 2 of 9)	(CA)n|Simple_repeat|Simple_repeat	32998	NM_001256813	2914	Hs.429018	NM_000841	ENSG00000124493	GRM4	GPRC1D|MGLUR4|mGlu4	glutamate metabotropic receptor 4	protein-coding
820	chr2	242808018	242808209	+	0	NA	Intergenic	(TG)n|Simple_repeat|Simple_repeat	-3773	NM_173821	285093	Hs.376307	NM_173821	ENSG00000188011	RTP5	C2orf85|CXXC11|Z3CXXC5	receptor transporter protein 5 (putative)	protein-coding
965	chr22	50776150	50776297	+	0	NA	Intergenic	(TG)n|Simple_repeat|Simple_repeat	-5523	NM_001242898	9701	Hs.449098	NM_014678	ENSG00000100239	PPP6R2	KIAA0685|PP6R2|SAP190|SAPS2	protein phosphatase 6 regulatory subunit 2	protein-coding
796	chr2	235422880	235423041	+	0	NA	Intergenic	(GTGTG)n|Simple_repeat|Simple_repeat	-17263	NM_001282431	10123	Hs.111554	NM_005737	ENSG00000188042	ARL4C	ARL7|LAK	ADP ribosylation factor like GTPase 4C	protein-coding
981	chr3	129089063	129089443	+	0	NA	Intergenic	(TG)n|Simple_repeat|Simple_repeat	26938	NR_002992	677797	Hs.711399	NR_002992	ENSG00000207088	SNORA7B	ACA7B	small nucleolar RNA, H/ACA box 7B	snoRNA
1513	chrY	13829419	13829691	+	0	NA	Intergenic	(GAATG)n|Satellite|Satellite	703834	NR_033667	352887	Hs.546221	NR_033667	ENSG00000206159	GYG2P1	GYG2P	glycogenin 2 pseudogene 1	pseudo
1506	chrY	13825447	13825737	+	0	NA	Intergenic	(GAATG)n|Satellite|Satellite	707797	NR_033667	352887	Hs.546221	NR_033667	ENSG00000206159	GYG2P1	GYG2P	glycogenin 2 pseudogene 1	pseudo
832	chr20	29820434	29824583	+	0	NA	Intergenic	(GAATG)n|Satellite|Satellite	-22959	NM_001037730	245929	Hs.580793	NM_001037730	ENSG00000215547	DEFB115	DEFB-15	defensin beta 115	protein-coding
1201	chr7	57549901	57552943	+	0	NA	Intergenic	(GAATG)n|Simple_repeat|Simple_repeat	41539	NM_001159279	441234	Hs.533121	NM_001159279	ENSG00000182111	ZNF716	-	zinc finger protein 716	protein-coding
1339	chr9	68418788	68418803	+	0	NA	Intergenic	(CA)n|Simple_repeat|Simple_repeat	-3407	NR_039688	100616184		NR_039688	ENSG00000276029	MIR4477A	-	microRNA 4477a	ncRNA
541	chr16	81578270	81578342	+	0	NA	intron (NM_030629, intron 1 of 20)	(TG)n|Simple_repeat|Simple_repeat	10799	NR_107008	102465840		NR_107008	ENSG00000277255	MIR7854	hsa-mir-7854	microRNA 7854	ncRNA
451	chr16	34185431	34186064	+	0	NA	Intergenic	HSATII|Satellite|Satellite	219015	NR_002837	606551	Hs.646441	NR_002837		UBE2MP1	-	ubiquitin conjugating enzyme E2 M pseudogene 1	pseudo
532	chr16	57105099	57105286	+	0	NA	intron (NM_032206, intron 37 of 47)	intron (NM_032206, intron 37 of 47)	-21263	NM_152727	221184	Hs.339809	NM_152727	ENSG00000140848	CPNE2	COPN2|CPN2	copine 2	protein-coding
447	chr16	33975332	33975562	+	0	NA	Intergenic	ALR/Alpha|Satellite|centr	403603	NR_130771	104644205	Hs.742548	NR_130771		ENPP7P13	DUNQU1	ectonucleotide pyrophosphatase/phosphodiesterase 7 pseudogene 13	pseudo
1008	chr4	7133159	7133705	+	0	NA	Intergenic	(TG)n|Simple_repeat|Simple_repeat	-28329	NR_027441	730971	Hs.591718	NR_027441		LINC02447	-	long intergenic non-protein coding RNA 2447	ncRNA
633	chr19	1716889	1716955	+	0	NA	Intergenic	(TGGA)n|Simple_repeat|Simple_repeat	-36740	NM_001080488	390874	Hs.654347	NM_001080488	ENSG00000205922	ONECUT3	OC3	one cut homeobox 3	protein-coding
115	chr10	38882635	38884128	+	0	NA	Intergenic	HSATII|Satellite|Satellite	-106346	NR_045000	399746	Hs.742607	NR_045000		ACTR3BP5	FKSG74	ACTR3B pseudogene 5	pseudo
1565	chrY	28787972	28788061	+	0	NA	Intergenic	(GAGTG)n|Simple_repeat|Simple_repeat	913379	NR_001524	114760	Hs.511777	NR_001524	ENSG00000231141	TTTY3	LINC00121|NCRNA00121|TTTY3A|TTY3	testis-specific transcript, Y-linked 3 (non-protein coding)	ncRNA
114	chr10	38868928	38882530	+	0	NA	Intergenic	HSATII|Satellite|Satellite	-113998	NR_045000	399746	Hs.742607	NR_045000		ACTR3BP5	FKSG74	ACTR3B pseudogene 5	pseudo
1296	chr8	38775877	38775958	+	0	NA	intron (NM_021623, intron 2 of 12)	intron (NM_021623, intron 2 of 12)	17164	NM_021623	59339	Hs.369123	NM_021623	ENSG00000169499	PLEKHA2	TAPP2	pleckstrin homology domain containing A2	protein-coding
360	chr14	104993272	104994038	+	0	NA	Intergenic	(CA)n|Simple_repeat|Simple_repeat	-52366	NM_001286399	400258	Hs.153827	NM_001008404	ENSG00000184601	C14orf180	C14orf77|NRAC	chromosome 14 open reading frame 180	protein-coding
290	chr12	130681855	130681981	+	0	NA	Intergenic	Intergenic	34914	NM_007197	11211	Hs.31664	NM_007197	ENSG00000111432	FZD10	CD350|FZ-10|Fz10|FzE7|hFz10	frizzled class receptor 10	protein-coding
577	chr17	65022721	65022852	+	0	NA	intron (NM_014405, intron 3 of 3)	(TG)n|Simple_repeat|Simple_repeat	-17866	NM_000727	786	Hs.147989	NM_000727	ENSG00000108878	CACNG1	CACNLG	calcium voltage-gated channel auxiliary subunit gamma 1	protein-coding
1486	chrY	13808912	13809124	+	0	NA	Intergenic	(GAATG)n|Satellite|Satellite	724371	NR_033667	352887	Hs.546221	NR_033667	ENSG00000206159	GYG2P1	GYG2P	glycogenin 2 pseudogene 1	pseudo
685	chr2	527149	527447	+	0	NA	Intergenic	(TG)n|Simple_repeat|Simple_repeat	-18507	NR_146470	101927362	Hs.385749	NR_146470	ENSG00000225942	LINC01875	-	long intergenic non-protein coding RNA 1875	ncRNA
253	chr11	70217472	70217613	+	0	NA	intron (NM_177423, intron 21 of 25)	intron (NM_177423, intron 21 of 25)	-27070	NM_005231	2017	Hs.596164	NM_005231	ENSG00000085733	CTTN	EMS1	cortactin	protein-coding
263	chr11	132897376	132897480	+	0	NA	intron (NM_001012393, intron 1 of 7)	(TG)n|Simple_repeat|Simple_repeat	-83765	NM_001319105	4978	Hs.4817	NM_002545	ENSG00000183715	OPCML	IGLON1|OBCAM|OPCM	opioid binding protein/cell adhesion molecule like	protein-coding
1122	chr5	75553191	75553689	+	0	NA	intron (NM_014979, intron 4 of 12)	intron (NM_014979, intron 4 of 12)	-145640	NM_006633	10788	Hs.291030	NM_006633	ENSG00000145703	IQGAP2	-	IQ motif containing GTPase activating protein 2	protein-coding
412	chr16	26385299	26385478	+	0	NA	Intergenic	(TGGA)n|Simple_repeat|Simple_repeat	348830	NR_036146	100422923		NR_036146	ENSG00000265005	MIR548W	-	microRNA 548w	ncRNA
413	chr16	26385626	26386153	+	0	NA	Intergenic	(TGGA)n|Simple_repeat|Simple_repeat	349331	NR_036146	100422923		NR_036146	ENSG00000265005	MIR548W	-	microRNA 548w	ncRNA
772	chr2	121892178	121892305	+	0	NA	Intergenic	(TG)n|Simple_repeat|Simple_repeat	150537	NM_014553	29842	Hs.156471	NM_014553	ENSG00000115112	TFCP2L1	CRTR1|LBP-9|LBP9	transcription factor CP2 like 1	protein-coding
1557	chrY	13865635	13866098	+	0	NA	Intergenic	(GAATG)n|Satellite|Satellite	667523	NR_033667	352887	Hs.546221	NR_033667	ENSG00000206159	GYG2P1	GYG2P	glycogenin 2 pseudogene 1	pseudo
531	chr16	55477160	55477298	+	0	NA	intron (NR_147198, intron 4 of 6)	(CA)n|Simple_repeat|Simple_repeat	18980	NR_147198	107984884	Hs.666473	NR_147198		MMP2-AS1	-	MMP2 antisense RNA 1	ncRNA
286	chr12	117907795	117907810	+	0	NA	intron (NM_173598, intron 18 of 19)	(TCCA)n|Simple_repeat|Simple_repeat	-108195	NM_001204218	4842	Hs.654410	NM_000620	ENSG00000089250	NOS1	IHPS1|N-NOS|NC-NOS|NOS|bNOS|nNOS	nitric oxide synthase 1	protein-coding
977	chr3	126872844	126872861	+	0	NA	Intergenic	(TG)n|Simple_repeat|Simple_repeat	-39122	NM_001007534	285311	Hs.591284	NM_001007534	ENSG00000214324	C3orf56	-	chromosome 3 open reading frame 56	protein-coding
311	chr13	25256129	25256341	+	0	NA	intron (NM_001676, intron 2 of 22)	(TG)n|Simple_repeat|Simple_repeat	1686	NM_001676	479	Hs.147111	NM_001676	ENSG00000075673	ATP12A	ATP1AL1|HK	ATPase H+/K+ transporting non-gastric alpha2 subunit	protein-coding
892	chr21	43374746	43374905	+	0	NA	promoter-TSS (NM_015500)	promoter-TSS (NM_015500)	-826	NM_015500	25966	Hs.473894	NM_015500	ENSG00000157617	C2CD2	C21orf25|C21orf258|TMEM24L	C2 calcium dependent domain containing 2	protein-coding
240	chr11	44525965	44526047	+	0	NA	Intergenic	Intergenic	-61135	NM_002231	3732	Hs.527778	NM_002231	ENSG00000085117	CD82	4F9|C33|GR15|IA4|KAI1|R2|SAR2|ST6|TSPAN27	CD82 molecule	protein-coding
675	chr19	42422442	42422824	+	0	NA	Intergenic	(CA)n|Simple_repeat|Simple_repeat	-10339	NR_135626	100505585		NR_135626	ENSG00000076928	LOC100505585	-	uncharacterized LOC100505585	ncRNA
495	chr16	46416840	46417327	+	0	NA	Intergenic	HSATII|Satellite|Satellite	185926	NR_026556	124149	Hs.97414	NM_001004299		ANKRD26P1	-	ankyrin repeat domain 26 pseudogene 1	pseudo
30	chr1	11762457	11762493	+	0	NA	intron (NM_198545, intron 1 of 6)	(CA)n|Simple_repeat|Simple_repeat	10694	NM_198545	374946	Hs.632364	NM_198545	ENSG00000162490	DRAXIN	AGPA3119|C1orf187|UNQ3119|neucrin	dorsal inhibitory axon guidance protein	protein-coding
1040	chr4	49142336	49142600	+	0	NA	Intergenic	(CATTC)n|Satellite|Satellite	153809	NM_001286791	80157	Hs.479703	NM_025087	ENSG00000109182	CWH43	CWH43-C|PGAP2IP	cell wall biogenesis 43 C-terminal homolog	protein-coding
1061	chr4	49653240	49653932	+	0	NA	Intergenic	(GAATG)n|Satellite|Satellite	664927	NM_001286791	80157	Hs.479703	NM_025087	ENSG00000109182	CWH43	CWH43-C|PGAP2IP	cell wall biogenesis 43 C-terminal homolog	protein-coding
1233	chr7	61986119	61986260	+	0	NA	Intergenic	ALR/Alpha|Satellite|centr	778245	NR_003952	643955	Hs.583308	NR_003952	ENSG00000185037	ZNF733P	ZNF733	zinc finger protein 733, pseudogene	pseudo
805	chr2	237502773	237502865	+	0	NA	Intergenic	Intergenic	24439	NM_020311	57007	Hs.471751	NM_020311	ENSG00000144476	ACKR3	CMKOR1|CXC-R7|CXCR-7|CXCR7|GPR159|RDC-1|RDC1	atypical chemokine receptor 3	protein-coding
256	chr11	72351921	72352037	+	0	NA	intron (NM_001243784, intron 1 of 30)	intron (NM_001243784, intron 1 of 30)	1525	NM_001243784	5138	Hs.503163	NM_002599	ENSG00000186642	PDE2A	CGS-PDE|PDE2A1|PED2A4|cGSPDE	phosphodiesterase 2A	protein-coding
1383	chr9	116928274	116928466	+	0	NA	intron (NM_032888, intron 2 of 60)	(TCCA)n|Simple_repeat|Simple_repeat	10545	NM_032888	85301	Hs.494892	NM_032161	ENSG00000196739	COL27A1	STLS	collagen type XXVII alpha 1 chain	protein-coding
478	chr16	46402510	46402627	+	0	NA	Intergenic	HSATII|Satellite|Satellite	200441	NR_026556	124149	Hs.97414	NM_001004299		ANKRD26P1	-	ankyrin repeat domain 26 pseudogene 1	pseudo
1033	chr4	49125939	49125982	+	0	NA	Intergenic	(CATTC)n|Satellite|Satellite	137301	NM_001286791	80157	Hs.479703	NM_025087	ENSG00000109182	CWH43	CWH43-C|PGAP2IP	cell wall biogenesis 43 C-terminal homolog	protein-coding
661	chr19	27735196	27735419	+	0	NA	Intergenic	ALR/Alpha|Satellite|centr	-549032	NR_110691	101927151	Hs.567934	NR_110687	ENSG00000267575	LOC101927151	-	uncharacterized LOC101927151	ncRNA
177	chr10	42790584	42795435	+	0	NA	Intergenic	(CATTC)n|Satellite|Satellite	70484	NR_024380	441666	Hs.255729	NR_024380	ENSG00000215146	LOC441666	-	zinc finger protein 91 pseudogene	pseudo
1520	chrY	13837775	13837834	+	0	NA	Intergenic	Intergenic	695585	NR_033667	352887	Hs.546221	NR_033667	ENSG00000206159	GYG2P1	GYG2P	glycogenin 2 pseudogene 1	pseudo
940	chr22	45000458	45000755	+	0	NA	Intergenic	(CA)n|Simple_repeat|Simple_repeat	20693	NR_044991	414351	Hs.572878	NR_044991		LINC00229	C22orf10|NCRNA00229|dJ474I12.C22.2	long intergenic non-protein coding RNA 229	ncRNA
190	chr10	79230894	79231362	+	0	NA	intron (NM_001014797, intron 1 of 28)	intron (NM_001014797, intron 1 of 28)	120498	NR_126365	101929286	Hs.568867	NR_126365		KCNMA1-AS3	-	KCNMA1 antisense RNA 3	ncRNA
1470	chrY	13685401	13685450	+	0	NA	Intergenic	(GAATG)n|Satellite|Satellite	847964	NR_033667	352887	Hs.546221	NR_033667	ENSG00000206159	GYG2P1	GYG2P	glycogenin 2 pseudogene 1	pseudo
867	chr21	11113516	11113689	+	0	NA	Intergenic	AluJb|SINE|Alu	-14665	NM_001187	574	Hs.545789	NM_001187		BAGE	BAGE1|CT2.1	B melanoma antigen	protein-coding
1548	chrY	13859715	13860231	+	0	NA	Intergenic	(GAATG)n|Satellite|Satellite	673416	NR_033667	352887	Hs.546221	NR_033667	ENSG00000206159	GYG2P1	GYG2P	glycogenin 2 pseudogene 1	pseudo
1384	chr9	119528657	119528792	+	0	NA	intron (NM_014010, intron 12 of 21)	(CA)n|Simple_repeat|Simple_repeat	79143	NM_001099679	22954	Hs.591910	NM_012210	ENSG00000119401	TRIM32	BBS11|HT2A|LGMD2H|TATIP	tripartite motif containing 32	protein-coding
1021	chr4	49104476	49105149	+	0	NA	Intergenic	Intergenic	116153	NM_001286791	80157	Hs.479703	NM_025087	ENSG00000109182	CWH43	CWH43-C|PGAP2IP	cell wall biogenesis 43 C-terminal homolog	protein-coding
869	chr21	32782426	32782696	+	0	NA	intron (NM_001353690, intron 1 of 27)	(TG)n|Simple_repeat|Simple_repeat	-65892	NM_001353687	7074	Hs.517228	NM_003253	ENSG00000156299	TIAM1	TIAM-1	T cell lymphoma invasion and metastasis 1	protein-coding
1056	chr4	49646250	49647320	+	0	NA	Intergenic	(GAATG)n|Satellite|Satellite	658126	NM_001286791	80157	Hs.479703	NM_025087	ENSG00000109182	CWH43	CWH43-C|PGAP2IP	cell wall biogenesis 43 C-terminal homolog	protein-coding
285	chr12	117871472	117871688	+	0	NA	Intergenic	(CA)n|Simple_repeat|Simple_repeat	-71973	NM_001204218	4842	Hs.654410	NM_000620	ENSG00000089250	NOS1	IHPS1|N-NOS|NC-NOS|NOS|bNOS|nNOS	nitric oxide synthase 1	protein-coding
659	chr19	27733831	27734553	+	0	NA	Intergenic	ALR/Alpha|Satellite|centr	-550147	NR_110691	101927151	Hs.567934	NR_110687	ENSG00000267575	LOC101927151	-	uncharacterized LOC101927151	ncRNA
611	chr18	18518588	18519454	+	0	NA	Intergenic	ALR/Alpha|Satellite|centr	172791	NM_005406	6093	Hs.306307	NM_005406	ENSG00000067900	ROCK1	P160ROCK|ROCK-I	Rho associated coiled-coil containing protein kinase 1	protein-coding
452	chr16	34186169	34187059	+	0	NA	Intergenic	HSATII|Satellite|Satellite	218148	NR_002837	606551	Hs.646441	NR_002837		UBE2MP1	-	ubiquitin conjugating enzyme E2 M pseudogene 1	pseudo
975	chr3	97708067	97708255	+	0	NA	intron (NR_047685, intron 9 of 9)	intron (NR_047685, intron 9 of 9)	-16866	NM_153182	84864	Hs.570562	NM_032778	ENSG00000170854	RIOX2	JMJD10|MDIG|MINA|MINA53|NO52|ROX	ribosomal oxygenase 2	protein-coding
276	chr12	108757045	108757169	+	0	NA	Intergenic	(TG)n|Simple_repeat|Simple_repeat	-24013	NM_004072	1240	Hs.197143	NM_004072	ENSG00000174600	CMKLR1	CHEMERINR|ChemR23|DEZ|RVER1	chemerin chemokine-like receptor 1	protein-coding
1564	chrY	28787288	28787634	+	0	NA	Intergenic	(GAATG)n|Satellite|Satellite	912824	NR_001524	114760	Hs.511777	NR_001524	ENSG00000231141	TTTY3	LINC00121|NCRNA00121|TTTY3A|TTY3	testis-specific transcript, Y-linked 3 (non-protein coding)	ncRNA
1427	chrY	13452348	13452626	+	0	NA	Intergenic	(CACTC)n|Simple_repeat|Simple_repeat	1080902	NR_033667	352887	Hs.546221	NR_033667	ENSG00000206159	GYG2P1	GYG2P	glycogenin 2 pseudogene 1	pseudo
865	chr21	10830183	10860680	+	0	NA	Intergenic	(GAATG)n|Satellite|Satellite	145512	NM_001290224	7179	Hs.122986	NM_199259	ENSG00000274391	TPTE	CT44|PTEN2	transmembrane phosphatase with tensin homology	protein-coding
758	chr2	92317646	92317900	+	0	NA	Intergenic	ALR/Alpha|Satellite|centr	188614	NR_027714	440888	Hs.730239	NM_001032412		ACTR3BP2	FKSG73	ACTR3B pseudogene 2	pseudo
325	chr13	109946884	109947081	+	0	NA	Intergenic	(CA)n|Simple_repeat|Simple_repeat	-106061	NR_126361	104326054	Hs.569298	NR_126361	ENSG00000229792	LINC00399	TCONS_00021596	long intergenic non-protein coding RNA 399	ncRNA
150	chr10	42386604	42388253	+	0	NA	Intergenic	HSATII|Satellite|Satellite	476065	NR_024380	441666	Hs.255729	NR_024380	ENSG00000215146	LOC441666	-	zinc finger protein 91 pseudogene	pseudo
1330	chr8	143889890	143890618	+	0	NA	Intergenic	(TG)n|Simple_repeat|Simple_repeat	-22246	NM_003695	8581	Hs.415762	NM_003695	ENSG00000167656	LY6D	E48|Ly-6D	lymphocyte antigen 6 family member D	protein-coding
1224	chr7	61801863	61802255	+	0	NA	Intergenic	HSATII|Satellite|Satellite	962375	NR_003952	643955	Hs.583308	NR_003952	ENSG00000185037	ZNF733P	ZNF733	zinc finger protein 733, pseudogene	pseudo
632	chr19	816076	816234	+	0	NA	intron (NM_024888, intron 2 of 6)	(TCCA)n|Simple_repeat|Simple_repeat	2571	NR_036154	100422854		NR_036154	ENSG00000263414	MIR3187	mir-3187	microRNA 3187	ncRNA
697	chr2	7179103	7179141	+	0	NA	intron (NM_001349181, intron 8 of 9)	(TGGA)n|Simple_repeat|Simple_repeat	38889	NR_110252	101929452		NR_110252	ENSG00000223884	LOC101929452	-	uncharacterized LOC101929452	ncRNA
591	chr17	79398425	79399160	+	0	NA	intron (NM_001291324, intron 1 of 27)	HAL1-2a_MD|LINE|L1	19422	NR_036152	100422944		NR_036152	ENSG00000266189	MIR3186	mir-3186	microRNA 3186	ncRNA
785	chr2	133029652	133029715	+	0	NA	Intergenic	AluSx|SINE|Alu	-14141	NR_152415	554226	Hs.380689	NM_001358416	ENSG00000163046	ANKRD30BL	ANKRD30BP3|NCRNA00164	ankyrin repeat domain 30B like	protein-coding
972	chr3	54184886	54185316	+	0	NA	intron (NM_018398, intron 2 of 37)	(TGGA)n|Simple_repeat|Simple_repeat	28408	NM_018398	55799	Hs.656687	NM_018398	ENSG00000157445	CACNA2D3	HSA272268	calcium voltage-gated channel auxiliary subunit alpha2delta 3	protein-coding
1515	chrY	13831679	13831898	+	0	NA	Intergenic	(GAATG)n|Satellite|Satellite	701601	NR_033667	352887	Hs.546221	NR_033667	ENSG00000206159	GYG2P1	GYG2P	glycogenin 2 pseudogene 1	pseudo
353	chr14	95532825	95533066	+	0	NA	Intergenic	(CACCAT)n|Simple_repeat|Simple_repeat	66895	NM_001195573	23405	Hs.87889	NM_030621	ENSG00000100697	DICER1	DCR1|Dicer|Dicer1e|HERNA|K12H4.8-LIKE|MNG1|RMSE2	dicer 1, ribonuclease III	protein-coding
1501	chrY	13822077	13822189	+	0	NA	Intergenic	Intergenic	711256	NR_033667	352887	Hs.546221	NR_033667	ENSG00000206159	GYG2P1	GYG2P	glycogenin 2 pseudogene 1	pseudo
1162	chr6	161186010	161186060	+	0	NA	Intergenic	(TG)n|Simple_repeat|Simple_repeat	62810	NM_001168338	5340	Hs.143436	NM_000301	ENSG00000122194	PLG	-	plasminogen	protein-coding
165	chr10	42529281	42529616	+	0	NA	Intergenic	ALR/Alpha|Satellite|centr	334045	NR_024380	441666	Hs.255729	NR_024380	ENSG00000215146	LOC441666	-	zinc finger protein 91 pseudogene	pseudo
840	chr20	36040467	36040607	+	0	NA	Intergenic	(TG)n|Simple_repeat|Simple_repeat	66006	NM_198291	6714	Hs.195659	NM_005417	ENSG00000197122	SRC	ASV|SRC1|THC6|c-SRC|p60-Src	SRC proto-oncogene, non-receptor tyrosine kinase	protein-coding
1157	chr6	137438259	137438515	+	0	NA	Intergenic	(TG)n|Simple_repeat|Simple_repeat	56398	NM_052962	116379	Hs.126891	NM_052962	ENSG00000164485	IL22RA2	CRF2-10|CRF2-S1|CRF2X|IL-22BP|IL-22R-alpha-2|IL-22RA2|ZCYTOR16	interleukin 22 receptor subunit alpha 2	protein-coding
238	chr11	18244570	18244696	+	0	NA	Intergenic	(TG)n|Simple_repeat|Simple_repeat	13751	NM_006512	6291	Hs.1955	NM_006512	ENSG00000148965	SAA4	C-SAA|CSAA	serum amyloid A4, constitutive	protein-coding
1092	chr5	1044861	1045521	+	0	NA	Intergenic	(TGAG)n|Simple_repeat|Simple_repeat	17898	NR_039778	100616479		NR_039778	ENSG00000263834	MIR4635	-	microRNA 4635	ncRNA
663	chr19	27737470	27737822	+	0	NA	Intergenic	ALR/Alpha|Satellite|centr	-546693	NR_110691	101927151	Hs.567934	NR_110687	ENSG00000267575	LOC101927151	-	uncharacterized LOC101927151	ncRNA
444	chr16	33936082	33936128	+	0	NA	Intergenic	Intergenic	364261	NR_130771	104644205	Hs.742548	NR_130771		ENPP7P13	DUNQU1	ectonucleotide pyrophosphatase/phosphodiesterase 7 pseudogene 13	pseudo
1214	chr7	61751758	61757298	+	0	NA	Intergenic	HSATII|Satellite|Satellite	1009906	NR_003952	643955	Hs.583308	NR_003952	ENSG00000185037	ZNF733P	ZNF733	zinc finger protein 733, pseudogene	pseudo
194	chr10	85946715	85946947	+	0	NA	Intergenic	(TG)n|Simple_repeat|Simple_repeat	-7560	NM_033100	92211	Hs.137556	NM_033100	ENSG00000148600	CDHR1	CORD15|PCDH21|PRCAD|RP65	cadherin related family member 1	protein-coding
1454	chrY	13666066	13666237	+	0	NA	Intergenic	(GAATG)n|Satellite|Satellite	867238	NR_033667	352887	Hs.546221	NR_033667	ENSG00000206159	GYG2P1	GYG2P	glycogenin 2 pseudogene 1	pseudo
2	chr1	1301597	1301739	+	0	NA	Intergenic	(TG)n|Simple_repeat|Simple_repeat	-2747	NM_001282582	54587	Hs.515687	NM_032348	ENSG00000162576	MXRA8	ASP3	matrix remodeling associated 8	protein-coding
1127	chr5	168173373	168173397	+	0	NA	intron (NM_003062, intron 20 of 35)	(GTGTG)n|Simple_repeat|Simple_repeat	21875	NR_029632	407001		NR_029632	ENSG00000207739	MIR218-2	MIRN218-2|mir-218-2	microRNA 218-2	ncRNA
15	chr1	6235058	6235206	+	0	NA	intron (NM_015557, intron 1 of 41)	(TGGA)n|Simple_repeat|Simple_repeat	5062	NM_015557	26038	Hs.522898	NM_015557	ENSG00000116254	CHD5	CHD-5	chromodomain helicase DNA binding protein 5	protein-coding
953	chr22	49277713	49277926	+	0	NA	intron (NR_038944, intron 1 of 6)	(CA)n|Simple_repeat|Simple_repeat	15237	NR_038944	100128946	Hs.535676	NR_038944	ENSG00000205632	LINC01310	WI2-81516E3.1	long intergenic non-protein coding RNA 1310	ncRNA
1313	chr8	134207007	134207445	+	0	NA	intron (NM_001204870, intron 1 of 1)	(TG)n|Simple_repeat|Simple_repeat	3944	NM_003882	8840	Hs.492974	NM_003882	ENSG00000104415	WISP1	CCN4|WISP1-OT1|WISP1-UT1|WISP1c|WISP1i|WISP1tc	WNT1 inducible signaling pathway protein 1	protein-coding
1265	chr7	157349939	157349967	+	0	NA	intron (NM_130842, intron 20 of 21)	(CA)n|Simple_repeat|Simple_repeat	17161	NR_029689	406945		NR_029689	ENSG00000207960	MIR153-2	MIRN153-2|mir-153-2	microRNA 153-2	ncRNA
1366	chr9	94474249	94474411	+	0	NA	Intergenic	(TG)n|Simple_repeat|Simple_repeat	-75703	NR_037489	100500902		NR_037489	ENSG00000283351	MIR3910-2	mir-3910-2	microRNA 3910-2	ncRNA
1032	chr4	49118367	49123223	+	0	NA	Intergenic	(CATTC)n|Satellite|Satellite	132136	NM_001286791	80157	Hs.479703	NM_025087	ENSG00000109182	CWH43	CWH43-C|PGAP2IP	cell wall biogenesis 43 C-terminal homolog	protein-coding
12	chr1	4707521	4707551	+	0	NA	Intergenic	HAL1-2a_MD|LINE|L1	-7569	NM_001042478	55966	Hs.12473	NM_018836	ENSG00000196581	AJAP1	MOT8|SHREW-1|SHREW1	adherens junctions associated protein 1	protein-coding
630	chr18	76464028	76464263	+	0	NA	Intergenic	(TG)n|Simple_repeat|Simple_repeat	-276130	NM_171999	27164	Hs.700557	NM_171999	ENSG00000256463	SALL3	ZNF796	spalt like transcription factor 3	protein-coding
1074	chr4	169600551	169600631	+	0	NA	intron (NM_016081, intron 3 of 20)	(TG)n|Simple_repeat|Simple_repeat	47823	NM_001166109	23022	Hs.151220	NM_016081	ENSG00000129116	PALLD	CGI-151|CGI151|MYN|PNCA1|SIH002	palladin, cytoskeletal associated protein	protein-coding
863	chr21	10773735	10819452	+	0	NA	Intergenic	(GAATG)n|Satellite|Satellite	194350	NM_001290224	7179	Hs.122986	NM_199259	ENSG00000274391	TPTE	CT44|PTEN2	transmembrane phosphatase with tensin homology	protein-coding
250	chr11	67436793	67436890	+	0	NA	intron (NM_001031615, intron 1 of 9)	(TG)n|Simple_repeat|Simple_repeat	5470	NM_001354345	222	Hs.87539	NM_000695	ENSG00000132746	ALDH3B2	ALDH8	aldehyde dehydrogenase 3 family member B2	protein-coding
470	chr16	46394178	46394493	+	0	NA	Intergenic	HSATII|Satellite|Satellite	208674	NR_026556	124149	Hs.97414	NM_001004299		ANKRD26P1	-	ankyrin repeat domain 26 pseudogene 1	pseudo
161	chr10	42400188	42400651	+	0	NA	Intergenic	ALR/Alpha|Satellite|centr	463074	NR_024380	441666	Hs.255729	NR_024380	ENSG00000215146	LOC441666	-	zinc finger protein 91 pseudogene	pseudo
1386	chr9	124569380	124569712	+	0	NA	Intergenic	(TG)n|Simple_repeat|Simple_repeat	64482	NM_138709	153090	Hs.522378	NM_032552	ENSG00000136848	DAB2IP	AF9Q34|AIP-1|AIP1|DIP1/2	DAB2 interacting protein	protein-coding
1556	chrY	13865513	13865563	+	0	NA	Intergenic	(GAATG)n|Satellite|Satellite	667851	NR_033667	352887	Hs.546221	NR_033667	ENSG00000206159	GYG2P1	GYG2P	glycogenin 2 pseudogene 1	pseudo
1402	chr9	137838764	137838769	+	0	NA	Intergenic	(CA)n|Simple_repeat|Simple_repeat	-28917	NM_002003	2219	Hs.440898	NM_002003	ENSG00000085265	FCN1	FCNM	ficolin 1	protein-coding
471	chr16	46394995	46395075	+	0	NA	Intergenic	HSATII|Satellite|Satellite	207974	NR_026556	124149	Hs.97414	NM_001004299		ANKRD26P1	-	ankyrin repeat domain 26 pseudogene 1	pseudo
673	chr19	35788817	35788863	+	0	NA	intron (NM_080600, intron 4 of 11)	(CA)n|Simple_repeat|Simple_repeat	5851	NM_002361	4099	Hs.643440	NM_002361	ENSG00000105695	MAG	GMA|S-MAG|SIGLEC-4A|SIGLEC4A|SPG75	myelin associated glycoprotein	protein-coding
428	chr16	33876659	33877559	+	0	NA	Intergenic	HSATII|Satellite|Satellite	305265	NR_130771	104644205	Hs.742548	NR_130771		ENPP7P13	DUNQU1	ectonucleotide pyrophosphatase/phosphodiesterase 7 pseudogene 13	pseudo
1017	chr4	8685398	8685504	+	0	NA	Intergenic	(TGGA)n|Simple_repeat|Simple_repeat	91064	NM_001014447	8532	Hs.61995	NM_003652	ENSG00000109625	CPZ	-	carboxypeptidase Z	protein-coding
127	chr10	39113228	39113511	+	0	NA	Intergenic	(CATTC)n|Satellite|Satellite	123642	NR_045000	399746	Hs.742607	NR_045000		ACTR3BP5	FKSG74	ACTR3B pseudogene 5	pseudo
1188	chr7	36554886	36555090	+	0	NA	intron (NM_001177506, intron 20 of 21)	(CA)n|Simple_repeat|Simple_repeat	84738	NR_046764	100874264	Hs.690994	NR_046764	ENSG00000230539	AOAH-IT1	-	AOAH intronic transcript 1	ncRNA
1451	chrY	13663179	13663225	+	0	NA	Intergenic	(GAATG)n|Satellite|Satellite	870187	NR_033667	352887	Hs.546221	NR_033667	ENSG00000206159	GYG2P1	GYG2P	glycogenin 2 pseudogene 1	pseudo
1498	chrY	13818733	13818781	+	0	NA	Intergenic	(GAATG)n|Satellite|Satellite	714632	NR_033667	352887	Hs.546221	NR_033667	ENSG00000206159	GYG2P1	GYG2P	glycogenin 2 pseudogene 1	pseudo
1324	chr8	140764465	140765357	+	0	NA	intron (NM_001321646, intron 20 of 21)	(TCCA)n|Simple_repeat|Simple_repeat	-49612	NM_001282534	51305	Hs.493037	NM_001282534	ENSG00000169427	KCNK9	K2p9.1|KT3.2|TASK-3|TASK3	potassium two pore domain channel subfamily K member 9	protein-coding
939	chr22	44731528	44731541	+	0	NA	Intergenic	Intergenic	-22803	NM_001099294	85352	Hs.6829	NM_001099294	ENSG00000138944	SHISAL1	KIAA1644	shisa like 1	protein-coding
616	chr18	50319132	50319240	+	0	NA	intron (NM_005215, intron 2 of 28)	(CATTC)n|Simple_repeat|Simple_repeat	-444285	NR_130465	100616232		NR_130465	ENSG00000263872	MIR4528	-	microRNA 4528	ncRNA
732	chr2	89862355	89862655	+	0	NA	Intergenic	(CATTC)n|Satellite|Satellite	750621	NR_039635	100616399		NR_039635	ENSG00000265510	MIR4436A	mir-4436a	microRNA 4436a	ncRNA
1034	chr4	49126737	49126785	+	0	NA	Intergenic	(CATTC)n|Satellite|Satellite	138102	NM_001286791	80157	Hs.479703	NM_025087	ENSG00000109182	CWH43	CWH43-C|PGAP2IP	cell wall biogenesis 43 C-terminal homolog	protein-coding
815	chr2	240564549	240564621	+	0	NA	Intergenic	(TG)n|Simple_repeat|Simple_repeat	-119969	NR_037808	150935	Hs.555582	NR_037808		LOC150935	-	uncharacterized LOC150935	ncRNA
1527	chrY	13841875	13841907	+	0	NA	Intergenic	(GAATG)n|Satellite|Satellite	691498	NR_033667	352887	Hs.546221	NR_033667	ENSG00000206159	GYG2P1	GYG2P	glycogenin 2 pseudogene 1	pseudo
288	chr12	121432400	121433506	+	0	NA	intron (NM_000545, intron 4 of 9)	(CACTC)n|Simple_repeat|Simple_repeat	16582	NM_001306179	6927	Hs.654455	NM_000545	ENSG00000135100	HNF1A	HNF-1A|HNF1|HNF4A|IDDM20|LFB1|MODY3|TCF-1|TCF1	HNF1 homeobox A	protein-coding
1051	chr4	49637077	49638224	+	0	NA	Intergenic	(GAATG)n|Satellite|Satellite	648991	NM_001286791	80157	Hs.479703	NM_025087	ENSG00000109182	CWH43	CWH43-C|PGAP2IP	cell wall biogenesis 43 C-terminal homolog	protein-coding
720	chr2	89830461	89830971	+	0	NA	Intergenic	HSATII|Satellite|Satellite	718832	NR_039635	100616399		NR_039635	ENSG00000265510	MIR4436A	mir-4436a	microRNA 4436a	ncRNA
1244	chr7	103021298	103021532	+	0	NA	intron (NM_198999, intron 14 of 19)	(CATA)n|Simple_repeat|Simple_repeat	33444	NM_001204453	5701	Hs.437366	NM_002803	ENSG00000161057	PSMC2	MSS1|Nbla10058|S7	proteasome 26S subunit, ATPase 2	protein-coding
1295	chr8	38627242	38627448	+	0	NA	intron (NM_001352804, intron 1 of 10)	(TG)n|Simple_repeat|Simple_repeat	12588	NM_001352782	6867	Hs.279245	NM_006283	ENSG00000147526	TACC1	Ga55	transforming acidic coiled-coil containing protein 1	protein-coding
1000	chr4	3664967	3665175	+	0	NA	Intergenic	(TG)n|Simple_repeat|Simple_repeat	14511	NR_034136	100133461	Hs.554274	NR_034136	ENSG00000250632	LINC02171	-	long intergenic non-protein coding RNA 2171	ncRNA
1528	chrY	13842567	13842951	+	0	NA	Intergenic	(GAATG)n|Satellite|Satellite	690630	NR_033667	352887	Hs.546221	NR_033667	ENSG00000206159	GYG2P1	GYG2P	glycogenin 2 pseudogene 1	pseudo
870	chr21	35357484	35357759	+	0	NA	Intergenic	(CACAC)n|Simple_repeat|Simple_repeat	8938	NR_134561	101928126	Hs.436879	NR_134561		LOC101928126	-	uncharacterized LOC101928126	ncRNA
168	chr10	42531860	42532091	+	0	NA	Intergenic	ALR/Alpha|Satellite|centr	331518	NR_024380	441666	Hs.255729	NR_024380	ENSG00000215146	LOC441666	-	zinc finger protein 91 pseudogene	pseudo
25	chr1	10837708	10838056	+	0	NA	intron (NM_001079843, intron 1 of 20)	intron (NM_001079843, intron 1 of 20)	18851	NM_001079843	54897	Hs.439894	NM_017766	ENSG00000130940	CASZ1	CAS11|CST|SRG|ZNF693|dJ734G22.1	castor zinc finger 1	protein-coding
19	chr1	7714659	7714805	+	0	NA	intron (NM_001349608, intron 6 of 21)	(CA)n|Simple_repeat|Simple_repeat	-15058	NM_001349623	23261	Hs.397705	NM_015215	ENSG00000171735	CAMTA1	CANPMR	calmodulin binding transcription activator 1	protein-coding
906	chr21	44804809	44805098	+	0	NA	Intergenic	Intergenic	-22724	NR_131902	101928399	Hs.517319	NR_131902	ENSG00000237989	LINC01679	TCONS_00029157	long intergenic non-protein coding RNA 1679	ncRNA
155	chr10	42390746	42392189	+	0	NA	Intergenic	HSATII|Satellite|Satellite	472026	NR_024380	441666	Hs.255729	NR_024380	ENSG00000215146	LOC441666	-	zinc finger protein 91 pseudogene	pseudo
1485	chrY	13808111	13808585	+	0	NA	Intergenic	(GAATG)n|Satellite|Satellite	725041	NR_033667	352887	Hs.546221	NR_033667	ENSG00000206159	GYG2P1	GYG2P	glycogenin 2 pseudogene 1	pseudo
95	chr10	2949291	2949426	+	0	NA	Intergenic	(CA)n|Simple_repeat|Simple_repeat	-160354	NM_001323071	5214	Hs.26010	NM_002627	ENSG00000067057	PFKP	ATP-PFK|PFK-C|PFK-P|PFKF	phosphofructokinase, platelet	protein-coding
1469	chrY	13684788	13684894	+	0	NA	Intergenic	(GAATG)n|Satellite|Satellite	848548	NR_033667	352887	Hs.546221	NR_033667	ENSG00000206159	GYG2P1	GYG2P	glycogenin 2 pseudogene 1	pseudo
1448	chrY	13660429	13660536	+	0	NA	Intergenic	(GAATG)n|Satellite|Satellite	872907	NR_033667	352887	Hs.546221	NR_033667	ENSG00000206159	GYG2P1	GYG2P	glycogenin 2 pseudogene 1	pseudo
213	chr10	132588746	132588876	+	0	NA	Intergenic	(CA)n|Simple_repeat|Simple_repeat	172120	NR_036180	100422867		NR_036180	ENSG00000264803	MIR378C	mir-378c	microRNA 378c	ncRNA
243	chr11	51569965	51570124	+	0	NA	Intergenic	ALR/Alpha|Satellite|centr	54762	NM_001004703	119749	Hs.553564	NM_001004703	ENSG00000185926	OR4C46	-	olfactory receptor family 4 subfamily C member 46	protein-coding
1129	chr5	172024064	172024074	+	0	NA	Intergenic	(CA)n|Simple_repeat|Simple_repeat	-38052	NR_146726	105377728	Hs.131465	NR_146726		LINC01944	CTB-54I1.1	long intergenic non-protein coding RNA 1944	ncRNA
336	chr14	19038414	19038583	+	0	NA	Intergenic	ALR/Alpha|Satellite|centr	-339096	NM_001013354	440153	Hs.534880	NM_001013354	ENSG00000257115	OR11H12	-	olfactory receptor family 11 subfamily H member 12	protein-coding
1088	chr5	1041749	1043141	+	0	NA	Intergenic	(TGAG)n|Simple_repeat|Simple_repeat	20644	NR_039778	100616479		NR_039778	ENSG00000263834	MIR4635	-	microRNA 4635	ncRNA
1057	chr4	49647652	49648799	+	0	NA	Intergenic	(GAATG)n|Satellite|Satellite	659566	NM_001286791	80157	Hs.479703	NM_025087	ENSG00000109182	CWH43	CWH43-C|PGAP2IP	cell wall biogenesis 43 C-terminal homolog	protein-coding
821	chr20	23169053	23169781	+	0	NA	Intergenic	(TG)n|Simple_repeat|Simple_repeat	-56144	NR_034149	200261	Hs.352228	NM_182535	ENSG00000233746	LINC00656	-	long intergenic non-protein coding RNA 656	ncRNA
191	chr10	79231940	79232076	+	0	NA	intron (NM_001014797, intron 1 of 28)	(CA)n|Simple_repeat|Simple_repeat	121378	NR_126365	101929286	Hs.568867	NR_126365		KCNMA1-AS3	-	KCNMA1 antisense RNA 3	ncRNA
408	chr16	15611670	15611827	+	0	NA	intron (NM_001142469, intron 2 of 5)	(TG)n|Simple_repeat|Simple_repeat	15625	NM_001142469	89927	Hs.401798	NM_033201	ENSG00000166780	C16orf45	MINP	chromosome 16 open reading frame 45	protein-coding
307	chr13	24131495	24131658	+	0	NA	Intergenic	(TG)n|Simple_repeat|Simple_repeat	-12933	NM_001204459	55504	Hs.149168	NM_018647	ENSG00000127863	TNFRSF19	TAJ|TAJ-alpha|TRADE|TROY	TNF receptor superfamily member 19	protein-coding
500	chr16	46423333	46423500	+	0	NA	Intergenic	HSATII|Satellite|Satellite	179593	NR_026556	124149	Hs.97414	NM_001004299		ANKRD26P1	-	ankyrin repeat domain 26 pseudogene 1	pseudo
10	chr1	4204587	4204771	+	0	NA	Intergenic	(CACCAT)n|Simple_repeat|Simple_repeat	-195639	NR_147024	105376672	Hs.435087	NR_147024	ENSG00000226374	LINC01345	-	long intergenic non-protein coding RNA 1345	ncRNA
592	chr17	79399320	79399778	+	0	NA	intron (NM_001291324, intron 1 of 27)	HAL1-2a_MD|LINE|L1	18665	NR_036152	100422944		NR_036152	ENSG00000266189	MIR3186	mir-3186	microRNA 3186	ncRNA
623	chr18	60770964	60771169	+	0	NA	Intergenic	(GTGTG)n|Simple_repeat|Simple_repeat	215547	NM_000657	596	Hs.150749	NM_000633	ENSG00000171791	BCL2	Bcl-2|PPP1R50	BCL2, apoptosis regulator	protein-coding
1420	chrY	13141666	13142207	+	0	NA	Intergenic	(CACTC)n|Simple_repeat|Simple_repeat	1391453	NR_033667	352887	Hs.546221	NR_033667	ENSG00000206159	GYG2P1	GYG2P	glycogenin 2 pseudogene 1	pseudo
48	chr1	62807980	62808236	+	0	NA	Intergenic	(TCCA)n|Simple_repeat|Simple_repeat	-23023	NM_001320269	163782	Hs.283398	NM_181712	ENSG00000132854	KANK4	ANKRD38|dJ1078M7.1	KN motif and ankyrin repeat domains 4	protein-coding
218	chr10	134177883	134178101	+	0	NA	intron (NM_030626, intron 9 of 10)	C-rich|Low_complexity|Low_complexity	27381	NM_001309474	80313	Hs.119897	NM_030626	ENSG00000148814	LRRC27	-	leucine rich repeat containing 27	protein-coding
816	chr2	240565636	240565797	+	0	NA	Intergenic	(TG)n|Simple_repeat|Simple_repeat	-118838	NR_037808	150935	Hs.555582	NR_037808		LOC150935	-	uncharacterized LOC150935	ncRNA
1421	chrY	13142933	13143014	+	0	NA	Intergenic	(CATTC)n|Satellite|Satellite	1390416	NR_033667	352887	Hs.546221	NR_033667	ENSG00000206159	GYG2P1	GYG2P	glycogenin 2 pseudogene 1	pseudo
829	chr20	29814033	29814392	+	0	NA	Intergenic	(GAATG)n|Satellite|Satellite	-31255	NM_001037730	245929	Hs.580793	NM_001037730	ENSG00000215547	DEFB115	DEFB-15	defensin beta 115	protein-coding
172	chr10	42598771	42599113	+	0	NA	Intergenic	HSATII|Satellite|Satellite	264551	NR_024380	441666	Hs.255729	NR_024380	ENSG00000215146	LOC441666	-	zinc finger protein 91 pseudogene	pseudo
130	chr10	39121387	39124989	+	0	NA	Intergenic	(GAATG)n|Satellite|Satellite	133461	NR_045000	399746	Hs.742607	NR_045000		ACTR3BP5	FKSG74	ACTR3B pseudogene 5	pseudo
1118	chr5	55160363	55160678	+	0	NA	intron (NM_001297572, intron 3 of 10)	(CA)n|Simple_repeat|Simple_repeat	11370	NM_001242636	133396	Hs.55378	NM_139017	ENSG00000164509	IL31RA	CRL|CRL3|GLM-R|GLMR|GPL|IL-31RA|PLCA2|PRO21384|hGLM-R	interleukin 31 receptor A	protein-coding
99	chr10	6502903	6502953	+	0	NA	intron (NM_001282645, intron 13 of 16)	(TCCA)n|Simple_repeat|Simple_repeat	110650	NR_148966	399716	Hs.737229	NR_148966		LOC399716	-	uncharacterized LOC399716	ncRNA
1561	chrY	28784348	28784792	+	0	NA	Intergenic	(GAATG)n|Satellite|Satellite	909933	NR_001524	114760	Hs.511777	NR_001524	ENSG00000231141	TTTY3	LINC00121|NCRNA00121|TTTY3A|TTY3	testis-specific transcript, Y-linked 3 (non-protein coding)	ncRNA
691	chr2	1659672	1659844	+	0	NA	intron (NM_012293, intron 14 of 22)	intron (NM_012293, intron 14 of 22)	88561	NM_012293	7837	Hs.332197	NM_012293	ENSG00000130508	PXDN	ASGD7|COPOA|D2S448|D2S448E|MG50|PRG2|PXN|VPO	peroxidasin	protein-coding
644	chr19	7153145	7153344	+	0	NA	intron (NM_000208, intron 9 of 21)	(CA)n|Simple_repeat|Simple_repeat	83773	NM_001044387	79230	Hs.591380	NM_024341	ENSG00000130544	ZNF557	-	zinc finger protein 557	protein-coding
874	chr21	37912217	37912341	+	0	NA	intron (NM_001146077, intron 1 of 2)	(TG)n|Simple_repeat|Simple_repeat	2838	NM_001146078	23562	Hs.660278	NM_012130	ENSG00000159261	CLDN14	DFNB29	claudin 14	protein-coding
1307	chr8	123511888	123512012	+	0	NA	intron (NR_131202, intron 2 of 3)	(CA)n|Simple_repeat|Simple_repeat	68933	NR_131202	105375734	Hs.628341	NR_131202		SMILR	-	smooth muscle induced lncRNA, enhancer of proliferation	ncRNA
431	chr16	33883368	33883910	+	0	NA	Intergenic	HSATII|Satellite|Satellite	311795	NR_130771	104644205	Hs.742548	NR_130771		ENPP7P13	DUNQU1	ectonucleotide pyrophosphatase/phosphodiesterase 7 pseudogene 13	pseudo
13	chr1	5220235	5220418	+	0	NA	Intergenic	(CA)n|Simple_repeat|Simple_repeat	-403805	NR_039612
129	chr10	39119774	39120702	+	0	NA	Intergenic	(GAATG)n|Satellite|Satellite	130511	NR_045000	399746	Hs.742607	NR_045000		ACTR3BP5	FKSG74	ACTR3B pseudogene 5	pseudo
1228	chr7	61968220	61968416	+	0	NA	Intergenic	ALR/Alpha|Satellite|centr	796116	NR_003952	643955	Hs.583308	NR_003952	ENSG00000185037	ZNF733P	ZNF733	zinc finger protein 733, pseudogene	pseudo
1555	chrY	13865100	13865293	+	0	NA	Intergenic	Intergenic	668193	NR_033667	352887	Hs.546221	NR_033667	ENSG00000206159	GYG2P1	GYG2P	glycogenin 2 pseudogene 1	pseudo
627	chr18	74679291	74679524	+	0	NA	intron (NM_001306089, intron 30 of 30)	intron (NM_001306089, intron 30 of 30)	49648	NM_001025092	4155	Hs.551713	NM_002385	ENSG00000197971	MBP	-	myelin basic protein	protein-coding
571	chr17	39788854	39788992	+	0	NA	intron (NR_033415, intron 4 of 10)	(TG)n|Simple_repeat|Simple_repeat	7528	NR_033415	284116	Hs.725790	NR_033415	ENSG00000214514	KRT42P	-	keratin 42 pseudogene	pseudo
1169	chr6	168052178	168052645	+	0	NA	Intergenic	(TG)n|Simple_repeat|Simple_repeat	27492	NR_117091	401286	Hs.487182	NR_117091	ENSG00000272549	LINC02538	-	long intergenic non-protein coding RNA 2538	ncRNA
1289	chr8	22665378	22665464	+	0	NA	intron (NM_144962, intron 4 of 6)	(TCCA)n|Simple_repeat|Simple_repeat	-70064	NR_125433	101929237	Hs.677838	NR_125433	ENSG00000248738	LOC101929237	-	uncharacterized LOC101929237	ncRNA
97	chr10	5378649	5378924	+	0	NA	Intergenic	(GTGTG)n|Simple_repeat|Simple_repeat	-28186	NM_053049	114131	Hs.511775	NM_053049	ENSG00000178473	UCN3	SCP|SPC|UCNIII	urocortin 3	protein-coding
7	chr1	3521980	3522071	+	0	NA	intron (NM_001409, intron 1 of 36)	intron (NM_001409, intron 1 of 36)	6034	NM_001409	1953	Hs.593645	NM_001409	ENSG00000162591	MEGF6	EGFL3	multiple EGF like domains 6	protein-coding
729	chr2	89854445	89855089	+	0	NA	Intergenic	(CATTC)n|Satellite|Satellite	742883	NR_039635	100616399		NR_039635	ENSG00000265510	MIR4436A	mir-4436a	microRNA 4436a	ncRNA
585	chr17	74543793	74544011	+	0	NA	Intergenic	(CA)n|Simple_repeat|Simple_repeat	7781	NM_001077620	768206	Hs.634380	NM_001077620	ENSG00000214140	PRCD	RP36	photoreceptor disc component	protein-coding
485	chr16	46408895	46409250	+	0	NA	Intergenic	HSATII|Satellite|Satellite	193937	NR_026556	124149	Hs.97414	NM_001004299		ANKRD26P1	-	ankyrin repeat domain 26 pseudogene 1	pseudo
828	chr20	29811834	29813946	+	0	NA	Intergenic	(GAATG)n|Satellite|Satellite	-32577	NM_001037730	245929	Hs.580793	NM_001037730	ENSG00000215547	DEFB115	DEFB-15	defensin beta 115	protein-coding
125	chr10	39106385	39109223	+	0	NA	Intergenic	(CATTC)n|Satellite|Satellite	118077	NR_045000	399746	Hs.742607	NR_045000		ACTR3BP5	FKSG74	ACTR3B pseudogene 5	pseudo
1090	chr5	1043776	1043960	+	0	NA	Intergenic	(TGAG)n|Simple_repeat|Simple_repeat	19221	NR_039778	100616479		NR_039778	ENSG00000263834	MIR4635	-	microRNA 4635	ncRNA
919	chr21	47762038	47762092	+	0	NA	intron (NM_001315529, intron 3 of 46)	AluSx|SINE|Alu	17263	NM_001315529	5116	Hs.474069	NM_006031	ENSG00000160299	PCNT	KEN|MOPD2|PCN|PCNT2|PCNTB|PCTN2|SCKL4	pericentrin	protein-coding
1198	chr7	55270834	55270957	+	0	NA	TTS (NM_001346898)	TTS (NM_001346898)	-14253	NR_047551	100507500	Hs.720489	NR_047551	ENSG00000224057	EGFR-AS1	-	EGFR antisense RNA 1	ncRNA
684	chr2	526792	526895	+	0	NA	Intergenic	(TG)n|Simple_repeat|Simple_repeat	-18962	NR_146470	101927362	Hs.385749	NR_146470	ENSG00000225942	LINC01875	-	long intergenic non-protein coding RNA 1875	ncRNA
1502	chrY	13822610	13822785	+	0	NA	Intergenic	(GAATG)n|Satellite|Satellite	710692	NR_033667	352887	Hs.546221	NR_033667	ENSG00000206159	GYG2P1	GYG2P	glycogenin 2 pseudogene 1	pseudo
498	chr16	46419452	46420212	+	0	NA	Intergenic	HSATII|Satellite|Satellite	183177	NR_026556	124149	Hs.97414	NM_001004299		ANKRD26P1	-	ankyrin repeat domain 26 pseudogene 1	pseudo
1341	chr9	72653087	72653600	+	0	NA	Intergenic	(GAATG)n|Satellite|Satellite	-5154	NM_153267	256691	Hs.547172	NM_153267	ENSG00000165072	MAMDC2	-	MAM domain containing 2	protein-coding
34	chr1	22699412	22699468	+	0	NA	Intergenic	(GAATG)n|Simple_repeat|Simple_repeat	-78904	NM_001330398	9923	Hs.418966	NM_014870	ENSG00000184677	ZBTB40	ZNF923	zinc finger and BTB domain containing 40	protein-coding
584	chr17	72729527	72729671	+	0	NA	intron (NM_175738, intron 2 of 8)	(ATGTG)n|Simple_repeat|Simple_repeat	-3100	NM_001330471	326624	Hs.351413	NM_175738	ENSG00000172794	RAB37	-	RAB37, member RAS oncogene family	protein-coding
1437	chrY	13644933	13644983	+	0	NA	Intergenic	HSATII|Satellite|Satellite	888431	NR_033667	352887	Hs.546221	NR_033667	ENSG00000206159	GYG2P1	GYG2P	glycogenin 2 pseudogene 1	pseudo
588	chr17	76119638	76119758	+	0	NA	intron (NM_001127198, intron 9 of 19)	(TGGA)n|Simple_repeat|Simple_repeat	5177	NM_001321185	11322	Hs.632227	NM_007267	ENSG00000141524	TMC6	EV1|EVER1|EVIN1|LAK-4P	transmembrane channel like 6	protein-coding
1073	chr4	169600086	169600232	+	0	NA	intron (NM_016081, intron 3 of 20)	(TG)n|Simple_repeat|Simple_repeat	47391	NM_001166109	23022	Hs.151220	NM_016081	ENSG00000129116	PALLD	CGI-151|CGI151|MYN|PNCA1|SIH002	palladin, cytoskeletal associated protein	protein-coding
1144	chr6	34040953	34041324	+	0	NA	intron (NM_001282847, intron 2 of 9)	(CA)n|Simple_repeat|Simple_repeat	32621	NM_001256813	2914	Hs.429018	NM_000841	ENSG00000124493	GRM4	GPRC1D|MGLUR4|mGlu4	glutamate metabotropic receptor 4	protein-coding
763	chr2	95991450	95991775	+	0	NA	intron (NM_013434, intron 2 of 8)	(CA)n|Simple_repeat|Simple_repeat	-21156	NM_001034914	30818	Hs.437376	NM_013434	ENSG00000115041	KCNIP3	CSEN|DREAM|KCHIP3	potassium voltage-gated channel interacting protein 3	protein-coding
887	chr21	42365318	42365363	+	0	NA	Intergenic	(CA)n|Simple_repeat|Simple_repeat	-146275	NM_001389	1826	Hs.160418	NM_001389	ENSG00000171587	DSCAM	CHD2|CHD2-42|CHD2-52	DS cell adhesion molecule	protein-coding
1180	chr7	1730016	1730178	+	0	NA	Intergenic	(TGGA)n|Simple_repeat|Simple_repeat	-18701	NM_001128636	392617	Hs.42896	NM_001128636	ENSG00000225968	ELFN1	PPP1R28	extracellular leucine rich repeat and fibronectin type III domain containing 1	protein-coding
1192	chr7	48369711	48369721	+	0	NA	intron (NM_152701, intron 27 of 61)	(TCCA)n|Simple_repeat|Simple_repeat	158659	NM_152701	154664	Hs.226568	NM_152701	ENSG00000179869	ABCA13	-	ATP binding cassette subfamily A member 13	protein-coding
204	chr10	125014604	125014770	+	0	NA	Intergenic	HAL1-2a_MD|LINE|L1	100927	NM_001007793	9184	Hs.418533	NM_004725	ENSG00000154473	BUB3	BUB3L|hBUB3	BUB3, mitotic checkpoint protein	protein-coding
901	chr21	44179612	44179775	+	0	NA	intron (NM_001001567, intron 10 of 18)	(TG)n|Simple_repeat|Simple_repeat	20411	NR_135517	101928311	Hs.570404	NR_135517	ENSG00000283051	LINC01668	-	long intergenic non-protein coding RNA 1668	ncRNA
289	chr12	125999895	125999945	+	0	NA	intron (NM_052907, intron 3 of 8)	(CA)n|Simple_repeat|Simple_repeat	-107078	NM_001286219	114795	Hs.524838	NM_052907	ENSG00000139364	TMEM132B	-	transmembrane protein 132B	protein-coding
474	chr16	46396439	46396786	+	0	NA	Intergenic	HSATII|Satellite|Satellite	206397	NR_026556	124149	Hs.97414	NM_001004299		ANKRD26P1	-	ankyrin repeat domain 26 pseudogene 1	pseudo
1508	chrY	13826499	13826652	+	0	NA	Intergenic	(GAATG)n|Satellite|Satellite	706814	NR_033667	352887	Hs.546221	NR_033667	ENSG00000206159	GYG2P1	GYG2P	glycogenin 2 pseudogene 1	pseudo
65	chr1	160163723	160164092	+	0	NA	intron (NM_001231, intron 3 of 10)	(CA)n|Simple_repeat|Simple_repeat	3622	NM_001231	844	Hs.632476	NM_001231	ENSG00000143318	CASQ1	CASQ|PDIB1|VMCQA	calsequestrin 1	protein-coding
706	chr2	13557268	13557425	+	0	NA	Intergenic	(CA)n|Simple_repeat|Simple_repeat	-410208	NR_038434	100506474	Hs.242196	NR_038434	ENSG00000225649	LOC100506474	-	uncharacterized LOC100506474	ncRNA
482	chr16	46405671	46405747	+	0	NA	Intergenic	HSATII|Satellite|Satellite	197300	NR_026556	124149	Hs.97414	NM_001004299		ANKRD26P1	-	ankyrin repeat domain 26 pseudogene 1	pseudo
87	chr10	713741	713774	+	0	NA	intron (NM_014974, intron 1 of 36)	(CA)n|Simple_repeat|Simple_repeat	17869	NM_001355388	414235	Hs.587103	NM_001012714	ENSG00000180525	PRR26	C10orf108	proline rich 26	protein-coding
195	chr10	87877024	87877244	+	0	NA	intron (NM_017551, intron 4 of 15)	HAL1-2a_MD|LINE|L1	147411	NR_029907	442911		NR_029907	ENSG00000199104	MIR346	MIRN346|hsa-mir-346|miR-346|miRNA346	microRNA 346	ncRNA
698	chr2	8736960	8737479	+	0	NA	Intergenic	(TG)n|Simple_repeat|Simple_repeat	-13297	NR_110257	101929567	Hs.634706	NR_110257	ENSG00000236008	LINC01814	-	long intergenic non-protein coding RNA 1814	ncRNA
1182	chr7	4165016	4165073	+	0	NA	intron (NM_152744, intron 25 of 44)	(TGGA)n|Simple_repeat|Simple_repeat	-4273	NM_001079653	221935	Hs.653013	NM_152744	ENSG00000146555	SDK1	-	sidekick cell adhesion molecule 1	protein-coding
811	chr2	239393996	239394021	+	0	NA	Intergenic	(CA)n|Simple_repeat|Simple_repeat	58439	NM_001330196	51665	Hs.516788	NM_016114	ENSG00000065802	ASB1	ASB-1	ankyrin repeat and SOCS box containing 1	protein-coding
766	chr2	100862976	100863072	+	0	NA	intron (NR_103730, intron 1 of 2)	(TG)n|Simple_repeat|Simple_repeat	38308	NR_103730	150577	Hs.434127	NM_001102655	ENSG00000232084	LINC01104	-	long intergenic non-protein coding RNA 1104	ncRNA
484	chr16	46408627	46408687	+	0	NA	Intergenic	HSATII|Satellite|Satellite	194352	NR_026556	124149	Hs.97414	NM_001004299		ANKRD26P1	-	ankyrin repeat domain 26 pseudogene 1	pseudo
542	chr16	81659867	81660180	+	0	NA	intron (NM_198390, intron 3 of 20)	(TG)n|Simple_repeat|Simple_repeat	15070	NR_106759	102465251		NR_106759	ENSG00000275109	MIR6504	hsa-mir-6504	microRNA 6504	ncRNA
534	chr16	57946619	57946683	+	0	NA	intron (NM_001297, intron 24 of 32)	(TG)n|Simple_repeat|Simple_repeat	58369	NM_001286130	1258	Hs.147062	NM_001297	ENSG00000070729	CNGB1	CNCG2|CNCG3L|CNCG4|CNG4|CNGB1B|GAR1|GARP|GARP2|RCNC2|RCNCb|RCNCbeta|RP45	cyclic nucleotide gated channel beta 1	protein-coding
417	chr16	28512775	28512814	+	0	NA	intron (NM_145659, intron 4 of 4)	(CA)n|Simple_repeat|Simple_repeat	5361	NM_145659	246778	Hs.528111	NM_145659	ENSG00000197272	IL27	IL-27|IL-27A|IL27A|IL27p28|IL30|p28	interleukin 27	protein-coding
814	chr2	240389314	240389422	+	0	NA	Intergenic	(TG)n|Simple_repeat|Simple_repeat	65926	NR_135577	101928111	Hs.534680	NR_135575	ENSG00000222020	LOC101928111	-	uncharacterized LOC101928111	ncRNA
380	chr15	29592269	29592419	+	0	NA	intron (NM_015307, intron 2 of 10)	(TGGA)n|Simple_repeat|Simple_repeat	-30324	NM_138704	56160	Hs.94011	NM_138704	ENSG00000185115	NSMCE3	HCA4|LICS|MAGEG1|MAGEL3|NDNL2|NSE3	NSE3 homolog, SMC5-SMC6 complex component	protein-coding
1211	chr7	61746590	61747801	+	0	NA	Intergenic	HSATII|Satellite|Satellite	1017239	NR_003952	643955	Hs.583308	NR_003952	ENSG00000185037	ZNF733P	ZNF733	zinc finger protein 733, pseudogene	pseudo
1306	chr8	97184395	97184461	+	0	NA	Intergenic	(GAATG)n|Simple_repeat|Simple_repeat	-11408	NM_001001557	392255	Hs.492277	NM_001001557	ENSG00000156466	GDF6	BMP-13|BMP13|CDMP2|KFM|KFS|KFS1|KFSL|SGM1|SYNS4	growth differentiation factor 6	protein-coding
1020	chr4	49100396	49102688	+	0	NA	Intergenic	(CATTC)n|Satellite|Satellite	112883	NM_001286791	80157	Hs.479703	NM_025087	ENSG00000109182	CWH43	CWH43-C|PGAP2IP	cell wall biogenesis 43 C-terminal homolog	protein-coding
382	chr15	30668184	30668375	+	0	NA	intron (NM_139320, intron 5 of 9)	(TG)n|Simple_repeat|Simple_repeat	17585	NM_139320	89832	Hs.510853	NM_139320	ENSG00000166664	CHRFAM7A	CHRNA7|CHRNA7-DR1|D-10	CHRNA7 (exons 5-10) and FAM7A (exons A-E) fusion	protein-coding
670	chr19	31955528	31956359	+	0	NA	Intergenic	(TG)n|Simple_repeat|Simple_repeat	-115512	NR_138034	57616	Hs.278436	NM_020856	ENSG00000121297	TSHZ3	TSH3|ZNF537	teashirt zinc finger homeobox 3	protein-coding
1322	chr8	139894943	139895035	+	0	NA	intron (NM_152888, intron 2 of 64)	(CTCA)n|Simple_repeat|Simple_repeat	31260	NM_152888	169044	Hs.117169	NM_152888	ENSG00000169436	COL22A1	-	collagen type XXII alpha 1 chain	protein-coding
782	chr2	133022669	133022695	+	0	NA	Intergenic	Intergenic	-7140	NR_152415	554226	Hs.380689	NM_001358416	ENSG00000163046	ANKRD30BL	ANKRD30BP3|NCRNA00164	ankyrin repeat domain 30B like	protein-coding
628	chr18	75912456	75912639	+	0	NA	Intergenic	(CA)n|Simple_repeat|Simple_repeat	-206864	NR_104127	101927715	Hs.385670	NR_104127		LINC01029	-	long intergenic non-protein coding RNA 1029	ncRNA
1436	chrY	13644019	13644203	+	0	NA	Intergenic	HSATII|Satellite|Satellite	889278	NR_033667	352887	Hs.546221	NR_033667	ENSG00000206159	GYG2P1	GYG2P	glycogenin 2 pseudogene 1	pseudo
487	chr16	46410021	46410308	+	0	NA	Intergenic	HSATII|Satellite|Satellite	192845	NR_026556	124149	Hs.97414	NM_001004299		ANKRD26P1	-	ankyrin repeat domain 26 pseudogene 1	pseudo
310	chr13	24132677	24132992	+	0	NA	Intergenic	(TG)n|Simple_repeat|Simple_repeat	-11675	NM_001204459	55504	Hs.149168	NM_018647	ENSG00000127863	TNFRSF19	TAJ|TAJ-alpha|TRADE|TROY	TNF receptor superfamily member 19	protein-coding
979	chr3	129039904	129039971	+	0	NA	intron (NR_026991, intron 3 of 4)	(CA)n|Simple_repeat|Simple_repeat	-4817	NM_006026	8971	Hs.75307	NM_006026	ENSG00000184897	H1FX	H1.10|H1X	H1 histone family member X	protein-coding
920	chr22	16848043	16851469	+	0	NA	Intergenic	HSATII|Satellite|Satellite	223944	NM_014406	150160	Hs.128342	NM_014406	ENSG00000198445	CCT8L2	CESK1	chaperonin containing TCP1 subunit 8 like 2	protein-coding
1395	chr9	136968568	136968623	+	0	NA	Intergenic	(TCCA)n|Simple_repeat|Simple_repeat	-32615	NM_017588	11091	Hs.397638	NM_017588	ENSG00000196363	WDR5	BIG-3|CFAP89|SWD3	WD repeat domain 5	protein-coding
305	chr13	21071754	21071991	+	0	NA	intron (NM_015974, intron 2 of 7)	(CA)n|Simple_repeat|Simple_repeat	28140	NM_015974	51084	Hs.370703	NM_015974	ENSG00000165475	CRYL1	GDH|HEL30|lambda-CRY	crystallin lambda 1	protein-coding
955	chr22	49283667	49284023	+	0	NA	intron (NR_038944, intron 3 of 6)	(TCCA)n|Simple_repeat|Simple_repeat	21263	NR_038944	100128946	Hs.535676	NR_038944	ENSG00000205632	LINC01310	WI2-81516E3.1	long intergenic non-protein coding RNA 1310	ncRNA
810	chr2	238474059	238474165	+	0	NA	Intergenic	(CA)n|Simple_repeat|Simple_repeat	-1105	NM_015893	51052	Hs.247710	NM_015893	ENSG00000071677	PRLH	PRH|PRRP	prolactin releasing hormone	protein-coding
924	chr22	16858873	16862472	+	0	NA	Intergenic	HSATII|Satellite|Satellite	213028	NM_014406	150160	Hs.128342	NM_014406	ENSG00000198445	CCT8L2	CESK1	chaperonin containing TCP1 subunit 8 like 2	protein-coding
597	chr18	4510740	4510967	+	0	NA	Intergenic	(TGG)n|Simple_repeat|Simple_repeat	-55587	NM_001242761	9229	Hs.594640	NM_004746	ENSG00000170579	DLGAP1	DAP-1|DAP-1-ALPHA|DAP-1-BETA|DAP1|DLGAP1A|DLGAP1B|GKAP|SAPAP1	DLG associated protein 1	protein-coding
733	chr2	89862980	89863577	+	0	NA	Intergenic	(CATTC)n|Satellite|Satellite	751394	NR_039635	100616399		NR_039635	ENSG00000265510	MIR4436A	mir-4436a	microRNA 4436a	ncRNA
786	chr2	133034461	133034771	+	0	NA	Intergenic	AluJb|SINE|Alu	-19074	NR_152415	554226	Hs.380689	NM_001358416	ENSG00000163046	ANKRD30BL	ANKRD30BP3|NCRNA00164	ankyrin repeat domain 30B like	protein-coding
73	chr1	204164378	204164724	+	0	NA	intron (NM_002256, intron 1 of 2)	(CA)n|Simple_repeat|Simple_repeat	1068	NM_002256	3814	Hs.95008	NM_002256	ENSG00000170498	KISS1	HH13|KiSS-1	KiSS-1 metastasis suppressor	protein-coding
831	chr20	29819422	29820213	+	0	NA	Intergenic	(GAATG)n|Satellite|Satellite	-25650	NM_001037730	245929	Hs.580793	NM_001037730	ENSG00000215547	DEFB115	DEFB-15	defensin beta 115	protein-coding
843	chr20	46430055	46430112	+	0	NA	Intergenic	(TG)n|Simple_repeat|Simple_repeat	-14723	NM_198596	55959	Hs.162016	NM_018837	ENSG00000196562	SULF2	HSULF-2	sulfatase 2	protein-coding
931	chr22	32938443	32938493	+	0	NA	intron (NM_001135774, intron 7 of 13)	(TG)n|Simple_repeat|Simple_repeat	67244	NM_001257990	25793	Hs.5912	NM_012179	ENSG00000100225	FBXO7	FBX|FBX07|FBX7|PARK15|PKPS	F-box protein 7	protein-coding
735	chr2	89864365	89864801	+	0	NA	Intergenic	(CATTC)n|Satellite|Satellite	752699	NR_039635	100616399		NR_039635	ENSG00000265510	MIR4436A	mir-4436a	microRNA 4436a	ncRNA
1263	chr7	157092167	157092465	+	0	NA	Intergenic	(GTGTG)n|Simple_repeat|Simple_repeat	-37394	NM_005494	10049	Hs.490745	NM_005494	ENSG00000105993	DNAJB6	DJ4|DnaJ|HHDJ1|HSJ-2|HSJ2|LGMD1D|LGMD1E|MRJ|MSJ-1	DnaJ heat shock protein family (Hsp40) member B6	protein-coding
379	chr15	27835019	27835090	+	0	NA	Intergenic	(CA)n|Simple_repeat|Simple_repeat	-428588	NR_120343	101928869	Hs.585699	NR_120343	ENSG00000228740	GABRG3-AS1	-	GABRG3 antisense RNA 1	ncRNA
72	chr1	203496086	203496699	+	0	NA	Intergenic	(CA)n|Simple_repeat|Simple_repeat	33121	NM_014359	26254	Hs.632468	NM_014359	ENSG00000188770	OPTC	OPT	opticin	protein-coding
1503	chrY	13823170	13823252	+	0	NA	Intergenic	(GAATG)n|Satellite|Satellite	710178	NR_033667	352887	Hs.546221	NR_033667	ENSG00000206159	GYG2P1	GYG2P	glycogenin 2 pseudogene 1	pseudo
1291	chr8	29677886	29678268	+	0	NA	intron (NR_125817, intron 2 of 2)	(CACAC)n|Simple_repeat|Simple_repeat	7943	NR_125817	101929470	Hs.204721	NR_125817	ENSG00000248964	LOC101929470	-	uncharacterized LOC101929470	ncRNA
385	chr15	79384693	79384737	+	0	NA	Intergenic	(CA)n|Simple_repeat|Simple_repeat	-1500	NM_002891	5923	Hs.459035	NM_002891	ENSG00000058335	RASGRF1	CDC25|CDC25L|GNRP|GRF1|GRF55|H-GRF55|PP13187|ras-GRF1	Ras protein specific guanine nucleotide releasing factor 1	protein-coding
1360	chr9	93456733	93457164	+	0	NA	Intergenic	(TG)n|Simple_repeat|Simple_repeat	-51561	NM_017594	54769	Hs.165636	NM_017594	ENSG00000165023	DIRAS2	Di-Ras2	DIRAS family GTPase 2	protein-coding
510	chr16	46433004	46433115	+	0	NA	Intergenic	HSATII|Satellite|Satellite	169950	NR_026556	124149	Hs.97414	NM_001004299		ANKRD26P1	-	ankyrin repeat domain 26 pseudogene 1	pseudo
1388	chr9	126109152	126109662	+	0	NA	Intergenic	Intergenic	-9039	NM_173689	286204	Hs.568340	NM_173689	ENSG00000148204	CRB2	FSGS9|VMCKD	crumbs 2, cell polarity complex component	protein-coding
237	chr11	12189756	12189963	+	0	NA	intron (NM_001346295, intron 3 of 26)	(CA)n|Simple_repeat|Simple_repeat	4629	NR_106739	102466906		NR_106739	ENSG00000275373	MIR6124	hsa-mir-6124	microRNA 6124	ncRNA
197	chr10	105596134	105596251	+	0	NA	intron (NM_014631, intron 1 of 13)	(CA)n|Simple_repeat|Simple_repeat	18972	NM_014631	9644	Hs.678727	NM_014631	ENSG00000107957	SH3PXD2A	FISH|SH3MD1|TKS5	SH3 and PX domains 2A	protein-coding
297	chr12	132642083	132642846	+	0	NA	Intergenic	(CA)n|Simple_repeat|Simple_repeat	13492	NM_024078	79050	Hs.558536	NM_024078	ENSG00000184967	NOC4L	NET49|NOC4|UTP19	nucleolar complex associated 4 homolog	protein-coding
1466	chrY	13679770	13680182	+	0	NA	Intergenic	(GAATG)n|Satellite|Satellite	853413	NR_033667	352887	Hs.546221	NR_033667	ENSG00000206159	GYG2P1	GYG2P	glycogenin 2 pseudogene 1	pseudo
1159	chr6	158475106	158475164	+	0	NA	intron (NM_001178088, intron 4 of 25)	(TCCA)n|Simple_repeat|Simple_repeat	37055	NM_001178088	8871	Hs.434494	NM_003898	ENSG00000078269	SYNJ2	INPP5H	synaptojanin 2	protein-coding
856	chr20	60246957	60246964	+	0	NA	intron (NM_001252339, intron 1 of 14)	(TGGA)n|Simple_repeat|Simple_repeat	47844	NR_147702	100128310	Hs.683806	NR_147702	ENSG00000179253	LOC100128310	-	uncharacterized LOC100128310	ncRNA
910	chr21	45024754	45024829	+	0	NA	intron (NM_007031, intron 7 of 8)	(CA)n|Simple_repeat|Simple_repeat	5079	NR_106718	102464825		NR_106718	ENSG00000278433	MIR6070	hsa-mir-6070	microRNA 6070	ncRNA
626	chr18	60885867	60885918	+	0	NA	intron (NM_000633, intron 2 of 2)	(TCCA)n|Simple_repeat|Simple_repeat	100721	NM_000657	596	Hs.150749	NM_000633	ENSG00000171791	BCL2	Bcl-2|PPP1R50	BCL2, apoptosis regulator	protein-coding
1011	chr4	7616144	7616230	+	0	NA	intron (NM_020777, intron 3 of 26)	(TCCA)n|Simple_repeat|Simple_repeat	-139630	NR_026892	84740	Hs.663029	NM_032654	ENSG00000272620	AFAP1-AS1	AFAP1-AS|AFAP1AS	AFAP1 antisense RNA 1	ncRNA
308	chr13	24131998	24132111	+	0	NA	Intergenic	(TG)n|Simple_repeat|Simple_repeat	-12455	NM_001204459	55504	Hs.149168	NM_018647	ENSG00000127863	TNFRSF19	TAJ|TAJ-alpha|TRADE|TROY	TNF receptor superfamily member 19	protein-coding
877	chr21	39994363	39994751	+	0	NA	intron (NR_111949, intron 1 of 4)	(CA)n|Simple_repeat|Simple_repeat	-37688	NM_001243429	2078	Hs.473819	NM_004449	ENSG00000157554	ERG	erg-3|p55	ERG, ETS transcription factor	protein-coding
1167	chr6	166207748	166207836	+	0	NA	Intergenic	(CA)n|Simple_repeat|Simple_repeat	-132204	NM_001130690	10846	Hs.348762	NM_006661	ENSG00000112541	PDE10A	ADSD2|HSPDE10A|IOLOD|LINC00473|PDE10A19	phosphodiesterase 10A	protein-coding
847	chr20	56235549	56235599	+	0	NA	intron (NM_199171, intron 1 of 3)	intron (NM_199171, intron 1 of 3)	30106	NM_001255976	56937	Hs.517155	NM_020182	ENSG00000124225	PMEPA1	STAG1|TMEPAI	prostate transmembrane protein, androgen induced 1	protein-coding
945	chr22	48665132	48665415	+	0	NA	Intergenic	(CA)n|Simple_repeat|Simple_repeat	-4903	NR_036172	100422916		NR_036172	ENSG00000266508	MIR3201	-	microRNA 3201	ncRNA
1571	chrY	28799718	28799797	+	0	NA	Intergenic	(GAGTG)n|Simple_repeat|Simple_repeat	925120	NR_001524	114760	Hs.511777	NR_001524	ENSG00000231141	TTTY3	LINC00121|NCRNA00121|TTTY3A|TTY3	testis-specific transcript, Y-linked 3 (non-protein coding)	ncRNA
1220	chr7	61795035	61796492	+	0	NA	Intergenic	HSATII|Satellite|Satellite	968671	NR_003952	643955	Hs.583308	NR_003952	ENSG00000185037	ZNF733P	ZNF733	zinc finger protein 733, pseudogene	pseudo
1025	chr4	49108760	49109077	+	0	NA	Intergenic	(CATTC)n|Satellite|Satellite	120259	NM_001286791	80157	Hs.479703	NM_025087	ENSG00000109182	CWH43	CWH43-C|PGAP2IP	cell wall biogenesis 43 C-terminal homolog	protein-coding
682	chr19	56053735	56054154	+	0	NA	intron (NM_001199824, intron 3 of 4)	(TCCA)n|Simple_repeat|Simple_repeat	2965	NM_001199824	100130827	Hs.712129	NM_001199824	ENSG00000231274	SBK3	SGK110	SH3 domain binding kinase family member 3	protein-coding
193	chr10	85946517	85946603	+	0	NA	Intergenic	(TG)n|Simple_repeat|Simple_repeat	-7831	NM_033100	92211	Hs.137556	NM_033100	ENSG00000148600	CDHR1	CORD15|PCDH21|PRCAD|RP65	cadherin related family member 1	protein-coding
497	chr16	46418348	46418661	+	0	NA	Intergenic	HSATII|Satellite|Satellite	184505	NR_026556	124149	Hs.97414	NM_001004299		ANKRD26P1	-	ankyrin repeat domain 26 pseudogene 1	pseudo
352	chr14	95404364	95404603	+	0	NA	Intergenic	(TG)n|Simple_repeat|Simple_repeat	167504	NR_144432	108868751		NR_144432	ENSG00000285205	DIGIT	-	divergent to GSC, Induced by TGF-b family signaling	ncRNA
1117	chr5	49450608	49450660	+	0	NA	Intergenic	ALR/Alpha|Satellite|centr	286600	NM_198449	133418	Hs.561411	NM_198449	ENSG00000170571	EMB	GP70	embigin	protein-coding
169	chr10	42532435	42532738	+	0	NA	Intergenic	ALR/Alpha|Satellite|centr	330907	NR_024380	441666	Hs.255729	NR_024380	ENSG00000215146	LOC441666	-	zinc finger protein 91 pseudogene	pseudo
1274	chr7	158959186	158959320	+	0	NA	Intergenic	(TG)n|Simple_repeat|Simple_repeat	-21604	NM_001304522	7434	Hs.585052	NM_003382	ENSG00000106018	VIPR2	C16DUPq36.3|DUP7q36.3|PACAP-R-3|PACAP-R3|VIP-R-2|VPAC2|VPAC2R|VPCAP2R	vasoactive intestinal peptide receptor 2	protein-coding
132	chr10	39130757	39132567	+	0	NA	Intergenic	(GAATG)n|Satellite|Satellite	141935	NR_045000	399746	Hs.742607	NR_045000		ACTR3BP5	FKSG74	ACTR3B pseudogene 5	pseudo
990	chr4	549263	549466	+	0	NA	Intergenic	(CCCA)n|Simple_repeat|Simple_repeat	-21593	NR_148199	105374338	Hs.518426	NR_148199	ENSG00000283183	LOC105374338	-	uncharacterized LOC105374338	ncRNA
748	chr2	92290376	92290688	+	0	NA	Intergenic	ALR/Alpha|Satellite|centr	161373	NR_027714	440888	Hs.730239	NM_001032412		ACTR3BP2	FKSG73	ACTR3B pseudogene 2	pseudo
1138	chr6	11427706	11427716	+	0	NA	Intergenic	(CA)n|Simple_repeat|Simple_repeat	-45130	NM_001142393	4739	Hs.37982	NM_006403	ENSG00000111859	NEDD9	CAS-L|CAS2|CASL|CASS2|HEF1	neural precursor cell expressed, developmentally down-regulated 9	protein-coding
1568	chrY	28798240	28798304	+	0	NA	Intergenic	(GAATG)n|Satellite|Satellite	923635	NR_001524	114760	Hs.511777	NR_001524	ENSG00000231141	TTTY3	LINC00121|NCRNA00121|TTTY3A|TTY3	testis-specific transcript, Y-linked 3 (non-protein coding)	ncRNA
817	chr2	242456845	242457055	+	0	NA	Intergenic	(CA)n|Simple_repeat|Simple_repeat	-7963	NM_001282305	10494	Hs.516807	NM_006374	ENSG00000115694	STK25	SOK1|YSK1	serine/threonine kinase 25	protein-coding
226	chr11	1842934	1842981	+	0	NA	Intergenic	(TGGA)n|Simple_repeat|Simple_repeat	-12583	NM_001290332	90019	Hs.161031	NM_138567	ENSG00000149043	SYT8	-	synaptotagmin 8	protein-coding
119	chr10	39079289	39084210	+	0	NA	Intergenic	Intergenic	92022	NR_045000	399746	Hs.742607	NR_045000		ACTR3BP5	FKSG74	ACTR3B pseudogene 5	pseudo
208	chr10	129595753	129595808	+	0	NA	Intergenic	(TCCA)n|Simple_repeat|Simple_repeat	60242	NM_207426	399823	Hs.449674	NM_207426	ENSG00000186766	FOXI2	-	forkhead box I2	protein-coding
227	chr11	1883083	1883367	+	0	NA	intron (NM_002339, intron 1 of 10)	(TGGA)n|Simple_repeat|Simple_repeat	-2459	NR_036185	100423021		NR_036185	ENSG00000264493	MIR4298	-	microRNA 4298	ncRNA
943	chr22	48024496	48024592	+	0	NA	intron (NR_033377, intron 1 of 5)	(TG)n|Simple_repeat|Simple_repeat	2774	NR_033377	400932	Hs.561058	NM_001001693	ENSG00000205634	LINC00898	-	long intergenic non-protein coding RNA 898	ncRNA
696	chr2	6909405	6909610	+	0	NA	intron (NR_038369, intron 1 of 5)	(TG)n|Simple_repeat|Simple_repeat	935	NR_038369	400941	Hs.446195	NM_001001695	ENSG00000205837	LINC00487	-	long intergenic non-protein coding RNA 487	ncRNA
1037	chr4	49134521	49134565	+	0	NA	Intergenic	(CATTC)n|Satellite|Satellite	145884	NM_001286791	80157	Hs.479703	NM_025087	ENSG00000109182	CWH43	CWH43-C|PGAP2IP	cell wall biogenesis 43 C-terminal homolog	protein-coding
42	chr1	41890577	41890642	+	0	NA	Intergenic	(TG)n|Simple_repeat|Simple_repeat	-49268	NR_135817	101929901		NR_135817	ENSG00000229901	LOC101929901	-	uncharacterized LOC101929901	ncRNA
1197	chr7	54269382	54269419	+	0	NA	non-coding (NR_004422, exon 1 of 1)	non-coding (NR_004422, exon 1 of 1)	714	NR_004422	3262	Hs.742598	NR_004422		HPVC1	HPV18E5L|PE5L	human papillomavirus (type 18) E5 central sequence-like 1	ncRNA
529	chr16	50726808	50726982	+	0	NA	Intergenic	(TG)n|Simple_repeat|Simple_repeat	-4155	NM_022162	64127	Hs.592072	NM_022162	ENSG00000167207	NOD2	ACUG|BLAU|BLAUS|CARD15|CD|CLR16.3|IBD1|NLRC2|NOD2B|PSORAS1|YAOS	nucleotide binding oligomerization domain containing 2	protein-coding
687	chr2	1285187	1285304	+	0	NA	intron (NM_018968, intron 14 of 16)	intron (NM_018968, intron 14 of 16)	-131988	NM_001206745	7173	Hs.467554	NM_000547	ENSG00000115705	TPO	MSA|TDH2A|TPX	thyroid peroxidase	protein-coding
1108	chr5	3786339	3786389	+	0	NA	Intergenic	HAL1-2a_MD|LINE|L1	190196	NM_024337	79192	Hs.424156	NM_024337	ENSG00000170549	IRX1	IRX-5|IRXA1	iroquois homeobox 1	protein-coding
363	chr14	105291201	105291274	+	0	NA	Intergenic	(TGGA)n|Simple_repeat|Simple_repeat	3699	NR_024396	196872	Hs.352220	NR_024396	ENSG00000258701	LINC00638	-	long intergenic non-protein coding RNA 638	ncRNA
1200	chr7	57549214	57549624	+	0	NA	Intergenic	(GAGTG)n|Simple_repeat|Simple_repeat	39536	NM_001159279	441234	Hs.533121	NM_001159279	ENSG00000182111	ZNF716	-	zinc finger protein 716	protein-coding
1476	chrY	13706683	13706739	+	0	NA	Intergenic	(GAATG)n|Satellite|Satellite	826678	NR_033667	352887	Hs.546221	NR_033667	ENSG00000206159	GYG2P1	GYG2P	glycogenin 2 pseudogene 1	pseudo
608	chr18	18515670	18516314	+	0	NA	Intergenic	ALR/Alpha|Satellite|centr	175820	NM_005406	6093	Hs.306307	NM_005406	ENSG00000067900	ROCK1	P160ROCK|ROCK-I	Rho associated coiled-coil containing protein kinase 1	protein-coding
631	chr18	77302104	77302572	+	0	NA	Intergenic	(TCCA)n|Simple_repeat|Simple_repeat	-36944	NR_148949	284240	Hs.448912	NR_148949		LOC284240	-	uncharacterized LOC284240	ncRNA
900	chr21	44090590	44090854	+	0	NA	intron (NM_001001575, intron 1 of 14)	(CA)n|Simple_repeat|Simple_repeat	16860	NM_001001568	5152	Hs.473927	NM_002606	ENSG00000160191	PDE9A	HSPDE9A2	phosphodiesterase 9A	protein-coding
1154	chr6	58776372	58779305	+	0	NA	Intergenic	ALR/Alpha|Satellite|centr	-490114	NR_125728	106660612	Hs.561539	NR_125727	ENSG00000215190	LINC00680	-	long intergenic non-protein coding RNA 680	ncRNA
26	chr1	10838312	10838501	+	0	NA	intron (NM_001079843, intron 1 of 20)	(CA)n|Simple_repeat|Simple_repeat	18327	NM_001079843	54897	Hs.439894	NM_017766	ENSG00000130940	CASZ1	CAS11|CST|SRG|ZNF693|dJ734G22.1	castor zinc finger 1	protein-coding
312	chr13	27546839	27546897	+	0	NA	Intergenic	(CA)n|Simple_repeat|Simple_repeat	-152802	NR_046547	100874070	Hs.524923	NR_046547		USP12-AS1	-	USP12 antisense RNA 1	ncRNA
1355	chr9	92331926	92332007	+	0	NA	intron (NR_024280, intron 5 of 5)	(CA)n|Simple_repeat|Simple_repeat	77268	NR_024280	100129066	Hs.125947	NR_024280	ENSG00000237372	UNQ6494	-	uncharacterized LOC100129066	ncRNA
1319	chr8	139818261	139818516	+	0	NA	intron (NM_152888, intron 10 of 64)	(TG)n|Simple_repeat|Simple_repeat	107861	NM_152888	169044	Hs.117169	NM_152888	ENSG00000169436	COL22A1	-	collagen type XXII alpha 1 chain	protein-coding
260	chr11	117680604	117680734	+	0	NA	Intergenic	(CA)n|Simple_repeat|Simple_repeat	-12693	NM_020693	57453	Hs.659513	NM_020693	ENSG00000177103	DSCAML1	DSCAM2	DS cell adhesion molecule like 1	protein-coding
544	chr16	82254127	82254245	+	0	NA	Intergenic	(TG)n|Simple_repeat|Simple_repeat	-50357	NM_005792	10200	Hs.344400	NM_005792	ENSG00000135698	MPHOSPH6	MPP|MPP-6|MPP6	M-phase phosphoprotein 6	protein-coding
1221	chr7	61796717	61797613	+	0	NA	Intergenic	HSATII|Satellite|Satellite	967269	NR_003952	643955	Hs.583308	NR_003952	ENSG00000185037	ZNF733P	ZNF733	zinc finger protein 733, pseudogene	pseudo
1112	chr5	8208462	8208765	+	0	NA	Intergenic	(TG)n|Simple_repeat|Simple_repeat	249064	NR_039984	729506	Hs.566412	NR_039984	ENSG00000245729	LINC02226	-	long intergenic non-protein coding RNA 2226	ncRNA
864	chr21	10819612	10829502	+	0	NA	Intergenic	(GAATG)n|Satellite|Satellite	166386	NM_001290224	7179	Hs.122986	NM_199259	ENSG00000274391	TPTE	CT44|PTEN2	transmembrane phosphatase with tensin homology	protein-coding
574	chr17	55726549	55726792	+	0	NA	intron (NM_001322250, intron 10 of 13)	(CA)n|Simple_repeat|Simple_repeat	-40897	NR_110807	101927539	Hs.680439	NR_110807	ENSG00000263499	LOC101927539	-	uncharacterized LOC101927539	ncRNA
23	chr1	9471203	9471350	+	0	NA	Intergenic	(CACAC)n|Simple_repeat|Simple_repeat	17699	NR_104623	100506022	Hs.131775	NR_104622	ENSG00000284693	LOC100506022	-	uncharacterized LOC100506022	ncRNA
1320	chr8	139882983	139883029	+	0	NA	intron (NM_152888, intron 3 of 64)	(TG)n|Simple_repeat|Simple_repeat	43243	NM_152888	169044	Hs.117169	NM_152888	ENSG00000169436	COL22A1	-	collagen type XXII alpha 1 chain	protein-coding
600	chr18	12430788	12430932	+	0	NA	intron (NM_001142405, intron 6 of 6)	(TG)n|Simple_repeat|Simple_repeat	-1913	NR_136514	105371998	Hs.515283	NR_136514		LOC105371998	-	uncharacterized LOC105371998	ncRNA
36	chr1	23718752	23719184	+	0	NA	intron (NM_003196, intron 8 of 10)	(CA)n|Simple_repeat|Simple_repeat	-22611	NM_001077195	80818	Hs.293798	NM_030634	ENSG00000125945	ZNF436	ZNF|Zfp46	zinc finger protein 436	protein-coding
745	chr2	92274852	92275051	+	0	NA	Intergenic	ALR/Alpha|Satellite|centr	145792	NR_027714	440888	Hs.730239	NM_001032412		ACTR3BP2	FKSG73	ACTR3B pseudogene 2	pseudo
704	chr2	11090057	11090064	+	0	NA	Intergenic	(TGGA)n|Simple_repeat|Simple_repeat	37997	NM_002236	3754	Hs.23735	NM_002236	ENSG00000162975	KCNF1	IK8|KCNF|KV5.1|kH1	potassium voltage-gated channel modifier subfamily F member 1	protein-coding
420	chr16	33864744	33865872	+	0	NA	Intergenic	(GAATG)n|Simple_repeat|Simple_repeat	293464	NR_130771	104644205	Hs.742548	NR_130771		ENPP7P13	DUNQU1	ectonucleotide pyrophosphatase/phosphodiesterase 7 pseudogene 13	pseudo
1064	chr4	65139798	65139859	+	0	NA	Intergenic	AluSp|SINE|Alu	135350	NM_001010874	253017	Hs.227752	NM_001010874	ENSG00000205678	TECRL	CPVT3|GPSN2L|SRD5A2L2|TERL	trans-2,3-enoyl-CoA reductase like	protein-coding
1301	chr8	49086560	49086754	+	0	NA	Intergenic	(GTGTG)n|Simple_repeat|Simple_repeat	165662	NM_003350	7336	Hs.491695	NM_003350	ENSG00000169139	UBE2V2	DDVIT1|DDVit-1|EDAF-1|EDPF-1|EDPF1|MMS2|UEV-2|UEV2	ubiquitin conjugating enzyme E2 V2	protein-coding
1518	chrY	13833852	13834086	+	0	NA	Intergenic	Intergenic	699420	NR_033667	352887	Hs.546221	NR_033667	ENSG00000206159	GYG2P1	GYG2P	glycogenin 2 pseudogene 1	pseudo
414	chr16	26768565	26768636	+	0	NA	Intergenic	(TGGA)n|Simple_repeat|Simple_repeat	-309619	NM_001145545	162083	Hs.120831	NM_182831		C16orf82	TNT	chromosome 16 open reading frame 82	protein-coding
507	chr16	46431406	46431505	+	0	NA	Intergenic	HSATII|Satellite|Satellite	171554	NR_026556	124149	Hs.97414	NM_001004299		ANKRD26P1	-	ankyrin repeat domain 26 pseudogene 1	pseudo
90	chr10	1486229	1486533	+	0	NA	intron (NM_018702, intron 1 of 9)	(TCCA)n|Simple_repeat|Simple_repeat	-82444	NR_033387	642394	Hs.568831	NM_001098830	ENSG00000205696	ADARB2-AS1	C10orf109|NCRNA00168	ADARB2 antisense RNA 1	ncRNA
922	chr22	16853017	16858059	+	0	NA	Intergenic	HSATII|Satellite|Satellite	218162	NM_014406	150160	Hs.128342	NM_014406	ENSG00000198445	CCT8L2	CESK1	chaperonin containing TCP1 subunit 8 like 2	protein-coding
813	chr2	240292959	240293169	+	0	NA	intron (NM_006037, intron 1 of 26)	(CA)n|Simple_repeat|Simple_repeat	-19565	NR_039948	100616360		NR_039948	ENSG00000264292	MIR2467	mir-2467	microRNA 2467	ncRNA
1183	chr7	26679396	26679641	+	0	NA	intron (NM_001302625, intron 1 of 2)	(CA)n|Simple_repeat|Simple_repeat	814	NM_001302625	285941	Hs.413394	NM_001145531		C7orf71	-	chromosome 7 open reading frame 71	protein-coding
1054	chr4	49642052	49643116	+	0	NA	Intergenic	(GAATG)n|Satellite|Satellite	653925	NM_001286791	80157	Hs.479703	NM_025087	ENSG00000109182	CWH43	CWH43-C|PGAP2IP	cell wall biogenesis 43 C-terminal homolog	protein-coding
1046	chr4	49153765	49154337	+	0	NA	Intergenic	(CATTC)n|Satellite|Satellite	165392	NM_001286791	80157	Hs.479703	NM_025087	ENSG00000109182	CWH43	CWH43-C|PGAP2IP	cell wall biogenesis 43 C-terminal homolog	protein-coding
1371	chr9	95973306	95973395	+	0	NA	intron (NM_006648, intron 1 of 28)	(CTCA)n|Simple_repeat|Simple_repeat	26138	NM_001282394	65268	Hs.654856	NM_006648	ENSG00000165238	WNK2	NY-CO-43|P/OKcl.13|PRKWNK2|SDCCAG43	WNK lysine deficient protein kinase 2	protein-coding
116	chr10	38884355	38886480	+	0	NA	Intergenic	HSATII|Satellite|Satellite	-104310	NR_045000	399746	Hs.742607	NR_045000		ACTR3BP5	FKSG74	ACTR3B pseudogene 5	pseudo
551	chr16	87535829	87536047	+	0	NA	intron (NR_110943, intron 1 of 3)	(TG)n|Simple_repeat|Simple_repeat	8145	NR_110943	101928737	Hs.579009	NR_110943	ENSG00000260750	LOC101928737	-	uncharacterized LOC101928737	ncRNA
718	chr2	71804487	71804587	+	0	NA	intron (NM_001130455, intron 30 of 54)	(CA)n|Simple_repeat|Simple_repeat	110705	NM_001130982	8291	Hs.252180	NM_003494	ENSG00000135636	DYSF	FER1L1|LGMD2B|MMD1	dysferlin	protein-coding
321	chr13	98930463	98930642	+	0	NA	intron (NM_005766, intron 2 of 26)	(TG)n|Simple_repeat|Simple_repeat	69774	NR_036129	100422881		NR_036129	ENSG00000263399	MIR3170	mir-3170	microRNA 3170	ncRNA
88	chr10	1266391	1266409	+	0	NA	intron (NM_018702, intron 6 of 9)	intron (NM_018702, intron 6 of 9)	60692	NR_015376	399706	Hs.721191	NM_001010910	ENSG00000229205	LINC00200	C10orf139|NCRNA00200	long intergenic non-protein coding RNA 200	ncRNA
679	chr19	49051588	49051998	+	0	NA	Intergenic	(TGGA)n|Simple_repeat|Simple_repeat	-3636	NM_177973	6820	Hs.369331	NM_004605	ENSG00000088002	SULT2B1	ARCI14|HSST2	sulfotransferase family 2B member 1	protein-coding
465	chr16	46391174	46391343	+	0	NA	Intergenic	HSATII|Satellite|Satellite	211751	NR_026556	124149	Hs.97414	NM_001004299		ANKRD26P1	-	ankyrin repeat domain 26 pseudogene 1	pseudo
335	chr14	19023223	19023356	+	0	NA	Intergenic	ALR/Alpha|Satellite|centr	-354305	NM_001013354	440153	Hs.534880	NM_001013354	ENSG00000257115	OR11H12	-	olfactory receptor family 11 subfamily H member 12	protein-coding
1174	chr6	170762056	170762112	+	0	NA	Intergenic	(TG)n|Simple_repeat|Simple_repeat	100333	NM_002793	5689	Hs.352768	NM_002793	ENSG00000008018	PSMB1	HC5|PMSB1|PSC5	proteasome subunit beta 1	protein-coding
244	chr11	51576908	51576956	+	0	NA	Intergenic	ALR/Alpha|Satellite|centr	61650	NM_001004703	119749	Hs.553564	NM_001004703	ENSG00000185926	OR4C46	-	olfactory receptor family 4 subfamily C member 46	protein-coding
1063	chr4	49654866	49660050	+	0	NA	Intergenic	(GAATG)n|Satellite|Satellite	668799	NM_001286791	80157	Hs.479703	NM_025087	ENSG00000109182	CWH43	CWH43-C|PGAP2IP	cell wall biogenesis 43 C-terminal homolog	protein-coding
868	chr21	14342460	14342649	+	0	NA	Intergenic	ALR/Alpha|Satellite|centr	-67933	NR_026916	149992	Hs.558645	NM_153773		ANKRD30BP2	C21orf99|CT85|CTSP-1|CTSP1	ankyrin repeat domain 30B pseudogene 2	pseudo
235	chr11	8850526	8850722	+	0	NA	intron (NM_005418, intron 3 of 22)	(TG)n|Simple_repeat|Simple_repeat	-17742	NM_139157	6764	Hs.117715	NM_005418	ENSG00000166444	ST5	DENND2B|HTS1|p126	suppression of tumorigenicity 5	protein-coding
1490	chrY	13812647	13813016	+	0	NA	Intergenic	(GAATG)n|Satellite|Satellite	720558	NR_033667	352887	Hs.546221	NR_033667	ENSG00000206159	GYG2P1	GYG2P	glycogenin 2 pseudogene 1	pseudo
728	chr2	89853445	89854366	+	0	NA	Intergenic	(CATTC)n|Satellite|Satellite	742021	NR_039635	100616399		NR_039635	ENSG00000265510	MIR4436A	mir-4436a	microRNA 4436a	ncRNA
1273	chr7	158515678	158515745	+	0	NA	Intergenic	(TTGTG)n|Simple_repeat|Simple_repeat	-18189	NR_104054	54892	Hs.18616	NM_017760	ENSG00000146918	NCAPG2	CAP-G2|CAPG2|LUZP5|MTB|hCAP-G2	non-SMC condensin II complex subunit G2	protein-coding
1251	chr7	148027614	148028801	+	0	NA	intron (NR_036093, intron 3 of 3)	(TGGA)n|Simple_repeat|Simple_repeat	-259450	NM_145304	202865	Hs.352212	NM_145304	ENSG00000170279	C7orf33	-	chromosome 7 open reading frame 33	protein-coding
771	chr2	120451372	120451426	+	0	NA	intron (NR_148341, intron 5 of 16)	(CA)n|Simple_repeat|Simple_repeat	14656	NM_001105199	80775	Hs.439991	NM_030577	ENSG00000144120	TMEM177	-	transmembrane protein 177	protein-coding
1175	chr7	482968	483433	+	0	NA	Intergenic	(TGGA)n|Simple_repeat|Simple_repeat	63809	NR_033960	442497	Hs.704269	NR_033960	ENSG00000249574	LOC442497	-	uncharacterized LOC442497	ncRNA
1391	chr9	128172362	128172417	+	0	NA	Intergenic	(CA)n|Simple_repeat|Simple_repeat	148316	NM_001354295	26130	Hs.42376	NM_015635	ENSG00000165219	GAPVD1	GAPEX5|GAPex-5|RAP6	GTPase activating protein and VPS9 domains 1	protein-coding
959	chr22	49793153	49793248	+	0	NA	Intergenic	(CA)n|Simple_repeat|Simple_repeat	143914	NR_037440	100500882		NR_037440	ENSG00000264139	MIR3667	-	microRNA 3667	ncRNA
666	chr19	27739165	27739426	+	0	NA	Intergenic	ALR/Alpha|Satellite|centr	-545044	NR_110691	101927151	Hs.567934	NR_110687	ENSG00000267575	LOC101927151	-	uncharacterized LOC101927151	ncRNA
394	chr15	98981153	98981195	+	0	NA	3' UTR (NM_182562, exon 7 of 7)	3' UTR (NM_182562, exon 7 of 7)	-16947	NR_146567	105371011		NR_146566		LINC02351	-	long intergenic non-protein coding RNA 2351	ncRNA
568	chr17	25263106	25268057	+	0	NA	Intergenic	Intergenic	150686	NR_135673	105371703	Hs.649918	NR_135673		LOC105371703	-	uncharacterized LOC105371703	ncRNA
373	chr15	23864032	23864114	+	0	NA	Intergenic	(CA)n|Simple_repeat|Simple_repeat	28920	NM_019066	54551	Hs.141496	NM_019066	ENSG00000254585	MAGEL2	NDNL1|PWLS|SHFYNG|nM15	MAGE family member L2	protein-coding
1489	chrY	13811806	13812051	+	0	NA	Intergenic	(GAATG)n|Satellite|Satellite	721461	NR_033667	352887	Hs.546221	NR_033667	ENSG00000206159	GYG2P1	GYG2P	glycogenin 2 pseudogene 1	pseudo
756	chr2	92309100	92309259	+	0	NA	Intergenic	ALR/Alpha|Satellite|centr	180020	NR_027714	440888	Hs.730239	NM_001032412		ACTR3BP2	FKSG73	ACTR3B pseudogene 2	pseudo
1401	chr9	137720442	137720492	+	0	NA	intron (NM_001278074, intron 63 of 65)	(CA)n|Simple_repeat|Simple_repeat	20748	NR_039691	100616333		NR_039691	ENSG00000264744	MIR3689C	-	microRNA 3689c	ncRNA
802	chr2	236420503	236420616	+	0	NA	intron (NM_001244888, intron 1 of 9)	(TG)n|Simple_repeat|Simple_repeat	6006	NR_146582	27321		NR_146582		TNRC17	CAGL234	trinucleotide repeat containing 17	ncRNA
1147	chr6	40317973	40317982	+	0	NA	intron (NR_038887, intron 1 of 2)	(CA)n|Simple_repeat|Simple_repeat	5768	NR_038887	401260	Hs.654837	NM_001001705		LINC00951	-	long intergenic non-protein coding RNA 951	ncRNA
328	chr13	112087145	112087355	+	0	NA	Intergenic	(TGGA)n|Simple_repeat|Simple_repeat	114259	NM_152324	121793	Hs.210677	NM_152324	ENSG00000153495	TEX29	C13orf16|bA474D23.1	testis expressed 29	protein-coding
192	chr10	79297763	79297906	+	0	NA	intron (NM_001014797, intron 1 of 28)	(CA)n|Simple_repeat|Simple_repeat	99743	NM_001161352	3778	Hs.144795	NM_002247	ENSG00000156113	KCNMA1	BKTM|CADEDS|KCa1.1|MaxiK|PNKD3|SAKCA|SLO|SLO-ALPHA|SLO1|bA205K10.1|hSlo|mSLO1	potassium calcium-activated channel subfamily M alpha 1	protein-coding
789	chr2	217933412	217934102	+	0	NA	Intergenic	(TG)n|Simple_repeat|Simple_repeat	198262	NR_130782	101928327	Hs.350698	NR_130782	ENSG00000223874	LINC01921	-	long intergenic non-protein coding RNA 1921	ncRNA
646	chr19	11575399	11575504	+	0	NA	intron (NM_032281, intron 3 of 6)	(CA)n|Simple_repeat|Simple_repeat	16352	NM_032281	1995	Hs.1701	NM_001420	ENSG00000196361	ELAVL3	HUC|HUCL|PLE21	ELAV like RNA binding protein 3	protein-coding
272	chr12	57289928	57290100	+	0	NA	Intergenic	(CA)n|Simple_repeat|Simple_repeat	38175	NM_148897	121214	Hs.380178	NM_148897	ENSG00000170426	SDR9C7	ARCI13|RDHS|SDR-O|SDRO	short chain dehydrogenase/reductase family 9C member 7	protein-coding
504	chr16	46427359	46428281	+	0	NA	Intergenic	HSATII|Satellite|Satellite	175189	NR_026556	124149	Hs.97414	NM_001004299		ANKRD26P1	-	ankyrin repeat domain 26 pseudogene 1	pseudo
826	chr20	29803917	29804939	+	0	NA	Intergenic	(GAATG)n|Satellite|Satellite	-41039	NM_001037730	245929	Hs.580793	NM_001037730	ENSG00000215547	DEFB115	DEFB-15	defensin beta 115	protein-coding
795	chr2	233763711	233763847	+	0	NA	intron (NM_001114090, intron 3 of 12)	(TG)n|Simple_repeat|Simple_repeat	23289	NR_144372	389084	Hs.657509	NM_206895	ENSG00000182600	SNORC	ASCL830|C2orf82|UNQ830	secondary ossification center associated regulator of chondrocyte maturation	protein-coding
1456	chrY	13669471	13669589	+	0	NA	Intergenic	(GAATG)n|Satellite|Satellite	863859	NR_033667	352887	Hs.546221	NR_033667	ENSG00000206159	GYG2P1	GYG2P	glycogenin 2 pseudogene 1	pseudo
220	chr10	134327785	134328027	+	0	NA	Intergenic	(TG)n|Simple_repeat|Simple_repeat	-23377	NM_005539	3632	Hs.523360	NM_005539	ENSG00000068383	INPP5A	5PTASE	inositol polyphosphate-5-phosphatase A	protein-coding
139	chr10	39139230	39143113	+	0	NA	Intergenic	(GAATG)n|Satellite|Satellite	151444	NR_045000	399746	Hs.742607	NR_045000		ACTR3BP5	FKSG74	ACTR3B pseudogene 5	pseudo
1328	chr8	143231847	143231924	+	0	NA	Intergenic	(TGGA)n|Simple_repeat|Simple_repeat	-25815	NR_039682	100616268		NR_039682	ENSG00000265247	MIR4472-1	-	microRNA 4472-1	ncRNA
695	chr2	5273578	5274159	+	0	NA	Intergenic	(CACAC)n|Simple_repeat|Simple_repeat	557382	NR_110580	102723818	Hs.128107	NR_110580		LINC01248	-	long intergenic non-protein coding RNA 1248	ncRNA
807	chr2	238121449	238121597	+	0	NA	Intergenic	(TG)n|Simple_repeat|Simple_repeat	127439	NM_006710	10920	Hs.531713	NM_006710	ENSG00000198612	COPS8	COP9|CSN8|SGN8	COP9 signalosome subunit 8	protein-coding
1385	chr9	124568930	124568984	+	0	NA	Intergenic	(TG)n|Simple_repeat|Simple_repeat	63893	NM_138709	153090	Hs.522378	NM_032552	ENSG00000136848	DAB2IP	AF9Q34|AIP-1|AIP1|DIP1/2	DAB2 interacting protein	protein-coding
468	chr16	46392990	46393287	+	0	NA	Intergenic	HSATII|Satellite|Satellite	209871	NR_026556	124149	Hs.97414	NM_001004299		ANKRD26P1	-	ankyrin repeat domain 26 pseudogene 1	pseudo
306	chr13	22545294	22545571	+	0	NA	Intergenic	(TG)n|Simple_repeat|Simple_repeat	-93133	NR_047040	100874182	Hs.148951	NR_047040	ENSG00000226722	LINC00424	-	long intergenic non-protein coding RNA 424	ncRNA
277	chr12	108989134	108989383	+	0	NA	intron (NM_181724, intron 1 of 1)	(CA)n|Simple_repeat|Simple_repeat	2636	NM_181724	338773	Hs.449718	NM_181724	ENSG00000183160	TMEM119	OBIF	transmembrane protein 119	protein-coding
144	chr10	42366761	42367062	+	0	NA	Intergenic	(CATTC)n|Satellite|Satellite	496582	NR_024380	441666	Hs.255729	NR_024380	ENSG00000215146	LOC441666	-	zinc finger protein 91 pseudogene	pseudo
460	chr16	46388256	46388736	+	0	NA	Intergenic	HSATII|Satellite|Satellite	214513	NR_026556	124149	Hs.97414	NM_001004299		ANKRD26P1	-	ankyrin repeat domain 26 pseudogene 1	pseudo
645	chr19	8172341	8172625	+	0	NA	intron (NM_032447, intron 37 of 63)	(TGGA)n|Simple_repeat|Simple_repeat	41270	NM_001321431	84467	Hs.370362	NM_032447	ENSG00000142449	FBN3	-	fibrillin 3	protein-coding
1492	chrY	13814396	13814577	+	0	NA	Intergenic	(GAATG)n|Satellite|Satellite	718903	NR_033667	352887	Hs.546221	NR_033667	ENSG00000206159	GYG2P1	GYG2P	glycogenin 2 pseudogene 1	pseudo
1128	chr5	169978745	169978890	+	0	NA	intron (NM_014592, intron 1 of 7)	(TG)n|Simple_repeat|Simple_repeat	47777	NM_001034837	30820	Hs.484111	NM_014592	ENSG00000182132	KCNIP1	KCHIP1|VABP	potassium voltage-gated channel interacting protein 1	protein-coding
1163	chr6	161355443	161355544	+	0	NA	Intergenic	(CA)n|Simple_repeat|Simple_repeat	-57266	NM_005922	4216	Hs.390428	NM_005922	ENSG00000085511	MAP3K4	MAPKKK4|MEKK 4|MEKK4|MTK1|PRO0412	mitogen-activated protein kinase kinase kinase 4	protein-coding
5	chr1	3092579	3092799	+	0	NA	intron (NM_022114, intron 1 of 16)	(TCCA)n|Simple_repeat|Simple_repeat	48150	NR_036215	100422968		NR_036215	ENSG00000283572	MIR4251	-	microRNA 4251	ncRNA
1189	chr7	39299840	39300087	+	0	NA	intron (NM_007252, intron 5 of 10)	(CA)n|Simple_repeat|Simple_repeat	68770	NR_145730	109616963		NR_145730	ENSG00000206947	SNORA20B	-	small nucleolar RNA, H/ACA box 20B	snoRNA
331	chr13	114477568	114477819	+	0	NA	intron (NM_001348663, intron 3 of 7)	(CA)n|Simple_repeat|Simple_repeat	15477	NM_182614	348013	Hs.280805	NM_182614	ENSG00000184497	TMEM255B	FAM70B	transmembrane protein 255B	protein-coding
976	chr3	126275561	126275856	+	0	NA	intron (NM_152533, intron 1 of 3)	(CA)n|Simple_repeat|Simple_repeat	2100	NM_152533	152065	Hs.178210	NM_152533	ENSG00000180697	C3orf22	-	chromosome 3 open reading frame 22	protein-coding
1149	chr6	41932019	41932154	+	0	NA	intron (NM_001136017, intron 1 of 4)	(TG)n|Simple_repeat|Simple_repeat	-22500	NM_001136125	896	Hs.534307	NM_001760	ENSG00000112576	CCND3	-	cyclin D3	protein-coding
694	chr2	4019332	4019402	+	0	NA	intron (NR_037881, intron 1 of 2)	(TG)n|Simple_repeat|Simple_repeat	2255	NR_037881	100505964	Hs.190267	NR_037881	ENSG00000237401	LINC01304	-	long intergenic non-protein coding RNA 1304	ncRNA
762	chr2	95419336	95419616	+	0	NA	Intergenic	(CA)n|Simple_repeat|Simple_repeat	7453	NR_038409	90499	Hs.458439	NR_038409		FAM95A	-	family with sequence similarity 95 member A	ncRNA
1415	chrY	13138750	13138855	+	0	NA	Intergenic	(CATTC)n|Satellite|Satellite	1394587	NR_033667	352887	Hs.546221	NR_033667	ENSG00000206159	GYG2P1	GYG2P	glycogenin 2 pseudogene 1	pseudo
476	chr16	46400008	46400268	+	0	NA	Intergenic	HSATII|Satellite|Satellite	202871	NR_026556	124149	Hs.97414	NM_001004299		ANKRD26P1	-	ankyrin repeat domain 26 pseudogene 1	pseudo
1326	chr8	142982475	142982745	+	0	NA	Intergenic	(TG)n|Simple_repeat|Simple_repeat	97047	NR_130468	100616374		NR_130468	ENSG00000265612	MIR4539	-	microRNA 4539	ncRNA
74	chr1	207097062	207097382	+	0	NA	Intergenic	(TG)n|Simple_repeat|Simple_repeat	-1844	NM_005449	9214	Hs.58831	NM_005449	ENSG00000162894	FCMR	FAIM3|TOSO	Fc fragment of IgM receptor	protein-coding
1390	chr9	126734926	126735135	+	0	NA	Intergenic	Intergenic	36645	NR_135129	100505588	Hs.547168	NR_135129	ENSG00000236668	LOC100505588	-	uncharacterized LOC100505588	ncRNA
1178	chr7	1657974	1658141	+	0	NA	Intergenic	(TG)n|Simple_repeat|Simple_repeat	3951	NR_001288	260341	Hs.534596	NR_001288		TFAMP1	MTTF1|TCF6L1	transcription factor A, mitochondrial pseudogene 1	pseudo
1099	chr5	1419039	1419052	+	0	NA	intron (NM_001044, intron 6 of 14)	(TCCA)n|Simple_repeat|Simple_repeat	26498	NM_001044	6531	Hs.406	NM_001044	ENSG00000142319	SLC6A3	DAT|DAT1|PKDYS	solute carrier family 6 member 3	protein-coding
857	chr20	60365275	60365294	+	0	NA	intron (NM_001252339, intron 3 of 14)	(TCCA)n|Simple_repeat|Simple_repeat	-70480	NR_147702	100128310	Hs.683806	NR_147702	ENSG00000179253	LOC100128310	-	uncharacterized LOC100128310	ncRNA
699	chr2	8766924	8766976	+	0	NA	Intergenic	(TG)n|Simple_repeat|Simple_repeat	-43028	NR_110257	101929567	Hs.634706	NR_110257	ENSG00000236008	LINC01814	-	long intergenic non-protein coding RNA 1814	ncRNA
344	chr14	94214016	94214095	+	0	NA	intron (NM_178013, intron 3 of 4)	(TG)n|Simple_repeat|Simple_repeat	40711	NM_178013	145270	Hs.432401	NM_178004	ENSG00000175785	PRIMA1	PRIMA	proline rich membrane anchor 1	protein-coding
536	chr16	70906364	70906519	+	0	NA	intron (NM_001270974, intron 64 of 85)	(TCCA)n|Simple_repeat|Simple_repeat	-71362	NM_001351157	55697	Hs.445061	NM_018052	ENSG00000103043	VAC14	ArPIKfyve|TAX1BP2|TRX	Vac14, PIKFYVE complex component	protein-coding
475	chr16	46398770	46399213	+	0	NA	Intergenic	HSATII|Satellite|Satellite	204018	NR_026556	124149	Hs.97414	NM_001004299		ANKRD26P1	-	ankyrin repeat domain 26 pseudogene 1	pseudo
348	chr14	95355862	95355945	+	0	NA	Intergenic	(TG)n|Simple_repeat|Simple_repeat	118924	NR_144432	108868751		NR_144432	ENSG00000285205	DIGIT	-	divergent to GSC, Induced by TGF-b family signaling	ncRNA
1538	chrY	13850233	13850792	+	0	NA	Intergenic	(GAATG)n|Satellite|Satellite	682877	NR_033667	352887	Hs.546221	NR_033667	ENSG00000206159	GYG2P1	GYG2P	glycogenin 2 pseudogene 1	pseudo
1392	chr9	132102128	132102868	+	0	NA	intron (NR_120686, intron 2 of 3)	intron (NR_120686, intron 2 of 3)	3296	NR_120686	100506119	Hs.624047	NR_120685	ENSG00000233901	LINC01503	-	long intergenic non-protein coding RNA 1503	ncRNA
67	chr1	167026133	167026300	+	0	NA	intron (NM_005814, intron 4 of 6)	(TG)n|Simple_repeat|Simple_repeat	33652	NM_005814	10223	Hs.651244	NM_005814	ENSG00000143167	GPA33	A33	glycoprotein A33	protein-coding
254	chr11	70702459	70702572	+	0	NA	intron (NM_012309, intron 8 of 22)	(TGGA)n|Simple_repeat|Simple_repeat	-6380	NR_073536	220070	Hs.326766	NM_145308	ENSG00000171671	SHANK2-AS3	C11orf76	SHANK2 antisense RNA 3	ncRNA
1161	chr6	160025777	160025820	+	0	NA	Intergenic	(TG)n|Simple_repeat|Simple_repeat	88562	NM_001322816	6648	Hs.487046	NM_000636	ENSG00000112096	SOD2	IPO-B|IPOB|MNSOD|MVCD6|Mn-SOD	superoxide dismutase 2	protein-coding
368	chr14	106083744	106083897	+	0	NA	Intergenic	(CACAT)n|Simple_repeat|Simple_repeat	-3633	NR_107038	102465871		NR_107038	ENSG00000274172	MIR8071-1	hsa-mir-8071-1	microRNA 8071-1	ncRNA
426	chr16	33873077	33873756	+	0	NA	Intergenic	HSATII|Satellite|Satellite	301572	NR_130771	104644205	Hs.742548	NR_130771		ENPP7P13	DUNQU1	ectonucleotide pyrophosphatase/phosphodiesterase 7 pseudogene 13	pseudo
135	chr10	39134583	39134991	+	0	NA	Intergenic	Intergenic	145060	NR_045000	399746	Hs.742607	NR_045000		ACTR3BP5	FKSG74	ACTR3B pseudogene 5	pseudo
378	chr15	27597066	27597313	+	0	NA	intron (NM_001270873, intron 5 of 5)	(TG)n|Simple_repeat|Simple_repeat	-190723	NR_120343	101928869	Hs.585699	NR_120343	ENSG00000228740	GABRG3-AS1	-	GABRG3 antisense RNA 1	ncRNA
92	chr10	1487071	1487312	+	0	NA	intron (NM_018702, intron 1 of 9)	(TCCA)n|Simple_repeat|Simple_repeat	-81634	NR_033387	642394	Hs.568831	NM_001098830	ENSG00000205696	ADARB2-AS1	C10orf109|NCRNA00168	ADARB2 antisense RNA 1	ncRNA
872	chr21	37050849	37050907	+	0	NA	Intergenic	(TGGA)n|Simple_repeat|Simple_repeat	-42135	NR_030414	768219		NR_030414	ENSG00000211590	MIR802	MIRN802|hsa-mir-802	microRNA 802	ncRNA
242	chr11	48953372	48953559	+	0	NA	Intergenic	ALR/Alpha|Satellite|centr	-99687	NM_001206626	283116	Hs.448644	NM_001206626	ENSG00000182053	TRIM49B	-	tripartite motif containing 49B	protein-coding
472	chr16	46395402	46395483	+	0	NA	Intergenic	HSATII|Satellite|Satellite	207567	NR_026556	124149	Hs.97414	NM_001004299		ANKRD26P1	-	ankyrin repeat domain 26 pseudogene 1	pseudo
1310	chr8	125700383	125700600	+	0	NA	intron (NM_001282971, intron 3 of 14)	(TG)n|Simple_repeat|Simple_repeat	40257	NM_014751	9788	Hs.336994	NM_014751	ENSG00000170873	MTSS1	MIM|MIMA|MIMB	MTSS1, I-BAR domain containing	protein-coding
596	chr18	109156	109451	+	0	NA	non-coding (NR_033770, exon 1 of 5)	non-coding (NR_033770, exon 1 of 5)	238	NR_033770	727758	Hs.585843	NR_033770	ENSG00000263006	ROCK1P1	-	Rho associated coiled-coil containing protein kinase 1 pseudogene 1	pseudo
776	chr2	129550196	129550508	+	0	NA	Intergenic	(CA)n|Simple_repeat|Simple_repeat	-71822	NR_110278	101927881	Hs.570247	NR_110278		LOC101927881	-	uncharacterized LOC101927881	ncRNA
442	chr16	33900974	33901944	+	0	NA	Intergenic	(CACTC)n|Simple_repeat|Simple_repeat	329615	NR_130771	104644205	Hs.742548	NR_130771		ENPP7P13	DUNQU1	ectonucleotide pyrophosphatase/phosphodiesterase 7 pseudogene 13	pseudo
350	chr14	95356308	95356366	+	0	NA	Intergenic	(TG)n|Simple_repeat|Simple_repeat	119358	NR_144432	108868751		NR_144432	ENSG00000285205	DIGIT	-	divergent to GSC, Induced by TGF-b family signaling	ncRNA
22	chr1	9120093	9120184	+	0	NA	intron (NM_003039, intron 1 of 11)	(CA)n|Simple_repeat|Simple_repeat	9749	NM_001135585	6518	Hs.530003	NM_003039	ENSG00000142583	SLC2A5	GLUT-5|GLUT5	solute carrier family 2 member 5	protein-coding
28	chr1	11433571	11433647	+	0	NA	Intergenic	(TG)n|Simple_repeat|Simple_repeat	100354	NM_013319	29914	Hs.522933	NM_013319	ENSG00000120942	UBIAD1	SCCD|TERE1	UbiA prenyltransferase domain containing 1	protein-coding
725	chr2	89840725	89841756	+	0	NA	Intergenic	HSATII|Satellite|Satellite	729356	NR_039635	100616399		NR_039635	ENSG00000265510	MIR4436A	mir-4436a	microRNA 4436a	ncRNA
528	chr16	49939920	49939927	+	0	NA	Intergenic	(TGGA)n|Simple_repeat|Simple_repeat	-48093	NM_001271620	23090	Hs.443715	NM_015069	ENSG00000102935	ZNF423	Ebfaz|JBTS19|NPHP14|OAZ|Roaz|ZFP423|Zfp104|hOAZ	zinc finger protein 423	protein-coding
241	chr11	47401712	47401839	+	0	NA	Intergenic	(TCCA)n|Simple_repeat|Simple_repeat	-1648	NM_001080547	6688	Hs.502511	NM_003120	ENSG00000066336	SPI1	OF|PU.1|SFPI1|SPI-1|SPI-A	Spi-1 proto-oncogene	protein-coding
251	chr11	69618589	69618723	+	0	NA	Intergenic	(TGGA)n|Simple_repeat|Simple_repeat	15536	NM_005247	2248	Hs.37092	NM_005247	ENSG00000186895	FGF3	HBGF-3|INT2	fibroblast growth factor 3	protein-coding
332	chr13	114554490	114554550	+	0	NA	intron (NM_000820, intron 2 of 14)	(TGAA)n|Simple_repeat|Simple_repeat	12556	NM_000820	2621	Hs.646346	NM_000820	ENSG00000183087	GAS6	AXLLG|AXSF	growth arrest specific 6	protein-coding
1526	chrY	13841083	13841476	+	0	NA	Intergenic	(GAATG)n|Satellite|Satellite	692110	NR_033667	352887	Hs.546221	NR_033667	ENSG00000206159	GYG2P1	GYG2P	glycogenin 2 pseudogene 1	pseudo
1297	chr8	43095815	43096103	+	0	NA	Intergenic	SAR|Satellite|Satellite	-51626	NM_001002920	340441	Hs.531579	NM_001002920	ENSG00000188877	POTEA	A26A1|CT104.3|POTE-8|POTE8	POTE ankyrin domain family member A	protein-coding
1453	chrY	13664338	13664869	+	0	NA	Intergenic	(GAATG)n|Satellite|Satellite	868786	NR_033667	352887	Hs.546221	NR_033667	ENSG00000206159	GYG2P1	GYG2P	glycogenin 2 pseudogene 1	pseudo
29	chr1	11434095	11434422	+	0	NA	Intergenic	(GTGTG)n|Simple_repeat|Simple_repeat	101003	NM_013319	29914	Hs.522933	NM_013319	ENSG00000120942	UBIAD1	SCCD|TERE1	UbiA prenyltransferase domain containing 1	protein-coding
700	chr2	9457583	9457976	+	0	NA	intron (NM_001135191, intron 3 of 26)	(CA)n|Simple_repeat|Simple_repeat	105010	NR_134951	9270	Hs.467662	NM_004763	ENSG00000119185	ITGB1BP1	ICAP-1A|ICAP-1B|ICAP-1alpha|ICAP1|ICAP1A|ICAP1B	integrin subunit beta 1 binding protein 1	protein-coding
1447	chrY	13659227	13659371	+	0	NA	Intergenic	(GAATG)n|Satellite|Satellite	874090	NR_033667	352887	Hs.546221	NR_033667	ENSG00000206159	GYG2P1	GYG2P	glycogenin 2 pseudogene 1	pseudo
1305	chr8	58162285	58162384	+	0	NA	Intergenic	(TG)n|Simple_repeat|Simple_repeat	-11451	NR_038874	286177	Hs.385655	NR_038874	ENSG00000253614	LOC286177	-	uncharacterized LOC286177	ncRNA
799	chr2	235987677	235987805	+	0	NA	Intergenic	Intergenic	127113	NM_014521	23677	Hs.516777	NM_014521	ENSG00000130147	SH3BP4	BOG25|TTP	SH3 domain binding protein 4	protein-coding
423	chr16	33867540	33868722	+	0	NA	Intergenic	(GAGTG)n|Simple_repeat|Simple_repeat	296287	NR_130771	104644205	Hs.742548	NR_130771		ENPP7P13	DUNQU1	ectonucleotide pyrophosphatase/phosphodiesterase 7 pseudogene 13	pseudo
435	chr16	33889820	33891731	+	0	NA	Intergenic	HSATII|Satellite|Satellite	318931	NR_130771	104644205	Hs.742548	NR_130771		ENPP7P13	DUNQU1	ectonucleotide pyrophosphatase/phosphodiesterase 7 pseudogene 13	pseudo
806	chr2	238120873	238121217	+	0	NA	Intergenic	(TG)n|Simple_repeat|Simple_repeat	126961	NM_006710	10920	Hs.531713	NM_006710	ENSG00000198612	COPS8	COP9|CSN8|SGN8	COP9 signalosome subunit 8	protein-coding
1509	chrY	13826938	13827200	+	0	NA	Intergenic	(GAATG)n|Satellite|Satellite	706320	NR_033667	352887	Hs.546221	NR_033667	ENSG00000206159	GYG2P1	GYG2P	glycogenin 2 pseudogene 1	pseudo
818	chr2	242803450	242803612	+	0	NA	Intergenic	Intergenic	-2473	NM_005018	5133	Hs.158297	NM_005018	ENSG00000188389	PDCD1	CD279|PD-1|PD1|SLEB2|hPD-1|hPD-l|hSLE1	programmed cell death 1	protein-coding
680	chr19	55063805	55063972	+	0	NA	Intergenic	(TG)n|Simple_repeat|Simple_repeat	19979	NR_136268	90011	Hs.288520	NM_033206	ENSG00000104970	KIR3DX1	KIR3DL0|LENG12	killer cell immunoglobulin like receptor, three Ig domains X1	pseudo
1530	chrY	13843510	13843559	+	0	NA	Intergenic	(GAATG)n|Satellite|Satellite	689855	NR_033667	352887	Hs.546221	NR_033667	ENSG00000206159	GYG2P1	GYG2P	glycogenin 2 pseudogene 1	pseudo
834	chr20	29826342	29827734	+	0	NA	Intergenic	(GAATG)n|Satellite|Satellite	-18429	NM_001037730	245929	Hs.580793	NM_001037730	ENSG00000215547	DEFB115	DEFB-15	defensin beta 115	protein-coding
835	chr20	29827789	29829517	+	0	NA	Intergenic	(GAATG)n|Satellite|Satellite	-16814	NM_001037730	245929	Hs.580793	NM_001037730	ENSG00000215547	DEFB115	DEFB-15	defensin beta 115	protein-coding
1299	chr8	43793188	43793224	+	0	NA	Intergenic	ALR/Alpha|Satellite|centr	645621	NM_001005365	340441	Hs.531579	NM_001002920	ENSG00000188877	POTEA	A26A1|CT104.3|POTE-8|POTE8	POTE ankyrin domain family member A	protein-coding
1477	chrY	13711054	13711155	+	0	NA	Intergenic	(GAATG)n|Satellite|Satellite	822285	NR_033667	352887	Hs.546221	NR_033667	ENSG00000206159	GYG2P1	GYG2P	glycogenin 2 pseudogene 1	pseudo
1123	chr5	132802596	132802881	+	0	NA	intron (NM_015082, intron 3 of 15)	(TG)n|Simple_repeat|Simple_repeat	-39340	NR_031621	100302134		NR_031621	ENSG00000221287	MIR1289-2	MIRN1289-2|hsa-mir-1289-2	microRNA 1289-2	ncRNA
967	chr22	50777711	50777984	+	0	NA	Intergenic	(TG)n|Simple_repeat|Simple_repeat	-3899	NM_001242898	9701	Hs.449098	NM_014678	ENSG00000100239	PPP6R2	KIAA0685|PP6R2|SAP190|SAPS2	protein phosphatase 6 regulatory subunit 2	protein-coding
1177	chr7	1617423	1617456	+	0	NA	intron (NR_027328, intron 3 of 3)	(TCCA)n|Simple_repeat|Simple_repeat	7730	NR_027328	114796	Hs.436146	NR_021487	ENSG00000230487	PSMG3-AS1	-	PSMG3 antisense RNA 1 (head to head)	ncRNA
1102	chr5	2219468	2219639	+	0	NA	Intergenic	(TCCA)n|Simple_repeat|Simple_repeat	92762	NR_104616	100506858	Hs.445071	NR_104616		LOC100506858	-	uncharacterized LOC100506858	ncRNA
615	chr18	46593519	46593798	+	0	NA	intron (NM_001353215, intron 16 of 16)	intron (NM_001353215, intron 16 of 16)	-17520	NR_039898	100616420		NR_039898	ENSG00000263849	MIR4744	-	microRNA 4744	ncRNA
893	chr21	43375365	43375379	+	0	NA	Intergenic	(TG)n|Simple_repeat|Simple_repeat	-1373	NM_015500	25966	Hs.473894	NM_015500	ENSG00000157617	C2CD2	C21orf25|C21orf258|TMEM24L	C2 calcium dependent domain containing 2	protein-coding
604	chr18	18511858	18512398	+	0	NA	Intergenic	ALR/Alpha|Satellite|centr	179684	NM_005406	6093	Hs.306307	NM_005406	ENSG00000067900	ROCK1	P160ROCK|ROCK-I	Rho associated coiled-coil containing protein kinase 1	protein-coding
1493	chrY	13814827	13814998	+	0	NA	Intergenic	(GAATG)n|Satellite|Satellite	718477	NR_033667	352887	Hs.546221	NR_033667	ENSG00000206159	GYG2P1	GYG2P	glycogenin 2 pseudogene 1	pseudo
225	chr11	1757823	1758048	+	0	NA	intron (NM_001170820, intron 2 of 2)	(GAGTG)n|Simple_repeat|Simple_repeat	13889	NM_001170820	402778	Hs.121575	NM_001170820	ENSG00000244242	IFITM10	DSPA3	interferon induced transmembrane protein 10	protein-coding
739	chr2	90372769	90373034	+	0	NA	Intergenic	HSATII|Satellite|Satellite	1261017	NR_039635	100616399		NR_039635	ENSG00000265510	MIR4436A	mir-4436a	microRNA 4436a	ncRNA
779	chr2	131743411	131743571	+	0	NA	intron (NM_032995, intron 3 of 11)	(TG)n|Simple_repeat|Simple_repeat	68521	NM_032995	50649	Hs.469935	NM_015320	ENSG00000136002	ARHGEF4	ASEF|ASEF1|GEF4|STM6	Rho guanine nucleotide exchange factor 4	protein-coding
1223	chr7	61800912	61801806	+	0	NA	Intergenic	HSATII|Satellite|Satellite	963075	NR_003952	643955	Hs.583308	NR_003952	ENSG00000185037	ZNF733P	ZNF733	zinc finger protein 733, pseudogene	pseudo
681	chr19	55946094	55946095	+	0	NA	intron (NM_001145176, intron 3 of 3)	(TG)n|Simple_repeat|Simple_repeat	8136	NM_001145176	729956	Hs.6664	NM_175908	ENSG00000187902	SHISA7	-	shisa family member 7	protein-coding
658	chr19	27733056	27733542	+	0	NA	Intergenic	ALR/Alpha|Satellite|centr	-551040	NR_110691	101927151	Hs.567934	NR_110687	ENSG00000267575	LOC101927151	-	uncharacterized LOC101927151	ncRNA
201	chr10	124484227	124484999	+	0	NA	Intergenic	(CA)n|Simple_repeat|Simple_repeat	-25272	NM_001010912	399814	Hs.363649	NM_001010912	ENSG00000183559	C10orf120	bA318C4.1	chromosome 10 open reading frame 120	protein-coding
873	chr21	37911688	37912101	+	0	NA	intron (NM_001146077, intron 1 of 2)	(TG)n|Simple_repeat|Simple_repeat	3223	NM_001146078	23562	Hs.660278	NM_012130	ENSG00000159261	CLDN14	DFNB29	claudin 14	protein-coding
1053	chr4	49641695	49641870	+	0	NA	Intergenic	(GAATG)n|Satellite|Satellite	653123	NM_001286791	80157	Hs.479703	NM_025087	ENSG00000109182	CWH43	CWH43-C|PGAP2IP	cell wall biogenesis 43 C-terminal homolog	protein-coding
994	chr4	1654652	1654713	+	0	NA	intron (NM_001297435, intron 4 of 5)	(CA)n|Simple_repeat|Simple_repeat	31036	NM_001013622	152877	Hs.143314	NM_001013622	ENSG00000174137	FAM53A	DNTNP	family with sequence similarity 53 member A	protein-coding
740	chr2	91599397	91599443	+	0	NA	Intergenic	HSATII|Satellite|Satellite	248555	NR_027238	654342	Hs.469287	NR_027238		LOC654342	-	lymphocyte-specific protein 1 pseudogene	pseudo
587	chr17	75466660	75466732	+	0	NA	intron (NM_001293698, intron 1 of 9)	(TCCA)n|Simple_repeat|Simple_repeat	-4629	NM_001113495	10801	Hs.440932	NM_006640	ENSG00000184640	2009-09-01	AF17q25|MSF|MSF1|NAPB|PNUTL4|SINT1|SeptD1	septin 9	protein-coding
556	chr17	5406254	5406341	+	0	NA	intron (NM_001033053, intron 15 of 15)	(GAATG)n|Simple_repeat|Simple_repeat	-1978	NM_001162371	728392	Hs.104305	NM_001162371		LOC728392	-	uncharacterized LOC728392	protein-coding
1172	chr6	169618312	169618480	+	0	NA	intron (NM_003247, intron 22 of 22)	(TGGA)n|Simple_repeat|Simple_repeat	5089	NR_134621	101929523	Hs.442696	NR_134621	ENSG00000226445	LOC101929523	-	uncharacterized LOC101929523	ncRNA
622	chr18	60770469	60770628	+	0	NA	Intergenic	(GTGTG)n|Simple_repeat|Simple_repeat	216065	NM_000657	596	Hs.150749	NM_000633	ENSG00000171791	BCL2	Bcl-2|PPP1R50	BCL2, apoptosis regulator	protein-coding
1479	chrY	13801069	13801918	+	0	NA	Intergenic	(GAATG)n|Satellite|Satellite	731896	NR_033667	352887	Hs.546221	NR_033667	ENSG00000206159	GYG2P1	GYG2P	glycogenin 2 pseudogene 1	pseudo
1417	chrY	13140126	13140221	+	0	NA	Intergenic	(CATTC)n|Simple_repeat|Simple_repeat	1393216	NR_033667	352887	Hs.546221	NR_033667	ENSG00000206159	GYG2P1	GYG2P	glycogenin 2 pseudogene 1	pseudo
1287	chr8	21017501	21017682	+	0	NA	Intergenic	(CA)n|Simple_repeat|Simple_repeat	-138159	NR_104677	101929172	Hs.128668	NR_104677	ENSG00000254334	LOC101929172	-	uncharacterized LOC101929172	ncRNA
1300	chr8	48676411	48676670	+	0	NA	Intergenic	(GTGTG)n|Simple_repeat|Simple_repeat	-25814	NM_005195	1052	Hs.440829	NM_005195	ENSG00000221869	CEBPD	C/EBP-delta|CELF|CRP3|NF-IL6-beta	CCAAT enhancer binding protein delta	protein-coding
909	chr21	45024259	45024513	+	0	NA	intron (NM_007031, intron 7 of 8)	(CA)n|Simple_repeat|Simple_repeat	5484	NR_106718	102464825		NR_106718	ENSG00000278433	MIR6070	hsa-mir-6070	microRNA 6070	ncRNA
91	chr10	1486703	1486878	+	0	NA	intron (NM_018702, intron 1 of 9)	intron (NM_018702, intron 1 of 9)	-82035	NR_033387	642394	Hs.568831	NM_001098830	ENSG00000205696	ADARB2-AS1	C10orf109|NCRNA00168	ADARB2 antisense RNA 1	ncRNA
14	chr1	6234739	6234803	+	0	NA	intron (NM_015557, intron 1 of 41)	(TGGA)n|Simple_repeat|Simple_repeat	5423	NM_015557	26038	Hs.522898	NM_015557	ENSG00000116254	CHD5	CHD-5	chromodomain helicase DNA binding protein 5	protein-coding
361	chr14	105080627	105080635	+	0	NA	Intergenic	(TGGA)n|Simple_repeat|Simple_repeat	-9534	NM_001286390	388021	Hs.652298	NM_207379	ENSG00000258986	TMEM179	C14orf90|TMEM179A	transmembrane protein 179	protein-coding
1229	chr7	61968836	61969566	+	0	NA	Intergenic	ALR/Alpha|Satellite|centr	795233	NR_003952	643955	Hs.583308	NR_003952	ENSG00000185037	ZNF733P	ZNF733	zinc finger protein 733, pseudogene	pseudo
1091	chr5	1044222	1044495	+	0	NA	Intergenic	(TGAG)n|Simple_repeat|Simple_repeat	18731	NR_039778	100616479		NR_039778	ENSG00000263834	MIR4635	-	microRNA 4635	ncRNA
113	chr10	38814892	38818828	+	0	NA	Intergenic	(GAATG)n|Satellite|Satellite	99786	NR_024497	399744	Hs.497951	NM_001013665		LINC00999	-	long intergenic non-protein coding RNA 999	ncRNA
862	chr21	10702469	10702637	+	0	NA	Intergenic	ALR/Alpha|Satellite|centr	288390	NM_001290224	7179	Hs.122986	NM_199259	ENSG00000274391	TPTE	CT44|PTEN2	transmembrane phosphatase with tensin homology	protein-coding
1150	chr6	43262265	43262390	+	0	NA	Intergenic	(CACCAT)n|Simple_repeat|Simple_repeat	-3671	NM_153320	10864	Hs.485438	NM_006672	ENSG00000137204	SLC22A7	NLT|OAT2|hOAT11	solute carrier family 22 member 7	protein-coding
1404	chr9	138196151	138196367	+	0	NA	Intergenic	(TGGA)n|Simple_repeat|Simple_repeat	-38836	NM_173520	157927	Hs.559511	NM_173520		C9orf62	-	chromosome 9 open reading frame 62	protein-coding
1573	chrY	28801072	28801125	+	0	NA	Intergenic	(GAATG)n|Satellite|Satellite	926461	NR_001524	114760	Hs.511777	NR_001524	ENSG00000231141	TTTY3	LINC00121|NCRNA00121|TTTY3A|TTY3	testis-specific transcript, Y-linked 3 (non-protein coding)	ncRNA
1336	chr9	66826086	66826371	+	0	NA	Intergenic	ALR/Alpha|Satellite|centr	-96739	NR_121570	101928381	Hs.708686	NR_121570		LOC101928381	-	uncharacterized LOC101928381	ncRNA
854	chr20	60208220	60208268	+	0	NA	intron (NM_001252339, intron 1 of 14)	(TCCA)n|Simple_repeat|Simple_repeat	33427	NM_001252339	1002	Hs.473231	NM_001794	ENSG00000179242	CDH4	CAD4|R-CAD|RCAD	cadherin 4	protein-coding
1080	chr4	187081532	187081655	+	0	NA	intron (NM_001006655, intron 8 of 13)	intron (NM_001006655, intron 8 of 13)	15598	NM_015398	25854	Hs.744961	NM_015398	ENSG00000109794	FAM149A	MST119|MSTP119	family with sequence similarity 149 member A	protein-coding
1439	chrY	13648709	13649024	+	0	NA	Intergenic	(GAATG)n|Satellite|Satellite	884523	NR_033667	352887	Hs.546221	NR_033667	ENSG00000206159	GYG2P1	GYG2P	glycogenin 2 pseudogene 1	pseudo
1146	chr6	39812687	39813246	+	0	NA	intron (NM_015345, intron 1 of 24)	(CA)n|Simple_repeat|Simple_repeat	52190	NR_125831	100505635	Hs.668513	NR_125831	ENSG00000235033	LOC100505635	-	uncharacterized LOC100505635	ncRNA
889	chr21	42384443	42384698	+	0	NA	Intergenic	(CA)n|Simple_repeat|Simple_repeat	135421	NR_024100	284835	Hs.106234	NR_024100	ENSG00000226496	LINC00323	C21orf130|NCRNA00323|PRED42	long intergenic non-protein coding RNA 323	ncRNA
366	chr14	106029930	106030048	+	0	NA	Intergenic	(TG)n|Simple_repeat|Simple_repeat	31797	NR_135205	105370697	Hs.148580	NR_135205		LOC105370697	-	uncharacterized LOC105370697	ncRNA
538	chr16	73321497	73321648	+	0	NA	Intergenic	(TGGG)n|Simple_repeat|Simple_repeat	-99132	NR_038234	100506172	Hs.434230	NR_038234	ENSG00000258779	LINC01568	-	long intergenic non-protein coding RNA 1568	ncRNA
1317	chr8	139817101	139817559	+	0	NA	intron (NM_152888, intron 10 of 64)	(TG)n|Simple_repeat|Simple_repeat	108919	NM_152888	169044	Hs.117169	NM_152888	ENSG00000169436	COL22A1	-	collagen type XXII alpha 1 chain	protein-coding
112	chr10	38814106	38814780	+	0	NA	Intergenic	(GAATG)n|Satellite|Satellite	97369	NR_024497	399744	Hs.497951	NM_001013665		LINC00999	-	long intergenic non-protein coding RNA 999	ncRNA
1259	chr7	152609944	152610004	+	0	NA	Intergenic	(TG)n|Simple_repeat|Simple_repeat	153140	NM_001350942	57180	Hs.647117	NM_020445	ENSG00000133627	ACTR3B	ARP11|ARP3BETA	ARP3 actin related protein 3 homolog B	protein-coding
141	chr10	39149789	39154908	+	0	NA	Intergenic	(GAATG)n|Satellite|Satellite	162621	NR_045000	399746	Hs.742607	NR_045000		ACTR3BP5	FKSG74	ACTR3B pseudogene 5	pseudo
481	chr16	46404897	46405150	+	0	NA	Intergenic	HSATII|Satellite|Satellite	197986	NR_026556	124149	Hs.97414	NM_001004299		ANKRD26P1	-	ankyrin repeat domain 26 pseudogene 1	pseudo
514	chr16	46437055	46442628	+	0	NA	Intergenic	HSATII|Satellite|Satellite	163168	NR_026556	124149	Hs.97414	NM_001004299		ANKRD26P1	-	ankyrin repeat domain 26 pseudogene 1	pseudo
1457	chrY	13669976	13670228	+	0	NA	Intergenic	(GAATG)n|Satellite|Satellite	863287	NR_033667	352887	Hs.546221	NR_033667	ENSG00000206159	GYG2P1	GYG2P	glycogenin 2 pseudogene 1	pseudo
800	chr2	236211410	236211466	+	0	NA	Intergenic	AluY|SINE|Alu	-191295	NM_001037131	116987	Hs.435039	NM_014914	ENSG00000157985	AGAP1	AGAP-1|CENTG2|GGAP1|cnt-g2	ArfGAP with GTPase domain, ankyrin repeat and PH domain 1	protein-coding
1365	chr9	94473124	94473597	+	0	NA	Intergenic	Intergenic	-74733	NR_037489	100500902		NR_037489	ENSG00000283351	MIR3910-2	mir-3910-2	microRNA 3910-2	ncRNA
1044	chr4	49147236	49153197	+	0	NA	Intergenic	(CATTC)n|Satellite|Satellite	161557	NM_001286791	80157	Hs.479703	NM_025087	ENSG00000109182	CWH43	CWH43-C|PGAP2IP	cell wall biogenesis 43 C-terminal homolog	protein-coding
1406	chr9	138728252	138728393	+	0	NA	intron (NM_015447, intron 7 of 16)	intron (NM_015447, intron 7 of 16)	70683	NM_015447	157922	Hs.522493	NM_015447	ENSG00000130559	CAMSAP1	-	calmodulin regulated spectrin associated protein 1	protein-coding
1141	chr6	34039515	34040084	+	0	NA	intron (NM_001282847, intron 2 of 9)	(CA)n|Simple_repeat|Simple_repeat	33960	NM_001256813	2914	Hs.429018	NM_000841	ENSG00000124493	GRM4	GPRC1D|MGLUR4|mGlu4	glutamate metabotropic receptor 4	protein-coding
895	chr21	43713191	43713428	+	0	NA	intron (NM_207629, intron 13 of 14)	(CACAC)n|Simple_repeat|Simple_repeat	22397	NM_003226	7033	Hs.82961	NM_003226	ENSG00000160180	TFF3	ITF|P1B|TFI	trefoil factor 3	protein-coding
1145	chr6	35137370	35137558	+	0	NA	Intergenic	(CCA)n|Simple_repeat|Simple_repeat	-28277	NM_018679	6954	Hs.435371	NM_018679	ENSG00000124678	TCP11	D6S230E|FPPR	t-complex 11	protein-coding
438	chr16	33896045	33898054	+	0	NA	Intergenic	HSATII|Satellite|Satellite	325205	NR_130771	104644205	Hs.742548	NR_130771		ENPP7P13	DUNQU1	ectonucleotide pyrophosphatase/phosphodiesterase 7 pseudogene 13	pseudo
247	chr11	64362222	64362371	+	0	NA	intron (NM_001276326, intron 4 of 9)	(TGGA)n|Simple_repeat|Simple_repeat	4014	NM_001276326	116085	Hs.174424	NM_144585	ENSG00000197891	SLC22A12	OAT4L|RST|URAT1	solute carrier family 22 member 12	protein-coding
294	chr12	132167551	132167783	+	0	NA	Intergenic	HAL1-2a_MD|LINE|L1	-27965	NM_001261411	6433	Hs.308171	NM_004592	ENSG00000061936	SFSWAP	SFRS8|SWAP	splicing factor SWAP	protein-coding
298	chr12	133032308	133032314	+	0	NA	Intergenic	(TG)n|Simple_repeat|Simple_repeat	-34846	NM_001142641	57666	Hs.411138	NM_001142641	ENSG00000112787	FBRSL1	-	fibrosin like 1	protein-coding
483	chr16	46406113	46406203	+	0	NA	Intergenic	HSATII|Satellite|Satellite	196851	NR_026556	124149	Hs.97414	NM_001004299		ANKRD26P1	-	ankyrin repeat domain 26 pseudogene 1	pseudo
490	chr16	46412250	46412308	+	0	NA	Intergenic	HSATII|Satellite|Satellite	190730	NR_026556	124149	Hs.97414	NM_001004299		ANKRD26P1	-	ankyrin repeat domain 26 pseudogene 1	pseudo
778	chr2	131734615	131734737	+	0	NA	intron (NM_032995, intron 3 of 11)	(TG)n|Simple_repeat|Simple_repeat	59706	NM_032995	50649	Hs.469935	NM_015320	ENSG00000136002	ARHGEF4	ASEF|ASEF1|GEF4|STM6	Rho guanine nucleotide exchange factor 4	protein-coding
1254	chr7	150056381	150056675	+	0	NA	Intergenic	(CA)n|Simple_repeat|Simple_repeat	-9351	NM_001099695	29803	Hs.647086	NM_013400	ENSG00000214022	REPIN1	AP4|RIP60|ZNF464|Zfp464	replication initiator 1	protein-coding
956	chr22	49352689	49352838	+	0	NA	Intergenic	(CA)n|Simple_repeat|Simple_repeat	90181	NR_038944	100128946	Hs.535676	NR_038944	ENSG00000205632	LINC01310	WI2-81516E3.1	long intergenic non-protein coding RNA 1310	ncRNA
320	chr13	97991483	97991526	+	0	NA	intron (NM_001306070, intron 3 of 7)	(TG)n|Simple_repeat|Simple_repeat	-94971	NM_021033	5911	Hs.508480	NM_021033	ENSG00000125249	RAP2A	K-REV|KREV|RAP2|RbBP-30	RAP2A, member of RAS oncogene family	protein-coding
1435	chrY	13643096	13643379	+	0	NA	Intergenic	HSATII|Satellite|Satellite	890152	NR_033667	352887	Hs.546221	NR_033667	ENSG00000206159	GYG2P1	GYG2P	glycogenin 2 pseudogene 1	pseudo
1006	chr4	7120157	7120338	+	0	NA	Intergenic	(TGGA)n|Simple_repeat|Simple_repeat	-15144	NR_027441	730971	Hs.591718	NR_027441		LINC02447	-	long intergenic non-protein coding RNA 2447	ncRNA
702	chr2	10573464	10573736	+	0	NA	Intergenic	(TG)n|Simple_repeat|Simple_repeat	13375	NR_028374	100302743	Hs.730525	NR_028374	ENSG00000206633	SNORA80B	ACA67B	small nucleolar RNA, H/ACA box 80B	snoRNA
131	chr10	39125173	39130651	+	0	NA	Intergenic	(GAATG)n|Satellite|Satellite	138185	NR_045000	399746	Hs.742607	NR_045000		ACTR3BP5	FKSG74	ACTR3B pseudogene 5	pseudo
1438	chrY	13648131	13648294	+	0	NA	Intergenic	(GAATG)n|Satellite|Satellite	885177	NR_033667	352887	Hs.546221	NR_033667	ENSG00000206159	GYG2P1	GYG2P	glycogenin 2 pseudogene 1	pseudo
187	chr10	50017539	50017625	+	0	NA	intron (NM_020945, intron 28 of 61)	HAL1-2a_MD|LINE|L1	104698	NM_001006939	474354	Hs.202438	NM_001006939	ENSG00000165383	LRRC18	UNQ933|UNQ9338|VKGE9338	leucine rich repeat containing 18	protein-coding
458	chr16	34194722	34196993	+	0	NA	Intergenic	HSATII|Satellite|Satellite	208905	NR_002837	606551	Hs.646441	NR_002837		UBE2MP1	-	ubiquitin conjugating enzyme E2 M pseudogene 1	pseudo
1382	chr9	116927856	116927907	+	0	NA	intron (NM_032888, intron 2 of 60)	(TCCA)n|Simple_repeat|Simple_repeat	10056	NM_032888	85301	Hs.494892	NM_032161	ENSG00000196739	COL27A1	STLS	collagen type XXVII alpha 1 chain	protein-coding
1333	chr9	36763937	36764093	+	0	NA	Intergenic	(TG)n|Simple_repeat|Simple_repeat	59581	NR_039686	100616289		NR_039686	ENSG00000266255	MIR4475	-	microRNA 4475	ncRNA
744	chr2	92272836	92273130	+	0	NA	Intergenic	ALR/Alpha|Satellite|centr	143824	NR_027714	440888	Hs.730239	NM_001032412		ACTR3BP2	FKSG73	ACTR3B pseudogene 2	pseudo
1504	chrY	13824140	13824195	+	0	NA	Intergenic	(GAATG)n|Satellite|Satellite	709222	NR_033667	352887	Hs.546221	NR_033667	ENSG00000206159	GYG2P1	GYG2P	glycogenin 2 pseudogene 1	pseudo
861	chr21	10702279	10702354	+	0	NA	Intergenic	ALR/Alpha|Satellite|centr	288627	NM_001290224	7179	Hs.122986	NM_199259	ENSG00000274391	TPTE	CT44|PTEN2	transmembrane phosphatase with tensin homology	protein-coding
1292	chr8	38360090	38360420	+	0	NA	Intergenic	(TG)n|Simple_repeat|Simple_repeat	25925	NM_207412	389649	Hs.546586	NM_207412	ENSG00000196166	C8orf86	-	chromosome 8 open reading frame 86	protein-coding
1014	chr4	7865683	7865752	+	0	NA	intron (NM_198595, intron 3 of 16)	(CATCC)n|Simple_repeat|Simple_repeat	-75011	NM_203423	389199	Hs.375210	NM_203423		LOC389199	-	uncharacterized LOC389199	protein-coding
614	chr18	46546044	46546393	+	0	NA	Intergenic	Intergenic	-3855	NR_148999	100129878	Hs.437704	NR_148999	ENSG00000264269	LOC100129878	-	uncharacterized LOC100129878	ncRNA
20	chr1	7944755	7944903	+	0	NA	Intergenic	(TCCA)n|Simple_repeat|Simple_repeat	-31278	NM_021995	10911	Hs.715862	NM_006786	ENSG00000049247	UTS2	PRO1068|U-II|UCN2|UII	urotensin 2	protein-coding
707	chr2	19983890	19984022	+	0	NA	Intergenic	(CA)n|Simple_repeat|Simple_repeat	-84659	NR_033875	400946	Hs.289062	NR_033875	ENSG00000228784	LINC00954	-	long intergenic non-protein coding RNA 954	ncRNA
995	chr4	3568973	3569184	+	0	NA	Intergenic	(CA)n|Simple_repeat|Simple_repeat	-9518	NR_040045	285492	Hs.145563	NM_173661		LINC00955	-	long intergenic non-protein coding RNA 955	ncRNA
180	chr10	43227738	43227833	+	0	NA	Intergenic	(CA)n|Simple_repeat|Simple_repeat	-22805	NR_134498	105378269	Hs.448616	NR_134498		LOC105378269	-	uncharacterized LOC105378269	ncRNA
751	chr2	92297838	92298004	+	0	NA	Intergenic	ALR/Alpha|Satellite|centr	168762	NR_027714	440888	Hs.730239	NM_001032412		ACTR3BP2	FKSG73	ACTR3B pseudogene 2	pseudo
174	chr10	42601814	42602034	+	0	NA	Intergenic	HSATII|Satellite|Satellite	261569	NR_024380	441666	Hs.255729	NR_024380	ENSG00000215146	LOC441666	-	zinc finger protein 91 pseudogene	pseudo
914	chr21	46894186	46894348	+	0	NA	intron (NM_030582, intron 3 of 41)	(TG)n|Simple_repeat|Simple_repeat	-3913	NR_106873	102465489		NR_106873	ENSG00000275167	MIR6815	hsa-mir-6815	microRNA 6815	ncRNA
788	chr2	216963708	216964090	+	0	NA	intron (NM_138390, intron 2 of 2)	(TG)n|Simple_repeat|Simple_repeat	-10121	NM_021141	7520	Hs.388739	NM_021141	ENSG00000079246	XRCC5	KARP-1|KARP1|KU80|KUB2|Ku86|NFIV	X-ray repair cross complementing 5	protein-coding
1569	chrY	28798693	28798913	+	0	NA	Intergenic	HSATII|Satellite|Satellite	924166	NR_001524	114760	Hs.511777	NR_001524	ENSG00000231141	TTTY3	LINC00121|NCRNA00121|TTTY3A|TTY3	testis-specific transcript, Y-linked 3 (non-protein coding)	ncRNA
647	chr19	11575597	11575597	+	0	NA	intron (NM_032281, intron 3 of 6)	(CA)n|Simple_repeat|Simple_repeat	16206	NM_032281	1995	Hs.1701	NM_001420	ENSG00000196361	ELAVL3	HUC|HUCL|PLE21	ELAV like RNA binding protein 3	protein-coding
1084	chr4	190478808	190479006	+	0	NA	Intergenic	C-rich|Low_complexity|Low_complexity	-101853	NR_121679	101928971	Hs.519164	NR_121679	ENSG00000250739	LINC01262	TCONS_l2_00021807	long intergenic non-protein coding RNA 1262	ncRNA
178	chr10	42795735	42802167	+	0	NA	Intergenic	(CATTC)n|Satellite|Satellite	64542	NR_024380	441666	Hs.255729	NR_024380	ENSG00000215146	LOC441666	-	zinc finger protein 91 pseudogene	pseudo
1204	chr7	57553993	57556789	+	0	NA	Intergenic	HSATII|Satellite|Satellite	45508	NM_001159279	441234	Hs.533121	NM_001159279	ENSG00000182111	ZNF716	-	zinc finger protein 716	protein-coding
823	chr20	23960750	23960893	+	0	NA	Intergenic	(CA)n|Simple_repeat|Simple_repeat	6691	NM_178312	92086	Hs.355394	NM_080920	ENSG00000149435	GGTLC1	GGTL6|GGTLA3|GGTLA4|dJ831C21.1|dJ831C21.2	gamma-glutamyltransferase light chain 1	protein-coding
147	chr10	42373885	42384739	+	0	NA	Intergenic	(CATTC)n|Satellite|Satellite	484181	NR_024380	441666	Hs.255729	NR_024380	ENSG00000215146	LOC441666	-	zinc finger protein 91 pseudogene	pseudo
1523	chrY	13838746	13839348	+	0	NA	Intergenic	(GAATG)n|Satellite|Satellite	694342	NR_033667	352887	Hs.546221	NR_033667	ENSG00000206159	GYG2P1	GYG2P	glycogenin 2 pseudogene 1	pseudo
1232	chr7	61979416	61979509	+	0	NA	Intergenic	ALR/Alpha|Satellite|centr	784972	NR_003952	643955	Hs.583308	NR_003952	ENSG00000185037	ZNF733P	ZNF733	zinc finger protein 733, pseudogene	pseudo
1055	chr4	49643652	49645855	+	0	NA	Intergenic	(GAATG)n|Satellite|Satellite	656094	NM_001286791	80157	Hs.479703	NM_025087	ENSG00000109182	CWH43	CWH43-C|PGAP2IP	cell wall biogenesis 43 C-terminal homolog	protein-coding
594	chr18	108113	108474	+	0	NA	promoter-TSS (NR_033770)	promoter-TSS (NR_033770)	-772	NR_033770	727758	Hs.585843	NR_033770	ENSG00000263006	ROCK1P1	-	Rho associated coiled-coil containing protein kinase 1 pseudogene 1	pseudo
1077	chr4	183731423	183731592	+	0	NA	Intergenic	(CA)n|Simple_repeat|Simple_repeat	106899	NM_001351744	1635	Hs.183850	NM_001921	ENSG00000129187	DCTD	-	dCMP deaminase	protein-coding
346	chr14	94986292	94986425	+	0	NA	Intergenic	(TGG)n|Simple_repeat|Simple_repeat	-2177	NM_173850	145264	Hs.99476	NM_173850	ENSG00000165953	SERPINA12	OL-64	serpin family A member 12	protein-coding
925	chr22	22995001	22995159	+	0	NA	Intergenic	(TG)n|Simple_repeat|Simple_repeat	6298	NM_199127	91227	Hs.450000	NM_080839	ENSG00000100121	GGTLC2	GGTL4	gamma-glutamyltransferase light chain 2	protein-coding
1131	chr5	173561526	173561770	+	0	NA	Intergenic	(TCCA)n|Simple_repeat|Simple_repeat	89041	NM_015980	51617	Hs.559412	NM_015980	ENSG00000170091	NSG2	CALY3|HMP19	neuronal vesicle trafficking associated 2	protein-coding
1261	chr7	155000406	155000697	+	0	NA	Intergenic	(TG)n|Simple_repeat|Simple_repeat	-88931	NM_001346592	3638	Hs.520819	NM_005542	ENSG00000186480	INSIG1	CL6	insulin induced gene 1	protein-coding
1215	chr7	61757393	61759352	+	0	NA	Intergenic	HSATII|Satellite|Satellite	1006062	NR_003952	643955	Hs.583308	NR_003952	ENSG00000185037	ZNF733P	ZNF733	zinc finger protein 733, pseudogene	pseudo
295	chr12	132173324	132173477	+	0	NA	Intergenic	Intergenic	-22232	NM_001261411	6433	Hs.308171	NM_004592	ENSG00000061936	SFSWAP	SFRS8|SWAP	splicing factor SWAP	protein-coding
1429	chrY	13454027	13455539	+	0	NA	Intergenic	(CATTC)n|Satellite|Satellite	1078606	NR_033667	352887	Hs.546221	NR_033667	ENSG00000206159	GYG2P1	GYG2P	glycogenin 2 pseudogene 1	pseudo
211	chr10	132005419	132005711	+	0	NA	Intergenic	(CA)n|Simple_repeat|Simple_repeat	70892	NM_001321980	10539	Hs.42644	NM_006541	ENSG00000108010	GLRX3	GLRX4|GRX3|GRX4|PICOT|TXNL2|TXNL3	glutaredoxin 3	protein-coding
259	chr11	115019363	115019445	+	0	NA	Intergenic	(GTGTG)n|Simple_repeat|Simple_repeat	-184892	NR_135108	105369509	Hs.736064	NR_135108		LOC105369509	-	uncharacterized LOC105369509	ncRNA
453	chr16	34187371	34187920	+	0	NA	Intergenic	HSATII|Satellite|Satellite	217117	NR_002837	606551	Hs.646441	NR_002837		UBE2MP1	-	ubiquitin conjugating enzyme E2 M pseudogene 1	pseudo
1005	chr4	7119881	7120065	+	0	NA	Intergenic	(TGGA)n|Simple_repeat|Simple_repeat	-14870	NR_027441	730971	Hs.591718	NR_027441		LINC02447	-	long intergenic non-protein coding RNA 2447	ncRNA
362	chr14	105080879	105081009	+	0	NA	Intergenic	(TGGA)n|Simple_repeat|Simple_repeat	-9847	NM_001286390	388021	Hs.652298	NM_207379	ENSG00000258986	TMEM179	C14orf90|TMEM179A	transmembrane protein 179	protein-coding
1467	chrY	13680388	13680544	+	0	NA	Intergenic	Intergenic	852923	NR_033667	352887	Hs.546221	NR_033667	ENSG00000206159	GYG2P1	GYG2P	glycogenin 2 pseudogene 1	pseudo
1431	chrY	13457032	13458221	+	0	NA	Intergenic	(CATTC)n|Satellite|Satellite	1075763	NR_033667	352887	Hs.546221	NR_033667	ENSG00000206159	GYG2P1	GYG2P	glycogenin 2 pseudogene 1	pseudo
275	chr12	108681016	108681228	+	0	NA	TTS (NM_001142343)	TTS (NM_001142343)	33317	NM_001142345	1240	Hs.197143	NM_004072	ENSG00000174600	CMKLR1	CHEMERINR|ChemR23|DEZ|RVER1	chemerin chemokine-like receptor 1	protein-coding
553	chr16	88467979	88468259	+	0	NA	Intergenic	(TGGA)n|Simple_repeat|Simple_repeat	-25760	NM_001127464	84627	Hs.54925	NM_001127464	ENSG00000225614	ZNF469	BCS|BCS1	zinc finger protein 469	protein-coding
1072	chr4	147207359	147207361	+	0	NA	intron (NR_133924, intron 7 of 9)	intron (NR_133924, intron 7 of 9)	71670	NM_001354631	345051	Hs.170876	NM_001354631	ENSG00000250673	REELD1	-	reeler domain containing 1	protein-coding
827	chr20	29805009	29811402	+	0	NA	Intergenic	(GAATG)n|Satellite|Satellite	-37262	NM_001037730	245929	Hs.580793	NM_001037730	ENSG00000215547	DEFB115	DEFB-15	defensin beta 115	protein-coding
1113	chr5	11311027	11311271	+	0	NA	intron (NM_001288715, intron 8 of 20)	(CA)n|Simple_repeat|Simple_repeat	277880	NM_001288716	1501	Hs.314543	NM_001332	ENSG00000169862	CTNND2	GT24|NPRAP	catenin delta 2	protein-coding
777	chr2	130517222	130517288	+	0	NA	Intergenic	(CA)n|Simple_repeat|Simple_repeat	117809	NR_149127	105373615		NR_149127		LINC02572	-	long intergenic non-protein coding RNA 2572	ncRNA
1105	chr5	3727572	3728110	+	0	NA	Intergenic	(CA)n|Simple_repeat|Simple_repeat	131673	NM_024337	79192	Hs.424156	NM_024337	ENSG00000170549	IRX1	IRX-5|IRXA1	iroquois homeobox 1	protein-coding
461	chr16	46388810	46389576	+	0	NA	Intergenic	HSATII|Satellite|Satellite	213816	NR_026556	124149	Hs.97414	NM_001004299		ANKRD26P1	-	ankyrin repeat domain 26 pseudogene 1	pseudo
948	chr22	48938444	48938716	+	0	NA	intron (NR_038917, intron 4 of 4)	(TG)n|Simple_repeat|Simple_repeat	4619	NR_038917	284933	Hs.159057	NR_038917	ENSG00000281732	LOC284933	-	uncharacterized LOC284933	ncRNA
400	chr16	4276480	4276650	+	0	NA	intron (NM_001323667, intron 1 of 6)	(TGGA)n|Simple_repeat|Simple_repeat	15516	NM_001323668	6345	Hs.10041	NM_001098814	ENSG00000185739	SRL	SAR	sarcalumenin	protein-coding
1349	chr9	91287262	91287801	+	0	NA	Intergenic	(TG)n|Simple_repeat|Simple_repeat	73289	NR_036252	100423015		NR_036252	ENSG00000265873	MIR4289	-	microRNA 4289	ncRNA
916	chr21	47011298	47011871	+	0	NA	Intergenic	Intergenic	-1984	NR_146912	105372840	Hs.406003	NR_146912	ENSG00000233922	LINC01694	-	long intergenic non-protein coding RNA 1694	ncRNA
519	chr16	46446112	46447145	+	0	NA	Intergenic	HSATII|Satellite|Satellite	156381	NR_026556	124149	Hs.97414	NM_001004299		ANKRD26P1	-	ankyrin repeat domain 26 pseudogene 1	pseudo
1452	chrY	13663815	13663894	+	0	NA	Intergenic	(GAATG)n|Satellite|Satellite	869535	NR_033667	352887	Hs.546221	NR_033667	ENSG00000206159	GYG2P1	GYG2P	glycogenin 2 pseudogene 1	pseudo
71	chr1	202593996	202594243	+	0	NA	intron (NM_177402, intron 1 of 8)	(TG)n|Simple_repeat|Simple_repeat	18462	NM_001136504	127833	Hs.25422	NM_177402	ENSG00000143858	SYT2	CMS7|MYSPC|SytII	synaptotagmin 2	protein-coding
602	chr18	18510966	18511241	+	0	NA	Intergenic	ALR/Alpha|Satellite|centr	180709	NM_005406	6093	Hs.306307	NM_005406	ENSG00000067900	ROCK1	P160ROCK|ROCK-I	Rho associated coiled-coil containing protein kinase 1	protein-coding
693	chr2	4018952	4019260	+	0	NA	intron (NR_037881, intron 1 of 2)	(TG)n|Simple_repeat|Simple_repeat	2516	NR_037881	100505964	Hs.190267	NR_037881	ENSG00000237401	LINC01304	-	long intergenic non-protein coding RNA 1304	ncRNA
1541	chrY	13853116	13854387	+	0	NA	Intergenic	(GAATG)n|Satellite|Satellite	679638	NR_033667	352887	Hs.546221	NR_033667	ENSG00000206159	GYG2P1	GYG2P	glycogenin 2 pseudogene 1	pseudo
162	chr10	42404945	42404977	+	0	NA	Intergenic	ALR/Alpha|Satellite|centr	458532	NR_024380	441666	Hs.255729	NR_024380	ENSG00000215146	LOC441666	-	zinc finger protein 91 pseudogene	pseudo
1540	chrY	13851947	13852249	+	0	NA	Intergenic	(GAATG)n|Satellite|Satellite	681291	NR_033667	352887	Hs.546221	NR_033667	ENSG00000206159	GYG2P1	GYG2P	glycogenin 2 pseudogene 1	pseudo
731	chr2	89856465	89861977	+	0	NA	Intergenic	(CATTC)n|Satellite|Satellite	747337	NR_039635	100616399		NR_039635	ENSG00000265510	MIR4436A	mir-4436a	microRNA 4436a	ncRNA
1543	chrY	13856291	13856761	+	0	NA	Intergenic	(GAATG)n|Satellite|Satellite	676863	NR_033667	352887	Hs.546221	NR_033667	ENSG00000206159	GYG2P1	GYG2P	glycogenin 2 pseudogene 1	pseudo
1332	chr8	145090526	145090631	+	0	NA	intron (NM_001134374, intron 1 of 3)	(TG)n|Simple_repeat|Simple_repeat	3996	NM_001134374	375686	Hs.97726	NM_198572	ENSG00000186583	SPATC1	SPATA15	spermatogenesis and centriole associated 1	protein-coding
1443	chrY	13651879	13652196	+	0	NA	Intergenic	(GAATG)n|Satellite|Satellite	881352	NR_033667	352887	Hs.546221	NR_033667	ENSG00000206159	GYG2P1	GYG2P	glycogenin 2 pseudogene 1	pseudo
533	chr16	57441878	57441928	+	0	NA	intron (NM_002987, intron 1 of 3)	(TCCA)n|Simple_repeat|Simple_repeat	3224	NM_002987	6361	Hs.546294	NM_002987	ENSG00000102970	CCL17	A-152E5.3|ABCD-2|SCYA17|TARC	C-C motif chemokine ligand 17	protein-coding
1164	chr6	161795568	161795698	+	0	NA	intron (NM_013987, intron 9 of 10)	(TG)n|Simple_repeat|Simple_repeat	-96376	NR_134595	105378098	Hs.691066	NR_134593		LOC105378098	-	uncharacterized LOC105378098	ncRNA
356	chr14	99302199	99302410	+	0	NA	Intergenic	(CA)n|Simple_repeat|Simple_repeat	124354	NM_001346978	283598	Hs.448754	NM_182560	ENSG00000176605	C14orf177	-	chromosome 14 open reading frame 177	protein-coding
415	chr16	27800826	27800935	+	0	NA	3' UTR (NM_001109763, exon 7 of 7)	3' UTR (NM_001109763, exon 7 of 7)	-70530	NR_147898	100128079	Hs.610277	NR_147898		LOC100128079	-	uncharacterized LOC100128079	ncRNA
509	chr16	46432582	46432669	+	0	NA	Intergenic	HSATII|Satellite|Satellite	170384	NR_026556	124149	Hs.97414	NM_001004299		ANKRD26P1	-	ankyrin repeat domain 26 pseudogene 1	pseudo
563	chr17	21266063	21266198	+	0	NA	Intergenic	(TGGA)n|Simple_repeat|Simple_repeat	-13569	NM_021012	3768	Hs.200629	NM_021012	ENSG00000184185	KCNJ12	IRK-2|IRK2|KCNJN1|Kir2.2|Kir2.2v|hIRK|hIRK1|hkir2.2x|kcnj12x	potassium voltage-gated channel subfamily J member 12	protein-coding
850	chr20	58342889	58342950	+	0	NA	intron (NM_001281507, intron 5 of 12)	L1MEg|LINE|L1	46654	NM_183244	116154	Hs.473218	NM_080672	ENSG00000087495	PHACTR3	C20orf101|H17739|PPP1R123|SCAPIN1|SCAPININ	phosphatase and actin regulator 3	protein-coding
1106	chr5	3785166	3785428	+	0	NA	Intergenic	HAL1-2a_MD|LINE|L1	189129	NM_024337	79192	Hs.424156	NM_024337	ENSG00000170549	IRX1	IRX-5|IRXA1	iroquois homeobox 1	protein-coding
396	chr15	101682219	101682354	+	0	NA	Intergenic	(CCCA)n|Simple_repeat|Simple_repeat	109851	NM_014918	22856	Hs.110488	NM_014918	ENSG00000131873	CHSY1	CHSY|CSS1|ChSy-1|TPBS	chondroitin sulfate synthase 1	protein-coding
1368	chr9	95566300	95566906	+	0	NA	Intergenic	(TG)n|Simple_repeat|Simple_repeat	3766	NR_136301	101929748	Hs.551296	NR_136301		LOC101929748	-	uncharacterized LOC101929748	ncRNA
422	chr16	33867008	33867486	+	0	NA	Intergenic	AluYc|SINE|Alu	295403	NR_130771	104644205	Hs.742548	NR_130771		ENPP7P13	DUNQU1	ectonucleotide pyrophosphatase/phosphodiesterase 7 pseudogene 13	pseudo
1318	chr8	139817885	139818063	+	0	NA	intron (NM_152888, intron 10 of 64)	(ATGGTG)n|Simple_repeat|Simple_repeat	108275	NM_152888	169044	Hs.117169	NM_152888	ENSG00000169436	COL22A1	-	collagen type XXII alpha 1 chain	protein-coding
397	chr16	1083645	1083852	+	0	NA	Intergenic	(TCCA)n|Simple_repeat|Simple_repeat	-39008	NM_001172560	6755	Hs.449840	NM_001053	ENSG00000162009	SSTR5	SS-5-R	somatostatin receptor 5	protein-coding
330	chr13	112733104	112733305	+	0	NA	intron (NR_120392, intron 1 of 3)	(TTGTG)n|Simple_repeat|Simple_repeat	11291	NM_005986	6656	Hs.202526	NM_005986	ENSG00000182968	SOX1	-	SRY-box 1	protein-coding
599	chr18	12430362	12430579	+	0	NA	intron (NM_001142405, intron 6 of 6)	(TG)n|Simple_repeat|Simple_repeat	-2303	NR_136514	105371998	Hs.515283	NR_136514		LOC105371998	-	uncharacterized LOC105371998	ncRNA
899	chr21	44090203	44090291	+	0	NA	intron (NM_001001575, intron 1 of 14)	(CA)n|Simple_repeat|Simple_repeat	16385	NM_001001568	5152	Hs.473927	NM_002606	ENSG00000160191	PDE9A	HSPDE9A2	phosphodiesterase 9A	protein-coding
1048	chr4	49633369	49634044	+	0	NA	Intergenic	(GAATG)n|Satellite|Satellite	645047	NM_001286791	80157	Hs.479703	NM_025087	ENSG00000109182	CWH43	CWH43-C|PGAP2IP	cell wall biogenesis 43 C-terminal homolog	protein-coding
757	chr2	92309576	92309751	+	0	NA	Intergenic	ALR/Alpha|Satellite|centr	180504	NR_027714	440888	Hs.730239	NM_001032412		ACTR3BP2	FKSG73	ACTR3B pseudogene 2	pseudo
964	chr22	50038989	50039120	+	0	NA	intron (NM_001289922, intron 1 of 5)	intron (NM_001289922, intron 1 of 5)	12136	NM_001289922	348645	Hs.133159	NM_198851	ENSG00000188511	C22orf34	-	chromosome 22 open reading frame 34	protein-coding
1544	chrY	13857426	13857728	+	0	NA	Intergenic	(GAATG)n|Satellite|Satellite	675812	NR_033667	352887	Hs.546221	NR_033667	ENSG00000206159	GYG2P1	GYG2P	glycogenin 2 pseudogene 1	pseudo
947	chr22	48817471	48817675	+	0	NA	Intergenic	(TGGA)n|Simple_repeat|Simple_repeat	-67699	NM_001082967	25817	Hs.436854	NM_015381	ENSG00000219438	FAM19A5	QLLK5208|TAFA-5|TAFA5|UNQ5208	family with sequence similarity 19 member A5, C-C motif chemokine like	protein-coding
999	chr4	3612733	3612766	+	0	NA	Intergenic	(TCCA)n|Simple_repeat|Simple_repeat	34153	NR_040045	285492	Hs.145563	NM_173661		LINC00955	-	long intergenic non-protein coding RNA 955	ncRNA
1288	chr8	21624553	21624779	+	0	NA	intron (NM_001165039, intron 1 of 6)	(CA)n|Simple_repeat|Simple_repeat	21680	NM_001165038	2675	Hs.441202	NM_001495	ENSG00000168546	GFRA2	GDNFRB|NRTNR-ALPHA|NTNRA|RETL2|TRNR2	GDNF family receptor alpha 2	protein-coding
677	chr19	45024946	45025237	+	0	NA	intron (NM_001102600, intron 4 of 11)	(TG)n|Simple_repeat|Simple_repeat	8457	NM_001102599	125931	Hs.689632	NM_198444	ENSG00000273777	CEACAM20	UNQ9366	carcinoembryonic antigen related cell adhesion molecule 20	protein-coding
651	chr19	16885456	16885554	+	0	NA	intron (NM_001007525, intron 11 of 18)	(TCCA)n|Simple_repeat|Simple_repeat	43502	NM_001347994	284434	Hs.406014	NM_001007525	ENSG00000188039	NWD1	-	NACHT and WD repeat domain containing 1	protein-coding
639	chr19	4602481	4602534	+	0	NA	Intergenic	(TGGA)n|Simple_repeat|Simple_repeat	-37020	NM_152362	126282	Hs.465643	NM_152362	ENSG00000185361	TNFAIP8L1	TIPE1	TNF alpha induced protein 8 like 1	protein-coding
933	chr22	35859609	35859709	+	0	NA	Intergenic	(TCCA)n|Simple_repeat|Simple_repeat	63543	NM_006739	4174	Hs.517582	NM_006739	ENSG00000100297	MCM5	CDC46|MGORS8|P1-CDC46	minichromosome maintenance complex component 5	protein-coding
515	chr16	46442687	46444336	+	0	NA	Intergenic	HSATII|Satellite|Satellite	159498	NR_026556	124149	Hs.97414	NM_001004299		ANKRD26P1	-	ankyrin repeat domain 26 pseudogene 1	pseudo
449	chr16	34180522	34182257	+	0	NA	Intergenic	HSATII|Satellite|Satellite	223373	NR_002837	606551	Hs.646441	NR_002837		UBE2MP1	-	ubiquitin conjugating enzyme E2 M pseudogene 1	pseudo
329	chr13	112163780	112163944	+	0	NA	Intergenic	(TG)n|Simple_repeat|Simple_repeat	-84494	NR_135814	105370369		NR_135814	ENSG00000215881	LINC02337	-	long intergenic non-protein coding RNA 2337	ncRNA
512	chr16	46435479	46436351	+	0	NA	Intergenic	HSATII|Satellite|Satellite	167094	NR_026556	124149	Hs.97414	NM_001004299		ANKRD26P1	-	ankyrin repeat domain 26 pseudogene 1	pseudo
1343	chr9	80935091	80935233	+	0	NA	intron (NM_021154, intron 7 of 7)	(TCCA)n|Simple_repeat|Simple_repeat	23171	NM_021154	29968	Hs.494261	NM_021154	ENSG00000135069	PSAT1	EPIP|NLS2|PSA|PSAT|PSATD	phosphoserine aminotransferase 1	protein-coding
1176	chr7	522272	522619	+	0	NA	Intergenic	(TGGA)n|Simple_repeat|Simple_repeat	37036	NM_002607	5154	Hs.535898	NM_002607	ENSG00000197461	PDGFA	PDGF-A|PDGF1	platelet derived growth factor subunit A	protein-coding
63	chr1	149033176	149035783	+	0	NA	intron (NR_104217, intron 2 of 17).3	HSATII|Satellite|Satellite	75246	NR_104217	101929780	Hs.534675	NR_104217	ENSG00000272150	NBPF25P	WI2-925H4.1	NBPF member 25, pseudogene	pseudo
989	chr4	548877	549167	+	0	NA	Intergenic	(CCCA)n|Simple_repeat|Simple_repeat	-21935	NR_148199	105374338	Hs.518426	NR_148199	ENSG00000283183	LOC105374338	-	uncharacterized LOC105374338	ncRNA
214	chr10	132723707	132723824	+	0	NA	Intergenic	(TG)n|Simple_repeat|Simple_repeat	37166	NR_036180	100422867		NR_036180	ENSG00000264803	MIR378C	mir-378c	microRNA 378c	ncRNA
1140	chr6	34038970	34039279	+	0	NA	intron (NM_001282847, intron 2 of 9)	(CA)n|Simple_repeat|Simple_repeat	34635	NM_001256813	2914	Hs.429018	NM_000841	ENSG00000124493	GRM4	GPRC1D|MGLUR4|mGlu4	glutamate metabotropic receptor 4	protein-coding
1474	chrY	13705492	13705547	+	0	NA	Intergenic	(GAATG)n|Satellite|Satellite	827870	NR_033667	352887	Hs.546221	NR_033667	ENSG00000206159	GYG2P1	GYG2P	glycogenin 2 pseudogene 1	pseudo
47	chr1	54005104	54005141	+	0	NA	intron (NM_147193, intron 3 of 9)	(CA)n|Simple_repeat|Simple_repeat	80050	NM_033067	63948	Hs.131654	NM_033067	ENSG00000143006	DMRTB1	-	DMRT like family B with proline rich C-terminal 1	protein-coding
1126	chr5	150992241	150992389	+	0	NA	Intergenic	(TG)n|Simple_repeat|Simple_repeat	-43810	NM_001447	2196	Hs.591255	NM_001447	ENSG00000086570	FAT2	CDHF8|CDHR9|HFAT2|MEGF1|SCA45	FAT atypical cadherin 2	protein-coding
93	chr10	1487413	1487490	+	0	NA	intron (NM_018702, intron 1 of 9)	(TCCA)n|Simple_repeat|Simple_repeat	-81374	NR_033387	642394	Hs.568831	NM_001098830	ENSG00000205696	ADARB2-AS1	C10orf109|NCRNA00168	ADARB2 antisense RNA 1	ncRNA
1111	chr5	6961387	6961446	+	0	NA	Intergenic	(CA)n|Simple_repeat|Simple_repeat	-133382	NR_036242	100422999		NR_036242	ENSG00000283420	MIR4278	-	microRNA 4278	ncRNA
1103	chr5	3322802	3322868	+	0	NA	Intergenic	(TG)n|Simple_repeat|Simple_repeat	-130095	NR_147000	105374624	Hs.518991	NR_147000	ENSG00000249830	LINC02162	-	long intergenic non-protein coding RNA 2162	ncRNA
1239	chr7	73280828	73281079	+	0	NA	TTS (NM_182504)	TTS (NM_182504)	5464	NM_182504	135886	Hs.647026	NM_182504	ENSG00000175877	TMEM270	WBSCR28	transmembrane protein 270	protein-coding
583	chr17	72728677	72728964	+	0	NA	intron (NM_175738, intron 2 of 8)	(ATGTG)n|Simple_repeat|Simple_repeat	-3879	NM_001330471	326624	Hs.351413	NM_175738	ENSG00000172794	RAB37	-	RAB37, member RAS oncogene family	protein-coding
998	chr4	3611817	3611943	+	0	NA	Intergenic	(TCCA)n|Simple_repeat|Simple_repeat	33284	NR_040045	285492	Hs.145563	NM_173661		LINC00955	-	long intergenic non-protein coding RNA 955	ncRNA
905	chr21	44600531	44600798	+	0	NA	Intergenic	(TG)n|Simple_repeat|Simple_repeat	10318	NM_001320719	102724652	Hs.184085	NM_001314050	ENSG00000276076	CRYAA2	CRYAA	crystallin alpha A2	protein-coding
370	chr14	106156165	106156534	+	0	NA	Intergenic	(CA)n|Simple_repeat|Simple_repeat	-17205	NR_046211	2003	Hs.744419	NR_046211		ELK2AP	ELK2|ELK2.1|ELK2P1	ELK2A, member of ETS oncogene family, pseudogene	pseudo
40	chr1	26095600	26095671	+	0	NA	intron (NM_020379, intron 7 of 11)	(CA)n|Simple_repeat|Simple_repeat	-31032	NM_020451	57190	Hs.323396	NM_020451	ENSG00000162430	SELENON	CFTD|MDRS1|RSMD1|RSS|SELN|SEPN1	selenoprotein N	protein-coding
1050	chr4	49635361	49636786	+	0	NA	Intergenic	(GAATG)n|Satellite|Satellite	647414	NM_001286791	80157	Hs.479703	NM_025087	ENSG00000109182	CWH43	CWH43-C|PGAP2IP	cell wall biogenesis 43 C-terminal homolog	protein-coding
75	chr1	207097492	207097909	+	0	NA	Intergenic	(TG)n|Simple_repeat|Simple_repeat	-2322	NM_005449	9214	Hs.58831	NM_005449	ENSG00000162894	FCMR	FAIM3|TOSO	Fc fragment of IgM receptor	protein-coding
388	chr15	80737584	80737731	+	0	NA	intron (NM_014862, intron 1 of 18)	(TG)n|Simple_repeat|Simple_repeat	40965	NM_014862	9915	Hs.459070	NM_014862	ENSG00000172379	ARNT2	WEDAS|bHLHe1	aryl hydrocarbon receptor nuclear translocator 2	protein-coding
418	chr16	29209222	29209573	+	0	NA	Intergenic	(TGGA)n|Simple_repeat|Simple_repeat	-104211	NR_002939	440352	Hs.658149	NR_002939		SNX29P2	RUNDC2C	sorting nexin 29 pseudogene 2	pseudo
609	chr18	18516413	18516618	+	0	NA	Intergenic	ALR/Alpha|Satellite|centr	175297	NM_005406	6093	Hs.306307	NM_005406	ENSG00000067900	ROCK1	P160ROCK|ROCK-I	Rho associated coiled-coil containing protein kinase 1	protein-coding
66	chr1	167025894	167025928	+	0	NA	intron (NM_005814, intron 4 of 6)	(TG)n|Simple_repeat|Simple_repeat	33957	NM_005814	10223	Hs.651244	NM_005814	ENSG00000143167	GPA33	A33	glycoprotein A33	protein-coding
32	chr1	16967178	16967239	+	0	NA	Intergenic	AluSq|SINE|Alu	-4861	NR_027504	11209	Hs.349110	NR_027504		MST1P2	MSPL-1|MSPL-2|MSPL-3|MSPL1|MSPL2|MSPL3|MSTP1|MSTP2|MSTP3	macrophage stimulating 1 pseudogene 2	pseudo
283	chr12	117871015	117871143	+	0	NA	Intergenic	(CA)n|Simple_repeat|Simple_repeat	-71472	NM_001204218	4842	Hs.654410	NM_000620	ENSG00000089250	NOS1	IHPS1|N-NOS|NC-NOS|NOS|bNOS|nNOS	nitric oxide synthase 1	protein-coding
1373	chr9	98330507	98330542	+	0	NA	Intergenic	(GTGTG)n|Simple_repeat|Simple_repeat	-51185	NM_001083602	5727	Hs.494538	NM_000264	ENSG00000185920	PTCH1	BCNS|NBCCS|PTC|PTC1|PTCH	patched 1	protein-coding
1458	chrY	13674641	13674822	+	0	NA	Intergenic	(GAATG)n|Satellite|Satellite	858658	NR_033667	352887	Hs.546221	NR_033667	ENSG00000206159	GYG2P1	GYG2P	glycogenin 2 pseudogene 1	pseudo
1407	chr9	140464151	140464334	+	0	NA	intron (NM_138778, intron 5 of 8)	intron (NM_138778, intron 5 of 8)	8836	NM_001346373	92715	Hs.292570	NM_138778	ENSG00000148399	DPH7	C9orf112|RRT2|WDR85	diphthamide biosynthesis 7	protein-coding
173	chr10	42599206	42601551	+	0	NA	Intergenic	HSATII|Satellite|Satellite	263115	NR_024380	441666	Hs.255729	NR_024380	ENSG00000215146	LOC441666	-	zinc finger protein 91 pseudogene	pseudo
358	chr14	103548385	103548435	+	0	NA	Intergenic	Intergenic	-2137	NM_001330236	107984640		NM_001330236	ENSG00000283071	LBHD2	-	LBH domain containing 2	protein-coding
1043	chr4	49146504	49146867	+	0	NA	Intergenic	Intergenic	158026	NM_001286791	80157	Hs.479703	NM_025087	ENSG00000109182	CWH43	CWH43-C|PGAP2IP	cell wall biogenesis 43 C-terminal homolog	protein-coding
787	chr2	180638738	180638956	+	0	NA	intron (NM_152520, intron 1 of 9)	(TG)n|Simple_repeat|Simple_repeat	-27610	NM_001113397	151126	Hs.655005	NM_152520	ENSG00000144331	ZNF385B	ZNF533	zinc finger protein 385B	protein-coding
1242	chr7	100550765	100551060	+	0	NA	exon (NM_005960, exon 4 of 15)	exon (NM_005960, exon 4 of 15)	3860	NM_005960	4584	Hs.703577	NM_005960	ENSG00000169894	MUC3A	MUC-3A|MUC3	mucin 3A, cell surface associated	protein-coding
1549	chrY	13861184	13861386	+	0	NA	Intergenic	(GAATG)n|Satellite|Satellite	672104	NR_033667	352887	Hs.546221	NR_033667	ENSG00000206159	GYG2P1	GYG2P	glycogenin 2 pseudogene 1	pseudo
809	chr2	238426344	238426545	+	0	NA	intron (NM_001281473, intron 4 of 12)	(TGGA)n|Simple_repeat|Simple_repeat	6870	NR_106869	102465486		NR_106869	ENSG00000277842	MIR6811	hsa-mir-6811	microRNA 6811	ncRNA
219	chr10	134228739	134229162	+	0	NA	intron (NM_138499, intron 2 of 2)	(CA)n|Simple_repeat|Simple_repeat	18248	NM_138499	170394	Hs.527751	NM_138499	ENSG00000171813	PWWP2B	PWWP2|bA432J24.1|pp8607	PWWP domain containing 2B	protein-coding
104	chr10	18857564	18859568	+	0	NA	intron (NM_182543, intron 8 of 10)	(CATTC)n|Satellite|Satellite	82000	NM_001351115	221078	Hs.396175	NM_182543	ENSG00000241058	NSUN6	4933414E04Rik|ARL5B-AS1|NOPD1	NOP2/Sun RNA methyltransferase family member 6	protein-coding
792	chr2	220502052	220502110	+	0	NA	intron (NM_001326559, intron 16 of 22)	(TG)n|Simple_repeat|Simple_repeat	9789	NR_048551	6508	Hs.1176	NM_005070	ENSG00000114923	SLC4A3	AE3|CAE3/BAE3|SLC2C	solute carrier family 4 member 3	protein-coding
846	chr20	48235846	48236278	+	0	NA	Intergenic	(TGGA)n|Simple_repeat|Simple_repeat	-51355	NM_000961	5740	Hs.302085	NM_000961	ENSG00000124212	PTGIS	CYP8|CYP8A1|PGIS|PTGI	prostaglandin I2 synthase	protein-coding
1062	chr4	49654063	49654795	+	0	NA	Intergenic	(GAATG)n|Satellite|Satellite	665770	NM_001286791	80157	Hs.479703	NM_025087	ENSG00000109182	CWH43	CWH43-C|PGAP2IP	cell wall biogenesis 43 C-terminal homolog	protein-coding
721	chr2	89831092	89833646	+	0	NA	Intergenic	HSATII|Satellite|Satellite	720485	NR_039635	100616399		NR_039635	ENSG00000265510	MIR4436A	mir-4436a	microRNA 4436a	ncRNA
1083	chr4	190426568	190426877	+	0	NA	Intergenic	(CA)n|Simple_repeat|Simple_repeat	-154038	NR_121679	101928971	Hs.519164	NR_121679	ENSG00000250739	LINC01262	TCONS_l2_00021807	long intergenic non-protein coding RNA 1262	ncRNA
1087	chr5	856301	856584	+	0	NA	Intergenic	(CA)n|Simple_repeat|Simple_repeat	-5341	NM_024786	79844	Hs.654874	NM_024786	ENSG00000188818	ZDHHC11	ZNF399	zinc finger DHHC-type containing 11	protein-coding
202	chr10	124485084	124485275	+	0	NA	Intergenic	(CA)n|Simple_repeat|Simple_repeat	-25838	NM_001010912	399814	Hs.363649	NM_001010912	ENSG00000183559	C10orf120	bA318C4.1	chromosome 10 open reading frame 120	protein-coding
798	chr2	235878641	235878766	+	0	NA	intron (NM_014521, intron 1 of 5)	(CA)n|Simple_repeat|Simple_repeat	18075	NM_014521	23677	Hs.516777	NM_014521	ENSG00000130147	SH3BP4	BOG25|TTP	SH3 domain binding protein 4	protein-coding
692	chr2	3050100	3050230	+	0	NA	intron (NR_110228, intron 3 of 6)	(TG)n|Simple_repeat|Simple_repeat	79633	NR_110228	101927554	Hs.638446	NR_110228	ENSG00000234423	LINC01250	-	long intergenic non-protein coding RNA 1250	ncRNA
573	chr17	42667625	42667753	+	0	NA	Intergenic	(TG)n|Simple_repeat|Simple_repeat	32877	NM_001466	2535	Hs.142912	NM_001466	ENSG00000180340	FZD2	Fz2|fz-2|fzE2|hFz2	frizzled class receptor 2	protein-coding
80	chr1	228125907	228126175	+	0	NA	intron (NM_003395, intron 1 of 3)	(CA)n|Simple_repeat|Simple_repeat	3343	NR_049806	100847072		NR_049806	ENSG00000264483	MIR5008	-	microRNA 5008	ncRNA
1205	chr7	61054337	61055834	+	0	NA	Intergenic	HSATII|Satellite|Satellite	1709349	NR_003952	643955	Hs.583308	NR_003952	ENSG00000185037	ZNF733P	ZNF733	zinc finger protein 733, pseudogene	pseudo
51	chr1	85234544	85234550	+	0	NA	Intergenic	(TG)n|Simple_repeat|Simple_repeat	-78307	NM_014021	117178	Hs.22587	NM_014021	ENSG00000117155	SSX2IP	ADIP|hMsd1	SSX family member 2 interacting protein	protein-coding
281	chr12	114103238	114103366	+	0	NA	Intergenic	Intergenic	108186	NR_110025	100506465	Hs.211461	NR_110025	ENSG00000249550	LINC01234	LCAL84|onco-lncRNA-32	long intergenic non-protein coding RNA 1234	ncRNA
239	chr11	35878122	35878151	+	0	NA	Intergenic	Intergenic	-87395	NM_174902	143458	Hs.745134	NM_174902	ENSG00000179241	LDLRAD3	LRAD3	low density lipoprotein receptor class A domain containing 3	protein-coding
120	chr10	39084308	39101439	+	0	NA	Intergenic	(CATTC)n|Satellite|Satellite	103146	NR_045000	399746	Hs.742607	NR_045000		ACTR3BP5	FKSG74	ACTR3B pseudogene 5	pseudo
52	chr1	88922936	88923118	+	0	NA	Intergenic	(CA)n|Simple_repeat|Simple_repeat	-226800	NM_001320707	5586	Hs.440833	NM_006256	ENSG00000065243	PKN2	PAK2|PRK2|PRKCL2|PRO2042|Pak-2|STK7	protein kinase N2	protein-coding
337	chr14	65640876	65641020	+	0	NA	Intergenic	(TG)n|Simple_repeat|Simple_repeat	48117	NR_103769	100128233	Hs.497323	NR_103769	ENSG00000255002	LINC02324	-	long intergenic non-protein coding RNA 2324	ncRNA
274	chr12	108416027	108416051	+	0	NA	Intergenic	(TCCA)n|Simple_repeat|Simple_repeat	-107209	NM_014653	9671	Hs.143591	NM_014653	ENSG00000075035	WSCD2	-	WSC domain containing 2	protein-coding
540	chr16	81299340	81299407	+	0	NA	intron (NM_017429, intron 5 of 10)	(TCCA)n|Simple_repeat|Simple_repeat	27077	NM_017429	53630	Hs.212172	NM_017429	ENSG00000135697	BCO1	BCDO|BCDO1|BCMO|BCMO1|BCO	beta-carotene oxygenase 1	protein-coding
1170	chr6	168670863	168670906	+	0	NA	Intergenic	(CA)n|Simple_repeat|Simple_repeat	27266	NR_110870	101929420	Hs.571211	NR_110870	ENSG00000234647	LOC101929420	-	uncharacterized LOC101929420	ncRNA
968	chr22	50778325	50778514	+	0	NA	Intergenic	(TG)n|Simple_repeat|Simple_repeat	-3327	NM_001242898	9701	Hs.449098	NM_014678	ENSG00000100239	PPP6R2	KIAA0685|PP6R2|SAP190|SAPS2	protein phosphatase 6 regulatory subunit 2	protein-coding
377	chr15	27596330	27596663	+	0	NA	intron (NM_001270873, intron 5 of 5)	(TG)n|Simple_repeat|Simple_repeat	-190030	NR_120343	101928869	Hs.585699	NR_120343	ENSG00000228740	GABRG3-AS1	-	GABRG3 antisense RNA 1	ncRNA
89	chr10	1278689	1278849	+	0	NA	intron (NM_018702, intron 6 of 9)	(TG)n|Simple_repeat|Simple_repeat	73061	NR_015376	399706	Hs.721191	NM_001010910	ENSG00000229205	LINC00200	C10orf139|NCRNA00200	long intergenic non-protein coding RNA 200	ncRNA
1441	chrY	13650993	13651043	+	0	NA	Intergenic	(GAATG)n|Satellite|Satellite	882371	NR_033667	352887	Hs.546221	NR_033667	ENSG00000206159	GYG2P1	GYG2P	glycogenin 2 pseudogene 1	pseudo
439	chr16	33898268	33898304	+	0	NA	Intergenic	HSATII|Satellite|Satellite	326442	NR_130771	104644205	Hs.742548	NR_130771		ENPP7P13	DUNQU1	ectonucleotide pyrophosphatase/phosphodiesterase 7 pseudogene 13	pseudo
642	chr19	5525009	5525022	+	0	NA	Intergenic	(TCCA)n|Simple_repeat|Simple_repeat	43030	NR_027064	257000	Hs.515575	NM_153375	ENSG00000223573	TINCR	LINC00036|NCRNA00036|PLAC2|onco-lncRNA-16	TINCR ubiquitin domain containing	ncRNA
866	chr21	11096958	11096968	+	0	NA	intron (NM_001187, intron 2 of 4)	AluSx1|SINE|Alu	1962	NM_182482	85319	Hs.545789	NM_182482		BAGE2	CT2.2	BAGE family member 2	protein-coding
57	chr1	121386287	121386337	+	0	NA	Intergenic	ALR/Alpha|Satellite|centr	125402	NR_003955	647121	Hs.697682	NR_003955	ENSG00000231752	EMBP1	-	embigin pseudogene 1	pseudo
765	chr2	96730681	96730700	+	0	NA	Intergenic	(TCCA)n|Simple_repeat|Simple_repeat	-28968	NM_001321531	150763	Hs.348629	NM_207328	ENSG00000186281	GPAT2	CT123	glycerol-3-phosphate acyltransferase 2, mitochondrial	protein-coding
775	chr2	129304139	129304510	+	0	NA	Intergenic	(TCCA)n|Simple_repeat|Simple_repeat	-228153	NM_004807	9394	Hs.512841	NM_004807	ENSG00000136720	HS6ST1	HH15|HS6ST	heparan sulfate 6-O-sulfotransferase 1	protein-coding
985	chr3	194831448	194831472	+	0	NA	intron (NM_152531, intron 3 of 3)	(TG)n|Simple_repeat|Simple_repeat	16143	NR_104188	100874528	Hs.581659	NR_104188	ENSG00000233303	XXYLT1-AS1	-	XXYLT1 antisense RNA 1	ncRNA
1449	chrY	13661132	13661321	+	0	NA	Intergenic	(GAATG)n|Satellite|Satellite	872163	NR_033667	352887	Hs.546221	NR_033667	ENSG00000206159	GYG2P1	GYG2P	glycogenin 2 pseudogene 1	pseudo
354	chr14	97518485	97518653	+	0	NA	Intergenic	(CA)n|Simple_repeat|Simple_repeat	-102625	NR_146554	105370648		NR_146554	ENSG00000259110	LINC02304	-	long intergenic non-protein coding RNA 2304	ncRNA
1512	chrY	13828566	13828678	+	0	NA	Intergenic	(GAATG)n|Satellite|Satellite	704767	NR_033667	352887	Hs.546221	NR_033667	ENSG00000206159	GYG2P1	GYG2P	glycogenin 2 pseudogene 1	pseudo
904	chr21	44580448	44580606	+	0	NA	Intergenic	Intergenic	-8591	NM_000394	1409	Hs.184085	NM_000394	ENSG00000160202	CRYAA	CRYA1|CTRCT9|HSPB4	crystallin alpha A	protein-coding
839	chr20	33813232	33813379	+	0	NA	intron (NM_001355008, intron 3 of 14)	(CA)n|Simple_repeat|Simple_repeat	-1234	NM_006690	10893	Hs.715494	NM_006690	ENSG00000125966	MMP24	MMP-24|MMP25|MT-MMP 5|MT-MMP5|MT5-MMP|MT5MMP|MTMMP5	matrix metallopeptidase 24	protein-coding
1130	chr5	173237948	173238046	+	0	NA	Intergenic	Intergenic	-20052	NR_108028	101928154	Hs.366725	NR_108028		LINC01485	-	long intergenic non-protein coding RNA 1485	ncRNA
764	chr2	96730132	96730603	+	0	NA	Intergenic	(TCCA)n|Simple_repeat|Simple_repeat	-28645	NM_001321531	150763	Hs.348629	NM_207328	ENSG00000186281	GPAT2	CT123	glycerol-3-phosphate acyltransferase 2, mitochondrial	protein-coding
1124	chr5	133035908	133036132	+	0	NA	Intergenic	(CACAC)n|Simple_repeat|Simple_repeat	-87797	NM_015082	23105	Hs.483390	NM_015082	ENSG00000053108	FSTL4	-	follistatin like 4	protein-coding
1554	chrY	13864441	13864615	+	0	NA	Intergenic	(GAATG)n|Satellite|Satellite	668861	NR_033667	352887	Hs.546221	NR_033667	ENSG00000206159	GYG2P1	GYG2P	glycogenin 2 pseudogene 1	pseudo
501	chr16	46425302	46425954	+	0	NA	Intergenic	HSATII|Satellite|Satellite	177381	NR_026556	124149	Hs.97414	NM_001004299		ANKRD26P1	-	ankyrin repeat domain 26 pseudogene 1	pseudo
463	chr16	46390629	46390723	+	0	NA	Intergenic	HSATII|Satellite|Satellite	212333	NR_026556	124149	Hs.97414	NM_001004299		ANKRD26P1	-	ankyrin repeat domain 26 pseudogene 1	pseudo
386	chr15	79788164	79788250	+	0	NA	Intergenic	(TG)n|Simple_repeat|Simple_repeat	63349	NM_015206	23251	Hs.301654	NM_015206	ENSG00000169330	KIAA1024	MINAR1	KIAA1024	protein-coding
1260	chr7	153790207	153790314	+	0	NA	intron (NM_001290253, intron 1 of 5)	intron (NM_001290253, intron 1 of 5)	-32605	NR_136254	101929998	Hs.689473	NR_136254		LOC101929998	-	uncharacterized LOC101929998	ncRNA
688	chr2	1551739	1551744	+	0	NA	Intergenic	(CA)n|Simple_repeat|Simple_repeat	133561	NM_175721	7173	Hs.467554	NM_000547	ENSG00000115705	TPO	MSA|TDH2A|TPX	thyroid peroxidase	protein-coding
715	chr2	67441841	67442015	+	0	NA	intron (NR_110568, intron 1 of 3)	(CA)n|Simple_repeat|Simple_repeat	523	NR_038844	644838	Hs.145561	NR_038844	ENSG00000236780	LINC01829	-	long intergenic non-protein coding RNA 1829	ncRNA
1231	chr7	61971073	61971312	+	0	NA	Intergenic	ALR/Alpha|Satellite|centr	793242	NR_003952	643955	Hs.583308	NR_003952	ENSG00000185037	ZNF733P	ZNF733	zinc finger protein 733, pseudogene	pseudo
1115	chr5	33626952	33627193	+	0	NA	intron (NM_030955, intron 13 of 23)	HAL1-2a_MD|LINE|L1	186190	NR_047677	6897	Hs.481860	NM_152295	ENSG00000113407	TARS	ThrRS	threonyl-tRNA synthetase	protein-coding
812	chr2	239395423	239395618	+	0	NA	Intergenic	(CA)n|Simple_repeat|Simple_repeat	59951	NM_001330196	51665	Hs.516788	NM_016114	ENSG00000065802	ASB1	ASB-1	ankyrin repeat and SOCS box containing 1	protein-coding
446	chr16	33975090	33975280	+	0	NA	Intergenic	ALR/Alpha|Satellite|centr	403341	NR_130771	104644205	Hs.742548	NR_130771		ENPP7P13	DUNQU1	ectonucleotide pyrophosphatase/phosphodiesterase 7 pseudogene 13	pseudo
689	chr2	1551801	1551906	+	0	NA	Intergenic	Intergenic	133673	NM_175721	7173	Hs.467554	NM_000547	ENSG00000115705	TPO	MSA|TDH2A|TPX	thyroid peroxidase	protein-coding
1193	chr7	48370106	48370196	+	0	NA	intron (NM_152701, intron 27 of 61)	(TCCA)n|Simple_repeat|Simple_repeat	159094	NM_152701	154664	Hs.226568	NM_152701	ENSG00000179869	ABCA13	-	ATP binding cassette subfamily A member 13	protein-coding
1209	chr7	61739552	61741743	+	0	NA	Intergenic	HSATII|Satellite|Satellite	1023787	NR_003952	643955	Hs.583308	NR_003952	ENSG00000185037	ZNF733P	ZNF733	zinc finger protein 733, pseudogene	pseudo
913	chr21	45394392	45394485	+	0	NA	intron (NM_001037553, intron 6 of 8)	(TG)n|Simple_repeat|Simple_repeat	-37768	NM_003274	7109	Hs.126221	NM_003274	ENSG00000160218	TRAPPC10	EHOC-1|EHOC1|GT334|TMEM1|TRS130|TRS30	trafficking protein particle complex 10	protein-coding
301	chr13	20704851	20704919	+	0	NA	Intergenic	(CA)n|Simple_repeat|Simple_repeat	28045	NR_126380	104355137	Hs.578016	NR_126380	ENSG00000236076	LINC01072	-	long intergenic non-protein coding RNA 1072	ncRNA
58	chr1	121478618	121478687	+	0	NA	Intergenic	ALR/Alpha|Satellite|centr	217742	NR_003955	647121	Hs.697682	NR_003955	ENSG00000231752	EMBP1	-	embigin pseudogene 1	pseudo
6	chr1	3287471	3288016	+	0	NA	intron (NM_022114, intron 3 of 16)	(TCCA)n|Simple_repeat|Simple_repeat	-83404	NM_014448	27237	Hs.87435	NM_014448	ENSG00000130762	ARHGEF16	GEF16|NBR	Rho guanine nucleotide exchange factor 16	protein-coding
1491	chrY	13813443	13814061	+	0	NA	Intergenic	(GAATG)n|Satellite|Satellite	719637	NR_033667	352887	Hs.546221	NR_033667	ENSG00000206159	GYG2P1	GYG2P	glycogenin 2 pseudogene 1	pseudo
270	chr12	38016413	38016564	+	0	NA	Intergenic	ALR/Alpha|Satellite|centr	-694069	NM_001308340	144245	Hs.259305	NM_001013620	ENSG00000175548	ALG10B	ALG10|KCR1	ALG10B, alpha-1,2-glucosyltransferase	protein-coding
517	chr16	46445098	46445349	+	0	NA	Intergenic	HSATII|Satellite|Satellite	157786	NR_026556	124149	Hs.97414	NM_001004299		ANKRD26P1	-	ankyrin repeat domain 26 pseudogene 1	pseudo
915	chr21	46920104	46920138	+	0	NA	intron (NM_030582, intron 31 of 41)	intron (NM_030582, intron 31 of 41)	21941	NR_106873	102465489		NR_106873	ENSG00000275167	MIR6815	hsa-mir-6815	microRNA 6815	ncRNA
383	chr15	69678123	69678555	+	0	NA	intron (NM_017705, intron 5 of 8)	(CA)n|Simple_repeat|Simple_repeat	-28246	NM_004856	9493	Hs.270845	NM_004856	ENSG00000137807	KIF23	CHO1|KNSL5|MKLP-1|MKLP1	kinesin family member 23	protein-coding
1381	chr9	116927775	116927791	+	0	NA	intron (NM_032888, intron 2 of 60)	(TCCA)n|Simple_repeat|Simple_repeat	9958	NM_032888	85301	Hs.494892	NM_032161	ENSG00000196739	COL27A1	STLS	collagen type XXVII alpha 1 chain	protein-coding
523	chr16	46450764	46456144	+	0	NA	Intergenic	HSATII|Satellite|Satellite	149555	NR_026556	124149	Hs.97414	NM_001004299		ANKRD26P1	-	ankyrin repeat domain 26 pseudogene 1	pseudo
1389	chr9	126109911	126110056	+	0	NA	Intergenic	(TG)n|Simple_repeat|Simple_repeat	-8463	NM_173689	286204	Hs.568340	NM_173689	ENSG00000148204	CRB2	FSGS9|VMCKD	crumbs 2, cell polarity complex component	protein-coding
641	chr19	5423752	5423778	+	0	NA	Intergenic	(TCCA)n|Simple_repeat|Simple_repeat	-31661	NM_181710	148066	Hs.126496	NM_181710	ENSG00000105428	ZNRF4	RNF204|SPERIZIN|Ssrzf1|spzn	zinc and ring finger 4	protein-coding
1218	chr7	61793182	61793488	+	0	NA	Intergenic	HSATII|Satellite|Satellite	971099	NR_003952	643955	Hs.583308	NR_003952	ENSG00000185037	ZNF733P	ZNF733	zinc finger protein 733, pseudogene	pseudo
1235	chr7	64953855	64955070	+	0	NA	Intergenic	(CACTC)n|Simple_repeat|Simple_repeat	115750	NM_152626	168374	Hs.9521	NM_007139	ENSG00000146757	ZNF92	HEL-203|HPF12|HTF12|TF12	zinc finger protein 92	protein-coding
833	chr20	29824664	29826241	+	0	NA	Intergenic	(GAATG)n|Satellite|Satellite	-20015	NM_001037730	245929	Hs.580793	NM_001037730	ENSG00000215547	DEFB115	DEFB-15	defensin beta 115	protein-coding
64	chr1	154686610	154686819	+	0	NA	intron (NM_002249, intron 6 of 7)	(TG)n|Simple_repeat|Simple_repeat	-86258	NM_001025107	103	Hs.12341	NM_001111	ENSG00000160710	ADAR	ADAR1|AGS6|DRADA|DSH|DSRAD|G1P1|IFI-4|IFI4|K88DSRBP|P136	adenosine deaminase, RNA specific	protein-coding
539	chr16	81298738	81298934	+	0	NA	intron (NM_017429, intron 5 of 10)	(TCCA)n|Simple_repeat|Simple_repeat	26540	NM_017429	53630	Hs.212172	NM_017429	ENSG00000135697	BCO1	BCDO|BCDO1|BCMO|BCMO1|BCO	beta-carotene oxygenase 1	protein-coding
462	chr16	46389965	46390211	+	0	NA	Intergenic	HSATII|Satellite|Satellite	212921	NR_026556	124149	Hs.97414	NM_001004299		ANKRD26P1	-	ankyrin repeat domain 26 pseudogene 1	pseudo
280	chr12	113828434	113828559	+	0	NA	Intergenic	(TCCA)n|Simple_repeat|Simple_repeat	13196	NM_006843	10993	Hs.439023	NM_006843	ENSG00000135094	SDS	SDH	serine dehydratase	protein-coding
1022	chr4	49105399	49105570	+	0	NA	Intergenic	(CATTC)n|Satellite|Satellite	116825	NM_001286791	80157	Hs.479703	NM_025087	ENSG00000109182	CWH43	CWH43-C|PGAP2IP	cell wall biogenesis 43 C-terminal homolog	protein-coding
557	chr17	7077934	7078124	+	0	NA	intron (NM_001671, intron 5 of 8)	(CA)n|Simple_repeat|Simple_repeat	4854	NM_001197216	432	Hs.12056	NM_001671	ENSG00000141505	ASGR1	ASGPR|ASGPR1|CLEC4H1|HL-1	asialoglycoprotein receptor 1	protein-coding
506	chr16	46429315	46430164	+	0	NA	Intergenic	HSATII|Satellite|Satellite	173270	NR_026556	124149	Hs.97414	NM_001004299		ANKRD26P1	-	ankyrin repeat domain 26 pseudogene 1	pseudo
1461	chrY	13677270	13677503	+	0	NA	Intergenic	(GAATG)n|Satellite|Satellite	856003	NR_033667	352887	Hs.546221	NR_033667	ENSG00000206159	GYG2P1	GYG2P	glycogenin 2 pseudogene 1	pseudo
405	chr16	7411935	7412153	+	0	NA	intron (NM_145891, intron 1 of 12)	(TG)n|Simple_repeat|Simple_repeat	29293	NM_145892	54715	Hs.459842	NM_018723	ENSG00000078328	RBFOX1	2BP1|A2BP1|FOX-1|FOX1|HRNBP1	RNA binding fox-1 homolog 1	protein-coding
1418	chrY	13140481	13140542	+	0	NA	Intergenic	(CACTC)n|Simple_repeat|Simple_repeat	1392878	NR_033667	352887	Hs.546221	NR_033667	ENSG00000206159	GYG2P1	GYG2P	glycogenin 2 pseudogene 1	pseudo
760	chr2	92323419	92323724	+	0	NA	Intergenic	ALR/Alpha|Satellite|centr	194412	NR_027714	440888	Hs.730239	NM_001032412		ACTR3BP2	FKSG73	ACTR3B pseudogene 2	pseudo
1413	chrY	13137170	13137383	+	0	NA	Intergenic	AluYc|SINE|Alu	1396113	NR_033667	352887	Hs.546221	NR_033667	ENSG00000206159	GYG2P1	GYG2P	glycogenin 2 pseudogene 1	pseudo
411	chr16	25925159	25925865	+	0	NA	intron (NM_006040, intron 1 of 1)	(TG)n|Simple_repeat|Simple_repeat	-111046	NR_036146	100422923		NR_036146	ENSG00000265005	MIR548W	-	microRNA 548w	ncRNA
1551	chrY	13861593	13861640	+	0	NA	Intergenic	(GAATG)n|Satellite|Satellite	671773	NR_033667	352887	Hs.546221	NR_033667	ENSG00000206159	GYG2P1	GYG2P	glycogenin 2 pseudogene 1	pseudo
911	chr21	45378489	45378611	+	0	NA	intron (NM_001037553, intron 1 of 8)	(TG)n|Simple_repeat|Simple_repeat	33271	NM_001037553	56894	Hs.248785	NM_020132	ENSG00000160216	AGPAT3	LPAAT-GAMMA1|LPAAT3	1-acylglycerol-3-phosphate O-acyltransferase 3	protein-coding
153	chr10	42390102	42390162	+	0	NA	Intergenic	HSATII|Satellite|Satellite	473361	NR_024380	441666	Hs.255729	NR_024380	ENSG00000215146	LOC441666	-	zinc finger protein 91 pseudogene	pseudo
359	chr14	104681704	104682051	+	0	NA	Intergenic	(AGGTG)n|Simple_repeat|Simple_repeat	-8044	NR_146612	145195	Hs.534297	NR_146611	ENSG00000258913	C14orf144	-	chromosome 14 open reading frame 144 (putative)	ncRNA
233	chr11	2238251	2238283	+	0	NA	Intergenic	(CA)n|Simple_repeat|Simple_repeat	43974	NR_039834	100616126		NR_039834	ENSG00000265258	MIR4686	-	microRNA 4686	ncRNA
804	chr2	237502198	237502365	+	0	NA	Intergenic	Intergenic	23901	NM_020311	57007	Hs.471751	NM_020311	ENSG00000144476	ACKR3	CMKOR1|CXC-R7|CXCR-7|CXCR7|GPR159|RDC-1|RDC1	atypical chemokine receptor 3	protein-coding
855	chr20	60246693	60246703	+	0	NA	intron (NM_001252339, intron 1 of 14)	(TGGA)n|Simple_repeat|Simple_repeat	48106	NR_147702	100128310	Hs.683806	NR_147702	ENSG00000179253	LOC100128310	-	uncharacterized LOC100128310	ncRNA
342	chr14	87350965	87351234	+	0	NA	Intergenic	(CA)n|Simple_repeat|Simple_repeat	-21023	NR_038445	283585	Hs.381998	NR_038445	ENSG00000258804	LINC01148	-	long intergenic non-protein coding RNA 1148	ncRNA
525	chr16	48077877	48078397	+	0	NA	Intergenic	(TCCA)n|Simple_repeat|Simple_repeat	78537	NR_146502	105371238	Hs.743032	NR_146502		LINC02134	-	long intergenic non-protein coding RNA 2134	ncRNA
640	chr19	5369398	5369539	+	0	NA	Intergenic	(TCCA)n|Simple_repeat|Simple_repeat	-28654	NM_130854	5802	Hs.744928	NM_002850	ENSG00000105426	PTPRS	PTPSIGMA|R-PTP-S|R-PTP-sigma	protein tyrosine phosphatase, receptor type S	protein-coding
1207	chr7	61083545	61083587	+	0	NA	Intergenic	ALR/Alpha|Satellite|centr	1680868	NR_003952	643955	Hs.583308	NR_003952	ENSG00000185037	ZNF733P	ZNF733	zinc finger protein 733, pseudogene	pseudo
923	chr22	16858406	16858667	+	0	NA	Intergenic	HSATII|Satellite|Satellite	215164	NM_014406	150160	Hs.128342	NM_014406	ENSG00000198445	CCT8L2	CESK1	chaperonin containing TCP1 subunit 8 like 2	protein-coding
1226	chr7	61802832	61803016	+	0	NA	Intergenic	HSATII|Satellite|Satellite	961510	NR_003952	643955	Hs.583308	NR_003952	ENSG00000185037	ZNF733P	ZNF733	zinc finger protein 733, pseudogene	pseudo
1327	chr8	143075745	143075797	+	0	NA	Intergenic	(TCCA)n|Simple_repeat|Simple_repeat	3886	NR_130468	100616374		NR_130468	ENSG00000265612	MIR4539	-	microRNA 4539	ncRNA
399	chr16	3601035	3601103	+	0	NA	intron (NM_178844, intron 11 of 20)	(TCCA)n|Simple_repeat|Simple_repeat	26336	NR_075083	197358	Hs.592091	NM_178844	ENSG00000167984	NLRC3	CLR16.2|NOD3	NLR family CARD domain containing 3	protein-coding
1012	chr4	7623224	7623341	+	0	NA	intron (NM_020777, intron 3 of 26)	(TG)n|Simple_repeat|Simple_repeat	-132535	NR_026892	84740	Hs.663029	NM_032654	ENSG00000272620	AFAP1-AS1	AFAP1-AS|AFAP1AS	AFAP1 antisense RNA 1	ncRNA
1422	chrY	13143714	13143870	+	0	NA	Intergenic	(CATTC)n|Simple_repeat|Simple_repeat	1389597	NR_033667	352887	Hs.546221	NR_033667	ENSG00000206159	GYG2P1	GYG2P	glycogenin 2 pseudogene 1	pseudo
908	chr21	44919660	44919754	+	0	NA	Intergenic	(CA)n|Simple_repeat|Simple_repeat	-20293	NR_136540	102724354	Hs.592161	NR_136540	ENSG00000280191	LINC01669	-	long intergenic non-protein coding RNA 1669	ncRNA
1029	chr4	49113638	49115180	+	0	NA	Intergenic	Intergenic	125750	NM_001286791	80157	Hs.479703	NM_025087	ENSG00000109182	CWH43	CWH43-C|PGAP2IP	cell wall biogenesis 43 C-terminal homolog	protein-coding
491	chr16	46412516	46412758	+	0	NA	Intergenic	HSATII|Satellite|Satellite	190372	NR_026556	124149	Hs.97414	NM_001004299		ANKRD26P1	-	ankyrin repeat domain 26 pseudogene 1	pseudo
427	chr16	33873812	33874621	+	0	NA	Intergenic	AluSz6|SINE|Alu	302372	NR_130771	104644205	Hs.742548	NR_130771		ENPP7P13	DUNQU1	ectonucleotide pyrophosphatase/phosphodiesterase 7 pseudogene 13	pseudo
1562	chrY	28785585	28786072	+	0	NA	Intergenic	(CGAAT)n|Simple_repeat|Simple_repeat	911191	NR_001524	114760	Hs.511777	NR_001524	ENSG00000231141	TTTY3	LINC00121|NCRNA00121|TTTY3A|TTY3	testis-specific transcript, Y-linked 3 (non-protein coding)	ncRNA
593	chr17	80629113	80629280	+	0	NA	intron (NM_006822, intron 1 of 5)	intron (NM_006822, intron 1 of 5)	-3013	NR_039751	100616196		NR_039751	ENSG00000266107	MIR4525	-	microRNA 4525	ncRNA
773	chr2	127434910	127435016	+	0	NA	intron (NM_016815, intron 1 of 2)	(TGAG)n|Simple_repeat|Simple_repeat	21452	NM_001256584	2995	Hs.59138	NM_002101	ENSG00000136732	GYPC	CD236|CD236R|GE|GE:GPC:GPD:GYPD|GPC|GPD|GYPD|PAS-2|PAS-2'	glycophorin C (Gerbich blood group)	protein-coding
527	chr16	49661463	49661676	+	0	NA	intron (NM_015069, intron 4 of 7)	(TCCA)n|Simple_repeat|Simple_repeat	36573	NM_001330533	23090	Hs.443715	NM_015069	ENSG00000102935	ZNF423	Ebfaz|JBTS19|NPHP14|OAZ|Roaz|ZFP423|Zfp104|hOAZ	zinc finger protein 423	protein-coding
86	chr1	240726268	240726495	+	0	NA	intron (NM_022469, intron 1 of 1)	(TG)n|Simple_repeat|Simple_repeat	49081	NM_022469	64388	Hs.98206	NM_022469	ENSG00000180875	GREM2	CKTSF1B2|DAND3|PRDC|STHAG9	gremlin 2, DAN family BMP antagonist	protein-coding
1338	chr9	66834921	66835223	+	0	NA	Intergenic	ALR/Alpha|Satellite|centr	-87895	NR_121570	101928381	Hs.708686	NR_121570		LOC101928381	-	uncharacterized LOC101928381	ncRNA
171	chr10	42597507	42598563	+	0	NA	Intergenic	HSATII|Satellite|Satellite	265458	NR_024380	441666	Hs.255729	NR_024380	ENSG00000215146	LOC441666	-	zinc finger protein 91 pseudogene	pseudo
1278	chr8	3551583	3551604	+	0	NA	intron (NM_033225, intron 7 of 69)	(TG)n|Simple_repeat|Simple_repeat	-965602	NR_125425	101927815	Hs.571467	NR_125423	ENSG00000254319	LOC101927815	-	uncharacterized LOC101927815	ncRNA
1337	chr9	66833156	66833608	+	0	NA	Intergenic	ALR/Alpha|Satellite|centr	-89585	NR_121570	101928381	Hs.708686	NR_121570		LOC101928381	-	uncharacterized LOC101928381	ncRNA
55	chr1	121356729	121356948	+	0	NA	Intergenic	ALR/Alpha|Satellite|centr	95928	NR_003955	647121	Hs.697682	NR_003955	ENSG00000231752	EMBP1	-	embigin pseudogene 1	pseudo
1114	chr5	32003076	32003274	+	0	NA	intron (NM_178140, intron 5 of 24)	(CA)n|Simple_repeat|Simple_repeat	-66910	NR_036241	100422874		NR_036241	ENSG00000266243	MIR4279	-	microRNA 4279	ncRNA
898	chr21	44083224	44083295	+	0	NA	intron (NM_001001575, intron 1 of 14)	(CA)n|Simple_repeat|Simple_repeat	9397	NM_001001568	5152	Hs.473927	NM_002606	ENSG00000160191	PDE9A	HSPDE9A2	phosphodiesterase 9A	protein-coding
516	chr16	46444401	46445019	+	0	NA	Intergenic	HSATII|Satellite|Satellite	158299	NR_026556	124149	Hs.97414	NM_001004299		ANKRD26P1	-	ankyrin repeat domain 26 pseudogene 1	pseudo
654	chr19	18910640	18910858	+	0	NA	Intergenic	(TGGA)n|Simple_repeat|Simple_repeat	-8635	NM_000095	1311	Hs.1584	NM_000095	ENSG00000105664	COMP	EDM1|EPD1|MED|PSACH|THBS5|TSP5	cartilage oligomeric matrix protein	protein-coding
822	chr20	23640662	23640732	+	0	NA	Intergenic	(CA)n|Simple_repeat|Simple_repeat	-22012	NM_001288614	1471	Hs.304682	NM_000099	ENSG00000101439	CST3	ARMD11|HEL-S-2	cystatin C	protein-coding
1482	chrY	13804310	13804370	+	0	NA	Intergenic	(GAATG)n|Satellite|Satellite	729049	NR_033667	352887	Hs.546221	NR_033667	ENSG00000206159	GYG2P1	GYG2P	glycogenin 2 pseudogene 1	pseudo
1345	chr9	88667929	88668770	+	0	NA	intron (NM_016548, intron 3 of 9)	(CACAC)n|Simple_repeat|Simple_repeat	46161	NM_016548	51280	Hs.494337	NM_016548	ENSG00000135052	GOLM1	C9orf155|GOLPH2|GP73|HEL46|PSEC0257|bA379P1.3	golgi membrane protein 1	protein-coding
1245	chr7	129791811	129791931	+	0	NA	Intergenic	(CA)n|Simple_repeat|Simple_repeat	10300	NR_149033	100128325	Hs.105944	NR_149033	ENSG00000229196	LOC100128325	-	uncharacterized LOC100128325	ncRNA
398	chr16	1083967	1083989	+	0	NA	Intergenic	(TCCA)n|Simple_repeat|Simple_repeat	-38778	NM_001172560	6755	Hs.449840	NM_001053	ENSG00000162009	SSTR5	SS-5-R	somatostatin receptor 5	protein-coding
849	chr20	57319161	57319197	+	0	NA	Intergenic	(TGGG)n|Simple_repeat|Simple_repeat	-29302	NR_134566	105372695	Hs.128204	NR_134566		LOC105372695	-	uncharacterized LOC105372695	ncRNA
1424	chrY	13196204	13196459	+	0	NA	Intergenic	(CATTC)n|Simple_repeat|Simple_repeat	1337058	NR_033667	352887	Hs.546221	NR_033667	ENSG00000206159	GYG2P1	GYG2P	glycogenin 2 pseudogene 1	pseudo
1096	chr5	1047829	1048383	+	0	NA	Intergenic	(TGAG)n|Simple_repeat|Simple_repeat	14983	NR_039778	100616479		NR_039778	ENSG00000263834	MIR4635	-	microRNA 4635	ncRNA
1268	chr7	157558832	157559045	+	0	NA	intron (NM_130842, intron 11 of 21)	(TCCA)n|Simple_repeat|Simple_repeat	-88339	NR_038966	100506585	Hs.661265	NR_038966	ENSG00000233038	LOC100506585	-	uncharacterized LOC100506585	ncRNA
318	chr13	36336417	36336678	+	0	NA	Intergenic	(CA)n|Simple_repeat|Simple_repeat	64683	NR_132115	100507114	Hs.236298	NR_132115	ENSG00000236036	LINC00445	-	long intergenic non-protein coding RNA 445	ncRNA
374	chr15	26049309	26049525	+	0	NA	intron (NM_024490, intron 1 of 20)	(TG)n|Simple_repeat|Simple_repeat	44555	NR_039865	100616474		NR_039865	ENSG00000266517	MIR4715	-	microRNA 4715	ncRNA
1236	chr7	64955433	64955509	+	0	NA	Intergenic	(CATTC)n|Simple_repeat|Simple_repeat	116759	NM_152626	168374	Hs.9521	NM_007139	ENSG00000146757	ZNF92	HEL-203|HPF12|HTF12|TF12	zinc finger protein 92	protein-coding
1217	chr7	61782245	61793061	+	0	NA	Intergenic	HSATII|Satellite|Satellite	976781	NR_003952	643955	Hs.583308	NR_003952	ENSG00000185037	ZNF733P	ZNF733	zinc finger protein 733, pseudogene	pseudo
466	chr16	46391767	46392387	+	0	NA	Intergenic	HSATII|Satellite|Satellite	210932	NR_026556	124149	Hs.97414	NM_001004299		ANKRD26P1	-	ankyrin repeat domain 26 pseudogene 1	pseudo
105	chr10	18859775	18862342	+	0	NA	intron (NM_182543, intron 8 of 10)	(CATTC)n|Satellite|Satellite	79508	NM_001351115	221078	Hs.396175	NM_182543	ENSG00000241058	NSUN6	4933414E04Rik|ARL5B-AS1|NOPD1	NOP2/Sun RNA methyltransferase family member 6	protein-coding
1434	chrY	13642705	13643023	+	0	NA	Intergenic	HSATII|Satellite|Satellite	890525	NR_033667	352887	Hs.546221	NR_033667	ENSG00000206159	GYG2P1	GYG2P	glycogenin 2 pseudogene 1	pseudo
246	chr11	61265088	61265212	+	0	NA	Intergenic	(TG)n|Simple_repeat|Simple_repeat	-10918	NR_039708	100616470		NR_039708	ENSG00000266006	MIR4488	mir-4488	microRNA 4488	ncRNA
962	chr22	49871238	49871330	+	0	NA	intron (NR_110523, intron 1 of 4)	(TGGA)n|Simple_repeat|Simple_repeat	65830	NR_037440	100500882		NR_037440	ENSG00000264139	MIR3667	-	microRNA 3667	ncRNA
53	chr1	114596783	114597036	+	0	NA	Intergenic	(TG)n|Simple_repeat|Simple_repeat	74896	NM_020190	56944	Hs.9315	NM_020190	ENSG00000116774	OLFML3	HNOEL-iso|OLF44	olfactomedin like 3	protein-coding
1010	chr4	7615659	7615903	+	0	NA	intron (NM_020777, intron 3 of 26)	(TCCA)n|Simple_repeat|Simple_repeat	-140036	NR_026892	84740	Hs.663029	NM_032654	ENSG00000272620	AFAP1-AS1	AFAP1-AS|AFAP1AS	AFAP1 antisense RNA 1	ncRNA
282	chr12	116175711	116175805	+	0	NA	Intergenic	Intergenic	410701	NR_030351	693205		NR_030351	ENSG00000207967	MIR620	MIRN620|hsa-mir-620	microRNA 620	ncRNA
708	chr2	20364524	20364838	+	0	NA	Intergenic	(CA)n|Simple_repeat|Simple_repeat	60246	NM_002997	6382	Hs.224607	NM_002997	ENSG00000115884	SDC1	CD138|SDC|SYND1|syndecan	syndecan 1	protein-coding
430	chr16	33880754	33883294	+	0	NA	Intergenic	HSATII|Satellite|Satellite	310180	NR_130771	104644205	Hs.742548	NR_130771		ENPP7P13	DUNQU1	ectonucleotide pyrophosphatase/phosphodiesterase 7 pseudogene 13	pseudo
108	chr10	38772474	38780992	+	0	NA	Intergenic	(GAATG)n|Satellite|Satellite	59659	NR_024497	399744	Hs.497951	NM_001013665		LINC00999	-	long intergenic non-protein coding RNA 999	ncRNA
1015	chr4	8235451	8235636	+	0	NA	intron (NR_134639, intron 12 of 14)	(TCCA)n|Simple_repeat|Simple_repeat	34572	NM_001318480	54436	Hs.479116	NM_018986	ENSG00000125089	SH3TC1	-	SH3 domain and tetratricopeptide repeats 1	protein-coding
134	chr10	39133228	39134516	+	0	NA	Intergenic	(GAATG)n|Satellite|Satellite	144145	NR_045000	399746	Hs.742607	NR_045000		ACTR3BP5	FKSG74	ACTR3B pseudogene 5	pseudo
38	chr1	26094070	26094100	+	0	NA	intron (NM_020379, intron 7 of 11)	(CA)n|Simple_repeat|Simple_repeat	-32582	NM_020451	57190	Hs.323396	NM_020451	ENSG00000162430	SELENON	CFTD|MDRS1|RSMD1|RSS|SELN|SEPN1	selenoprotein N	protein-coding
137	chr10	39137736	39138459	+	0	NA	Intergenic	(GAATG)n|Satellite|Satellite	148370	NR_045000	399746	Hs.742607	NR_045000		ACTR3BP5	FKSG74	ACTR3B pseudogene 5	pseudo
1298	chr8	43785741	43786021	+	0	NA	Intergenic	ALR/Alpha|Satellite|centr	638296	NM_001005365	340441	Hs.531579	NM_001002920	ENSG00000188877	POTEA	A26A1|CT104.3|POTE-8|POTE8	POTE ankyrin domain family member A	protein-coding
16	chr1	6235262	6235525	+	0	NA	intron (NM_015557, intron 1 of 41)	(TGGA)n|Simple_repeat|Simple_repeat	4801	NM_015557	26038	Hs.522898	NM_015557	ENSG00000116254	CHD5	CHD-5	chromodomain helicase DNA binding protein 5	protein-coding
709	chr2	20365138	20365277	+	0	NA	Intergenic	(CA)n|Simple_repeat|Simple_repeat	59720	NM_002997	6382	Hs.224607	NM_002997	ENSG00000115884	SDC1	CD138|SDC|SYND1|syndecan	syndecan 1	protein-coding
1125	chr5	149642980	149643167	+	0	NA	intron (NM_015981, intron 3 of 18)	(CA)n|Simple_repeat|Simple_repeat	26330	NM_015981	815	Hs.743976	NM_015981	ENSG00000070808	CAMK2A	CAMKA|MRD53	calcium/calmodulin dependent protein kinase II alpha	protein-coding
1495	chrY	13816785	13816851	+	0	NA	Intergenic	(GAATG)n|Satellite|Satellite	716571	NR_033667	352887	Hs.546221	NR_033667	ENSG00000206159	GYG2P1	GYG2P	glycogenin 2 pseudogene 1	pseudo
848	chr20	56235829	56235905	+	0	NA	intron (NM_199171, intron 1 of 3)	intron (NM_199171, intron 1 of 3)	29813	NM_001255976	56937	Hs.517155	NM_020182	ENSG00000124225	PMEPA1	STAG1|TMEPAI	prostate transmembrane protein, androgen induced 1	protein-coding
207	chr10	129226790	129227139	+	0	NA	intron (NM_001380, intron 47 of 51)	(GTGTG)n|Simple_repeat|Simple_repeat	-120649	NM_001030013	594857	Hs.643423	NM_001030013	ENSG00000214285	NPS	-	neuropeptide S	protein-coding
750	chr2	92296712	92297011	+	0	NA	Intergenic	ALR/Alpha|Satellite|centr	167702	NR_027714	440888	Hs.730239	NM_001032412		ACTR3BP2	FKSG73	ACTR3B pseudogene 2	pseudo
543	chr16	81660431	81660690	+	0	NA	intron (NM_198390, intron 3 of 20)	(TG)n|Simple_repeat|Simple_repeat	15607	NR_106759	102465251		NR_106759	ENSG00000275109	MIR6504	hsa-mir-6504	microRNA 6504	ncRNA
605	chr18	18512844	18513425	+	0	NA	Intergenic	ALR/Alpha|Satellite|centr	178678	NM_005406	6093	Hs.306307	NM_005406	ENSG00000067900	ROCK1	P160ROCK|ROCK-I	Rho associated coiled-coil containing protein kinase 1	protein-coding
554	chr16	88468391	88468565	+	0	NA	Intergenic	(TGGA)n|Simple_repeat|Simple_repeat	-25401	NM_001127464	84627	Hs.54925	NM_001127464	ENSG00000225614	ZNF469	BCS|BCS1	zinc finger protein 469	protein-coding
1241	chr7	100247875	100248175	+	0	NA	intron (NR_134539, intron 4 of 13)	(CA)n|Simple_repeat|Simple_repeat	6059	NR_134539	51412	Hs.259831	NM_016188	ENSG00000077080	ACTL6B	ACTL6|BAF53B|arpNalpha	actin like 6B	protein-coding
897	chr21	43859777	43859993	+	0	NA	intron (NM_001001895, intron 10 of 13)	(CA)n|Simple_repeat|Simple_repeat	35914	NM_018961	53347	Hs.473912	NM_018961	ENSG00000160185	UBASH3A	CLIP4|STS-2|TULA|TULA-1	ubiquitin associated and SH3 domain containing A	protein-coding
255	chr11	71074112	71074302	+	0	NA	Intergenic	(TGAG)n|Simple_repeat|Simple_repeat	60193	NR_038862	399923	Hs.128191	NM_001001680	ENSG00000172900	FLJ42102	-	uncharacterized LOC399923	ncRNA
930	chr22	26723275	26723506	+	0	NA	intron (NM_001184773, intron 9 of 16)	(CA)n|Simple_repeat|Simple_repeat	-101890	NM_020437	57168	Hs.567547	NM_020437	ENSG00000128203	ASPHD2	-	aspartate beta-hydroxylase domain containing 2	protein-coding
875	chr21	39133449	39133730	+	0	NA	intron (NM_002240, intron 2 of 3)	intron (NM_002240, intron 2 of 3)	155152	NM_002240	3763	Hs.626242	NM_002240	ENSG00000157542	KCNJ6	BIR1|GIRK-2|GIRK2|KATP-2|KATP2|KCNJ7|KIR3.2|KPLBS|hiGIRK2	potassium voltage-gated channel subfamily J member 6	protein-coding
1321	chr8	139894558	139894650	+	0	NA	intron (NM_152888, intron 2 of 64)	(CA)n|Simple_repeat|Simple_repeat	31645	NM_152888	169044	Hs.117169	NM_152888	ENSG00000169436	COL22A1	-	collagen type XXII alpha 1 chain	protein-coding
1367	chr9	94667473	94667879	+	0	NA	intron (NM_004560, intron 1 of 8)	(CA)n|Simple_repeat|Simple_repeat	44768	NM_001318204	4920	Hs.98255	NM_004560	ENSG00000169071	ROR2	BDB|BDB1|NTRKR2	receptor tyrosine kinase like orphan receptor 2	protein-coding
1519	chrY	13835129	13835334	+	0	NA	Intergenic	(GAATG)n|Satellite|Satellite	698158	NR_033667	352887	Hs.546221	NR_033667	ENSG00000206159	GYG2P1	GYG2P	glycogenin 2 pseudogene 1	pseudo
755	chr2	92308073	92308240	+	0	NA	Intergenic	ALR/Alpha|Satellite|centr	178997	NR_027714	440888	Hs.730239	NM_001032412		ACTR3BP2	FKSG73	ACTR3B pseudogene 2	pseudo
212	chr10	132362755	132362780	+	0	NA	Intergenic	Intergenic	398164	NR_036180	100422867		NR_036180	ENSG00000264803	MIR378C	mir-378c	microRNA 378c	ncRNA
526	chr16	48964794	48964866	+	0	NA	Intergenic	(CA)n|Simple_repeat|Simple_repeat	-320710	NM_153029	9683	Hs.511839	NM_153029	ENSG00000102921	N4BP1	-	NEDD4 binding protein 1	protein-coding
1376	chr9	101200238	101200282	+	0	NA	intron (NM_005458, intron 7 of 18)	(TCCA)n|Simple_repeat|Simple_repeat	-182257	NM_001267571	55357	Hs.371016	NM_018421	ENSG00000095383	TBC1D2	PARIS-1|PARIS1|TBC1D2A	TBC1 domain family member 2	protein-coding
1279	chr8	5449998	5450115	+	0	NA	Intergenic	(CA)n|Simple_repeat|Simple_repeat	-597728	NM_033225	64478	Hs.571466	NM_033225	ENSG00000183117	CSMD1	PPP1R24	CUB and Sushi multiple domains 1	protein-coding
1184	chr7	26682197	26682245	+	0	NA	intron (NM_001145531, intron 3 of 3)	(TG)n|Simple_repeat|Simple_repeat	3517	NM_001302625	285941	Hs.413394	NM_001145531		C7orf71	-	chromosome 7 open reading frame 71	protein-coding
303	chr13	20968345	20968448	+	0	NA	Intergenic	(CA)n|Simple_repeat|Simple_repeat	39589	NR_039721	100616304		NR_039721	ENSG00000263978	MIR4499	-	microRNA 4499	ncRNA
1522	chrY	13838459	13838516	+	0	NA	Intergenic	(GAATG)n|Satellite|Satellite	694902	NR_033667	352887	Hs.546221	NR_033667	ENSG00000206159	GYG2P1	GYG2P	glycogenin 2 pseudogene 1	pseudo
1155	chr6	106459780	106460141	+	0	NA	Intergenic	(CA)n|Simple_repeat|Simple_repeat	-74235	NM_001198	639	Hs.436023	NM_001198	ENSG00000057657	PRDM1	BLIMP1|PRDI-BF1	PR/SET domain 1	protein-coding
1546	chrY	13858320	13858839	+	0	NA	Intergenic	(GAATG)n|Satellite|Satellite	674810	NR_033667	352887	Hs.546221	NR_033667	ENSG00000206159	GYG2P1	GYG2P	glycogenin 2 pseudogene 1	pseudo
595	chr18	108870	109015	+	0	NA	promoter-TSS (NR_033770)	promoter-TSS (NR_033770)	-123	NR_033770	727758	Hs.585843	NR_033770	ENSG00000263006	ROCK1P1	-	Rho associated coiled-coil containing protein kinase 1 pseudogene 1	pseudo
1346	chr9	90484829	90485058	+	0	NA	intron (NR_149022, intron 3 of 3)	(CA)n|Simple_repeat|Simple_repeat	-10972	NR_040117	392364	Hs.689633	NR_040117		LOC392364	-	nuclear pore associated protein 1 pseudogene	pseudo
1282	chr8	8504522	8504658	+	0	NA	Intergenic	(CA)n|Simple_repeat|Simple_repeat	-55076	NM_194284	137075	Hs.183617	NM_194284	ENSG00000253958	CLDN23	CLDNL|hCG1646163	claudin 23	protein-coding
319	chr13	36532175	36532377	+	0	NA	intron (NM_004734, intron 3 of 17)	(CCA)n|Simple_repeat|Simple_repeat	-102278	NM_001195415	9201	Hs.507755	NM_004734	ENSG00000133083	DCLK1	CL1|CLICK1|DCAMKL1|DCDC3A|DCLK	doublecortin like kinase 1	protein-coding
1110	chr5	6448380	6448553	+	0	NA	promoter-TSS (NM_001145161)	promoter-TSS (NM_001145161)	-270	NM_001145161	134111	Hs.126856	NM_001145161	ENSG00000215218	UBE2QL1	-	ubiquitin conjugating enzyme E2 Q family like 1	protein-coding
1497	chrY	13817562	13818272	+	0	NA	Intergenic	(GAATG)n|Satellite|Satellite	715472	NR_033667	352887	Hs.546221	NR_033667	ENSG00000206159	GYG2P1	GYG2P	glycogenin 2 pseudogene 1	pseudo
265	chr11	134610277	134610607	+	0	NA	intron (NR_147836, intron 1 of 1)	(TG)n|Simple_repeat|Simple_repeat	4603	NR_147836	729305	Hs.148365	NR_147836	ENSG00000251226	LOC729305	-	uncharacterized LOC729305	ncRNA
860	chr21	10084933	10087321	+	0	NA	Intergenic	(GAATG)n|Simple_repeat|Simple_repeat	-117533	NR_038329	100132288	Hs.487562	NM_174948	ENSG00000188681	TEKT4P2	MAFIPL|TEKT4P	tektin 4 pseudogene 2	pseudo
952	chr22	49083060	49083111	+	0	NA	intron (NM_001082967, intron 2 of 3)	(TGGA)n|Simple_repeat|Simple_repeat	-93022	NR_039761	100616415		NR_039761	ENSG00000266887	MIR4535	-	microRNA 4535	ncRNA
1075	chr4	174338084	174338259	+	0	NA	intron (NM_001329597, intron 2 of 3)	(CA)n|Simple_repeat|Simple_repeat	-17774	NM_007281	11341	Hs.7122	NM_007281	ENSG00000164106	SCRG1	SCRG-1	stimulator of chondrogenesis 1	protein-coding
1247	chr7	132332369	132332751	+	0	NA	promoter-TSS (NR_046323)	promoter-TSS (NR_046323)	887	NM_181775	91584	Hs.511454	NM_020911	ENSG00000221866	PLXNA4	FAYV2820|PLEXA4|PLXNA4A|PLXNA4B|PRO34003	plexin A4	protein-coding
1545	chrY	13857799	13858115	+	0	NA	Intergenic	(GAATG)n|Satellite|Satellite	675432	NR_033667	352887	Hs.546221	NR_033667	ENSG00000206159	GYG2P1	GYG2P	glycogenin 2 pseudogene 1	pseudo
1208	chr7	61085237	61085450	+	0	NA	Intergenic	ALR/Alpha|Satellite|centr	1679091	NR_003952	643955	Hs.583308	NR_003952	ENSG00000185037	ZNF733P	ZNF733	zinc finger protein 733, pseudogene	pseudo
713	chr2	47104961	47105182	+	0	NA	Intergenic	(CA)n|Simple_repeat|Simple_repeat	37936	NM_001171506	90411	Hs.662152	NM_139279	ENSG00000180398	MCFD2	F5F8D|F5F8D2|LMAN1IP|SDNSF	multiple coagulation factor deficiency 2	protein-coding
349	chr14	95356016	95356049	+	0	NA	Intergenic	(TG)n|Simple_repeat|Simple_repeat	119053	NR_144432	108868751		NR_144432	ENSG00000285205	DIGIT	-	divergent to GSC, Induced by TGF-b family signaling	ncRNA
801	chr2	236253901	236253950	+	0	NA	Intergenic	(TG)n|Simple_repeat|Simple_repeat	-148808	NM_001037131	116987	Hs.435039	NM_014914	ENSG00000157985	AGAP1	AGAP-1|CENTG2|GGAP1|cnt-g2	ArfGAP with GTPase domain, ankyrin repeat and PH domain 1	protein-coding
107	chr10	30159607	30159693	+	0	NA	Intergenic	(TCCA)n|Simple_repeat|Simple_repeat	-133720	NM_001323599	6840	Hs.499209	NM_003174	ENSG00000197321	SVIL	-	supervillin	protein-coding
980	chr3	129088552	129088667	+	0	NA	Intergenic	(TG)n|Simple_repeat|Simple_repeat	27582	NR_002992	677797	Hs.711399	NR_002992	ENSG00000207088	SNORA7B	ACA7B	small nucleolar RNA, H/ACA box 7B	snoRNA
8	chr1	3643336	3643384	+	0	NA	intron (NM_001126240, intron 4 of 11)	(TGGA)n|Simple_repeat|Simple_repeat	19975	NR_033712	57212	Hs.49658	NM_207306	ENSG00000227372	TP73-AS1	KIAA0495|PDAM	TP73 antisense RNA 1	ncRNA
1009	chr4	7563427	7563438	+	0	NA	intron (NM_020777, intron 3 of 26)	(TCCA)n|Simple_repeat|Simple_repeat	101677	NR_036238	100422826		NR_036238	ENSG00000266690	MIR4274	-	microRNA 4274	ncRNA
580	chr17	71950183	71950467	+	0	NA	Intergenic	(CA)n|Simple_repeat|Simple_repeat	-125649	NR_027146	283982	Hs.464079	NM_182564		LINC00469	C17orf54	long intergenic non-protein coding RNA 469	ncRNA
558	chr17	7078788	7079063	+	0	NA	intron (NM_001671, intron 5 of 8)	(CA)n|Simple_repeat|Simple_repeat	3958	NM_001197216	432	Hs.12056	NM_001671	ENSG00000141505	ASGR1	ASGPR|ASGPR1|CLEC4H1|HL-1	asialoglycoprotein receptor 1	protein-coding
121	chr10	39101560	39102299	+	0	NA	Intergenic	(CATTC)n|Satellite|Satellite	112202	NR_045000	399746	Hs.742607	NR_045000		ACTR3BP5	FKSG74	ACTR3B pseudogene 5	pseudo
436	chr16	33892088	33894534	+	0	NA	Intergenic	HSATII|Satellite|Satellite	321467	NR_130771	104644205	Hs.742548	NR_130771		ENPP7P13	DUNQU1	ectonucleotide pyrophosphatase/phosphodiesterase 7 pseudogene 13	pseudo
249	chr11	64363478	64363869	+	0	NA	intron (NM_001276326, intron 4 of 9)	(TGGA)n|Simple_repeat|Simple_repeat	5391	NM_001276326	116085	Hs.174424	NM_144585	ENSG00000197891	SLC22A12	OAT4L|RST|URAT1	solute carrier family 22 member 12	protein-coding
1315	chr8	135472795	135473953	+	0	NA	Intergenic	Intergenic	-136940	NR_002438	594840	Hs.626298	NR_002438	ENSG00000248492	ZFAT-AS1	NCRNA00070|SAS-ZFAT|ZFAT-AS|ZFATAS	ZFAT antisense RNA 1	ncRNA
464	chr16	46390937	46391110	+	0	NA	Intergenic	HSATII|Satellite|Satellite	211986	NR_026556	124149	Hs.97414	NM_001004299		ANKRD26P1	-	ankyrin repeat domain 26 pseudogene 1	pseudo
934	chr22	37002870	37002994	+	0	NA	intron (NM_006078, intron 1 of 3)	(TG)n|Simple_repeat|Simple_repeat	-77655	NM_003753	8664	Hs.55682	NM_003753	ENSG00000100353	EIF3D	EIF3S7|eIF3-p66|eIF3-zeta	eukaryotic translation initiation factor 3 subunit D	protein-coding
122	chr10	39102578	39104442	+	0	NA	Intergenic	(CATTC)n|Satellite|Satellite	113783	NR_045000	399746	Hs.742607	NR_045000		ACTR3BP5	FKSG74	ACTR3B pseudogene 5	pseudo
1004	chr4	7029459	7029725	+	0	NA	intron (NM_001113361, intron 13 of 13)	(CA)n|Simple_repeat|Simple_repeat	15136	NM_153376	257236	Hs.656757	NM_153376	ENSG00000173013	CCDC96	-	coiled-coil domain containing 96	protein-coding
1547	chrY	13859349	13859536	+	0	NA	Intergenic	(GAATG)n|Satellite|Satellite	673947	NR_033667	352887	Hs.546221	NR_033667	ENSG00000206159	GYG2P1	GYG2P	glycogenin 2 pseudogene 1	pseudo
183	chr10	46528184	46528344	+	0	NA	Intergenic	(TG)n|Simple_repeat|Simple_repeat	112455	NM_001320690	26095	Hs.440733	NM_015605	ENSG00000204179	PTPN20	CT126|PTPN20A|PTPN20B|bA142I17.1|bA42B19.1	protein tyrosine phosphatase, non-receptor type 20	protein-coding
1378	chr9	107592261	107592353	+	0	NA	intron (NM_005502, intron 14 of 49)	intron (NM_005502, intron 14 of 49)	66285	NR_130759	55335	Hs.429294	NM_018376	ENSG00000165028	NIPSNAP3B	FP944|NIPSNAP3|SNAP1	nipsnap homolog 3B	protein-coding
524	chr16	46497649	46500417	+	0	NA	Intergenic	HSATII|Satellite|Satellite	103976	NR_026556	124149	Hs.97414	NM_001004299		ANKRD26P1	-	ankyrin repeat domain 26 pseudogene 1	pseudo
710	chr2	25148357	25148374	+	0	NA	Intergenic	Intergenic	-5479	NM_004036	109	Hs.467898	NM_004036	ENSG00000138031	ADCY3	AC-III|AC3|BMIQ19	adenylate cyclase 3	protein-coding
1058	chr4	49649006	49649608	+	0	NA	Intergenic	(GAATG)n|Satellite|Satellite	660648	NM_001286791	80157	Hs.479703	NM_025087	ENSG00000109182	CWH43	CWH43-C|PGAP2IP	cell wall biogenesis 43 C-terminal homolog	protein-coding
719	chr2	71845510	71845677	+	0	NA	intron (NM_001130455, intron 40 of 54)	(GTGTG)n|Simple_repeat|Simple_repeat	151761	NM_001130982	8291	Hs.252180	NM_003494	ENSG00000135636	DYSF	FER1L1|LGMD2B|MMD1	dysferlin	protein-coding
929	chr22	25029620	25029792	+	0	NA	intron (NR_024494, intron 1 of 6)	(TG)n|Simple_repeat|Simple_repeat	824	NR_024494	644165	Hs.531306	NR_024494		BCRP3	BCR3|BCRL3|BCRL6	breakpoint cluster region pseudogene 3	pseudo
117	chr10	38886620	38888780	+	0	NA	Intergenic	HSATII|Satellite|Satellite	-102027	NR_045000	399746	Hs.742607	NR_045000		ACTR3BP5	FKSG74	ACTR3B pseudogene 5	pseudo
440	chr16	33898698	33900045	+	0	NA	Intergenic	(CATTC)n|Satellite|Satellite	327527	NR_130771	104644205	Hs.742548	NR_130771		ENPP7P13	DUNQU1	ectonucleotide pyrophosphatase/phosphodiesterase 7 pseudogene 13	pseudo
345	chr14	94214190	94214414	+	0	NA	intron (NM_178013, intron 3 of 4)	(TG)n|Simple_repeat|Simple_repeat	40464	NM_178013	145270	Hs.432401	NM_178004	ENSG00000175785	PRIMA1	PRIMA	proline rich membrane anchor 1	protein-coding
1410	chrX	61839280	61839336	+	0	NA	Intergenic	ALR/Alpha|Satellite|centr	731910	NM_001012968	139886	Hs.612782	NM_001012968	ENSG00000186767	SPIN4	TDRD28	spindlin family member 4	protein-coding
1264	chr7	157274211	157274379	+	0	NA	intron (NR_110157, intron 2 of 3)	(TG)n|Simple_repeat|Simple_repeat	15370	NR_110157	101927914	Hs.623826	NR_110157	ENSG00000234210	LOC101927914	-	uncharacterized LOC101927914	ncRNA
703	chr2	10658636	10658835	+	0	NA	Intergenic	Intergenic	68881	NR_110597	101929715	Hs.634550	NR_110597		LOC101929715	-	uncharacterized LOC101929715	ncRNA
393	chr15	98545347	98546020	+	0	NA	promoter-TSS (NR_146563)	promoter-TSS (NR_146563)	-585	NR_146564	105371008		NR_146563		LINC02251	-	long intergenic non-protein coding RNA 2251	ncRNA
110	chr10	38786920	38813002	+	0	NA	Intergenic	(GAATG)n|Satellite|Satellite	82887	NR_024497	399744	Hs.497951	NM_001013665		LINC00999	-	long intergenic non-protein coding RNA 999	ncRNA
322	chr13	108809366	108809484	+	0	NA	Intergenic	(CA)n|Simple_repeat|Simple_repeat	57705	NM_002312	3981	Hs.166091	NM_002312	ENSG00000174405	LIG4	LIG4S	DNA ligase 4	protein-coding
267	chr12	5905424	5905542	+	0	NA	intron (NM_001278596, intron 10 of 25)	(CA)n|Simple_repeat|Simple_repeat	148942	NM_001278596	57101	Hs.148970	NM_020373	ENSG00000047617	ANO2	C12orf3|TMEM16B	anoctamin 2	protein-coding
1035	chr4	49128330	49128422	+	0	NA	Intergenic	(CATTC)n|Satellite|Satellite	139717	NM_001286791	80157	Hs.479703	NM_025087	ENSG00000109182	CWH43	CWH43-C|PGAP2IP	cell wall biogenesis 43 C-terminal homolog	protein-coding
124	chr10	39105979	39106060	+	0	NA	Intergenic	(CATTC)n|Satellite|Satellite	116292	NR_045000	399746	Hs.742607	NR_045000		ACTR3BP5	FKSG74	ACTR3B pseudogene 5	pseudo
759	chr2	92321371	92321553	+	0	NA	Intergenic	ALR/Alpha|Satellite|centr	192303	NR_027714	440888	Hs.730239	NM_001032412		ACTR3BP2	FKSG73	ACTR3B pseudogene 2	pseudo
676	chr19	42422996	42423255	+	0	NA	Intergenic	(CA)n|Simple_repeat|Simple_repeat	-9847	NR_135626	100505585		NR_135626	ENSG00000076928	LOC100505585	-	uncharacterized LOC100505585	ncRNA
3	chr1	1301977	1302862	+	0	NA	Intergenic	(TGAG)n|Simple_repeat|Simple_repeat	-3498	NM_001282582	54587	Hs.515687	NM_032348	ENSG00000162576	MXRA8	ASP3	matrix remodeling associated 8	protein-coding
302	chr13	20967433	20967831	+	0	NA	Intergenic	(CA)n|Simple_repeat|Simple_repeat	40353	NR_039721	100616304		NR_039721	ENSG00000263978	MIR4499	-	microRNA 4499	ncRNA
1521	chrY	13837907	13838194	+	0	NA	Intergenic	(GAATG)n|Satellite|Satellite	695339	NR_033667	352887	Hs.546221	NR_033667	ENSG00000206159	GYG2P1	GYG2P	glycogenin 2 pseudogene 1	pseudo
741	chr2	91785583	91785767	+	0	NA	Intergenic	AluSx|SINE|Alu	62300	NR_027238	654342	Hs.469287	NR_027238		LOC654342	-	lymphocyte-specific protein 1 pseudogene	pseudo
50	chr1	67808215	67808301	+	0	NA	intron (NM_001258214, intron 9 of 15)	(TG)n|Simple_repeat|Simple_repeat	35211	NM_001319233	3595	Hs.479347	NM_001559	ENSG00000081985	IL12RB2	-	interleukin 12 receptor subunit beta 2	protein-coding
819	chr2	242806485	242806705	+	0	NA	Intergenic	(TG)n|Simple_repeat|Simple_repeat	-5291	NM_173821	285093	Hs.376307	NM_173821	ENSG00000188011	RTP5	C2orf85|CXXC11|Z3CXXC5	receptor transporter protein 5 (putative)	protein-coding
437	chr16	33894871	33895951	+	0	NA	Intergenic	HSATII|Satellite|Satellite	323567	NR_130771	104644205	Hs.742548	NR_130771		ENPP7P13	DUNQU1	ectonucleotide pyrophosphatase/phosphodiesterase 7 pseudogene 13	pseudo
560	chr17	9130739	9130902	+	0	NA	intron (NM_004822, intron 6 of 6)	(CA)n|Simple_repeat|Simple_repeat	-48385	NR_110828	101928266	Hs.639880	NR_110828	ENSG00000262966	LOC101928266	-	uncharacterized LOC101928266	ncRNA
853	chr20	59950854	59951032	+	0	NA	intron (NM_001794, intron 2 of 15)	HAL1-2a_MD|LINE|L1	123461	NM_001794	1002	Hs.473231	NM_001794	ENSG00000179242	CDH4	CAD4|R-CAD|RCAD	cadherin 4	protein-coding
1400	chr9	137576959	137577442	+	0	NA	intron (NM_000093, intron 1 of 65)	(TCCA)n|Simple_repeat|Simple_repeat	-32511	NR_138049	414316	Hs.571561	NR_138049	ENSG00000204011	COL5A1-AS1	C9orf104|bA54A22.4	COL5A1 antisense RNA 1	ncRNA
1524	chrY	13839571	13839757	+	0	NA	Intergenic	(GAATG)n|Satellite|Satellite	693725	NR_033667	352887	Hs.546221	NR_033667	ENSG00000206159	GYG2P1	GYG2P	glycogenin 2 pseudogene 1	pseudo
1399	chr9	137260402	137260718	+	0	NA	intron (NM_002957, intron 1 of 9)	intron (NM_002957, intron 1 of 9)	-10581	NM_001291920	6256	Hs.590886	NM_002957	ENSG00000186350	RXRA	NR2B1	retinoid X receptor alpha	protein-coding
1120	chr5	68260725	68260872	+	0	NA	Intergenic	(CA)n|Simple_repeat|Simple_repeat	64956	NR_130778	101928885	Hs.630474	NR_130778		LINC02198	-	long intergenic non-protein coding RNA 2198	ncRNA
84	chr1	236264694	236264823	+	0	NA	Intergenic	(TG)n|Simple_repeat|Simple_repeat	-36277	NM_002508	4811	Hs.356624	NM_002508	ENSG00000116962	NID1	NID	nidogen 1	protein-coding
1525	chrY	13840803	13840871	+	0	NA	Intergenic	(GAATG)n|Satellite|Satellite	692552	NR_033667	352887	Hs.546221	NR_033667	ENSG00000206159	GYG2P1	GYG2P	glycogenin 2 pseudogene 1	pseudo
102	chr10	18841550	18849984	+	0	NA	intron (NM_182543, intron 8 of 10)	(GAATG)n|Satellite|Satellite	94799	NM_001351115	221078	Hs.396175	NM_182543	ENSG00000241058	NSUN6	4933414E04Rik|ARL5B-AS1|NOPD1	NOP2/Sun RNA methyltransferase family member 6	protein-coding
1107	chr5	3786050	3786117	+	0	NA	Intergenic	(CA)n|Simple_repeat|Simple_repeat	189915	NM_024337	79192	Hs.424156	NM_024337	ENSG00000170549	IRX1	IRX-5|IRXA1	iroquois homeobox 1	protein-coding
581	chr17	72461384	72461582	+	0	NA	Intergenic	(TG)n|Simple_repeat|Simple_repeat	-1029	NM_001330456	11314	Hs.9688	NM_007261	ENSG00000167851	CD300A	CLM-8|CMRF-35-H9|CMRF-35H|CMRF35-H|CMRF35-H9|CMRF35H|CMRF35H9|IGSF12|IRC1|IRC1/IRC2|IRC2|IRp60	CD300a molecule	protein-coding
652	chr19	17089704	17089910	+	0	NA	intron (NM_015692, intron 14 of 41)	(TCCA)n|Simple_repeat|Simple_repeat	47818	NM_015692	27151	Hs.631644	NM_015692	ENSG00000160111	CPAMD8	ASGD8|K-CAP|VIP	C3 and PZP like, alpha-2-macroglobulin domain containing 8	protein-coding
1380	chr9	116376464	116376689	+	0	NA	Intergenic	(CA)n|Simple_repeat|Simple_repeat	20142	NM_001276262	5998	Hs.494875	NM_017790	ENSG00000138835	RGS3	C2PA|RGP3	regulator of G protein signaling 3	protein-coding
196	chr10	98561338	98561536	+	0	NA	Intergenic	GA-rich|Low_complexity|Low_complexity	27084	NR_030338	693192		NR_030338	ENSG00000207976	MIR607	MIRN607|hsa-mir-607	microRNA 607	ncRNA
1137	chr6	10589178	10589208	+	0	NA	intron (NM_145655, intron 1 of 2)	(TG)n|Simple_repeat|Simple_repeat	3200	NM_145655	2651	Hs.519884	NM_001491	ENSG00000111846	GCNT2	CCAT|CTRCT13|GCNT2C|GCNT5|IGNT|II|NACGT1|NAGCT1|ULG3|bA360O19.2|bA421M1.1	glucosaminyl (N-acetyl) transferase 2 (I blood group)	protein-coding
987	chr3	196625626	196625778	+	0	NA	intron (NM_152699, intron 2 of 9)	HSATII|Satellite|Satellite	30975	NM_152699	205564	Hs.240770	NM_152699	ENSG00000119231	SENP5	-	SUMO specific peptidase 5	protein-coding
82	chr1	228918545	228918585	+	0	NA	Intergenic	(TG)n|Simple_repeat|Simple_repeat	47741	NM_021205	58480	Hs.647774	NM_021205	ENSG00000116574	RHOU	ARHU|CDC42L1|G28K|WRCH1|hG28K	ras homolog family member U	protein-coding
1302	chr8	49538854	49538878	+	0	NA	intron (NR_105002, intron 2 of 3)	(TG)n|Simple_repeat|Simple_repeat	5903	NR_105004	101929217	Hs.547790	NR_105004	ENSG00000253455	LOC101929217	-	uncharacterized LOC101929217	ncRNA
109	chr10	38781124	38786855	+	0	NA	Intergenic	(GAATG)n|Satellite|Satellite	66915	NR_024497	399744	Hs.497951	NM_001013665		LINC00999	-	long intergenic non-protein coding RNA 999	ncRNA
158	chr10	42398362	42398865	+	0	NA	Intergenic	ALR/Alpha|Satellite|centr	464880	NR_024380	441666	Hs.255729	NR_024380	ENSG00000215146	LOC441666	-	zinc finger protein 91 pseudogene	pseudo
61	chr1	142540085	142541156	+	0	NA	Intergenic	(GAATG)n|Satellite|Satellite	172985	NR_046228	100874392	Hs.648245	NR_046228		ANKRD20A12P	-	ankyrin repeat domain 20 family member A12, pseudogene	pseudo
1042	chr4	49144929	49145791	+	0	NA	Intergenic	(CATTC)n|Satellite|Satellite	156701	NM_001286791	80157	Hs.479703	NM_025087	ENSG00000109182	CWH43	CWH43-C|PGAP2IP	cell wall biogenesis 43 C-terminal homolog	protein-coding
1027	chr4	49111643	49113085	+	0	NA	Intergenic	(CATTC)n|Satellite|Satellite	123705	NM_001286791	80157	Hs.479703	NM_025087	ENSG00000109182	CWH43	CWH43-C|PGAP2IP	cell wall biogenesis 43 C-terminal homolog	protein-coding
39	chr1	26095293	26095415	+	0	NA	intron (NM_020379, intron 7 of 11)	(CA)n|Simple_repeat|Simple_repeat	-31313	NM_020451	57190	Hs.323396	NM_020451	ENSG00000162430	SELENON	CFTD|MDRS1|RSMD1|RSS|SELN|SEPN1	selenoprotein N	protein-coding
790	chr2	217934170	217934408	+	0	NA	Intergenic	(TG)n|Simple_repeat|Simple_repeat	198794	NR_130782	101928327	Hs.350698	NR_130782	ENSG00000223874	LINC01921	-	long intergenic non-protein coding RNA 1921	ncRNA
1350	chr9	91345529	91345577	+	0	NA	Intergenic	(TCCA)n|Simple_repeat|Simple_repeat	15267	NR_036252	100423015		NR_036252	ENSG00000265873	MIR4289	-	microRNA 4289	ncRNA
334	chr13	114993172	114993199	+	0	NA	Intergenic	(TG)n|Simple_repeat|Simple_repeat	-7135	NM_003903	8881	Hs.374127	NM_003903	ENSG00000130177	CDC16	ANAPC6|APC6|CDC16Hs|CUT9	cell division cycle 16	protein-coding
118	chr10	39076640	39079233	+	0	NA	Intergenic	(CATTC)n|Satellite|Satellite	88209	NR_045000	399746	Hs.742607	NR_045000		ACTR3BP5	FKSG74	ACTR3B pseudogene 5	pseudo
1335	chr9	47186862	47186912	+	0	NA	Intergenic	(CA)n|Simple_repeat|Simple_repeat	343024	NR_147619	103908604	Hs.535063	NR_147619		LOC103908604	-	uncharacterized LOC103908604	ncRNA
624	chr18	60866552	60866719	+	0	NA	intron (NM_000633, intron 2 of 2)	(CA)n|Simple_repeat|Simple_repeat	119978	NM_000657	596	Hs.150749	NM_000633	ENSG00000171791	BCL2	Bcl-2|PPP1R50	BCL2, apoptosis regulator	protein-coding
938	chr22	44730395	44730846	+	0	NA	Intergenic	(TG)n|Simple_repeat|Simple_repeat	-21889	NM_001099294	85352	Hs.6829	NM_001099294	ENSG00000138944	SHISAL1	KIAA1644	shisa like 1	protein-coding
434	chr16	33886763	33889762	+	0	NA	Intergenic	HSATII|Satellite|Satellite	316418	NR_130771	104644205	Hs.742548	NR_130771		ENPP7P13	DUNQU1	ectonucleotide pyrophosphatase/phosphodiesterase 7 pseudogene 13	pseudo
1179	chr7	1670525	1670701	+	0	NA	Intergenic	(TCCA)n|Simple_repeat|Simple_repeat	16507	NR_001288	260341	Hs.534596	NR_001288		TFAMP1	MTTF1|TCF6L1	transcription factor A, mitochondrial pseudogene 1	pseudo
858	chr20	60464902	60464934	+	0	NA	intron (NM_001252339, intron 6 of 14)	(TGGA)n|Simple_repeat|Simple_repeat	63800	NR_031658	100302168		NR_031658	ENSG00000284193	MIR1257	MIRN1257|hsa-mir-1257	microRNA 1257	ncRNA
