# Supplementary material for: Dynamic gene regulation by nuclear colony-stimulating factor 1 receptor in human monocytes and macrophages
Source: Nat Commun. 2019 Apr 26;10:1935. doi: 10.1038/s41467-019-09970-9 (PMC6486619; doi:10.1038/s41467-019-09970-9)
Supplement: Supplementary file 9 — Supplementary Data 6 [file 41467_2019_9970_MOESM9_ESM.xls]

## Sheet: intersect_212_214_215_CFMS_d3_a
PeakID (cmd=annotatePeaks.pl intersect_212_214_215_CFMS_d3.bed hg19 -go intersect_212_214_215_CFMS_d3_GO -annStats annStats_intersect_212_214_215_CFMS_d3.txt)	Chr	Start	End	Strand	Peak Score	Focus Ratio/Region Size	Annotation	Detailed Annotation	Distance to TSS	Nearest PromoterID	Entrez ID	Nearest Unigene	Nearest Refseq	Nearest Ensembl	Gene Name	Gene Alias	Gene Description	Gene Type
peak2500	chr18	74533476	74535358	+	1	NA	promoter-TSS (NM_001306089)	promoter-TSS (NM_001306089)	-146	NM_001306089	7776	Hs.719137	NM_007345	ENSG00000130856	ZNF236	ZNF236A|ZNF236B	zinc finger protein 236	protein-coding
peak1893	chr16	23463822	23464333	+	1	NA	intron (NM_153603, intron 1 of 16)	CpG	435	NM_153603	91949	Hs.185807	NM_153603	ENSG00000168434	COG7	CDG2E	component of oligomeric golgi complex 7	protein-coding
peak5302	chr9	36191548	36191563	+	1	NA	intron (NM_001311204, intron 1 of 4)	intron (NM_001311204, intron 1 of 4)	702	NM_001184761	1211	Hs.522114	NM_001833	ENSG00000122705	CLTA	LCA	clathrin light chain A	protein-coding
peak4344	chr5	122758715	122758868	+	1	NA	intron (NM_153223, intron 1 of 20)	CpG	495	NM_001166226	153241	Hs.483209	NM_153223	ENSG00000168944	CEP120	CCDC100|JBTS31|SRTD13	centrosomal protein 120	protein-coding
peak2792	chr19	41305570	41305889	+	1	NA	intron (NM_053046, intron 1 of 5)	intron (NM_053046, intron 1 of 5)	395	NM_053046	112398	Hs.515417	NM_017555	ENSG00000269858	EGLN2	EIT6|HIF-PH1|HIFPH1|HPH-1|HPH-3|PHD1	egl-9 family hypoxia inducible factor 2	protein-coding
peak2970	chr2	25016332	25016597	+	1	NA	promoter-TSS (NM_001013663)	promoter-TSS (NM_001013663)	-213	NM_001013663	391356	Hs.406607	NM_001013663	ENSG00000184924	PTRHD1	C2orf79	peptidyl-tRNA hydrolase domain containing 1	protein-coding
peak3124	chr2	112656328	112657490	+	1	NA	intron (NM_006343, intron 1 of 18)	CpG	718	NM_006343	10461	Hs.306178	NM_006343	ENSG00000153208	MERTK	MER|RP38|Tyro12|c-Eyk|c-mer	MER proto-oncogene, tyrosine kinase	protein-coding
peak4367	chr5	135364672	135365821	+	1	NA	intron (NM_000358, intron 1 of 16)	intron (NM_000358, intron 1 of 16)	662	NM_000358	7045	Hs.369397	NM_000358	ENSG00000120708	TGFBI	BIGH3|CDB1|CDG2|CDGG1|CSD|CSD1|CSD2|CSD3|EBMD|LCD1	transforming growth factor beta induced	protein-coding
peak4058	chr4	7865686	7865900	+	1	NA	intron (NM_198595, intron 3 of 16)	(CATCC)n|Simple_repeat|Simple_repeat	-74935	NM_203423	389199	Hs.375210	NM_203423		LOC389199	-	uncharacterized LOC389199	protein-coding
peak1258	chr12	111180324	111180512	+	1	NA	intron (NM_001244974, intron 1 of 7)	CpG	365	NM_001244974	5501	Hs.79081	NM_002710	ENSG00000186298	PPP1CC	PP-1G|PP1C|PPP1G	protein phosphatase 1 catalytic subunit gamma	protein-coding
peak1152	chr12	50560518	50560940	+	1	NA	intron (NM_001331069, intron 1 of 11)	CpG	587	NR_138533	91012	Hs.270525	NM_147190	ENSG00000139624	CERS5	LASS5|Trh4	ceramide synthase 5	protein-coding
peak4038	chr4	3579873	3580643	+	1	NA	intron (NR_040045, intron 1 of 2)	intron (NR_040045, intron 1 of 2)	1662	NR_040045	285492	Hs.145563	NM_173661		LINC00955	-	long intergenic non-protein coding RNA 955	ncRNA
peak4436	chr5	177019338	177019587	+	1	NA	intron (NM_017510, intron 1 of 4)	CpG	313	NM_017510	54732	Hs.279929	NM_017510	ENSG00000184840	TMED9	GMP25|HSGP25L2G|p24a2|p24alpha2|p25	transmembrane p24 trafficking protein 9	protein-coding
peak3355	chr20	18447459	18447721	+	1	NA	promoter-TSS (NM_001351683)	promoter-TSS (NM_001351683)	58	NM_001351683	55184	Hs.472225	NM_018152	ENSG00000089091	DZANK1	ANKRD64|C20orf12|C20orf84|bA189K21.1|bA189K21.8|dJ568F9.2	double zinc ribbon and ankyrin repeat domains 1	protein-coding
peak1430	chr13	72440479	72440949	+	1	NA	exon (NM_080760, exon 1 of 9)	exon (NM_080760, exon 1 of 9)	616	NM_080759	1602	Hs.129452	NM_004392	ENSG00000276644	DACH1	DACH	dachshund family transcription factor 1	protein-coding
peak2565	chr19	3573311	3573777	+	1	NA	intron (NM_006339, intron 2 of 9)	CpG-12509	601	NM_006339	10362	Hs.406534	NM_006339	ENSG00000064961	HMG20B	BRAF25|BRAF35|HMGX2|HMGXB2|PP7706|SMARCE1r|SOXL|pp8857	high mobility group 20B	protein-coding
peak832	chr11	9406421	9406644	+	1	NA	intron (NM_006391, intron 1 of 24)	CpG	363	NM_006391	10527	Hs.744911	NM_006391	ENSG00000205339	IPO7	Imp7|RANBP7	importin 7	protein-coding
peak1903	chr16	26385395	26386240	+	1	NA	Intergenic	(TGGA)n|Simple_repeat|Simple_repeat	349259	NR_036146	100422923		NR_036146	ENSG00000265005	MIR548W	-	microRNA 548w	ncRNA
peak3462	chr20	59950578	59951158	+	1	NA	intron (NM_001794, intron 2 of 15)	HAL1-2a_MD|LINE|L1	123386	NM_001794	1002	Hs.473231	NM_001794	ENSG00000179242	CDH4	CAD4|R-CAD|RCAD	cadherin 4	protein-coding
peak1836	chr16	2954723	2954956	+	1	NA	Intergenic	CpG	-7141	NM_032296	84256	Hs.655321	NM_020912	ENSG00000059122	FLYWCH1	-	FLYWCH-type zinc finger 1	protein-coding
peak3491	chr21	10743573	10743991	+	1	NA	Intergenic	ALR/Alpha|Satellite|centr	247161	NM_001290224	7179	Hs.122986	NM_199259	ENSG00000274391	TPTE	CT44|PTEN2	transmembrane phosphatase with tensin homology	protein-coding
peak4455	chr5	180650860	180651030	+	1	NA	non-coding (NR_045218, exon 1 of 7)	non-coding (NR_045218, exon 1 of 7)	682	NM_201627	90933	Hs.441488	NM_033549	ENSG00000146063	TRIM41	RINCK	tripartite motif containing 41	protein-coding
peak3127	chr2	113300104	113300196	+	1	NA	promoter-TSS (NR_136321)	promoter-TSS (NR_136321)	-361	NR_136321	105373562	Hs.599548	NR_136321		LOC105373562	-	uncharacterized LOC105373562	ncRNA
peak1576	chr14	76127487	76127870	+	1	NA	promoter-TSS (NM_007176)	promoter-TSS (NM_007176)	127	NM_015072	23093	Hs.709609	NM_015072	ENSG00000119685	TTLL5	CORD19|KIAA0998|STAMP	tubulin tyrosine ligase like 5	protein-coding
peak2917	chr19	59030732	59031085	+	1	NA	promoter-TSS (NM_032792)	promoter-TSS (NM_032792)	18	NM_001316978	84878	Hs.515662	NM_032792	ENSG00000119574	ZBTB45	ZNF499	zinc finger and BTB domain containing 45	protein-coding
peak5138	chr8	64081277	64081686	+	1	NA	promoter-TSS (NM_001277818)	promoter-TSS (NM_001277818)	-81	NM_001277818	253943	Hs.491861	NM_152758	ENSG00000185728	YTHDF3	-	YTH N6-methyladenosine RNA binding protein 3	protein-coding
peak1587	chr14	90863159	90864244	+	1	NA	intron (NM_006888, intron 1 of 5)	CpG	374	NM_006888	801	Hs.282410	NM_006888	ENSG00000198668	CALM1	CALML2|CAMI|CPVT4|DD132|LQT14|PHKD|caM	calmodulin 1	protein-coding
peak2361	chr17	73285029	73285270	+	1	NA	intron (NM_001126121, intron 1 of 7)	intron (NM_001126121, intron 1 of 7)	381	NM_001126121	60386	Hs.514470	NM_021734	ENSG00000125454	SLC25A19	DNC|MCPHA|MUP1|THMD3|THMD4|TPC	solute carrier family 25 member 19	protein-coding
peak5094	chr8	37642698	37642897	+	1	NA	Intergenic	(CA)n|Simple_repeat|Simple_repeat	-11604	NM_032777	25960	Hs.274136	NM_032777	ENSG00000020181	ADGRA2	GPR124|TEM5	adhesion G protein-coupled receptor A2	protein-coding
peak1563	chr14	73603312	73604031	+	1	NA	intron (NM_000021, intron 1 of 11)	CpG	528	NM_007318	5663	Hs.3260	NM_000021	ENSG00000080815	PSEN1	ACNINV3|AD3|FAD|PS-1|PS1|S182	presenilin 1	protein-coding
peak1797	chr15	101834463	101835371	+	1	NA	intron (NR_135508, intron 1 of 7)	intron (NR_135508, intron 1 of 7)	570	NR_135506	6627	Hs.528763	NM_003090	ENSG00000131876	SNRPA1	Lea1|U2A'	small nuclear ribonucleoprotein polypeptide A'	protein-coding
peak7	chr1	1242912	1244294	+	1	NA	promoter-TSS (NR_144369)	promoter-TSS (NR_144369)	-334	NM_030649	116983	Hs.535257	NM_030649	ENSG00000131584	ACAP3	CENTB5	ArfGAP with coiled-coil, ankyrin repeat and PH domains 3	protein-coding
peak2556	chr19	2944499	2944952	+	1	NA	intron (NM_021217, intron 1 of 3)	CpG	244	NM_021217	58492	Hs.38004	NM_021217	ENSG00000175691	ZNF77	pT1	zinc finger protein 77	protein-coding
peak3482	chr21	9699431	9699625	+	1	NA	Intergenic	ACRO1|Satellite|acro	-126304	NR_037421	100500862		NR_037421	ENSG00000275708	MIR3648-1	MIR3648|hsa-mir-3648-1	microRNA 3648-1	ncRNA
peak3496	chr21	10787275	10801560	+	1	NA	Intergenic	(GAATG)n|Satellite|Satellite	196526	NM_001290224	7179	Hs.122986	NM_199259	ENSG00000274391	TPTE	CT44|PTEN2	transmembrane phosphatase with tensin homology	protein-coding
peak3170	chr2	148602162	148602534	+	1	NA	promoter-TSS (NM_001616)	promoter-TSS (NM_001616)	-216	NM_001616	92	Hs.470174	NM_001616	ENSG00000121989	ACVR2A	ACTRII|ACVR2	activin A receptor type 2A	protein-coding
peak988	chr11	72449697	72449925	+	1	NA	intron (NM_001040118, intron 1 of 34)	intron (NM_001040118, intron 1 of 34)	13623	NM_001040118	116985	Hs.503165	NM_015242	ENSG00000186635	ARAP1	CENTD2	ArfGAP with RhoGAP domain, ankyrin repeat and PH domain 1	protein-coding
peak3513	chr21	16436918	16437883	+	1	NA	promoter-TSS (NM_003489)	promoter-TSS (NM_003489)	-274	NM_003489	8204	Hs.155017	NM_003489	ENSG00000180530	NRIP1	RIP140	nuclear receptor interacting protein 1	protein-coding
peak1645	chr15	22539359	22539754	+	1	NA	Intergenic	(CA)n|Simple_repeat|Simple_repeat	-7009	NR_033735	646396	Hs.451294	NR_033735		REREP3	-	arginine-glutamic acid dipeptide repeats pseudogene 3	pseudo
peak2335	chr17	65022441	65022678	+	1	NA	intron (NM_014405, intron 3 of 3)	(TG)n|Simple_repeat|Simple_repeat	-18093	NM_000727	786	Hs.147989	NM_000727	ENSG00000108878	CACNG1	CACNLG	calcium voltage-gated channel auxiliary subunit gamma 1	protein-coding
peak3877	chr3	107243765	107244342	+	1	NA	intron (NM_020235, intron 1 of 16)	intron (NM_020235, intron 1 of 16)	2270	NM_001142568	56987	Hs.124366	NM_020235	ENSG00000114439	BBX	ARTC1|HBP2|HSPC339|MDS001	BBX, HMG-box containing	protein-coding
peak4144	chr4	88928766	88929498	+	1	NA	exon (NM_000297, exon 1 of 15)	exon (NM_000297, exon 1 of 15)	333	NM_000297	5311	Hs.181272	NM_000297	ENSG00000118762	PKD2	APKD2|PC2|PKD4|Pc-2|TRPP2	polycystin 2, transient receptor potential cation channel	protein-coding
peak1100	chr12	20704377	20704618	+	1	NA	intron (NM_000921, intron 1 of 15)	SSU-rRNA_Hsa|rRNA|rRNA	-20301	NM_001244683	5139	Hs.386791	NM_000921	ENSG00000172572	PDE3A	CGI-PDE|CGI-PDE A|CGI-PDE-A|HTNB	phosphodiesterase 3A	protein-coding
peak5483	chr9	138153404	138153871	+	1	NA	Intergenic	(TG)n|Simple_repeat|Simple_repeat	80182	NR_046107	401557	Hs.640138	NR_046107		LOC401557	-	uncharacterized LOC401557	ncRNA
peak3151	chr2	131851290	131851550	+	1	NA	promoter-TSS (NM_001321747)	promoter-TSS (NM_001321747)	-387	NM_001321744	130074	Hs.534679	NM_001009993	ENSG00000152102	FAM168B	MANI	family with sequence similarity 168 member B	protein-coding
peak2325	chr17	61818716	61818943	+	1	NA	intron (NM_001003786, intron 1 of 10)	CpG	501	NM_001165969	92335	Hs.514402	NM_153335	ENSG00000266173	STRADA	LYK5|NY-BR-96|PMSE|STRAD|Stlk	STE20-related kinase adaptor alpha	protein-coding
peak4874	chr7	66768171	66768208	+	1	NA	promoter-TSS (NR_046299)	promoter-TSS (NR_046299)	564	NR_040585	64940	Hs.632013	NM_022906	ENSG00000106610	STAG3L4	STAG3L4P	stromal antigen 3-like 4 (pseudogene)	pseudo
peak2029	chr16	68119677	68119799	+	1	NA	intron (NM_173163, intron 1 of 10)	CpG	469	NM_004555	4775	Hs.436585	NM_004555	ENSG00000072736	NFATC3	NFAT4|NFATX	nuclear factor of activated T cells 3	protein-coding
peak3085	chr2	91801794	91801844	+	1	NA	Intergenic	AluSq2|SINE|Alu	46156	NR_027238	654342	Hs.469287	NR_027238		LOC654342	-	lymphocyte-specific protein 1 pseudogene	pseudo
peak4575	chr6	42952475	42952710	+	1	NA	intron (NM_180977, intron 1 of 13)	intron (NM_180977, intron 1 of 13)	355	NM_180977	5528	Hs.533308	NM_006245	ENSG00000112640	PPP2R5D	B56D|B56delta|MRD35	protein phosphatase 2 regulatory subunit B'delta	protein-coding
peak2679	chr19	16770221	16770503	+	1	NA	intron (NM_001300925, intron 2 of 4)	MIR3|SINE|MIR	606	NM_001300925	79086	Hs.356467	NM_024104	ENSG00000214046	SMIM7	C19orf42	small integral membrane protein 7	protein-coding
peak2946	chr2	9695303	9695930	+	1	NA	intron (NM_003183, intron 1 of 18)	CpG	333	NM_003183	6868	Hs.404914	NM_003183	ENSG00000151694	ADAM17	ADAM18|CD156B|CSVP|NISBD|NISBD1|TACE	ADAM metallopeptidase domain 17	protein-coding
peak2720	chr19	27760333	27760361	+	1	NA	Intergenic	ALR/Alpha|Satellite|centr	-523992	NR_146734	101927151	Hs.567934	NR_110687	ENSG00000267575	LOC101927151	-	uncharacterized LOC101927151	ncRNA
peak3565	chr21	44846300	44846639	+	1	NA	intron (NM_173354, intron 1 of 13)	C-rich|Low_complexity|Low_complexity	543	NM_173354	150094	Hs.282113	NM_173354	ENSG00000142178	SIK1	MSK|SIK|SIK-1|SNF1LK	salt inducible kinase 1	protein-coding
peak1307	chr12	122984995	122985900	+	1	NA	5' UTR (NM_001350937, exon 1 of 12)	5' UTR (NM_001350937, exon 1 of 12)	102	NM_001350936	55596	Hs.37706	NM_017612	ENSG00000033030	ZCCHC8	-	zinc finger CCHC-type containing 8	protein-coding
peak2073	chr16	84982523	84982824	+	1	NA	Intergenic	Intergenic	62468	NM_017740	55625	Hs.461610	NM_017740	ENSG00000153786	ZDHHC7	DHHC7|SERZ-B|SERZ1|ZNF370	zinc finger DHHC-type containing 7	protein-coding
peak4957	chr7	127292413	127292475	+	1	NA	exon (NM_014390, exon 1 of 24)	exon (NM_014390, exon 1 of 24)	401	NM_014390	27044	Hs.122523	NM_014390	ENSG00000197157	SND1	TDRD11|Tudor-SN|p100	staphylococcal nuclease and tudor domain containing 1	protein-coding
peak4970	chr7	132331586	132332745	+	1	NA	intron (NM_181775, intron 1 of 4)	intron (NM_181775, intron 1 of 4)	1282	NM_181775	91584	Hs.511454	NM_020911	ENSG00000221866	PLXNA4	FAYV2820|PLEXA4|PLXNA4A|PLXNA4B|PRO34003	plexin A4	protein-coding
peak922	chr11	63706703	63706802	+	1	NA	promoter-TSS (NM_001300800)	promoter-TSS (NM_001300800)	-51	NM_001300800	79829	Hs.523753	NM_024771	ENSG00000110583	NAA40	NAT11|NatD|PATT1|hNatD	N(alpha)-acetyltransferase 40, NatD catalytic subunit	protein-coding
peak1923	chr16	30077169	30077894	+	1	NA	intron (NM_184041, intron 1 of 8)	CpG	537	NM_001243177	226	Hs.513490	NM_000034	ENSG00000149925	ALDOA	ALDA|GSD12|HEL-S-87p	aldolase, fructose-bisphosphate A	protein-coding
peak1204	chr12	69979341	69979533	+	1	NA	promoter-TSS (NR_037475)	promoter-TSS (NR_037475)	-25	NM_001198842	10576	Hs.189772	NM_006431	ENSG00000166226	CCT2	99D8.1|CCT-beta|CCTB|HEL-S-100n|PRO1633|TCP-1-beta	chaperonin containing TCP1 subunit 2	protein-coding
peak2967	chr2	24149417	24150855	+	1	NA	promoter-TSS (NM_001242338)	promoter-TSS (NM_001242338)	-152	NM_001354107	54454	Hs.467862	NM_017552	ENSG00000119778	ATAD2B	-	ATPase family, AAA domain containing 2B	protein-coding
peak95	chr1	22778501	22778710	+	1	NA	intron (NM_001330398, intron 1 of 15)	CpG	261	NM_001330398	9923	Hs.418966	NM_014870	ENSG00000184677	ZBTB40	ZNF923	zinc finger and BTB domain containing 40	protein-coding
peak4759	chr7	5229933	5231020	+	1	NA	intron (NM_001033519, intron 1 of 11)	intron (NM_001033519, intron 1 of 11)	641	NM_001033518	26100	Hs.122363	NM_015610	ENSG00000157954	WIPI2	ATG18B|Atg21|CGI-50|WIPI-2	WD repeat domain, phosphoinositide interacting 2	protein-coding
peak707	chr10	102746939	102747156	+	1	NA	promoter-TSS (NM_001163813)	promoter-TSS (NM_001163813)	225	NM_176792	84545	Hs.421848	NM_032112	ENSG00000055950	MRPL43	L43mt|MRP-L43|bMRP36a	mitochondrial ribosomal protein L43	protein-coding
peak5053	chr8	11313377	11314185	+	1	NA	intron (NM_053279, intron 1 of 2)	intron (NM_053279, intron 1 of 2)	10495	NM_053279	83648	Hs.124299	NM_053279	ENSG00000154319	FAM167A	C8orf13|D8S265	family with sequence similarity 167 member A	protein-coding
peak3251	chr2	225449223	225450094	+	1	NA	intron (NM_003590, intron 1 of 15)	CpG	456	NM_003590	8452	Hs.372286	NM_003590	ENSG00000036257	CUL3	CUL-3|PHA2E	cullin 3	protein-coding
peak694	chr10	99257647	99259438	+	1	NA	promoter-TSS (NM_001289403)	promoter-TSS (NM_001289403)	9	NM_001289405	64210	Hs.500721	NM_022362	ENSG00000155229	MMS19	MET18|MMS19L|hMMS19	MMS19 homolog, cytosolic iron-sulfur assembly component	protein-coding
peak1859	chr16	8715960	8716066	+	1	NA	intron (NR_134608, intron 1 of 9)	intron (NR_134608, intron 1 of 9)	516	NR_134608	79091	Hs.306380	NM_024109	ENSG00000067365	METTL22	C16orf68	methyltransferase like 22	protein-coding
peak2866	chr19	51014261	51014533	+	1	NA	promoter-TSS (NM_001270686)	promoter-TSS (NM_001270686)	19	NM_138334	126119	Hs.467151	NM_138334	ENSG00000161677	JOSD2	SBBI54	Josephin domain containing 2	protein-coding
peak478	chr1	232765361	232765820	+	1	NA	Intergenic	CpG	-88227	NR_146922	105373199	Hs.254475	NR_146922	ENSG00000225919	LINC01745	-	long intergenic non-protein coding RNA 1745	ncRNA
peak1496	chr14	23755069	23755084	+	1	NA	intron (NM_020834, intron 1 of 1)	intron (NM_020834, intron 1 of 1)	233	NM_020834	57594	Hs.632332	NM_020834	ENSG00000215271	HOMEZ	KIAA1443	homeobox and leucine zipper encoding	protein-coding
peak1186	chr12	58166292	58166537	+	1	NA	promoter-TSS (NM_023033)	promoter-TSS (NM_023033)	31	NM_015433	25895	Hs.632720	NM_015433	ENSG00000123427	EEF1AKMT3	FAM119B|METTL21B	EEF1A lysine methyltransferase 3	protein-coding
peak4509	chr6	30293666	30294706	+	1	NA	promoter-TSS (NM_021253)	promoter-TSS (NM_021253)	-275	NR_052012	414778	Hs.485041	NR_052012	ENSG00000270604	HCG17	HCG18|LINC00046|NCRNA00046	HLA complex group 17 (non-protein coding)	ncRNA
peak5215	chr8	139218662	139218988	+	1	NA	intron (NM_015912, intron 7 of 19)	intron (NM_015912, intron 7 of 19)	-123037	NM_001354876	401478	Hs.654931	NM_001354876		LOC401478	-	uncharacterized LOC401478	protein-coding
peak3340	chr20	3995580	3996231	+	1	NA	5' UTR (NM_001321749, exon 1 of 6)	5' UTR (NM_001321749, exon 1 of 6)	333	NM_001321749	11237	Hs.547576	NM_007219	ENSG00000101236	RNF24	G1L	ring finger protein 24	protein-coding
peak5484	chr9	138392192	138392674	+	1	NA	promoter-TSS (NM_016034)	promoter-TSS (NM_016034)	-44	NM_016034	51116	Hs.382044	NM_016034	ENSG00000122140	MRPS2	CGI-91|MRP-S2|S2mt	mitochondrial ribosomal protein S2	protein-coding
peak331	chr1	153958273	153958464	+	1	NA	promoter-TSS (NM_001272038)	promoter-TSS (NM_001272038)	485	NM_002870	5872	Hs.151536	NM_002870	ENSG00000143545	RAB13	GIG4	RAB13, member RAS oncogene family	protein-coding
peak2218	chr17	29886524	29887165	+	1	NA	promoter-TSS (NR_029710)	promoter-TSS (NR_029710)	-171	NR_029710	406968		NR_029710	ENSG00000207614	MIR193A	MIRN193|MIRN193A|mir-193a	microRNA 193a	ncRNA
peak1565	chr14	74180493	74180784	+	1	NA	5' UTR (NM_006029, exon 1 of 1)	5' UTR (NM_006029, exon 1 of 1)	490	NM_006029	9240	Hs.194709	NM_006029	ENSG00000176903	PNMA1	MA1	PNMA family member 1	protein-coding
peak4293	chr5	61708620	61708900	+	1	NA	intron (NM_016338, intron 1 of 29)	CpG	187	NM_016338	51194	Hs.482269	NM_016338	ENSG00000086200	IPO11	RanBP11	importin 11	protein-coding
peak2168	chr17	10790208	10790360	+	1	NA	Intergenic	L1PA12|LINE|L1	-48866	NM_001101387	644139	Hs.553909	NM_001101387	ENSG00000233670	PIRT	-	phosphoinositide interacting regulator of transient receptor potential channels	protein-coding
peak4997	chr7	148787419	148788467	+	1	NA	promoter-TSS (NM_152411)	promoter-TSS (NM_152411)	-74	NM_152411	136051	Hs.729572	NM_152411	ENSG00000197362	ZNF786	-	zinc finger protein 786	protein-coding
peak5167	chr8	96092518	96092880	+	1	NA	intron (NR_148913, intron 8 of 10)	intron (NR_148913, intron 8 of 10)	-7289	NR_132986	105375650	Hs.665518	NR_132986	ENSG00000245080	MIR3150BHG	-	MIR3150B host gene	ncRNA
peak956	chr11	66406287	66406492	+	1	NA	intron (NM_002896, intron 1 of 3)	CpG	301	NM_001198844	5936	Hs.523822	NM_002896	ENSG00000173933	RBM4	LARK|RBM4A|ZCCHC21|ZCRB3A	RNA binding motif protein 4	protein-coding
peak2467	chr18	45935671	45936026	+	1	NA	promoter-TSS (NM_001318841)	promoter-TSS (NM_001318841)	-55	NM_001318841	201501	Hs.515388	NM_001039360	ENSG00000184828	ZBTB7C	APM-1|APM1|ZBTB36|ZNF857C	zinc finger and BTB domain containing 7C	protein-coding
peak5321	chr9	67320698	67320977	+	1	NA	intron (NR_136300, intron 3 of 3)	ALR/Alpha|Satellite|centr	19328	NR_146108	728034		NR_146105		BMS1P14	-	BMS1, ribosome biogenesis factor pseudogene 14	pseudo
peak1142	chr12	49075422	49075895	+	1	NA	intron (NM_017822, intron 1 of 9)	CpG	377	NM_017822	54934	Hs.505412	NM_017822	ENSG00000139620	KANSL2	C12orf41|NSL2	KAT8 regulatory NSL complex subunit 2	protein-coding
peak3509	chr21	14338523	14339118	+	1	NA	Intergenic	ALR/Alpha|Satellite|centr	-71667	NR_026916	149992	Hs.558645	NM_153773		ANKRD30BP2	C21orf99|CT85|CTSP-1|CTSP1	ankyrin repeat domain 30B pseudogene 2	pseudo
peak4896	chr7	91762733	91763719	+	1	NA	promoter-TSS (NR_122109)	promoter-TSS (NR_122109)	614	NM_000786	1595	Hs.417077	NM_000786	ENSG00000001630	CYP51A1	CP51|CYP51|CYPL1|LDM|P450-14DM|P450L1	cytochrome P450 family 51 subfamily A member 1	protein-coding
peak1068	chr11	134609455	134609872	+	1	NA	intron (NR_147836, intron 1 of 1)	(GTGTG)n|Simple_repeat|Simple_repeat	3824	NR_147836	729305	Hs.148365	NR_147836	ENSG00000251226	LOC729305	-	uncharacterized LOC729305	ncRNA
peak1291	chr12	120934062	120934597	+	1	NA	promoter-TSS (NR_038854)	promoter-TSS (NR_038854)	470	NM_001037495	8655	Hs.5120	NM_003746	ENSG00000088986	DYNLL1	DLC1|DLC8|DNCL1|DNCLC1|LC8|LC8a|PIN|hdlc1	dynein light chain LC8-type 1	protein-coding
peak5108	chr8	42751012	42751297	+	1	NA	promoter-TSS (NM_032410)	promoter-TSS (NM_032410)	264	NR_039679	100616115		NR_039679	ENSG00000284062	MIR4469	mir-4469	microRNA 4469	ncRNA
peak3893	chr3	123303304	123303971	+	1	NA	promoter-TSS (NM_001329787)	promoter-TSS (NM_001329787)	-173	NM_001329787	201562	Hs.705480	NM_198402	ENSG00000206527	HACD2	PTPLB	3-hydroxyacyl-CoA dehydratase 2	protein-coding
peak3390	chr20	30946900	30946951	+	1	NA	intron (NM_001164603, intron 1 of 3)	CpG	778	NM_015338	171023	Hs.374043	NM_015338	ENSG00000171456	ASXL1	BOPS|MDS	additional sex combs like 1, transcriptional regulator	protein-coding
peak2249	chr17	38474654	38475058	+	1	NA	intron (NM_001145301, intron 1 of 8)	CpG	383	NM_001145301	5914	Hs.654583	NM_000964	ENSG00000131759	RARA	NR1B1|RAR	retinoic acid receptor alpha	protein-coding
peak1301	chr12	122064846	122065585	+	1	NA	intron (NM_032790, intron 1 of 1)	intron (NM_032790, intron 1 of 1)	760	NM_032790	84876	Hs.55148	NM_032790		ORAI1	CRACM1|IMD9|ORAT1|TAM2|TMEM142A	ORAI calcium release-activated calcium modulator 1	protein-coding
peak1071	chr12	862401	863306	+	1	NA	exon (NM_018979, exon 1 of 28)	exon (NM_018979, exon 1 of 28)	764	NM_014823	65125	Hs.744906	NM_014823	ENSG00000060237	WNK1	HSAN2|HSN2|KDP|PPP1R167|PRKWNK1|PSK|p65	WNK lysine deficient protein kinase 1	protein-coding
peak3074	chr2	85823011	85823283	+	1	NA	intron (NM_016494, intron 1 of 4)	intron (NM_016494, intron 1 of 4)	310	NM_016494	51255	Hs.356187	NM_016494	ENSG00000168894	RNF181	HSPC238	ring finger protein 181	protein-coding
peak5506	chr9	140795005	140795663	+	1	NA	intron (NM_000718, intron 3 of 45)	(TG)n|Simple_repeat|Simple_repeat	-8312	NR_121583	100133077	Hs.640081	NR_121583	ENSG00000203987	LOC100133077	-	uncharacterized LOC100133077	ncRNA
peak587	chr10	42534571	42535669	+	1	NA	Intergenic	ALR/Alpha|Satellite|centr	328373	NR_024380	441666	Hs.255729	NR_024380	ENSG00000215146	LOC441666	-	zinc finger protein 91 pseudogene	pseudo
peak288	chr1	116184032	116185222	+	1	NA	promoter-TSS (NM_001172412)	promoter-TSS (NM_001172412)	53	NM_138959	81839	Hs.515130	NM_138959	ENSG00000173218	VANGL1	KITENIN|LPP2|STB2|STBM2	VANGL planar cell polarity protein 1	protein-coding
peak200	chr1	45986395	45987216	+	1	NA	intron (NM_001202431, intron 1 of 5)	intron (NM_001202431, intron 1 of 5)	805	NM_002574	5052	Hs.180909	NM_002574	ENSG00000117450	PRDX1	MSP23|NKEF-A|NKEFA|PAG|PAGA|PAGB|PRX1|PRXI|TDPX2	peroxiredoxin 1	protein-coding
peak404	chr1	182808955	182809157	+	1	NA	promoter-TSS (NR_148933)	promoter-TSS (NR_148933)	-330	NR_148933	647070	Hs.191518	NR_148933		LOC647070	-	uncharacterized LOC647070	ncRNA
peak1200	chr12	69202433	69202520	+	1	NA	promoter-TSS (NM_001145340)	promoter-TSS (NM_001145340)	-321	NM_001145340	4193	Hs.484551	NM_002392	ENSG00000135679	MDM2	ACTFS|HDMX|hdm2	MDM2 proto-oncogene	protein-coding
peak3166	chr2	136499574	136500086	+	1	NA	intron (NM_014607, intron 1 of 12)	CpG	641	NM_014607	23190	Hs.591242	NM_014607	ENSG00000144224	UBXN4	UBXD2|UBXDC1|erasin	UBX domain protein 4	protein-coding
peak2143	chr17	7078043	7079678	+	1	NA	intron (NM_001671, intron 5 of 8)	(CA)n|Simple_repeat|Simple_repeat	4023	NM_001671	432	Hs.12056	NM_001671	ENSG00000141505	ASGR1	ASGPR|ASGPR1|CLEC4H1|HL-1	asialoglycoprotein receptor 1	protein-coding
peak1603	chr14	95785856	95786108	+	1	NA	intron (NM_024734, intron 1 of 12)	CpG	263	NM_024734	79789	Hs.301478	NM_024734	ENSG00000165959	CLMN	-	calmin	protein-coding
peak3925	chr3	136178792	136179724	+	1	NA	intron (NM_005862, intron 13 of 33)	AluSq2|SINE|Alu	210091	NM_000532	5096	Hs.63788	NM_000532	ENSG00000114054	PCCB	-	propionyl-CoA carboxylase subunit beta	protein-coding
peak667	chr10	87876868	87877147	+	1	NA	intron (NM_017551, intron 4 of 15)	(CCA)n|Simple_repeat|Simple_repeat	147538	NR_029907	442911		NR_029907	ENSG00000199104	MIR346	MIRN346|hsa-mir-346|miR-346|miRNA346	microRNA 346	ncRNA
peak806	chr11	1752680	1752924	+	1	NA	TTS (NM_001170820)	TTS (NM_001170820)	19022	NM_001170820	402778	Hs.121575	NM_001170820	ENSG00000244242	IFITM10	DSPA3	interferon induced transmembrane protein 10	protein-coding
peak2949	chr2	10091264	10091935	+	1	NA	promoter-TSS (NM_198182)	promoter-TSS (NM_198182)	-193	NM_198182	29841	Hs.418493	NM_198182	ENSG00000134317	GRHL1	LBP32|MGR|NH32|TFCP2L2	grainyhead like transcription factor 1	protein-coding
peak1976	chr16	46398673	46399035	+	1	NA	Intergenic	HSATII|Satellite|Satellite	204155	NR_026556	124149	Hs.97414	NM_001004299		ANKRD26P1	-	ankyrin repeat domain 26 pseudogene 1	pseudo
peak4166	chr4	128885942	128886959	+	1	NA	promoter-TSS (NM_001319307)	promoter-TSS (NM_001319307)	39	NM_001358454	80167	Hs.143995	NM_025097	ENSG00000164074	ABHD18	C4orf29	abhydrolase domain containing 18	protein-coding
peak1692	chr15	52820564	52820969	+	1	NA	intron (NM_000259, intron 1 of 40)	CpG	481	NM_001142495	4644	Hs.21213	NM_000259	ENSG00000197535	MYO5A	GS1|MYH12|MYO5|MYR12	myosin VA	protein-coding
peak4460	chr6	1737894	1738469	+	1	NA	intron (NM_001500, intron 8 of 10)	(CA)n|Simple_repeat|Simple_repeat	127500	NM_001453	2296	Hs.348883	NM_001453	ENSG00000054598	FOXC1	ARA|ASGD3|FKHL7|FREAC-3|FREAC3|IGDA|IHG1|IRID1|RIEG3	forkhead box C1	protein-coding
peak2059	chr16	81041428	81041627	+	1	NA	intron (NM_018455, intron 1 of 6)	AluSx1|SINE|Alu	-1003	NM_020188	56942	Hs.55028	NM_020188	ENSG00000103121	CMC2	2310061C15Rik|C16orf61|DC13	C-X9-C motif containing 2	protein-coding
peak4149	chr4	90758096	90758361	+	1	NA	promoter-TSS (NM_007308)	promoter-TSS (NM_007308)	-101	NM_001146054	6622	Hs.21374	NM_000345	ENSG00000145335	SNCA	NACP|PARK1|PARK4|PD1	synuclein alpha	protein-coding
peak3301	chr2	240964805	240965220	+	1	NA	promoter-TSS (NM_001322019)	promoter-TSS (NM_001322019)	-193	NM_004544	4705	Hs.277677	NM_004544	ENSG00000130414	NDUFA10	CI-42KD|CI-42k	NADH:ubiquinone oxidoreductase subunit A10	protein-coding
peak110	chr1	25943821	25943948	+	1	NA	promoter-TSS (NM_001289010)	promoter-TSS (NM_001289010)	-75	NM_001289010	57134	Hs.197043	NM_020379	ENSG00000117643	MAN1C1	HMIC|MAN1A3|MAN1C|pp6318	mannosidase alpha class 1C member 1	protein-coding
peak1422	chr13	48668609	48669110	+	1	NA	intron (NM_001270629, intron 1 of 6)	CpG	418	NM_001270629	29079	Hs.181112	NM_014166	ENSG00000136146	MED4	ARC36|DRIP36|HSPC126|TRAP36|VDRIP	mediator complex subunit 4	protein-coding
peak3247	chr2	220252355	220252504	+	1	NA	promoter-TSS (NM_001319118)	promoter-TSS (NM_001319118)	233	NM_001319119	23549	Hs.258551	NM_012100	ENSG00000123992	DNPEP	ASPEP|DAP	aspartyl aminopeptidase	protein-coding
peak3591	chr22	18121546	18122147	+	1	NA	intron (NM_001270730, intron 1 of 4)	CpG	496	NM_001270727	23786	Hs.631672	NM_015367	ENSG00000099968	BCL2L13	BCL-RAMBO|Bcl2-L-13|MIL1	BCL2 like 13	protein-coding
peak470	chr1	228917618	228918580	+	1	NA	Intergenic	(TG)n|Simple_repeat|Simple_repeat	47275	NM_021205	58480	Hs.647774	NM_021205	ENSG00000116574	RHOU	ARHU|CDC42L1|G28K|WRCH1|hG28K	ras homolog family member U	protein-coding
peak1805	chr16	640007	640856	+	1	NA	exon (NM_001172666, exon 2 of 7)	exon (NM_001172666, exon 2 of 7)	258	NM_021168	57799	Hs.459630	NM_021168	ENSG00000197562	RAB40C	RARL|RASL8C	RAB40C, member RAS oncogene family	protein-coding
peak3256	chr2	228336956	228337447	+	1	NA	TTS (NR_049888)	TTS (NR_049888)	313	NM_001135188	3267	Hs.352962	NM_004504	ENSG00000173744	AGFG1	HRB|RAB|RIP	ArfGAP with FG repeats 1	protein-coding
peak3932	chr3	138553190	138553744	+	1	NA	Intergenic	CpG	-75266	NM_006219	5291	Hs.239818	NM_006219	ENSG00000051382	PIK3CB	P110BETA|PI3K|PI3KBETA|PIK3C1	phosphatidylinositol-4,5-bisphosphate 3-kinase catalytic subunit beta	protein-coding
peak59	chr1	11864636	11865736	+	1	NA	promoter-TSS (NR_046428)	promoter-TSS (NR_046428)	-967	NM_001286	1185	Hs.193043	NM_001286	ENSG00000011021	CLCN6	CLC-6	chloride voltage-gated channel 6	protein-coding
peak387	chr1	173990055	173991264	+	1	NA	Intergenic	Intergenic	-28449	NM_001300851	149041	Hs.30258	NM_172071	ENSG00000135870	RC3H1	RNF198|ROQUIN	ring finger and CCCH-type domains 1	protein-coding
peak3660	chr22	38082710	38082803	+	1	NA	intron (NM_024313, intron 1 of 5)	CpG	412	NM_024313	79159	Hs.632778	NM_024313	ENSG00000273899	NOL12	Nop25|dJ37E16.7	nucleolar protein 12	protein-coding
peak3159	chr2	133016409	133017095	+	1	NA	Intergenic	AluJb|SINE|Alu	-1210	NR_152415	554226	Hs.380689	NM_001358416	ENSG00000163046	ANKRD30BL	ANKRD30BP3|NCRNA00164	ankyrin repeat domain 30B like	protein-coding
peak3649	chr22	35795771	35796430	+	1	NA	promoter-TSS (NM_006739)	promoter-TSS (NM_006739)	-16	NM_006739	4174	Hs.517582	NM_006739	ENSG00000100297	MCM5	CDC46|MGORS8|P1-CDC46	minichromosome maintenance complex component 5	protein-coding
peak2646	chr19	12792365	12792630	+	1	NA	promoter-TSS (NM_001206974)	promoter-TSS (NM_001206974)	204	NR_038192	1725	Hs.79064	NM_001930	ENSG00000095059	DHPS	DHS|DS|MIG13	deoxyhypusine synthase	protein-coding
peak3206	chr2	198570242	198570492	+	1	NA	exon (NM_138395, exon 1 of 1)	exon (NM_138395, exon 1 of 1)	339	NM_138395	92935	Hs.744330	NM_138395	ENSG00000247626	2002-03-01	COXPD25|MetRS|mtMetRS	methionyl-tRNA synthetase 2, mitochondrial	protein-coding
peak4633	chr6	96874231	96874416	+	1	NA	Intergenic	L1MA3|LINE|L1	-95379	NM_015323	23376	Hs.149367	NM_015323	ENSG00000014123	UFL1	KIAA0776|Maxer|NLBP|RCAD	UFM1 specific ligase 1	protein-coding
peak5281	chr9	21802854	21803053	+	1	NA	intron (NM_002451, intron 1 of 7)	CpG	318	NM_002451	4507	Hs.193268	NM_002451	ENSG00000099810	MTAP	BDMF|DMSFH|DMSMFH|HEL-249|LGMBF|MSAP|c86fus	methylthioadenosine phosphorylase	protein-coding
peak1924	chr16	30134007	30134500	+	1	NA	intron (NM_001040056, intron 1 of 6)	CpG	377	NM_002746	5595	Hs.861	NM_002746	ENSG00000102882	MAPK3	ERK-1|ERK1|ERT2|HS44KDAP|HUMKER1A|P44ERK1|P44MAPK|PRKM3|p44-ERK1|p44-MAPK	mitogen-activated protein kinase 3	protein-coding
peak5286	chr9	33025430	33025631	+	1	NA	intron (NM_001314039, intron 1 of 7)	CpG	329	NM_001539	3301	Hs.445203	NM_001539	ENSG00000086061	DNAJA1	DJ-2|DjA1|HDJ2|HSDJ|HSJ-2|HSJ2|HSPF4|NEDD7|hDJ-2	DnaJ heat shock protein family (Hsp40) member A1	protein-coding
peak3693	chr22	43539038	43539237	+	1	NA	exon (NM_014507, exon 1 of 3)	exon (NM_014507, exon 1 of 3)	266	NM_014507	27349	Hs.349111	NM_014507	ENSG00000100294	MCAT	FASN2C|MCT|MCT1|MT|NET62|fabD	malonyl-CoA-acyl carrier protein transacylase	protein-coding
peak3130	chr2	118572475	118572617	+	1	NA	intron (NM_006773, intron 1 of 13)	CpG	291	NM_006773	8886	Hs.744922	NM_006773	ENSG00000088205	DDX18	Has1|MrDb	DEAD-box helicase 18	protein-coding
peak1034	chr11	117680526	117680743	+	1	NA	Intergenic	(CA)n|Simple_repeat|Simple_repeat	-12658	NM_020693	57453	Hs.659513	NM_020693	ENSG00000177103	DSCAML1	DSCAM2	DS cell adhesion molecule like 1	protein-coding
peak4310	chr5	74806653	74807244	+	1	NA	promoter-TSS (NM_001345922)	promoter-TSS (NM_001345922)	506	NM_005713	10087	Hs.270437	NM_005713	ENSG00000113163	COL4A3BP	CERT|CERTL|GPBP|MRD34|STARD11	collagen type IV alpha 3 binding protein	protein-coding
peak1331	chr12	125550253	125550474	+	1	NA	intron (NM_023928, intron 1 of 17)	intron (NM_023928, intron 1 of 17)	450	NM_001319840	65985	Hs.656073	NM_023928	ENSG00000081760	AACS	ACSF1|SUR-5	acetoacetyl-CoA synthetase	protein-coding
peak4357	chr5	133303711	133304129	+	1	NA	promoter-TSS (NR_134247)	promoter-TSS (NR_134247)	-460	NR_134247	105379183	Hs.543907	NR_134247		LOC105379183	-	uncharacterized LOC105379183	ncRNA
peak104	chr1	24306301	24306452	+	1	NA	intron (NM_054016, intron 1 of 5).2	CpG	577	NM_054016	10772	Hs.3530	NM_006625	ENSG00000188529	SRSF10	FUSIP1|FUSIP2|NSSR|PPP1R149|SFRS13|SFRS13A|SRp38|SRrp40|TASR|TASR1|TASR2	serine and arginine rich splicing factor 10	protein-coding
peak2813	chr19	45004362	45004596	+	1	NA	promoter-TSS (NM_001278508)	promoter-TSS (NM_001278508)	96	NM_001291633	7733	Hs.22305	NM_013256	ENSG00000167384	ZNF180	HHZ168	zinc finger protein 180	protein-coding
peak4821	chr7	44924252	44925199	+	1	NA	exon (NM_033224, exon 1 of 1)	exon (NM_033224, exon 1 of 1)	259	NM_033224	5814	Hs.349150	NM_033224	ENSG00000146676	PURB	PURBETA	purine rich element binding protein B	protein-coding
peak1957	chr16	33898876	33902307	+	1	NA	Intergenic	(CATTC)n|Simple_repeat|Simple_repeat	328747	NR_130771	104644205	Hs.742548	NR_130771		ENPP7P13	DUNQU1	ectonucleotide pyrophosphatase/phosphodiesterase 7 pseudogene 13	pseudo
peak93	chr1	22109109	22109650	+	1	NA	exon (NM_001350166, exon 1 of 27)	exon (NM_001350166, exon 1 of 27)	313	NM_001330394	84196	Hs.467524	NM_032236	ENSG00000090686	USP48	RAP1GA1|USP31	ubiquitin specific peptidase 48	protein-coding
peak377	chr1	168317482	168317578	+	1	NA	Intergenic	L1PA16|LINE|L1	-27232	NR_030284	693142		NR_030284	ENSG00000207974	MIR557	MIRN557|hsa-mir-557	microRNA 557	ncRNA
peak2940	chr2	7179092	7179291	+	1	NA	intron (NM_001349181, intron 8 of 9)	intron (NM_001349181, intron 8 of 9)	38820	NR_110252	101929452		NR_110252	ENSG00000223884	LOC101929452	-	uncharacterized LOC101929452	ncRNA
peak2587	chr19	5903434	5903661	+	1	NA	intron (NR_034166, intron 1 of 4)	CpG	477	NM_001193375	126328	Hs.406062	NM_175614	ENSG00000174886	NDUFA11	B14.7|CI-B14.7	NADH:ubiquinone oxidoreductase subunit A11	protein-coding
peak5232	chr8	144659915	144660558	+	1	NA	intron (NM_001286829, intron 1 of 12)	CpG-26144	285	NM_145201	93100	Hs.493164	NM_145201	ENSG00000147813	NAPRT	NAPRT1|PP3856	nicotinate phosphoribosyltransferase	protein-coding
peak1958	chr16	33950160	33951481	+	1	NA	Intergenic	AluSz|SINE|Alu	378976	NR_130771	104644205	Hs.742548	NR_130771		ENPP7P13	DUNQU1	ectonucleotide pyrophosphatase/phosphodiesterase 7 pseudogene 13	pseudo
peak3585	chr21	47879166	47879634	+	1	NA	intron (NM_001353942, intron 1 of 37)	CpG	538	NM_206889	23181	Hs.189585	NM_015151	ENSG00000160305	DIP2A	C21orf106|DIP2	disco interacting protein 2 homolog A	protein-coding
peak5450	chr9	131790393	131790468	+	1	NA	exon (NM_020145, exon 1 of 11)	exon (NM_020145, exon 1 of 11)	202	NM_001287046	56904	Hs.460238	NM_020145	ENSG00000148341	SH3GLB2	PP6569|PP9455|RRIG1	SH3 domain containing GRB2 like, endophilin B2	protein-coding
peak5479	chr9	137000502	137001836	+	1	NA	promoter-TSS (NM_017588)	promoter-TSS (NM_017588)	-41	NM_017588	11091	Hs.397638	NM_017588	ENSG00000196363	WDR5	BIG-3|CFAP89|SWD3	WD repeat domain 5	protein-coding
peak2377	chr17	76355316	76356129	+	1	NA	promoter-TSS (NR_110845)	promoter-TSS (NR_110845)	438	NM_003955	9021	Hs.527973	NM_003955	ENSG00000184557	SOCS3	ATOD4|CIS3|Cish3|SOCS-3|SSI-3|SSI3	suppressor of cytokine signaling 3	protein-coding
peak4691	chr6	150038878	150039332	+	1	NA	non-coding (NR_134652, exon 1 of 1)	non-coding (NR_134652, exon 1 of 1)	287	NM_004690	9113	Hs.549084	NM_004690	ENSG00000131023	LATS1	WARTS|wts	large tumor suppressor kinase 1	protein-coding
peak2885	chr19	54641798	54642026	+	1	NA	intron (NM_014516, intron 1 of 17)	CpG	476	NM_014516	4849	Hs.343571	NM_014516	ENSG00000088038	CNOT3	LENG2|NOT3|NOT3H	CCR4-NOT transcription complex subunit 3	protein-coding
peak131	chr1	28879472	28880056	+	1	NA	intron (NM_017846, intron 1 of 8)	intron (NM_017846, intron 1 of 8)	235	NM_017846	54952	Hs.533626	NM_017846	ENSG00000180098	TRNAU1AP	PRO1902|SECP43|TRSPAP1	tRNA selenocysteine 1 associated protein 1	protein-coding
peak435	chr1	207096999	207098105	+	1	NA	Intergenic	(TG)n|Simple_repeat|Simple_repeat	-2174	NM_005449	9214	Hs.58831	NM_005449	ENSG00000162894	FCMR	FAIM3|TOSO	Fc fragment of IgM receptor	protein-coding
peak3004	chr2	38977425	38978304	+	1	NA	intron (NM_001031684, intron 1 of 7)	CpG	772	NM_001195446	6432	Hs.309090	NM_006276	ENSG00000115875	SRSF7	9G8|AAG3|SFRS7	serine and arginine rich splicing factor 7	protein-coding
peak4678	chr6	139349913	139350528	+	1	NA	intron (NM_021243, intron 1 of 2)	CpG	401	NM_021243	58527	Hs.600861	NM_021243	ENSG00000146386	ABRACL	C6orf115|Costars|HSPC280|PRO2013	ABRA C-terminal like	protein-coding
peak2744	chr19	34895264	34895511	+	1	NA	promoter-TSS (NM_001353433)	promoter-TSS (NM_001353433)	84	NM_001353433	84306	Hs.515344	NM_032346	ENSG00000126249	PDCD2L	-	programmed cell death 2 like	protein-coding
peak3299	chr2	240564348	240565803	+	1	NA	Intergenic	Intergenic	-119479	NR_037808	150935	Hs.555582	NR_037808		LOC150935	-	uncharacterized LOC150935	ncRNA
peak3268	chr2	233562124	233562641	+	1	NA	intron (NM_001103148, intron 1 of 27)	CpG	367	NR_103493	26058	Hs.565319	NM_015575	ENSG00000204120	GIGYF2	GYF2|PARK11|PERQ2|PERQ3|TNRC15	GRB10 interacting GYF protein 2	protein-coding
peak2272	chr17	42276236	42276270	+	1	NA	promoter-TSS (NM_001098833)	promoter-TSS (NM_001098833)	-724	NM_020218	56970	Hs.512651	NM_020218	ENSG00000087152	ATXN7L3	-	ataxin 7 like 3	protein-coding
peak3034	chr2	62423606	62423797	+	1	NA	intron (NM_006577, intron 1 of 1)	CpG-15014	439	NM_006577	10678	Hs.173203	NM_006577	ENSG00000170340	B3GNT2	3-Gn-T1|3-Gn-T2|B3GN-T2|B3GNT|B3GNT-2|B3GNT1|BETA3GNT|BGNT2|BGnT-2|beta-1|beta3Gn-T1|beta3Gn-T2	UDP-GlcNAc:betaGal beta-1,3-N-acetylglucosaminyltransferase 2	protein-coding
peak3845	chr3	58292601	58292996	+	1	NA	intron (NM_001348712, intron 1 of 4)	L2a|LINE|L2	826	NM_001348712	109703458	Hs.446320	NM_001348712	ENSG00000255154	HTD2	-	hydroxyacyl-thioester dehydratase type 2	protein-coding
peak3447	chr20	50808062	50808572	+	1	NA	5' UTR (NM_018197, exon 1 of 6)	5' UTR (NM_018197, exon 1 of 6)	207	NM_199427	55734	Hs.473082	NM_018197	ENSG00000020256	ZFP64	ZNF338	ZFP64 zinc finger protein	protein-coding
peak226	chr1	55680178	55681499	+	1	NA	promoter-TSS (NR_038320)	promoter-TSS (NR_038320)	201	NM_015306	23358	Hs.477009	NM_015306	ENSG00000162402	USP24	-	ubiquitin specific peptidase 24	protein-coding
peak3900	chr3	126488715	126488945	+	1	NA	intron (NM_032343, intron 4 of 7)	L1PA15|LINE|L1	65767	NM_001320610	84303	Hs.518119	NM_032343	ENSG00000159685	CHCHD6	CHCM1|Mic25|PPP1R23	coiled-coil-helix-coiled-coil-helix domain containing 6	protein-coding
peak2820	chr19	45504870	45505118	+	1	NA	intron (NM_006509, intron 1 of 10)	CpG	287	NM_006509	5971	Hs.654402	NM_006509	ENSG00000104856	RELB	I-REL|IMD53|IREL|REL-B	RELB proto-oncogene, NF-kB subunit	protein-coding
peak2065	chr16	83932902	83933385	+	1	NA	exon (NM_012213, exon 1 of 5)	exon (NM_012213, exon 1 of 5)	413	NM_012213	23417	Hs.644610	NM_012213	ENSG00000103150	MLYCD	MCD	malonyl-CoA decarboxylase	protein-coding
peak4571	chr6	42713190	42713676	+	1	NA	exon (NM_003192, exon 1 of 1)	exon (NM_003192, exon 1 of 1)	451	NM_003192	6903	Hs.75064	NM_003192	ENSG00000124659	TBCC	CFC	tubulin folding cofactor C	protein-coding
peak3097	chr2	95419278	95419613	+	1	NA	Intergenic	(CA)n|Simple_repeat|Simple_repeat	7484	NR_038409	90499	Hs.458439	NR_038409		FAM95A	-	family with sequence similarity 95 member A	ncRNA
peak4664	chr6	130340134	130340869	+	1	NA	promoter-TSS (NM_001346550)	promoter-TSS (NM_001346550)	-288	NM_001346550	84456	Hs.658051	NM_032438	ENSG00000198945	L3MBTL3	MBT-1|MBT1	L3MBTL3, histone methyl-lysine binding protein	protein-coding
peak4056	chr4	7641332	7641611	+	1	NA	intron (NM_020777, intron 4 of 26)	intron (NM_020777, intron 4 of 26)	-114346	NR_026892	84740	Hs.663029	NM_032654	ENSG00000272620	AFAP1-AS1	AFAP1-AS|AFAP1AS	AFAP1 antisense RNA 1	ncRNA
peak602	chr10	47058512	47059742	+	1	NA	Intergenic	(CA)n|Simple_repeat|Simple_repeat	-24407	NM_001278794	5540	Hs.524719	NM_005972	ENSG00000204174	NPY4R	NPY4-R|PP1|PPYR1|Y4	neuropeptide Y receptor Y4	protein-coding
peak1708	chr15	63414232	63414468	+	1	NA	exon (NM_171846, exon 1 of 5)	exon (NM_171846, exon 1 of 5)	351	NM_171846	114294	Hs.410388	NM_032857	ENSG00000103642	LACTB	G24|MRPL56	lactamase beta	protein-coding
peak3328	chr20	1372668	1373540	+	1	NA	TTS (NR_106929)	TTS (NR_106929)	501	NR_106929	102465524		NR_106929	ENSG00000284436	MIR6869	hsa-mir-6869	microRNA 6869	ncRNA
peak4609	chr6	71123097	71123920	+	1	NA	intron (NM_020819, intron 1 of 20)	CpG	153	NR_147708	105377849	Hs.669000	NR_147708	ENSG00000224349	LOC105377849	-	uncharacterized LOC105377849	ncRNA
peak3201	chr2	196522117	196522380	+	1	NA	intron (NM_020342, intron 1 of 9)	CpG	396	NM_020342	57181	Hs.650158	NM_020342	ENSG00000196950	SLC39A10	LZT-Hs2	solute carrier family 39 member 10	protein-coding
peak5258	chr8	146227909	146228649	+	1	NA	promoter-TSS (NR_023392)	promoter-TSS (NR_023392)	6	NR_023392	286101	Hs.367856	NR_023392		ZNF252P	ZNF252	zinc finger protein 252, pseudogene	pseudo
peak3667	chr22	39096409	39097253	+	1	NA	5' UTR (NM_001360236, exon 1 of 5)	5' UTR (NM_001360236, exon 1 of 5)	116	NM_001360236	9929	Hs.3094	NM_014876	ENSG00000100221	JOSD1	dJ508I15.2	Josephin domain containing 1	protein-coding
peak2547	chr19	2290503	2290670	+	1	NA	exon (NM_001101391, exon 2 of 2)	exon (NM_001101391, exon 2 of 2)	-8405	NM_198532	374872	Hs.511803	NM_198532	ENSG00000188305	PEAK3	C19orf35	PEAK family member 3	protein-coding
peak4303	chr5	72252112	72252518	+	1	NA	intron (NM_138782, intron 1 of 25)	CpG	507	NM_001146032	115548	Hs.165762	NM_138782	ENSG00000157107	FCHO2	-	FCH domain only 2	protein-coding
peak899	chr11	59577738	59577945	+	1	NA	intron (NM_017840, intron 1 of 3)	intron (NM_017840, intron 1 of 3)	504	NM_017840	54948	Hs.530734	NM_017840	ENSG00000166902	MRPL16	L16mt|MRP-L16|PNAS-111	mitochondrial ribosomal protein L16	protein-coding
peak140	chr1	31380650	31381029	+	1	NA	intron (NM_014654, intron 1 of 4)	intron (NM_014654, intron 1 of 4)	641	NM_014654	9672	Hs.158287	NM_014654	ENSG00000162512	SDC3	SDCN|SYND3	syndecan 3	protein-coding
peak2954	chr2	10952260	10952887	+	1	NA	intron (NM_001282707, intron 1 of 13)	CpG	392	NM_001282707	10130	Hs.212102	NM_005742	ENSG00000143870	PDIA6	ERP5|P5|TXNDC7	protein disulfide isomerase family A member 6	protein-coding
peak122	chr1	27481323	27481518	+	1	NA	non-coding (NR_046474, exon 1 of 11)	non-coding (NR_046474, exon 1 of 11)	201	NR_046474	6548	Hs.469116	NM_003047	ENSG00000090020	SLC9A1	APNH|LIKNS|NHE-1|NHE1|PPP1R143	solute carrier family 9 member A1	protein-coding
peak1328	chr12	125398697	125399639	+	1	NA	promoter-TSS (NR_049820)	promoter-TSS (NR_049820)	419	NM_021009	7316	Hs.520348	NM_021009	ENSG00000150991	UBC	HMG20	ubiquitin C	protein-coding
peak3444	chr20	48808330	48808758	+	1	NA	promoter-TSS (NR_125739)	promoter-TSS (NR_125739)	62	NR_125739	101927559	Hs.442486	NR_125739	ENSG00000277449	CEBPB-AS1	-	CEBPB antisense RNA 1	ncRNA
peak3983	chr3	185541245	185541554	+	1	NA	intron (NM_001007225, intron 1 of 14)	CpG	1445	NM_001007225	10644	Hs.35354	NM_006548	ENSG00000073792	IGF2BP2	IMP-2|IMP2|VICKZ2	insulin like growth factor 2 mRNA binding protein 2	protein-coding
peak2905	chr19	57922646	57923058	+	1	NA	intron (NM_006959, intron 1 of 2)	CpG	323	NM_006959	7565	Hs.729403	NM_006959	ENSG00000186272	ZNF17	HPF3|KOX10	zinc finger protein 17	protein-coding
peak330	chr1	153949883	153949924	+	1	NA	5' UTR (NM_006694, exon 1 of 5)	5' UTR (NM_006694, exon 1 of 5)	548	NM_006694	10899	Hs.6396	NM_006694	ENSG00000143543	JTB	HJTB|HSPC222|PAR|hJT	jumping translocation breakpoint	protein-coding
peak5489	chr9	139333294	139333909	+	1	NA	TTS (NM_001276418)	TTS (NM_001276418)	673	NM_001318502	56623	Hs.120998	NM_019892	ENSG00000148384	INPP5E	CORS1|CPD4|JBTS1|MORMS|PPI5PIV|pharbin	inositol polyphosphate-5-phosphatase E	protein-coding
peak2711	chr19	19887251	19887259	+	1	NA	promoter-TSS (NR_026956)	promoter-TSS (NR_026956)	-33	NR_026956	284440	Hs.665307	NR_026956		LINC00663	-	long intergenic non-protein coding RNA 663	ncRNA
peak2941	chr2	8977231	8977543	+	1	NA	intron (NM_001348739, intron 1 of 28)	CpG	382	NM_001348738	57498	Hs.9873	NM_020738	ENSG00000134313	KIDINS220	ARMS|SINO	kinase D interacting substrate 220	protein-coding
peak2315	chr17	57697373	57697739	+	1	NA	intron (NM_001288653, intron 1 of 31)	intron (NM_001288653, intron 1 of 31)	506	NM_004859	1213	Hs.491351	NM_004859	ENSG00000141367	CLTC	CHC|CHC17|CLH-17|CLTCL2|Hc|MRD56	clathrin heavy chain	protein-coding
peak929	chr11	64073361	64073890	+	1	NA	promoter-TSS (NM_001282450)	promoter-TSS (NM_001282450)	-74	NM_001282450	2101	Hs.110849	NM_004451	ENSG00000173153	ESRRA	ERR1|ERRa|ERRalpha|ESRL1|NR3B1	estrogen related receptor alpha	protein-coding
peak3044	chr2	65455030	65455882	+	1	NA	intron (NM_001005386, intron 1 of 9)	intron (NM_001005386, intron 1 of 9)	627	NM_005722	10097	Hs.643727	NM_005722	ENSG00000138071	ACTR2	ARP2	ARP2 actin related protein 2 homolog	protein-coding
peak3973	chr3	183735122	183735579	+	1	NA	intron (NM_001023587, intron 1 of 6)	CpG	398	NR_135125	10057	Hs.368563	NM_005688	ENSG00000114770	ABCC5	ABC33|EST277145|MOAT-C|MOATC|MRP5|SMRP|pABC11	ATP binding cassette subfamily C member 5	protein-coding
peak2982	chr2	27579953	27580014	+	1	NA	promoter-TSS (NM_001318909)	promoter-TSS (NM_001318909)	-82	NM_001521	2976	Hs.75782	NM_001521	ENSG00000115207	GTF3C2	TFIIIC-BETA|TFIIIC110	general transcription factor IIIC subunit 2	protein-coding
peak2038	chr16	69600089	69600827	+	1	NA	promoter-TSS (NR_031719)	promoter-TSS (NR_031719)	589	NM_138713	10725	Hs.371987	NM_006599	ENSG00000102908	NFAT5	NF-AT5|NFATL1|NFATZ|OREBP|TONEBP	nuclear factor of activated T cells 5	protein-coding
peak3139	chr2	126931170	126931637	+	1	NA	Intergenic	(TG)n|Simple_repeat|Simple_repeat	-55841	NR_146970	105373600	Hs.555059	NR_146970	ENSG00000226813	LINC01941	-	long intergenic non-protein coding RNA 1941	ncRNA
peak4445	chr5	179285191	179285354	+	1	NA	promoter-TSS (NR_134283)	promoter-TSS (NR_134283)	568	NM_001017987	51149	Hs.741169	NM_016175	ENSG00000161010	MRNIP	C5orf45	MRN complex interacting protein	protein-coding
peak3609	chr22	21336399	21337104	+	1	NA	exon (NM_006767, exon 1 of 21)	exon (NM_006767, exon 1 of 21)	193	NM_006767	8216	Hs.78788	NM_006767	ENSG00000099949	LZTR1	BTBD29|LZTR-1|NS10|SWNTS2	leucine zipper like transcription regulator 1	protein-coding
peak4960	chr7	128578344	128578648	+	1	NA	intron (NM_032643, intron 1 of 8)	CpG	225	NM_032643	3663	Hs.521181	NM_032643	ENSG00000128604	IRF5	SLEB10	interferon regulatory factor 5	protein-coding
peak2175	chr17	15902999	15903352	+	1	NA	promoter-TSS (NM_001042698)	promoter-TSS (NM_001042698)	-169	NM_001042697	125150	Hs.593985	NM_001042697	ENSG00000214941	ZSWIM7	SWS1	zinc finger SWIM-type containing 7	protein-coding
peak1351	chr12	132195818	132196025	+	1	NA	exon (NM_001261411, exon 1 of 19)	exon (NM_001261411, exon 1 of 19)	289	NM_004592	6433	Hs.308171	NM_004592	ENSG00000061936	SFSWAP	SFRS8|SWAP	splicing factor SWAP	protein-coding
peak121	chr1	27248314	27248593	+	1	NA	intron (NM_006600, intron 1 of 8)	CpG	240	NM_006600	10726	Hs.263812	NM_006600	ENSG00000090273	NUDC	HNUDC|MNUDC|NPD011	nuclear distribution C, dynein complex regulator	protein-coding
peak4397	chr5	150460429	150460445	+	1	NA	intron (NM_001252390, intron 1 of 17)	CpG	208	NM_006058	10318	Hs.355141	NM_006058	ENSG00000145901	TNIP1	ABIN-1|NAF1|VAN|nip40-1	TNFAIP3 interacting protein 1	protein-coding
peak2643	chr19	12661809	12661988	+	1	NA	intron (NM_144976, intron 1 of 3)	CpG	458	NM_144976	163050	Hs.655615	NM_144976	ENSG00000249709	ZNF564	-	zinc finger protein 564	protein-coding
peak5038	chr7	158387777	158388127	+	1	NA	Intergenic	HAL1-2a_MD|LINE|L1	3644	NR_049893	100847032		NR_049893	ENSG00000265598	MIR5707	-	microRNA 5707	ncRNA
peak658	chr10	81107427	81107626	+	1	NA	intron (NM_005729, intron 1 of 5)	MIRb|SINE|MIR	306	NM_005729	10105	Hs.381072	NM_005729	ENSG00000108179	PPIF	CYP3|CyP-M|Cyp-D|CypD	peptidylprolyl isomerase F	protein-coding
peak4873	chr7	66386612	66386718	+	1	NA	intron (NM_017994, intron 1 of 6)	CpG	462	NM_017994	55069	Hs.488478	NM_017994	ENSG00000106609	TMEM248	C7orf42	transmembrane protein 248	protein-coding
peak1553	chr14	67708088	67708453	+	1	NA	intron (NM_001256550, intron 1 of 14)	CpG	258	NM_022474	64398	Hs.652312	NM_022474	ENSG00000072415	MPP5	PALS1	membrane palmitoylated protein 5	protein-coding
peak4974	chr7	138145252	138145932	+	1	NA	exon (NM_003852, exon 1 of 19)	exon (NM_003852, exon 1 of 19)	513	NM_015905	8805	Hs.490287	NM_003852	ENSG00000122779	TRIM24	PTC6|RNF82|TF1A|TIF1|TIF1A|TIF1ALPHA|hTIF1	tripartite motif containing 24	protein-coding
peak1704	chr15	59981086	59982086	+	1	NA	promoter-TSS (NM_001320675)	promoter-TSS (NM_001320675)	147	NM_004330	663	Hs.592515	NM_004330	ENSG00000140299	BNIP2	BNIP-2|NIP2	BCL2 interacting protein 2	protein-coding
peak1247	chr12	109914882	109915706	+	1	NA	promoter-TSS (NM_031954)	promoter-TSS (NM_031954)	55	NM_001317395	83892	Hs.524731	NM_031954	ENSG00000110906	KCTD10	BTBD28|MSTP028|ULRO61|hBACURD3	potassium channel tetramerization domain containing 10	protein-coding
peak2826	chr19	45909905	45910148	+	1	NA	promoter-TSS (NM_001142502)	promoter-TSS (NM_001142502)	-419	NM_001142502	10848	Hs.466937	NM_006663	ENSG00000104881	PPP1R13L	IASPP|NKIP1|RAI|RAI4	protein phosphatase 1 regulatory subunit 13 like	protein-coding
peak241	chr1	84971407	84971498	+	1	NA	promoter-TSS (NM_001310156)	promoter-TSS (NM_001310156)	-532	NM_001310156	100505741	Hs.584956	NM_022354	ENSG00000122432	SPATA1	SP-2|SPAP1	spermatogenesis associated 1	protein-coding
peak2169	chr17	11206567	11206761	+	1	NA	intron (NM_001173461, intron 2 of 3)	(TG)n|Simple_repeat|Simple_repeat	61924	NM_207386	388336	Hs.592124	NM_175903	ENSG00000188803	SHISA6	-	shisa family member 6	protein-coding
peak4444	chr5	179248219	179248643	+	1	NA	intron (NM_003900, intron 1 of 7)	CpG	589	NM_003900	8878	Hs.587290	NM_003900	ENSG00000161011	SQSTM1	A170|DMRV|FTDALS3|NADGP|OSIL|PDB3|ZIP3|p60|p62|p62B	sequestosome 1	protein-coding
peak4903	chr7	97736218	97736553	+	1	NA	5' UTR (NM_014916, exon 1 of 14)	5' UTR (NM_014916, exon 1 of 14)	188	NM_014916	22853	Hs.444179	NM_014916	ENSG00000164715	LMTK2	AATYK2|BREK|KPI-2|KPI2|LMR2|PPP1R100|cprk|hBREK	lemur tyrosine kinase 2	protein-coding
peak173	chr1	38397107	38397363	+	1	NA	intron (NM_001350228, intron 3 of 20)	intron (NM_001350228, intron 3 of 20)	228	NM_001350227	3633	Hs.449942	NM_005540	ENSG00000204084	INPP5B	5PTase	inositol polyphosphate-5-phosphatase B	protein-coding
peak4924	chr7	100178017	100178427	+	1	NA	intron (NM_001289934, intron 4 of 17)	(CA)n|Simple_repeat|Simple_repeat	5589	NM_001289934	4034	Hs.125742	NM_002319	ENSG00000077454	LRCH4	LRN|LRRN1|LRRN4|PP14183	leucine rich repeats and calponin homology domain containing 4	protein-coding
peak322	chr1	151372138	151372544	+	1	NA	intron (NM_002796, intron 1 of 6)	CpG	300	NM_002796	5692	Hs.89545	NM_002796	ENSG00000159377	PSMB4	HN3|HsN3|PROS-26|PROS26	proteasome subunit beta 4	protein-coding
peak4330	chr5	96143460	96143746	+	1	NA	5' UTR (NM_016442, exon 1 of 20)	5' UTR (NM_016442, exon 1 of 20)	289	NM_001349244	51752	Hs.666524	NM_016442	ENSG00000164307	ERAP1	A-LAP|ALAP|APPILS|ARTS-1|ARTS1|ERAAP|ERAAP1|PILS-AP|PILSAP	endoplasmic reticulum aminopeptidase 1	protein-coding
peak5025	chr7	156742529	156742969	+	1	NA	exon (NM_001353366, exon 1 of 11)	exon (NM_001353366, exon 1 of 11)	332	NM_138400	64434	Hs.15825	NM_138400	ENSG00000146909	NOM1	C7orf3|PPP1R113|SGD1	nucleolar protein with MIF4G domain 1	protein-coding
peak4012	chr4	331971	332020	+	1	NA	intron (NM_001348277, intron 1 of 1)	CpG-19335	427	NM_001348278	7700	Hs.654355	NM_003441	ENSG00000131127	ZNF141	D4S90|pHZ-44	zinc finger protein 141	protein-coding
peak4886	chr7	75367935	75368239	+	1	NA	intron (NM_005338, intron 1 of 30)	CpG	203	NM_005338	3092	Hs.329266	NM_005338	ENSG00000127946	HIP1	HIP-I|ILWEQ|SHON|SHONbeta|SHONgamma	huntingtin interacting protein 1	protein-coding
peak1194	chr12	65005992	65006077	+	1	NA	intron (NM_178169, intron 1 of 4)	intron (NM_178169, intron 1 of 4)	1741	NM_178169	283349	Hs.643605	NM_178169	ENSG00000153179	RASSF3	RASSF5	Ras association domain family member 3	protein-coding
peak227	chr1	57044226	57044626	+	1	NA	intron (NM_003713, intron 1 of 5)	CpG	831	NM_003713	8613	Hs.405156	NM_003713	ENSG00000162407	PLPP3	Dri42|LPP3|PAP2B|PPAP2B|VCIP	phospholipid phosphatase 3	protein-coding
peak1884	chr16	20817750	20818691	+	1	NA	promoter-TSS (NM_080663)	promoter-TSS (NM_080663)	-425	NM_001142725	112479	Hs.248437	NM_080663	ENSG00000196678	ERI2	EXOD1|ZGRF5	ERI1 exoribonuclease family member 2	protein-coding
peak508	chr10	1101909	1103131	+	1	NA	promoter-TSS (NM_014023)	promoter-TSS (NM_014023)	136	NR_134300	3422	Hs.283652	NM_004508	ENSG00000067064	IDI1	IPP1|IPPI1	isopentenyl-diphosphate delta isomerase 1	protein-coding
peak1539	chr14	56585172	56585422	+	1	NA	5' UTR (NM_021255, exon 1 of 6)	5' UTR (NM_021255, exon 1 of 6)	204	NM_021255	57161	Hs.657926	NM_021255	ENSG00000139946	PELI2	-	pellino E3 ubiquitin protein ligase family member 2	protein-coding
peak594	chr10	42796318	42804893	+	1	NA	Intergenic	(CATTC)n|Satellite|Satellite	62888	NR_024380	441666	Hs.255729	NR_024380	ENSG00000215146	LOC441666	-	zinc finger protein 91 pseudogene	pseudo
peak2130	chr17	4736466	4737392	+	1	NA	exon (NM_015716, exon 1 of 31)	exon (NM_015716, exon 1 of 31)	294	NM_170663	50488	Hs.443417	NM_015716	ENSG00000141503	MINK1	B55|MAP4K6|MINK|YSK2|ZC3	misshapen like kinase 1	protein-coding
peak2158	chr17	8055061	8055536	+	1	NA	intron (NM_002616, intron 1 of 22)	CpG	455	NM_002616	5187	Hs.445534	NM_002616	ENSG00000179094	PER1	PER|RIGUI|hPER	period circadian regulator 1	protein-coding
peak2639	chr19	12274024	12274184	+	1	NA	intron (NM_001348013, intron 1 of 2)	CpG	242	NM_001348014	7695	Hs.479874	NM_003437	ENSG00000196646	ZNF136	pHZ-20	zinc finger protein 136	protein-coding
peak18	chr1	2322608	2323716	+	1	NA	promoter-TSS (NR_125361)	promoter-TSS (NR_125361)	28	NM_001301060	79906	Hs.642701	NM_024848	ENSG00000116151	MORN1	-	MORN repeat containing 1	protein-coding
peak3490	chr21	10735099	10735274	+	1	NA	Intergenic	ALR/Alpha|Satellite|centr	255757	NM_001290224	7179	Hs.122986	NM_199259	ENSG00000274391	TPTE	CT44|PTEN2	transmembrane phosphatase with tensin homology	protein-coding
peak2773	chr19	38713717	38714182	+	1	NA	intron (NM_001135155, intron 1 of 11)	intron (NM_001135155, intron 1 of 11)	941	NM_001289978	8193	Hs.631576	NM_004647	ENSG00000011332	DPF1	BAF45b|NEUD4|neuro-d4	double PHD fingers 1	protein-coding
peak3399	chr20	33412644	33413412	+	1	NA	intron (NM_014071, intron 1 of 14)	CpG	424	NM_014071	23054	Hs.368971	NM_014071	ENSG00000198646	NCOA6	AIB3|ASC2|NRC|PRIP|RAP250|TRBP	nuclear receptor coactivator 6	protein-coding
peak1183	chr12	57870150	57870809	+	1	NA	5' UTR (NM_001319851, exon 4 of 15)	5' UTR (NM_001319851, exon 4 of 15)	1502	NM_001080156	64333	Hs.437126	NM_032496	ENSG00000123329	ARHGAP9	10C|RGL1	Rho GTPase activating protein 9	protein-coding
peak1673	chr15	42264086	42264651	+	1	NA	promoter-TSS (NR_120334)	promoter-TSS (NR_120334)	387	NM_139265	30844	Hs.143703	NM_139265	ENSG00000103966	EHD4	PAST4	EH domain containing 4	protein-coding
peak1868	chr16	12008846	12009985	+	1	NA	exon (NM_001130006, exon 1 of 15)	exon (NM_001130006, exon 1 of 15)	410	NM_002094	2935	Hs.528780	NM_002094	ENSG00000103342	GSPT1	551G9.2|ETF3A|GST1|eRF3a	G1 to S phase transition 1	protein-coding
peak346	chr1	156023098	156023344	+	1	NA	intron (NM_020131, intron 1 of 10)	CpG	395	NM_020131	56893	Hs.283739	NM_020131	ENSG00000160803	UBQLN4	A1U|A1Up|C1orf6|CIP75|UBIN	ubiquilin 4	protein-coding
peak1578	chr14	77493923	77494439	+	1	NA	5' UTR (NM_024496, exon 1 of 1)	5' UTR (NM_024496, exon 1 of 1)	861	NM_024496	64207	Hs.179260	NM_024496	ENSG00000119669	IRF2BPL	C14orf4|EAP1	interferon regulatory factor 2 binding protein like	protein-coding
peak5531	chrX	70753391	70753824	+	1	NA	intron (NM_181673, intron 1 of 21)	C-rich|Low_complexity|Low_complexity	695	NM_181673	8473	Hs.405410	NM_003605	ENSG00000147162	OGT	HINCUT-1|HRNT1|MRX106|O-GLCNAC|OGT1	O-linked N-acetylglucosamine (GlcNAc) transferase	protein-coding
peak3425	chr20	43514221	43514868	+	1	NA	intron (NM_139323, intron 1 of 5)	GC_rich|Low_complexity|Low_complexity	304	NM_003404	7529	Hs.643544	NM_003404	ENSG00000166913	YWHAB	GW128|HEL-S-1|HS1|KCIP-1|YWHAA	tyrosine 3-monooxygenase/tryptophan 5-monooxygenase activation protein beta	protein-coding
peak3864	chr3	88108399	88109040	+	1	NA	promoter-TSS (NM_003663)	promoter-TSS (NM_003663)	284	NM_001350137	55279	Hs.591650	NM_018293	ENSG00000175105	ZNF654	-	zinc finger protein 654	protein-coding
peak840	chr11	12132461	12132717	+	1	NA	intron (NM_001346298, intron 1 of 24)	CpG	466	NM_001346298	9645	Hs.501928	NM_014632	ENSG00000133816	MICAL2	MICAL-2|MICAL2PV1|MICAL2PV2	microtubule associated monooxygenase, calponin and LIM domain containing 2	protein-coding
peak3307	chr2	242089700	242090225	+	1	NA	promoter-TSS (NM_001252120)	promoter-TSS (NM_001252120)	-568	NM_001252120	23178	Hs.397891	NM_015148	ENSG00000115687	PASK	PASKIN|STK37	PAS domain containing serine/threonine kinase	protein-coding
peak2449	chr18	24128227	24128426	+	1	NA	exon (NM_001142730, exon 1 of 5)	exon (NM_001142730, exon 1 of 5)	174	NM_001142730	284252	Hs.526630	NM_198991	ENSG00000134504	KCTD1	C18orf5	potassium channel tetramerization domain containing 1	protein-coding
peak4200	chr4	174089567	174090812	+	1	NA	non-coding (NR_134242, exon 1 of 7)	non-coding (NR_134242, exon 1 of 7)	285	NM_017423	51809	Hs.548088	NM_017423	ENSG00000109586	GALNT7	GALNAC-T7|GalNAcT7	polypeptide N-acetylgalactosaminyltransferase 7	protein-coding
peak45	chr1	8937348	8938678	+	1	NA	promoter-TSS (NR_038351)	promoter-TSS (NR_038351)	732	NM_001201483	2023	Hs.517145	NM_001428	ENSG00000074800	ENO1	ENO1L1|HEL-S-17|MPB1|NNE|PPH	enolase 1	protein-coding
peak1826	chr16	2204652	2205050	+	1	NA	promoter-TSS (NM_032271)	promoter-TSS (NM_032271)	255	NR_002736	26788		NR_002736	ENSG00000206630	SNORD60	RNU60|U60	small nucleolar RNA, C/D box 60	snoRNA
peak5117	chr8	48649108	48649737	+	1	NA	TTS (NM_001352956)	TTS (NM_001352956)	1304	NM_005195	1052	Hs.440829	NM_005195	ENSG00000221869	CEBPD	C/EBP-delta|CELF|CRP3|NF-IL6-beta	CCAAT enhancer binding protein delta	protein-coding
peak3024	chr2	53995005	53995320	+	1	NA	intron (NM_001008708, intron 1 of 2)	CpG	242	NM_001008708	494143	Hs.585944	NM_001008708	ENSG00000143942	CHAC2	GCG1	ChaC cation transport regulator homolog 2	protein-coding
peak3738	chr3	9811037	9811699	+	1	NA	intron (NM_003656, intron 1 of 11)	intron (NM_003656, intron 1 of 11)	300	NM_003656	8536	Hs.434875	NM_003656	ENSG00000134072	CAMK1	CAMKI	calcium/calmodulin dependent protein kinase I	protein-coding
peak4675	chr6	138725380	138725807	+	1	NA	5' UTR (NM_001326381, exon 1 of 4)	5' UTR (NM_001326381, exon 1 of 4)	257	NM_001326381	23593	Hs.486589	NM_014320	ENSG00000051620	HEBP2	C6ORF34B|C6orf34|PP23|SOUL	heme binding protein 2	protein-coding
peak2796	chr19	42387504	42387648	+	1	NA	promoter-TSS (NM_199002)	promoter-TSS (NM_199002)	309	NM_004706	9138	Hs.631550	NM_004706	ENSG00000076928	ARHGEF1	GEF1|LBCL2|LSC|P115-RHOGEF|SUB1.5	Rho guanine nucleotide exchange factor 1	protein-coding
peak4726	chr6	169684005	169684483	+	1	NA	Intergenic	(CA)n|Simple_repeat|Simple_repeat	-30035	NM_003247	7058	Hs.371147	NM_003247	ENSG00000186340	THBS2	TSP2	thrombospondin 2	protein-coding
peak1317	chr12	123995411	123996233	+	1	NA	intron (NM_178314, intron 2 of 6)	(TG)n|Simple_repeat|Simple_repeat	8951	NM_001319244	353116	Hs.530315	NM_178314	ENSG00000188026	RILPL1	GOSPEL|RLP1	Rab interacting lysosomal protein like 1	protein-coding
peak4505	chr6	29691376	29691652	+	1	NA	exon (NM_001098478, exon 2 of 6).2	exon (NM_001098478, exon 2 of 6).2	397	NM_018950	3134	Hs.519972	NM_018950	ENSG00000204642	HLA-F	CDA12|HLA-5.4|HLA-CDA12|HLAF	major histocompatibility complex, class I, F	protein-coding
peak1117	chr12	31691883	31691967	+	1	NA	intron (NM_001308339, intron 1 of 22)	L1MA3|LINE|L1	-50932	NR_046909	100874249	Hs.627628	NR_046909	ENSG00000255867	DENND5B-AS1	-	DENND5B antisense RNA 1	ncRNA
peak3261	chr2	232328380	232329499	+	1	NA	intron (NM_005381, intron 1 of 13)	CpG	266	NM_005381	4691	Hs.79110	NM_005381	ENSG00000115053	NCL	C23|Nsr1	nucleolin	protein-coding
peak4815	chr7	44121572	44121910	+	1	NA	intron (NM_001284330, intron 1 of 8)	MIRc|SINE|MIR	398	NM_013284	27434	Hs.596982	NM_013284	ENSG00000122678	POLM	Pol Mu|Tdt-N	DNA polymerase mu	protein-coding
peak2476	chr18	48722967	48723794	+	1	NA	exon (NM_016626, exon 1 of 2)	exon (NM_016626, exon 1 of 2)	671	NM_016626	51320	Hs.465144	NM_016626	ENSG00000176624	MEX3C	BM-013|MEX-3C|RKHD2|RNF194	mex-3 RNA binding family member C	protein-coding
peak1309	chr12	123379906	123380747	+	1	NA	intron (NM_024667, intron 1 of 3)	intron (NM_024667, intron 1 of 3)	386	NM_024667	79720	Hs.507162	NM_024667	ENSG00000139722	VPS37B	-	VPS37B, ESCRT-I subunit	protein-coding
peak1932	chr16	30773554	30773916	+	1	NA	promoter-TSS (NM_001195620)	promoter-TSS (NM_001195620)	125	NM_001286572	9810	Hs.65238	NM_014771	ENSG00000103549	RNF40	BRE1B|RBP95|STARING	ring finger protein 40	protein-coding
peak810	chr11	2076964	2078214	+	1	NA	Intergenic	Intergenic	-54893	NR_131224	283120	Hs.533566	NR_002196	ENSG00000130600	H19	ASM|ASM1|BWS|D11S813E|LINC00008|NCRNA00008|WT2	H19, imprinted maternally expressed transcript (non-protein coding)	ncRNA
peak4422	chr5	173043259	173043630	+	1	NA	5' UTR (NM_001159651, exon 1 of 3)	5' UTR (NM_001159651, exon 1 of 3)	222	NM_138369	91272	Hs.425091	NM_138369	ENSG00000145919	BOD1	FAM44B	biorientation of chromosomes in cell division 1	protein-coding
peak4135	chr4	83294255	83294870	+	1	NA	intron (NM_031370, intron 1 of 8)	intron (NM_031370, intron 1 of 8)	587	NM_001003810	3184	Hs.480073	NM_002138	ENSG00000138668	HNRNPD	AUF1|AUF1A|HNRPD|P37|hnRNPD0	heterogeneous nuclear ribonucleoprotein D	protein-coding
peak765	chr10	130814484	130815001	+	1	NA	Intergenic	(TG)n|Simple_repeat|Simple_repeat	103645	NR_148990	728327	Hs.454452	NR_148990	ENSG00000224190	LOC728327	-	uncharacterized LOC728327	ncRNA
peak3675	chr22	40742118	40742495	+	1	NA	promoter-TSS (NM_001317923)	promoter-TSS (NM_001317923)	-198	NR_134256	158	Hs.75527	NM_000026	ENSG00000239900	ADSL	AMPS|ASASE|ASL	adenylosuccinate lyase	protein-coding
peak2064	chr16	83841872	83842061	+	1	NA	intron (NM_001537, intron 1 of 3)	CpG	458	NM_001537	3281	Hs.250899	NM_001537	ENSG00000230989	HSBP1	NPC-A-13	heat shock factor binding protein 1	protein-coding
peak3642	chr22	32145632	32145979	+	1	NA	intron (NM_173566, intron 1 of 8)	CpG	315	NM_173566	253143	Hs.438906	NM_173566	ENSG00000183530	PRR14L	C22orf30	proline rich 14 like	protein-coding
peak4490	chr6	16760089	16762065	+	1	NA	promoter-TSS (NR_136240)	promoter-TSS (NR_136240)	-292	NR_136240	101928433	Hs.408455	NR_136240		LOC101928433	-	uncharacterized LOC101928433	ncRNA
peak3108	chr2	99061371	99061915	+	1	NA	promoter-TSS (NM_001351429)	promoter-TSS (NM_001351429)	322	NM_001566	3631	Hs.469386	NM_001566	ENSG00000040933	INPP4A	INPP4|TVAS1	inositol polyphosphate-4-phosphatase type I A	protein-coding
peak5073	chr8	22462552	22462593	+	1	NA	promoter-TSS (NM_021174)	promoter-TSS (NM_021174)	33	NM_021174	57805	Hs.744848	NM_021174	ENSG00000158941	CCAR2	DBC-1|DBC1|KIAA1967|NET35|p30 DBC|p30DBC	cell cycle and apoptosis regulator 2	protein-coding
peak4451	chr5	180242026	180242518	+	1	NA	Intergenic	MSTC|LTR|ERVL-MaLR	-5135	NM_001114617	4245	Hs.519818	NM_002406	ENSG00000131446	MGAT1	GLCNAC-TI|GLCT1|GLYT1|GNT-1|GNT-I|GnTI|MGAT	mannosyl (alpha-1,3-)-glycoprotein beta-1,2-N-acetylglucosaminyltransferase	protein-coding
peak1804	chr16	577584	577686	+	1	NA	promoter-TSS (NM_005632)	promoter-TSS (NM_005632)	-221	NM_005632	6650	Hs.632219	NM_005632	ENSG00000103326	CAPN15	SOLH	calpain 15	protein-coding
peak2000	chr16	50187489	50188564	+	1	NA	exon (NM_001040285, exon 2 of 13)	exon (NM_001040285, exon 2 of 13)	1197	NM_001040285	64282	Hs.514342	NM_022447	ENSG00000121274	TENT4B	PAPD5|TRF4-2|TUT3	terminal nucleotidyltransferase 4B	protein-coding
peak1557	chr14	69736218	69736417	+	1	NA	intron (NM_001168368, intron 1 of 14)	(TG)n|Simple_repeat|Simple_repeat	9636	NM_001168368	57452	Hs.21035	NM_020692	ENSG00000100626	GALNT16	GALNACT16|GALNTL1|GalNAc-T16	polypeptide N-acetylgalactosaminyltransferase 16	protein-coding
peak4020	chr4	1283770	1284285	+	1	NA	intron (NM_001017405, intron 1 of 8)	CpG	388	NM_001017405	10296	Hs.139896	NM_005882	ENSG00000090316	MAEA	EMLP|EMP|GID9|HLC-10|PIG5	macrophage erythroblast attacher	protein-coding
peak4920	chr7	99724064	99724746	+	1	NA	promoter-TSS (NM_203397)	promoter-TSS (NM_203397)	88	NM_203397	255374	Hs.632319	NM_203397	ENSG00000214309	MBLAC1	-	metallo-beta-lactamase domain containing 1	protein-coding
peak3109	chr2	99224441	99225595	+	1	NA	promoter-TSS (NM_001330354)	promoter-TSS (NM_001330354)	7	NM_014044	25972	Hs.13370	NM_014044	ENSG00000115446	UNC50	GMH1|HSD23|PDLs22|UNCL|URP	unc-50 inner nuclear membrane RNA binding protein	protein-coding
peak2256	chr17	40440548	40441018	+	1	NA	intron (NM_001288719, intron 1 of 17)	CpG	709	NM_001288720	6776	Hs.437058	NM_003152	ENSG00000126561	STAT5A	MGF|STAT5	signal transducer and activator of transcription 5A	protein-coding
peak3468	chr20	60640663	60641606	+	1	NA	promoter-TSS (NM_003185)	promoter-TSS (NM_003185)	-268	NM_003185	6874	Hs.18857	NM_003185	ENSG00000130699	TAF4	TAF2C|TAF2C1|TAF4A|TAFII130|TAFII135	TATA-box binding protein associated factor 4	protein-coding
peak4921	chr7	99746652	99746860	+	1	NA	intron (NR_134528, intron 1 of 3)	intron (NR_134528, intron 1 of 3)	155	NR_134529	389541	Hs.406520	NM_001008395	ENSG00000188186	LAMTOR4	C7orf59	late endosomal/lysosomal adaptor, MAPK and MTOR activator 4	protein-coding
peak1001	chr11	76903809	76904374	+	1	NA	intron (NM_000260, intron 31 of 48)	(TGG)n|Simple_repeat|Simple_repeat	64775	NM_001127180	4647	Hs.370421	NM_000260	ENSG00000137474	MYO7A	DFNA11|DFNB2|MYOVIIA|MYU7A|NSRD2|USH1B	myosin VIIA	protein-coding
peak5004	chr7	149700487	149700816	+	1	NA	intron (NM_001351028, intron 6 of 9)	(GTGTG)n|Simple_repeat|Simple_repeat	-37793	NR_148939	100134040	Hs.552781	NR_148939		LOC100134040	-	uncharacterized LOC100134040	ncRNA
peak3889	chr3	121468084	121468487	+	1	NA	intron (NM_001256488, intron 1 of 20)	CpG	329	NM_001256487	2804	Hs.213389	NM_004487	ENSG00000173230	GOLGB1	GCP|GCP372|GOLIM1	golgin B1	protein-coding
peak2604	chr19	7895215	7895500	+	1	NA	intron (NM_145245, intron 1 of 18)	intron (NM_145245, intron 1 of 18)	196	NM_145245	115704	Hs.26870	NM_145245	ENSG00000142459	EVI5L	-	ecotropic viral integration site 5 like	protein-coding
peak736	chr10	115439567	115440026	+	1	NA	intron (NM_001227, intron 1 of 6)	CpG	368	NM_001267057	840	Hs.9216	NM_001227	ENSG00000165806	CASP7	CASP-7|CMH-1|ICE-LAP3|LICE2|MCH3	caspase 7	protein-coding
peak381	chr1	171710773	171711200	+	1	NA	intron (NM_003762, intron 1 of 7)	CpG	393	NM_001185127	8674	Hs.6651	NM_003762	ENSG00000117533	VAMP4	VAMP-4|VAMP24	vesicle associated membrane protein 4	protein-coding
peak384	chr1	173684159	173684431	+	1	NA	intron (NM_014458, intron 1 of 11)	CpG	215	NM_014458	27252	Hs.495035	NM_014458	ENSG00000076321	KLHL20	KHLHX|KLEIP|KLHLX	kelch like family member 20	protein-coding
peak844	chr11	13690190	13690952	+	1	NA	intron (NM_032228, intron 1 of 11)	CpG	365	NM_032228	84188	Hs.501991	NM_032228	ENSG00000197601	FAR1	MLSTD2|PFCRD|SDR10E1	fatty acyl-CoA reductase 1	protein-coding
peak3524	chr21	34143732	34143916	+	1	NA	promoter-TSS (NR_024622)	promoter-TSS (NR_024622)	345	NM_016631	94104	Hs.644004	NM_013329	ENSG00000159086	PAXBP1	BM020|C21orf66|FSAP105|GCFC|GCFC1	PAX3 and PAX7 binding protein 1	protein-coding
peak835	chr11	10477801	10478791	+	1	NA	intron (NM_001025390, intron 1 of 14)	intron (NM_001025390, intron 1 of 14)	815	NM_001025390	272	Hs.501890	NM_000480	ENSG00000133805	AMPD3	-	adenosine monophosphate deaminase 3	protein-coding
peak1109	chr12	27863899	27864263	+	1	NA	intron (NM_001190864, intron 1 of 6)	CpG	375	NM_001190864	60488	Hs.714076	NM_021821	ENSG00000061794	MRPS35	HDCMD11P|MDS023|MRP-S28|MRPS28	mitochondrial ribosomal protein S35	protein-coding
peak738	chr10	115933619	115934153	+	1	NA	promoter-TSS (NR_135815)	promoter-TSS (NR_135815)	52	NR_031747	100302224		NR_031747	ENSG00000284442	MIR2110	hsa-mir-2110|mir-2110	microRNA 2110	ncRNA
peak306	chr1	145575198	145576533	+	1	NA	promoter-TSS (NM_006099)	promoter-TSS (NM_006099)	-123	NM_006099	10401	Hs.435761	NM_006099	ENSG00000131788	PIAS3	ZMIZ5	protein inhibitor of activated STAT 3	protein-coding
peak1733	chr15	71491866	71492165	+	1	NA	intron (NM_024817, intron 2 of 16)	(TG)n|Simple_repeat|Simple_repeat	-10617	NR_120348	101929196	Hs.680472	NR_120348		THSD4-AS1	-	THSD4 antisense RNA 1	ncRNA
peak1486	chr14	20811829	20811976	+	1	NA	promoter-TSS (NR_002312)	promoter-TSS (NR_002312)	129	NM_001042618	10038	Hs.409412	NM_005484	ENSG00000129484	PARP2	ADPRT2|ADPRTL2|ADPRTL3|ARTD2|PARP-2|pADPRT-2	poly(ADP-ribose) polymerase 2	protein-coding
peak3458	chr20	57916418	57916646	+	1	NA	Intergenic	(TG)n|Simple_repeat|Simple_repeat	41050	NM_001302456	1908	Hs.1408	NM_000114	ENSG00000124205	EDN3	ET-3|ET3|HSCR4|PPET3|WS4B	endothelin 3	protein-coding
peak1505	chr14	24899207	24899864	+	1	NA	promoter-TSS (NM_001039771)	promoter-TSS (NM_001039771)	394	NM_001290257	23351	Hs.713590	NM_015299	ENSG00000100441	KHNYN	KIAA0323	KH and NYN domain containing	protein-coding
peak1270	chr12	112819212	112819955	+	1	NA	intron (NM_001109662, intron 1 of 75)	CpG	313	NM_001109662	283450	Hs.530943	NM_173813	ENSG00000173064	HECTD4	C12ord51|C12orf51|HEEL|POTAGE	HECT domain E3 ubiquitin protein ligase 4	protein-coding
peak3985	chr3	185825298	185826852	+	1	NA	intron (NM_004454, intron 1 of 12)	CpG	826	NM_004454	2119	Hs.43697	NM_004454	ENSG00000244405	ETV5	ERM	ETS variant 5	protein-coding
peak1740	chr15	74832621	74833879	+	1	NA	promoter-TSS (NM_006465)	promoter-TSS (NM_006465)	-268	NM_001307939	10620	Hs.647642	NM_006465	ENSG00000179361	ARID3B	BDP|DRIL2	AT-rich interaction domain 3B	protein-coding
peak5369	chr9	95858880	95859153	+	1	NA	intron (NM_001318010, intron 1 of 3)	CpG	611	NR_134466	84270	Hs.434213	NM_032310	ENSG00000165233	CARD19	BinCARD|C9orf89	caspase recruitment domain family member 19	protein-coding
peak2652	chr19	13100046	13100453	+	1	NA	Intergenic	(TG)n|Simple_repeat|Simple_repeat	-6335	NM_002501	4784	Hs.257970	NM_002501	ENSG00000008441	NFIX	CTF|MRSHSS|NF-I/X|NF1-X|NF1A|SOTOS2	nuclear factor I X	protein-coding
peak5082	chr8	26435731	26436803	+	1	NA	intron (NM_001244604, intron 1 of 13)	CpG	346	NM_001244604	1808	Hs.593187	NM_001386	ENSG00000092964	DPYSL2	CRMP-2|CRMP2|DHPRP2|DRP-2|DRP2|N2A3|ULIP-2|ULIP2	dihydropyrimidinase like 2	protein-coding
peak3369	chr20	25048099	25048398	+	1	NA	Intergenic	(CA)n|Simple_repeat|Simple_repeat	-9430	NM_001252675	84532	Hs.529353	NM_032501	ENSG00000154930	ACSS1	ACAS2L|ACECS1|AceCS2L	acyl-CoA synthetase short chain family member 1	protein-coding
peak3674	chr22	39959444	39960444	+	1	NA	Intergenic	(TG)n|Simple_repeat|Simple_repeat	-6814	NM_021096	8911	Hs.125116	NM_021096	ENSG00000100346	CACNA1I	Cav3.3|ca(v)3.3	calcium voltage-gated channel subunit alpha1 I	protein-coding
peak214	chr1	52831345	52831468	+	1	NA	intron (NM_032449, intron 1 of 23)	intron (NM_032449, intron 1 of 23)	471	NM_001330585	200014	Hs.591451	NM_032449	ENSG00000154222	CC2D1B	-	coiled-coil and C2 domain containing 1B	protein-coding
peak4904	chr7	97881256	97881967	+	1	NA	promoter-TSS (NM_015395)	promoter-TSS (NM_015395)	-48	NM_015395	25851	Hs.592281	NM_015395	ENSG00000205356	TECPR1	-	tectonin beta-propeller repeat containing 1	protein-coding
peak1986	chr16	46460492	46460613	+	1	NA	Intergenic	CT-rich|Low_complexity|Low_complexity	142457	NR_026556	124149	Hs.97414	NM_001004299		ANKRD26P1	-	ankyrin repeat domain 26 pseudogene 1	pseudo
peak2835	chr19	47290685	47291381	+	1	NA	promoter-TSS (NM_001145144)	promoter-TSS (NM_001145144)	-488	NM_001145144	6510	Hs.631582	NM_005628	ENSG00000105281	SLC1A5	AAAT|ASCT2|ATBO|M7V1|M7VS1|R16|RDRC	solute carrier family 1 member 5	protein-coding
peak1161	chr12	53693688	53693938	+	1	NA	TTS (NM_002624)	TTS (NM_002624)	343	NM_021640	60314	Hs.655988	NM_021640	ENSG00000139637	C12orf10	Gamm1|MST024|MSTP024|MYG|MYG1	chromosome 12 open reading frame 10	protein-coding
peak809	chr11	1968830	1969422	+	1	NA	intron (NM_021134, intron 1 of 4)	intron (NM_021134, intron 1 of 4)	624	NM_021134	6150	Hs.3254	NM_021134	ENSG00000214026	MRPL23	L23MRP|RPL23|RPL23L	mitochondrial ribosomal protein L23	protein-coding
peak715	chr10	103879738	103880270	+	1	NA	5' UTR (NM_001321612, exon 1 of 11)	5' UTR (NM_001321612, exon 1 of 11)	226	NM_001113407	8861	Hs.454418	NM_003893	ENSG00000198728	LDB1	CLIM-2|CLIM2|LDB-1|NLI	LIM domain binding 1	protein-coding
peak3433	chr20	46130749	46131074	+	1	NA	intron (NM_001174088, intron 1 of 22)	CpG	310	NM_181659	8202	Hs.592142	NM_006534	ENSG00000124151	NCOA3	ACTR|AIB-1|AIB1|CAGH16|CTG26|KAT13B|RAC3|SRC-3|SRC3|TNRC14|TNRC16|TRAM-1|bHLHe42|pCIP	nuclear receptor coactivator 3	protein-coding
peak2041	chr16	71842115	71842433	+	1	NA	intron (NM_001030007, intron 1 of 23)	CpG	702	NM_001128	164	Hs.461253	NM_001128	ENSG00000166747	AP1G1	ADTG|CLAPG1	adaptor related protein complex 1 subunit gamma 1	protein-coding
peak5395	chr9	111696479	111696779	+	1	NA	promoter-TSS (NM_001330749)	promoter-TSS (NM_001330749)	-17	NM_001330749	8518	Hs.494738	NM_003640	ENSG00000070061	ELP1	DYS|FD|IKAP|IKBKAP|IKI3|TOT1	elongator complex protein 1	protein-coding
peak592	chr10	42790594	42791005	+	1	NA	Intergenic	(CATTC)n|Satellite|Satellite	72694	NR_024380	441666	Hs.255729	NR_024380	ENSG00000215146	LOC441666	-	zinc finger protein 91 pseudogene	pseudo
peak1619	chr14	102829443	102829896	+	1	NA	promoter-TSS (NM_032630)	promoter-TSS (NM_032630)	-416	NM_001320046	51550	Hs.129634	NM_032630	ENSG00000100865	CINP	-	cyclin dependent kinase 2 interacting protein	protein-coding
peak5366	chr9	95639876	95640093	+	1	NA	intron (NM_031486, intron 1 of 4)	intron (NM_031486, intron 1 of 4)	266	NM_001354536	83744	Hs.668378	NM_031486	ENSG00000127081	ZNF484	BA526D8.4	zinc finger protein 484	protein-coding
peak4540	chr6	34216381	34216652	+	1	NA	non-coding (NR_155742, exon 1 of 4)	non-coding (NR_155742, exon 1 of 4)	369	NM_001287398	221491	Hs.381300	NM_178508	ENSG00000186577	SMIM29	C6orf1|LBH	small integral membrane protein 29	protein-coding
peak1529	chr14	52456409	52456747	+	1	NA	intron (NM_016039, intron 1 of 7)	CpG	350	NM_016039	51637	Hs.534457	NM_016039	ENSG00000087302	RTRAF	C14orf166|CGI-99|CGI99|CLE|CLE7|LCRP369|RLLM1|hCLE|hCLE1	RNA transcription, translation and transport factor	protein-coding
peak5468	chr9	135229785	135230338	+	1	NA	5' UTR (NM_001351527, exon 1 of 26)	5' UTR (NM_001351527, exon 1 of 26)	182	NM_001351527	23064	Hs.460317	NM_015046	ENSG00000107290	SETX	ALS4|AOA2|SCAR1|Sen1|bA479K20.2	senataxin	protein-coding
peak279	chr1	112939101	112939101	+	1	NA	intron (NM_018704, intron 1 of 5)	CpG	301	NM_018704	55917	Hs.744100	NM_018704	ENSG00000143079	CTTNBP2NL	-	CTTNBP2 N-terminal like	protein-coding
peak1722	chr15	67835155	67835305	+	1	NA	5' UTR (NM_002757, exon 1 of 21)	5' UTR (NM_002757, exon 1 of 21)	209	NM_002757	5607	Hs.114198	NM_002757	ENSG00000137764	MAP2K5	HsT17454|MAPKK5|MEK5|PRKMK5	mitogen-activated protein kinase kinase 5	protein-coding
peak5272	chr9	6681851	6681980	+	1	NA	Intergenic	AluSz6|SINE|Alu	-36223	NM_000170	2731	Hs.584238	NM_000170	ENSG00000178445	GLDC	GCE|GCSP|HYGN1	glycine decarboxylase	protein-coding
peak2114	chr17	1587458	1587493	+	1	NA	intron (NM_006445, intron 2 of 42)	AluSx|SINE|Alu	701	NM_006445	10594	Hs.181368	NM_006445	ENSG00000174231	PRPF8	HPRP8|PRP8|PRPC8|RP13|SNRNP220	pre-mRNA processing factor 8	protein-coding
peak5229	chr8	143889876	143890444	+	1	NA	Intergenic	(TG)n|Simple_repeat|Simple_repeat	-22152	NM_003695	8581	Hs.415762	NM_003695	ENSG00000167656	LY6D	E48|Ly-6D	lymphocyte antigen 6 family member D	protein-coding
peak2918	chr19	59056069	59056838	+	1	NA	exon (NM_005762, exon 1 of 17)	exon (NM_005762, exon 1 of 17)	617	NM_005762	10155	Hs.467408	NM_005762	ENSG00000130726	TRIM28	KAP1|PPP1R157|RNF96|TF1B|TIF1B	tripartite motif containing 28	protein-coding
peak3771	chr3	25825217	25825348	+	1	NA	promoter-TSS (NM_001145293)	promoter-TSS (NM_001145293)	-293	NM_018297	55768	Hs.368960	NM_018297	ENSG00000151092	NGLY1	CDDG|CDG1V|PNG1|PNGase	N-glycanase 1	protein-coding
peak5469	chr9	135545808	135546390	+	1	NA	promoter-TSS (NM_022779)	promoter-TSS (NM_022779)	-311	NM_001322340	64794	Hs.660767	NM_022779	ENSG00000125485	DDX31	PPP1R25	DEAD-box helicase 31	protein-coding
peak1953	chr16	33886295	33888337	+	1	NA	Intergenic	HSATII|Satellite|Satellite	315472	NR_130771	104644205	Hs.742548	NR_130771		ENPP7P13	DUNQU1	ectonucleotide pyrophosphatase/phosphodiesterase 7 pseudogene 13	pseudo
peak4007	chr3	197024629	197024983	+	1	NA	promoter-TSS (NR_038289)	promoter-TSS (NR_038289)	-312	NR_038289	100507086	Hs.636103	NR_038289	ENSG00000227375	DLG1-AS1	-	DLG1 antisense RNA 1	ncRNA
peak1296	chr12	121432978	121433268	+	1	NA	intron (NM_000545, intron 4 of 9)	(CACTC)n|Simple_repeat|Simple_repeat	16752	NM_001306179	6927	Hs.654455	NM_000545	ENSG00000135100	HNF1A	HNF-1A|HNF1|HNF4A|IDDM20|LFB1|MODY3|TCF-1|TCF1	HNF1 homeobox A	protein-coding
peak4226	chr5	1562142	1562657	+	1	NA	Intergenic	Intergenic	32247	NR_003263	728609	Hs.379186	NR_003263		SDHAP3	SDHACL|SDHAL	succinate dehydrogenase complex flavoprotein subunit A pseudogene 3	pseudo
peak3040	chr2	64977423	64977702	+	1	NA	Intergenic	Intergenic	-96516	NM_014755	9792	Hs.591569	NM_014755	ENSG00000179833	SERTAD2	Sei-2|TRIP-Br2|TRIPBR2	SERTA domain containing 2	protein-coding
peak5490	chr9	139464313	139464459	+	1	NA	Intergenic	(TG)n|Simple_repeat|Simple_repeat	22092	NR_121577	101928483	Hs.170035	NR_121577		NALT1	LINC01573|MIR4674HG|NALT|TCONS_l2_00029132	NOTCH1 associated lncRNA in T cell acute lymphoblastic leukemia 1	ncRNA
peak578	chr10	39131723	39141420	+	1	NA	Intergenic	(GAATG)n|Satellite|Satellite	146844	NR_045000	399746	Hs.742607	NR_045000		ACTR3BP5	FKSG74	ACTR3B pseudogene 5	pseudo
peak5112	chr8	43785812	43786162	+	1	NA	Intergenic	ALR/Alpha|Satellite|centr	638402	NM_001002920	340441	Hs.531579	NM_001002920	ENSG00000188877	POTEA	A26A1|CT104.3|POTE-8|POTE8	POTE ankyrin domain family member A	protein-coding
peak774	chr10	133310472	133310967	+	1	NA	Intergenic	(TG)n|Simple_repeat|Simple_repeat	-200735	NM_174937	256536	Hs.126575	NM_174937	ENSG00000176769	TCERG1L	-	transcription elongation regulator 1 like	protein-coding
peak1380	chr13	24131456	24132982	+	1	NA	Intergenic	(TG)n|Simple_repeat|Simple_repeat	-12290	NM_001204459	55504	Hs.149168	NM_018647	ENSG00000127863	TNFRSF19	TAJ|TAJ-alpha|TRADE|TROY	TNF receptor superfamily member 19	protein-coding
peak2947	chr2	9770429	9770539	+	1	NA	exon (NM_006826, exon 2 of 6)	exon (NM_006826, exon 2 of 6)	700	NM_006826	10971	Hs.74405	NM_006826	ENSG00000134308	YWHAQ	14-3-3|1C5|HS1	tyrosine 3-monooxygenase/tryptophan 5-monooxygenase activation protein theta	protein-coding
peak5171	chr8	99057885	99058103	+	1	NA	promoter-TSS (NM_000989)	promoter-TSS (NM_000989)	-176	NM_000989	6156	Hs.400295	NM_000989	ENSG00000156482	RPL30	L30	ribosomal protein L30	protein-coding
peak3367	chr20	24973090	24973264	+	1	NA	intron (NM_020531, intron 1 of 8)	CpG	248	NM_020531	57136	Hs.472330	NM_020531	ENSG00000101474	APMAP	BSCv|C20orf3	adipocyte plasma membrane associated protein	protein-coding
peak3818	chr3	50606928	50606948	+	1	NA	5' UTR (NM_016173, exon 1 of 11)	5' UTR (NM_016173, exon 1 of 11)	355	NM_001317851	51409	Hs.517987	NM_016173	ENSG00000114735	HEMK1	HEMK|MTQ1	HemK methyltransferase family member 1	protein-coding
peak215	chr1	53018878	53019175	+	1	NA	promoter-TSS (NM_015269)	promoter-TSS (NM_015269)	-264	NM_001009881	23318	Hs.655407	NM_015269	ENSG00000134744	TUT4	PAPD3|TENT3A|ZCCHC11	terminal uridylyl transferase 4	protein-coding
peak5505	chr9	140610500	140610974	+	1	NA	intron (NM_001145527, intron 2 of 15)	(TGG)n|Simple_repeat|Simple_repeat	72121	NR_147508	651337	Hs.603195	NR_147508	ENSG00000255585	LOC651337	-	uncharacterized LOC651337	ncRNA
peak5064	chr8	20340120	20340268	+	1	NA	Intergenic	(TG)n|Simple_repeat|Simple_repeat	132243	NR_145737	109616983		NR_145737		SNORD3F	-	small nucleolar RNA, C/D box 3F	snoRNA
peak4964	chr7	130080611	130080773	+	1	NA	intron (NM_018718, intron 1 of 10)	CpG	359	NM_018718	95681	Hs.368315	NM_018718	ENSG00000106477	CEP41	JBTS15|TSGA14	centrosomal protein 41	protein-coding
peak3342	chr20	4981354	4981639	+	1	NA	intron (NM_203327, intron 1 of 16)	intron (NM_203327, intron 1 of 16)	649	NM_005116	9962	Hs.516866	NM_005116	ENSG00000089057	SLC23A2	NBTL1|SLC23A1|SVCT2|YSPL2	solute carrier family 23 member 2	protein-coding
peak5088	chr8	29939738	29940661	+	1	NA	intron (NM_016127, intron 1 of 5)	CpG	525	NM_016127	51669	Hs.521487	NM_016127	ENSG00000133872	SARAF	FOAP-7|HSPC035|TMEM66|XTP3	store-operated calcium entry associated regulatory factor	protein-coding
peak680	chr10	94152897	94153178	+	1	NA	Intergenic	(CA)n|Simple_repeat|Simple_repeat	-25381	NR_038243	100507674	Hs.568772	NR_038243		MARK2P9	-	microtubule affinity regulating kinase 2 pseudogene 9	pseudo
peak1293	chr12	121148348	121148760	+	1	NA	intron (NM_001080533, intron 1 of 4)	CpG	316	NM_001080533	84747	Hs.127610	NM_032661	ENSG00000175970	UNC119B	POC7B	unc-119 lipid binding chaperone B	protein-coding
peak557	chr10	27444205	27445132	+	1	NA	intron (NM_001172303, intron 1 of 11)	intron (NM_001172303, intron 1 of 11)	915	NR_135469	84930	Hs.276905	NM_032844	ENSG00000120539	MASTL	GREATWALL|GW|GWL|MAST-L|THC2	microtubule associated serine/threonine kinase like	protein-coding
peak3138	chr2	125275178	125275496	+	1	NA	intron (NM_130773, intron 8 of 23)	(TGG)n|Simple_repeat|Simple_repeat	492473	NM_130773	129684	Hs.660653	NM_130773	ENSG00000155052	CNTNAP5	caspr5	contactin associated protein like 5	protein-coding
peak5067	chr8	21769620	21770137	+	1	NA	exon (NM_003974, exon 2 of 5)	exon (NM_003974, exon 2 of 5)	1341	NM_201349	9046	Hs.71215	NM_003974	ENSG00000147443	DOK2	p56DOK|p56dok-2	docking protein 2	protein-coding
peak3784	chr3	42623355	42623505	+	1	NA	promoter-TSS (NM_016305)	promoter-TSS (NM_016305)	90	NM_032970	9117	Hs.445892	NM_004206	ENSG00000093183	SEC22C	SEC22L3	SEC22 homolog C, vesicle trafficking protein	protein-coding
peak4315	chr5	77589944	77590201	+	1	NA	intron (NM_003664, intron 1 of 26)	intron (NM_003664, intron 1 of 26)	507	NM_003664	8546	Hs.532091	NM_003664	ENSG00000132842	AP3B1	ADTB3|ADTB3A|HPS|HPS2|PE	adaptor related protein complex 3 subunit beta 1	protein-coding
peak1844	chr16	3661842	3662269	+	1	NA	promoter-TSS (NM_032444)	promoter-TSS (NM_032444)	-448	NM_032444	84464	Hs.143681	NM_032444	ENSG00000188827	SLX4	BTBD12|FANCP|MUS312	SLX4 structure-specific endonuclease subunit	protein-coding
peak784	chr10	134635859	134636527	+	1	NA	intron (NM_001200049, intron 50 of 57)	(TG)n|Simple_repeat|Simple_repeat	-36656	NM_177400	84504	Hs.134013	NM_177400	ENSG00000148826	NKX6-2	GTX|NKX6.2|NKX6B|SPAX8	NK6 homeobox 2	protein-coding
peak622	chr10	70166309	70166853	+	1	NA	exon (NM_017987, exon 1 of 18)	exon (NM_017987, exon 1 of 18)	365	NR_103475	55680	Hs.653144	NM_017987	ENSG00000204130	RUFY2	RABIP4R|ZFYVE13	RUN and FYVE domain containing 2	protein-coding
peak1439	chr13	80913182	80913239	+	1	NA	5' UTR (NM_001318538, exon 1 of 2)	5' UTR (NM_001318538, exon 1 of 2)	584	NM_001318537	10253	Hs.18676	NM_005842	ENSG00000136158	SPRY2	IGAN3|hSPRY2	sprouty RTK signaling antagonist 2	protein-coding
peak4420	chr5	172261351	172261795	+	1	NA	intron (NM_001031711, intron 1 of 9)	CpG	350	NM_001031711	57222	Hs.509163	NM_020462	ENSG00000113719	ERGIC1	ERGIC-32|ERGIC32|NET24	endoplasmic reticulum-golgi intermediate compartment 1	protein-coding
peak708	chr10	102759029	102759754	+	1	NA	promoter-TSS (NM_001318100)	promoter-TSS (NM_001318100)	-180	NM_001318100	84445	Hs.523221	NM_032429	ENSG00000107816	LZTS2	LAPSER1	leucine zipper tumor suppressor 2	protein-coding
peak5196	chr8	125487179	125487727	+	1	NA	promoter-TSS (NR_108047)	promoter-TSS (NR_108047)	445	NM_007218	11236	Hs.744151	NM_007218	ENSG00000170881	RNF139	HRCA1|RCA1|TRC8	ring finger protein 139	protein-coding
peak4256	chr5	17217773	17218493	+	1	NA	promoter-TSS (NR_027253)	promoter-TSS (NR_027253)	463	NM_006317	10409	Hs.201641	NM_006317	ENSG00000176788	BASP1	CAP-23|CAP23|NAP-22|NAP22	brain abundant membrane attached signal protein 1	protein-coding
peak5355	chr9	92755745	92755969	+	1	NA	Intergenic	(TG)n|Simple_repeat|Simple_repeat	24159	NR_109791	101927847	Hs.584312	NR_109791		LOC101927847	-	uncharacterized LOC101927847	ncRNA
peak4117	chr4	68410999	68411090	+	1	NA	intron (NM_001812, intron 1 of 18)	CpG	212	NM_001812	1060	Hs.479867	NM_001812	ENSG00000145241	CENPC	CENP-C|CENPC1|MIF2|hcp-4	centromere protein C	protein-coding
peak3763	chr3	17783707	17783889	+	1	NA	promoter-TSS (NR_135536)	promoter-TSS (NR_135536)	433	NM_001349087	9779	Hs.475629	NM_014744	ENSG00000131374	TBC1D5	-	TBC1 domain family member 5	protein-coding
peak1355	chr12	132628210	132629431	+	1	NA	promoter-TSS (NM_024078)	promoter-TSS (NM_024078)	60	NM_175066	317781	Hs.445168	NM_175066	ENSG00000185163	DDX51	-	DEAD-box helicase 51	protein-coding
peak3345	chr20	5107741	5108240	+	1	NA	promoter-TSS (NM_002592)	promoter-TSS (NM_002592)	583	NM_003818	8760	Hs.126857	NM_003818	ENSG00000101290	CDS2	-	CDP-diacylglycerol synthase 2	protein-coding
peak3185	chr2	170684254	170685050	+	1	NA	intron (NM_172070, intron 1 of 38)	intron (NM_172070, intron 1 of 38)	634	NM_172070	130507	Hs.379548	NM_172070	ENSG00000144357	UBR3	ZNF650	ubiquitin protein ligase E3 component n-recognin 3 (putative)	protein-coding
peak591	chr10	42661312	42667590	+	1	NA	Intergenic	HSATII|Satellite|Satellite	199042	NR_024380	441666	Hs.255729	NR_024380	ENSG00000215146	LOC441666	-	zinc finger protein 91 pseudogene	pseudo
peak3183	chr2	169312796	169313650	+	1	NA	intron (NM_203463, intron 1 of 9)	CpG	464	NM_203463	253782	Hs.506829	NM_203463	ENSG00000172292	CERS6	CERS5|LASS6	ceramide synthase 6	protein-coding
peak1795	chr15	101682356	101682583	+	1	NA	Intergenic	Intergenic	109668	NM_014918	22856	Hs.110488	NM_014918	ENSG00000131873	CHSY1	CHSY|CSS1|ChSy-1|TPBS	chondroitin sulfate synthase 1	protein-coding
peak1848	chr16	4475213	4476144	+	1	NA	promoter-TSS (NM_001286516)	promoter-TSS (NM_001286516)	-128	NM_001135110	9093	Hs.459779	NM_005147	ENSG00000103423	DNAJA3	HCA57|TID1|hTID-1	DnaJ heat shock protein family (Hsp40) member A3	protein-coding
peak2962	chr2	20364688	20365810	+	1	NA	Intergenic	(CA)n|Simple_repeat|Simple_repeat	59678	NM_002997	6382	Hs.224607	NM_002997	ENSG00000115884	SDC1	CD138|SDC|SYND1|syndecan	syndecan 1	protein-coding
peak176	chr1	39570882	39571878	+	1	NA	intron (NM_012090, intron 1 of 92)	CpG	21541	NM_012090	23499	Hs.472475	NM_012090	ENSG00000127603	MACF1	ABP620|ACF7|MACF|OFC4	microtubule-actin crosslinking factor 1	protein-coding
peak5226	chr8	142551051	142551233	+	1	NA	Intergenic	(CA)n|Simple_repeat|Simple_repeat	-33812	NR_102363	389690	Hs.689547	NM_207414	ENSG00000226807	MROH5	-	maestro heat like repeat family member 5	protein-coding
peak4948	chr7	107531764	107531907	+	1	NA	intron (NM_000108, intron 1 of 13)	CpG	283	NM_001289750	1738	Hs.131711	NM_000108	ENSG00000091140	DLD	DLDD|DLDH|E3|GCSL|LAD|PHE3	dihydrolipoamide dehydrogenase	protein-coding
peak533	chr10	11653012	11653983	+	1	NA	non-coding (NR_125732, exon 1 of 3)	non-coding (NR_125732, exon 1 of 3)	291	NM_014688	9712	Hs.498661	NM_014688	ENSG00000148429	USP6NL	RNTRE|TRE2NL|USP6NL-IT1	USP6 N-terminal like	protein-coding
peak3188	chr2	172379000	172379441	+	1	NA	exon (NM_024843, exon 1 of 4)	exon (NM_024843, exon 1 of 4)	354	NM_001127383	79901	Hs.221941	NM_024843	ENSG00000071967	CYBRD1	CYB561A2|DCYTB|FRRS3	cytochrome b reductase 1	protein-coding
peak468	chr1	228593670	228594555	+	1	NA	exon (NM_145214, exon 1 of 6)	exon (NM_145214, exon 1 of 6)	405	NM_145214	81559	Hs.13543	NM_145214	ENSG00000154370	TRIM11	BIA1|RNF92	tripartite motif containing 11	protein-coding
peak2521	chr19	912697	913524	+	1	NA	exon (NM_138774, exon 1 of 8)	exon (NM_138774, exon 1 of 8)	115	NM_138774	91300	Hs.557655	NM_138774	ENSG00000198858	R3HDM4	C19orf22	R3H domain containing 4	protein-coding
peak5341	chr9	86322168	86322903	+	1	NA	promoter-TSS (NR_135839)	promoter-TSS (NR_135839)	-215	NR_135839	105376114	Hs.9589	NR_135839	ENSG00000254473	LOC105376114	-	uncharacterized LOC105376114	ncRNA
peak841	chr11	12189753	12189952	+	1	NA	intron (NM_001346295, intron 3 of 26)	(CA)n|Simple_repeat|Simple_repeat	4622	NR_106739	102466906		NR_106739	ENSG00000275373	MIR6124	hsa-mir-6124	microRNA 6124	ncRNA
peak577	chr10	39102992	39130507	+	1	NA	Intergenic	(GAATG)n|Satellite|Satellite	127022	NR_045000	399746	Hs.742607	NR_045000		ACTR3BP5	FKSG74	ACTR3B pseudogene 5	pseudo
peak1373	chr13	20967529	20968413	+	1	NA	Intergenic	(CA)n|Simple_repeat|Simple_repeat	40014	NR_039721	100616304		NR_039721	ENSG00000263978	MIR4499	-	microRNA 4499	ncRNA
peak5070	chr8	22102746	22103164	+	1	NA	promoter-TSS (NR_029714)	promoter-TSS (NR_029714)	336	NM_001722	661	Hs.148342	NM_001722	ENSG00000168495	POLR3D	BN51T|RPC4|RPC53|TSBN51	RNA polymerase III subunit D	protein-coding
peak4861	chr7	62016942	62017152	+	1	NA	Intergenic	ALR/Alpha|Satellite|centr	747387	NR_003952	643955	Hs.583308	NR_003952	ENSG00000185037	ZNF733P	ZNF733	zinc finger protein 733, pseudogene	pseudo
peak4887	chr7	75544671	75545158	+	1	NA	TTS (NR_039795)	TTS (NR_039795)	399	NR_039795	100616270		NR_039795	ENSG00000284334	MIR4651	mir-4651	microRNA 4651	ncRNA
peak4679	chr6	139694542	139695291	+	1	NA	exon (NM_001168388, exon 2 of 2)	exon (NM_001168388, exon 2 of 2)	434	NM_001168389	10370	Hs.82071	NM_006079	ENSG00000164442	CITED2	ASD8|MRG-1|MRG1|P35SRJ|VSD2	Cbp/p300 interacting transactivator with Glu/Asp rich carboxy-terminal domain 2	protein-coding
peak2407	chr17	80250272	80250549	+	1	NA	non-coding (NR_135639, exon 1 of 2)	non-coding (NR_135639, exon 1 of 2)	280	NR_135639	101929511	Hs.147682	NR_135639	ENSG00000265692	LINC01970	-	long intergenic non-protein coding RNA 1970	ncRNA
peak2881	chr19	54041721	54042180	+	1	NA	promoter-TSS (NM_001253800)	promoter-TSS (NM_001253800)	-92	NM_001253800	55422	Hs.185674	NM_018555	ENSG00000130844	ZNF331	RITA|ZNF361|ZNF463	zinc finger protein 331	protein-coding
peak1851	chr16	4743834	4744056	+	1	NA	intron (NM_001193452, intron 1 of 2)	CpG	251	NM_032349	84309	Hs.513315	NM_032349	ENSG00000168101	NUDT16L1	SDOS	nudix hydrolase 16 like 1	protein-coding
peak4556	chr6	37225644	37225997	+	1	NA	promoter-TSS (NM_145316)	promoter-TSS (NM_145316)	111	NM_001162900	221468	Hs.520101	NM_145316	ENSG00000172738	TMEM217	C6orf128|dJ355M6.2	transmembrane protein 217	protein-coding
peak5464	chr9	134000485	134001082	+	1	NA	promoter-TSS (NM_001318324)	promoter-TSS (NM_001318324)	-165	NM_001318324	8021	Hs.654530	NM_005085	ENSG00000126883	NUP214	CAIN|CAN	nucleoporin 214	protein-coding
peak5430	chr9	128967370	128967565	+	1	NA	Intergenic	(TG)n|Simple_repeat|Simple_repeat	70727	NR_121584	101929116	Hs.382124	NR_121584	ENSG00000228392	LOC101929116	-	uncharacterized LOC101929116	ncRNA
peak4543	chr6	34759601	34760481	+	1	NA	exon (NM_017754, exon 1 of 21)	exon (NM_017754, exon 1 of 21)	247	NM_017754	54887	Hs.700656	NM_017754	ENSG00000065060	UHRF1BP1	C6orf107|ICBP90|dJ349A12.1	UHRF1 binding protein 1	protein-coding
peak352	chr1	156264911	156265320	+	1	NA	5' UTR (NM_001256609, exon 1 of 6)	5' UTR (NM_001256609, exon 1 of 6)	365	NM_001256605	112770	Hs.202522	NM_144580	ENSG00000198715	GLMP	C1orf85|NCU-G1	glycosylated lysosomal membrane protein	protein-coding
peak1742	chr15	74988143	74988375	+	1	NA	5' UTR (NM_001351378, exon 1 of 9)	5' UTR (NM_001351378, exon 1 of 9)	135	NM_025083	80153	Hs.96852	NM_025083	ENSG00000179151	EDC3	LSM16|MRT50|YJDC|YJEFN2|hYjeF_N2-15q23	enhancer of mRNA decapping 3	protein-coding
peak4044	chr4	5858489	5858607	+	1	NA	intron (NM_001014809, intron 3 of 13)	HAL1-2a_MD|LINE|L1	30992	NM_001288662	1400	Hs.135270	NM_001313	ENSG00000072832	CRMP1	CRMP-1|DPYSL1|DRP-1|DRP1|ULIP-3	collapsin response mediator protein 1	protein-coding
peak4959	chr7	128527965	128528322	+	1	NA	intron (NM_001135914, intron 22 of 37)	(CA)n|Simple_repeat|Simple_repeat	21741	NM_001195150	100130705	Hs.641532	NM_001195150	ENSG00000272899	LOC100130705	-	uncharacterized LOC100130705	protein-coding
peak3954	chr3	160282844	160282958	+	1	NA	intron (NM_002268, intron 1 of 16)	CpG	475	NM_002268	3840	Hs.467866	NM_002268	ENSG00000186432	KPNA4	IPOA3|QIP1|SRP3	karyopherin subunit alpha 4	protein-coding
peak1450	chr13	100583280	100583521	+	1	NA	intron (NR_120421, intron 1 of 4)	(CA)n|Simple_repeat|Simple_repeat	26019	NR_120421	101927437	Hs.619936	NR_120421		LOC101927437	-	uncharacterized LOC101927437	ncRNA
peak1887	chr16	22019132	22019961	+	1	NA	promoter-TSS (NM_001164579)	promoter-TSS (NM_001164579)	90	NM_001164579	730094	Hs.498890	NM_173501	ENSG00000185716	MOSMO	ATTHOG|BC030336|C16orf52	modulator of smoothened	protein-coding
peak1942	chr16	31339830	31340134	+	1	NA	intron (NM_000632, intron 23 of 29)	intron (NM_000632, intron 23 of 29)	-26473	NM_000887	3687	Hs.248472	NM_000887	ENSG00000140678	ITGAX	CD11C|SLEB6	integrin subunit alpha X	protein-coding
peak5588	chrY	13845380	13847371	+	1	NA	Intergenic	(GAATG)n|Satellite|Satellite	687014	NR_033667	352887	Hs.546221	NR_033667	ENSG00000206159	GYG2P1	GYG2P	glycogenin 2 pseudogene 1	pseudo
peak370	chr1	165796936	165797355	+	1	NA	exon (NM_012474, exon 1 of 7)	exon (NM_012474, exon 1 of 7)	413	NM_012474	7371	Hs.458360	NM_012474	ENSG00000143179	UCK2	TSA903|UK|UMPK	uridine-cytidine kinase 2	protein-coding
peak569	chr10	38796950	38798590	+	1	NA	Intergenic	(GAATG)n|Satellite|Satellite	80696	NR_024497	399744	Hs.497951	NM_001013665		LINC00999	-	long intergenic non-protein coding RNA 999	ncRNA
peak829	chr11	8985481	8985861	+	1	NA	promoter-TSS (NR_073431)	promoter-TSS (NR_073431)	-551	NR_073431	493900	Hs.591981	NR_073431	ENSG00000254860	TMEM9B-AS1	C11orf18	TMEM9B antisense RNA 1	ncRNA
peak61	chr1	12040328	12040539	+	1	NA	5' UTR (NM_001127660, exon 1 of 18)	5' UTR (NM_001127660, exon 1 of 18)	195	NM_001127660	9927	Hs.376681	NM_014874	ENSG00000116688	MFN2	CMT2A|CMT2A2|CMT2A2A|CMT2A2B|CPRP1|HMSN6A|HSG|MARF	mitofusin 2	protein-coding
peak136	chr1	29507788	29507921	+	1	NA	intron (NM_005626, intron 1 of 5)	intron (NM_005626, intron 1 of 5)	783	NM_005626	6429	Hs.469970	NM_005626	ENSG00000116350	SRSF4	SFRS4|SRP75	serine and arginine rich splicing factor 4	protein-coding
peak4419	chr5	172214095	172214379	+	1	NA	Intergenic	(CA)n|Simple_repeat|Simple_repeat	-16034	NM_004417	1843	Hs.171695	NM_004417	ENSG00000120129	DUSP1	CL100|HVH1|MKP-1|MKP1|PTPN10	dual specificity phosphatase 1	protein-coding
peak1435	chr13	77459461	77460144	+	1	NA	exon (NM_138444, exon 1 of 1)	exon (NM_138444, exon 1 of 1)	738	NM_138444	115207	Hs.644125	NM_138444	ENSG00000178695	KCTD12	C13orf2|PFET1|PFETIN	potassium channel tetramerization domain containing 12	protein-coding
peak598	chr10	43902538	43903825	+	1	NA	5' UTR (NM_001098206, exon 1 of 4)	5' UTR (NM_001098206, exon 1 of 4)	118	NM_001098206	3185	Hs.808	NM_004966	ENSG00000169813	HNRNPF	HNRPF|OK/SW-cl.23|mcs94-1	heterogeneous nuclear ribonucleoprotein F	protein-coding
peak92	chr1	21502405	21502497	+	1	NA	intron (NM_001198801, intron 2 of 34)	intron (NM_001198801, intron 2 of 34)	930	NM_001198801	8672	Hs.467084	NM_003760	ENSG00000075151	EIF4G3	eIF-4G 3|eIF4G 3|eIF4GII	eukaryotic translation initiation factor 4 gamma 3	protein-coding
peak5437	chr9	130374606	130374740	+	1	NA	5' UTR (NM_003165, exon 1 of 20)	5' UTR (NM_003165, exon 1 of 20)	187	NM_001032221	6812	Hs.288229	NM_003165	ENSG00000136854	STXBP1	MUNC18-1|NSEC1|P67|RBSEC1|UNC18	syntaxin binding protein 1	protein-coding
peak2810	chr19	44173462	44174007	+	1	NA	intron (NM_001005376, intron 1 of 6)	AluSx1|SINE|Alu	764	NM_001005376	5329	Hs.466871	NM_002659	ENSG00000011422	PLAUR	CD87|U-PAR|UPAR|URKR	plasminogen activator, urokinase receptor	protein-coding
peak5230	chr8	144018439	144018638	+	1	NA	Intergenic	(TG)n|Simple_repeat|Simple_repeat	-19279	NM_000498	1585	Hs.632054	NM_000498	ENSG00000179142	CYP11B2	ALDOS|CPN2|CYP11B|CYP11BL|CYPXIB2|P-450C18|P450C18|P450aldo	cytochrome P450 family 11 subfamily B member 2	protein-coding
peak3424	chr20	43280512	43280714	+	1	NA	promoter-TSS (NR_136160)	promoter-TSS (NR_136160)	-214	NM_000022	100	Hs.654536	NM_000022	ENSG00000196839	ADA	-	adenosine deaminase	protein-coding
peak3943	chr3	143691648	143692266	+	1	NA	promoter-TSS (NM_001134470)	promoter-TSS (NM_001134470)	-210	NM_001134470	205428	Hs.288954	NM_173552	ENSG00000181744	C3orf58	DIA1|GoPro49|HASF	chromosome 3 open reading frame 58	protein-coding
peak4819	chr7	44788473	44789045	+	1	NA	intron (NM_031449, intron 1 of 18)	CpG	229	NM_031449	83637	Hs.77978	NM_031449	ENSG00000122515	ZMIZ2	NET27|TRAFIP20|ZIMP7|hZIMP7	zinc finger MIZ-type containing 2	protein-coding
peak432	chr1	205718454	205719119	+	1	NA	intron (NM_022731, intron 1 of 6)	CpG	586	NM_022731	64710	Hs.213061	NM_022731	ENSG00000069275	NUCKS1	JC7|NUCKS	nuclear casein kinase and cyclin dependent kinase substrate 1	protein-coding
peak3259	chr2	230786192	230786383	+	1	NA	promoter-TSS (NM_001348318)	promoter-TSS (NM_001348318)	108	NM_001348334	9320	Hs.572642	NM_004238	ENSG00000153827	TRIP12	MRD49|TRIP-12|ULF	thyroid hormone receptor interactor 12	protein-coding
peak2267	chr17	41399936	41400323	+	1	NA	Intergenic	AluSp|SINE|Alu	-19067	NR_047479	100874261	Hs.546898	NR_047479	ENSG00000236383	LINC00854	TMEM106A-AS1	long intergenic non-protein coding RNA 854	ncRNA
peak2657	chr19	13906347	13906710	+	1	NA	exon (NM_023072, exon 1 of 13)	exon (NM_023072, exon 1 of 13)	254	NM_023072	65249	Hs.466015	NM_023072	ENSG00000132003	ZSWIM4	-	zinc finger SWIM-type containing 4	protein-coding
peak2383	chr17	77812034	77812132	+	1	NA	intron (NM_003655, intron 2 of 4)	CpG	1130	NM_003655	8535	Hs.405046	NM_003655	ENSG00000141582	CBX4	NBP16|PC2	chromobox 4	protein-coding
peak2985	chr2	27632139	27632338	+	1	NA	exon (NM_177983, exon 1 of 10)	exon (NM_177983, exon 1 of 10)	312	NM_177983	5496	Hs.643951	NM_177983	ENSG00000115241	PPM1G	PP2CG|PP2CGAMMA|PPP2CG	protein phosphatase, Mg2+/Mn2+ dependent 1G	protein-coding
peak1786	chr15	91478523	91478815	+	1	NA	intron (NM_018671, intron 1 of 19)	CpG	553	NM_018671	55898	Hs.389461	NM_017979	ENSG00000140553	UNC45A	GC-UNC45|GCUNC-45|GCUNC45|IRO039700|SMAP-1|SMAP1|UNC-45A	unc-45 myosin chaperone A	protein-coding
peak3023	chr2	48542142	48542396	+	1	NA	intron (NM_002158, intron 1 of 6)	CpG	474	NM_002158	3344	Hs.468478	NM_002158	ENSG00000170802	FOXN2	HTLF	forkhead box N2	protein-coding
peak1414	chr13	45151048	45151460	+	1	NA	promoter-TSS (NM_183422)	promoter-TSS (NM_183422)	-553	NM_183422	8848	Hs.436383	NM_006022	ENSG00000102804	TSC22D1	Ptg-2|TGFB1I4|TSC22	TSC22 domain family member 1	protein-coding
peak925	chr11	64008947	64009488	+	1	NA	promoter-TSS (NM_057092)	promoter-TSS (NM_057092)	-371	NM_057092	2286	Hs.227729	NM_004470	ENSG00000173486	FKBP2	FKBP-13|PPIase	FK506 binding protein 2	protein-coding
peak1625	chr14	104028091	104029615	+	1	NA	promoter-TSS (NR_126431)	promoter-TSS (NR_126431)	-198	NM_001015049	9529	Hs.5443	NM_004873	ENSG00000166170	BAG5	BAG-5	BCL2 associated athanogene 5	protein-coding
peak80	chr1	17379949	17380068	+	1	NA	intron (NM_003000, intron 1 of 7)	intron (NM_003000, intron 1 of 7)	657	NM_003000	6390	Hs.465924	NM_003000	ENSG00000117118	SDHB	CWS2|IP|PGL4|SDH|SDH1|SDH2|SDHIP	succinate dehydrogenase complex iron sulfur subunit B	protein-coding
peak4989	chr7	142985424	142985911	+	1	NA	TTS (NM_001282876)	TTS (NM_001282876)	359	NM_032983	835	Hs.368982	NM_001224	ENSG00000106144	CASP2	CASP-2|ICH1|NEDD-2|NEDD2|PPP1R57	caspase 2	protein-coding
peak5248	chr8	145653334	145653605	+	1	NA	TTS (NM_013432)	TTS (NM_013432)	477	NM_183057	51160	Hs.418175	NM_016208	ENSG00000160948	VPS28	-	VPS28, ESCRT-I subunit	protein-coding
peak5198	chr8	126010348	126011291	+	1	NA	promoter-TSS (NM_003129)	promoter-TSS (NM_003129)	99	NM_003129	6713	Hs.71465	NM_003129	ENSG00000104549	SQLE	-	squalene epoxidase	protein-coding
peak170	chr1	38019603	38019815	+	1	NA	exon (NM_024700, exon 1 of 4)	exon (NM_024700, exon 1 of 4)	236	NM_024700	79753	Hs.47232	NM_024700	ENSG00000163877	SNIP1	PML1|PMRED	Smad nuclear interacting protein 1	protein-coding
peak4579	chr6	43150035	43150421	+	1	NA	TTS (NM_001292001)	TTS (NM_001292001)	306	NM_015089	23113	Hs.485434	NM_015089	ENSG00000112659	CUL9	H7AP1|PARC	cullin 9	protein-coding
peak464	chr1	228269852	228270985	+	1	NA	promoter-TSS (NM_001658)	promoter-TSS (NM_001658)	57	NM_001658	375	Hs.286221	NM_001658	ENSG00000143761	ARF1	-	ADP ribosylation factor 1	protein-coding
peak5533	chrX	118370742	118371139	+	1	NA	intron (NM_001282621, intron 1 of 1)	CpG	732	NM_001282621	10857	Hs.90061	NM_006667	ENSG00000101856	PGRMC1	Dap1|HPR6.6|IZA|MPR	progesterone receptor membrane component 1	protein-coding
peak4785	chr7	23287195	23287556	+	1	NA	intron (NM_001005340, intron 1 of 10)	CpG	1059	NM_002510	10457	Hs.190495	NM_002510	ENSG00000136235	GPNMB	HGFIN|NMB|PLCA3	glycoprotein nmb	protein-coding
peak2031	chr16	68298430	68298817	+	1	NA	intron (NM_001076785, intron 1 of 11)	CpG	204	NM_001076785	9057	Hs.679580	NM_003983	ENSG00000103064	SLC7A6	LAT-2|LAT3|y+LAT-2	solute carrier family 7 member 6	protein-coding
peak3333	chr20	3026671	3026964	+	1	NA	TTS (NM_001501)	TTS (NM_001501)	142	NM_030811	64949	Hs.18946	NM_030811	ENSG00000125901	MRPS26	C20orf193|GI008|MRP-S13|MRP-S26|MRPS13|NY-BR-87|RPMS13|dJ534B8.3	mitochondrial ribosomal protein S26	protein-coding
peak4520	chr6	31588668	31589246	+	1	NA	intron (NM_080686, intron 1 of 30)	CpG	507	NM_004638	7916	Hs.123239	NM_004638	ENSG00000204469	PRRC2A	BAT2|D6S51|D6S51E|G2	proline rich coiled-coil 2A	protein-coding
peak5032	chr7	157647648	157647806	+	1	NA	intron (NR_038966, intron 1 of 3)	intron (NR_038966, intron 1 of 3)	450	NR_038966	100506585	Hs.661265	NR_038966	ENSG00000233038	LOC100506585	-	uncharacterized LOC100506585	ncRNA
peak4807	chr7	39299975	39300352	+	1	NA	intron (NM_007252, intron 5 of 10)	(CA)n|Simple_repeat|Simple_repeat	68570	NR_145730	109616963		NR_145730	ENSG00000206947	SNORA20B	-	small nucleolar RNA, H/ACA box 20B	snoRNA
peak2822	chr19	45579130	45579692	+	1	NA	exon (NM_145288, exon 1 of 3)	exon (NM_145288, exon 1 of 3)	435	NM_145288	162979	Hs.192237	NM_145288	ENSG00000170684	ZNF296	ZFP296|ZNF342	zinc finger protein 296	protein-coding
peak2774	chr19	38865550	38865980	+	1	NA	intron (NM_002812, intron 1 of 6)	intron (NM_002812, intron 1 of 6)	575	NM_002812	5714	Hs.78466	NM_002812	ENSG00000099341	PSMD8	HEL-S-91n|HIP6|HYPF|Nin1p|Rpn12|S14|p31	proteasome 26S subunit, non-ATPase 8	protein-coding
peak2254	chr17	40283340	40283528	+	1	NA	intron (NM_004583, intron 1 of 5)	(CA)n|Simple_repeat|Simple_repeat	8678	NM_033194	94086	Hs.620611	NM_033194	ENSG00000260325	HSPB9	CT51	heat shock protein family B (small) member 9	protein-coding
peak1661	chr15	35280010	35280382	+	1	NA	intron (NM_014106, intron 1 of 2)	intron (NM_014106, intron 1 of 2)	301	NM_014106	54989	Hs.744990	NM_014106	ENSG00000198146	ZNF770	PRO1914	zinc finger protein 770	protein-coding
peak5083	chr8	27183248	27183769	+	1	NA	intron (NM_173176, intron 1 of 30)	intron (NM_173176, intron 1 of 30)	427	NM_173175	2185	Hs.491322	NM_004103	ENSG00000120899	PTK2B	CADTK|CAKB|FADK2|FAK2|PKB|PTK|PYK2|RAFTK	protein tyrosine kinase 2 beta	protein-coding
peak459	chr1	225614881	225616210	+	1	NA	intron (NM_194442, intron 1 of 13)	CpG	270	NM_002296	3930	Hs.435166	NM_002296	ENSG00000143815	LBR	DHCR14B|LMN2R|PHA|TDRD18	lamin B receptor	protein-coding
peak2364	chr17	73584696	73585165	+	1	NA	exon (NM_001309242, exon 1 of 64)	exon (NM_001309242, exon 1 of 64)	791	NM_001309242	80022	Hs.390817	NM_001080847	ENSG00000266714	MYO15B	MYO15BP	myosin XVB	protein-coding
peak3131	chr2	118771171	118771835	+	1	NA	intron (NM_019044, intron 1 of 23)	CpG	236	NM_019044	54520	Hs.107845	NM_019044	ENSG00000125633	CCDC93	-	coiled-coil domain containing 93	protein-coding
peak5247	chr8	145634292	145634331	+	1	NA	intron (NM_013291, intron 2 of 37)	MIRb|SINE|MIR	422	NM_013291	29894	Hs.493202	NM_013291	ENSG00000071894	CPSF1	CPSF160|HSU37012|P/cl.18	cleavage and polyadenylation specific factor 1	protein-coding
peak2488	chr18	60382743	60383711	+	1	NA	exon (NM_194449, exon 1 of 17)	exon (NM_194449, exon 1 of 17)	555	NM_194449	23239	Hs.465337	NM_194449	ENSG00000081913	PHLPP1	PHLPP|PLEKHE1|PPM3A|SCOP	PH domain and leucine rich repeat protein phosphatase 1	protein-coding
peak1984	chr16	46443324	46445506	+	1	NA	Intergenic	HSATII|Satellite|Satellite	158594	NR_026556	124149	Hs.97414	NM_001004299		ANKRD26P1	-	ankyrin repeat domain 26 pseudogene 1	pseudo
peak3156	chr2	133003159	133003897	+	1	NA	intron (NR_152415, intron 1 of 5)	ALR/Alpha|Satellite|centr	11125	NR_031608	100313824		NR_031608	ENSG00000221288	MIR663B	MIRN663B|mir-663b	microRNA 663b	ncRNA
peak4998	chr7	148823012	148824302	+	1	NA	promoter-TSS (NM_001001661)	promoter-TSS (NM_001001661)	149	NM_020781	57541	Hs.632032	NM_020781	ENSG00000197024	ZNF398	P51|P71|ZER6	zinc finger protein 398	protein-coding
peak933	chr11	64545350	64545839	+	1	NA	promoter-TSS (NM_001178031)	promoter-TSS (NM_001178031)	344	NM_001178030	7536	Hs.502829	NM_004630	ENSG00000168066	SF1	BBP|D11S636|MBBP|ZCCHC25|ZFM1|ZNF162	splicing factor 1	protein-coding
peak5364	chr9	95526491	95526546	+	1	NA	intron (NM_001003800, intron 1 of 6)	CpG	565	NM_001003800	23299	Hs.436939	NM_015250	ENSG00000185963	BICD2	SMALED2|bA526D8.1	BICD cargo adaptor 2	protein-coding
peak2328	chr17	62206961	62207077	+	1	NA	intron (NM_001433, intron 1 of 21)	CpG	483	NM_001433	2081	Hs.133982	NM_001433	ENSG00000178607	ERN1	IRE1|IRE1P|IRE1a|hIRE1p	endoplasmic reticulum to nucleus signaling 1	protein-coding
peak3683	chr22	41843842	41844076	+	1	NA	promoter-TSS (NM_016272)	promoter-TSS (NM_016272)	-932	NM_016272	10766	Hs.474978	NM_016272	ENSG00000183864	TOB2	APRO5|TOB4|TOBL|TROB2	transducer of ERBB2, 2	protein-coding
peak1453	chr13	107219724	107220060	+	1	NA	intron (NM_018011, intron 1 of 3)	C-rich|Low_complexity|Low_complexity	622	NM_018011	55082	Hs.508644	NM_018011	ENSG00000134884	ARGLU1	-	arginine and glutamate rich 1	protein-coding
peak614	chr10	61665565	61666169	+	1	NA	intron (NM_005436, intron 1 of 8)	CpG	547	NM_005436	8030	Hs.591360	NM_005436	ENSG00000108091	CCDC6	D10S170|H4|PTC|TPC|TST1	coiled-coil domain containing 6	protein-coding
peak4638	chr6	108278896	108279355	+	1	NA	exon (NM_007214, exon 1 of 21)	exon (NM_007214, exon 1 of 21)	357	NM_007214	11231	Hs.26904	NM_007214	ENSG00000025796	SEC63	DNAJC23|ERdj2|PCLD2|PRO2507|SEC63L	SEC63 homolog, protein translocation regulator	protein-coding
peak5197	chr8	125739675	125740013	+	1	NA	intron (NM_001282971, intron 1 of 14)	CpG	904	NM_014751	9788	Hs.336994	NM_014751	ENSG00000170873	MTSS1	MIM|MIMA|MIMB	MTSS1, I-BAR domain containing	protein-coding
peak685	chr10	97803879	97804181	+	1	NA	intron (NM_001134375, intron 1 of 5)	CpG	871	NM_001134375	54619	Hs.596479	NM_019084	ENSG00000107443	CCNJ	bA690P14.1	cyclin J	protein-coding
peak4515	chr6	30688577	30688701	+	1	NA	promoter-TSS (NM_001293215).5	promoter-TSS (NM_001293215).5	661	NM_001293213	203068	Hs.636480	NM_178014	ENSG00000196230	TUBB	CDCBM6|CSCSC1|M40|OK/SW-cl.56|TUBB1|TUBB5	tubulin beta class I	protein-coding
peak5209	chr8	134308740	134309265	+	1	NA	5' UTR (NM_001135242, exon 1 of 16)	5' UTR (NM_001135242, exon 1 of 16)	545	NM_001135242	10397	Hs.372914	NM_006096	ENSG00000104419	NDRG1	CAP43|CMT4D|DRG-1|DRG1|GC4|HMSNL|NDR1|NMSL|PROXY1|RIT42|RTP|TARG1|TDD5	N-myc downstream regulated 1	protein-coding
peak5438	chr9	130548019	130548792	+	1	NA	promoter-TSS (NM_001261)	promoter-TSS (NM_001261)	100	NM_001261	1025	Hs.150423	NM_001261	ENSG00000136807	CDK9	C-2k|CDC2L4|CTK1|PITALRE|TAK	cyclin dependent kinase 9	protein-coding
peak2491	chr18	60986866	60987568	+	1	NA	promoter-TSS (NM_000657)	promoter-TSS (NM_000657)	-604	NM_000633	596	Hs.150749	NM_000633	ENSG00000171791	BCL2	Bcl-2|PPP1R50	BCL2, apoptosis regulator	protein-coding
peak631	chr10	72720101	72720469	+	1	NA	Intergenic	(TG)n|Simple_repeat|Simple_repeat	21475	NR_134313	105378349	Hs.119164	NR_134313	ENSG00000259267	LOC105378349	-	uncharacterized LOC105378349	ncRNA
peak1319	chr12	124068547	124069382	+	1	NA	promoter-TSS (NR_110049)	promoter-TSS (NR_110049)	-90	NR_110049	101927415	Hs.636524	NR_110049		LOC101927415	-	uncharacterized LOC101927415	ncRNA
peak1628	chr14	104993182	104994070	+	1	NA	Intergenic	(CA)n|Simple_repeat|Simple_repeat	-52395	NM_001008404	400258	Hs.153827	NM_001008404	ENSG00000184601	C14orf180	C14orf77|NRAC	chromosome 14 open reading frame 180	protein-coding
peak1656	chr15	32162587	32162941	+	1	NA	5' UTR (NM_130901, exon 1 of 14)	5' UTR (NM_130901, exon 1 of 14)	111	NM_001329907	161725	Hs.355236	NM_130901	ENSG00000169918	OTUD7A	C15orf16|C16ORF15|CEZANNE2|OTUD7	OTU deubiquitinase 7A	protein-coding
peak2144	chr17	7141284	7141484	+	1	NA	intron (NM_001284517, intron 1 of 4)	CpG	865	NM_001284518	79142	Hs.644724	NM_024297	ENSG00000040633	PHF23	hJUNE-1b	PHD finger protein 23	protein-coding
peak4794	chr7	30067775	30068496	+	1	NA	5' UTR (NM_001197027, exon 1 of 14)	5' UTR (NM_001197027, exon 1 of 14)	158	NM_001350974	84725	Hs.233495	NM_032639	ENSG00000106086	PLEKHA8	FAPP2	pleckstrin homology domain containing A8	protein-coding
peak2176	chr17	16118571	16118833	+	1	NA	5' UTR (NM_006311, exon 1 of 46)	5' UTR (NM_006311, exon 1 of 46)	172	NM_006311	9611	Hs.462323	NM_006311	ENSG00000141027	NCOR1	N-CoR|N-CoR1|PPP1R109|TRAC1|hN-CoR	nuclear receptor corepressor 1	protein-coding
peak4714	chr6	166795659	166796399	+	1	NA	intron (NR_073093, intron 1 of 4)	CpG	472	NR_073093	51660	Hs.172755	NM_016098	ENSG00000060762	MPC1	BRP44L|CGI-129|MPYCD|SLC54A1|dJ68L15.3	mitochondrial pyruvate carrier 1	protein-coding
peak4248	chr5	11240668	11241205	+	1	NA	intron (NM_001288715, intron 8 of 20)	(CA)n|Simple_repeat|Simple_repeat	348093	NM_001288716	1501	Hs.314543	NM_001332	ENSG00000169862	CTNND2	GT24|NPRAP	catenin delta 2	protein-coding
peak753	chr10	126432006	126432903	+	1	NA	intron (NM_014661, intron 1 of 4)	CpG	476	NM_014661	9679	Hs.129195	NM_014661	ENSG00000189319	FAM53B	KIAA0140|bA12J10.2|smp	family with sequence similarity 53 member B	protein-coding
peak2012	chr16	57422649	57423148	+	1	NA	Intergenic	(TG)n|Simple_repeat|Simple_repeat	-15781	NM_002987	6361	Hs.546294	NM_002987	ENSG00000102970	CCL17	A-152E5.3|ABCD-2|SCYA17|TARC	C-C motif chemokine ligand 17	protein-coding
peak4430	chr5	176433162	176433715	+	1	NA	promoter-TSS (NM_016290)	promoter-TSS (NM_016290)	5	NM_016290	51720	Hs.232721	NM_016290	ENSG00000087206	UIMC1	RAP80|X2HRIP110	ubiquitin interaction motif containing 1	protein-coding
peak4383	chr5	140998073	140998365	+	1	NA	intron (NM_005219, intron 1 of 27)	CpG	403	NM_001079812	1729	Hs.529451	NM_005219	ENSG00000131504	DIAPH1	DFNA1|DIA1|DRF1|LFHL1|SCBMS|hDIA1	diaphanous related formin 1	protein-coding
peak424	chr1	202935981	202936371	+	1	NA	intron (NM_016243, intron 1 of 8)	CpG	228	NM_016243	51706	Hs.334832	NM_016243	ENSG00000159348	CYB5R1	B5R.1|B5R1|B5R2|NQO3A2|humb5R2	cytochrome b5 reductase 1	protein-coding
peak871	chr11	46867292	46867603	+	1	NA	promoter-TSS (NR_038909)	promoter-TSS (NR_038909)	412	NM_001008938	9793	Hs.201253	NM_014756	ENSG00000175216	CKAP5	CHTOG|MSPS|TOG|TOGp|ch-TOG	cytoskeleton associated protein 5	protein-coding
peak2092	chr16	88467955	88468351	+	1	NA	Intergenic	(TGGA)n|Simple_repeat|Simple_repeat	-25726	NM_001127464	84627	Hs.54925	NM_001127464	ENSG00000225614	ZNF469	BCS|BCS1	zinc finger protein 469	protein-coding
peak4172	chr4	139937314	139937423	+	1	NA	intron (NM_012118, intron 1 of 2)	CpG	455	NM_012118	25819	Hs.639842	NM_012118	ENSG00000151014	NOCT	CCR4L|CCRN4L|Ccr4c|NOC	nocturnin	protein-coding
peak3181	chr2	163174838	163174881	+	1	NA	promoter-TSS (NM_001330266)	promoter-TSS (NM_001330266)	359	NM_022168	64135	Hs.163173	NM_022168	ENSG00000115267	IFIH1	AGS7|Hlcd|IDDM19|MDA-5|MDA5|RLR-2|SGMRT1	interferon induced with helicase C domain 1	protein-coding
peak2353	chr17	72461189	72461963	+	1	NA	promoter-TSS (NM_007261)	promoter-TSS (NM_007261)	-936	NM_001330456	11314	Hs.9688	NM_007261	ENSG00000167851	CD300A	CLM-8|CMRF-35-H9|CMRF-35H|CMRF35-H|CMRF35-H9|CMRF35H|CMRF35H9|IGSF12|IRC1|IRC1/IRC2|IRC2|IRp60	CD300a molecule	protein-coding
peak2545	chr19	2237234	2237460	+	1	NA	promoter-TSS (NM_018049)	promoter-TSS (NM_018049)	531	NM_007165	8175	Hs.115232	NM_007165	ENSG00000104897	SF3A2	PRP11|PRPF11|SAP62|SF3a66	splicing factor 3a subunit 2	protein-coding
peak1582	chr14	78174081	78174285	+	1	NA	promoter-TSS (NM_001267864)	promoter-TSS (NM_001267864)	173	NM_006020	8846	Hs.94542	NM_006020	ENSG00000100601	ALKBH1	ABH|ABH1|ALKBH|alkB|hABH	alkB homolog 1, histone H2A dioxygenase	protein-coding
peak1835	chr16	2933323	2933600	+	1	NA	intron (NM_138439, intron 1 of 3)	CpG	265	NM_138439	114984	Hs.534525	NM_138439	ENSG00000162076	FLYWCH2	-	FLYWCH family member 2	protein-coding
peak5393	chr9	110251270	110251500	+	1	NA	intron (NM_004235, intron 1 of 4)	CpG-26876	616	NM_001314052	9314	Hs.376206	NM_004235	ENSG00000136826	KLF4	EZF|GKLF	Kruppel like factor 4	protein-coding
peak904	chr11	61264388	61265224	+	1	NA	Intergenic	(TG)n|Simple_repeat|Simple_repeat	-11262	NR_039708	100616470		NR_039708	ENSG00000266006	MIR4488	mir-4488	microRNA 4488	ncRNA
peak5578	chrY	13820873	13820925	+	1	NA	Intergenic	(GAATG)n|Satellite|Satellite	712490	NR_033667	352887	Hs.546221	NR_033667	ENSG00000206159	GYG2P1	GYG2P	glycogenin 2 pseudogene 1	pseudo
peak1330	chr12	125478355	125478997	+	1	NA	intron (NM_080626, intron 1 of 2)	CpG	482	NM_080626	140707	Hs.596464	NM_080626	ENSG00000184992	BRI3BP	BNAS1|HCCR-1|HCCR-2|HCCRBP-1|HCCRBP-3|KG19	BRI3 binding protein	protein-coding
peak2003	chr16	52787641	52788920	+	1	NA	Intergenic	(CA)n|Simple_repeat|Simple_repeat	-147393	NR_033920	643714	Hs.662199	NR_033920	ENSG00000249231	CASC16	LINC00918	cancer susceptibility 16 (non-protein coding)	ncRNA
peak4651	chr6	114291656	114292724	+	1	NA	promoter-TSS (NR_073443)	promoter-TSS (NR_073443)	169	NR_033441	3066	Hs.3352	NM_001527	ENSG00000196591	HDAC2	HD2|RPD3|YAF1	histone deacetylase 2	protein-coding
peak4671	chr6	137112747	137112848	+	1	NA	intron (NM_005923, intron 1 of 29)	CpG	859	NM_005923	4217	Hs.186486	NM_005923	ENSG00000197442	MAP3K5	ASK1|MAPKKK5|MEKK5	mitogen-activated protein kinase kinase kinase 5	protein-coding
peak543	chr10	17270684	17271688	+	1	NA	intron (NM_003380, intron 1 of 9)	CpG	798	NR_108061	100507347	Hs.740502	NR_108060	ENSG00000229124	VIM-AS1	-	VIM antisense RNA 1	ncRNA
peak760	chr10	128814977	128815435	+	1	NA	intron (NM_001380, intron 12 of 51)	(CA)n|Simple_repeat|Simple_repeat	179216	NM_001039762	642938	Hs.613882	NM_001039762	ENSG00000188916	FAM196A	C10orf141|INSYN2	family with sequence similarity 196 member A	protein-coding
peak579	chr10	39143058	39154952	+	1	NA	Intergenic	(GAATG)n|Satellite|Satellite	159278	NR_045000	399746	Hs.742607	NR_045000		ACTR3BP5	FKSG74	ACTR3B pseudogene 5	pseudo
peak197	chr1	45476215	45476946	+	1	NA	exon (NM_024602, exon 1 of 21)	exon (NM_024602, exon 1 of 21)	447	NM_024602	79654	Hs.525084	NM_024602	ENSG00000126107	HECTD3	-	HECT domain E3 ubiquitin protein ligase 3	protein-coding
peak2504	chr18	75111993	75112499	+	1	NA	Intergenic	Intergenic	150238	NM_001480	2587	Hs.272191	NM_001480	ENSG00000166573	GALR1	GALNR|GALNR1	galanin receptor 1	protein-coding
peak528	chr10	7860236	7861203	+	1	NA	exon (NM_031923, exon 1 of 7)	exon (NM_031923, exon 1 of 7)	252	NM_031923	83860	Hs.527688	NM_031923	ENSG00000165632	TAF3	TAF140|TAFII-140|TAFII140	TATA-box binding protein associated factor 3	protein-coding
peak969	chr11	67397428	67397543	+	1	NA	promoter-TSS (NM_001243750)	promoter-TSS (NM_001243750)	-77	NM_181843	254552	Hs.433329	NM_181843	ENSG00000167799	NUDT8	-	nudix hydrolase 8	protein-coding
peak2541	chr19	1941083	1941990	+	1	NA	intron (NM_001319, intron 1 of 11)	CpG	375	NM_001319	1455	Hs.651905	NM_001319	ENSG00000133275	CSNK1G2	CK1g2	casein kinase 1 gamma 2	protein-coding
peak1967	chr16	34022557	34022918	+	1	NA	Intergenic	ALR/Alpha|Satellite|centr	382025	NR_002837	606551	Hs.646441	NR_002837		UBE2MP1	-	ubiquitin conjugating enzyme E2 M pseudogene 1	pseudo
peak3882	chr3	115377378	115377576	+	1	NA	intron (NM_002045, intron 1 of 2)	CpG	35326	NM_001130064	2596	Hs.134974	NM_002045	ENSG00000172020	GAP43	B-50|PP46	growth associated protein 43	protein-coding
peak4649	chr6	112194173	112194736	+	1	NA	5' UTR (NM_002037, exon 1 of 14)	5' UTR (NM_002037, exon 1 of 14)	201	NM_002037	2534	Hs.390567	NM_002037	ENSG00000010810	FYN	SLK|SYN|p59-FYN	FYN proto-oncogene, Src family tyrosine kinase	protein-coding
peak1520	chr14	50086924	50087349	+	1	NA	promoter-TSS (NM_002408)	promoter-TSS (NM_002408)	267	NM_001001	6166	Hs.444749	NM_001001	ENSG00000165502	RPL36AL	RPL36A	ribosomal protein L36a like	protein-coding
peak505	chr10	976762	977481	+	1	NA	intron (NM_015155, intron 1 of 17)	(CCCCAG)n|Simple_repeat|Simple_repeat	524	NM_001351277	23185	Hs.159069	NM_015155	ENSG00000107929	LARP4B	KIAA0217|LARP5	La ribonucleoprotein domain family member 4B	protein-coding
peak798	chr11	810246	810387	+	1	NA	exon (NM_001004, exon 2 of 5)	exon (NM_001004, exon 2 of 5)	380	NM_001004	6181	Hs.437594	NM_001004	ENSG00000177600	RPLP2	D11S2243E|LP2|P2|RPP2	ribosomal protein lateral stalk subunit P2	protein-coding
peak5	chr1	895948	896219	+	1	NA	exon (NM_198317, exon 1 of 12)	exon (NM_198317, exon 1 of 12)	116	NM_198317	339451	Hs.109212	NM_198317	ENSG00000187961	KLHL17	-	kelch like family member 17	protein-coding
peak3575	chr21	45527241	45527555	+	1	NA	TTS (NM_001351709)	TTS (NM_001351709)	190	NM_005049	5822	Hs.449076	NM_005049	ENSG00000241945	PWP2	EHOC-17|PWP2H|UTP1	PWP2, small subunit processome component	protein-coding
peak2111	chr17	1359067	1359310	+	1	NA	exon (NM_016823, exon 1 of 3)	exon (NM_016823, exon 1 of 3)	373	NM_016823	1398	Hs.461896	NM_005206	ENSG00000167193	CRK	CRKII|p38	CRK proto-oncogene, adaptor protein	protein-coding
peak4429	chr5	175970247	175970545	+	1	NA	intron (NM_001171976, intron 1 of 31)	CpG	884	NM_001171976	54825	Hs.4205	NM_017675	ENSG00000074276	CDHR2	PCDH24|PCLKC	cadherin related family member 2	protein-coding
peak1683	chr15	45694741	45695141	+	1	NA	promoter-TSS (NM_001321015)	promoter-TSS (NM_001321015)	422	NM_024063	79029	Hs.369657	NM_024063	ENSG00000171763	SPATA5L1	-	spermatogenesis associated 5 like 1	protein-coding
peak2233	chr17	35097881	35098183	+	1	NA	Intergenic	Intergenic	140007	NM_024864	79922	Hs.194864	NM_024864	ENSG00000278619	MRM1	-	mitochondrial rRNA methyltransferase 1	protein-coding
peak3702	chr22	45559148	45560640	+	1	NA	promoter-TSS (NM_153645)	promoter-TSS (NM_153645)	168	NM_007172	10762	Hs.475103	NM_007172	ENSG00000093000	NUP50	NPAP60|NPAP60L	nucleoporin 50	protein-coding
peak386	chr1	173837473	173838051	+	1	NA	promoter-TSS (NR_002579)	promoter-TSS (NR_002579)	258	NR_152521	60674	Hs.531856	NR_002578	ENSG00000234741	GAS5	NCRNA00030|SNHG2	growth arrest specific 5 (non-protein coding)	ncRNA
peak2416	chr18	657726	658160	+	1	NA	exon (NM_001012716, exon 1 of 2)	exon (NM_001012716, exon 1 of 2)	339	NM_001071	7298	Hs.369762	NM_001071	ENSG00000176890	TYMS	HST422|TMS|TS	thymidylate synthetase	protein-coding
peak1477	chr14	19000322	19001266	+	1	NA	Intergenic	ALR/Alpha|Satellite|centr	-376800	NM_001013354	440153	Hs.534880	NM_001013354	ENSG00000257115	OR11H12	-	olfactory receptor family 11 subfamily H member 12	protein-coding
peak2480	chr18	51950036	51950052	+	1	NA	Intergenic	Intergenic	63146	NM_001288982	162681	Hs.208701	NM_173529	ENSG00000166845	C18orf54	LAS2	chromosome 18 open reading frame 54	protein-coding
peak1569	chr14	74550924	74551196	+	1	NA	promoter-TSS (NM_001024674)	promoter-TSS (NM_001024674)	136	NM_005589	4329	Hs.293970	NM_005589	ENSG00000119711	ALDH6A1	MMSADHA|MMSDH	aldehyde dehydrogenase 6 family member A1	protein-coding
peak2628	chr19	11071255	11071770	+	1	NA	promoter-TSS (NM_003072)	promoter-TSS (NM_003072)	-86	NM_001128844	6597	Hs.327527	NM_003072	ENSG00000127616	SMARCA4	BAF190|BAF190A|BRG1|CSS4|MRD16|RTPS2|SNF2|SNF2L4|SNF2LB|SWI2|hSNF2b	SWI/SNF related, matrix associated, actin dependent regulator of chromatin, subfamily a, member 4	protein-coding
peak4981	chr7	140178459	140178983	+	1	NA	intron (NM_001291663, intron 1 of 6)	CpG	648	NM_001145125	23608	Hs.744883	NM_013446	ENSG00000133606	MKRN1	RNF61	makorin ring finger protein 1	protein-coding
peak171	chr1	38273563	38274387	+	1	NA	promoter-TSS (NM_024640)	promoter-TSS (NM_024640)	-110	NM_024640	79693	Hs.301564	NM_024640	ENSG00000196449	YRDC	DRIP3|IRIP|SUA5	yrdC N6-threonylcarbamoyltransferase domain containing	protein-coding
peak4244	chr5	8208600	8209087	+	1	NA	Intergenic	Intergenic	248834	NR_039984	729506	Hs.566412	NR_039984	ENSG00000245729	LINC02226	-	long intergenic non-protein coding RNA 2226	ncRNA
peak3058	chr2	73441294	73441830	+	1	NA	intron (NM_006062, intron 1 of 12)	CpG	196	NM_006062	10322	Hs.631882	NM_006062	ENSG00000135632	SMYD5	NN8-4AG|RAI15|RRG1|ZMYND23	SMYD family member 5	protein-coding
peak462	chr1	226925088	226925359	+	1	NA	5' UTR (NM_002221, exon 2 of 8)	5' UTR (NM_002221, exon 2 of 8)	1653	NM_002221	3707	Hs.528087	NM_002221	ENSG00000143772	ITPKB	IP3-3KB|IP3K|IP3K-B|IP3KB|PIG37	inositol-trisphosphate 3-kinase B	protein-coding
peak4763	chr7	5465346	5466433	+	1	NA	TTS (NM_001354886)	TTS (NM_001354886)	2669	NM_001354886	100129484	Hs.147507	NM_001354886		LOC100129484	-	uncharacterized LOC100129484	protein-coding
peak5158	chr8	87520534	87520731	+	1	NA	intron (NM_001317807, intron 1 of 9)	CpG	377	NM_001286719	51115	Hs.145386	NM_016033	ENSG00000176623	RMDN1	CGI-90|FAM82B|RMD-1|RMD1	regulator of microtubule dynamics 1	protein-coding
peak1561	chr14	71374007	71375069	+	1	NA	5' UTR (NM_001308160, exon 1 of 34)	5' UTR (NM_001308160, exon 1 of 34)	416	NM_014982	22990	Hs.446559	NM_014982	ENSG00000100731	PCNX1	PCNX|PCNXL1|pecanex	pecanex homolog 1	protein-coding
peak1170	chr12	56366814	56367062	+	1	NA	promoter-TSS (NM_001252036)	promoter-TSS (NM_001252036)	-759	NM_001252036	5869	Hs.157659	NM_002868	ENSG00000111540	RAB5B	-	RAB5B, member RAS oncogene family	protein-coding
peak3264	chr2	232645481	232645771	+	1	NA	promoter-TSS (NM_001282949)	promoter-TSS (NM_001282949)	411	NR_110994	5147	Hs.516808	NM_002601	ENSG00000156973	PDE6D	JBTS22|PDED	phosphodiesterase 6D	protein-coding
peak1511	chr14	35343035	35344373	+	1	NA	exon (NM_013448, exon 2 of 27)	exon (NM_013448, exon 2 of 27)	1149	NM_182648	11177	Hs.509140	NM_013448	ENSG00000198604	BAZ1A	ACF1|WALp1|WCRF180|hACF1	bromodomain adjacent to zinc finger domain 1A	protein-coding
peak1900	chr16	24741057	24741550	+	1	NA	intron (NM_014494, intron 1 of 24)	CpG	311	NM_014494	27327	Hs.655057	NM_014494	ENSG00000090905	TNRC6A	CAGH26|GW1|GW182|TNRC6	trinucleotide repeat containing 6A	protein-coding
peak950	chr11	65624315	65625588	+	1	NA	intron (NM_005507, intron 1 of 3)	CpG	853	NM_005507	1072	Hs.170622	NM_005507	ENSG00000172757	CFL1	CFL|HEL-S-15|cofilin	cofilin 1	protein-coding
peak356	chr1	157107490	157108195	+	1	NA	intron (NM_005240, intron 1 of 3)	CpG	541	NM_001145312	2117	Hs.105636	NM_005240	ENSG00000117036	ETV3	METS|PE-1|PE1	ETS variant 3	protein-coding
peak2849	chr19	49016107	49016770	+	1	NA	promoter-TSS (NM_001080434)	promoter-TSS (NM_001080434)	8	NM_001080434	114783	Hs.207426	NM_001080434	ENSG00000142235	LMTK3	LMR3|PPP1R101|TYKLM3	lemur tyrosine kinase 3	protein-coding
peak5346	chr9	91286667	91287977	+	1	NA	Intergenic	(TG)n|Simple_repeat|Simple_repeat	73498	NR_036252	100423015		NR_036252	ENSG00000265873	MIR4289	-	microRNA 4289	ncRNA
peak1095	chr12	12869796	12870793	+	1	NA	promoter-TSS (NM_004064)	promoter-TSS (NM_004064)	90	NM_004064	1027	Hs.238990	NM_004064	ENSG00000111276	CDKN1B	CDKN4|KIP1|MEN1B|MEN4|P27KIP1	cyclin dependent kinase inhibitor 1B	protein-coding
peak5159	chr8	90770403	90770640	+	1	NA	promoter-TSS (NR_125822)	promoter-TSS (NR_125822)	546	NM_003821	8767	Hs.103755	NM_003821	ENSG00000104312	RIPK2	CARD3|CARDIAK|CCK|GIG30|RICK|RIP2	receptor interacting serine/threonine kinase 2	protein-coding
peak2633	chr19	11689922	11690163	+	1	NA	promoter-TSS (NM_001111036)	promoter-TSS (NM_001111036)	-219	NM_001111036	54	Hs.1211	NM_001611	ENSG00000102575	ACP5	HPAP|TRACP5a|TRACP5b|TRAP|TrATPase	acid phosphatase 5, tartrate resistant	protein-coding
peak754	chr10	126479887	126480659	+	1	NA	intron (NM_212554, intron 1 of 6)	CpG	237	NM_001304467	399818	Hs.720819	NM_212554	ENSG00000203791	EEF1AKMT2	C10orf138|Efm4|METTL10	EEF1A lysine methyltransferase 2	protein-coding
peak3025	chr2	54013953	54014999	+	1	NA	promoter-TSS (NM_016115)	promoter-TSS (NM_016115)	-330	NM_145863	51130	Hs.40763	NM_016115	ENSG00000115239	ASB3	ASB-3	ankyrin repeat and SOCS box containing 3	protein-coding
peak4220	chr5	1041356	1043163	+	1	NA	Intergenic	(TGGG)n|Simple_repeat|Simple_repeat	20830	NR_039778	100616479		NR_039778	ENSG00000263834	MIR4635	-	microRNA 4635	ncRNA
peak874	chr11	47447631	47447815	+	1	NA	intron (NM_002804, intron 1 of 11)	CpG	301	NM_002804	5702	Hs.250758	NM_002804	ENSG00000165916	PSMC3	TBP1	proteasome 26S subunit, ATPase 3	protein-coding
peak3396	chr20	32890460	32890659	+	1	NA	5' UTR (NM_001322086, exon 1 of 10)	5' UTR (NM_001322086, exon 1 of 10)	253	NM_001322084	191	Hs.388004	NM_000687	ENSG00000101444	AHCY	SAHH|adoHcyase	adenosylhomocysteinase	protein-coding
peak1069	chr12	497862	498319	+	1	NA	promoter-TSS (NM_001130148)	promoter-TSS (NM_001130148)	-426	NM_001130148	84318	Hs.631656	NM_032358	ENSG00000120647	CCDC77	-	coiled-coil domain containing 77	protein-coding
peak2943	chr2	9445274	9445485	+	1	NA	intron (NM_001135191, intron 3 of 26)	intron (NM_001135191, intron 3 of 26)	98485	NM_003887	8853	Hs.555902	NM_003887	ENSG00000151693	ASAP2	AMAP2|CENTB3|DDEF2|PAG3|PAP|Pap-alpha|SHAG1	ArfGAP with SH3 domain, ankyrin repeat and PH domain 2	protein-coding
peak3547	chr21	41357738	41358117	+	1	NA	Intergenic	(CA)n|Simple_repeat|Simple_repeat	118580	NM_006198	5121	Hs.80296	NM_006198	ENSG00000183036	PCP4	PEP-19	Purkinje cell protein 4	protein-coding
peak300	chr1	121478480	121478830	+	1	NA	Intergenic	ALR/Alpha|Satellite|centr	217745	NR_003955	647121	Hs.697682	NR_003955	ENSG00000231752	EMBP1	-	embigin pseudogene 1	pseudo
peak4108	chr4	52709757	52710683	+	1	NA	intron (NM_001287755, intron 1 of 10)	intron (NM_001287755, intron 1 of 10)	475	NM_001287755	23142	Hs.605388	NM_015115	ENSG00000109184	DCUN1D4	-	defective in cullin neddylation 1 domain containing 4	protein-coding
peak2890	chr19	55628176	55628732	+	1	NA	intron (NM_017607, intron 1 of 21)	intron (NM_017607, intron 1 of 21)	514	NM_001271618	54776	Hs.631579	NM_017607	ENSG00000125503	PPP1R12C	AAVS1|LENG3|MBS85|p84|p85	protein phosphatase 1 regulatory subunit 12C	protein-coding
peak4192	chr4	154388037	154388247	+	1	NA	intron (NM_015196, intron 1 of 34)	CpG	644	NM_015196	23240	Hs.732450	NM_015196	ENSG00000121210	TMEM131L	KIAA0922	transmembrane 131 like	protein-coding
peak3545	chr21	40883049	40883330	+	1	NA	intron (NM_001001713, intron 5 of 6)	(TG)n|Simple_repeat|Simple_repeat	59409	NM_007341	6450	Hs.473847	NM_007341	ENSG00000185437	SH3BGR	21-GARP	SH3 domain binding glutamate rich protein	protein-coding
peak3423	chr20	42939498	42939832	+	1	NA	exon (NM_001080472, exon 1 of 2)	exon (NM_001080472, exon 1 of 2)	227	NM_001080472	128486	Hs.632269	NM_001080472	ENSG00000197296	FITM2	C20orf142|Fit2|dJ881L22.2	fat storage inducing transmembrane protein 2	protein-coding
peak4778	chr7	12250908	12251111	+	1	NA	5' UTR (NM_018374, exon 1 of 9)	5' UTR (NM_018374, exon 1 of 9)	161	NM_001134232	54664	Hs.396358	NM_018374	ENSG00000106460	TMEM106B	-	transmembrane protein 106B	protein-coding
peak1423	chr13	48877930	48878512	+	1	NA	promoter-TSS (NR_046414)	promoter-TSS (NR_046414)	338	NM_000321	5925	Hs.408528	NM_000321	ENSG00000139687	RB1	OSRC|PPP1R130|RB|p105-Rb|pRb|pp110	RB transcriptional corepressor 1	protein-coding
peak2202	chr17	26662940	26663292	+	1	NA	promoter-TSS (NM_001267775)	promoter-TSS (NM_001267775)	568	NM_021137	7126	Hs.76090	NM_021137	ENSG00000109079	TNFAIP1	B12|B61|BTBD34|EDP1|hBACURD2	TNF alpha induced protein 1	protein-coding
peak549	chr10	18854777	18861237	+	1	NA	intron (NM_182543, intron 8 of 10)	(CATTC)n|Satellite|Satellite	82559	NM_001351118	221078	Hs.396175	NM_182543	ENSG00000241058	NSUN6	4933414E04Rik|ARL5B-AS1|NOPD1	NOP2/Sun RNA methyltransferase family member 6	protein-coding
peak3846	chr3	58319053	58319204	+	1	NA	promoter-TSS (NM_001349498)	promoter-TSS (NM_001349498)	95	NM_001349498	54899	Hs.190544	NM_017771	ENSG00000168297	PXK	MONAKA|SLOB	PX domain containing serine/threonine kinase like	protein-coding
peak1438	chr13	79979890	79980268	+	1	NA	promoter-TSS (NR_038991)	promoter-TSS (NR_038991)	277	NM_022118	64062	Hs.558528	NM_018605	ENSG00000139746	RBM26	ARRS2|C13orf10|PPP1R132|PRO1777|SE70-2|ZC3H17	RNA binding motif protein 26	protein-coding
peak696	chr10	99943252	99943358	+	1	NA	intron (NM_001256621, intron 3 of 7)	L1MCc|LINE|L1	48673	NM_001351012	27291	Hs.419800	NM_014472	ENSG00000166024	R3HCC1L	C10orf28|GIDRP86|GIDRP88|PSORT	R3H domain and coiled-coil containing 1 like	protein-coding
peak1570	chr14	74769212	74769469	+	1	NA	intron (NR_148472, intron 1 of 17)	intron (NR_148472, intron 1 of 17)	427	NM_020325	5826	Hs.94395	NM_005050	ENSG00000119688	ABCD4	ABC41|EST352188|MAHCJ|P70R|P79R|PMP69|PXMP1L	ATP binding cassette subfamily D member 4	protein-coding
peak986	chr11	71813745	71813820	+	1	NA	intron (NM_017907, intron 1 of 4)	intron (NM_017907, intron 1 of 4)	651	NM_017907	55004	Hs.731528	NM_017907	ENSG00000149357	LAMTOR1	C11orf59|PDRO|Ragulator1|p18|p27RF-Rho	late endosomal/lysosomal adaptor, MAPK and MTOR activator 1	protein-coding
peak966	chr11	67195936	67196497	+	1	NA	intron (NM_003952, intron 1 of 14)	intron (NM_003952, intron 1 of 14)	281	NM_003952	6199	Hs.534345	NM_003952	ENSG00000175634	RPS6KB2	KLS|P70-beta|P70-beta-1|P70-beta-2|S6K-beta2|S6K2|S6KB|S6KI(2)|S6Kbeta|SRK|STK14B|p70(S6K)-beta|p70S6Kb	ribosomal protein S6 kinase B2	protein-coding
peak722	chr10	104678209	104678625	+	1	NA	exon (NM_199077, exon 1 of 2)	exon (NM_199077, exon 1 of 2)	342	NM_199076	54805	Hs.643509	NM_017649	ENSG00000148842	CNNM2	ACDP2|HOMG6|HOMGSMR	cyclin and CBS domain divalent metal cation transport mediator 2	protein-coding
peak401	chr1	182205781	182206228	+	1	NA	intron (NR_104175, intron 2 of 2)	(CA)n|Simple_repeat|Simple_repeat	77192	NR_104175	400799	Hs.634884	NR_104175	ENSG00000228918	LINC01344	GS1-122H1.2	long intergenic non-protein coding RNA 1344	ncRNA
peak4943	chr7	104654529	104655355	+	1	NA	promoter-TSS (NR_024586)	promoter-TSS (NR_024586)	305	NM_018682	55904	Hs.592262	NM_018682	ENSG00000005483	KMT2E	HDCMC04P|MLL5|NKp44L	lysine methyltransferase 2E	protein-coding
peak1041	chr11	118888457	118888612	+	1	NA	promoter-TSS (NM_016146)	promoter-TSS (NM_016146)	523	NM_001028	6230	Hs.512676	NM_001028	ENSG00000118181	RPS25	S25	ribosomal protein S25	protein-coding
peak307	chr1	146643625	146644018	+	1	NA	promoter-TSS (NM_001348451)	promoter-TSS (NM_001348451)	347	NR_103871	5565	Hs.50732	NM_005399	ENSG00000131791	PRKAB2	-	protein kinase AMP-activated non-catalytic subunit beta 2	protein-coding
peak1525	chr14	50778780	50778923	+	1	NA	promoter-TSS (NR_033761)	promoter-TSS (NR_033761)	96	NM_024884	79944	Hs.256034	NM_024884	ENSG00000087299	L2HGDH	C14orf160|L2HGA	L-2-hydroxyglutarate dehydrogenase	protein-coding
peak5501	chr9	140172177	140172463	+	1	NA	promoter-TSS (NM_017723)	promoter-TSS (NM_017723)	40	NM_017723	54863	Hs.495541	NM_017723	ENSG00000198113	TOR4A	C9orf167	torsin family 4 member A	protein-coding
peak2765	chr19	37263192	37263975	+	1	NA	promoter-TSS (NM_001294306)	promoter-TSS (NM_001294306)	133	NM_001193552	342892	Hs.406307	NM_001193552	ENSG00000267041	ZNF850	ZNF850P	zinc finger protein 850	protein-coding
peak4101	chr4	49154104	49158556	+	1	NA	Intergenic	(CATTC)n|Satellite|Satellite	167671	NM_001286791	80157	Hs.479703	NM_025087	ENSG00000109182	CWH43	CWH43-C|PGAP2IP	cell wall biogenesis 43 C-terminal homolog	protein-coding
peak3081	chr2	90372348	90372983	+	1	NA	Intergenic	HSATII|Satellite|Satellite	1260781	NR_039635	100616399		NR_039635	ENSG00000265510	MIR4436A	mir-4436a	microRNA 4436a	ncRNA
peak52	chr1	10459583	10459753	+	1	NA	intron (NM_001304452, intron 1 of 12)	CpG	493	NM_001304452	5226	Hs.464071	NM_002631	ENSG00000142657	PGD	6PGD	phosphogluconate dehydrogenase	protein-coding
peak374	chr1	167691431	167691685	+	1	NA	intron (NM_024569, intron 1 of 4)	CpG	371	NM_001146191	9019	Hs.493919	NM_003953	ENSG00000197965	MPZL1	MPZL1b|PZR|PZR1b|PZRa|PZRb	myelin protein zero like 1	protein-coding
peak2082	chr16	86942896	86943267	+	1	NA	Intergenic	(CA)n|Simple_repeat|Simple_repeat	-148309	NR_126008	440390	Hs.513789	NR_126008	ENSG00000232190	LINC02181	-	long intergenic non-protein coding RNA 2181	ncRNA
peak4050	chr4	6717886	6718328	+	1	NA	exon (NM_018366, exon 1 of 1)	exon (NM_018366, exon 1 of 1)	265	NM_018366	55330	Hs.7570	NM_018366	ENSG00000186222	BLOC1S4	BCAS4L|BLOS4|CNO	biogenesis of lysosomal organelles complex 1 subunit 4	protein-coding
peak326	chr1	151965802	151965925	+	1	NA	intron (NM_002966, intron 1 of 2)	CpG	851	NM_002966	6281	Hs.143873	NM_002966	ENSG00000197747	S100A10	42C|ANX2L|ANX2LG|CAL1L|CLP11|Ca[1]|GP11|P11|p10	S100 calcium binding protein A10	protein-coding
peak4945	chr7	105752325	105752626	+	1	NA	intron (NM_182715, intron 1 of 4)	CpG	316	NM_182715	6856	Hs.80919	NM_006754	ENSG00000008282	SYPL1	H-SP1|SYPL	synaptophysin like 1	protein-coding
peak1828	chr16	2564316	2565066	+	1	NA	intron (NM_001198569, intron 2 of 3)	CpG	820	NM_001694	527	Hs.389107	NM_001694	ENSG00000185883	ATP6V0C	ATP6C|ATP6L|ATPL|VATL|VPPC|Vma3	ATPase H+ transporting V0 subunit c	protein-coding
peak4720	chr6	167751289	167751990	+	1	NA	intron (NM_031949, intron 1 of 2)	(CA)n|Simple_repeat|Simple_repeat	13065	NM_031949	83887	Hs.520554	NM_031949	ENSG00000120440	TTLL2	C6orf104|NYD-TSPG|dJ366N23.3	tubulin tyrosine ligase like 2	protein-coding
peak4910	chr7	98972276	98973260	+	1	NA	intron (NM_005720, intron 1 of 9)	CpG	470	NM_005720	10095	Hs.489284	NM_005720	ENSG00000130429	ARPC1B	ARC41|PLTEID|p40-ARC|p41-ARC	actin related protein 2/3 complex subunit 1B	protein-coding
peak3804	chr3	48884796	48885235	+	1	NA	promoter-TSS (NR_109996)	promoter-TSS (NR_109996)	268	NM_001321983	5576	Hs.631923	NM_004157	ENSG00000114302	PRKAR2A	PKR2|PRKAR2	protein kinase cAMP-dependent type II regulatory subunit alpha	protein-coding
peak1026	chr11	111895695	111895945	+	1	NA	5' UTR (NM_001931, exon 1 of 14)	5' UTR (NM_001931, exon 1 of 14)	282	NM_001931	1737	Hs.335551	NM_001931	ENSG00000150768	DLAT	DLTA|PDC-E2|PDCE2	dihydrolipoamide S-acetyltransferase	protein-coding
peak159	chr1	36348815	36349015	+	1	NA	5' UTR (NM_012199, exon 1 of 19)	5' UTR (NM_012199, exon 1 of 19)	119	NM_001317122	26523	Hs.22867	NM_012199	ENSG00000092847	AGO1	EIF2C|EIF2C1|GERP95|Q99|hAgo1	argonaute 1, RISC catalytic component	protein-coding
peak414	chr1	200271431	200271582	+	1	NA	Intergenic	CpG	71414	NR_040064	554279	Hs.434694	NR_040064	ENSG00000203721	LINC00862	C1orf98|SMIM16	long intergenic non-protein coding RNA 862	ncRNA
peak4700	chr6	158244414	158244668	+	1	NA	intron (NM_016224, intron 1 of 17)	CpG	338	NM_016224	51429	Hs.191213	NM_016224	ENSG00000130340	SNX9	SDP1|SH3PX1|SH3PXD3A|WISP	sorting nexin 9	protein-coding
peak2552	chr19	2568354	2568934	+	1	NA	intron (NM_052847, intron 2 of 4)	(CATA)n|Simple_repeat|Simple_repeat	-62069	NR_107004	102465838		NR_107004	ENSG00000277904	MIR7850	hsa-mir-7850	microRNA 7850	ncRNA
peak4942	chr7	102985017	102985062	+	1	NA	exon (NM_001129887, exon 1 of 15)	exon (NM_001129887, exon 1 of 15)	281	NM_001129887	27000	Hs.558476	NM_014377	ENSG00000105821	DNAJC2	MPHOSPH11|MPP11|ZRF1|ZUO1	DnaJ heat shock protein family (Hsp40) member C2	protein-coding
peak1853	chr16	4896761	4898248	+	1	NA	promoter-TSS (NR_136695)	promoter-TSS (NR_136695)	-115	NR_136699	84656	Hs.387255	NM_032569	ENSG00000140632	GLYR1	BM045|HIBDL|N-PAC|NP60	glyoxylate reductase 1 homolog	protein-coding
peak1203	chr12	69753477	69753841	+	1	NA	5' UTR (NM_001300950, exon 1 of 5)	5' UTR (NM_001300950, exon 1 of 5)	169	NM_006530	8089	Hs.4029	NM_006530	ENSG00000127337	YEATS4	4930573H17Rik|B230215M10Rik|GAS41|NUBI-1|YAF9	YEATS domain containing 4	protein-coding
peak2942	chr2	9346848	9347110	+	1	NA	promoter-TSS (NM_003887)	promoter-TSS (NM_003887)	85	NM_003887	8853	Hs.555902	NM_003887	ENSG00000151693	ASAP2	AMAP2|CENTB3|DDEF2|PAG3|PAP|Pap-alpha|SHAG1	ArfGAP with SH3 domain, ankyrin repeat and PH domain 2	protein-coding
peak3142	chr2	127863347	127864314	+	1	NA	intron (NM_001320633, intron 1 of 14)	CpG	1073	NM_001320640	274	Hs.193163	NM_004305	ENSG00000136717	BIN1	AMPH2|AMPHL|CNM2|SH3P9	bridging integrator 1	protein-coding
peak2553	chr19	2785591	2785835	+	1	NA	intron (NM_003249, intron 1 of 12)	CpG	255	NM_003249	7064	Hs.78769	NM_003249	ENSG00000172009	THOP1	EP24.15|MEPD_HUMAN|MP78|TOP	thimet oligopeptidase 1	protein-coding
peak1147	chr12	49524849	49524996	+	1	NA	intron (NM_006082, intron 1 of 3)	CpG	382	NM_006082	10376	Hs.524390	NM_006082	ENSG00000123416	TUBA1B	K-ALPHA-1	tubulin alpha 1b	protein-coding
peak5512	chrX	15872212	15872466	+	1	NA	intron (NM_003916, intron 1 of 4)	CpG	798	NM_003916	8905	Hs.121592	NM_003916	ENSG00000182287	AP1S2	DC22|MRX59|MRXS21|MRXS5|MRXSF|PGS|SIGMA1B	adaptor related protein complex 1 subunit sigma 2	protein-coding
peak1665	chr15	40733602	40734224	+	1	NA	intron (NR_125372, intron 1 of 4)	CpG	563	NR_125372	22893	Hs.22109	NM_014952	ENSG00000140320	BAHD1	-	bromo adjacent homology domain containing 1	protein-coding
peak5240	chr8	145064427	145064783	+	1	NA	intron (NM_000837, intron 1 of 6)	CpG	379	NM_001009184	2907	Hs.594634	NM_000837	ENSG00000178719	GRINA	HNRGW|LFG1|NMDARA1|TMBIM3	glutamate ionotropic receptor NMDA type subunit associated protein 1	protein-coding
peak4538	chr6	33547550	33547757	+	1	NA	intron (NM_001188, intron 1 of 5)	intron (NM_001188, intron 1 of 5)	417	NM_001188	578	Hs.485139	NM_001188	ENSG00000030110	BAK1	BAK|BAK-LIKE|BCL2L7|CDN1	BCL2 antagonist/killer 1	protein-coding
peak4148	chr4	90227860	90228718	+	1	NA	intron (NM_198281, intron 1 of 1)	intron (NM_198281, intron 1 of 1)	872	NM_198281	285513	Hs.100912	NM_198281	ENSG00000185477	GPRIN3	GRIN3	GPRIN family member 3	protein-coding
peak238	chr1	70671279	70671434	+	1	NA	promoter-TSS (NM_001350608)	promoter-TSS (NM_001350608)	5	NM_017768	55631	Hs.147836	NM_017768	ENSG00000066557	LRRC40	dJ677H15.1	leucine rich repeat containing 40	protein-coding
peak1123	chr12	34847474	34848274	+	1	NA	Intergenic	ALR/Alpha|Satellite|centr	672658	NM_032834	84920	Hs.102971	NM_032834	ENSG00000139133	ALG10	ALG10A|DIE2|KCR1	ALG10, alpha-1,2-glucosyltransferase	protein-coding
peak2177	chr17	16284466	16284789	+	1	NA	promoter-TSS (NM_001281719)	promoter-TSS (NM_001281719)	23	NM_001281719	7314	Hs.356190	NM_018955	ENSG00000170315	UBB	HEL-S-50	ubiquitin B	protein-coding
peak1045	chr11	119077028	119077709	+	1	NA	intron (NM_005188, intron 1 of 15)	G-rich|Low_complexity|Low_complexity	382	NM_005188	867	Hs.504096	NM_005188	ENSG00000110395	CBL	C-CBL|CBL2|FRA11B|NSLL|RNF55	Cbl proto-oncogene	protein-coding
peak1458	chr13	111366126	111368368	+	1	NA	promoter-TSS (NM_001267728)	promoter-TSS (NM_001267728)	-112	NM_005537	3621	Hs.46700	NM_005537	ENSG00000153487	ING1	p24ING1c|p33|p33ING1|p33ING1b|p47|p47ING1a	inhibitor of growth family member 1	protein-coding
peak5349	chr9	91868170	91869284	+	1	NA	Intergenic	(TG)n|Simple_repeat|Simple_repeat	-57383	NM_001827	1164	Hs.83758	NM_001827	ENSG00000123975	CKS2	CKSHS2	CDC28 protein kinase regulatory subunit 2	protein-coding
peak36	chr1	6660972	6662585	+	1	NA	intron (NM_001324309, intron 1 of 3)	CpG	1180	NM_001324309	9903	Hs.7764	NM_014851	ENSG00000162413	KLHL21	-	kelch like family member 21	protein-coding
peak3910	chr3	128902204	128902691	+	1	NA	intron (NM_001127193, intron 1 of 4)	CpG	363	NM_001127194	7555	Hs.518249	NM_003418	ENSG00000169714	CNBP	CNBP1|DM2|PROMM|RNF163|ZCCHC22|ZNF9	CCHC-type zinc finger nucleic acid binding protein	protein-coding
peak1801	chr16	188839	189078	+	1	NA	promoter-TSS (NM_001243248)	promoter-TSS (NM_001243248)	-261	NM_001039476	8131	Hs.19699	NM_012075	ENSG00000103148	NPRL3	C16orf35|CGTHBA|FFEVF3|HS-40|MARE|NPR3|RMD11	NPR3 like, GATOR1 complex subunit	protein-coding
peak5406	chr9	117373643	117374107	+	1	NA	intron (NM_001330760, intron 1 of 8)	CpG	169	NM_153045	203197	Hs.522357	NM_153045	ENSG00000157693	TMEM268	C9orf91	transmembrane protein 268	protein-coding
peak1866	chr16	11890400	11891179	+	1	NA	intron (NM_014153, intron 1 of 22)	CpG	325	NM_014153	29066	Hs.371856	NM_014153	ENSG00000122299	ZC3H7A	HSPC055|ZC3H7|ZC3HDC7	zinc finger CCCH-type containing 7A	protein-coding
peak2961	chr2	20250925	20251227	+	1	NA	intron (NM_014713, intron 1 of 6)	CpG	713	NM_014713	9741	Hs.467807	NM_014713	ENSG00000068697	LAPTM4A	HUMORF13|LAPTM4|MBNT|Mtrp	lysosomal protein transmembrane 4 alpha	protein-coding
peak4385	chr5	141488498	141488955	+	1	NA	intron (NM_030571, intron 1 of 7)	CpG	402	NM_030571	80762	Hs.9788	NM_030571	ENSG00000131507	NDFIP1	N4WBP5	Nedd4 family interacting protein 1	protein-coding
peak4199	chr4	170191839	170192070	+	1	NA	intron (NM_020870, intron 1 of 11)	CpG	295	NM_020870	57630	Hs.301804	NM_020870	ENSG00000154447	SH3RF1	POSH|RNF142|SH3MD2	SH3 domain containing ring finger 1	protein-coding
peak2211	chr17	28256678	28257142	+	1	NA	promoter-TSS (NM_001145053)	promoter-TSS (NM_001145053)	36	NM_001145053	374786	Hs.662411	NM_198529	ENSG00000176927	EFCAB5	-	EF-hand calcium binding domain 5	protein-coding
peak3859	chr3	72386565	72386730	+	1	NA	Intergenic	Intergenic	109127	NM_012234	23429	Hs.7910	NM_012234	ENSG00000163602	RYBP	AAP1|APAP-1|DEDAF|YEAF1	RING1 and YY1 binding protein	protein-coding
peak315	chr1	150336969	150337273	+	1	NA	5' UTR (NM_015203, exon 1 of 11)	5' UTR (NM_015203, exon 1 of 11)	534	NM_001297674	23248	Hs.213666	NM_015203	ENSG00000163125	RPRD2	HSPC099|KIAA0460	regulation of nuclear pre-mRNA domain containing 2	protein-coding
peak1052	chr11	124492957	124493075	+	1	NA	non-coding (NR_016021, exon 1 of 8)	non-coding (NR_016021, exon 1 of 8)	274	NR_016021	84897	Hs.436410	NM_032811	ENSG00000154144	TBRG1	NIAM|TB-5	transforming growth factor beta regulator 1	protein-coding
peak4259	chr5	32173691	32173728	+	1	NA	intron (NM_022130, intron 1 of 3)	CpG	716	NM_022130	64083	Hs.408909	NM_022130	ENSG00000113384	GOLPH3	GOPP1|GPP34|MIDAS|Vps74	golgi phosphoprotein 3	protein-coding
peak400	chr1	181105617	181105828	+	1	NA	Intergenic	(CA)n|Simple_repeat|Simple_repeat	-37898	NR_125966	101928973	Hs.637822	NR_125966	ENSG00000237292	LINC01732	-	long intergenic non-protein coding RNA 1732	ncRNA
peak942	chr11	65190604	65192577	+	1	NA	non-coding (NR_028272, exon 1 of 1)	non-coding (NR_028272, exon 1 of 1)	1321	NR_028272	283131	Hs.523789	NR_002802	ENSG00000245532	NEAT1	LINC00084|NCRNA00084|TncRNA|VINC	nuclear paraspeckle assembly transcript 1 (non-protein coding)	ncRNA
peak325	chr1	151763299	151763725	+	1	NA	promoter-TSS (NM_001083965)	promoter-TSS (NM_001083965)	287	NR_146292	109729141	Hs.439525	NR_146292	ENSG00000203288	TDRKH-AS1	-	TDRKH antisense RNA 1	ncRNA
peak5478	chr9	136932283	136932574	+	1	NA	intron (NM_007371, intron 1 of 11)	intron (NM_007371, intron 1 of 11)	713	NM_007371	8019	Hs.522472	NM_007371	ENSG00000169925	BRD3	ORFX|RING3L	bromodomain containing 3	protein-coding
peak3308	chr2	242211496	242211508	+	1	NA	promoter-TSS (NM_001320966)	promoter-TSS (NM_001320966)	-122	NM_001320966	3069	Hs.471851	NM_005336	ENSG00000115677	HDLBP	HBP|PRO2900|VGL	high density lipoprotein binding protein	protein-coding
peak1409	chr13	42031864	42032113	+	1	NA	intron (NM_014059, intron 1 of 4)	CpG	446	NM_014059	28984	Hs.507866	NM_014059	ENSG00000102760	RGCC	C13orf15|RGC-32|RGC32|bA157L14.2	regulator of cell cycle	protein-coding
peak1479	chr14	19006586	19006992	+	1	NA	Intergenic	ALR/Alpha|Satellite|centr	-370805	NM_001013354	440153	Hs.534880	NM_001013354	ENSG00000257115	OR11H12	-	olfactory receptor family 11 subfamily H member 12	protein-coding
peak58	chr1	11796212	11796411	+	1	NA	intron (NM_001040195, intron 1 of 3)	intron (NM_001040195, intron 1 of 3)	169	NM_001040195	57085	Hs.464438	NM_020350	ENSG00000177674	AGTRAP	ATRAP	angiotensin II receptor associated protein	protein-coding
peak4364	chr5	134240961	134241704	+	1	NA	intron (NM_032151, intron 1 of 3)	intron (NM_032151, intron 1 of 3)	522	NM_032151	84105	Hs.710014	NM_032151	ENSG00000132570	PCBD2	DCOH2|DCOHM|PHS2	pterin-4 alpha-carbinolamine dehydratase 2	protein-coding
peak4363	chr5	133984635	133984920	+	1	NA	exon (NM_021982, exon 1 of 23)	exon (NM_021982, exon 1 of 23)	302	NM_001252231	10802	Hs.595540	NM_021982	ENSG00000113615	SEC24A	-	SEC24 homolog A, COPII coat complex component	protein-coding
peak2072	chr16	84733367	84734215	+	1	NA	intron (NR_073578, intron 1 of 10)	CpG	236	NM_005153	9100	Hs.136778	NM_005153	ENSG00000103194	USP10	UBPO	ubiquitin specific peptidase 10	protein-coding
peak1841	chr16	3333529	3334114	+	1	NA	exon (NM_005741, exon 1 of 6)	exon (NM_005741, exon 1 of 6)	334	NM_005741	10127	Hs.611475	NM_005741	ENSG00000006194	ZNF263	FPM315|ZKSCAN12|ZSCAN44	zinc finger protein 263	protein-coding
peak3691	chr22	43044870	43045096	+	1	NA	intron (NM_000398, intron 1 of 8)	intron (NM_000398, intron 1 of 8)	422	NM_000398	1727	Hs.561064	NM_000398	ENSG00000100243	CYB5R3	B5R|DIA1	cytochrome b5 reductase 3	protein-coding
peak1316	chr12	123920407	123920681	+	1	NA	intron (NM_145058, intron 1 of 3)	intron (NM_145058, intron 1 of 3)	736	NM_145058	196383	Hs.488173	NM_145058	ENSG00000150977	RILPL2	RLP2	Rab interacting lysosomal protein like 2	protein-coding
peak4842	chr7	57546079	57555890	+	1	NA	Intergenic	HSATII|Satellite|Satellite	41101	NM_001159279	441234	Hs.533121	NM_001159279	ENSG00000182111	ZNF716	-	zinc finger protein 716	protein-coding
peak1792	chr15	100106388	100106485	+	1	NA	promoter-TSS (NM_001352616)	intron (NM_001352617, intron 1 of 10)	-260	NM_001352616	4205	Hs.268675	NM_005587	ENSG00000068305	MEF2A	ADCAD1|RSRFC4|RSRFC9|mef2	myocyte enhancer factor 2A	protein-coding
peak675	chr10	92922862	92923202	+	1	NA	intron (NR_046435, intron 1 of 2)	G-rich|Low_complexity|Low_complexity	263	NR_046435	84333	Hs.500512	NM_032373	ENSG00000180628	PCGF5	RNF159	polycomb group ring finger 5	protein-coding
peak1491	chr14	21923523	21924016	+	1	NA	Intergenic	Intergenic	-18312	NM_020920	57680	Hs.530698	NM_020920	ENSG00000100888	CHD8	AUTS18|HELSNF1	chromodomain helicase DNA binding protein 8	protein-coding
peak216	chr1	53163684	53163926	+	1	NA	intron (NM_023077, intron 1 of 2)	CpG	233	NM_023077	65260	Hs.349905	NM_023077	ENSG00000162377	COA7	C1orf163|RESA1|SELRC1	cytochrome c oxidase assembly factor 7 (putative)	protein-coding
peak1462	chr13	112733122	112733334	+	1	NA	intron (NR_120392, intron 1 of 3)	(TTGTG)n|Simple_repeat|Simple_repeat	11315	NM_005986	6656	Hs.202526	NM_005986	ENSG00000182968	SOX1	-	SRY-box 1	protein-coding
peak5283	chr9	22009086	22009153	+	1	NA	5' UTR (NM_004936, exon 1 of 2)	5' UTR (NM_004936, exon 1 of 2)	193	NM_078487	1030	Hs.72901	NM_004936	ENSG00000147883	CDKN2B	CDK4I|INK4B|MTS2|P15|TP15|p15INK4b	cyclin dependent kinase inhibitor 2B	protein-coding
peak1461	chr13	112273432	112274159	+	1	NA	intron (NR_135814, intron 1 of 1)	intron (NR_135814, intron 1 of 1)	25439	NR_135814	105370369		NR_135814	ENSG00000215881	LINC02337	-	long intergenic non-protein coding RNA 2337	ncRNA
peak4781	chr7	17956370	17956542	+	1	NA	intron (NM_001350870, intron 1 of 5)	L1PA17|LINE|L1	23675	NM_001350870	23161	Hs.487648	NM_015132	ENSG00000071189	SNX13	RGS-PX1	sorting nexin 13	protein-coding
peak46	chr1	9241730	9242596	+	1	NA	promoter-TSS (NR_132738)	promoter-TSS (NR_132738)	-100	NR_132738	102724571	Hs.599298	NR_132738	ENSG00000234546	LINC01759	-	long intergenic non-protein coding RNA 1759	ncRNA
peak481	chr1	235291713	235291956	+	1	NA	promoter-TSS (NR_002956)	promoter-TSS (NR_002956)	422	NM_014765	9804	Hs.533192	NM_014765	ENSG00000173726	TOMM20	MAS20|MOM19|TOM20	translocase of outer mitochondrial membrane 20	protein-coding
peak4386	chr5	142150222	142150864	+	1	NA	promoter-TSS (NM_001349547)	promoter-TSS (NM_001349547)	-242	NM_001349547	23092	Hs.654668	NM_015071	ENSG00000145819	ARHGAP26	GRAF|GRAF1|OPHN1L|OPHN1L1	Rho GTPase activating protein 26	protein-coding
peak4005	chr3	196695513	196695596	+	1	NA	intron (NM_025163, intron 1 of 2)	CpG	188	NM_025163	80235	Hs.518403	NM_025163	ENSG00000119227	PIGZ	GPI-MT-IV|PIG-Z|SMP3	phosphatidylinositol glycan anchor biosynthesis class Z	protein-coding
peak3319	chr2	243031027	243031283	+	1	NA	intron (NR_130702, intron 1 of 6)	CpG	371	NR_130701	728323	Hs.380737	NR_024437		LINC01881	-	long intergenic non-protein coding RNA 1881	ncRNA
peak4710	chr6	163835740	163836934	+	1	NA	exon (NM_006775, exon 1 of 8)	exon (NM_006775, exon 1 of 8)	662	NM_206854	9444	Hs.510324	NM_006775	ENSG00000112531	QKI	Hqk|QK|QK1|QK3|hqkI	QKI, KH domain containing RNA binding	protein-coding
peak3240	chr2	219188249	219188264	+	1	NA	intron (NM_022572, intron 1 of 8)	intron (NM_022572, intron 1 of 8)	354	NM_022572	25953	Hs.98475	NM_015488	ENSG00000127838	PNKD	BRP17|DYT8|FKSG19|FPD1|KIPP1184|MR-1|MR1|PDC|PKND1|PNKD1|TAHCCP2	paroxysmal nonkinesigenic dyskinesia	protein-coding
peak3174	chr2	158732032	158733141	+	1	NA	promoter-TSS (NM_001347665)	promoter-TSS (NM_001347665)	-212	NM_001347665	90	Hs.470316	NM_001105	ENSG00000115170	ACVR1	ACTRI|ACVR1A|ACVRLK2|ALK2|FOP|SKR1|TSRI	activin A receptor type 1	protein-coding
peak342	chr1	155532165	155532600	+	1	NA	promoter-TSS (NM_018489)	promoter-TSS (NM_018489)	-58	NM_018489	55870	Hs.491060	NM_018489	ENSG00000116539	ASH1L	ASH1|ASH1L1|KMT2H|MRD52	ASH1 like histone lysine methyltransferase	protein-coding
peak1655	chr15	31619253	31621004	+	1	NA	intron (NM_001302461, intron 1 of 1)	CpG-7700	1070	NM_001302461	51621	Hs.376443	NM_015995	ENSG00000169926	KLF13	BTEB3|FKLF2|NSLP1|RFLAT-1|RFLAT1	Kruppel like factor 13	protein-coding
peak1831	chr16	2588026	2588154	+	1	NA	5' UTR (NM_031268, exon 1 of 11)	5' UTR (NM_031268, exon 1 of 11)	125	NM_031268	5170	Hs.459691	NM_002613	ENSG00000140992	PDPK1	PDK1|PDPK2|PDPK2P|PRO0461	3-phosphoinositide dependent protein kinase 1	protein-coding
peak2867	chr19	51307547	51307783	+	1	NA	intron (NM_001290149, intron 1 of 5)	CpG	146	NM_032712	84798	Hs.256301	NM_032712	ENSG00000167747	C19orf48	-	chromosome 19 open reading frame 48	protein-coding
peak5560	chrY	13474804	13475235	+	1	NA	Intergenic	BSR/Beta|Satellite|Satellite	1058370	NR_033667	352887	Hs.546221	NR_033667	ENSG00000206159	GYG2P1	GYG2P	glycogenin 2 pseudogene 1	pseudo
peak3802	chr3	48342518	48342839	+	1	NA	intron (NM_001308435, intron 1 of 3)	CpG	223	NM_001308430	10201	Hs.465558	NM_005793	ENSG00000172113	NME6	IPIA-ALPHA|NDK 6|NM23-H6	NME/NM23 nucleoside diphosphate kinase 6	protein-coding
peak4523	chr6	31702729	31703833	+	1	NA	intron (NM_001287594, intron 2 of 6).3	intron (NM_001287594, intron 2 of 6).3	1041	NM_001287594	1192	Hs.414565	NM_001288	ENSG00000213719	CLIC1	CL1C1|G6|NCC27	chloride intracellular channel 1	protein-coding
peak1545	chr14	64009312	64010638	+	1	NA	non-coding (NR_104104, exon 1 of 13)	non-coding (NR_104104, exon 1 of 13)	138	NM_001354926	5529	Hs.334868	NM_006246	ENSG00000154001	PPP2R5E	B56E|B56epsilon	protein phosphatase 2 regulatory subunit B'epsilon	protein-coding
peak2094	chr16	88636657	88637256	+	1	NA	5' UTR (NM_001294340, exon 1 of 19)	5' UTR (NM_001294340, exon 1 of 19)	167	NM_001294340	124245	Hs.93670	NM_144604	ENSG00000158545	ZC3H18	NHN1	zinc finger CCCH-type containing 18	protein-coding
peak1112	chr12	29301844	29302489	+	1	NA	5' UTR (NM_001271783, exon 1 of 12)	5' UTR (NM_001271783, exon 1 of 12)	230	NM_001271783	55711	Hs.684482	NM_018099	ENSG00000064763	FAR2	HEL-S-81|MLSTD1|SDR10E2	fatty acyl-CoA reductase 2	protein-coding
peak2790	chr19	41222704	41223184	+	1	NA	promoter-TSS (NM_024876)	promoter-TSS (NM_024876)	-64	NM_025194	80271	Hs.515415	NM_025194	ENSG00000086544	ITPKC	IP3-3KC|IP3KC	inositol-trisphosphate 3-kinase C	protein-coding
peak3091	chr2	92300543	92300897	+	1	NA	Intergenic	ALR/Alpha|Satellite|centr	171561	NR_027714	440888	Hs.730239	NM_001032412		ACTR3BP2	FKSG73	ACTR3B pseudogene 2	pseudo
peak5412	chr9	123963298	123963986	+	1	NA	promoter-TSS (NM_001353054)	promoter-TSS (NM_001353054)	-119	NM_001353054	2934	Hs.522373	NM_000177	ENSG00000148180	GSN	ADF|AGEL	gelsolin	protein-coding
peak4623	chr6	86351705	86353065	+	1	NA	intron (NM_006372, intron 1 of 10)	CpG	223	NM_001253771	10492	Hs.571177	NM_006372	ENSG00000135316	SYNCRIP	GRY-RBP|GRYRBP|HNRNPQ|HNRPQ1|NSAP1|PP68|hnRNP-Q	synaptotagmin binding cytoplasmic RNA interacting protein	protein-coding
peak1845	chr16	3930184	3930242	+	1	NA	promoter-TSS (NM_001079846)	promoter-TSS (NM_001079846)	-92	NM_001079846	1387	Hs.459759	NM_004380	ENSG00000005339	CREBBP	CBP|KAT3A|RSTS|RSTS1	CREB binding protein	protein-coding
peak5461	chr9	133588799	133588802	+	1	NA	promoter-TSS (NM_007313)	promoter-TSS (NM_007313)	-468	NM_007313	25	Hs.431048	NM_005157	ENSG00000097007	ABL1	ABL|CHDSKM|JTK7|bcr/abl|c-ABL|c-ABL1|p150|v-abl	ABL proto-oncogene 1, non-receptor tyrosine kinase	protein-coding
peak2321	chr17	58677960	58678330	+	1	NA	exon (NM_003620, exon 1 of 6)	exon (NM_003620, exon 1 of 6)	601	NM_003620	8493	Hs.286073	NM_003620	ENSG00000170836	PPM1D	IDDGIP|PP2C-DELTA|WIP1	protein phosphatase, Mg2+/Mn2+ dependent 1D	protein-coding
peak3233	chr2	217363705	217363757	+	1	NA	intron (NM_000998, intron 1 of 3)	CpG	211	NM_000998	6168	Hs.433701	NM_000998	ENSG00000197756	RPL37A	L37A	ribosomal protein L37a	protein-coding
peak1083	chr12	6797869	6798462	+	1	NA	intron (NM_001039920, intron 1 of 8)	CpG	376	NM_133476	171017	Hs.103315	NM_133476	ENSG00000126746	ZNF384	CAGH1|CAGH1A|CIZ|ERDA2|NMP4|NP|TNRC1	zinc finger protein 384	protein-coding
peak5445	chr9	131533867	131534123	+	1	NA	5' UTR (NM_006336, exon 1 of 16)	5' UTR (NM_006336, exon 1 of 16)	218	NM_006336	10444	Hs.147950	NM_006336	ENSG00000160445	ZER1	C9orf60|ZYG|ZYG11BL	zyg-11 related cell cycle regulator	protein-coding
peak4597	chr6	47445481	47445799	+	1	NA	5' UTR (NM_012120, exon 1 of 18)	5' UTR (NM_012120, exon 1 of 18)	115	NM_012120	23607	Hs.485518	NM_012120	ENSG00000198087	CD2AP	CMS	CD2 associated protein	protein-coding
peak500	chr1	247266895	247267437	+	1	NA	promoter-TSS (NR_147502)	promoter-TSS (NR_147502)	508	NM_024804	79862	Hs.163754	NM_024804	ENSG00000188295	ZNF669	-	zinc finger protein 669	protein-coding
peak148	chr1	33283350	33283769	+	1	NA	promoter-TSS (NM_003680)	promoter-TSS (NM_003680)	74	NM_003680	8565	Hs.213264	NM_003680	ENSG00000134684	YARS	CMTDIC|TYRRS|YRS|YTS	tyrosyl-tRNA synthetase	protein-coding
peak2087	chr16	87526377	87526655	+	1	NA	Intergenic	(CGG)n|Simple_repeat|Simple_repeat	-1056	NM_015144	23174	Hs.156231	NM_015144	ENSG00000140948	ZCCHC14	BDG-29|BDG29	zinc finger CCHC-type containing 14	protein-coding
peak2518	chr19	531462	532444	+	1	NA	exon (NM_004359, exon 1 of 5)	exon (NM_004359, exon 1 of 5)	220	NM_004359	997	Hs.514997	NM_004359	ENSG00000099804	CDC34	E2-CDC34|UBC3|UBCH3|UBE2R1	cell division cycle 34	protein-coding
peak2847	chr19	48949768	48949823	+	1	NA	intron (NM_031485, intron 2 of 6)	MSR1|Satellite|Satellite	765	NM_031485	83743	Hs.400625	NM_031485	ENSG00000105447	GRWD1	CDW4|GRWD|RRB1|WDR28	glutamate rich WD repeat containing 1	protein-coding
peak2750	chr19	36036685	36036862	+	1	NA	TTS (NM_014364)	TTS (NM_014364)	158	NR_038396	100506469	Hs.661816	NR_038396	ENSG00000236144	TMEM147-AS1	-	TMEM147 antisense RNA 1	ncRNA
peak4100	chr4	49146573	49153165	+	1	NA	Intergenic	(CATTC)n|Satellite|Satellite	161210	NM_001286791	80157	Hs.479703	NM_025087	ENSG00000109182	CWH43	CWH43-C|PGAP2IP	cell wall biogenesis 43 C-terminal homolog	protein-coding
peak2864	chr19	50887709	50887986	+	1	NA	intron (NM_002691, intron 1 of 26)	CpG	267	NM_001256849	5424	Hs.279413	NM_002691	ENSG00000062822	POLD1	CDC2|CRCS10|MDPL|POLD	DNA polymerase delta 1, catalytic subunit	protein-coding
peak4180	chr4	141294803	141294949	+	1	NA	promoter-TSS (NR_033939)	promoter-TSS (NR_033939)	212	NM_001153484	60592	Hs.480815	NM_032547	ENSG00000153130	SCOC	HRIHFB2072|SCOCO|UNC-69	short coiled-coil protein	protein-coding
peak3720	chr22	50355445	50355644	+	1	NA	promoter-TSS (NR_106879)	promoter-TSS (NR_106879)	-970	NR_106879	102465493		NR_106879	ENSG00000276753	MIR6821	hsa-mir-6821	microRNA 6821	ncRNA
peak2360	chr17	73266909	73267118	+	1	NA	promoter-TSS (NR_036520)	promoter-TSS (NR_036520)	298	NM_001242498	57409	Hs.325631	NM_020679	ENSG00000125457	MIF4GD	AD023|MIFD|SLIP1	MIF4G domain containing	protein-coding
peak3979	chr3	184079174	184079726	+	1	NA	promoter-TSS (NM_001278700)	promoter-TSS (NM_001278700)	-11	NM_001171089	1181	Hs.436847	NM_004366	ENSG00000114859	CLCN2	CIC-2|CLC2|ECA2|ECA3|EGI11|EGI3|EGMA|EJM6|EJM8|LKPAT|clC-2	chloride voltage-gated channel 2	protein-coding
peak1382	chr13	26858235	26858423	+	1	NA	intron (NM_001260, intron 1 of 12)	L1PB3|LINE|L1	30088	NM_001346501	1024	Hs.382306	NM_001260	ENSG00000132964	CDK8	K35	cyclin dependent kinase 8	protein-coding
peak4288	chr5	56247666	56248169	+	1	NA	promoter-TSS (NM_152622)	promoter-TSS (NM_152622)	40	NM_152622	166968	Hs.657594	NM_152622	ENSG00000155545	MIER3	-	MIER family member 3	protein-coding
peak2342	chr17	66288331	66288550	+	1	NA	intron (NM_001352901, intron 1 of 11)	CpG-11045	228	NM_001352901	22901	Hs.437249	NM_014960	ENSG00000141337	ARSG	-	arylsulfatase G	protein-coding
peak2730	chr19	30829033	30829037	+	1	NA	Intergenic	HAL1-2a_MD|LINE|L1	-34265	NM_001352260	9745	Hs.378901	NM_014717	ENSG00000198597	ZNF536	-	zinc finger protein 536	protein-coding
peak5006	chr7	150066278	150066411	+	1	NA	intron (NM_001099696, intron 1 of 1)	CpG	465	NM_013400	29803	Hs.647086	NM_013400	ENSG00000214022	REPIN1	AP4|RIP60|ZNF464|Zfp464	replication initiator 1	protein-coding
peak3546	chr21	41291613	41292297	+	1	NA	intron (NM_006198, intron 2 of 2)	(TG)n|Simple_repeat|Simple_repeat	52608	NM_006198	5121	Hs.80296	NM_006198	ENSG00000183036	PCP4	PEP-19	Purkinje cell protein 4	protein-coding
peak3147	chr2	130938984	130939890	+	1	NA	promoter-TSS (NM_001171083)	promoter-TSS (NM_001171083)	-58	NM_025029	80097	Hs.469925	NM_025029	ENSG00000152082	MZT2B	FAM128B|MOZART2B	mitotic spindle organizing protein 2B	protein-coding
peak5205	chr8	132916486	132916813	+	1	NA	5' UTR (NM_001323555, exon 1 of 23)	5' UTR (NM_001323555, exon 1 of 23)	314	NM_015137	23167	Hs.204564	NM_015137	ENSG00000132294	EFR3A	-	EFR3 homolog A	protein-coding
peak2799	chr19	42576070	42576229	+	1	NA	intron (NM_001330519, intron 1 of 1)	AluSz6|SINE|Alu	3520	NM_001330519	64763	Hs.13323	NM_022752	ENSG00000105732	ZNF574	FP972	zinc finger protein 574	protein-coding
peak4230	chr5	2525952	2526274	+	1	NA	Intergenic	(TG)n|Simple_repeat|Simple_repeat	-186592	NR_145480	101234261		NR_145480	ENSG00000281560	LSINCT5	-	long stress-induced non-coding transcript 5	ncRNA
peak4102	chr4	49633406	49636556	+	1	NA	Intergenic	(GAATG)n|Satellite|Satellite	646322	NM_001286791	80157	Hs.479703	NM_025087	ENSG00000109182	CWH43	CWH43-C|PGAP2IP	cell wall biogenesis 43 C-terminal homolog	protein-coding
peak2122	chr17	3539038	3539597	+	1	NA	promoter-TSS (NM_004937)	promoter-TSS (NM_004937)	299	NM_013276	23729	Hs.579217	NM_013276	ENSG00000197417	SHPK	CARKL|SHK	sedoheptulokinase	protein-coding
peak1535	chr14	55518499	55519146	+	1	NA	intron (NM_144578, intron 1 of 3)	CpG	460	NM_144578	93487	Hs.594338	NM_144578	ENSG00000168175	MAPK1IP1L	C14orf32|MISS|c14_5346	mitogen-activated protein kinase 1 interacting protein 1 like	protein-coding
peak3795	chr3	45730898	45731262	+	1	NA	promoter-TSS (NR_033947)	promoter-TSS (NR_033947)	347	NM_001319071	22908	Hs.156509	NM_014016	ENSG00000211456	SACM1L	SAC1	SAC1 like phosphatidylinositide phosphatase	protein-coding
peak3436	chr20	47443833	47444080	+	1	NA	intron (NM_020820, intron 1 of 39)	CpG	464	NM_020820	57580	Hs.153310	NM_020820	ENSG00000124126	PREX1	P-REX1	phosphatidylinositol-3,4,5-trisphosphate dependent Rac exchange factor 1	protein-coding
peak4928	chr7	100291332	100291552	+	1	NA	Intergenic	CpG	-4371	NM_022574	64599	Hs.414396	NM_022574	ENSG00000146830	GIGYF1	GYF1|PERQ1	GRB10 interacting GYF protein 1	protein-coding
peak1564	chr14	73924775	73925276	+	1	NA	intron (NM_001320114, intron 1 of 11)	C-rich|Low_complexity|Low_complexity	261	NM_001005744	8650	Hs.525443	NM_003744	ENSG00000133961	NUMB	C14orf41|S171|c14_5527	NUMB, endocytic adaptor protein	protein-coding
peak2225	chr17	30813983	30814185	+	1	NA	promoter-TSS (NM_003885)	promoter-TSS (NM_003885)	-21	NM_003885	8851	Hs.500015	NM_003885	ENSG00000176749	CDK5R1	CDK5P35|CDK5R|NCK5A|p23|p25|p35|p35nck5a	cyclin dependent kinase 5 regulatory subunit 1	protein-coding
peak992	chr11	73308851	73309169	+	1	NA	5' UTR (NM_001286051, exon 1 of 6)	5' UTR (NM_001286051, exon 1 of 6)	224	NM_001286051	23201	Hs.475334	NM_015159	ENSG00000054965	FAM168A	KIAA0280|TCRP1	family with sequence similarity 168 member A	protein-coding
peak4464	chr6	3064247	3064634	+	1	NA	intron (NM_001354931, intron 1 of 9)	CpG	365	NM_001354932	8737	Hs.519842	NM_003804	ENSG00000137275	RIPK1	RIP|RIP-1|RIP1	receptor interacting serine/threonine kinase 1	protein-coding
peak4089	chr4	40631724	40632089	+	1	NA	promoter-TSS (NM_001098634)	promoter-TSS (NM_001098634)	-23	NM_001098634	54502	Hs.518727	NM_019027	ENSG00000163694	RBM47	NET18	RNA binding motif protein 47	protein-coding
peak1277	chr12	115690376	115690710	+	1	NA	Intergenic	T-rich|Low_complexity|Low_complexity	-568574	NM_005996	6926	Hs.744016	NM_005996	ENSG00000135111	TBX3	TBX3-ISO|UMS|XHL	T-box 3	protein-coding
peak1917	chr16	29831948	29832388	+	1	NA	3' UTR (NM_024516, exon 3 of 3)	3' UTR (NM_024516, exon 3 of 3)	453	NM_017458	9961	Hs.632177	NM_005115	ENSG00000013364	MVP	LRP|VAULT1	major vault protein	protein-coding
peak3929	chr3	137906446	137906664	+	1	NA	intron (NM_001282342, intron 1 of 19)	CpG	465	NM_213654	25852	Hs.744868	NM_014154	ENSG00000114098	ARMC8	GID5|HSPC056|S863-2|VID28	armadillo repeat containing 8	protein-coding
peak4150	chr4	95373689	95373824	+	1	NA	intron (NM_001011513, intron 1 of 12)	intron (NM_001011513, intron 1 of 12)	748	NM_001256427	10611	Hs.480311	NM_006457	ENSG00000163110	PDLIM5	ENH|ENH1|L9|LIM	PDZ and LIM domain 5	protein-coding
peak433	chr1	206731020	206731197	+	1	NA	intron (NM_182665, intron 1 of 4)	intron (NM_182665, intron 1 of 4)	616	NM_182665	83593	Hs.497579	NM_031437	ENSG00000266094	RASSF5	Maxp1|NORE1|NORE1A|NORE1B|RAPL|RASSF3	Ras association domain family member 5	protein-coding
peak4331	chr5	96271230	96272141	+	1	NA	5' UTR (NM_005575, exon 1 of 18)	5' UTR (NM_005575, exon 1 of 18)	339	NM_005575	4012	Hs.527199	NM_005575	ENSG00000113441	LNPEP	CAP|IRAP|P-LAP|PLAP	leucyl and cystinyl aminopeptidase	protein-coding
peak4990	chr7	143078683	143079703	+	1	NA	promoter-TSS (NR_106952)	promoter-TSS (NR_106952)	-586	NR_106952	102465538		NR_106952	ENSG00000278449	MIR6892	hsa-mir-6892	microRNA 6892	ncRNA
peak2571	chr19	4035659	4036018	+	1	NA	intron (NM_015897, intron 9 of 10)	(CA)n|Simple_repeat|Simple_repeat	28242	NM_015897	51588	Hs.105779	NM_015897	ENSG00000105229	PIAS4	PIAS-gamma|PIASY|Piasg|ZMIZ6	protein inhibitor of activated STAT 4	protein-coding
peak4650	chr6	114178950	114181583	+	1	NA	intron (NM_002356, intron 1 of 1)	CpG	1752	NM_002356	4082	Hs.519909	NM_002356	ENSG00000277443	MARCKS	80K-L|MACS|PKCSL|PRKCSL	myristoylated alanine rich protein kinase C substrate	protein-coding
peak1455	chr13	110695619	110696273	+	1	NA	Intergenic	(CA)n|Simple_repeat|Simple_repeat	-9686	NR_126387	104355146	Hs.508690	NR_126387	ENSG00000231428	LINC00396	-	long intergenic non-protein coding RNA 396	ncRNA
peak259	chr1	100435628	100435967	+	1	NA	promoter-TSS (NM_001271685)	promoter-TSS (NM_001271685)	-195	NM_001271685	23443	Hs.448979	NM_012243	ENSG00000117620	SLC35A3	AMRS	solute carrier family 35 member A3	protein-coding
peak735	chr10	114206522	114207350	+	1	NA	promoter-TSS (NM_001351086)	promoter-TSS (NM_001351086)	190	NR_134521	143187	Hs.194554	NM_145206	ENSG00000151532	VTI1A	MMDS3|MVti1|VTI1RP2|Vti1-rp2	vesicle transport through interaction with t-SNAREs 1A	protein-coding
peak3676	chr22	40766600	40767152	+	1	NA	intron (NM_001350046, intron 1 of 20)	CpG	310	NR_146413	27352	Hs.474914	NM_015705	ENSG00000100359	SGSM3	CIP85|MAP|RABGAP5|RUSC3|RUTBC3|RabGAP-5|rabGAPLP	small G protein signaling modulator 3	protein-coding
peak4267	chr5	40680349	40680460	+	1	NA	5' UTR (NM_000958, exon 1 of 3)	5' UTR (NM_000958, exon 1 of 3)	372	NM_000958	5734	Hs.199248	NM_000958	ENSG00000171522	PTGER4	EP4|EP4R	prostaglandin E receptor 4	protein-coding
peak4063	chr4	10458642	10459130	+	1	NA	intron (NM_053042, intron 1 of 2)	CpG	146	NM_053042	85460	Hs.455089	NM_053042	ENSG00000178163	ZNF518B	-	zinc finger protein 518B	protein-coding
peak4375	chr5	139487670	139487953	+	1	NA	promoter-TSS (NR_102741)	promoter-TSS (NR_102741)	-214	NR_102739	100505636	Hs.438871	NR_102739	ENSG00000245146	MALINC1	LINC01024|MA-linc1	mitosis associated long intergenic non-coding RNA 1	ncRNA
peak2623	chr19	10654821	10655000	+	1	NA	non-coding (NR_104025, exon 1 of 9)	non-coding (NR_104025, exon 1 of 9)	340	NM_001281504	84971	Hs.512799	NM_032885	ENSG00000130734	ATG4D	APG4-D|APG4D|AUTL4	autophagy related 4D cysteine peptidase	protein-coding
peak2421	chr18	3450485	3450706	+	1	NA	promoter-TSS (NM_170695)	promoter-TSS (NM_170695)	425	NM_003244	7050	Hs.373550	NM_003244	ENSG00000177426	TGIF1	HPE4|TGIF	TGFB induced factor homeobox 1	protein-coding
peak2927	chr2	2299200	2299535	+	1	NA	intron (NM_015025, intron 1 of 24)	(GA)n|Simple_repeat|Simple_repeat	-23637	NR_024468	730811	Hs.629472	NR_024468	ENSG00000225619	MYT1L-AS1	-	MYT1L antisense RNA 1	ncRNA
peak106	chr1	25362323	25362729	+	1	NA	Intergenic	HAL1-2a_MD|LINE|L1	12532	NR_039623	100616365		NR_039623	ENSG00000264371	MIR4425	-	microRNA 4425	ncRNA
peak1473	chr13	114498492	114499392	+	1	NA	intron (NM_001348663, intron 4 of 7)	(CA)n|Simple_repeat|Simple_repeat	-19641	NR_044995	650669	Hs.369201	NM_001039799		GAS6-AS1	-	GAS6 antisense RNA 1	ncRNA
peak1180	chr12	57483115	57483189	+	1	NA	intron (NM_005967, intron 1 of 6)	intron (NM_005967, intron 1 of 6)	475	NM_001330305	4665	Hs.159223	NM_005967	ENSG00000166886	NAB2	MADER	NGFI-A binding protein 2	protein-coding
peak3841	chr3	57470331	57470531	+	1	NA	intron (NM_001291661, intron 12 of 57)	L1PB2|LINE|L1	59640	NM_001291661	201625	Hs.201378	NM_178504	ENSG00000174844	DNAH12	DHC3|DLP12|DLP3|DNAH12L|DNAH7L|DNAHC12|DNAHC3|DNHD2|HDHC3|HL-19|HL19	dynein axonemal heavy chain 12	protein-coding
peak1040	chr11	118868648	118869176	+	1	NA	promoter-TSS (NR_104049)	promoter-TSS (NR_104049)	69	NR_104050	338657	Hs.534613	NM_198489	ENSG00000186166	CCDC84	DLNB14	coiled-coil domain containing 84	protein-coding
peak3118	chr2	106361403	106362093	+	1	NA	intron (NM_001004722, intron 1 of 3)	CpG	228	NM_003581	8440	Hs.529244	NM_003581	ENSG00000071051	NCK2	GRB4|NCKbeta	NCK adaptor protein 2	protein-coding
peak2499	chr18	74473688	74474333	+	1	NA	Intergenic	Intergenic	60241	NR_040024	100131655	Hs.385806	NR_040024	ENSG00000264278	ZNF236-DT	-	ZNF236 divergent transcript	ncRNA
peak4395	chr5	150080408	150080901	+	1	NA	promoter-TSS (NM_018047)	promoter-TSS (NM_018047)	15	NM_018047	55696	Hs.713564	NM_018047	ENSG00000086589	RBM22	Cwc2|ZC3H16|fSAP47	RNA binding motif protein 22	protein-coding
peak3175	chr2	159313824	159314596	+	1	NA	promoter-TSS (NM_001301685)	promoter-TSS (NM_001301685)	818	NM_001304971	8502	Hs.407580	NM_003628	ENSG00000144283	PKP4	p0071	plakophilin 4	protein-coding
peak2389	chr17	78485093	78485347	+	1	NA	Intergenic	Intergenic	-33405	NM_001163034	57521	Hs.133044	NM_020761	ENSG00000141564	RPTOR	KOG1|Mip1	regulatory associated protein of MTOR complex 1	protein-coding
peak3336	chr20	3451547	3452364	+	1	NA	exon (NM_139322, exon 1 of 25)	exon (NM_139322, exon 1 of 25)	290	NM_001323332	8455	Hs.276252	NM_012070	ENSG00000088812	ATRN	DPPT-L|MGCA	attractin	protein-coding
peak2937	chr2	5649659	5650590	+	1	NA	Intergenic	(TAGTG)n|Simple_repeat|Simple_repeat	181126	NR_110580	102723818	Hs.128107	NR_110580		LINC01248	-	long intergenic non-protein coding RNA 1248	ncRNA
peak3375	chr20	26188844	26190637	+	1	NA	promoter-TSS (NR_030386)	promoter-TSS (NR_030386)	129	NR_040095	284801	Hs.370699	NR_040095	ENSG00000227195	MIR663AHG	-	MIR663A host gene	ncRNA
peak393	chr1	179051408	179051601	+	1	NA	exon (NM_022371, exon 1 of 6)	exon (NM_022371, exon 1 of 6)	392	NM_022371	64222	Hs.584957	NM_022371	ENSG00000186283	TOR3A	ADIR|ADIR2	torsin family 3 member A	protein-coding
peak3451	chr20	56284615	56284813	+	1	NA	promoter-TSS (NR_131157)	promoter-TSS (NR_131157)	317	NM_020182	56937	Hs.517155	NM_020182	ENSG00000124225	PMEPA1	STAG1|TMEPAI	prostate transmembrane protein, androgen induced 1	protein-coding
peak5537	chrX	119602283	119602656	+	1	NA	intron (NM_013995, intron 1 of 8)	intron (NM_013995, intron 1 of 8)	735	NM_001122606	3920	Hs.496684	NM_002294	ENSG00000005893	LAMP2	CD107b|LAMP-2|LAMPB|LGP-96|LGP110	lysosomal associated membrane protein 2	protein-coding
peak5368	chr9	95727294	95727883	+	1	NA	intron (NM_001286993, intron 1 of 17)	intron (NM_001286993, intron 1 of 17)	1345	NM_001286993	89846	Hs.411081	NM_033086	ENSG00000127084	FGD3	ZFYVE5	FYVE, RhoGEF and PH domain containing 3	protein-coding
peak5542	chrX	148586426	148586584	+	1	NA	intron (NM_000202, intron 1 of 8)	GA-rich|Low_complexity|Low_complexity	379	NR_104128	3423	Hs.6795	NM_000202	ENSG00000010404	IDS	MPS2|SIDS	iduronate 2-sulfatase	protein-coding
peak165	chr1	36929612	36929899	+	1	NA	exon (NM_031280, exon 1 of 8)	exon (NM_031280, exon 1 of 8)	285	NM_031280	64960	Hs.352839	NM_031280	ENSG00000116898	MRPS15	DC37|MPR-S15|RPMS15|S15mt	mitochondrial ribosomal protein S15	protein-coding
peak1796	chr15	101791184	101791622	+	1	NA	exon (NM_014918, exon 1 of 3)	exon (NM_014918, exon 1 of 3)	734	NM_014918	22856	Hs.110488	NM_014918	ENSG00000131873	CHSY1	CHSY|CSS1|ChSy-1|TPBS	chondroitin sulfate synthase 1	protein-coding
peak2372	chr17	74732625	74732890	+	1	NA	promoter-TSS (NM_001242533)	promoter-TSS (NM_001242533)	110	NM_001353017	79157	Hs.73965	NM_024311	ENSG00000092931	MFSD11	ET	major facilitator superfamily domain containing 11	protein-coding
peak2206	chr17	27169501	27169735	+	1	NA	intron (NM_001288638, intron 1 of 4)	CpG	239	NM_001288631	55731	Hs.564533	NM_018182	ENSG00000173065	FAM222B	C17orf63	family with sequence similarity 222 member B	protein-coding
peak3517	chr21	26979479	26979758	+	1	NA	intron (NM_080794, intron 1 of 10)	CpG	183	NM_080794	54148	Hs.420696	NM_017446	ENSG00000154719	MRPL39	C21orf92|L39mt|MRP-L5|MRPL5|MSTP003|PRED22|PRED66|RPML5	mitochondrial ribosomal protein L39	protein-coding
peak3505	chr21	11109776	11110232	+	1	NA	Intergenic	Intergenic	-11067	NM_001187	574	Hs.545789	NM_001187		BAGE	BAGE1|CT2.1	B melanoma antigen	protein-coding
peak5315	chr9	66455794	66458489	+	1	NA	promoter-TSS (NR_121647)	promoter-TSS (NR_121647)	-148	NR_121647	103352539	Hs.351215	NR_121647	ENSG00000238113	LINC01410	-	long intergenic non-protein coding RNA 1410	ncRNA
peak260	chr1	100503935	100504406	+	1	NA	intron (NM_033055, intron 1 of 11)	CpG	381	NM_033055	64645	Hs.124156	NM_033055	ENSG00000156875	MFSD14A	HIAT1	major facilitator superfamily domain containing 14A	protein-coding
peak277	chr1	112162547	112162930	+	1	NA	promoter-TSS (NM_001291896)	promoter-TSS (NM_001291896)	-31	NM_001291896	5906	Hs.190334	NM_002884	ENSG00000116473	RAP1A	C21KG|G-22K|KREV-1|KREV1|RAP1|SMGP21	RAP1A, member of RAS oncogene family	protein-coding
peak5140	chr8	67341347	67341941	+	1	NA	promoter-TSS (NR_040434)	promoter-TSS (NR_040434)	381	NM_015169	23212	Hs.71827	NM_015169	ENSG00000179041	RRS1	-	ribosome biogenesis regulator homolog	protein-coding
peak219	chr1	53703950	53704102	+	1	NA	promoter-TSS (NR_038953)	promoter-TSS (NR_038953)	256	NM_002370	4116	Hs.421576	NM_002370	ENSG00000162385	MAGOH	MAGOH1|MAGOHA	mago homolog, exon junction complex core component	protein-coding
peak4627	chr6	89623895	89624199	+	1	NA	intron (NM_001286428, intron 3 of 13)	L1PA17|LINE|L1	49301	NM_001286426	8732	Hs.567378	NM_003800	ENSG00000111880	RNGTT	CAP1A|HCE|HCE1|hCAP	RNA guanylyltransferase and 5'-phosphatase	protein-coding
peak1807	chr16	1020357	1020862	+	1	NA	intron (NM_001352017, intron 1 of 11)	CpG	390	NM_001352020	64788	Hs.71912	NM_022773	ENSG00000103227	LMF1	C16orf26|HMFN1876|JFP11|TMEM112|TMEM112A	lipase maturation factor 1	protein-coding
peak1357	chr12	132701842	132702054	+	1	NA	intron (NM_001122636, intron 6 of 10)	(TCCA)n|Simple_repeat|Simple_repeat	-11375	NM_021808	50614	Hs.301062	NM_021808	ENSG00000182870	GALNT9	GALNAC-T9|GALNACT9	polypeptide N-acetylgalactosaminyltransferase 9	protein-coding
peak287	chr1	115259010	115259160	+	1	NA	TTS (NM_001242893)	TTS (NM_001242893)	430	NM_002524	4893	Hs.486502	NM_002524	ENSG00000213281	NRAS	ALPS4|CMNS|N-ras|NCMS|NRAS1|NS6	NRAS proto-oncogene, GTPase	protein-coding
peak5101	chr8	38645103	38645776	+	1	NA	promoter-TSS (NM_001352798)	promoter-TSS (NM_001352798)	-185	NM_001352798	6867	Hs.279245	NM_006283	ENSG00000147526	TACC1	Ga55	transforming acidic coiled-coil containing protein 1	protein-coding
peak3801	chr3	48229306	48229785	+	1	NA	5' UTR (NM_201567, exon 1 of 14)	5' UTR (NM_201567, exon 1 of 14)	256	NM_001789	993	Hs.437705	NM_001789	ENSG00000164045	CDC25A	CDC25A2	cell division cycle 25A	protein-coding
peak1125	chr12	34850911	34851012	+	1	NA	Intergenic	ALR/Alpha|Satellite|centr	675745	NM_032834	84920	Hs.102971	NM_032834	ENSG00000139133	ALG10	ALG10A|DIE2|KCR1	ALG10, alpha-1,2-glucosyltransferase	protein-coding
peak51	chr1	10270948	10271366	+	1	NA	intron (NM_015074, intron 1 of 46)	CpG	393	NM_183416	23095	Hs.97858	NM_015074	ENSG00000054523	KIF1B	CMT2|CMT2A|CMT2A1|HMSNII|KLP|NBLST1	kinesin family member 1B	protein-coding
peak2167	chr17	10633508	10633627	+	1	NA	promoter-TSS (NM_001004313)	promoter-TSS (NM_001004313)	79	NM_001359647	388335	Hs.462230	NM_001004313	ENSG00000187824	TMEM220	-	transmembrane protein 220	protein-coding
peak5146	chr8	74658417	74659553	+	1	NA	intron (NM_001164380, intron 1 of 14)	CpG	177	NM_001164381	27067	Hs.561815	NM_014393	ENSG00000040341	STAU2	39K2|39K3	staufen double-stranded RNA binding protein 2	protein-coding
peak5356	chr9	92861473	92861790	+	1	NA	Intergenic	(CA)n|Simple_repeat|Simple_repeat	-57850	NR_038882	286370	Hs.407589	NR_038882	ENSG00000227555	MIR4290HG	-	MIR4290 host gene	ncRNA
peak5358	chr9	93456440	93457190	+	1	NA	Intergenic	(TG)n|Simple_repeat|Simple_repeat	-51428	NM_017594	54769	Hs.165636	NM_017594	ENSG00000165023	DIRAS2	Di-Ras2	DIRAS family GTPase 2	protein-coding
peak2198	chr17	22261410	22261774	+	1	NA	Intergenic	ALR/Alpha|Satellite|centr	239155	NM_001190452	100462977	Hs.740185	NM_001190452	ENSG00000256618	MTRNR2L1	HN1	MT-RNR2 like 1	protein-coding
peak800	chr11	925871	926492	+	1	NA	intron (NM_012305, intron 1 of 21)	G-rich|Low_complexity|Low_complexity	372	NR_144509	161	Hs.19121	NM_012305	ENSG00000183020	AP2A2	ADTAB|CLAPA2|HIP-9|HIP9|HYPJ	adaptor related protein complex 2 subunit alpha 2	protein-coding
peak3036	chr2	64246097	64246673	+	1	NA	promoter-TSS (NM_016516)	promoter-TSS (NM_016516)	-171	NM_001005739	51542	Hs.48499	NM_016516	ENSG00000143952	VPS54	HCC8|PPP1R164|SLP-8p|VPS54L|WR|hVps54L	VPS54, GARP complex subunit	protein-coding
peak582	chr10	42373908	42400663	+	1	NA	Intergenic	HSATII|Satellite|Satellite	476208	NR_024380	441666	Hs.255729	NR_024380	ENSG00000215146	LOC441666	-	zinc finger protein 91 pseudogene	pseudo
peak4653	chr6	116600576	116600906	+	1	NA	promoter-TSS (NM_001080976)	promoter-TSS (NM_001080976)	-485	NR_136523	29940	Hs.458358	NM_013352	ENSG00000111817	DSE	DS-epi1|DSEP|DSEPI|EDSMC2|SART-2|SART2	dermatan sulfate epimerase	protein-coding
peak1509	chr14	32545936	32546821	+	1	NA	promoter-TSS (NR_027263)	promoter-TSS (NR_027263)	-117	NM_001030055	394	Hs.592313	NM_001173	ENSG00000100852	ARHGAP5	GFI2|RhoGAP5|p190-B|p190BRhoGAP	Rho GTPase activating protein 5	protein-coding
peak4029	chr4	2010087	2010729	+	1	NA	intron (NM_005663, intron 1 of 10)	CpG	554	NM_005663	7469	Hs.21771	NM_005663	ENSG00000185049	NELFA	NELF-A|P/OKcl.15|WHSC2	negative elongation factor complex member A	protein-coding
peak5306	chr9	37423041	37423456	+	1	NA	intron (NM_012203, intron 1 of 8)	AluJo|SINE|Alu	541	NM_012203	9380	Hs.155742	NM_012203	ENSG00000137106	GRHPR	GLXR|GLYD|PH2	glyoxylate and hydroxypyruvate reductase	protein-coding
peak2616	chr19	10305076	10305466	+	1	NA	intron (NM_001318731, intron 1 of 40)	CpG	459	NM_001318730	1786	Hs.202672	NM_001379	ENSG00000130816	DNMT1	ADCADN|AIM|CXXC9|DNMT|HSN1E|MCMT|m.HsaI	DNA methyltransferase 1	protein-coding
peak797	chr11	777143	778043	+	1	NA	promoter-TSS (NM_001318824)	promoter-TSS (NM_001318824)	15	NR_126343	171391	Hs.117183	NR_046316	ENSG00000255284	LOC171391	NS3BP	uncharacterized LOC171391	ncRNA
peak3011	chr2	44222621	44223089	+	1	NA	intron (NM_133259, intron 1 of 37)	CpG	289	NM_133259	10128	Hs.368084	NM_133259	ENSG00000138095	LRPPRC	CLONE-23970|GP130|LRP130|LSFC	leucine rich pentatricopeptide repeat containing	protein-coding
peak3551	chr21	42384662	42384845	+	1	NA	Intergenic	(CA)n|Simple_repeat|Simple_repeat	135238	NR_024100	284835	Hs.106234	NR_024100	ENSG00000226496	LINC00323	C21orf130|NCRNA00323|PRED42	long intergenic non-protein coding RNA 323	ncRNA
peak2698	chr19	18682749	18683340	+	1	NA	promoter-TSS (NM_001321021)	promoter-TSS (NM_001321021)	360	NM_001321020	7311	Hs.5308	NM_003333	ENSG00000221983	UBA52	CEP52|HUBCEP52|L40|RPL40	ubiquitin A-52 residue ribosomal protein fusion product 1	protein-coding
peak5110	chr8	42995453	42996066	+	1	NA	intron (NM_152419, intron 1 of 17)	CpG	167	NM_152419	138050	Hs.600384	NM_152419	ENSG00000165102	HGSNAT	HGNAT|MPS3C|RP73|TMEM76	heparan-alpha-glucosaminide N-acetyltransferase	protein-coding
peak332	chr1	154193410	154193716	+	1	NA	promoter-TSS (NM_001297721)	promoter-TSS (NM_001297721)	238	NM_001330730	9898	Hs.490551	NM_014847	ENSG00000143569	UBAP2L	NICE-4|NICE4	ubiquitin associated protein 2 like	protein-coding
peak1340	chr12	129871225	129871606	+	1	NA	intron (NM_133448, intron 3 of 8)	(CCA)n|Simple_repeat|Simple_repeat	178269	NR_110058	101927735	Hs.569212	NR_110058	ENSG00000256699	TMEM132D-AS2	-	TMEM132D antisense RNA 2	ncRNA
peak451	chr1	214454341	214454763	+	1	NA	promoter-TSS (NM_020197)	promoter-TSS (NM_020197)	-13	NM_020197	56950	Hs.66170	NM_020197	ENSG00000143499	SMYD2	HSKM-B|KMT3C|ZMYND14	SET and MYND domain containing 2	protein-coding
peak1970	chr16	35229043	35229434	+	1	NA	Intergenic	ALR/Alpha|Satellite|centr	248315	NR_033985	400533	Hs.499135	NR_033985	ENSG00000261122	LINC02167	-	long intergenic non-protein coding RNA 2167	ncRNA
peak442	chr1	209943682	209943959	+	1	NA	intron (NM_001287754, intron 1 of 6)	(TG)n|Simple_repeat|Simple_repeat	1987	NM_001287754	80342	Hs.147434	NM_025228	ENSG00000009790	TRAF3IP3	T3JAM	TRAF3 interacting protein 3	protein-coding
peak3858	chr3	72376370	72376870	+	1	NA	Intergenic	(TCCA)n|Simple_repeat|Simple_repeat	119154	NM_012234	23429	Hs.7910	NM_012234	ENSG00000163602	RYBP	AAP1|APAP-1|DEDAF|YEAF1	RING1 and YY1 binding protein	protein-coding
peak3789	chr3	43662962	43663457	+	1	NA	intron (NM_001346468, intron 1 of 12)	CpG	209	NM_001346467	55129	Hs.656657	NM_018075	ENSG00000160746	ANO10	SCAR10|TMEM16K	anoctamin 10	protein-coding
peak2939	chr2	6909327	6909438	+	1	NA	intron (NR_038369, intron 1 of 5)	intron (NR_038369, intron 1 of 5)	1060	NR_038369	400941	Hs.446195	NM_001001695	ENSG00000205837	LINC00487	-	long intergenic non-protein coding RNA 487	ncRNA
peak4438	chr5	177558224	177558481	+	1	NA	5' UTR (NM_001288795, exon 2 of 11)	5' UTR (NM_001288795, exon 2 of 11)	390	NM_001288795	64777	Hs.27222	NM_022762	ENSG00000145916	RMND5B	GID2|GID2B	required for meiotic nuclear division 5 homolog B	protein-coding
peak3836	chr3	53194934	53196765	+	1	NA	intron (NM_001316327, intron 1 of 18)	CpG	312	NM_001316327	5580	Hs.155342	NM_006254	ENSG00000163932	PRKCD	ALPS3|CVID9|MAY1|PKCD|nPKC-delta	protein kinase C delta	protein-coding
peak1466	chr13	113344365	113345124	+	1	NA	exon (NM_015205, exon 1 of 30)	exon (NM_015205, exon 1 of 30)	101	NM_032189	23250	Hs.29189	NM_015205	ENSG00000068650	ATP11A	ATPIH|ATPIS	ATPase phospholipid transporting 11A	protein-coding
peak2707	chr19	19496696	19497168	+	1	NA	5' UTR (NM_017660, exon 1 of 12)	5' UTR (NM_017660, exon 1 of 12)	320	NM_001359631	54815	Hs.118964	NM_017660	ENSG00000167491	GATAD2A	p66alpha	GATA zinc finger domain containing 2A	protein-coding
peak1237	chr12	107168262	107168593	+	1	NA	promoter-TSS (NM_001351367)	promoter-TSS (NM_001351367)	93	NM_001351363	55188	Hs.131306	NM_018157	ENSG00000111785	RIC8B	RIC8|hSyn	RIC8 guanine nucleotide exchange factor B	protein-coding
peak5290	chr9	34458135	34458317	+	1	NA	promoter-TSS (NM_012144)	promoter-TSS (NM_012144)	342	NM_001184940	203259	Hs.493771	NM_147202	ENSG00000164970	FAM219A	C9orf25	family with sequence similarity 219 member A	protein-coding
peak3241	chr2	219433586	219433806	+	1	NA	promoter-TSS (NM_020935)	promoter-TSS (NM_020935)	393	NM_005444	9125	Hs.148767	NM_005444	ENSG00000144580	CNOT9	CAF40|CT129|RCD-1|RCD1|RQCD1	CCR4-NOT transcription complex subunit 9	protein-coding
peak5585	chrY	13837455	13838655	+	1	NA	Intergenic	(GAATG)n|Satellite|Satellite	695334	NR_033667	352887	Hs.546221	NR_033667	ENSG00000206159	GYG2P1	GYG2P	glycogenin 2 pseudogene 1	pseudo
peak1370	chr13	20371313	20371584	+	1	NA	Intergenic	AluSz6|SINE|Alu	-14272	NM_001042414	55269	Hs.213198	NM_001042414	ENSG00000121390	PSPC1	PSP1	paraspeckle component 1	protein-coding
peak3714	chr22	48043374	48043925	+	1	NA	intron (NR_122046, intron 2 of 8)	intron (NR_122046, intron 2 of 8)	16226	NR_122046	284930	Hs.407567	NR_122046	ENSG00000224271	LOC284930	-	uncharacterized LOC284930	ncRNA
peak4995	chr7	148580483	148582089	+	1	NA	promoter-TSS (NM_001203249)	promoter-TSS (NM_001203249)	155	NM_001203248	2146	Hs.444082	NM_004456	ENSG00000106462	EZH2	ENX-1|ENX1|EZH2b|KMT6|KMT6A|WVS|WVS2	enhancer of zeste 2 polycomb repressive complex 2 subunit	protein-coding
peak2472	chr18	46593518	46593741	+	1	NA	intron (NM_001353215, intron 16 of 16)	intron (NM_001353215, intron 16 of 16)	-17491	NR_039898	100616420		NR_039898	ENSG00000263849	MIR4744	-	microRNA 4744	ncRNA
peak4004	chr3	196668949	196669118	+	1	NA	promoter-TSS (NM_001355243)	promoter-TSS (NM_001355243)	278	NM_001308036	22916	Hs.591671	NM_007362	ENSG00000114503	NCBP2	CBC2|CBP20|NIP1|PIG55	nuclear cap binding protein subunit 2	protein-coding
peak1150	chr12	50135590	50135629	+	1	NA	promoter-TSS (NM_001098576)	promoter-TSS (NM_001098576)	17	NM_001098576	7009	Hs.743965	NM_003217	ENSG00000139644	TMBIM6	BAXI1|BI-1|TEGT	transmembrane BAX inhibitor motif containing 6	protein-coding
peak4127	chr4	77871110	77871955	+	1	NA	intron (NM_018243, intron 1 of 9)	CpG-19903	665	NM_018243	55752	Hs.128199	NM_018243	ENSG00000138758	2011-09-01	-	septin 11	protein-coding
peak3814	chr3	50126831	50127070	+	1	NA	intron (NM_005778, intron 1 of 24)	CpG	609	NM_005778	10181	Hs.439480	NM_005778	ENSG00000003756	RBM5	G15|H37|LUCA15|RMB5	RNA binding motif protein 5	protein-coding
peak757	chr10	127584368	127584663	+	1	NA	promoter-TSS (NM_145235)	promoter-TSS (NM_145235)	-589	NM_001350939	92565	Hs.352591	NM_145235	ENSG00000203780	FANK1	HSD13	fibronectin type III and ankyrin repeat domains 1	protein-coding
peak1084	chr12	6861944	6862163	+	1	NA	promoter-TSS (NM_005439)	promoter-TSS (NM_005439)	29	NM_005439	8079	Hs.524214	NM_005439	ENSG00000089693	MLF2	NTN4	myeloid leukemia factor 2	protein-coding
peak3149	chr2	131129803	131130294	+	1	NA	exon (NM_001142370, exon 9 of 11)	exon (NM_001142370, exon 9 of 11)	16468	NM_014369	26469	Hs.516390	NM_014369	ENSG00000072135	PTPN18	BDP1|PTP-HSCF	protein tyrosine phosphatase, non-receptor type 18	protein-coding
peak4027	chr4	1857609	1857861	+	1	NA	5' UTR (NM_012318, exon 1 of 14)	5' UTR (NM_012318, exon 1 of 14)	239	NM_012318	3954	Hs.120165	NM_012318	ENSG00000168924	LETM1	SLC55A1	leucine zipper and EF-hand containing transmembrane protein 1	protein-coding
peak4867	chr7	65579811	65580134	+	1	NA	intron (NM_001040648, intron 1 of 2)	CpG	167	NM_001040648	27297	Hs.300684	NM_014478	ENSG00000241258	CRCP	CGRP-RCP|CGRPRCP|RCP|RCP9|RPC9	CGRP receptor component	protein-coding
peak295	chr1	121261133	121261450	+	1	NA	intron (NR_003955, intron 1 of 7)	CpG	381	NR_003955	647121	Hs.697682	NR_003955	ENSG00000231752	EMBP1	-	embigin pseudogene 1	pseudo
peak193	chr1	44440596	44440994	+	1	NA	intron (NM_001039457, intron 1 of 6)	CpG	475	NM_001039457	533	Hs.596514	NM_004047	ENSG00000117410	ATP6V0B	ATP6F|HATPL|VMA16	ATPase H+ transporting V0 subunit b	protein-coding
peak3212	chr2	201982483	201982852	+	1	NA	promoter-TSS (NM_001127183)	promoter-TSS (NM_001127183)	-547	NR_147253	8837	Hs.390736	NM_003879	ENSG00000003402	CFLAR	CASH|CASP8AP1|CLARP|Casper|FLAME|FLAME-1|FLAME1|FLIP|I-FLICE|MRIT|c-FLIP|c-FLIPL|c-FLIPR|c-FLIPS	CASP8 and FADD like apoptosis regulator	protein-coding
peak1135	chr12	46383831	46384175	+	1	NA	intron (NM_004719, intron 1 of 14)	CpG	398	NM_004719	9169	Hs.210367	NM_004719	ENSG00000139218	SCAF11	CASP11|SFRS2IP|SIP1|SRRP129|SRSF2IP	SR-related CTD associated factor 11	protein-coding
peak2162	chr17	8867481	8867680	+	1	NA	intron (NM_001251853, intron 1 of 17)	AluJo|SINE|Alu	1449	NM_001251851	23533	Hs.278901	NM_014308	ENSG00000141506	PIK3R5	F730038I15Rik|FOAP-2|P101-PI3K|p101	phosphoinositide-3-kinase regulatory subunit 5	protein-coding
peak1935	chr16	31084300	31084584	+	1	NA	5' UTR (NM_001172668, exon 1 of 3)	5' UTR (NM_001172668, exon 1 of 3)	381	NM_001172668	79759	Hs.102928	NM_024706	ENSG00000167394	ZNF668	-	zinc finger protein 668	protein-coding
peak4518	chr6	31125778	31126540	+	1	NA	promoter-TSS (NM_007109).2	promoter-TSS (NM_007109).2	-142	NM_001318908	6941	Hs.584807	NM_007109	ENSG00000137310	TCF19	SC1|TCF-19	transcription factor 19	protein-coding
peak1175	chr12	56582988	56583409	+	1	NA	exon (NM_001130420, exon 1 of 30)	exon (NM_001130420, exon 1 of 30)	160	NM_139067	6601	Hs.236030	NM_003075	ENSG00000139613	SMARCC2	BAF170|CRACC2|Rsc8	SWI/SNF related, matrix associated, actin dependent regulator of chromatin subfamily c member 2	protein-coding
peak2171	chr17	11924202	11924742	+	1	NA	intron (NM_003010, intron 1 of 10)	CpG	337	NM_003010	6416	Hs.514681	NM_003010	ENSG00000065559	MAP2K4	JNKK|JNKK1|MAPKK4|MEK4|MKK4|PRKMK4|SAPKK-1|SAPKK1|SEK1|SERK1|SKK1	mitogen-activated protein kinase kinase 4	protein-coding
peak973	chr11	67887471	67887639	+	1	NA	intron (NM_001277, intron 1 of 11)	AluSp|SINE|Alu	1303	NM_001277	1119	Hs.77221	NM_001277	ENSG00000110721	CHKA	CHK|CK|CKI|EK	choline kinase alpha	protein-coding
peak184	chr1	41157395	41158128	+	1	NA	promoter-TSS (NM_001142590)	promoter-TSS (NM_001142590)	81	NM_001142590	4802	Hs.713051	NM_014223	ENSG00000066136	NFYC	CBF-C|CBFC|H1TF2A|HAP5|HSM|NF-YC	nuclear transcription factor Y subunit gamma	protein-coding
peak2146	chr17	7211022	7211647	+	1	NA	promoter-TSS (NM_001143762)	promoter-TSS (NM_001143762)	46	NM_001143761	1984	Hs.534314	NM_001970	ENSG00000132507	EIF5A	EIF-5A|EIF5A1|eIF5AI	eukaryotic translation initiation factor 5A	protein-coding
peak3520	chr21	30586105	30586499	+	1	NA	intron (NR_027072, intron 1 of 1)	(CA)n|Simple_repeat|Simple_repeat	20487	NR_027072	193629	Hs.720711	NM_138968	ENSG00000215533	LINC00189	C21orf109|NCRNA00189	long intergenic non-protein coding RNA 189	ncRNA
peak5116	chr8	46906397	46906572	+	1	NA	Intergenic	ALR/Alpha|Satellite|centr	622781	NR_146077	389652		NR_146077	ENSG00000248498	ASNSP1	ASNSL1	asparagine synthetase pseudogene 1	pseudo
peak1809	chr16	1359416	1360386	+	1	NA	intron (NM_003345, intron 1 of 6)	CpG	273	NM_194259	7329	Hs.302903	NM_003345	ENSG00000103275	UBE2I	C358B7.1|P18|UBC9	ubiquitin conjugating enzyme E2 I	protein-coding
peak4585	chr6	43596387	43596586	+	1	NA	promoter-TSS (NM_001003690)	promoter-TSS (NM_001003690)	497	NM_019096	54676	Hs.485449	NM_019096	ENSG00000172432	GTPBP2	-	GTP binding protein 2	protein-coding
peak1000	chr11	76572070	76572199	+	1	NA	intron (NM_001300953, intron 1 of 9)	CpG	217	NM_001300955	55331	Hs.23862	NM_018367	ENSG00000078124	ACER3	APHC|PHCA|PLDECO	alkaline ceramidase 3	protein-coding
peak2234	chr17	35117697	35118353	+	1	NA	Intergenic	(TG)n|Simple_repeat|Simple_repeat	160000	NM_024864	79922	Hs.194864	NM_024864	ENSG00000278619	MRM1	-	mitochondrial rRNA methyltransferase 1	protein-coding
peak5090	chr8	30515088	30515744	+	1	NA	promoter-TSS (NM_001348353)	promoter-TSS (NM_001348353)	-281	NM_001348353	2961	Hs.77100	NM_002095	ENSG00000197265	GTF2E2	FE|TF2E2|TFIIE-B|TTD6	general transcription factor IIE subunit 2	protein-coding
peak1783	chr15	91208042	91208577	+	1	NA	TTS (NR_120371)	TTS (NR_120371)	4844	NR_120371	101929765	Hs.615348	NR_120371	ENSG00000245479	LINC01585	-	long intergenic non-protein coding RNA 1585	ncRNA
peak2839	chr19	47731775	47733652	+	1	NA	intron (NM_001127240, intron 1 of 3)	intron (NM_001127240, intron 1 of 3)	1738	NM_014417	27113	Hs.467020	NM_014417	ENSG00000105327	BBC3	JFY-1|JFY1|PUMA	BCL2 binding component 3	protein-coding
peak5487	chr9	138986708	138987132	+	1	NA	intron (NM_144653, intron 1 of 5)	CpG	211	NM_144653	138151	Hs.112895	NM_144653	ENSG00000148411	NACC2	BEND9|BTBD14|BTBD14A|BTBD31|NAC-2|RBB	NACC family member 2	protein-coding
peak5544	chrX	152648385	152648704	+	1	NA	Intergenic	(CA)n|Simple_repeat|Simple_repeat	17610	NM_001351294	649238	Hs.112603	NM_001351293	ENSG00000214897	PNMA6E	-	PNMA family member 6E	protein-coding
peak3913	chr3	129039821	129040382	+	1	NA	intron (NR_026991, intron 3 of 4)	(CA)n|Simple_repeat|Simple_repeat	-4981	NM_006026	8971	Hs.75307	NM_006026	ENSG00000184897	H1FX	H1.10|H1X	H1 histone family member X	protein-coding
peak5370	chr9	95895379	95895402	+	1	NA	intron (NM_004148, intron 1 of 3)	intron (NM_004148, intron 1 of 3)	1180	NM_004148	4814	Hs.494457	NM_004148	ENSG00000131669	NINJ1	NIN1|NINJURIN	ninjurin 1	protein-coding
peak2535	chr19	1592337	1592829	+	1	NA	exon (NM_001281453, exon 1 of 7)	exon (NM_001281453, exon 1 of 7)	177	NM_001281454	53615	Hs.178728	NM_003926	ENSG00000071655	MBD3	-	methyl-CpG binding domain protein 3	protein-coding
peak4941	chr7	102789453	102789548	+	1	NA	promoter-TSS (NM_198990)	promoter-TSS (NM_198990)	69	NM_001122838	222236	Hs.324271	NM_198990	ENSG00000161048	NAPEPLD	C7orf18|FMP30|NAPE-PLD	N-acyl phosphatidylethanolamine phospholipase D	protein-coding
peak1460	chr13	111566430	111567133	+	1	NA	intron (NM_001286721, intron 1 of 4)	CpG	673	NM_017664	55608	Hs.525163	NM_017664	ENSG00000088448	ANKRD10	-	ankyrin repeat domain 10	protein-coding
peak2284	chr17	45234190	45234539	+	1	NA	exon (NM_001114091, exon 7 of 19)	exon (NM_001114091, exon 7 of 19)	32341	NM_001293089	996	Hs.463295	NM_001256	ENSG00000004897	CDC27	ANAPC3|APC3|CDC27Hs|D0S1430E|D17S978E|H-NUC|HNUC|NUC2	cell division cycle 27	protein-coding
peak3974	chr3	183853154	183853518	+	1	NA	exon (NM_003907, exon 1 of 16)	exon (NM_003907, exon 1 of 16)	526	NM_003907	8893	Hs.283551	NM_003907	ENSG00000145191	EIF2B5	CACH|CLE|EIF-2B|EIF2Bepsilon|LVWM	eukaryotic translation initiation factor 2B subunit epsilon	protein-coding
peak857	chr11	34074236	34074335	+	1	NA	intron (NM_203364, intron 2 of 17)	CpG-4021	1055	NM_005898	4076	Hs.471818	NM_005898	ENSG00000135387	CAPRIN1	GPIAP1|GPIP137|GRIP137|M11S1|RNG105|p137GPI	cell cycle associated protein 1	protein-coding
peak3904	chr3	127771428	127771712	+	1	NA	intron (NM_013336, intron 1 of 11)	CpG	358	NM_013336	29927	Hs.518236	NM_013336	ENSG00000058262	SEC61A1	HNFJ4|HSEC61|SEC61|SEC61A	Sec61 translocon alpha 1 subunit	protein-coding
peak3477	chr20	62257531	62259280	+	1	NA	promoter-TSS (NM_012384)	promoter-TSS (NM_012384)	49	NM_012384	26205	Hs.473286	NM_012384	ENSG00000101216	GMEB2	GMEB-2|P79PIF|PIF79	glucocorticoid modulatory element binding protein 2	protein-coding
peak3287	chr2	238969887	238969951	+	1	NA	intron (NM_016510, intron 1 of 11)	CpG	354	NM_016510	51540	Hs.731909	NM_016510	ENSG00000132330	SCLY	SCL|hSCL	selenocysteine lyase	protein-coding
peak5034	chr7	157921931	157922269	+	1	NA	intron (NM_130842, intron 8 of 21)	intron (NM_130842, intron 8 of 21)	274823	NR_038966	100506585	Hs.661265	NR_038966	ENSG00000233038	LOC100506585	-	uncharacterized LOC100506585	ncRNA
peak3578	chr21	46339648	46340978	+	1	NA	promoter-TSS (NR_038311)	promoter-TSS (NR_038311)	564	NM_001303238	3689	Hs.375957	NM_000211	ENSG00000160255	ITGB2	CD18|LAD|LCAMB|LFA-1|MAC-1|MF17|MFI7	integrin subunit beta 2	protein-coding
peak150	chr1	33646853	33647481	+	1	NA	5' UTR (NM_018207, exon 1 of 5)	5' UTR (NM_018207, exon 1 of 5)	504	NM_018207	55223	Hs.656006	NM_018207	ENSG00000116525	TRIM62	DEAR1	tripartite motif containing 62	protein-coding
peak4196	chr4	166033779	166034062	+	1	NA	exon (NM_001100389, exon 1 of 6)	exon (NM_001100389, exon 1 of 6)	104	NM_001100389	201931	Hs.704511	NM_152681	ENSG00000170088	TMEM192	-	transmembrane protein 192	protein-coding
peak1963	chr16	33972312	33975851	+	1	NA	Intergenic	ALR/Alpha|Satellite|centr	402237	NR_130771	104644205	Hs.742548	NR_130771		ENPP7P13	DUNQU1	ectonucleotide pyrophosphatase/phosphodiesterase 7 pseudogene 13	pseudo
peak1562	chr14	71787317	71788211	+	1	NA	intron (NM_001354288, intron 1 of 23)	CpG	570	NM_001354286	26037	Hs.654657	NM_015556	ENSG00000197555	SIPA1L1	E6TP1	signal induced proliferation associated 1 like 1	protein-coding
peak3618	chr22	24666900	24667118	+	1	NA	intron (NM_001145468, intron 1 of 15)	CpG	224	NM_015330	23384	Hs.474384	NM_015330	ENSG00000100014	SPECC1L	CYTSA|GBBB2|OBLFC1	sperm antigen with calponin homology and coiled-coil domains 1 like	protein-coding
peak811	chr11	2079551	2079660	+	1	NA	Intergenic	Intergenic	-56909	NR_131224	283120	Hs.533566	NR_002196	ENSG00000130600	H19	ASM|ASM1|BWS|D11S813E|LINC00008|NCRNA00008|WT2	H19, imprinted maternally expressed transcript (non-protein coding)	ncRNA
peak416	chr1	200976516	200976869	+	1	NA	intron (NM_001252103, intron 3 of 33)	(CA)n|Simple_repeat|Simple_repeat	16136	NM_001252100	23046	Hs.169182	NM_017596	ENSG00000116852	KIF21B	-	kinesin family member 21B	protein-coding
peak2924	chr2	1607751	1608453	+	1	NA	Intergenic	(CA)n|Simple_repeat|Simple_repeat	140217	NM_012293	7837	Hs.332197	NM_012293	ENSG00000130508	PXDN	ASGD7|COPOA|D2S448|D2S448E|MG50|PRG2|PXN|VPO	peroxidasin	protein-coding
peak2602	chr19	7745897	7746178	+	1	NA	intron (NM_174894, intron 1 of 1)	CpG	330	NM_174894	126003	Hs.432413	NM_174894	ENSG00000181029	TRAPPC5	TRS31	trafficking protein particle complex 5	protein-coding
peak5455	chr9	132158891	132159303	+	1	NA	Intergenic	Intergenic	59895	NR_120685	100506119	Hs.624047	NR_120685	ENSG00000233901	LINC01503	-	long intergenic non-protein coding RNA 1503	ncRNA
peak4202	chr4	174292210	174292795	+	1	NA	exon (NM_003864, exon 1 of 4)	exon (NM_003864, exon 1 of 4)	409	NM_003864	8819	Hs.591715	NM_003864	ENSG00000164105	SAP30	-	Sin3A associated protein 30	protein-coding
peak1978	chr16	46408477	46413989	+	1	NA	Intergenic	HSATII|Satellite|Satellite	191776	NR_026556	124149	Hs.97414	NM_001004299		ANKRD26P1	-	ankyrin repeat domain 26 pseudogene 1	pseudo
peak2671	chr19	16102237	16102436	+	1	NA	Intergenic	(CAGAGA)n|Simple_repeat|Simple_repeat	-24108	NR_026828	126536	Hs.131824	NR_026828	ENSG00000205396	LINC00661	-	long intergenic non-protein coding RNA 661	ncRNA
peak1274	chr12	113756097	113756321	+	1	NA	intron (NR_152403, intron 8 of 15)	(TG)n|Simple_repeat|Simple_repeat	16764	NM_001358345	80024	Hs.286194	NM_024959	ENSG00000089060	SLC8B1	NCKX6|NCLX|SLC24A6	solute carrier family 8 member B1	protein-coding
peak4485	chr6	13711027	13712426	+	1	NA	promoter-TSS (NM_005493)	promoter-TSS (NM_005493)	70	NM_005493	10048	Hs.708182	NM_005493	ENSG00000010017	RANBP9	BPM-L|BPM90|RANBPM|RanBP7	RAN binding protein 9	protein-coding
peak3452	chr20	56549886	56550077	+	1	NA	Intergenic	(CACCAT)n|Simple_repeat|Simple_repeat	-28979	NR_147083	105376992	Hs.736662	NR_147083	ENSG00000275852	LINC01742	-	long intergenic non-protein coding RNA 1742	ncRNA
peak2445	chr18	21033445	21033601	+	1	NA	intron (NM_003831, intron 1 of 12)	CpG	338	NM_003831	8780	Hs.445511	NM_003831	ENSG00000101782	RIOK3	SUDD	RIO kinase 3	protein-coding
peak2615	chr19	9938300	9938946	+	1	NA	promoter-TSS (NM_024292)	promoter-TSS (NM_024292)	55	NM_024292	59286	Hs.534477	NM_024292	ENSG00000198258	UBL5	HUB1	ubiquitin like 5	protein-coding
peak2618	chr19	10363078	10363354	+	1	NA	intron (NM_146387, intron 3 of 9)	CpG-12881	576	NM_146387	51073	Hs.279652	NM_015956	ENSG00000105364	MRPL4	CGI-28|L4mt	mitochondrial ribosomal protein L4	protein-coding
peak5476	chr9	136222994	136223815	+	1	NA	promoter-TSS (NM_017503)	promoter-TSS (NM_017503)	-17	NM_017503	6835	Hs.159448	NM_017503	ENSG00000148291	SURF2	SURF-2	surfeit 2	protein-coding
peak4106	chr4	49648144	49654640	+	1	NA	Intergenic	(GAATG)n|Satellite|Satellite	662733	NM_001286791	80157	Hs.479703	NM_025087	ENSG00000109182	CWH43	CWH43-C|PGAP2IP	cell wall biogenesis 43 C-terminal homolog	protein-coding
peak2341	chr17	66201664	66202176	+	1	NA	promoter-TSS (NM_001346481)	promoter-TSS (NM_001346481)	-350	NM_001346480	51321	Hs.293560	NM_016627	ENSG00000196704	AMZ2	-	archaelysin family metallopeptidase 2	protein-coding
peak3322	chr20	361957	362363	+	1	NA	intron (NM_001301196, intron 1 of 3)	CpG	173	NM_001301190	57761	Hs.516826	NM_021158	ENSG00000101255	TRIB3	C20orf97|NIPK|SINK|SKIP3|TRB3	tribbles pseudokinase 3	protein-coding
peak30	chr1	6087238	6087289	+	1	NA	intron (NM_172130, intron 1 of 14)	intron (NM_172130, intron 1 of 14)	1190	NM_172130	8514	Hs.440497	NM_003636	ENSG00000069424	KCNAB2	AKR6A5|HKvbeta2|HKvbeta2.1|HKvbeta2.2|KCNA2B|KV-BETA-2	potassium voltage-gated channel subfamily A regulatory beta subunit 2	protein-coding
peak3209	chr2	201728077	201729335	+	1	NA	intron (NM_004071, intron 1 of 12)	intron (NM_004071, intron 1 of 12)	578	NM_001162407	1195	Hs.433732	NM_004071	ENSG00000013441	CLK1	CLK|CLK/STY|STY	CDC like kinase 1	protein-coding
peak3673	chr22	39928348	39928616	+	1	NA	exon (NM_194326, exon 2 of 4)	exon (NM_194326, exon 2 of 4)	378	NM_194326	91582	Hs.526933	NM_194326	ENSG00000187051	RPS19BP1	AROS|S19BP	ribosomal protein S19 binding protein 1	protein-coding
peak4394	chr5	149737259	149737622	+	1	NA	intron (NM_000356, intron 1 of 25)	CpG	238	NM_001195141	6949	Hs.519672	NM_000356	ENSG00000070814	TCOF1	MFD1|TCS|TCS1|treacle	treacle ribosome biogenesis factor 1	protein-coding
peak1275	chr12	114403157	114403926	+	1	NA	intron (NM_016196, intron 1 of 23)	intron (NM_016196, intron 1 of 23)	635	NM_001146699	9904	Hs.7482	NM_016196	ENSG00000122965	RBM19	Mrd1	RNA binding motif protein 19	protein-coding
peak1693	chr15	52860674	52861344	+	1	NA	promoter-TSS (NM_001330309)	promoter-TSS (NM_001330309)	20	NM_001330309	10776	Hs.512908	NM_006628	ENSG00000128989	ARPP19	ARPP-16|ARPP-19|ARPP16|ENSAL	cAMP regulated phosphoprotein 19	protein-coding
peak4074	chr4	25162448	25162677	+	1	NA	promoter-TSS (NM_016955)	promoter-TSS (NM_016955)	268	NR_037934	285540	Hs.732278	NR_037934		SEPSECS-AS1	-	SEPSECS antisense RNA 1 (head to head)	ncRNA
peak4994	chr7	148158988	148159274	+	1	NA	Intergenic	(CA)n|Simple_repeat|Simple_repeat	-128526	NM_145304	202865	Hs.352212	NM_145304	ENSG00000170279	C7orf33	-	chromosome 7 open reading frame 33	protein-coding
peak63	chr1	12227442	12227814	+	1	NA	TTS (NR_107000)	TTS (NR_107000)	568	NM_001066	7133	Hs.256278	NM_001066	ENSG00000028137	TNFRSF1B	CD120b|TBPII|TNF-R-II|TNF-R75|TNFBR|TNFR1B|TNFR2|TNFR80|p75|p75TNFR	TNF receptor superfamily member 1B	protein-coding
peak2583	chr19	5020008	5020076	+	1	NA	intron (NM_015015, intron 2 of 22)	HAL1-2a_MD|LINE|L1	50918	NM_015015	23030	Hs.654816	NM_015015	ENSG00000127663	KDM4B	JMJD2B|TDRD14B	lysine demethylase 4B	protein-coding
peak5239	chr8	145050247	145050685	+	1	NA	TTS (NM_032789)	TTS (NM_032789)	447	NM_000445	5339	Hs.434248	NM_000445	ENSG00000178209	PLEC	EBS1|EBSMD|EBSND|EBSO|EBSOG|EBSPA|HD1|LGMD2Q|PCN|PLEC1|PLEC1b|PLTN	plectin	protein-coding
peak3628	chr22	29196132	29196820	+	1	NA	promoter-TSS (NM_005080)	promoter-TSS (NM_005080)	84	NM_005080	7494	Hs.437638	NM_005080	ENSG00000100219	XBP1	TREB-5|TREB5|XBP-1|XBP2	X-box binding protein 1	protein-coding
peak5408	chr9	119528693	119529217	+	1	NA	intron (NM_014010, intron 12 of 21)	(CA)n|Simple_repeat|Simple_repeat	79374	NM_001099679	22954	Hs.591910	NM_012210	ENSG00000119401	TRIM32	BBS11|HT2A|LGMD2H|TATIP	tripartite motif containing 32	protein-coding
peak5016	chr7	152609630	152610053	+	1	NA	Intergenic	(TG)n|Simple_repeat|Simple_repeat	153007	NR_146951	57180	Hs.647117	NM_020445	ENSG00000133627	ACTR3B	ARP11|ARP3BETA	ARP3 actin related protein 3 homolog B	protein-coding
peak3410	chr20	36322761	36322774	+	1	NA	intron (NM_030877, intron 1 of 15)	intron (NM_030877, intron 1 of 15)	410	NM_030877	56259	Hs.472667	NM_030877	ENSG00000132792	CTNNBL1	C20orf33|NAP|P14L|PP8304|dJ633O20.1	catenin beta like 1	protein-coding
peak3162	chr2	133025173	133034903	+	1	NA	Intergenic	AluSz|SINE|Alu	-14496	NR_152415	554226	Hs.380689	NM_001358416	ENSG00000163046	ANKRD30BL	ANKRD30BP3|NCRNA00164	ankyrin repeat domain 30B like	protein-coding
peak3583	chr21	47054988	47056470	+	1	NA	Intergenic	Intergenic	-7910	NM_001348240	54039	Hs.474049	NM_020528	ENSG00000183570	PCBP3	ALPHA-CP3|PCBP3-OT1|PCBP3OT	poly(rC) binding protein 3	protein-coding
peak2798	chr19	42463213	42463560	+	1	NA	intron (NM_006423, intron 1 of 4)	CpG	142	NM_006423	10567	Hs.11417	NM_006423	ENSG00000105404	RABAC1	PRA1|PRAF1|YIP3	Rab acceptor 1	protein-coding
peak4274	chr5	43603026	43603760	+	1	NA	promoter-TSS (NR_073113)	promoter-TSS (NR_073113)	-61	NR_073113	100652772	Hs.482043	NR_073113		NNT-AS1	-	NNT antisense RNA 1	ncRNA
peak788	chr10	135151504	135153082	+	1	NA	Intergenic	(CA)n|Simple_repeat|Simple_repeat	-1806	NM_001321617	50632	Hs.148680	NM_015722	ENSG00000130643	CALY	DRD1IP|NSG3	calcyon neuron specific vesicular protein	protein-coding
peak4740	chr7	1067367	1067968	+	1	NA	intron (NR_134538, intron 1 of 1)	CpG	401	NR_146966	84310	Hs.653258	NM_032350	ENSG00000146540	C7orf50	YCR016W	chromosome 7 open reading frame 50	protein-coding
peak1894	chr16	23520348	23520713	+	1	NA	intron (NM_015044, intron 1 of 16)	L2c|LINE|L2	1285	NM_015044	23062	Hs.460336	NM_015044	ENSG00000103365	GGA2	VEAR	golgi associated, gamma adaptin ear containing, ARF binding protein 2	protein-coding
peak3371	chr20	25370629	25371049	+	1	NA	intron (NM_001042472, intron 1 of 12)	CpG	779	NM_015600	26090	Hs.441550	NM_015600	ENSG00000100997	ABHD12	ABHD12A|BEM46L2|C20orf22|PHARC|dJ965G21.2	abhydrolase domain containing 12	protein-coding
peak3407	chr20	35491048	35491536	+	1	NA	exon (NM_080627, exon 1 of 15)	exon (NM_080627, exon 1 of 15)	795	NM_080627	140710	Hs.460807	NM_080627	ENSG00000149639	SOGA1	C20orf117|KIAA0889|SOGA	suppressor of glucose, autophagy associated 1	protein-coding
peak4376	chr5	139682418	139682551	+	1	NA	intron (NM_002622, intron 1 of 3)	intron (NM_002622, intron 1 of 3)	205	NM_002622	5201	Hs.483564	NM_002622	ENSG00000113068	PFDN1	PDF|PFD1	prefoldin subunit 1	protein-coding
peak3280	chr2	238038116	238038557	+	1	NA	Intergenic	Intergenic	44252	NM_006710	10920	Hs.531713	NM_006710	ENSG00000198612	COPS8	COP9|CSN8|SGN8	COP9 signalosome subunit 8	protein-coding
peak177	chr1	39612856	39612961	+	1	NA	intron (NM_012090, intron 1 of 92)	T-rich|Low_complexity|Low_complexity	63069	NM_012090	23499	Hs.472475	NM_012090	ENSG00000127603	MACF1	ABP620|ACF7|MACF|OFC4	microtubule-actin crosslinking factor 1	protein-coding
peak2408	chr17	80408069	80408482	+	1	NA	promoter-TSS (NM_001193655)	promoter-TSS (NM_001193655)	432	NR_036516	79415	Hs.163113	NM_001033046	ENSG00000178927	CYBC1	C17orf62|Eros	cytochrome b-245 chaperone 1	protein-coding
peak4724	chr6	168829944	168830137	+	1	NA	Intergenic	(TG)n|Simple_repeat|Simple_repeat	-11791	NM_001166412	64094	Hs.487200	NM_022138	ENSG00000112562	SMOC2	DTDP1|MST117|MSTP117|MSTP140|SMAP2|bA270C4A.1|bA37D8.1|dJ421D16.1	SPARC related modular calcium binding 2	protein-coding
peak2614	chr19	9903654	9903875	+	1	NA	promoter-TSS (NR_148545)	promoter-TSS (NR_148545)	92	NR_148545	100505555	Hs.445295	NR_148545	ENSG00000196605	LOC100505555	-	uncharacterized LOC100505555	ncRNA
peak4221	chr5	1044685	1045048	+	1	NA	Intergenic	(TGAG)n|Simple_repeat|Simple_repeat	18223	NR_039778	100616479		NR_039778	ENSG00000263834	MIR4635	-	microRNA 4635	ncRNA
peak5153	chr8	81617547	81617721	+	1	NA	intron (NM_001033723, intron 2 of 8)	(TG)n|Simple_repeat|Simple_repeat	169382	NM_001033723	619279	Hs.434957	NM_032651	ENSG00000164684	ZNF704	Gig1	zinc finger protein 704	protein-coding
peak1166	chr12	54892130	54892330	+	1	NA	promoter-TSS (NM_001184976)	promoter-TSS (NM_001184976)	-338	NM_001184976	3071	Hs.182014	NM_005337	ENSG00000123338	NCKAP1L	HEM1	NCK associated protein 1 like	protein-coding
peak2306	chr17	54990653	54991150	+	1	NA	exon (NM_005082, exon 1 of 9)	exon (NM_005082, exon 1 of 9)	508	NM_005082	7706	Hs.528952	NM_005082	ENSG00000121060	TRIM25	EFP|RNF147|Z147|ZNF147	tripartite motif containing 25	protein-coding
peak4559	chr6	39812831	39813087	+	1	NA	intron (NM_015345, intron 1 of 24)	(CA)n|Simple_repeat|Simple_repeat	52186	NM_015345	23500	Hs.357128	NM_015345	ENSG00000146122	DAAM2	dJ90A20A.1	dishevelled associated activator of morphogenesis 2	protein-coding
peak4043	chr4	4543513	4543910	+	1	NA	promoter-TSS (NM_016930)	promoter-TSS (NM_016930)	82	NM_016930	53407	Hs.584913	NM_016930	ENSG00000168818	STX18	Ufe1	syntaxin 18	protein-coding
peak1995	chr16	48342706	48342898	+	1	NA	intron (NM_001348078, intron 11 of 16)	L1MA5|LINE|L1	-1727	NR_039970
peak297	chr1	121355582	121358192	+	1	NA	Intergenic	ALR/Alpha|Satellite|centr	95977	NR_003955	647121	Hs.697682	NR_003955	ENSG00000231752	EMBP1	-	embigin pseudogene 1	pseudo
peak2099	chr16	88923608	88924069	+	1	NA	promoter-TSS (NM_001323544)	promoter-TSS (NM_001323544)	344	NM_001318530	51693	Hs.461722	NM_016209	ENSG00000167515	TRAPPC2L	HSPC176	trafficking protein particle complex 2 like	protein-coding
peak2546	chr19	2269668	2270525	+	1	NA	intron (NM_001301020, intron 1 of 4)	CpG	611	NM_004152	4946	Hs.446427	NM_004152	ENSG00000104904	OAZ1	AZ1|AZI|OAZ	ornithine decarboxylase antizyme 1	protein-coding
peak4370	chr5	137878226	137878635	+	1	NA	5' UTR (NM_001256302, exon 2 of 11)	5' UTR (NM_001256302, exon 2 of 11)	559	NM_004730	2107	Hs.483494	NM_004730	ENSG00000120705	ETF1	D5S1995|ERF|ERF1|RF1|SUP45L1|TB3-1	eukaryotic translation termination factor 1	protein-coding
peak3813	chr3	49977509	49978152	+	1	NA	intron (NM_005777, intron 1 of 20)	CpG	353	NM_001349192	10180	Hs.696735	NM_005777	ENSG00000004534	RBM6	3G2|DEF-3|DEF3|HLC-11|NY-LU-12|g16	RNA binding motif protein 6	protein-coding
peak1548	chr14	65171448	65171722	+	1	NA	intron (NM_001308147, intron 1 of 16)	CpG	459	NM_001308147	26030	Hs.509637	NM_015549	ENSG00000126822	PLEKHG3	ARHGEF43|KIAA0599	pleckstrin homology and RhoGEF domain containing G3	protein-coding
peak4514	chr6	30653933	30655051	+	1	NA	5' UTR (NM_133471, exon 1 of 3)	5' UTR (NM_133471, exon 1 of 3)	601	NM_001134870	170954	Hs.101150	NM_133471	ENSG00000146112	PPP1R18	HKMT1098|KIAA1949	protein phosphatase 1 regulatory subunit 18	protein-coding
peak915	chr11	62554350	62555314	+	1	NA	promoter-TSS (NM_199337)	promoter-TSS (NM_199337)	-42	NM_199337	374395	Hs.381134	NM_199337	ENSG00000185475	TMEM179B	-	transmembrane protein 179B	protein-coding
peak4264	chr5	34929789	34930268	+	1	NA	intron (NM_001012339, intron 1 of 11)	CpG	330	NM_001012339	134218	Hs.131887	NM_194283	ENSG00000168724	DNAJC21	BMFS3|DNAJA5|GS3|JJJ1	DnaJ heat shock protein family (Hsp40) member C21	protein-coding
peak1612	chr14	100842217	100842379	+	1	NA	promoter-TSS (NM_001161476)	promoter-TSS (NM_001161476)	-371	NM_213646	7453	Hs.497599	NM_004184	ENSG00000140105	WARS	GAMMA-2|HMN9|IFI53|IFP53	tryptophanyl-tRNA synthetase	protein-coding
peak483	chr1	235668104	235668740	+	1	NA	promoter-TSS (NM_152490)	promoter-TSS (NM_152490)	-641	NM_152490	148789	Hs.498143	NM_152490	ENSG00000162885	B3GALNT2	B3GalNAc-T2|MDDGA11	beta-1,3-N-acetylgalactosaminyltransferase 2	protein-coding
peak4239	chr5	6378277	6378423	+	1	NA	intron (NM_032286, intron 1 of 3)	CpG	289	NM_032286	84246	Hs.13885	NM_032286	ENSG00000133398	MED10	L6|NUT2|TRG20	mediator complex subunit 10	protein-coding
peak3332	chr20	2644447	2644657	+	1	NA	intron (NM_174855, intron 2 of 11)	intron (NM_174855, intron 2 of 11)	317	NR_136344	3420	Hs.436405	NM_006899	ENSG00000101365	IDH3B	RP46	isocitrate dehydrogenase 3 (NAD(+)) beta	protein-coding
peak4083	chr4	39367761	39367842	+	1	NA	intron (NM_002913, intron 1 of 24)	CpG	200	NM_002913	5981	Hs.507475	NM_002913	ENSG00000035928	RFC1	A1|MHCBFB|PO-GA|RECC1|RFC|RFC140	replication factor C subunit 1	protein-coding
peak5182	chr8	107282532	107283293	+	1	NA	intron (NM_001198533, intron 1 of 16)	CpG	506	NM_018002	55074	Hs.127286	NM_018002	ENSG00000164830	OXR1	Nbla00307|TLDC3	oxidation resistance 1	protein-coding
peak2224	chr17	30771649	30772035	+	1	NA	intron (NM_002815, intron 1 of 13)	CpG	361	NM_002815	5717	Hs.443379	NM_002815	ENSG00000108671	PSMD11	Rpn6|S9|p44.5	proteasome 26S subunit, non-ATPase 11	protein-coding
peak3809	chr3	49448931	49449151	+	1	NA	promoter-TSS (NM_022171)	promoter-TSS (NM_022171)	489	NM_001313943	387	Hs.247077	NM_001664	ENSG00000067560	RHOA	ARH12|ARHA|RHO12|RHOH12	ras homolog family member A	protein-coding
peak501	chr1	247373736	247373902	+	1	NA	Intergenic	CpG	-8457	NR_037480	100500849		NR_037480	ENSG00000283881	MIR3916	mir-3916	microRNA 3916	ncRNA
peak4501	chr6	26537495	26537651	+	1	NA	promoter-TSS (NM_006353)	promoter-TSS (NM_006353)	-999	NM_006353	10473	Hs.236774	NM_006353	ENSG00000182952	HMGN4	HMG17L3|NHC	high mobility group nucleosomal binding domain 4	protein-coding
peak4086	chr4	39978661	39979490	+	1	NA	intron (NM_001100399, intron 1 of 32)	CpG	501	NM_001100400	23244	Hs.331431	NM_015200	ENSG00000121892	PDS5A	PIG54|SCC-112|SCC112	PDS5 cohesin associated factor A	protein-coding
peak5213	chr8	135843801	135844499	+	1	NA	Intergenic	CpG	-6162	NR_126028	552853	Hs.575612	NR_126028	ENSG00000253433	NCRNA00250	C8orf24	non-protein coding RNA 250	ncRNA
peak234	chr1	65456133	65456301	+	1	NA	intron (NR_119383, intron 3 of 6)	L1MB4|LINE|L1	11942	NR_119383	101927084	Hs.734218	NR_119383	ENSG00000226891	LINC01359	-	long intergenic non-protein coding RNA 1359	ncRNA
peak2483	chr18	55711210	55712103	+	1	NA	promoter-TSS (NM_001144967)	promoter-TSS (NM_001144967)	46	NM_001144967	23327	Hs.185677	NM_015277	ENSG00000049759	NEDD4L	NEDD4-2|NEDD4.2|PVNH7|RSP5|hNEDD4-2	neural precursor cell expressed, developmentally down-regulated 4-like, E3 ubiquitin protein ligase	protein-coding
peak961	chr11	67034373	67034990	+	1	NA	intron (NM_001619, intron 1 of 20)	intron (NM_001619, intron 1 of 20)	810	NM_001619	156	Hs.83636	NM_001619	ENSG00000173020	GRK2	ADRBK1|BARK1|BETA-ARK1	G protein-coupled receptor kinase 2	protein-coding
peak5021	chr7	155894245	155894354	+	1	NA	Intergenic	(TG)n|Simple_repeat|Simple_repeat	138973	NM_001291913	389602	Hs.583071	NM_001291913		LOC389602	-	uncharacterized LOC389602	protein-coding
peak530	chr10	11060062	11060270	+	1	NA	promoter-TSS (NM_001326345)	promoter-TSS (NM_001326345)	273	NM_006561	10659	Hs.309288	NM_006561	ENSG00000048740	CELF2	BRUNOL3|CELF-2|CUG-BP2|CUGBP2|ETR-3|ETR3|NAPOR	CUGBP Elav-like family member 2	protein-coding
peak3008	chr2	43019937	43020305	+	1	NA	promoter-TSS (NM_012205)	promoter-TSS (NM_012205)	-370	NM_012205	23498	Hs.368805	NM_012205	ENSG00000162882	HAAO	3-HAO|HAO|VCRL1|h3HAO	3-hydroxyanthranilate 3,4-dioxygenase	protein-coding
peak1806	chr16	837879	838078	+	1	NA	promoter-TSS (NM_022092)	promoter-TSS (NM_022092)	405	NM_058192	113000	Hs.101742	NM_058192	ENSG00000007376	RPUSD1	C16orf40|RLUCL	RNA pseudouridylate synthase domain containing 1	protein-coding
peak2977	chr2	26568910	26569539	+	1	NA	promoter-TSS (NM_001321975)	promoter-TSS (NM_001321975)	270	NM_033505	85465	Hs.189073	NM_033505	ENSG00000138018	SELENOI	EPT1|SELI|SEPI	selenoprotein I	protein-coding
peak1471	chr13	114268148	114268347	+	1	NA	intron (NR_026580, intron 3 of 10)	(TG)n|Simple_repeat|Simple_repeat	29191	NM_007111	7027	Hs.79353	NM_007111	ENSG00000198176	TFDP1	DILC|DP1|DRTF1|Dp-1	transcription factor Dp-1	protein-coding
peak771	chr10	132723235	132724738	+	1	NA	Intergenic	(TG)n|Simple_repeat|Simple_repeat	36945	NR_036180	100422867		NR_036180	ENSG00000264803	MIR378C	mir-378c	microRNA 378c	ncRNA
peak3294	chr2	239622090	239622681	+	1	NA	Intergenic	(CA)n|Simple_repeat|Simple_repeat	-134288	NM_001271893	117581	Hs.422585	NM_057179	ENSG00000233608	TWIST2	AMS|BBRSAY|DERMO1|FFDD3|SETLSS|bHLHa39	twist family bHLH transcription factor 2	protein-coding
peak845	chr11	18609841	18610029	+	1	NA	intron (NM_018314, intron 1 of 10)	intron (NM_018314, intron 1 of 10)	450	NM_001261382	55293	Hs.407991	NM_018314	ENSG00000151116	UEVLD	ATTP|UEV3	UEV and lactate/malate dehyrogenase domains	protein-coding
peak720	chr10	104402303	104404992	+	1	NA	promoter-TSS (NM_001345950)	promoter-TSS (NM_001345950)	-605	NM_001345950	81603	Hs.336810	NM_030912	ENSG00000171206	TRIM8	GERP|RNF27	tripartite motif containing 8	protein-coding
peak3623	chr22	26908243	26908364	+	1	NA	promoter-TSS (NR_144529)	promoter-TSS (NR_144529)	169	NM_001346858	24144	Hs.20225	NM_012143	ENSG00000100109	TFIP11	NTR1|STIP|STIP-1|Spp382|TIP39|bK445C9.6	tuftelin interacting protein 11	protein-coding
peak2794	chr19	41857607	41859594	+	1	NA	exon (NM_000660, exon 1 of 7)	exon (NM_000660, exon 1 of 7)	1188	NM_000660	7040	Hs.645227	NM_000660	ENSG00000105329	TGFB1	CED|DPD1|LAP|TGFB|TGFbeta	transforming growth factor beta 1	protein-coding
peak4949	chr7	108166141	108166206	+	1	NA	intron (NM_001256011, intron 1 of 10)	intron (NM_001256011, intron 1 of 10)	589	NM_001256010	50640	Hs.617340	NM_015723	ENSG00000135241	PNPLA8	IPLA2-2|IPLA2G|MMLA|PNPLA-gamma|iPLA2gamma	patatin like phospholipase domain containing 8	protein-coding
peak2716	chr19	24216657	24216741	+	1	NA	intron (NM_001278663, intron 1 of 2)	intron (NM_001278663, intron 1 of 2)	492	NM_001278661	9534	Hs.434406	NM_004876	ENSG00000213096	ZNF254	BMZF-5|HD-ZNF1|ZNF539|ZNF91L	zinc finger protein 254	protein-coding
peak5397	chr9	114245369	114246642	+	1	NA	intron (NM_001080398, intron 3 of 50)	CpG	1020	NM_001080398	23392	Hs.368255	NM_001080398	ENSG00000136813	ECPAS	ECM29|KIAA0368	Ecm29 proteasome adaptor and scaffold	protein-coding
peak4916	chr7	99214765	99215123	+	1	NA	intron (NM_001350985, intron 1 of 5)	intron (NM_001350985, intron 1 of 5)	373	NM_001350981	221785	Hs.446297	NM_145115	ENSG00000197037	ZSCAN25	ZNF498	zinc finger and SCAN domain containing 25	protein-coding
peak1440	chr13	80915068	80915394	+	1	NA	promoter-TSS (NM_001318536)	promoter-TSS (NM_001318536)	19	NM_005842	10253	Hs.18676	NM_005842	ENSG00000136158	SPRY2	IGAN3|hSPRY2	sprouty RTK signaling antagonist 2	protein-coding
peak607	chr10	52177712	52178166	+	1	NA	intron (NM_147156, intron 6 of 10)	CpG	-169569	NM_019893	56624	Hs.512645	NM_019893	ENSG00000188611	ASAH2	BCDase|HNAC1|LCDase|N-CDase|NCDase	N-acylsphingosine amidohydrolase 2	protein-coding
peak2751	chr19	36066539	36066713	+	1	NA	Intergenic	LSU-rRNA_Hsa|rRNA|rRNA	-12066	NM_000704	495	Hs.36992	NM_000704	ENSG00000105675	ATP4A	ATP6A	ATPase H+/K+ transporting subunit alpha	protein-coding
peak1158	chr12	51633047	51633441	+	1	NA	intron (NM_001136267, intron 1 of 3)	intron (NM_001136267, intron 1 of 3)	736	NM_001136264	9802	Hs.369761	NM_014764	ENSG00000183283	DAZAP2	PRTB	DAZ associated protein 2	protein-coding
peak4263	chr5	33626770	33626795	+	1	NA	intron (NM_030955, intron 13 of 23)	HAL1-2a_MD|LINE|L1	185900	NR_047676	6897	Hs.481860	NM_152295	ENSG00000113407	TARS	ThrRS	threonyl-tRNA synthetase	protein-coding
peak951	chr11	65667229	65667520	+	1	NA	intron (NM_001300855, intron 1 of 3)	CpG	623	NM_001300857	8061	Hs.283565	NM_005438	ENSG00000175592	FOSL1	FRA|FRA1|fra-1	FOS like 1, AP-1 transcription factor subunit	protein-coding
peak666	chr10	85946277	85946278	+	1	NA	Intergenic	(TG)n|Simple_repeat|Simple_repeat	-8114	NM_033100	92211	Hs.137556	NM_033100	ENSG00000148600	CDHR1	CORD15|PCDH21|PRCAD|RP65	cadherin related family member 1	protein-coding
peak3467	chr20	60433104	60433500	+	1	NA	intron (NM_001252339, intron 5 of 14)	(TG)n|Simple_repeat|Simple_repeat	95416	NR_031658	100302168		NR_031658	ENSG00000284193	MIR1257	MIRN1257|hsa-mir-1257	microRNA 1257	ncRNA
peak5584	chrY	13833161	13834058	+	1	NA	Intergenic	(GAATG)n|Satellite|Satellite	699780	NR_033667	352887	Hs.546221	NR_033667	ENSG00000206159	GYG2P1	GYG2P	glycogenin 2 pseudogene 1	pseudo
peak3380	chr20	29650120	29650569	+	1	NA	intron (NR_145491, intron 7 of 7)	L1PB1|LINE|L1	-12206	NR_045115	140678	Hs.653099	NR_045115		MLLT10P1	MLLT10L|bA348I14.3	myeloid/lymphoid or mixed-lineage leukemia; translocated to, 10 pseudogene 1	pseudo
peak1771	chr15	85291432	85292324	+	1	NA	promoter-TSS (NM_014630)	promoter-TSS (NM_014630)	60	NM_014630	9640	Hs.79347	NM_014630	ENSG00000166716	ZNF592	CAMOS|SCAR5	zinc finger protein 592	protein-coding
peak2697	chr19	18632277	18632617	+	1	NA	intron (NM_006532, intron 1 of 11)	CpG	490	NM_006532	8178	Hs.515260	NM_006532	ENSG00000105656	ELL	C19orf17|ELL1|MEN|PPP1R68	elongation factor for RNA polymerase II	protein-coding
peak112	chr1	26437716	26438563	+	1	NA	promoter-TSS (NM_152835)	promoter-TSS (NM_152835)	-129	NM_001243533	149420	Hs.468801	NM_152835	ENSG00000175087	PDIK1L	CLIK1L|STK35L2	PDLIM1 interacting kinase 1 like	protein-coding
peak4849	chr7	61085109	61085467	+	1	NA	Intergenic	ALR/Alpha|Satellite|centr	1679146	NR_003952	643955	Hs.583308	NR_003952	ENSG00000185037	ZNF733P	ZNF733	zinc finger protein 733, pseudogene	pseudo
peak4013	chr4	467298	467804	+	1	NA	intron (NM_133474, intron 1 of 2)	CpG	447	NR_002451	79963	Hs.677493	NM_024903	ENSG00000251595	ABCA11P	ABCA11|EST1133530	ATP binding cassette subfamily A member 11, pseudogene	pseudo
peak3112	chr2	99771235	99771492	+	1	NA	promoter-TSS (NM_025244)	promoter-TSS (NM_025244)	-55	NM_145197	51601	Hs.719172	NM_015929	ENSG00000144182	LIPT1	LIPT1D	lipoyltransferase 1	protein-coding
peak4634	chr6	97345071	97345548	+	1	NA	promoter-TSS (NM_001323258)	promoter-TSS (NM_001323258)	458	NM_014165	29078	Hs.512144	NM_014165	ENSG00000123545	NDUFAF4	C6orf66|HRPAP20|HSPC125|My013|bA22L21.1	NADH:ubiquinone oxidoreductase complex assembly factor 4	protein-coding
peak1947	chr16	33240958	33241186	+	1	NA	Intergenic	(GCTG)n|Simple_repeat|Simple_repeat	-21046	NM_016212	24150	Hs.592038	NM_015369	ENSG00000183632	TP53TG3	P53TG3|TP53TG3A|TP53TG3E|TP53TG3F	TP53 target 3	protein-coding
peak2821	chr19	45542653	45542936	+	1	NA	intron (NR_103529, intron 1 of 20)	intron (NR_103529, intron 1 of 20)	496	NM_001278439	11129	Hs.466917	NM_007056	ENSG00000104859	CLASRP	CLASP|SFRS16|SWAP2	CLK4 associating serine/arginine rich protein	protein-coding
peak4991	chr7	143082369	143082586	+	1	NA	intron (NM_001010972, intron 5 of 9)	(TG)n|Simple_repeat|Simple_repeat	2698	NR_106952	102465538		NR_106952	ENSG00000278449	MIR6892	hsa-mir-6892	microRNA 6892	ncRNA
peak558	chr10	28591853	28591955	+	1	NA	promoter-TSS (NR_134517)	promoter-TSS (NR_134517)	91	NM_001318170	143098	Hs.499159	NM_173496	ENSG00000150054	MPP7	-	membrane palmitoylated protein 7	protein-coding
peak1802	chr16	451161	452156	+	1	NA	promoter-TSS (NM_020664)	promoter-TSS (NM_020664)	-200	NM_020664	26063	Hs.628831	NM_020664	ENSG00000242612	DECR2	PDCR|SDR17C1	2,4-dienoyl-CoA reductase 2	protein-coding
peak2659	chr19	14063362	14063533	+	1	NA	exon (NM_138353, exon 1 of 13)	exon (NM_138353, exon 1 of 13)	161	NM_138353	90379	Hs.443636	NM_138353	ENSG00000132017	DCAF15	C19orf72	DDB1 and CUL4 associated factor 15	protein-coding
peak3208	chr2	201171406	201171691	+	1	NA	5' UTR (NM_001100423, exon 1 of 13)	5' UTR (NM_001100423, exon 1 of 13)	192	NM_001100423	26010	Hs.120323	NM_015535	ENSG00000196141	SPATS2L	DNAPTP6|SGNP	spermatogenesis associated serine rich 2 like	protein-coding
peak1682	chr15	45004003	45005177	+	1	NA	intron (NM_004048, intron 1 of 3)	MIR|SINE|MIR	905	NM_004048	567	Hs.534255	NM_004048	ENSG00000166710	B2M	IMD43	beta-2-microglobulin	protein-coding
peak2895	chr19	56152544	56152934	+	1	NA	promoter-TSS (NM_016202)	promoter-TSS (NM_016202)	347	NM_207115	51157	Hs.631551	NM_016202	ENSG00000213015	ZNF580	-	zinc finger protein 580	protein-coding
peak2191	chr17	21156324	21156725	+	1	NA	promoter-TSS (NM_152914)	promoter-TSS (NM_152914)	54	NM_152914	256302	Hs.654713	NM_152914	ENSG00000274180	NATD1	C17orf103|Gtlf3b	N-acetyltransferase domain containing 1	protein-coding
peak4080	chr4	38245340	38245516	+	1	NA	Intergenic	(TG)n|Simple_repeat|Simple_repeat	-123107	NR_149123	105374410		NR_149123	ENSG00000248227	LINC02513	-	long intergenic non-protein coding RNA 2513	ncRNA
peak3497	chr21	10802385	10809374	+	1	NA	Intergenic	(GAATG)n|Satellite|Satellite	185064	NM_001290224	7179	Hs.122986	NM_199259	ENSG00000274391	TPTE	CT44|PTEN2	transmembrane phosphatase with tensin homology	protein-coding
peak5528	chrX	61846258	61846603	+	1	NA	Intergenic	ALR/Alpha|Satellite|centr	724788	NM_001012968	139886	Hs.612782	NM_001012968	ENSG00000186767	SPIN4	TDRD28	spindlin family member 4	protein-coding
peak4124	chr4	76650235	76650396	+	1	NA	intron (NM_001290049, intron 1 of 23)	CpG	609	NM_001290049	8615	Hs.744877	NM_003715	ENSG00000138768	USO1	P115|TAP|VDP	USO1 vesicle transport factor	protein-coding
peak3063	chr2	74709707	74709861	+	1	NA	promoter-TSS (NR_027749)	promoter-TSS (NR_027749)	-416	NM_022492	64427	Hs.557709	NM_022492	ENSG00000115282	TTC31	-	tetratricopeptide repeat domain 31	protein-coding
peak1997	chr16	48965001	48966577	+	1	NA	Intergenic	(CA)n|Simple_repeat|Simple_repeat	-321669	NM_153029	9683	Hs.511839	NM_153029	ENSG00000102921	N4BP1	-	NEDD4 binding protein 1	protein-coding
peak3394	chr20	32399438	32399801	+	1	NA	promoter-TSS (NR_110623)	promoter-TSS (NR_110623)	509	NM_176812	128866	Hs.472471	NM_176812	ENSG00000101421	CHMP4B	C20orf178|CHMP4A|CTPP3|CTRCT31|SNF7|SNF7-2|Shax1|VPS32B|Vps32-2|dJ553F4.4	charged multivesicular body protein 4B	protein-coding
peak4314	chr5	76787668	76788154	+	1	NA	intron (NM_018268, intron 1 of 12)	CpG	454	NM_018268	55255	Hs.482573	NM_018268	ENSG00000164253	WDR41	MSTP048	WD repeat domain 41	protein-coding
peak5122	chr8	52613025	52613356	+	1	NA	intron (NM_144651, intron 1 of 22)	(CA)n|Simple_repeat|Simple_repeat	108815	NM_144651	137902	Hs.444882	NM_144651	ENSG00000147485	PXDNL	PMR1|PRM1|VPO2	peroxidasin like	protein-coding
peak648	chr10	76871242	76871664	+	1	NA	promoter-TSS (NM_144660)	promoter-TSS (NM_144660)	60	NM_144660	142891	Hs.744986	NM_144660	ENSG00000156671	SAMD8	HEL-177|SMSr	sterile alpha motif domain containing 8	protein-coding
peak4251	chr5	14664751	14665216	+	1	NA	exon (NM_138348, exon 1 of 7)	exon (NM_138348, exon 1 of 7)	229	NM_138348	90268	Hs.406335	NM_138348	ENSG00000154124	OTULIN	AIPDS|FAM105B|GUM	OTU deubiquitinase with linear linkage specificity	protein-coding
peak759	chr10	128580704	128580726	+	1	NA	Intergenic	(CA)n|Simple_repeat|Simple_repeat	-13263	NM_001290223	1793	Hs.159195	NM_001380	ENSG00000150760	DOCK1	DOCK180|ced5	dedicator of cytokinesis 1	protein-coding
peak3967	chr3	179040991	179041279	+	1	NA	promoter-TSS (NM_016331)	promoter-TSS (NM_016331)	356	NM_001303425	51193	Hs.632578	NM_016331	ENSG00000121864	ZNF639	ANC-2H01|ANC_2H01|ZASC1	zinc finger protein 639	protein-coding
peak2133	chr17	4869992	4870320	+	1	NA	intron (NM_004890, intron 1 of 6)	intron (NM_004890, intron 1 of 6)	976	NM_004890	9552	Hs.90436	NM_004890	ENSG00000091640	SPAG7	ACRP|FSA-1	sperm associated antigen 7	protein-coding
peak5154	chr8	82192966	82193727	+	1	NA	intron (NM_001444, intron 1 of 3)	CpG	628	NM_001444	2171	Hs.408061	NM_001444	ENSG00000164687	FABP5	E-FABP|EFABP|KFABP|PA-FABP|PAFABP	fatty acid binding protein 5	protein-coding
peak2221	chr17	30334690	30335166	+	1	NA	promoter-TSS (NM_001321350)	promoter-TSS (NM_001321350)	37	NM_001321350	114659	Hs.514071	NM_052888	ENSG00000185158	LRRC37B	LRRC37	leucine rich repeat containing 37B	protein-coding
peak220	chr1	53792654	53793734	+	1	NA	promoter-TSS (NR_131923)	promoter-TSS (NR_131923)	627	NM_033300	7804	Hs.280387	NM_004631	ENSG00000157193	LRP8	APOER2|HSZ75190|LRP-8|MCI1	LDL receptor related protein 8	protein-coding
peak2746	chr19	35645607	35646207	+	1	NA	promoter-TSS (NM_001164605)	promoter-TSS (NM_001164605)	62	NM_001164605	53827	Hs.333418	NM_014164	ENSG00000089327	FXYD5	DYSAD|HSPC113|IWU1|KCT1|OIT2|PRO6241|RIC	FXYD domain containing ion transport regulator 5	protein-coding
peak4137	chr4	83811659	83811984	+	1	NA	intron (NM_001077206, intron 1 of 25)	intron (NM_001077206, intron 1 of 25)	612	NM_001318119	22872	Hs.370024	NM_014933	ENSG00000138674	SEC31A	ABP125|ABP130|HSPC275|HSPC334|SEC31L1	SEC31 homolog A, COPII coat complex component	protein-coding
peak627	chr10	71078022	71079038	+	1	NA	promoter-TSS (NM_001322367)	promoter-TSS (NM_001322367)	-73	NM_001322367	3098	Hs.370365	NM_000188	ENSG00000156515	HK1	HK|HK1-ta|HK1-tb|HK1-tc|HKD|HKI|HMSNR|HXK1|RP79|hexokinase	hexokinase 1	protein-coding
peak4572	chr6	42714658	42715459	+	1	NA	intron (NM_001318819, intron 1 of 13)	intron (NM_001318819, intron 1 of 13)	362	NM_001318819	23506	Hs.658033	NM_015349	ENSG00000112624	BICRAL	GLTSCR1L|KIAA0240	BRD4 interacting chromatin remodeling complex associated protein like	protein-coding
peak1187	chr12	58239407	58240157	+	1	NA	intron (NM_005730, intron 1 of 7)	CpG	965	NM_005730	10106	Hs.524530	NM_005730	ENSG00000175215	CTDSP2	OS4|PSR2|SCP2	CTD small phosphatase 2	protein-coding
peak704	chr10	102289104	102289432	+	1	NA	intron (NM_001284368, intron 1 of 4)	CpG	412	NM_005004	4714	Hs.523215	NM_005004	ENSG00000166136	NDUFB8	ASHI|CI-ASHI	NADH:ubiquinone oxidoreductase subunit B8	protein-coding
peak5473	chr9	136024202	136024561	+	1	NA	5' UTR (NM_001042368, exon 1 of 18)	5' UTR (NM_001042368, exon 1 of 18)	226	NM_001042368	5900	Hs.106185	NM_006266	ENSG00000160271	RALGDS	RGDS|RGF|RalGEF	ral guanine nucleotide dissociation stimulator	protein-coding
peak2188	chr17	19551872	19552152	+	1	NA	promoter-TSS (NM_001031806)	promoter-TSS (NM_001031806)	-52	NM_001031806	224	Hs.499886	NM_000382	ENSG00000072210	ALDH3A2	ALDH10|FALDH|SLS	aldehyde dehydrogenase 3 family member A2	protein-coding
peak1738	chr15	73977228	73977598	+	1	NA	intron (NM_001329628, intron 1 of 7)	intron (NM_001329628, intron 1 of 7)	341	NM_001329628	80381	Hs.744915	NM_025240	ENSG00000103855	CD276	4Ig-B7-H3|B7-H3|B7H3|B7RP-2	CD276 molecule	protein-coding
peak2647	chr19	12832827	12833314	+	1	NA	promoter-TSS (NM_013433)	promoter-TSS (NM_013433)	35	NM_013433	30000	Hs.416049	NM_013433	ENSG00000105576	TNPO2	IPO3|KPNB2B|TRN2	transportin 2	protein-coding
peak741	chr10	119028476	119028700	+	1	NA	intron (NM_003054, intron 13 of 15)	(CA)n|Simple_repeat|Simple_repeat	28004	NM_003054	6571	Hs.596992	NM_003054	ENSG00000165646	SLC18A2	SVAT|SVMT|VAT2|VMAT2	solute carrier family 18 member A2	protein-coding
peak5285	chr9	26946849	26947030	+	1	NA	promoter-TSS (NM_001099222)	promoter-TSS (NM_001099222)	-49	NM_001099223	80173	Hs.145402	NM_025103	ENSG00000096872	IFT74	BBS20|CCDC2|CMG-1|CMG1	intraflagellar transport 74	protein-coding
peak5320	chr9	66843675	66844034	+	1	NA	Intergenic	ALR/Alpha|Satellite|centr	-79113	NR_121570	101928381	Hs.708686	NR_121570		LOC101928381	-	uncharacterized LOC101928381	ncRNA
peak4510	chr6	30457469	30457853	+	1	NA	exon (NM_005516, exon 2 of 8).6	exon (NM_005516, exon 2 of 8).6	478	NM_005516	3133	Hs.650174	NM_005516	ENSG00000204592	HLA-E	HLA-6.2|QA1	major histocompatibility complex, class I, E	protein-coding
peak5011	chr7	150784106	150784391	+	1	NA	intron (NM_001042535, intron 1 of 8)	CpG	739	NM_001042535	116988	Hs.647075	NM_031946	ENSG00000133612	AGAP3	AGAP-3|CENTG3|CRAG|MRIP-1|cnt-g3	ArfGAP with GTPase domain, ankyrin repeat and PH domain 3	protein-coding
peak5036	chr7	158055056	158055632	+	1	NA	intron (NM_001308267, intron 2 of 21)	(CA)n|Simple_repeat|Simple_repeat	270161	NR_030325	693180		NR_030325	ENSG00000207637	MIR595	MIRN595|hsa-mir-595	microRNA 595	ncRNA
peak860	chr11	36398132	36399140	+	1	NA	intron (NM_024841, intron 2 of 9)	CpG-4034	1101	NM_024841	79899	Hs.19987	NM_024841	ENSG00000135362	PRR5L	PROTOR2	proline rich 5 like	protein-coding
peak4985	chr7	142585026	142585389	+	1	NA	Intergenic	Intergenic	-1717	NM_018646	55503	Hs.302740	NM_014274	ENSG00000165125	TRPV6	ABP/ZF|CAT1|CATL|ECAC2|HSA277909|LP6728|ZFAB	transient receptor potential cation channel subfamily V member 6	protein-coding
peak4015	chr4	548826	549288	+	1	NA	Intergenic	(CCCA)n|Simple_repeat|Simple_repeat	-21900	NR_148199	105374338	Hs.518426	NR_148199	ENSG00000283183	LOC105374338	-	uncharacterized LOC105374338	ncRNA
peak3627	chr22	29138192	29138481	+	1	NA	promoter-TSS (NM_001349956)	promoter-TSS (NM_001349956)	316	NM_001318314	150274	Hs.632780	NM_172002	ENSG00000100209	HSCB	DNAJC20|HSC20|JAC1	HscB mitochondrial iron-sulfur cluster cochaperone	protein-coding
peak3358	chr20	20692822	20693212	+	1	NA	intron (NM_020343, intron 1 of 39)	CpG	249	NM_020343	57186	Hs.472285	NM_020343	ENSG00000188559	RALGAPA2	AS250|C20orf74|bA287B20.1|dJ1049G11|dJ1049G11.4|p220	Ral GTPase activating protein catalytic alpha subunit 2	protein-coding
peak1883	chr16	19729688	19729871	+	1	NA	promoter-TSS (NM_001348533)	promoter-TSS (NM_001348533)	-287	NM_001348531	400506	Hs.585209	NM_001012991	ENSG00000103550	KNOP1	101F10.1|C16orf88|FAM191A|TSG118	lysine rich nucleolar protein 1	protein-coding
peak1530	chr14	52781282	52782231	+	1	NA	exon (NM_000956, exon 1 of 2)	exon (NM_000956, exon 1 of 2)	740	NM_000956	5732	Hs.2090	NM_000956	ENSG00000125384	PTGER2	EP2	prostaglandin E receptor 2	protein-coding
peak1153	chr12	50898706	50899399	+	1	NA	intron (NM_173602, intron 1 of 37)	CpG	284	NM_173602	57609	Hs.505516	NM_020849	ENSG00000066084	DIP2B	-	disco interacting protein 2 homolog B	protein-coding
peak4602	chr6	53409083	53409772	+	1	NA	exon (NM_001498, exon 1 of 16)	exon (NM_001498, exon 1 of 16)	500	NM_001197115	2729	Hs.654465	NM_001498	ENSG00000001084	GCLC	GCL|GCS|GLCL|GLCLC	glutamate-cysteine ligase catalytic subunit	protein-coding
peak503	chr1	249119845	249120149	+	1	NA	promoter-TSS (NR_036070)	promoter-TSS (NR_036070)	157	NM_030645	80851	Hs.298573	NM_030645	ENSG00000175137	SH3BP5L	-	SH3 binding domain protein 5 like	protein-coding
peak4182	chr4	142670191	142670319	+	1	NA	Intergenic	(CAAA)n|Simple_repeat|Simple_repeat	112506	NR_037840	3600	Hs.168132	NM_000585	ENSG00000164136	IL15	IL-15	interleukin 15	protein-coding
peak2569	chr19	3970565	3971063	+	1	NA	intron (NM_001348, intron 1 of 8)	intron (NM_001348, intron 1 of 8)	307	NM_001348	1613	Hs.631844	NM_001348	ENSG00000167657	DAPK3	DLK|ZIP|ZIPK	death associated protein kinase 3	protein-coding
peak3400	chr20	33464526	33464768	+	1	NA	intron (NM_018677, intron 1 of 17)	intron (NM_018677, intron 1 of 17)	319	NM_018677	55902	Hs.517034	NM_018677	ENSG00000131069	ACSS2	ACAS2|ACECS|ACS|ACSA|dJ1161H23.1	acyl-CoA synthetase short chain family member 2	protein-coding
peak100	chr1	23718681	23719183	+	1	NA	intron (NM_003196, intron 8 of 10)	(CA)n|Simple_repeat|Simple_repeat	-22575	NM_001077195	80818	Hs.293798	NM_030634	ENSG00000125945	ZNF436	ZNF|Zfp46	zinc finger protein 436	protein-coding
peak1503	chr14	24740534	24740787	+	1	NA	5' UTR (NM_004581, exon 1 of 16)	5' UTR (NM_004581, exon 1 of 16)	173	NM_182836	5875	Hs.377992	NM_004581	ENSG00000100949	RABGGTA	PTAR3	Rab geranylgeranyltransferase subunit alpha	protein-coding
peak4755	chr7	3009324	3009619	+	1	NA	intron (NM_032415, intron 1 of 24)	(CTCA)n|Simple_repeat|Simple_repeat	74108	NM_032415	84433	Hs.648101	NM_032415	ENSG00000198286	CARD11	BENTA|BIMP3|CARMA1|IMD11|IMD11A|PPBL	caspase recruitment domain family member 11	protein-coding
peak4992	chr7	144532630	144533187	+	1	NA	non-coding (NR_146935, exon 1 of 7)	non-coding (NR_146935, exon 1 of 7)	125	NM_001350880	27010	Hs.660232	NM_022445	ENSG00000196511	TPK1	HTPK1|PP20|THMD5	thiamin pyrophosphokinase 1	protein-coding
peak866	chr11	46141411	46142591	+	1	NA	intron (NM_001352028, intron 1 of 18)	intron (NM_001352028, intron 1 of 18)	369	NM_001352028	51317	Hs.502458	NM_016621	ENSG00000135365	PHF21A	BHC80|BM-006	PHD finger protein 21A	protein-coding
peak1517	chr14	45603268	45603482	+	1	NA	intron (NM_002013, intron 1 of 6)	CpG	357	NM_002013	2287	Hs.509226	NM_002013	ENSG00000100442	FKBP3	FKBP-25|FKBP-3|FKBP25|PPIase	FK506 binding protein 3	protein-coding
peak5218	chr8	139882200	139882828	+	1	NA	intron (NM_152888, intron 3 of 64)	(TG)n|Simple_repeat|Simple_repeat	43735	NM_152888	169044	Hs.117169	NM_152888	ENSG00000169436	COL22A1	-	collagen type XXII alpha 1 chain	protein-coding
peak4704	chr6	159239149	159239842	+	1	NA	promoter-TSS (NM_003379)	promoter-TSS (NM_003379)	-155	NM_003379	7430	Hs.487027	NM_003379	ENSG00000092820	EZR	CVIL|CVL|HEL-S-105|VIL2	ezrin	protein-coding
peak4717	chr6	167238307	167238379	+	1	NA	intron (NM_001318936, intron 2 of 22)	(TG)n|Simple_repeat|Simple_repeat	37696	NM_001318937	6196	Hs.655277	NM_021135	ENSG00000071242	RPS6KA2	HU-2|MAPKAPK1C|RSK|RSK3|S6K-alpha|S6K-alpha2|p90-RSK3|p90RSK2|pp90RSK3	ribosomal protein S6 kinase A2	protein-coding
peak5477	chr9	136857365	136857843	+	1	NA	promoter-TSS (NM_001134398)	promoter-TSS (NM_001134398)	-158	NM_001134398	7410	Hs.369921	NM_003371	ENSG00000160293	VAV2	VAV-2	vav guanine nucleotide exchange factor 2	protein-coding
peak1934	chr16	30960624	30961336	+	1	NA	TTS (NM_001282351)	TTS (NM_001282351)	575	NM_152288	93129	Hs.745104	NM_152288	ENSG00000175938	ORAI3	TMEM142C	ORAI calcium release-activated calcium modulator 3	protein-coding
peak3579	chr21	46359819	46360318	+	1	NA	promoter-TSS (NR_027128)	promoter-TSS (NR_027128)	156	NM_058190	85395	Hs.410830	NM_058190	ENSG00000160256	FAM207A	C21orf70|PRED56	family with sequence similarity 207 member A	protein-coding
peak3651	chr22	35997179	35997830	+	1	NA	Intergenic	(TG)n|Simple_repeat|Simple_repeat	15880	NM_005368	4151	Hs.517586	NM_005368	ENSG00000198125	MB	PVALB|myoglobgin	myoglobin	protein-coding
peak1746	chr15	75182393	75182709	+	1	NA	intron (NM_001289156, intron 1 of 6)	CpG	199	NM_001289157	4351	Hs.75694	NM_002435	ENSG00000178802	MPI	CDG1B|PMI|PMI1	mannose phosphate isomerase	protein-coding
peak2078	chr16	85833541	85833607	+	1	NA	promoter-TSS (NM_006067)	promoter-TSS (NM_006067)	270	NM_001318797	1327	Hs.433419	NM_001861	ENSG00000131143	COX4I1	COX IV-1|COX4|COX4-1|COXIV|COXIV-1	cytochrome c oxidase subunit 4I1	protein-coding
peak1528	chr14	51410584	51411470	+	1	NA	exon (NM_001163940, exon 1 of 19)	exon (NM_001163940, exon 1 of 19)	221	NM_002863	5836	Hs.282417	NM_002863	ENSG00000100504	PYGL	GSD6	glycogen phosphorylase L	protein-coding
peak3638	chr22	31741961	31742338	+	1	NA	promoter-TSS (NM_014323)	promoter-TSS (NM_014323)	100	NM_032052	23598	Hs.731398	NM_014323	ENSG00000100105	PATZ1	MAZR|PATZ|RIAZ|ZBTB19|ZNF278|ZSG|dJ400N23	POZ/BTB and AT hook containing zinc finger 1	protein-coding
peak1059	chr11	126225436	126225662	+	1	NA	promoter-TSS (NR_033839)	promoter-TSS (NR_033839)	9	NM_001348398	6484	Hs.591947	NM_006278	ENSG00000110080	ST3GAL4	CGS23|NANTA3|SAT3|SIAT4|SIAT4C|ST-4|ST3GalA.2|ST3GalIV|STZ|gal-NAc6S	ST3 beta-galactoside alpha-2,3-sialyltransferase 4	protein-coding
peak2052	chr16	75182484	75182941	+	1	NA	promoter-TSS (NM_001318475)	promoter-TSS (NM_001318475)	-237	NM_001318475	162239	Hs.388813	NM_153688	ENSG00000184517	ZFP1	ZNF475	ZFP1 zinc finger protein	protein-coding
peak1278	chr12	117175031	117175831	+	1	NA	promoter-TSS (NM_032814)	promoter-TSS (NM_032814)	474	NM_001353625	79794	Hs.120170	NM_024738	ENSG00000111412	C12orf49	-	chromosome 12 open reading frame 49	protein-coding
peak4878	chr7	72842380	72842628	+	1	NA	Intergenic	(CA)n|Simple_repeat|Simple_repeat	-5605	NM_003508	8326	Hs.647029	NM_003508	ENSG00000188763	FZD9	CD349|FZD3	frizzled class receptor 9	protein-coding
peak163	chr1	36850876	36851346	+	1	NA	intron (NM_032017, intron 1 of 11)	CpG	417	NM_001282546	83931	Hs.471768	NM_032017	ENSG00000196182	STK40	SHIK|SgK495	serine/threonine kinase 40	protein-coding
peak5292	chr9	35096317	35096589	+	1	NA	promoter-TSS (NM_001201484)	promoter-TSS (NM_001201484)	93	NM_032634	84720	Hs.522099	NM_032634	ENSG00000165282	PIGO	HPMRS2	phosphatidylinositol glycan anchor biosynthesis class O	protein-coding
peak4073	chr4	22123551	22123801	+	1	NA	Intergenic	Intergenic	-173302	NM_147182	80333	Hs.655705	NM_025221	ENSG00000185774	KCNIP4	CALP|KCHIP4	potassium voltage-gated channel interacting protein 4	protein-coding
peak4354	chr5	132298708	132298808	+	1	NA	intron (NM_014423, intron 1 of 20)	intron (NM_014423, intron 1 of 20)	596	NM_014423	27125	Hs.519313	NM_014423	ENSG00000072364	AFF4	AF5Q31|CHOPS|MCEF	AF4/FMR2 family member 4	protein-coding
peak4816	chr7	44240712	44240939	+	1	NA	exon (NM_006555, exon 1 of 7)	exon (NM_006555, exon 1 of 7)	247	NM_006555	10652	Hs.520794	NM_006555	ENSG00000106636	YKT6	-	YKT6 v-SNARE homolog	protein-coding
peak3982	chr3	185215973	185216694	+	1	NA	intron (NM_080652, intron 1 of 4)	CpG	512	NM_080652	90407	Hs.677570	NM_080652	ENSG00000163900	TMEM41A	2900010K02Rik	transmembrane protein 41A	protein-coding
peak1260	chr12	111368162	111368459	+	1	NA	Intergenic	(TG)n|Simple_repeat|Simple_repeat	-6096	NR_036513	100131138	Hs.152129	NR_036513	ENSG00000185847	LINC01405	-	long intergenic non-protein coding RNA 1405	ncRNA
peak958	chr11	66610153	66610259	+	1	NA	promoter-TSS (NM_005133)	promoter-TSS (NM_005133)	-677	NM_005133	9986	Hs.654972	NM_005133	ENSG00000173653	RCE1	FACE2|RCE1A|RCE1B	Ras converting CAAX endopeptidase 1	protein-coding
peak4683	chr6	144605970	144606101	+	1	NA	Intergenic	CpG	-6838	NM_007124	7402	Hs.133135	NM_007124	ENSG00000152818	UTRN	DMDL|DRP|DRP1	utrophin	protein-coding
peak4780	chr7	17338589	17339179	+	1	NA	5' UTR (NM_001621, exon 1 of 11)	5' UTR (NM_001621, exon 1 of 11)	608	NM_001621	196	Hs.171189	NM_001621	ENSG00000106546	AHR	bHLHe76	aryl hydrocarbon receptor	protein-coding
peak3265	chr2	232651315	232651553	+	1	NA	intron (NM_022730, intron 1 of 6)	intron (NM_022730, intron 1 of 6)	341	NM_022730	64708	Hs.335061	NM_022730	ENSG00000144524	COPS7B	CSN7B|SGN7b	COP9 signalosome subunit 7B	protein-coding
peak1146	chr12	49453420	49454040	+	1	NA	Intergenic	CpG	-4623	NM_003482	8085	Hs.731384	NM_003482	ENSG00000167548	KMT2D	AAD10|ALR|CAGL114|KABUK1|KMS|MLL2|MLL4|TNRC21	lysine methyltransferase 2D	protein-coding
peak699	chr10	101492442	101492641	+	1	NA	promoter-TSS (NM_078470)	promoter-TSS (NM_078470)	-118	NM_004376	1355	Hs.28326	NM_004376	ENSG00000014919	COX15	CEMCOX2	COX15, cytochrome c oxidase assembly homolog	protein-coding
peak2129	chr17	4699623	4699855	+	1	NA	intron (NM_002798, intron 1 of 5)	intron (NM_002798, intron 1 of 5)	300	NM_001270481	5694	Hs.77060	NM_002798	ENSG00000142507	PSMB6	DELTA|LMPY|Y	proteasome subunit beta 6	protein-coding
peak5594	chrY	13861358	13862107	+	1	NA	Intergenic	(GAATG)n|Satellite|Satellite	671657	NR_033667	352887	Hs.546221	NR_033667	ENSG00000206159	GYG2P1	GYG2P	glycogenin 2 pseudogene 1	pseudo
peak4197	chr4	166128809	166129207	+	1	NA	5' UTR (NM_001331024, exon 1 of 14)	5' UTR (NM_001331024, exon 1 of 14)	238	NM_001331024	11275	Hs.388668	NM_007246	ENSG00000109466	KLHL2	ABP-KELCH|MAV|MAYVEN	kelch like family member 2	protein-coding
peak3778	chr3	38207084	38207627	+	1	NA	5' UTR (NM_005109, exon 1 of 18)	5' UTR (NM_005109, exon 1 of 18)	329	NM_005109	9943	Hs.475970	NM_005109	ENSG00000172939	OXSR1	OSR1	oxidative stress responsive 1	protein-coding
peak2024	chr16	67514662	67515010	+	1	NA	intron (NM_004691, intron 1 of 7)	CpG	253	NM_004691	9114	Hs.106876	NM_004691	ENSG00000159720	ATP6V0D1	ATP6D|ATP6DV|P39|VATX|VMA6|VPATPD	ATPase H+ transporting V0 subunit d1	protein-coding
peak974	chr11	67981136	67981303	+	1	NA	promoter-TSS (NM_001300908)	promoter-TSS (NM_001300908)	20	NM_001300908	51111	Hs.632120	NM_016028	ENSG00000110066	KMT5B	CGI-85|CGI85|MRD51|SUV420H1	lysine methyltransferase 5B	protein-coding
peak4454	chr5	180618118	180619331	+	1	NA	intron (NR_108031, intron 1 of 1)	CpG-21583	184	NR_108031	102577426	Hs.277359	NR_108031	ENSG00000248473	LINC01962	-	long intergenic non-protein coding RNA 1962	ncRNA
peak1822	chr16	2021522	2022353	+	1	NA	promoter-TSS (NM_006453)	promoter-TSS (NM_006453)	-127	NM_006453	10607	Hs.513267	NM_006453	ENSG00000183751	TBL3	SAZD|UTP13	transducin beta like 3	protein-coding
peak204	chr1	47081967	47082238	+	1	NA	intron (NM_201403, intron 1 of 3)	CpG	461	NM_201403	148932	Hs.632401	NM_145279	ENSG00000142961	MOB3C	MOB1E|MOBKL2C	MOB kinase activator 3C	protein-coding
peak151	chr1	33814812	33815386	+	1	NA	promoter-TSS (NR_125978)	promoter-TSS (NR_125978)	400	NM_004427	1912	Hs.524271	NM_004427	ENSG00000134686	PHC2	EDR2|HPH2|PH2	polyhomeotic homolog 2	protein-coding
peak4537	chr6	33290092	33290567	+	1	NA	intron (NM_001141969, intron 1 of 7).3	intron (NM_001141969, intron 1 of 7).3	464	NM_001254717	1616	Hs.336916	NM_001350	ENSG00000204209	DAXX	BING2|DAP6|EAP1	death domain associated protein	protein-coding
peak4600	chr6	52930404	52930614	+	1	NA	5' UTR (NM_033480, exon 1 of 13)	5' UTR (NM_033480, exon 1 of 13)	252	NM_033480	26268	Hs.216653	NM_012347	ENSG00000112146	FBXO9	FBX9|NY-REN-57|VCIA1|dJ341E18.2	F-box protein 9	protein-coding
peak3449	chr20	55414392	55414613	+	1	NA	Intergenic	Intergenic	210144	NM_003222	7022	Hs.473152	NM_003222	ENSG00000087510	TFAP2C	AP2-GAMMA|ERF1|TFAP2G|hAP-2g	transcription factor AP-2 gamma	protein-coding
peak1176	chr12	56651956	56652397	+	1	NA	promoter-TSS (NM_173595)	promoter-TSS (NM_173595)	-33	NM_173595	283373	Hs.524506	NM_173595	ENSG00000139645	ANKRD52	ANKRD33	ankyrin repeat domain 52	protein-coding
peak1018	chr11	96122734	96122933	+	1	NA	promoter-TSS (NM_003772)	promoter-TSS (NM_003772)	250	NM_001318737	79780	Hs.525088	NM_014148	ENSG00000149231	CCDC82	HSPC048	coiled-coil domain containing 82	protein-coding
peak3956	chr3	160939217	160939610	+	1	NA	intron (NM_001320227, intron 1 of 16)	CpG	335	NM_015938	51068	Hs.598836	NM_015938	ENSG00000169251	NMD3	CGI-07	NMD3 ribosome export adaptor	protein-coding
peak4292	chr5	60626835	60627179	+	1	NA	Intergenic	CpG	-1093	NM_020928	57688	Hs.744939	NM_020928	ENSG00000130449	ZSWIM6	AFND|NEDMAGA	zinc finger SWIM-type containing 6	protein-coding
peak2856	chr19	49991168	49991571	+	1	NA	intron (NM_001270491, intron 1 of 6)	CpG	504	NR_026712	728658	Hs.645344	NR_026712	ENSG00000236552	RPL13AP5	RPL13A_8_1086|bA196N24.2	ribosomal protein L13a pseudogene 5	pseudo
peak4891	chr7	77167614	77167742	+	1	NA	intron (NM_001131009, intron 1 of 16)	intron (NM_001131009, intron 1 of 16)	326	NM_001131008	5782	Hs.61812	NM_002835	ENSG00000127947	PTPN12	PTP-PEST|PTPG1	protein tyrosine phosphatase, non-receptor type 12	protein-coding
peak5513	chrX	38186303	38186452	+	1	NA	intron (NM_000328, intron 1 of 18)	intron (NM_000328, intron 1 of 18)	411	NM_000328	6103	Hs.61438	NM_000328	ENSG00000156313	RPGR	COD1|CORDX1|CRD|PCDX|RP15|RP3|XLRP3|orf15	retinitis pigmentosa GTPase regulator	protein-coding
peak3420	chr20	39945946	39946203	+	1	NA	Intergenic	Intergenic	-17335	NM_015035	23051	Hs.380133	NM_015035	ENSG00000174306	ZHX3	TIX1	zinc fingers and homeoboxes 3	protein-coding
peak261	chr1	100731938	100732363	+	1	NA	promoter-TSS (NR_110434)	promoter-TSS (NR_110434)	-420	NR_110435	100506007	Hs.192268	NR_110434		RTCA-AS1	-	RTCA antisense RNA 1	ncRNA
peak4846	chr7	61079023	61081092	+	1	NA	Intergenic	ALR/Alpha|Satellite|centr	1684377	NR_003952	643955	Hs.583308	NR_003952	ENSG00000185037	ZNF733P	ZNF733	zinc finger protein 733, pseudogene	pseudo
peak663	chr10	82415406	82416315	+	1	NA	Intergenic	(TG)n|Simple_repeat|Simple_repeat	115285	NM_001145719	387694	Hs.147643	NM_207372	ENSG00000178217	SH2D4B	-	SH2 domain containing 4B	protein-coding
peak496	chr1	246728928	246730071	+	1	NA	promoter-TSS (NM_022366)	promoter-TSS (NM_022366)	66	NM_022366	64216	Hs.7395	NM_022366	ENSG00000162851	TFB2M	Hkp1|mtTFB2	transcription factor B2, mitochondrial	protein-coding
peak5403	chr9	116163303	116163561	+	1	NA	promoter-TSS (NM_001317745)	promoter-TSS (NM_001317745)	-32	NM_001317745	210	Hs.1227	NM_000031	ENSG00000148218	ALAD	ALADH|PBGS	aminolevulinate dehydratase	protein-coding
peak4495	chr6	20402443	20403066	+	1	NA	exon (NM_001949, exon 1 of 7)	exon (NM_001949, exon 1 of 7)	617	NM_001949	1871	Hs.269408	NM_001949	ENSG00000112242	E2F3	E2F-3	E2F transcription factor 3	protein-coding
peak3106	chr2	97523367	97523517	+	1	NA	intron (NM_016466, intron 1 of 3)	CpG	314	NM_016466	51239	Hs.709507	NM_016466	ENSG00000213337	ANKRD39	-	ankyrin repeat domain 39	protein-coding
peak289	chr1	116518905	116519508	+	1	NA	promoter-TSS (NM_018420)	promoter-TSS (NM_018420)	87	NM_018420	55356	Hs.125482	NM_018420	ENSG00000163393	SLC22A15	FLIPT1|PRO34686	solute carrier family 22 member 15	protein-coding
peak1931	chr16	30759870	30759916	+	1	NA	intron (NM_000294, intron 1 of 9)	CpG	273	NM_001172432	5261	Hs.65735	NM_000294	ENSG00000156873	PHKG2	GSD9C	phosphorylase kinase catalytic subunit gamma 2	protein-coding
peak4805	chr7	37487400	37488475	+	1	NA	intron (NM_001206480, intron 1 of 21)	CpG	618	NM_014800	9844	Hs.434989	NM_014800	ENSG00000155849	ELMO1	CED-12|CED12|ELMO-1	engulfment and cell motility 1	protein-coding
peak1886	chr16	21610920	21611336	+	1	NA	promoter-TSS (NR_110930)	promoter-TSS (NR_110930)	331	NM_001077180	51108	Hs.279583	NM_016025	ENSG00000197006	METTL9	CGI-81|DREV|DREV1|PAP1	methyltransferase like 9	protein-coding
peak3654	chr22	37317227	37317250	+	1	NA	intron (NM_000395, intron 1 of 13)	intron (NM_000395, intron 1 of 13)	7563	NM_000395	1439	Hs.592192	NM_000395	ENSG00000100368	CSF2RB	CD131|CDw131|IL3RB|IL5RB|SMDP5|betaGMR	colony stimulating factor 2 receptor beta common subunit	protein-coding
peak2852	chr19	49378160	49379116	+	1	NA	intron (NM_014330, intron 2 of 2)	intron (NM_014330, intron 2 of 2)	2989	NM_014330	23645	Hs.631593	NM_014330	ENSG00000087074	PPP1R15A	GADD34	protein phosphatase 1 regulatory subunit 15A	protein-coding
peak1688	chr15	51200240	51201084	+	1	NA	promoter-TSS (NM_001252127)	promoter-TSS (NM_001252127)	-207	NM_001252127	23431	Hs.413366	NM_007347	ENSG00000081014	AP4E1	CPSQ4|SPG51|STUT1	adaptor related protein complex 4 subunit epsilon 1	protein-coding
peak3250	chr2	224822310	224822484	+	1	NA	intron (NM_022915, intron 1 of 3)	CpG	276	NM_022915	65080	Hs.203559	NM_022915	ENSG00000135900	MRPL44	COXPD16|L44MT|MRP-L44	mitochondrial ribosomal protein L44	protein-coding
peak4877	chr7	72300067	72300193	+	1	NA	non-coding (NR_001588, exon 1 of 4)	non-coding (NR_001588, exon 1 of 4)	178	NR_024109	155370	Hs.585053	NR_001588	ENSG00000225648	SBDSP1	SBDSP	SBDS, ribosome maturation factor pseudogene 1	pseudo
peak1874	chr16	15068952	15069534	+	1	NA	intron (NM_001285449, intron 1 of 16)	CpG	423	NM_015027	23042	Hs.370781	NM_015027	ENSG00000179889	PDXDC1	LP8165	pyridoxal dependent decarboxylase domain containing 1	protein-coding
peak3158	chr2	133015131	133015398	+	1	NA	promoter-TSS (NR_031608)	promoter-TSS (NR_031608)	278	NR_027020	554226	Hs.380689	NM_001358416	ENSG00000163046	ANKRD30BL	ANKRD30BP3|NCRNA00164	ankyrin repeat domain 30B like	protein-coding
peak2984	chr2	27603313	27603348	+	1	NA	promoter-TSS (NM_001201459)	promoter-TSS (NM_001201459)	-19	NM_001201459	130557	Hs.515872	NM_144631	ENSG00000163795	ZNF513	HMFT0656|RP58	zinc finger protein 513	protein-coding
peak3417	chr20	39315581	39317410	+	1	NA	3' UTR (NM_005461, exon 1 of 1)	3' UTR (NM_005461, exon 1 of 1)	1385	NM_005461	9935	Hs.169487	NM_005461	ENSG00000204103	MAFB	DURS3|KRML|MCTO	MAF bZIP transcription factor B	protein-coding
peak3602	chr22	20104299	20105439	+	1	NA	promoter-TSS (NM_001278641)	promoter-TSS (NM_001278641)	-51	NM_001257994	27037	Hs.713579	NM_022727	ENSG00000099899	TRMT2A	HTF9C	tRNA methyltransferase 2 homolog A	protein-coding
peak3238	chr2	219082029	219082587	+	1	NA	intron (NM_005731, intron 1 of 9)	intron (NM_005731, intron 1 of 9)	188	NM_005731	10109	Hs.529303	NM_005731	ENSG00000163466	ARPC2	ARC34|PNAS-139|PRO2446|p34-Arc	actin related protein 2/3 complex subunit 2	protein-coding
peak3962	chr3	172468715	172468754	+	1	NA	promoter-TSS (NM_001349100)	promoter-TSS (NM_001349100)	-8	NM_001349096	1894	Hs.518299	NM_018098	ENSG00000114346	ECT2	ARHGEF31	epithelial cell transforming 2	protein-coding
peak4544	chr6	34856996	34858087	+	1	NA	intron (NM_015245, intron 1 of 23)	CpG	503	NM_015245	23294	Hs.656492	NM_015245	ENSG00000064999	ANKS1A	ANKS1	ankyrin repeat and sterile alpha motif domain containing 1A	protein-coding
peak2825	chr19	45682416	45682816	+	1	NA	exon (NM_212550, exon 2 of 2)	exon (NM_212550, exon 2 of 2)	613	NM_212550	388552	Hs.103902	NM_212550	ENSG00000189114	BLOC1S3	BLOS3|HPS8|RP	biogenesis of lysosomal organelles complex 1 subunit 3	protein-coding
peak2963	chr2	20549970	20550052	+	1	NA	intron (NM_001352925, intron 1 of 19)	intron (NM_001352925, intron 1 of 19)	584	NM_001352919	23369	Hs.467824	NM_015317	ENSG00000055917	PUM2	PUMH2|PUML2	pumilio RNA binding family member 2	protein-coding
peak3135	chr2	122406401	122407001	+	1	NA	promoter-TSS (NR_037858)	promoter-TSS (NR_037858)	351	NM_001207051	23332	Hs.469840	NM_015282	ENSG00000074054	CLASP1	MAST1	cytoplasmic linker associated protein 1	protein-coding
peak4459	chr6	1402960	1404139	+	1	NA	Intergenic	(CA)n|Simple_repeat|Simple_repeat	-12903	NR_106778	102466720		NR_106778	ENSG00000275859	MIR6720	hsa-mir-6720|mir-6720	microRNA 6720	ncRNA
peak4798	chr7	31117186	31117473	+	1	NA	intron (NM_001118, intron 3 of 15)	(TG)n|Simple_repeat|Simple_repeat	25253	NM_001199636	117	Hs.377783	NM_001118	ENSG00000078549	ADCYAP1R1	PAC1|PAC1R|PACAPR|PACAPRI	ADCYAP receptor type I	protein-coding
peak1767	chr15	83734771	83735541	+	1	NA	promoter-TSS (NR_039740)	promoter-TSS (NR_039740)	-931	NR_039740	100616404		NR_039740	ENSG00000263643	MIR4515	mir-4515	microRNA 4515	ncRNA
peak1989	chr16	46864550	46864791	+	1	NA	non-coding (NR_145837, exon 1 of 4)	non-coding (NR_145837, exon 1 of 4)	305	NR_145837	388272	Hs.406551	NM_001001436	ENSG00000155330	C16orf87	-	chromosome 16 open reading frame 87	protein-coding
peak4163	chr4	113153132	113153319	+	1	NA	non-coding (NR_136622, exon 1 of 10)	non-coding (NR_136622, exon 1 of 10)	330	NM_001128426	55435	Hs.435991	NM_018569	ENSG00000138660	AP1AR	2C18|C4orf16|GBAR|PRO0971|gamma-BAR	adaptor related protein complex 1 associated regulatory protein	protein-coding
peak3934	chr3	141387958	141388059	+	1	NA	intron (NR_136190, intron 2 of 7)	AluJr|SINE|Alu	5967	NR_136190	646730	Hs.570677	NR_136190		LOC646730	-	uncharacterized LOC646730	ncRNA
peak1654	chr15	30465198	30465412	+	1	NA	Intergenic	(TG)n|Simple_repeat|Simple_repeat	-22934	NR_026771	26082	Hs.652128	NR_026771	ENSG00000225930	LINC02249	DKFZP434L187	long intergenic non-protein coding RNA 2249	ncRNA
peak4810	chr7	43237866	43238111	+	1	NA	intron (NM_015052, intron 2 of 29)	(CTCA)n|Simple_repeat|Simple_repeat	47494	NR_037508	100500829		NR_037508	ENSG00000264069	MIR3943	-	microRNA 3943	ncRNA
peak1078	chr12	3000138	3000424	+	1	NA	intron (NM_003324, intron 1 of 10)	CpG	248	NM_001160408	7289	Hs.655333	NM_003324	ENSG00000078246	TULP3	TUBL3	tubby like protein 3	protein-coding
peak4796	chr7	30324807	30325347	+	1	NA	exon (NM_147128, exon 1 of 5)	exon (NM_147128, exon 1 of 5)	624	NR_136267	105375218	Hs.566765	NR_136267		LOC105375218	-	uncharacterized LOC105375218	ncRNA
peak5563	chrY	13488870	13490217	+	1	NA	Intergenic	LSAU|Satellite|Satellite	1043846	NR_033667	352887	Hs.546221	NR_033667	ENSG00000206159	GYG2P1	GYG2P	glycogenin 2 pseudogene 1	pseudo
peak2599	chr19	7459354	7460244	+	1	NA	promoter-TSS (NM_015318)	promoter-TSS (NM_015318)	-200	NM_015318	23370	Hs.465761	NM_015318	ENSG00000104880	ARHGEF18	P114-RhoGEF|RP78	Rho/Rac guanine nucleotide exchange factor 18	protein-coding
peak2464	chr18	44676722	44676873	+	1	NA	promoter-TSS (NM_001318765)	promoter-TSS (NM_001318765)	74	NM_032124	84064	Hs.465041	NM_032124	ENSG00000167220	HDHD2	3110052N05Rik|HEL-S-301	haloacid dehalogenase like hydrolase domain containing 2	protein-coding
peak1950	chr16	33870822	33874575	+	1	NA	Intergenic	HSATII|Satellite|Satellite	300854	NR_130771	104644205	Hs.742548	NR_130771		ENPP7P13	DUNQU1	ectonucleotide pyrophosphatase/phosphodiesterase 7 pseudogene 13	pseudo
peak920	chr11	63449139	63449408	+	1	NA	intron (NM_006054, intron 1 of 6)	CpG	351	NM_001265590	10313	Hs.743229	NM_006054	ENSG00000133318	RTN3	ASYIP|HAP|NSPL2|NSPLII|RTN3-A1	reticulon 3	protein-coding
peak2316	chr17	57916466	57916512	+	1	NA	intron (NM_001329400, intron 9 of 9)	AluSq2|SINE|Alu	-2138	NR_029493	406991	Hs.444569	NR_029493	ENSG00000284190	MIR21	MIRN21|hsa-mir-21|miR-21|miRNA21	microRNA 21	ncRNA
peak3198	chr2	185463011	185463043	+	1	NA	promoter-TSS (NM_194250)	promoter-TSS (NM_194250)	-66	NM_194250	91752	Hs.159528	NM_194250	ENSG00000170396	ZNF804A	C2orf10	zinc finger protein 804A	protein-coding
peak944	chr11	65337717	65338425	+	1	NA	promoter-TSS (NR_038923)	promoter-TSS (NR_038923)	141	NM_006396	10534	Hs.25723	NM_006396	ENSG00000173465	SSSCA1	p27	Sjogren syndrome/scleroderma autoantigen 1	protein-coding
peak3485	chr21	10699447	10699812	+	1	NA	Intergenic	ALR/Alpha|Satellite|centr	291314	NM_001290224	7179	Hs.122986	NM_199259	ENSG00000274391	TPTE	CT44|PTEN2	transmembrane phosphatase with tensin homology	protein-coding
peak5145	chr8	72756272	72756537	+	1	NA	promoter-TSS (NR_033651)	promoter-TSS (NR_033651)	53	NR_033651	100132891	Hs.137674	NR_033651	ENSG00000235531	MSC-AS1	-	MSC antisense RNA 1	ncRNA
peak3381	chr20	29804397	29807093	+	1	NA	Intergenic	(GAATG)n|Satellite|Satellite	-39722	NM_001037730	245929	Hs.580793	NM_001037730	ENSG00000215547	DEFB115	DEFB-15	defensin beta 115	protein-coding
peak628	chr10	71812926	71813139	+	1	NA	intron (NM_018649, intron 1 of 8)	CpG	675	NM_018649	55506	Hs.499953	NM_018649	ENSG00000099284	H2AFY2	macroH2A2	H2A histone family member Y2	protein-coding
peak3991	chr3	187871861	187872293	+	1	NA	promoter-TSS (NR_036497)	promoter-TSS (NR_036497)	-201	NR_036497	339929	Hs.596639	NR_036497	ENSG00000270959	LPP-AS2	MYCLo-5|MYCLo-6	LPP antisense RNA 2	ncRNA
peak2752	chr19	36209024	36209564	+	1	NA	intron (NM_014727, intron 1 of 36)	CpG-13525	373	NM_014727	9757	Hs.92236	NM_014727	ENSG00000272333	KMT2B	CXXC10|DYT28|HRX2|MLL1B|MLL2|MLL4|TRX2|WBP-7|WBP7	lysine methyltransferase 2B	protein-coding
peak4744	chr7	1609273	1610291	+	1	NA	promoter-TSS (NM_032302)	promoter-TSS (NM_032302)	73	NR_027329	114796	Hs.436146	NR_021487	ENSG00000230487	PSMG3-AS1	-	PSMG3 antisense RNA 1 (head to head)	ncRNA
peak2118	chr17	2206671	2206710	+	1	NA	promoter-TSS (NM_021947)	promoter-TSS (NM_021947)	379	NM_017575	23293	Hs.448342	NM_017575	ENSG00000070366	SMG6	C17orf31|EST1A|SMG-6|hSMG5/7a	SMG6, nonsense mediated mRNA decay factor	protein-coding
peak1368	chr12	133706536	133706851	+	1	NA	promoter-TSS (NM_015394)	promoter-TSS (NM_015394)	366	NM_001277291	101060200	Hs.614816	NM_001277291	ENSG00000214029	ZNF891	-	zinc finger protein 891	protein-coding
peak4738	chr7	916236	916887	+	1	NA	intron (NM_015949, intron 1 of 8)	CpG	370	NM_015949	51608	Hs.107387	NM_015949	ENSG00000239857	GET4	C7orf20|CEE|CGI-20|TRC35	golgi to ER traffic protein 4	protein-coding
peak4676	chr6	139013359	139014401	+	1	NA	intron (NR_033896, intron 1 of 3)	CpG	1075	NR_033896	441172	Hs.92290	NR_033896		FLJ46906	-	uncharacterized LOC441172	ncRNA
peak879	chr11	47788481	47788819	+	1	NA	exon (NM_001318339, exon 1 of 17)	exon (NM_001318339, exon 1 of 17)	380	NM_001318339	23360	Hs.6834	NM_015308	ENSG00000109920	FNBP4	FBP30	formin binding protein 4	protein-coding
peak86	chr1	19577786	19578667	+	1	NA	promoter-TSS (NM_001271427)	promoter-TSS (NM_001271427)	151	NM_016183	51154	Hs.463797	NM_016183	ENSG00000053372	MRTO4	C1orf33|MRT4|dJ657E11.4	MRT4 homolog, ribosome maturation factor	protein-coding
peak4085	chr4	39815531	39816251	+	1	NA	Intergenic	(TG)n|Simple_repeat|Simple_repeat	116227	NM_001312647	3093	Hs.50308	NM_005339	ENSG00000078140	UBE2K	E2-25K|HIP2|HYPG|LIG|UBC1	ubiquitin conjugating enzyme E2 K	protein-coding
peak5576	chrY	13812864	13813837	+	1	NA	Intergenic	(GAATG)n|Satellite|Satellite	720039	NR_033667	352887	Hs.546221	NR_033667	ENSG00000206159	GYG2P1	GYG2P	glycogenin 2 pseudogene 1	pseudo
peak3276	chr2	236711259	236711819	+	1	NA	intron (NM_001244888, intron 8 of 9)	(TGG)n|Simple_repeat|Simple_repeat	-284974	NR_146582	27321		NR_146582		TNRC17	CAGL234	trinucleotide repeat containing 17	ncRNA
peak3499	chr21	10830197	10839883	+	1	NA	Intergenic	(GAATG)n|Satellite|Satellite	155903	NM_001290224	7179	Hs.122986	NM_199259	ENSG00000274391	TPTE	CT44|PTEN2	transmembrane phosphatase with tensin homology	protein-coding
peak2823	chr19	45582739	45583031	+	1	NA	promoter-TSS (NM_001319055)	promoter-TSS (NM_001319055)	-278	NM_001319055	79760	Hs.466919	NM_024707	ENSG00000142252	GEMIN7	SIP3	gem nuclear organelle associated protein 7	protein-coding
peak2214	chr17	29233305	29233983	+	1	NA	promoter-TSS (NM_024683)	promoter-TSS (NM_024683)	-358	NM_024683	79736	Hs.317340	NM_024683	ENSG00000172171	TEFM	C17orf42	transcription elongation factor, mitochondrial	protein-coding
peak781	chr10	134327787	134328051	+	1	NA	Intergenic	Intergenic	-23364	NM_005539	3632	Hs.523360	NM_005539	ENSG00000068383	INPP5A	5PTASE	inositol polyphosphate-5-phosphatase A	protein-coding
peak3065	chr2	74756285	74757573	+	1	NA	promoter-TSS (NM_181575)	promoter-TSS (NM_181575)	95	NM_181575	550	Hs.411480	NM_181575	ENSG00000115307	AUP1	-	AUP1, lipid droplet regulating VLDL assembly factor	protein-coding
peak2324	chr17	61699813	61700485	+	1	NA	intron (NM_002401, intron 1 of 15)	CpG	348	NM_203351	4215	Hs.29282	NM_002401	ENSG00000198909	MAP3K3	MAPKKK3|MEKK3	mitogen-activated protein kinase kinase kinase 3	protein-coding
peak4666	chr6	134273655	134274684	+	1	NA	promoter-TSS (NM_004865)	promoter-TSS (NM_004865)	-132	NM_004865	9519	Hs.486507	NM_004865	ENSG00000028839	TBPL1	MGC:8389|MGC:9620|STUD|TLF|TLP|TRF2	TATA-box binding protein like 1	protein-coding
peak2757	chr19	36631039	36631576	+	1	NA	intron (NM_001302632, intron 1 of 10)	intron (NM_001302632, intron 1 of 10)	278	NM_001302632	826	Hs.515371	NM_001749	ENSG00000126247	CAPNS1	CALPAIN4|CANP|CANPS|CAPN4|CDPS|CSS1	calpain small subunit 1	protein-coding
peak565	chr10	35956176	35956444	+	1	NA	Intergenic	(CCA)n|Simple_repeat|Simple_repeat	-25948	NM_031866	8325	Hs.302634	NM_031866	ENSG00000177283	FZD8	FZ-8|hFZ8	frizzled class receptor 8	protein-coding
peak4207	chr4	184425414	184425630	+	1	NA	promoter-TSS (NM_001564)	promoter-TSS (NM_001564)	146	NR_033995	389247	Hs.385787	NR_033995		LOC389247	-	uncharacterized LOC389247	ncRNA
peak431	chr1	205180170	205180798	+	1	NA	exon (NM_199462, exon 1 of 12)	exon (NM_199462, exon 1 of 12)	243	NM_015375	25778	Hs.6874	NM_015375	ENSG00000133059	DSTYK	CAKUT1|DustyPK|HDCMD38P|RIP5|RIPK5|SPG23	dual serine/threonine and tyrosine protein kinase	protein-coding
peak1140	chr12	48499696	48499778	+	1	NA	promoter-TSS (NM_001354738)	promoter-TSS (NM_001354738)	38	NR_051992	29843	Hs.371957	NM_014554	ENSG00000079387	SENP1	SuPr-2	SUMO specific peptidase 1	protein-coding
peak4324	chr5	81046422	81046714	+	1	NA	intron (NM_001256732, intron 1 of 16)	CpG	504	NM_001256732	23635	Hs.102735	NM_012446	ENSG00000145687	SSBP2	HSPC116|SOSS-B2	single stranded DNA binding protein 2	protein-coding
peak3298	chr2	240389260	240389697	+	1	NA	Intergenic	(TG)n|Simple_repeat|Simple_repeat	66036	NR_135577	101928111	Hs.534680	NR_135575	ENSG00000222020	LOC101928111	-	uncharacterized LOC101928111	ncRNA
peak946	chr11	65343749	65344821	+	1	NA	intron (NM_001099409, intron 1 of 18)	intron (NM_001099409, intron 1 of 18)	776	NM_001351087	254102	Hs.502867	NM_001099409	ENSG00000173442	EHBP1L1	-	EH domain binding protein 1 like 1	protein-coding
peak604	chr10	50461986	50462248	+	1	NA	Intergenic	(TG)n|Simple_repeat|Simple_repeat	44821	NR_108038	100506769	Hs.562293	NR_108038		C10orf71-AS1	-	C10orf71 antisense RNA 1	ncRNA
peak2025	chr16	67562979	67564073	+	1	NA	promoter-TSS (NR_104656)	promoter-TSS (NR_104656)	-14	NM_001193523	79567	Hs.152717	NM_024519	ENSG00000039523	RIPOR1	FAM65A	RHO family interacting cell polarization regulator 1	protein-coding
peak2922	chr2	605022	605420	+	1	NA	Intergenic	(CA)n|Simple_repeat|Simple_repeat	47020	NR_136169	105373352		NR_136168		LOC105373352	-	uncharacterized LOC105373352	ncRNA
peak2676	chr19	16363774	16364130	+	1	NA	Intergenic	Intergenic	55287	NM_032493	8907	Hs.71040	NM_032493	ENSG00000072958	AP1M1	AP47|CLAPM2|CLTNM|MU-1A	adaptor related protein complex 1 subunit mu 1	protein-coding
peak2441	chr18	18690910	18691436	+	1	NA	5' UTR (NM_005406, exon 1 of 33)	5' UTR (NM_005406, exon 1 of 33)	639	NM_005406	6093	Hs.306307	NM_005406	ENSG00000067900	ROCK1	P160ROCK|ROCK-I	Rho associated coiled-coil containing protein kinase 1	protein-coding
peak853	chr11	33279081	33280050	+	1	NA	promoter-TSS (NM_001278162)	promoter-TSS (NM_001278162)	-312	NM_001278162	10114	Hs.201918	NM_005734	ENSG00000110422	HIPK3	DYRK6|FIST3|PKY|YAK1	homeodomain interacting protein kinase 3	protein-coding
peak5133	chr8	57383949	57384146	+	1	NA	intron (NR_125813, intron 1 of 3)	(CA)n|Simple_repeat|Simple_repeat	-24754	NM_001135690	5179	Hs.339831	NM_006211	ENSG00000181195	PENK	PE|PENK-A	proenkephalin	protein-coding
peak5061	chr8	17941292	17941597	+	1	NA	promoter-TSS (NR_125430)	promoter-TSS (NR_125430)	435	NM_177924	427	Hs.527412	NM_004315	ENSG00000104763	ASAH1	AC|ACDase|ASAH|PHP|PHP32|SMAPME	N-acylsphingosine amidohydrolase 1	protein-coding
peak3129	chr2	114647863	114648204	+	1	NA	promoter-TSS (NM_001277140)	promoter-TSS (NM_001277140)	-142	NM_001277140	10096	Hs.433512	NM_005721	ENSG00000115091	ACTR3	ARP3	ARP3 actin related protein 3 homolog	protein-coding
peak2017	chr16	58768061	58768114	+	1	NA	exon (NM_002080, exon 1 of 10)	exon (NM_002080, exon 1 of 10)	174	NM_001286220	2806	Hs.599470	NM_002080	ENSG00000125166	GOT2	KAT4|KATIV|KYAT4|mitAAT	glutamic-oxaloacetic transaminase 2	protein-coding
peak2336	chr17	65240985	65242123	+	1	NA	promoter-TSS (NM_001330447)	promoter-TSS (NM_001330447)	-234	NM_001330447	9931	Hs.370140	NM_014877	ENSG00000198265	HELZ	DHRC|DRHC|HUMORF5	helicase with zinc finger	protein-coding
peak5496	chr9	139781484	139781604	+	1	NA	TTS (NR_039697)	TTS (NR_039697)	359	NR_039697	100616480		NR_039697	ENSG00000266507	MIR4479	-	microRNA 4479	ncRNA
peak2276	chr17	43226584	43227428	+	1	NA	exon (NM_006460, exon 1 of 1)	exon (NM_006460, exon 1 of 1)	2322	NM_006460	10614	Hs.586945	NM_006460	ENSG00000186834	HEXIM1	CLP1|EDG1|HIS1|MAQ1	hexamethylene bisacetamide inducible 1	protein-coding
peak2669	chr19	15778488	15778747	+	1	NA	Intergenic	(TCTCTG)n|Simple_repeat|Simple_repeat	-5211	NR_117085	66002	Hs.131459	NM_023944	ENSG00000186204	CYP4F12	CYPIVF12|F22329_1	cytochrome P450 family 4 subfamily F member 12	protein-coding
peak5330	chr9	74979228	74979835	+	1	NA	promoter-TSS (NM_001278243)	promoter-TSS (NM_001278243)	-23	NM_001278244	7763	Hs.406096	NM_006007	ENSG00000107372	ZFAND5	ZA20D2|ZFAND5A|ZNF216	zinc finger AN1-type containing 5	protein-coding
peak493	chr1	244614723	244615021	+	1	NA	intron (NM_001126, intron 1 of 12)	CpG	564	NM_001126	159	Hs.498313	NM_001126	ENSG00000035687	ADSS	ADEH|ADSS 2	adenylosuccinate synthase	protein-coding
peak4784	chr7	23222233	23222408	+	1	NA	intron (NM_007342, intron 1 of 6)	AluSx3|SINE|Alu	874	NM_007342	11097	Hs.408241	NM_007342	ENSG00000136243	NUPL2	CG1|NLP-1|NLP_1|hCG1	nucleoporin like 2	protein-coding
peak194	chr1	44820629	44820933	+	1	NA	5' UTR (NM_024066, exon 1 of 9)	5' UTR (NM_024066, exon 1 of 9)	170	NM_001301700	79033	Hs.731413	NM_024066	ENSG00000117419	ERI3	PINT1|PRNPIP	ERI1 exoribonuclease family member 3	protein-coding
peak2350	chr17	71307539	71308025	+	1	NA	intron (NM_012121, intron 1 of 1)	CpG	361	NM_012121	23580	Hs.3903	NM_012121	ENSG00000179604	CDC42EP4	BORG4|CEP4|KAIA1777	CDC42 effector protein 4	protein-coding
peak2770	chr19	37807763	37808494	+	1	NA	promoter-TSS (NR_138104)	promoter-TSS (NR_138104)	-656	NM_001329774	284459	Hs.640243	NM_181786	ENSG00000181666	HKR1	ZNF875	HKR1, GLI-Kruppel zinc finger family member	protein-coding
peak897	chr11	59382735	59383025	+	1	NA	exon (NM_002556, exon 1 of 14)	exon (NM_002556, exon 1 of 14)	737	NM_002556	5007	Hs.597091	NM_002556	ENSG00000110048	OSBP	OSBP1	oxysterol binding protein	protein-coding
peak967	chr11	67272360	67272661	+	1	NA	intron (NM_004910, intron 1 of 23)	CpG	333	NM_001130848	9600	Hs.372295	NM_004910	ENSG00000110697	PITPNM1	DRES9|NIR2|PITPNM|RDGB|RDGB1|RDGBA|RDGBA1|Rd9	phosphatidylinositol transfer protein membrane associated 1	protein-coding
peak3045	chr2	65658456	65660257	+	1	NA	5' UTR (NM_181784, exon 1 of 6)	5' UTR (NM_181784, exon 1 of 6)	300	NM_181784	200734	Hs.59332	NM_181784	ENSG00000198369	SPRED2	Spred-2	sprouty related EVH1 domain containing 2	protein-coding
peak1727	chr15	69452788	69453577	+	1	NA	intron (NM_001324091, intron 1 of 4)	CpG	246	NM_001324093	26035	Hs.183006	NM_015554	ENSG00000138604	GLCE	HSEPI	glucuronic acid epimerase	protein-coding
peak662	chr10	82214860	82215304	+	1	NA	intron (NM_030927, intron 1 of 8)	intron (NM_030927, intron 1 of 8)	1061	NM_001128309	81619	Hs.718943	NM_030927	ENSG00000108219	TSPAN14	DC-TM4F2|TM4SF14	tetraspanin 14	protein-coding
peak5575	chrY	13809694	13810903	+	1	NA	Intergenic	Intergenic	723091	NR_033667	352887	Hs.546221	NR_033667	ENSG00000206159	GYG2P1	GYG2P	glycogenin 2 pseudogene 1	pseudo
peak5251	chr8	145743332	145743703	+	1	NA	promoter-TSS (NM_004260)	promoter-TSS (NM_004260)	168	NM_014665	9684	Hs.459391	NM_014665	ENSG00000160959	LRRC14	LRRC14A	leucine rich repeat containing 14	protein-coding
peak3013	chr2	45877494	45878633	+	1	NA	promoter-TSS (NM_005400)	promoter-TSS (NM_005400)	-980	NM_005400	5581	Hs.580351	NM_005400	ENSG00000171132	PRKCE	PKCE|nPKC-epsilon	protein kinase C epsilon	protein-coding
peak1611	chr14	100772371	100772906	+	1	NA	5' UTR (NM_001352823, exon 1 of 6)	5' UTR (NM_001352823, exon 1 of 6)	246	NM_001039355	123096	Hs.578109	NM_152333	ENSG00000197119	SLC25A29	C14orf69|CACL|ORNT3	solute carrier family 25 member 29	protein-coding
peak4046	chr4	6535656	6536342	+	1	NA	intron (NM_001206995, intron 2 of 9)	(CA)n|Simple_repeat|Simple_repeat	21406	NM_001206995	5522	Hs.479069	NM_020416	ENSG00000074211	PPP2R2C	B55-GAMMA|B55gamma|IMYPNO|IMYPNO1|PR52|PR55G	protein phosphatase 2 regulatory subunit Bgamma	protein-coding
peak1381	chr13	24930380	24931560	+	1	NA	Intergenic	(CA)n|Simple_repeat|Simple_repeat	25382	NR_131903	100861547	Hs.585625	NR_131903	ENSG00000261498	LINC00566	-	long intergenic non-protein coding RNA 566	ncRNA
peak2874	chr19	52773101	52773825	+	1	NA	intron (NM_001010851, intron 1 of 3)	intron (NM_001010851, intron 1 of 3)	639	NM_001010851	90321	Hs.439662	NM_001010851	ENSG00000196214	ZNF766	-	zinc finger protein 766	protein-coding
peak4899	chr7	92219146	92219407	+	1	NA	5' UTR (NM_001288584, exon 1 of 11)	5' UTR (NM_001288584, exon 1 of 11)	108	NM_001288584	257415	Hs.18564	NM_152789	ENSG00000234545	FAM133B	-	family with sequence similarity 133 member B	protein-coding
peak1105	chr12	25403921	25404141	+	1	NA	promoter-TSS (NM_033360)	promoter-TSS (NM_033360)	-166	NM_004985	3845	Hs.505033	NM_004985	ENSG00000133703	KRAS	C-K-RAS|CFC2|K-RAS2A|K-RAS2B|K-RAS4A|K-RAS4B|K-Ras|KI-RAS|KRAS1|KRAS2|NS|NS3|RALD|RASK2|c-Ki-ras2	KRAS proto-oncogene, GTPase	protein-coding
peak264	chr1	108507362	108507606	+	1	NA	promoter-TSS (NM_006113)	promoter-TSS (NM_006113)	61	NM_006113	10451	Hs.267659	NM_006113	ENSG00000134215	VAV3	-	vav guanine nucleotide exchange factor 3	protein-coding
peak5299	chr9	35814766	35814960	+	1	NA	intron (NM_032593, intron 1 of 4)	CpG	179	NM_032593	84681	Hs.70573	NM_032593	ENSG00000137133	HINT2	HIT-17	histidine triad nucleotide binding protein 2	protein-coding
peak96	chr1	22963474	22963964	+	1	NA	intron (NM_001347466, intron 1 of 2)	intron (NM_001347466, intron 1 of 2)	464	NM_001347466	712	Hs.632379	NM_015991	ENSG00000173372	C1QA	-	complement C1q A chain	protein-coding
peak2327	chr17	61919448	61920186	+	1	NA	promoter-TSS (NM_001330439)	promoter-TSS (NM_001330439)	9	NM_001330439	6603	Hs.250581	NM_003077	ENSG00000108604	SMARCD2	BAF60B|CRACD2|PRO2451|Rsc6p|SGD2	SWI/SNF related, matrix associated, actin dependent regulator of chromatin, subfamily d, member 2	protein-coding
peak5597	chrY	28784256	28784611	+	1	NA	Intergenic	(GAATG)n|Satellite|Satellite	909796	NR_001524	114760	Hs.511777	NR_001524	ENSG00000231141	TTTY3	LINC00121|NCRNA00121|TTTY3A|TTY3	testis-specific transcript, Y-linked 3 (non-protein coding)	ncRNA
peak1765	chr15	83655062	83655677	+	1	NA	intron (NM_031452, intron 1 of 3)	intron (NM_031452, intron 1 of 3)	414	NM_031452	83640	Hs.80624	NM_031452	ENSG00000169612	RAMMET	C15orf18|FAM103A1|HsT19360|RAM	RNMT activating mRNA cap methyltransferase subunit	protein-coding
peak4766	chr7	5632494	5632958	+	1	NA	exon (NM_003088, exon 1 of 5)	exon (NM_003088, exon 1 of 5)	290	NM_003088	6624	Hs.118400	NM_003088	ENSG00000075618	FSCN1	FAN1|HSN|SNL|p55	fascin actin-bundling protein 1	protein-coding
peak272	chr1	110036820	110037232	+	1	NA	intron (NM_182580, intron 1 of 2)	intron (NM_182580, intron 1 of 2)	325	NM_001134404	284613	Hs.514682	NM_182580	ENSG00000174151	CYB561D1	-	cytochrome b561 family member D1	protein-coding
peak4652	chr6	116421897	116422237	+	1	NA	promoter-TSS (NM_152729)	promoter-TSS (NM_152729)	68	NM_152729	221294	Hs.520341	NM_152729	ENSG00000178425	NT5DC1	C6orf200|LP2642|NT5C2L1	5'-nucleotidase domain containing 1	protein-coding
peak2576	chr19	4334851	4335005	+	1	NA	intron (NM_001013841, intron 1 of 12)	intron (NM_001013841, intron 1 of 12)	3919	NM_017720	55620	Hs.194385	NM_017720	ENSG00000178078	STAP2	BKS	signal transducing adaptor family member 2	protein-coding
peak1774	chr15	89164570	89164887	+	1	NA	intron (NM_022767, intron 1 of 3)	CpG	201	NM_022767	64782	Hs.436102	NM_022767	ENSG00000181026	AEN	ISG20L1|pp12744	apoptosis enhancing nuclease	protein-coding
peak3084	chr2	91785412	91785594	+	1	NA	Intergenic	Intergenic	62472	NR_027238	654342	Hs.469287	NR_027238		LOC654342	-	lymphocyte-specific protein 1 pseudogene	pseudo
peak1239	chr12	107856345	107856593	+	1	NA	intron (NM_001347944, intron 1 of 14)	HAL1-2a_MD|LINE|L1	-118165	NM_001017523	121551	Hs.271272	NM_152322	ENSG00000151136	BTBD11	ABTB2B	BTB domain containing 11	protein-coding
peak2655	chr19	13260538	13260812	+	1	NA	promoter-TSS (NM_004907)	promoter-TSS (NM_004907)	513	NM_003765	8677	Hs.43812	NM_003765	ENSG00000104915	STX10	SYN10|hsyn10	syntaxin 10	protein-coding
peak3966	chr3	178866111	178866898	+	1	NA	promoter-TSS (NR_125401)	promoter-TSS (NR_125401)	193	NM_006218	5290	Hs.553498	NM_006218	ENSG00000121879	PIK3CA	CLOVE|CWS5|MCAP|MCM|MCMTC|PI3K|PI3K-alpha|p110-alpha	phosphatidylinositol-4,5-bisphosphate 3-kinase catalytic subunit alpha	protein-coding
peak4551	chr6	36646828	36647817	+	1	NA	promoter-TSS (NR_144384)	promoter-TSS (NR_144384)	835	NM_001220778	1026	Hs.370771	NM_000389	ENSG00000124762	CDKN1A	CAP20|CDKN1|CIP1|MDA-6|P21|SDI1|WAF1|p21CIP1	cyclin dependent kinase inhibitor 1A	protein-coding
peak1695	chr15	55581940	55582582	+	1	NA	promoter-TSS (NM_183235)	promoter-TSS (NM_183235)	-248	NM_183235	5873	Hs.654978	NM_004580	ENSG00000069974	RAB27A	GS2|HsT18676|RAB27|RAM	RAB27A, member RAS oncogene family	protein-coding
peak372	chr1	167025710	167026059	+	1	NA	intron (NM_005814, intron 4 of 6)	(TG)n|Simple_repeat|Simple_repeat	33984	NM_005814	10223	Hs.651244	NM_005814	ENSG00000143167	GPA33	A33	glycoprotein A33	protein-coding
peak605	chr10	50949755	50950355	+	1	NA	intron (NM_001347820, intron 14 of 21)	intron (NM_001347820, intron 14 of 21)	19990	NM_001347819	55753	Hs.17860	NM_018245	ENSG00000197444	OGDHL	-	oxoglutarate dehydrogenase like	protein-coding
peak5363	chr9	95431855	95432442	+	1	NA	intron (NM_022755, intron 1 of 12)	CpG	399	NM_022755	64768	Hs.459896	NM_022755	ENSG00000127080	IPPK	C9orf12|INSP5K2|IP5K|IPK1|bA476B13.1	inositol-pentakisphosphate 2-kinase	protein-coding
peak3418	chr20	39657625	39658024	+	1	NA	intron (NM_003286, intron 1 of 20)	CpG	366	NM_003286	7150	Hs.472737	NM_003286	ENSG00000198900	TOP1	TOPI	DNA topoisomerase I	protein-coding
peak461	chr1	226595251	226595308	+	1	NA	intron (NM_001618, intron 1 of 22)	intron (NM_001618, intron 1 of 22)	522	NM_001618	142	Hs.177766	NM_001618	ENSG00000143799	PARP1	ADPRT|ADPRT 1|ADPRT1|ARTD1|PARP|PARP-1|PPOL|pADPRT-1	poly(ADP-ribose) polymerase 1	protein-coding
peak794	chr11	535051	535080	+	1	NA	intron (NM_001318054, intron 1 of 6)	CpG	502	NM_001318054	3265	Hs.37003	NM_005343	ENSG00000174775	HRAS	C-BAS/HAS|C-H-RAS|C-HA-RAS1|CTLO|H-RASIDX|HAMSV|HRAS1|RASH1|p21ras	HRas proto-oncogene, GTPase	protein-coding
peak775	chr10	133541845	133542094	+	1	NA	Intergenic	(CA)n|Simple_repeat|Simple_repeat	80566	NR_038365	399827	Hs.523353	NM_001001677	ENSG00000189275	LINC01164	-	long intergenic non-protein coding RNA 1164	ncRNA
peak1243	chr12	108783410	108783635	+	1	NA	Intergenic	(CACCAT)n|Simple_repeat|Simple_repeat	-50428	NM_001142344	1240	Hs.197143	NM_004072	ENSG00000174600	CMKLR1	CHEMERINR|ChemR23|DEZ|RVER1	chemerin chemokine-like receptor 1	protein-coding
peak4508	chr6	30227460	30227627	+	1	NA	intron (NR_027822, intron 1 of 6)	CpG	204	NR_027822	3139	Hs.656020	NR_027822	ENSG00000243753	HLA-L	HLA-92|HLA92|HLAL	major histocompatibility complex, class I, L (pseudogene)	pseudo
peak2909	chr19	58238541	58238884	+	1	NA	intron (NM_001321376, intron 1 of 4)	CpG	280	NM_001321375	79891	Hs.180402	NM_024833	ENSG00000083814	ZNF671	-	zinc finger protein 671	protein-coding
peak5257	chr8	146126403	146127358	+	1	NA	promoter-TSS (NM_021061)	promoter-TSS (NM_021061)	-34	NM_001109689	58500	Hs.532277	NM_021061	ENSG00000196150	ZNF250	ZFP647|ZNF647	zinc finger protein 250	protein-coding
peak4434	chr5	176943573	176944078	+	1	NA	exon (NM_016222, exon 2 of 17)	exon (NM_016222, exon 2 of 17)	502	NM_001321830	51428	Hs.484288	NM_016222	ENSG00000183258	DDX41	ABS|MPLPF	DEAD-box helicase 41	protein-coding
peak254	chr1	93811871	93811912	+	1	NA	promoter-TSS (NR_034089)	promoter-TSS (NR_034089)	413	NM_001938	1810	Hs.348418	NM_001938	ENSG00000117505	DR1	NC2|NC2-BETA|NC2B|NCB2	down-regulator of transcription 1	protein-coding
peak644	chr10	75570653	75570977	+	1	NA	intron (NM_001330107, intron 1 of 14)	GC_rich|Low_complexity|Low_complexity	774	NM_003635	8509	Hs.654758	NM_003635	ENSG00000166507	NDST2	HSST2|NST2	N-deacetylase and N-sulfotransferase 2	protein-coding
peak1814	chr16	1662846	1662942	+	1	NA	promoter-TSS (NM_014714)	promoter-TSS (NM_014714)	-785	NM_014714	9742	Hs.389438	NM_014714	ENSG00000187535	IFT140	MZSDS|RP80|SRTD9|WDTC2|c305C8.4|c380F5.1|gs114	intraflagellar transport 140	protein-coding
peak19	chr1	2488024	2488271	+	1	NA	exon (NM_003820, exon 1 of 8)	exon (NM_003820, exon 1 of 8)	303	NR_037844	115110	Hs.132272	NR_026927		TNFRSF14-AS1	-	TNFRSF14 antisense RNA 1	ncRNA
peak4646	chr6	111135597	111136317	+	1	NA	5' UTR (NM_001287215, exon 1 of 9)	5' UTR (NM_001287215, exon 1 of 9)	133	NM_001287215	262	Hs.159118	NM_001634	ENSG00000123505	AMD1	ADOMETDC|AMD|SAMDC	adenosylmethionine decarboxylase 1	protein-coding
peak2497	chr18	72920212	72920612	+	1	NA	intron (NM_175907, intron 1 of 1)	CpG	891	NM_175907	284273	Hs.465433	NM_175907	ENSG00000180011	ZADH2	PRG-3	zinc binding alcohol dehydrogenase domain containing 2	protein-coding
peak535	chr10	12111072	12111494	+	1	NA	intron (NM_018706, intron 1 of 16)	CpG	367	NM_018706	55526	Hs.104980	NM_018706	ENSG00000181192	DHTKD1	AMOXAD|CMT2Q	dehydrogenase E1 and transketolase domain containing 1	protein-coding
peak2831	chr19	46405435	46405730	+	1	NA	intron (NM_001012643, intron 1 of 2)	CpG	280	NM_001012643	339344	Hs.515478	NM_001012643	ENSG00000176182	MYPOP	P42pop	Myb related transcription factor, partner of profilin	protein-coding
peak3610	chr22	21983888	21984330	+	1	NA	intron (NM_001017964, intron 1 of 4)	CpG-17595	231	NM_001017964	150223	Hs.355952	NM_001017964	ENSG00000161179	YDJC	-	YdjC chitooligosaccharide deacetylase homolog	protein-coding
peak3143	chr2	128051592	128051641	+	1	NA	promoter-TSS (NM_001303418)	promoter-TSS (NM_001303418)	54	NM_001303416	2071	Hs.469872	NM_000122	ENSG00000163161	ERCC3	BTF2|GTF2H|RAD25|TFIIH|TTD2|XPB	ERCC excision repair 3, TFIIH core complex helicase subunit	protein-coding
peak1885	chr16	21312695	21313306	+	1	NA	intron (NR_026675, intron 1 of 2)	CpG	830	NR_026675	400508	Hs.578949	NM_001101368		CRYM-AS1	NCRNA00169	CRYM antisense RNA 1	ncRNA
peak3670	chr22	39207385	39207557	+	1	NA	Intergenic	(TG)n|Simple_repeat|Simple_repeat	-17310	NM_005740	10126	Hs.632766	NM_005740	ENSG00000100246	DNAL4	MRMV3|PIG27	dynein axonemal light chain 4	protein-coding
peak5162	chr8	95486936	95487261	+	1	NA	intron (NM_001205262, intron 1 of 3)	CpG	245	NM_001205262	25788	Hs.30561	NM_006550	ENSG00000197275	RAD54B	RDH54	RAD54 homolog B	protein-coding
peak5434	chr9	130186853	130187052	+	1	NA	5' UTR (NM_001322260, exon 1 of 6)	5' UTR (NM_001322260, exon 1 of 6)	299	NM_001322260	7633	Hs.522399	NM_007135	ENSG00000196152	ZNF79	pT7	zinc finger protein 79	protein-coding
peak2215	chr17	29249031	29250441	+	1	NA	intron (NM_001346712, intron 1 of 10)	CpG	982	NM_001346714	55803	Hs.514063	NM_018404	ENSG00000184060	ADAP2	CENTA2|HSA272195|cent-b	ArfGAP with dual PH domains 2	protein-coding
peak415	chr1	200378838	200379295	+	1	NA	intron (NM_001281293, intron 1 of 1)	CpG	120	NM_012482	23528	Hs.59757	NM_012482	ENSG00000162702	ZNF281	ZBP-99|ZNP-99	zinc finger protein 281	protein-coding
peak3554	chr21	43447059	43447283	+	1	NA	Intergenic	(TG)n|Simple_repeat|Simple_repeat	4793	NR_027273	150142	Hs.143833	NM_198078	ENSG00000237232	ZNF295-AS1	C21orf121|NCRNA00318|PRED87	ZNF295 antisense RNA 1	ncRNA
peak2229	chr17	33477997	33478479	+	1	NA	intron (NM_001033576, intron 4 of 19)	LSU-rRNA_Hsa|rRNA|rRNA	2955	NM_001308281	146862	Hs.379636	NM_173167	ENSG00000141161	UNC45B	CMYA4|CTRCT43|SMUNC45|UNC-45B|UNC45	unc-45 myosin chaperone B	protein-coding
peak1427	chr13	52025982	52026228	+	1	NA	intron (NM_001039937, intron 3 of 18)	CpG	1170	NM_001039938	26512	Hs.439440	NM_012141	ENSG00000102786	INTS6	DBI-1|DDX26|DDX26A|DICE1|HDB|INT6|Notchl2	integrator complex subunit 6	protein-coding
peak1729	chr15	69745371	69745717	+	1	NA	intron (NM_213725, intron 1 of 2)	CpG	385	NM_001003	6176	Hs.356502	NM_001003	ENSG00000137818	RPLP1	LP1|P1|RPP1	ribosomal protein lateral stalk subunit P1	protein-coding
peak5141	chr8	67976648	67976830	+	1	NA	intron (NM_024790, intron 1 of 28)	CpG	136	NM_024790	79848	Hs.370147	NM_024790	ENSG00000104218	CSPP1	CSPP|JBTS21	centrosome and spindle pole associated protein 1	protein-coding
peak4188	chr4	151936408	151937040	+	1	NA	promoter-TSS (NM_001199282)	promoter-TSS (NM_001199282)	-75	NM_006726	987	Hs.480938	NM_006726	ENSG00000198589	LRBA	BGL|CDC4L|CVID8|LAB300|LBA	LPS responsive beige-like anchor protein	protein-coding
peak5050	chr8	8504481	8504944	+	1	NA	Intergenic	Intergenic	-54954	NM_194284	137075	Hs.183617	NM_194284	ENSG00000253958	CLDN23	CLDNL|hCG1646163	claudin 23	protein-coding
peak599	chr10	43904950	43905114	+	1	NA	promoter-TSS (NM_004966)	promoter-TSS (NM_004966)	-336	NM_001098204	3185	Hs.808	NM_004966	ENSG00000169813	HNRNPF	HNRPF|OK/SW-cl.23|mcs94-1	heterogeneous nuclear ribonucleoprotein F	protein-coding
peak608	chr10	52382671	52383186	+	1	NA	intron (NM_147156, intron 1 of 10)	CpG	809	NM_147156	259230	Hs.654698	NM_147156	ENSG00000198964	SGMS1	MOB|MOB1|SMS1|TMEM23|hmob33	sphingomyelin synthase 1	protein-coding
peak1855	chr16	6422385	6423729	+	1	NA	intron (NM_018723, intron 2 of 15)	intron (NM_018723, intron 2 of 15)	353353	NM_001308117	54715	Hs.459842	NM_018723	ENSG00000078328	RBFOX1	2BP1|A2BP1|FOX-1|FOX1|HRNBP1	RNA binding fox-1 homolog 1	protein-coding
peak5100	chr8	38626312	38627344	+	1	NA	intron (NM_001352804, intron 1 of 10)	(TG)n|Simple_repeat|Simple_repeat	12071	NM_001352804	6867	Hs.279245	NM_006283	ENSG00000147526	TACC1	Ga55	transforming acidic coiled-coil containing protein 1	protein-coding
peak4059	chr4	8071436	8072008	+	1	NA	intron (NM_001130083, intron 6 of 20)	intron (NM_001130083, intron 6 of 20)	2021	NM_001286688	84448	Hs.233404	NM_032432	ENSG00000163995	ABLIM2	-	actin binding LIM protein family member 2	protein-coding
peak4155	chr4	102267756	102269081	+	1	NA	promoter-TSS (NR_033874)	promoter-TSS (NR_033874)	210	NM_001130692	5530	Hs.435512	NM_000944	ENSG00000138814	PPP3CA	CALN|CALNA|CALNA1|CCN1|CNA1|IECEE|IECEE1|PPP2B	protein phosphatase 3 catalytic subunit alpha	protein-coding
peak2013	chr16	57769571	57769938	+	1	NA	promoter-TSS (NM_005886)	promoter-TSS (NM_005886)	94	NM_005886	10300	Hs.275675	NM_005886	ENSG00000140854	KATNB1	KAT|LIS6	katanin regulatory subunit B1	protein-coding
peak2105	chr16	89786911	89786999	+	1	NA	promoter-TSS (NM_001113525)	promoter-TSS (NM_001113525)	179	NR_110128	92822	Hs.290154	NM_152287	ENSG00000158805	ZNF276	CENP-Z|CENPZ|ZADT|ZFP276|ZNF477	zinc finger protein 276	protein-coding
peak205	chr1	47184306	47184748	+	1	NA	5' UTR (NM_014774, exon 1 of 11)	5' UTR (NM_014774, exon 1 of 11)	209	NM_014774	9813	Hs.707688	NM_014774	ENSG00000159658	EFCAB14	KIAA0494	EF-hand calcium binding domain 14	protein-coding
peak5007	chr7	150328862	150329237	+	1	NA	intron (NM_024711, intron 1 of 2)	(CA)n|Simple_repeat|Simple_repeat	687	NM_001244071	474344	Hs.647105	NM_024711	ENSG00000133561	GIMAP6	IAN-2|IAN-6|IAN2|IAN6	GTPase, IMAP family member 6	protein-coding
peak5335	chr9	79186571	79186875	+	1	NA	Intergenic	LSU-rRNA_Hsa|rRNA|rRNA	71174	NM_001097636	2650	Hs.521568	NM_001490	ENSG00000187210	GCNT1	C2GNT|C2GNT-L|C2GNT1|G6NT|NACGT2|NAGCT2	glucosaminyl (N-acetyl) transferase 1, core 2	protein-coding
peak504	chr10	713635	714518	+	1	NA	intron (NM_014974, intron 1 of 36)	(CACAA)n|Simple_repeat|Simple_repeat	18188	NM_001355388	414235	Hs.587103	NM_001012714	ENSG00000180525	PRR26	C10orf108	proline rich 26	protein-coding
peak1419	chr13	46961187	46961324	+	1	NA	intron (NM_001286763, intron 1 of 14)	CpG	380	NM_001349772	80183	Hs.98117	NM_025113	ENSG00000102445	RUBCNL	C13orf18|KIAA0226L|PACER	RUN and cysteine rich domain containing beclin 1 interacting protein like	protein-coding
peak2415	chr18	267666	267889	+	1	NA	intron (NM_005131, intron 1 of 20)	CpG	282	NM_005131	9984	Hs.712543	NM_005131	ENSG00000079134	THOC1	HPR1|P84|P84N5	THO complex 1	protein-coding
peak3552	chr21	43092844	43093035	+	1	NA	Intergenic	(CA)n|Simple_repeat|Simple_repeat	-6523	NR_024367	54090	Hs.570442	NR_024367		LINC00111	C21orf21|NCRNA00111	long intergenic non-protein coding RNA 111	ncRNA
peak1949	chr16	33864973	33868522	+	1	NA	Intergenic	(GAATG)n|Satellite|Satellite	294903	NR_130771	104644205	Hs.742548	NR_130771		ENPP7P13	DUNQU1	ectonucleotide pyrophosphatase/phosphodiesterase 7 pseudogene 13	pseudo
peak4708	chr6	161795555	161795703	+	1	NA	intron (NM_013987, intron 9 of 10)	(TG)n|Simple_repeat|Simple_repeat	-96380	NR_134594	105378098	Hs.691066	NR_134593		LOC105378098	-	uncharacterized LOC105378098	ncRNA
peak2323	chr17	61334482	61334745	+	1	NA	intron (NM_025185, intron 6 of 24)	L1MA4A|LINE|L1	182959	NM_001330421	1534	Hs.355264	NM_001915	ENSG00000008283	CYB561	CYB561A1|FRRS2	cytochrome b561	protein-coding
peak329	chr1	153930465	153931022	+	1	NA	TTS (NM_001271958)	TTS (NM_001271958)	389	NM_181715	200186	Hs.406392	NM_181715	ENSG00000160741	CRTC2	TORC-2|TORC2	CREB regulated transcription coactivator 2	protein-coding
peak3938	chr3	141944329	141944493	+	1	NA	promoter-TSS (NR_033289)	promoter-TSS (NR_033289)	38	NR_033289	256356	Hs.135904	NM_152776	ENSG00000175066	GK5	-	glycerol kinase 5 (putative)	protein-coding
peak3382	chr20	29807966	29833217	+	1	NA	Intergenic	(GAATG)n|Satellite|Satellite	-24876	NM_001037730	245929	Hs.580793	NM_001037730	ENSG00000215547	DEFB115	DEFB-15	defensin beta 115	protein-coding
peak3737	chr3	9773163	9774150	+	1	NA	5' UTR (NM_001319050, exon 1 of 14)	5' UTR (NM_001319050, exon 1 of 14)	222	NM_004634	7862	Hs.1004	NM_004634	ENSG00000156983	BRPF1	BR140|IDDDFP	bromodomain and PHD finger containing 1	protein-coding
peak2915	chr19	58837992	58838233	+	1	NA	promoter-TSS (NM_181846)	promoter-TSS (NM_181846)	-273	NM_181846	342945	Hs.388162	NM_181846	ENSG00000182318	ZSCAN22	HKR2|ZNF50	zinc finger and SCAN domain containing 22	protein-coding
peak4472	chr6	6932721	6932795	+	1	NA	Intergenic	(CA)n|Simple_repeat|Simple_repeat	-175072	NM_001168344	6239	Hs.298248	NM_002955	ENSG00000124782	RREB1	FINB|HNT|LZ321|RREB-1|Zep-1	ras responsive element binding protein 1	protein-coding
peak271	chr1	109940004	109940487	+	1	NA	exon (NM_002959, exon 1 of 20)	exon (NM_002959, exon 1 of 20)	322	NM_002959	6272	Hs.485195	NM_002959	ENSG00000134243	SORT1	Gp95|LDLCQ6|NT3|NTR3	sortilin 1	protein-coding
peak3456	chr20	57467194	57467647	+	1	NA	intron (NR_132272, intron 1 of 3)	CpG-16839	201	NR_132272	2778	Hs.125898	NM_000516	ENSG00000087460	GNAS	AHO|C20orf45|GNAS1|GPSA|GSA|GSP|NESP|PITA3|POH|SCG6|SgVI	GNAS complex locus	protein-coding
peak2709	chr19	19774227	19774559	+	1	NA	exon (NM_020410, exon 1 of 26)	exon (NM_020410, exon 1 of 26)	110	NM_020410	57130	Hs.501794	NM_020410	ENSG00000105726	ATP13A1	ATP13A|CGI-152	ATPase 13A1	protein-coding
peak4229	chr5	2454324	2454943	+	1	NA	Intergenic	(CA)n|Simple_repeat|Simple_repeat	-142318	NR_104616	100506858	Hs.445071	NR_104616		LOC100506858	-	uncharacterized LOC100506858	ncRNA
peak1494	chr14	23341158	23341678	+	1	NA	5' UTR (NM_001329226, exon 1 of 8)	5' UTR (NM_001329226, exon 1 of 8)	492	NM_001329226	26020	Hs.525232	NM_014045	ENSG00000197324	LRP10	LRP-10|LRP9|MST087|MSTP087	LDL receptor related protein 10	protein-coding
peak4616	chr6	82461395	82462118	+	1	NA	exon (NM_017633, exon 2 of 3)	exon (NM_017633, exon 2 of 3)	672	NM_017633	55603	Hs.10784	NM_017633	ENSG00000112773	TENT5A	C6orf37|FAM46A|XTP11	terminal nucleotidyltransferase 5A	protein-coding
peak1408	chr13	41885563	41885900	+	1	NA	intron (NM_018527, intron 1 of 9)	CpG	390	NM_024561	79612	Hs.512914	NM_018527	ENSG00000172766	NAA16	NARG1L	N(alpha)-acetyltransferase 16, NatA auxiliary subunit	protein-coding
peak5047	chr8	5475795	5476158	+	1	NA	Intergenic	(TG)n|Simple_repeat|Simple_repeat	-623648	NM_033225	64478	Hs.571466	NM_033225	ENSG00000183117	CSMD1	PPP1R24	CUB and Sushi multiple domains 1	protein-coding
peak3605	chr22	20862146	20862627	+	1	NA	promoter-TSS (NM_001293237)	promoter-TSS (NM_001293237)	51	NM_001293237	51586	Hs.517421	NM_015889	ENSG00000099917	MED15	ARC105|CAG7A|CTG7A|PCQAP|TIG-1|TIG1|TNRC7	mediator complex subunit 15	protein-coding
peak3744	chr3	11760726	11761104	+	1	NA	intron (NM_014667, intron 1 of 5)	CpG	1327	NM_014667	9686	Hs.740389	NM_014667	ENSG00000144560	VGLL4	VGL-4	vestigial like family member 4	protein-coding
peak233	chr1	65210659	65210994	+	1	NA	promoter-TSS (NM_018211)	promoter-TSS (NM_018211)	48	NM_018211	55225	Hs.591443	NM_018211	ENSG00000162437	RAVER2	-	ribonucleoprotein, PTB binding 2	protein-coding
peak5079	chr8	25041953	25042952	+	1	NA	exon (NM_024940, exon 1 of 52)	exon (NM_024940, exon 1 of 52)	214	NM_024940	80005	Hs.195403	NM_024940	ENSG00000147459	DOCK5	-	dedicator of cytokinesis 5	protein-coding
peak3924	chr3	135913680	135915087	+	1	NA	5' UTR (NM_018133, exon 1 of 2)	5' UTR (NM_018133, exon 1 of 2)	305	NM_018133	55167	Hs.18631	NM_018133	ENSG00000174579	MSL2	MSL-2|MSL2L1|RNF184	MSL complex subunit 2	protein-coding
peak869	chr11	46638875	46639489	+	1	NA	promoter-TSS (NM_173811)	promoter-TSS (NM_173811)	356	NM_001346336	9776	Hs.127403	NM_014741	ENSG00000175224	ATG13	KIAA0652|PARATARG8	autophagy related 13	protein-coding
peak413	chr1	198126164	198126801	+	1	NA	intron (NM_133494, intron 1 of 9)	CpG	374	NM_133494	140609	Hs.24119	NM_133494	ENSG00000151414	NEK7	-	NIMA related kinase 7	protein-coding
peak1411	chr13	42535081	42535160	+	1	NA	promoter-TSS (NR_039974)	promoter-TSS (NR_039974)	101	NM_001009814	23078	Hs.368282	NM_015058	ENSG00000102763	VWA8	KIAA0564	von Willebrand factor A domain containing 8	protein-coding
peak5246	chr8	145597908	145598515	+	1	NA	intron (NM_174922, intron 1 of 14)	CpG	507	NM_174922	203054	Hs.283374	NM_174922	ENSG00000173137	ADCK5	-	aarF domain containing kinase 5	protein-coding
peak345	chr1	155947819	155948685	+	1	NA	promoter-TSS (NM_001162383)	promoter-TSS (NM_001162383)	84	NM_001162384	9181	Hs.743352	NM_004723	ENSG00000116584	ARHGEF2	GEF|GEF-H1|GEFH1|LFP40|NEDMHM|P40	Rho/Rac guanine nucleotide exchange factor 2	protein-coding
peak635	chr10	74113923	74114488	+	1	NA	intron (NM_001002762, intron 1 of 7)	CpG	702	NM_001002762	54788	Hs.500013	NM_017626	ENSG00000148719	DNAJB12	DJ10	DnaJ heat shock protein family (Hsp40) member B12	protein-coding
peak1171	chr12	56367973	56368550	+	1	NA	intron (NM_002868, intron 1 of 5)	intron (NM_002868, intron 1 of 5)	466	NM_002868	5869	Hs.157659	NM_002868	ENSG00000111540	RAB5B	-	RAB5B, member RAS oncogene family	protein-coding
peak4657	chr6	118971834	118972101	+	1	NA	intron (NM_001178035, intron 2 of 13)	CpG	1053	NM_206921	387119	Hs.656959	NM_206921	ENSG00000111860	CEP85L	C6orf204|NY-BR-15|bA57K17.2	centrosomal protein 85 like	protein-coding
peak5503	chr9	140445569	140445756	+	1	NA	promoter-TSS (NM_032477)	promoter-TSS (NM_032477)	-641	NM_152286	375775	Hs.294147	NM_152286	ENSG00000130653	PNPLA7	C9orf111|NTE-R1|NTEL1	patatin like phospholipase domain containing 7	protein-coding
peak1639	chr14	106151209	106151506	+	1	NA	Intergenic	(TG)n|Simple_repeat|Simple_repeat	-12213	NR_046211	2003	Hs.744419	NR_046211		ELK2AP	ELK2|ELK2.1|ELK2P1	ELK2A, member of ETS oncogene family, pseudogene	pseudo
peak3989	chr3	186501572	186502318	+	1	NA	promoter-TSS (NR_002587)	promoter-TSS (NR_002587)	584	NM_001967	1974	Hs.518475	NM_001967	ENSG00000156976	EIF4A2	BM-010|DDX2B|EIF4A|EIF4F|eIF-4A-II|eIF4A-II	eukaryotic translation initiation factor 4A2	protein-coding
peak3970	chr3	181036257	181036380	+	1	NA	intron (NR_075093, intron 2 of 4)	(CA)n|Simple_repeat|Simple_repeat	86793	NR_125730	103625684		NR_125730	ENSG00000207357	RNU6-2	U6-2	RNA, U6 small nuclear 2	snRNA
peak5259	chr8	146277287	146278229	+	1	NA	promoter-TSS (NM_023080)	promoter-TSS (NM_023080)	-66	NM_023080	65265	Hs.169615	NM_023080	ENSG00000182307	C8orf33	-	chromosome 8 open reading frame 33	protein-coding
peak4333	chr5	108745221	108745609	+	1	NA	intron (NM_014819, intron 1 of 9)	CpG	260	NM_014819	9867	Hs.483036	NM_014819	ENSG00000198961	PJA2	Neurodap1|RNF131	praja ring finger ubiquitin ligase 2	protein-coding
peak4312	chr5	75699124	75699306	+	1	NA	5' UTR (NM_006633, exon 1 of 36)	5' UTR (NM_006633, exon 1 of 36)	135	NM_006633	10788	Hs.291030	NM_006633	ENSG00000145703	IQGAP2	-	IQ motif containing GTPase activating protein 2	protein-coding
peak987	chr11	71934799	71936279	+	1	NA	promoter-TSS (NM_001567)	promoter-TSS (NM_001567)	-343	NM_001567	3636	Hs.523875	NM_001567	ENSG00000165458	INPPL1	OPSMD|SHIP2	inositol polyphosphate phosphatase like 1	protein-coding
peak2270	chr17	42091931	42092228	+	1	NA	intron (NM_001304814, intron 2 of 4)	intron (NM_001304814, intron 2 of 4)	318	NM_032376	84336	Hs.514211	NM_032376	ENSG00000091947	TMEM101	-	transmembrane protein 101	protein-coding
peak1820	chr16	1993005	1993281	+	1	NA	exon (NM_016332, exon 1 of 4)	exon (NM_016332, exon 1 of 4)	184	NM_016332	51734	Hs.655346	NM_016332	ENSG00000198736	MSRB1	HSPC270|SELR|SELX|SEPX1|SepR	methionine sulfoxide reductase B1	protein-coding
peak3734	chr3	5229619	5230187	+	1	NA	exon (NM_014674, exon 1 of 12)	exon (NM_014674, exon 1 of 12)	544	NM_014674	9695	Hs.224616	NM_014674	ENSG00000134109	EDEM1	EDEM	ER degradation enhancing alpha-mannosidase like protein 1	protein-coding
peak2833	chr19	47104743	47105781	+	1	NA	promoter-TSS (NM_001205281)	promoter-TSS (NM_001205281)	-64	NM_001329923	808	Hs.515487	NM_005184	ENSG00000160014	CALM3	CaM|CaMIII|HEL-S-72|PHKD|PHKD3	calmodulin 3	protein-coding
peak282	chr1	113616086	113616341	+	1	NA	promoter-TSS (NR_103777)	promoter-TSS (NR_103777)	421	NM_001312686	9860	Hs.448972	NM_014813	ENSG00000198799	LRIG2	LIG-2|LIG2|UFS2	leucine rich repeats and immunoglobulin like domains 2	protein-coding
peak4531	chr6	32862487	32862497	+	1	NA	non-coding (NR_037177, exon 1 of 2)	non-coding (NR_037177, exon 1 of 2)	539	NR_037177	100294145	Hs.559456	NR_037177		LOC100294145	-	uncharacterized LOC100294145	ncRNA
peak1728	chr15	69678346	69678631	+	1	NA	intron (NM_017705, intron 5 of 8)	(CA)n|Simple_repeat|Simple_repeat	-28097	NM_001281301	9493	Hs.270845	NM_004856	ENSG00000137807	KIF23	CHO1|KNSL5|MKLP-1|MKLP1	kinesin family member 23	protein-coding
peak4722	chr6	168052063	168052616	+	1	NA	Intergenic	(TG)n|Simple_repeat|Simple_repeat	27564	NR_117091	401286	Hs.487182	NR_117091	ENSG00000272549	LINC02538	-	long intergenic non-protein coding RNA 2538	ncRNA
peak8	chr1	1284760	1285190	+	1	NA	promoter-TSS (NM_001330311)	promoter-TSS (NM_001330311)	-483	NM_004421	1855	Hs.731450	NM_004421	ENSG00000107404	DVL1	DRS2|DVL|DVL1L1|DVL1P1	dishevelled segment polarity protein 1	protein-coding
peak831	chr11	9335665	9336190	+	1	NA	non-coding (NR_028491, exon 1 of 8)	non-coding (NR_028491, exon 1 of 8)	388	NM_015012	440026	Hs.594563	NM_015012	ENSG00000166471	TMEM41B	-	transmembrane protein 41B	protein-coding
peak652	chr10	79231037	79232099	+	1	NA	intron (NM_001014797, intron 1 of 28)	(CA)n|Simple_repeat|Simple_repeat	120938	NR_126365	101929286	Hs.568867	NR_126365		KCNMA1-AS3	-	KCNMA1 antisense RNA 3	ncRNA
peak2400	chr17	79670530	79670893	+	1	NA	intron (NM_002949, intron 1 of 4)	CpG	311	NM_002949	6182	Hs.109059	NM_002949	ENSG00000262814	MRPL12	5c5-2|L12mt|MRP-L31/34|MRPL7|MRPL7/L12|RPML12	mitochondrial ribosomal protein L12	protein-coding
peak4449	chr5	179921445	179921999	+	1	NA	5' UTR (NM_001303241, exon 2 of 14)	5' UTR (NM_001303241, exon 2 of 14)	323	NM_001303241	57472	Hs.608380	NM_015455	ENSG00000113300	CNOT6	CCR4|Ccr4a	CCR4-NOT transcription complex subunit 6	protein-coding
peak3931	chr3	138327862	138328106	+	1	NA	promoter-TSS (NM_018147)	promoter-TSS (NM_018147)	65	NM_018147	55179	Hs.173438	NM_018147	ENSG00000158234	FAIM	FAIM1	Fas apoptotic inhibitory molecule	protein-coding
peak3543	chr21	40555100	40555868	+	1	NA	promoter-TSS (NM_003720)	promoter-TSS (NM_003720)	-44	NM_001261824	8624	Hs.473838	NM_003720	ENSG00000183527	PSMG1	C21LRP|DSCR2|LRPC21|PAC-1|PAC1	proteasome assembly chaperone 1	protein-coding
peak1213	chr12	90101920	90102640	+	1	NA	promoter-TSS (NR_028138)	promoter-TSS (NR_028138)	-452	NR_028138	338758	Hs.601766	NR_028138	ENSG00000271614	ATP2B1-AS1	LINC00936	ATP2B1 antisense RNA 1	ncRNA
peak2554	chr19	2841845	2842200	+	1	NA	intron (NM_001172775, intron 1 of 3)	CpG	589	NM_001172775	148254	Hs.47712	NM_152791	ENSG00000186300	ZNF555	-	zinc finger protein 555	protein-coding
peak2979	chr2	27294080	27294342	+	1	NA	TTS (NR_104246)	TTS (NR_104246)	356	NM_001134693	100128731	Hs.502948	NM_001134693	ENSG00000228474	OST4	-	oligosaccharyltransferase complex subunit 4, non-catalytic	protein-coding
peak4447	chr5	179498049	179498250	+	1	NA	intron (NM_018434, intron 1 of 8)	intron (NM_018434, intron 1 of 8)	969	NM_018434	55819	Hs.484363	NM_018434	ENSG00000113269	RNF130	G1RZFP|GOLIATH|GP	ring finger protein 130	protein-coding
peak4334	chr5	109025643	109026525	+	1	NA	5' UTR (NM_002372, exon 1 of 22)	5' UTR (NM_002372, exon 1 of 22)	1017	NM_002372	4124	Hs.432822	NM_002372	ENSG00000112893	MAN2A1	AMan II|GOLIM7|MANA2|MANII	mannosidase alpha class 2A member 1	protein-coding
peak4131	chr4	80273548	80274723	+	1	NA	Intergenic	GA-rich|Low_complexity|Low_complexity	-26964	NM_032693	84779	Hs.676048	NM_032693	ENSG00000156269	NAA11	ARD1B|ARD2|hARD2	N(alpha)-acetyltransferase 11, NatA catalytic subunit	protein-coding
peak4566	chr6	41888803	41889554	+	1	NA	promoter-TSS (NR_131160)	promoter-TSS (NR_131160)	213	NM_004053	705	Hs.106880	NM_004053	ENSG00000112578	BYSL	BYSTIN|Enp1	bystin like	protein-coding
peak4219	chr5	892350	893073	+	1	NA	promoter-TSS (NM_004237)	promoter-TSS (NM_004237)	-37	NM_001009877	65980	Hs.449278	NM_023924	ENSG00000028310	BRD9	LAVS3040|PRO9856	bromodomain containing 9	protein-coding
peak769	chr10	132182537	132182985	+	1	NA	Intergenic	(CCAA)n|Simple_repeat|Simple_repeat	248088	NM_001321980	10539	Hs.42644	NM_006541	ENSG00000108010	GLRX3	GLRX4|GRX3|GRX4|PICOT|TXNL2|TXNL3	glutaredoxin 3	protein-coding
peak1345	chr12	131357049	131357170	+	1	NA	intron (NM_001300797, intron 1 of 5)	CpG	570	NM_006325	5901	Hs.10842	NM_006325	ENSG00000132341	RAN	ARA24|Gsp1|TC4	RAN, member RAS oncogene family	protein-coding
peak3949	chr3	152880438	152881181	+	1	NA	exon (NM_002886, exon 1 of 1)	exon (NM_002886, exon 1 of 1)	808	NM_002886	5912	Hs.98643	NM_002886	ENSG00000181467	RAP2B	-	RAP2B, member of RAS oncogene family	protein-coding
peak1977	chr16	46399863	46407577	+	1	NA	Intergenic	HSATII|Satellite|Satellite	199289	NR_026556	124149	Hs.97414	NM_001004299		ANKRD26P1	-	ankyrin repeat domain 26 pseudogene 1	pseudo
peak4174	chr4	140097395	140099231	+	1	NA	promoter-TSS (NM_001331036)	promoter-TSS (NM_001331036)	59	NM_001331036	1998	Hs.634040	NM_006874	ENSG00000109381	ELF2	EU32|NERF|NERF-1A|NERF-1B|NERF-1a,b|NERF-2	E74 like ETS transcription factor 2	protein-coding
peak2200	chr17	26369087	26369201	+	1	NA	promoter-TSS (NM_016231)	promoter-TSS (NM_016231)	-544	NM_016231	51701	Hs.208759	NM_016231	ENSG00000087095	NLK	-	nemo like kinase	protein-coding
peak859	chr11	35162381	35162582	+	1	NA	intron (NM_001001392, intron 1 of 3)	AluSx|SINE|Alu	2064	NM_001001391	960	Hs.502328	NM_000610	ENSG00000026508	CD44	CDW44|CSPG8|ECMR-III|HCELL|HUTCH-I|IN|LHR|MC56|MDU2|MDU3|MIC4|Pgp1	CD44 molecule (Indian blood group)	protein-coding
peak2382	chr17	77408511	77408570	+	1	NA	intron (NM_001082575, intron 2 of 14)	(TG)n|Simple_repeat|Simple_repeat	70140	NM_001350451	146713	Hs.135229	NM_001025448	ENSG00000167281	RBFOX3	FOX-3|FOX3|HRNBP3|NEUN	RNA binding fox-1 homolog 3	protein-coding
peak1327	chr12	125347967	125348216	+	1	NA	intron (NM_001082959, intron 1 of 11)	CpG	428	NM_001082959	949	Hs.731377	NM_005505	ENSG00000073060	SCARB1	CD36L1|CLA-1|CLA1|HDLQTL6|SR-BI|SRB1	scavenger receptor class B member 1	protein-coding
peak2817	chr19	45349781	45349966	+	1	NA	intron (NM_001042724, intron 1 of 8)	CpG	480	NM_002856	5819	Hs.655455	NM_002856	ENSG00000130202	NECTIN2	CD112|HVEB|PRR2|PVRL2|PVRR2	nectin cell adhesion molecule 2	protein-coding
peak3855	chr3	71630975	71631594	+	1	NA	intron (NM_001012505, intron 1 of 6)	CpG-18683	1620	NR_146143	27086	Hs.59368	NM_032682	ENSG00000114861	FOXP1	12CC4|HSPC215|MFH|QRF1|hFKH1B	forkhead box P1	protein-coding
peak3916	chr3	129325998	129326291	+	1	NA	promoter-TSS (NM_015103)	promoter-TSS (NM_015103)	-562	NM_015103	23129	Hs.301685	NM_015103	ENSG00000004399	PLXND1	PLEXD1	plexin D1	protein-coding
peak1019	chr11	102323030	102323229	+	1	NA	promoter-TSS (NR_135053)	promoter-TSS (NR_135053)	-521	NR_135053	101928424	Hs.647210	NR_135053	ENSG00000255337	LOC101928424	-	uncharacterized LOC101928424	ncRNA
peak4191	chr4	154266006	154266349	+	1	NA	intron (NM_032117, intron 1 of 7)	CpG	376	NR_045605	84057	Hs.294088	NM_032117	ENSG00000121211	MND1	GAJ	meiotic nuclear divisions 1	protein-coding
peak3266	chr2	232826147	232826775	+	1	NA	non-coding (NR_046477, exon 1 of 19)	non-coding (NR_046477, exon 1 of 19)	168	NR_046477	129563	Hs.732236	NM_152383	ENSG00000144535	DIS3L2	FAM6A|PRLMNS|hDIS3L2	DIS3 like 3'-5' exoribonuclease 2	protein-coding
peak4115	chr4	57844033	57844551	+	1	NA	promoter-TSS (NM_001303268)	promoter-TSS (NM_001303268)	-466	NM_032313	84273	Hs.8715	NM_032313	ENSG00000084092	NOA1	C4orf14|MTG3|hAtNOS1|hNOA1|mAtNOS1	nitric oxide associated 1	protein-coding
peak3874	chr3	101395474	101395770	+	1	NA	non-coding (NR_024407, exon 1 of 1)	non-coding (NR_024407, exon 1 of 1)	348	NR_024407	100009676	Hs.743292	NR_024407	ENSG00000256628	ZBTB11-AS1	-	ZBTB11 antisense RNA 1	ncRNA
peak2352	chr17	72210039	72210209	+	1	NA	promoter-TSS (NR_026914)	promoter-TSS (NR_026914)	428	NM_032646	94015	Hs.27935	NM_032646	ENSG00000141540	TTYH2	C17orf29	tweety family member 2	protein-coding
peak3971	chr3	181834931	181835217	+	1	NA	Intergenic	(TG)n|Simple_repeat|Simple_repeat	164922	NR_104146	100996490	Hs.606987	NR_104146	ENSG00000242512	LINC01206	-	long intergenic non-protein coding RNA 1206	ncRNA
peak3699	chr22	44894515	44894518	+	1	NA	promoter-TSS (NM_032287)	promoter-TSS (NM_032287)	-511	NM_032287	84247	Hs.744991	NM_032287	ENSG00000188636	RTL6	LDOC1L|Mar6|Mart6|SIRH3|dJ1033E15.2	retrotransposon Gag like 6	protein-coding
peak5436	chr9	130214464	130214558	+	1	NA	promoter-TSS (NM_000976)	promoter-TSS (NM_000976)	-23	NM_001005374	90678	Hs.495188	NM_138361	ENSG00000148356	LRSAM1	CMT2P|RIFLE|TAL	leucine rich repeat and sterile alpha motif containing 1	protein-coding
peak1065	chr11	130786047	130786398	+	1	NA	non-coding (NR_144939, exon 1 of 12)	non-coding (NR_144939, exon 1 of 12)	160	NR_144939	399979	Hs.444024	NM_014758	ENSG00000120451	SNX19	CHET8	sorting nexin 19	protein-coding
peak1793	chr15	101459617	101460280	+	1	NA	promoter-TSS (NR_135827)	promoter-TSS (NR_135827)	-460	NR_135827	101927751	Hs.659224	NR_135827	ENSG00000259583	LOC101927751	-	uncharacterized LOC101927751	ncRNA
peak1192	chr12	64798179	64798699	+	1	NA	5' UTR (NM_007235, exon 1 of 25)	5' UTR (NM_007235, exon 1 of 25)	311	NM_007235	11260	Hs.85951	NM_007235	ENSG00000184575	XPOT	XPO3	exportin for tRNA	protein-coding
peak2240	chr17	36886664	36886755	+	1	NA	TTS (NM_005937)	TTS (NM_005937)	199	NM_001136498	284106	Hs.713595	NM_001136498	ENSG00000277972	CISD3	MiNT|Miner2	CDGSH iron sulfur domain 3	protein-coding
peak1630	chr14	105152518	105152722	+	1	NA	Intergenic	(TGGA)n|Simple_repeat|Simple_repeat	-3323	NM_022489	64423	Hs.24956	NM_022489	ENSG00000203485	INF2	C14orf151|C14orf173|CMTDIE|FSGS5|pp9484	inverted formin, FH2 and WH2 domain containing	protein-coding
peak1675	chr15	42782959	42783316	+	1	NA	intron (NM_001284307, intron 1 of 19)	CpG	258	NM_001284307	64397	Hs.511143	NM_022473	ENSG00000103994	ZNF106	SH3BP3|ZFP106|ZNF474	zinc finger protein 106	protein-coding
peak2131	chr17	4843955	4844204	+	1	NA	promoter-TSS (NM_001165417)	promoter-TSS (NM_001165417)	-617	NM_003562	8402	Hs.184877	NM_003562	ENSG00000108528	SLC25A11	OGC|SLC20A4	solute carrier family 25 member 11	protein-coding
peak395	chr1	179852021	179852271	+	1	NA	intron (NM_015602, intron 1 of 9)	CpG	969	NM_001267578	26092	Hs.496459	NM_015602	ENSG00000143337	TOR1AIP1	LAP1|LAP1B|LGMD2Y	torsin 1A interacting protein 1	protein-coding
peak2032	chr16	68344374	68345185	+	1	NA	promoter-TSS (NM_001290018)	promoter-TSS (NM_001290018)	-75	NM_019023	54496	Hs.640229	NM_019023	ENSG00000132600	PRMT7	SBIDDS	protein arginine methyltransferase 7	protein-coding
peak3643	chr22	32341109	32341376	+	1	NA	non-coding (NR_126507, exon 1 of 3)	non-coding (NR_126507, exon 1 of 3)	106	NR_126507	25775	Hs.627602	NM_015372	ENSG00000128254	C22orf24	HSN44A4A	chromosome 22 open reading frame 24	protein-coding
peak439	chr1	208041777	208042439	+	1	NA	Intergenic	CpG	42575	NM_001025109	947	Hs.374990	NM_001773	ENSG00000174059	CD34	-	CD34 molecule	protein-coding
peak5295	chr9	35489792	35490650	+	1	NA	intron (NM_001330740, intron 1 of 10)	CpG	391	NM_014806	9853	Hs.493796	NM_014806	ENSG00000198853	RUSC2	Iporin|MRT61	RUN and SH3 domain containing 2	protein-coding
peak5565	chrY	13650437	13651534	+	1	NA	Intergenic	(GAATG)n|Satellite|Satellite	882404	NR_033667	352887	Hs.546221	NR_033667	ENSG00000206159	GYG2P1	GYG2P	glycogenin 2 pseudogene 1	pseudo
peak4402	chr5	153824783	153825952	+	1	NA	promoter-TSS (NM_001131063)	promoter-TSS (NM_001131063)	15	NR_037897	386627	Hs.652021	NR_037897		SAP30L-AS1	GALNT10-AS1	SAP30L antisense RNA 1 (head to head)	ncRNA
peak2863	chr19	50432163	50432712	+	1	NA	promoter-TSS (NM_001193646)	promoter-TSS (NM_001193646)	37	NM_001193646	22809	Hs.9754	NM_012068	ENSG00000169136	ATF5	ATFX|HMFN0395	activating transcription factor 5	protein-coding
peak5065	chr8	20378305	20378868	+	1	NA	Intergenic	(CA)n|Simple_repeat|Simple_repeat	93851	NR_145737	109616983		NR_145737		SNORD3F	-	small nucleolar RNA, C/D box 3F	snoRNA
peak1568	chr14	74485592	74485829	+	1	NA	promoter-TSS (NM_025057)	promoter-TSS (NM_025057)	316	NM_001249	957	Hs.655070	NM_001249	ENSG00000187097	ENTPD5	CD39L4|NTPDase-5|PCPH	ectonucleoside triphosphate diphosphohydrolase 5	protein-coding
peak4760	chr7	5459323	5460358	+	1	NA	intron (NM_001080495, intron 2 of 29)	CpG	3337	NM_001080495	84629	Hs.520638	NM_001013722	ENSG00000182095	TNRC18	CAGL79|TNRC18A	trinucleotide repeat containing 18	protein-coding
peak3840	chr3	57261735	57262653	+	1	NA	intron (NM_012096, intron 1 of 21)	CpG	429	NM_012096	26060	Hs.476415	NM_012096	ENSG00000157500	APPL1	APPL|DIP13alpha|MODY14	adaptor protein, phosphotyrosine interacting with PH domain and leucine zipper 1	protein-coding
peak3612	chr22	22221430	22221920	+	1	NA	exon (NM_002745, exon 1 of 9)	exon (NM_002745, exon 1 of 9)	295	NM_002745	5594	Hs.431850	NM_002745	ENSG00000100030	MAPK1	ERK|ERK-2|ERK2|ERT1|MAPK2|P42MAPK|PRKM1|PRKM2|p38|p40|p41|p41mapk|p42-MAPK	mitogen-activated protein kinase 1	protein-coding
peak4281	chr5	49736636	49737123	+	1	NA	exon (NM_198449, exon 1 of 9)	exon (NM_198449, exon 1 of 9)	355	NM_198449	133418	Hs.561411	NM_198449	ENSG00000170571	EMB	GP70	embigin	protein-coding
peak4607	chr6	64283248	64283447	+	1	NA	intron (NM_003463, intron 1 of 5)	CpG	1430	NM_003463	7803	Hs.227777	NM_003463	ENSG00000112245	PTP4A1	HH72|PRL-1|PRL1|PTP(CAAX1)|PTPCAAX1	protein tyrosine phosphatase type IVA, member 1	protein-coding
peak2317	chr17	57970703	57970976	+	1	NA	promoter-TSS (NM_001193611)	promoter-TSS (NM_001193611)	432	NM_001272044	6198	Hs.463642	NM_003161	ENSG00000108443	RPS6KB1	PS6K|S6K|S6K-beta-1|S6K1|STK14A|p70 S6KA|p70(S6K)-alpha|p70-S6K|p70-alpha	ribosomal protein S6 kinase B1	protein-coding
peak1821	chr16	2009819	2010134	+	1	NA	intron (NM_004548, intron 1 of 3)	intron (NM_004548, intron 1 of 3)	459	NM_004548	4716	Hs.513266	NM_004548	ENSG00000140990	NDUFB10	PDSW	NADH:ubiquinone oxidoreductase subunit B10	protein-coding
peak2365	chr17	73775024	73775601	+	1	NA	intron (NM_005324, intron 1 of 3)	CpG-11127	704	NM_005324	3021	Hs.180877	NM_005324	ENSG00000132475	H3F3B	H3.3B	H3 histone family member 3B	protein-coding
peak5095	chr8	37756415	37756808	+	1	NA	exon (NM_025151, exon 1 of 5)	exon (NM_025151, exon 1 of 5)	404	NM_001002814	80223	Hs.191179	NM_025151	ENSG00000156675	RAB11FIP1	NOEL1A|RCP|rab11-FIP1	RAB11 family interacting protein 1	protein-coding
peak2606	chr19	8008075	8008444	+	1	NA	intron (NM_006351, intron 1 of 12)	CpG	449	NM_006351	10469	Hs.465784	NM_006351	ENSG00000104980	TIMM44	TIM44	translocase of inner mitochondrial membrane 44	protein-coding
peak38	chr1	6844138	6844605	+	1	NA	intron (NR_149049, intron 1 of 2)	CpG	669	NR_149049	110841581		NR_149049		CAMTA1-DT	lncCAMTA1	CAMTA1 divergent transcript	ncRNA
peak732	chr10	111967555	111967788	+	1	NA	exon (NM_130439, exon 1 of 6)	exon (NM_130439, exon 1 of 6)	308	NM_130439	4601	Hs.602078	NM_005962	ENSG00000119950	MXI1	MAD2|MXD2|MXI|bHLHc11	MAX interactor 1, dimerization protein	protein-coding
peak1014	chr11	93394902	93395134	+	1	NA	intron (NM_033395, intron 1 of 29)	CpG	202	NM_033395	85459	Hs.458418	NM_033395	ENSG00000166004	CEP295	KIAA1731	centrosomal protein 295	protein-coding
peak3825	chr3	51975614	51975806	+	1	NA	promoter-TSS (NM_005485)	promoter-TSS (NM_005485)	247	NM_004704	9136	Hs.153768	NM_004704	ENSG00000114767	RRP9	RNU3IP2|U3-55K	ribosomal RNA processing 9, U3 small nucleolar RNA binding protein	protein-coding
peak4064	chr4	11430107	11431067	+	1	NA	promoter-TSS (NM_005114)	promoter-TSS (NM_005114)	-50	NM_005114	9957	Hs.507348	NM_005114	ENSG00000002587	HS3ST1	3OST|3OST1	heparan sulfate-glucosamine 3-sulfotransferase 1	protein-coding
peak2145	chr17	7154203	7154812	+	1	NA	promoter-TSS (NM_203415)	promoter-TSS (NM_203415)	488	NM_001143775	23399	Hs.513913	NM_015343	ENSG00000175826	CTDNEP1	DULLARD|HSA011916|NET56	CTD nuclear envelope phosphatase 1	protein-coding
peak4014	chr4	492846	493242	+	1	NA	promoter-TSS (NM_001345994)	promoter-TSS (NM_001345994)	55	NR_144327	54872	Hs.7099	NM_017733	ENSG00000174227	PIGG	GPI7|LAS21|MRT53|PRO4405|RLGS1930	phosphatidylinositol glycan anchor biosynthesis class G	protein-coding
peak1637	chr14	105865068	105865338	+	1	NA	TTS (NM_015197)	TTS (NM_015197)	283	NM_001195082	647310	Hs.729499	NM_001195082	ENSG00000226174	TEX22	-	testis expressed 22	protein-coding
peak5421	chr9	126734101	126735526	+	1	NA	Intergenic	(TG)n|Simple_repeat|Simple_repeat	36862	NR_135129	100505588	Hs.547168	NR_135129	ENSG00000236668	LOC100505588	-	uncharacterized LOC100505588	ncRNA
peak4317	chr5	77805216	77806319	+	1	NA	exon (NM_005779, exon 4 of 5)	exon (NM_005779, exon 4 of 5)	138881	NM_005779	10184	Hs.79299	NM_005779	ENSG00000145685	LHFPL2	-	LHFPL tetraspan subfamily member 2	protein-coding
peak3395	chr20	32581774	32582294	+	1	NA	non-coding (NR_109885, exon 1 of 3)	non-coding (NR_109885, exon 1 of 3)	139	NR_109885	101926888	Hs.405849	NR_109885	ENSG00000285230	RALY-AS1	-	RALY antisense RNA 1	ncRNA
peak3006	chr2	40678899	40679193	+	1	NA	promoter-TSS (NM_001351489)	promoter-TSS (NM_001351489)	163	NM_001351491	6546	Hs.31961	NM_021097	ENSG00000183023	SLC8A1	NCX1	solute carrier family 8 member A1	protein-coding
peak3475	chr20	61603082	61603390	+	1	NA	Intergenic	(TG)n|Simple_repeat|Simple_repeat	19237	NM_022082	63910	Hs.512686	NM_022082	ENSG00000101194	SLC17A9	C20orf59|POROK8|VNUT	solute carrier family 17 member 9	protein-coding
peak1358	chr12	132874959	132874978	+	1	NA	intron (NM_001122636, intron 1 of 10)	intron (NM_001122636, intron 1 of 10)	22991	NR_024563	100130238	Hs.536338	NR_024563		LOC100130238	-	uncharacterized LOC100130238	ncRNA
peak1584	chr14	87350969	87351331	+	1	NA	Intergenic	Intergenic	-20972	NR_038445	283585	Hs.381998	NR_038445	ENSG00000258804	LINC01148	-	long intergenic non-protein coding RNA 1148	ncRNA
peak2375	chr17	75848092	75848291	+	1	NA	Intergenic	(TG)n|Simple_repeat|Simple_repeat	31978	NR_028337	400624	Hs.514521	NM_001001685	ENSG00000204283	LINC01973	-	long intergenic non-protein coding RNA 1973	ncRNA
peak3480	chr20	62710567	62711616	+	1	NA	promoter-TSS (NM_005873)	promoter-TSS (NM_005873)	233	NM_001039467	10287	Hs.422336	NM_005873	ENSG00000171700	RGS19	GAIP|RGSGAIP	regulator of G protein signaling 19	protein-coding
peak5564	chrY	13647997	13648342	+	1	NA	Intergenic	(GAATG)n|Satellite|Satellite	885220	NR_033667	352887	Hs.546221	NR_033667	ENSG00000206159	GYG2P1	GYG2P	glycogenin 2 pseudogene 1	pseudo
peak49	chr1	9712108	9712390	+	1	NA	TTS (NR_027045)	TTS (NR_027045)	460	NM_005026	5293	Hs.518451	NM_005026	ENSG00000171608	PIK3CD	APDS|IMD14|P110DELTA|PI3K|p110D	phosphatidylinositol-4,5-bisphosphate 3-kinase catalytic subunit delta	protein-coding
peak1651	chr15	27596272	27597265	+	1	NA	intron (NM_001270873, intron 5 of 5)	(TG)n|Simple_repeat|Simple_repeat	-190302	NR_120343	101928869	Hs.585699	NR_120343	ENSG00000228740	GABRG3-AS1	-	GABRG3 antisense RNA 1	ncRNA
peak113	chr1	26560860	26561205	+	1	NA	intron (NM_001281517, intron 1 of 12)	intron (NM_001281517, intron 1 of 12)	388	NM_001319944	64793	Hs.63795	NM_022778	ENSG00000130695	CEP85	CCDC21	centrosomal protein 85	protein-coding
peak4892	chr7	77326001	77326567	+	1	NA	promoter-TSS (NR_134254)	promoter-TSS (NR_134254)	378	NR_038361	100505854	Hs.72451	NR_038361	ENSG00000214293	APTR	RSBN1L-AS1	Alu-mediated CDKN1A/p21 transcriptional regulator (non-protein coding)	ncRNA
peak276	chr1	111682702	111683082	+	1	NA	promoter-TSS (NM_001349884)	promoter-TSS (NM_001349884)	-54	NR_146307	128338	Hs.485606	NM_178454	ENSG00000156171	DRAM2	CORD21|PRO180|TMEM77|WWFQ154	DNA damage regulated autophagy modulator 2	protein-coding
peak2117	chr17	1945368	1945678	+	1	NA	exon (NM_080822, exon 1 of 2)	exon (NM_080822, exon 1 of 2)	246	NM_080822	124641	Hs.513856	NM_080822	ENSG00000262664	OVCA2	-	OVCA2, serine hydrolase domain containing	protein-coding
peak5107	chr8	42396243	42396512	+	1	NA	promoter-TSS (NM_001135676)	promoter-TSS (NM_001135676)	79	NM_001135676	114926	Hs.655320	NM_138436	ENSG00000176209	SMIM19	C8orf40	small integral membrane protein 19	protein-coding
peak1909	chr16	28503133	28503208	+	1	NA	5' UTR (NM_001286110, exon 1 of 14)	5' UTR (NM_001286110, exon 1 of 14)	233	NM_001286109	1201	Hs.534667	NM_000086	ENSG00000188603	CLN3	BTN1|BTS|JNCL	CLN3, battenin	protein-coding
peak1780	chr15	90744566	90744992	+	1	NA	exon (NM_001324031, exon 2 of 15)	exon (NM_001324031, exon 2 of 15)	217	NM_001324033	10509	Hs.474935	NM_020210	ENSG00000185033	SEMA4B	SEMAC|SemC	semaphorin 4B	protein-coding
peak2075	chr16	85589031	85590248	+	1	NA	Intergenic	CpG	-55390	NM_001134473	23199	Hs.461647	NM_014615	ENSG00000131149	GSE1	CRHSP24|KIAA0182	Gse1 coiled-coil protein	protein-coding
peak2806	chr19	42758977	42759230	+	1	NA	promoter-TSS (NM_001301035)	promoter-TSS (NM_001301035)	213	NM_006494	2077	Hs.655969	NM_006494	ENSG00000105722	ERF	CHYTS|CRS4|PE-2|PE2	ETS2 repressor factor	protein-coding
peak1459	chr13	111526327	111526555	+	1	NA	Intergenic	(CA)n|Simple_repeat|Simple_repeat	-3786	NR_027701	283487	Hs.245390	NM_178514	ENSG00000255874	LINC00346	C13orf29|NCRNA00346	long intergenic non-protein coding RNA 346	ncRNA
peak2869	chr19	51629019	51629645	+	1	NA	intron (NM_001198558, intron 2 of 6)	intron (NM_001198558, intron 2 of 6)	1195	NM_001198558	27180	Hs.245828	NM_014441	ENSG00000129450	SIGLEC9	CD329|CDw329|FOAP-9|OBBP-LIKE|siglec-9	sialic acid binding Ig like lectin 9	protein-coding
peak5291	chr9	35071676	35072508	+	1	NA	5' UTR (NM_001354928, exon 1 of 17)	5' UTR (NM_001354928, exon 1 of 17)	213	NM_001354928	7415	Hs.529782	NM_007126	ENSG00000165280	VCP	CDC48|TERA|p97	valosin containing protein	protein-coding
peak3060	chr2	74374692	74375081	+	1	NA	promoter-TSS (NR_045634)	promoter-TSS (NR_045634)	153	NM_001035505	388962	Hs.61472	NM_212552	ENSG00000163170	BOLA3	MMDS2	bolA family member 3	protein-coding
peak1148	chr12	49582353	49582550	+	1	NA	5' UTR (NM_001270399, exon 1 of 4)	5' UTR (NM_001270399, exon 1 of 4)	656	NM_001270399	7846	Hs.654422	NM_006009	ENSG00000167552	TUBA1A	B-ALPHA-1|LIS3|TUBA3	tubulin alpha 1a	protein-coding
peak5217	chr8	139817197	139818620	+	1	NA	intron (NM_152888, intron 10 of 64)	(TG)n|Simple_repeat|Simple_repeat	108341	NM_152888	169044	Hs.117169	NM_152888	ENSG00000169436	COL22A1	-	collagen type XXII alpha 1 chain	protein-coding
peak258	chr1	100315690	100315956	+	1	NA	promoter-TSS (NM_000646)	promoter-TSS (NM_000646)	183	NM_000642	178	Hs.904	NM_000028	ENSG00000162688	AGL	GDE	amylo-alpha-1, 6-glucosidase, 4-alpha-glucanotransferase	protein-coding
peak2933	chr2	3522309	3522577	+	1	NA	promoter-TSS (NM_001306077)	promoter-TSS (NM_001306077)	907	NM_018269	55256	Hs.502773	NM_018269	ENSG00000182551	ADI1	APL1|ARD|Fe-ARD|HMFT1638|MTCBP1|Ni-ARD|SIPL|mtnD	acireductone dioxygenase 1	protein-coding
peak2706	chr19	19431134	19432193	+	1	NA	promoter-TSS (NM_015329)	promoter-TSS (NM_015329)	33	NM_015329	23383	Hs.654939	NM_015329	ENSG00000129933	MAU2	KIAA0892|MAU2L|SCC4|mau-2	MAU2 sister chromatid cohesion factor	protein-coding
peak1	chr1	569751	570078	+	1	NA	Intergenic	Intergenic	-2121	NR_106781
peak5156	chr8	83029901	83030021	+	1	NA	Intergenic	(TG)n|Simple_repeat|Simple_repeat	-275440	NM_022133	64089	Hs.492121	NM_022133	ENSG00000104497	SNX16	-	sorting nexin 16	protein-coding
peak460	chr1	226250660	226251266	+	1	NA	intron (NM_002107, intron 1 of 3)	CpG	535	NR_002315	440926	Hs.533624	NR_002315		H3F3AP4	p13	H3 histone, family 3A, pseudogene 4	pseudo
peak3926	chr3	136470760	136471041	+	1	NA	intron (NM_005862, intron 1 of 33)	CpG	345	NM_005862	10274	Hs.412586	NM_005862	ENSG00000118007	STAG1	MRD47|SA1|SCC3A	stromal antigen 1	protein-coding
peak3454	chr20	57268043	57268352	+	1	NA	intron (NM_024663, intron 1 of 11)	CpG	335	NM_024663	79716	Hs.654868	NM_024663	ENSG00000215440	NPEPL1	bA261P9.2	aminopeptidase like 1	protein-coding
peak646	chr10	75936501	75936722	+	1	NA	5' UTR (NM_001202449, exon 1 of 10)	5' UTR (NM_001202449, exon 1 of 10)	364	NM_001202449	132	Hs.656586	NM_001123	ENSG00000156110	ADK	AK	adenosine kinase	protein-coding
peak2376	chr17	75954181	75955482	+	1	NA	Intergenic	CpG	-45487	NM_018996	57690	Hs.406810	NM_018996	ENSG00000078687	TNRC6C	-	trinucleotide repeat containing 6C	protein-coding
peak4742	chr7	1198817	1200534	+	1	NA	promoter-TSS (NR_110065)	promoter-TSS (NR_110065)	180	NM_182491	90637	Hs.648111	NM_182491	ENSG00000178381	ZFAND2A	AIRAP	zinc finger AN1-type containing 2A	protein-coding
peak952	chr11	65729214	65729677	+	1	NA	exon (NM_005146, exon 1 of 20)	exon (NM_005146, exon 1 of 20)	285	NM_005146	9092	Hs.502883	NM_005146	ENSG00000175467	SART1	Ara1|HAF|HOMS1|SART1259|SNRNP110|Snu66	SART1, U4/U6.U5 tri-snRNP-associated protein 1	protein-coding
peak2797	chr19	42422698	42423277	+	1	NA	Intergenic	Intergenic	-9985	NR_135626	100505585		NR_135626	ENSG00000076928	LOC100505585	-	uncharacterized LOC100505585	ncRNA
peak2564	chr19	3556566	3557462	+	1	NA	intron (NM_001287529, intron 1 of 9)	CpG	568	NM_001287529	126321	Hs.656901	NM_021731	ENSG00000161091	MFSD12	C19orf28|PP3501	major facilitator superfamily domain containing 12	protein-coding
peak2379	chr17	76777968	76778106	+	1	NA	intron (NM_017456, intron 1 of 12)	CpG	387	NM_017456	9267	Hs.191215	NM_004762	ENSG00000108669	CYTH1	B2-1|CYTOHESIN-1|D17S811E|PSCD1|SEC7	cytohesin 1	protein-coding
peak5191	chr8	124085016	124085260	+	1	NA	intron (NM_001145088, intron 1 of 19)	CpG	218	NM_001145088	93594	Hs.492716	NM_145647	ENSG00000156787	TBC1D31	Gm85|WDR67	TBC1 domain family member 31	protein-coding
peak1163	chr12	53846528	53846746	+	1	NA	intron (NM_001098620, intron 1 of 13)	intron (NM_001098620, intron 1 of 13)	751	NM_001128914	5094	Hs.546271	NM_005016	ENSG00000197111	PCBP2	HNRNPE2|HNRPE2|hnRNP-E2	poly(rC) binding protein 2	protein-coding
peak4584	chr6	43543134	43543437	+	1	NA	promoter-TSS (NM_006502)	promoter-TSS (NM_006502)	527	NM_020750	57510	Hs.203206	NM_020750	ENSG00000124571	XPO5	exp5	exportin 5	protein-coding
peak3311	chr2	242456633	242457013	+	1	NA	Intergenic	Intergenic	-7836	NM_001282305	10494	Hs.516807	NM_006374	ENSG00000115694	STK25	SOK1|YSK1	serine/threonine kinase 25	protein-coding
peak5502	chr9	140317204	140317616	+	1	NA	promoter-TSS (NM_001256068)	promoter-TSS (NM_001256068)	304	NR_104599	54932	Hs.495553	NM_017820	ENSG00000187609	EXD3	mut-7	exonuclease 3'-5' domain containing 3	protein-coding
peak4506	chr6	30180872	30181097	+	1	NA	intron (NM_003449, intron 1 of 9).2	CpG	287	NM_003449	7726	Hs.485041	NM_003449	ENSG00000234127	TRIM26	AFP|RNF95|ZNF173	tripartite motif containing 26	protein-coding
peak242	chr1	85666661	85666980	+	1	NA	promoter-TSS (NM_032184)	promoter-TSS (NM_032184)	-92	NM_032184	84144	Hs.533853	NM_032184	ENSG00000097096	SYDE2	-	synapse defective Rho GTPase homolog 2	protein-coding
peak2398	chr17	79603426	79603821	+	1	NA	promoter-TSS (NM_001290212)	promoter-TSS (NM_001290212)	556	NM_017921	55666	Hs.464333	NM_017921	ENSG00000182446	NPLOC4	NPL4	NPL4 homolog, ubiquitin recognition factor	protein-coding
peak4140	chr4	85886539	85887639	+	1	NA	promoter-TSS (NR_015359)	promoter-TSS (NR_015359)	320	NR_152775	404201	Hs.46730	NM_205857		WDFY3-AS2	C4orf12|FBI4|NCRNA00247	WDFY3 antisense RNA 2	ncRNA
peak2068	chr16	84178301	84178657	+	1	NA	promoter-TSS (NM_178452)	promoter-TSS (NM_178452)	321	NM_001146051	83693	Hs.555992	NM_031463	ENSG00000103160	HSDL1	SDR12C3	hydroxysteroid dehydrogenase like 1	protein-coding
peak4672	chr6	137113752	137113993	+	1	NA	promoter-TSS (NM_005923)	promoter-TSS (NM_005923)	-216	NM_005923	4217	Hs.186486	NM_005923	ENSG00000197442	MAP3K5	ASK1|MAPKKK5|MEKK5	mitogen-activated protein kinase kinase kinase 5	protein-coding
peak2542	chr19	2095136	2096433	+	1	NA	intron (NM_130807, intron 1 of 4)	AluSx|SINE|Alu	485	NM_130807	126308	Hs.744938	NM_130807	ENSG00000172081	MOB3A	MOB-LAK|MOB1C|MOBKL2A|moblak	MOB kinase activator 3A	protein-coding
peak2894	chr19	56117286	56117488	+	1	NA	Intergenic	Intergenic	5681	NM_153219	147807	Hs.440291	NM_153219	ENSG00000171443	ZNF524	-	zinc finger protein 524	protein-coding
peak2461	chr18	43754083	43754297	+	1	NA	5' UTR (NM_145055, exon 1 of 5)	5' UTR (NM_145055, exon 1 of 5)	202	NM_145055	147339	Hs.116486	NM_145055	ENSG00000152242	C18orf25	ARKL1|RNF111L1	chromosome 18 open reading frame 25	protein-coding
peak624	chr10	70715981	70716836	+	1	NA	5' UTR (NM_001256910, exon 1 of 15)	5' UTR (NM_001256910, exon 1 of 15)	212	NM_001256910	9188	Hs.223141	NM_004728	ENSG00000165732	DDX21	GUA|GURDB|RH-II/GU|RH-II/GuA	DExD-box helicase 21	protein-coding
peak721	chr10	104473714	104474011	+	1	NA	promoter-TSS (NR_146992)	promoter-TSS (NR_146992)	328	NM_004311	403	Hs.182215	NM_004311	ENSG00000138175	ARL3	ARFL3	ADP ribosylation factor like GTPase 3	protein-coding
peak1600	chr14	95404249	95404813	+	1	NA	Intergenic	Intergenic	167552	NR_144432	108868751		NR_144432	ENSG00000285205	DIGIT	-	divergent to GSC, Induced by TGF-b family signaling	ncRNA
peak5570	chrY	13706533	13706626	+	1	NA	Intergenic	(GAATG)n|Satellite|Satellite	826810	NR_033667	352887	Hs.546221	NR_033667	ENSG00000206159	GYG2P1	GYG2P	glycogenin 2 pseudogene 1	pseudo
peak5377	chr9	98273087	98273466	+	1	NA	intron (NM_001083603, intron 1 of 23)	CpG	-2445	NM_001354918	5727	Hs.494538	NM_000264	ENSG00000185920	PTCH1	BCNS|NBCCS|PTC|PTC1|PTCH	patched 1	protein-coding
peak3465	chr20	60365544	60365580	+	1	NA	intron (NM_001252339, intron 3 of 14)	(TCCA)n|Simple_repeat|Simple_repeat	-70758	NR_147702	100128310	Hs.683806	NR_147702	ENSG00000179253	LOC100128310	-	uncharacterized LOC100128310	ncRNA
peak5155	chr8	82753842	82754946	+	1	NA	non-coding (NR_145472, exon 1 of 7)	non-coding (NR_145472, exon 1 of 7)	127	NR_145473	64089	Hs.492121	NM_022133	ENSG00000104497	SNX16	-	sorting nexin 16	protein-coding
peak4581	chr6	43261951	43262478	+	1	NA	Intergenic	HAL1-2a_MD|LINE|L1	-3784	NM_006672	10864	Hs.485438	NM_006672	ENSG00000137204	SLC22A7	NLT|OAT2|hOAT11	solute carrier family 22 member 7	protein-coding
peak446	chr1	212458780	212459702	+	1	NA	promoter-TSS (NR_125984)	promoter-TSS (NR_125984)	362	NM_006243	5525	Hs.744012	NM_006243	ENSG00000066027	PPP2R5A	B56A|B56alpha|PR61A	protein phosphatase 2 regulatory subunit B'alpha	protein-coding
peak4734	chr7	483096	483274	+	1	NA	Intergenic	(TGGA)n|Simple_repeat|Simple_repeat	63794	NR_033960	442497	Hs.704269	NR_033960	ENSG00000249574	LOC442497	-	uncharacterized LOC442497	ncRNA
peak1457	chr13	111267955	111268427	+	1	NA	intron (NM_018210, intron 1 of 9)	CpG	260	NM_001242881	55739	Hs.408324	NM_018210	ENSG00000213995	NAXD	CARKD|LP3298	NAD(P)HX dehydratase	protein-coding
peak1648	chr15	25683600	25683949	+	1	NA	promoter-TSS (NM_001354505)	promoter-TSS (NM_001354505)	-398	NM_001354505	7337	Hs.598862	NM_000462	ENSG00000114062	UBE3A	ANCR|AS|E6-AP|EPVE6AP|HPVE6A	ubiquitin protein ligase E3A	protein-coding
peak2040	chr16	71757090	71757451	+	1	NA	intron (NM_015020, intron 1 of 18)	CpG	1334	NM_015020	23035	Hs.709458	NM_015020	ENSG00000040199	PHLPP2	PHLPPL|PPM3B	PH domain and leucine rich repeat protein phosphatase 2	protein-coding
peak2775	chr19	38893859	38894060	+	1	NA	intron (NM_001351675, intron 1 of 5)	CpG	184	NM_001351675	147965	Hs.355162	NM_174905	ENSG00000130244	FAM98C	-	family with sequence similarity 98 member C	protein-coding
peak5504	chr9	140500373	140500941	+	1	NA	intron (NM_152285, intron 1 of 7)	CpG	565	NM_001317968	92714	Hs.12999	NM_152285	ENSG00000197070	ARRDC1	-	arrestin domain containing 1	protein-coding
peak1544	chr14	59655424	59655853	+	1	NA	intron (NM_001270520, intron 1 of 24)	CpG	257	NM_001270520	23002	Hs.19156	NM_014992	ENSG00000100592	DAAM1	-	dishevelled associated activator of morphogenesis 1	protein-coding
peak2406	chr17	80186515	80189357	+	1	NA	intron (NM_004207, intron 1 of 4)	CpG	1049	NM_004207	9123	Hs.500761	NM_004207	ENSG00000141526	SLC16A3	MCT 3|MCT 4|MCT-3|MCT-4|MCT3|MCT4	solute carrier family 16 member 3	protein-coding
peak4999	chr7	148844362	148844631	+	1	NA	promoter-TSS (NM_170686)	promoter-TSS (NM_170686)	-64	NM_170686	57541	Hs.632032	NM_020781	ENSG00000197024	ZNF398	P51|P71|ZER6	zinc finger protein 398	protein-coding
peak4889	chr7	75987517	75988242	+	1	NA	intron (NM_012479, intron 1 of 1)	CpG	463	NM_012479	7532	Hs.744840	NM_012479	ENSG00000170027	YWHAG	14-3-3GAMMA|EIEE56|PPP1R170	tyrosine 3-monooxygenase/tryptophan 5-monooxygenase activation protein gamma	protein-coding
peak69	chr1	15944220	15944448	+	1	NA	intron (NM_032341, intron 1 of 9)	CpG	381	NM_032341	84301	Hs.718857	NM_032341	ENSG00000197312	DDI2	-	DNA damage inducible 1 homolog 2	protein-coding
peak1098	chr12	16035383	16035762	+	1	NA	5' UTR (NM_007178, exon 1 of 10)	5' UTR (NM_007178, exon 1 of 10)	284	NM_007178	11171	Hs.743971	NM_007178	ENSG00000023734	STRAP	MAWD|PT-WD|UNRIP	serine/threonine kinase receptor associated protein	protein-coding
peak366	chr1	162467750	162468036	+	1	NA	exon (NM_175866, exon 1 of 8)	exon (NM_175866, exon 1 of 8)	298	NM_144624	127933	Hs.127310	NM_144624	ENSG00000152332	UHMK1	KIS|KIST|P-CIP2	U2AF homology motif kinase 1	protein-coding
peak2626	chr19	10828974	10829496	+	1	NA	TTS (NR_030368)	TTS (NR_030368)	155	NR_030368	693223		NR_030368	ENSG00000207972	MIR638	MIRN638|hsa-mir-638	microRNA 638	ncRNA
peak392	chr1	178995103	178995461	+	1	NA	promoter-TSS (NM_001324311)	promoter-TSS (NM_001324311)	23	NM_001324311	9917	Hs.5737	NM_014864	ENSG00000116199	FAM20B	gxk1	FAM20B, glycosaminoglycan xylosylkinase	protein-coding
peak15	chr1	1709563	1710757	+	1	NA	promoter-TSS (NM_023018)	promoter-TSS (NM_023018)	137	NM_001198993	65220	Hs.654792	NM_023018	ENSG00000008130	NADK	dJ283E3.1	NAD kinase	protein-coding
peak183	chr1	40974365	40974563	+	1	NA	promoter-TSS (NM_022774)	promoter-TSS (NM_022774)	73	NM_001346950	64789	Hs.59584	NM_022774	ENSG00000164002	EXO5	C1orf176|DEM1|Exo V|hExo5	exonuclease 5	protein-coding
peak1311	chr12	123465333	123465912	+	1	NA	intron (NM_001278380, intron 1 of 5)	CpG	1015	NM_001278380	51329	Hs.103561	NM_016638	ENSG00000182196	ARL6IP4	SFRS20|SR-25|SRp25|SRrp37	ADP ribosylation factor like GTPase 6 interacting protein 4	protein-coding
peak3601	chr22	20067469	20068019	+	1	NA	promoter-TSS (NM_022720)	promoter-TSS (NM_022720)	-11	NM_022720	54487	Hs.643452	NM_022720	ENSG00000128191	DGCR8	C22orf12|DGCRK6|Gy1|pasha	DGCR8, microprocessor complex subunit	protein-coding
peak3370	chr20	25176485	25176767	+	1	NA	promoter-TSS (NM_001322395)	promoter-TSS (NM_001322395)	77	NM_001322395	955	Hs.500375	NM_001247	ENSG00000197586	ENTPD6	CD39L2|IL-6SAG|IL6ST2|NTPDase-6|dJ738P15.3	ectonucleoside triphosphate diphosphohydrolase 6 (putative)	protein-coding
peak133	chr1	28969594	28969714	+	1	NA	promoter-TSS (NR_146731)	promoter-TSS (NR_146731)	-50	NM_005644	6883	Hs.530251	NM_005644	ENSG00000120656	TAF12	TAF2J|TAFII20	TATA-box binding protein associated factor 12	protein-coding
peak1526	chr14	50998921	50999120	+	1	NA	promoter-TSS (NM_001127713)	promoter-TSS (NM_001127713)	356	NM_006575	11183	Hs.130491	NM_006575	ENSG00000012983	MAP4K5	GCKR|KHS|KHS1|MAPKKKK5	mitogen-activated protein kinase kinase kinase kinase 5	protein-coding
peak3760	chr3	15901054	15901241	+	1	NA	promoter-TSS (NM_015199)	promoter-TSS (NM_015199)	-94	NM_015199	23243	Hs.335239	NM_015199	ENSG00000206560	ANKRD28	PITK|PPP1R65	ankyrin repeat domain 28	protein-coding
peak5427	chr9	127905265	127905415	+	1	NA	intron (NM_001144877, intron 1 of 17)	(CCCCG)n|Simple_repeat|Simple_repeat	498	NM_001144877	286205	Hs.59504	NM_173690	ENSG00000173611	SCAI	C9orf126|NET40	suppressor of cancer cell invasion	protein-coding
peak4368	chr5	137673860	137674230	+	1	NA	promoter-TSS (NM_001318098)	promoter-TSS (NM_001318098)	-1	NM_001318098	995	Hs.656	NM_001790	ENSG00000158402	CDC25C	CDC25|PPP1R60	cell division cycle 25C	protein-coding
peak4958	chr7	127983093	127983374	+	1	NA	intron (NM_018077, intron 1 of 18)	L2a|LINE|L2	729	NM_001166135	55131	Hs.274263	NM_018077	ENSG00000106344	RBM28	ANES	RNA binding motif protein 28	protein-coding
peak1522	chr14	50235514	50235695	+	1	NA	intron (NM_014315, intron 1 of 12)	intron (NM_014315, intron 1 of 12)	817	NM_014315	23588	Hs.509264	NM_014315	ENSG00000165516	KLHDC2	HCLP-1|HCLP1|LCP	kelch domain containing 2	protein-coding
peak2811	chr19	44258805	44258933	+	1	NA	5' UTR (NM_019108, exon 1 of 14)	5' UTR (NM_019108, exon 1 of 14)	319	NM_019108	56006	Hs.466875	NM_019108	ENSG00000105771	SMG9	C19orf61|F17127_1|HBMS	SMG9, nonsense mediated mRNA decay factor	protein-coding
peak4496	chr6	24403397	24403828	+	1	NA	intron (NR_104423, intron 1 of 9)	CpG	476	NR_104423	57380	Hs.658612	NM_020662	ENSG00000124532	MRS2	HPT|MRS2L	MRS2, magnesium transporter	protein-coding
peak3113	chr2	99953232	99954384	+	1	NA	promoter-TSS (NM_015904)	promoter-TSS (NM_015904)	-26	NM_015904	9669	Hs.158688	NM_015904	ENSG00000158417	EIF5B	IF2	eukaryotic translation initiation factor 5B	protein-coding
peak2437	chr18	13168932	13169133	+	1	NA	Intergenic	L1PB1|LINE|L1	-49697	NM_181482	753	Hs.697787	NM_004338	ENSG00000168675	LDLRAD4	C18orf1	low density lipoprotein receptor class A domain containing 4	protein-coding
peak3920	chr3	133292636	133293463	+	1	NA	promoter-TSS (NM_001282763)	promoter-TSS (NM_001282763)	-229	NM_001282765	55573	Hs.518265	NM_017548	ENSG00000091527	CDV3	H41	CDV3 homolog	protein-coding
peak4521	chr6	31619528	31620253	+	1	NA	promoter-TSS (NM_001256169).2	promoter-TSS (NM_001256169).2	280	NM_001098534	7917	Hs.440900	NM_004639	ENSG00000204463	BAG6	BAG-6|BAT3|D6S52E|G3	BCL2 associated athanogene 6	protein-coding
peak221	chr1	54303535	54303787	+	1	NA	intron (NM_001168551, intron 1 of 17)	intron (NM_001168551, intron 1 of 17)	564	NR_033142	55706	Hs.476525	NM_018087	ENSG00000058804	NDC1	NET3|TMEM48	NDC1 transmembrane nucleoporin	protein-coding
peak3812	chr3	49967014	49967183	+	1	NA	exon (NM_001142501, exon 1 of 5)	exon (NM_001142501, exon 1 of 5)	347	NM_001142501	84315	Hs.655014	NM_032355	ENSG00000164077	MON1A	SAND1	MON1 homolog A, secretory trafficking associated	protein-coding
peak2884	chr19	54619284	54619449	+	1	NA	promoter-TSS (NM_013342)	promoter-TSS (NM_013342)	-311	NM_013342	29844	Hs.590939	NM_013342	ENSG00000105619	TFPT	FB1|INO80F|amida	TCF3 fusion partner	protein-coding
peak4098	chr4	49141572	49142745	+	1	NA	Intergenic	(CATTC)n|Satellite|Satellite	153499	NM_001286791	80157	Hs.479703	NM_025087	ENSG00000109182	CWH43	CWH43-C|PGAP2IP	cell wall biogenesis 43 C-terminal homolog	protein-coding
peak5105	chr8	40677951	40678470	+	1	NA	intron (NM_001135731, intron 2 of 5)	(TG)n|Simple_repeat|Simple_repeat	77133	NM_024645	79698	Hs.591850	NM_024645	ENSG00000165061	ZMAT4	-	zinc finger matrin-type 4	protein-coding
peak3830	chr3	52321397	52322332	+	1	NA	promoter-TSS (NR_026699)	promoter-TSS (NR_026699)	28	NM_145262	132158	Hs.415312	NM_145262	ENSG00000168237	GLYCTK	HBEBP2|HBEBP4|HBeAgBP4A	glycerate kinase	protein-coding
peak661	chr10	81964557	81965150	+	1	NA	promoter-TSS (NM_001278408)	promoter-TSS (NM_001278408)	475	NM_145868	311	Hs.530291	NM_001157	ENSG00000122359	ANXA11	ALS23|ANX11|CAP-50|CAP50	annexin A11	protein-coding
peak5593	chrY	13859434	13860241	+	1	NA	Intergenic	Intergenic	673552	NR_033667	352887	Hs.546221	NR_033667	ENSG00000206159	GYG2P1	GYG2P	glycogenin 2 pseudogene 1	pseudo
peak2411	chr17	80675936	80676047	+	1	NA	intron (NM_024619, intron 1 of 5)	(TG)n|Simple_repeat|Simple_repeat	1409	NM_024619	79672	Hs.31431	NM_024619	ENSG00000141560	FN3KRP	FN3KL	fructosamine 3 kinase related protein	protein-coding
peak1725	chr15	68570674	68570778	+	1	NA	5' UTR (NM_015322, exon 1 of 2)	5' UTR (NM_015322, exon 1 of 2)	585	NM_015322	10116	Hs.362733	NM_015322	ENSG00000169018	FEM1B	F1A-ALPHA|F1AA|FEM1-beta	fem-1 homolog B	protein-coding
peak265	chr1	108742473	108743081	+	1	NA	5' UTR (NM_013386, exon 1 of 10)	5' UTR (NM_013386, exon 1 of 10)	203	NM_013386	29957	Hs.656870	NM_013386	ENSG00000085491	SLC25A24	APC1|SCAMC-1|SCAMC1	solute carrier family 25 member 24	protein-coding
peak253	chr1	93645525	93646204	+	1	NA	promoter-TSS (NM_206886)	promoter-TSS (NM_206886)	382	NM_001167830	50999	Hs.482873	NM_016040	ENSG00000117500	TMED5	CGI-100|p24g2|p28	transmembrane p24 trafficking protein 5	protein-coding
peak48	chr1	9599649	9599986	+	1	NA	intron (NM_032315, intron 1 of 6)	CpG	289	NM_032315	84275	Hs.568613	NM_032315	ENSG00000171612	SLC25A33	BMSC-MCP|PNC1	solute carrier family 25 member 33	protein-coding
peak4838	chr7	55270919	55271936	+	1	NA	TTS (NM_001346898)	TTS (NM_001346898)	-14785	NR_047551	100507500	Hs.720489	NR_047551	ENSG00000224057	EGFR-AS1	-	EGFR antisense RNA 1	ncRNA
peak312	chr1	150121751	150123036	+	1	NA	promoter-TSS (NM_001304723)	promoter-TSS (NM_001304723)	301	NM_016274	51177	Hs.438824	NM_016274	ENSG00000023902	PLEKHO1	CKIP-1|CKIP1|JBP|OC120	pleckstrin homology domain containing O1	protein-coding
peak5338	chr9	82187292	82188483	+	1	NA	promoter-TSS (NM_001351556)	promoter-TSS (NM_001351556)	-201	NM_001351563	7091	Hs.444213	NM_007005	ENSG00000106829	TLE4	BCE-1|BCE1|E(spI)|ESG|ESG4|GRG4|Grg-4	transducin like enhancer of split 4	protein-coding
peak2548	chr19	2328836	2329192	+	1	NA	promoter-TSS (NM_016199)	promoter-TSS (NM_016199)	385	NM_152988	56928	Hs.744026	NM_152988	ENSG00000005206	SPPL2B	IMP-4|IMP4|PSH4|PSL1	signal peptide peptidase like 2B	protein-coding
peak4567	chr6	41908701	41909580	+	1	NA	5' UTR (NM_001287427, exon 1 of 5)	5' UTR (NM_001287427, exon 1 of 5)	446	NM_001136125	896	Hs.534307	NM_001760	ENSG00000112576	CCND3	-	cyclin D3	protein-coding
peak207	chr1	48057129	48057393	+	1	NA	Intergenic	(TG)n|Simple_repeat|Simple_repeat	-154272	NR_126355	102724077	Hs.159718	NR_126355		LINC01389	-	long intergenic non-protein coding RNA 1389	ncRNA
peak1605	chr14	96829326	96830192	+	1	NA	promoter-TSS (NM_001271906)	promoter-TSS (NM_001271906)	-21	NM_018036	55102	Hs.168241	NM_018036	ENSG00000066739	ATG2B	C14orf103	autophagy related 2B	protein-coding
peak1051	chr11	123611846	123612371	+	1	NA	intron (NM_003455, intron 1 of 8)	CpG	283	NM_001301780	7753	Hs.112556	NM_003455	ENSG00000166261	ZNF202	ZKSCAN10|ZSCAN42	zinc finger protein 202	protein-coding
peak2617	chr19	10341426	10341664	+	1	NA	TTS (NR_036206)	TTS (NR_036206)	403	NM_004230	9294	Hs.655405	NM_004230	ENSG00000267534	S1PR2	AGR16|DFNB68|EDG-5|EDG5|Gpcr13|H218|LPB2|S1P2	sphingosine-1-phosphate receptor 2	protein-coding
peak3184	chr2	170655567	170655787	+	1	NA	5' UTR (NM_001294145, exon 1 of 12)	5' UTR (NM_001294145, exon 1 of 12)	139	NM_001294145	6741	Hs.632535	NM_003142	ENSG00000138385	SSB	LARP3|La|La/SSB	Sjogren syndrome antigen B	protein-coding
peak1464	chr13	113241953	113242643	+	1	NA	5' UTR (NM_001286279, exon 1 of 10)	5' UTR (NM_001286279, exon 1 of 10)	201	NM_001286277	10426	Hs.224152	NM_006322	ENSG00000126216	TUBGCP3	104p|ALP6|GCP3|Grip104|SPBC98|Spc98|Spc98p	tubulin gamma complex associated protein 3	protein-coding
peak2843	chr19	48281843	48282298	+	1	NA	exon (NM_003009, exon 1 of 6)	exon (NM_003009, exon 1 of 6)	241	NM_003009	6415	Hs.631549	NM_003009	ENSG00000178980	SELENOW	SEPW1|selW	selenoprotein W	protein-coding
peak438	chr1	207925632	207925833	+	1	NA	intron (NM_172361, intron 1 of 9)	CpG	349	NM_172350	4179	Hs.510402	NM_002389	ENSG00000117335	CD46	AHUS2|MCP|MIC10|TLX|TRA2.10	CD46 molecule	protein-coding
peak4143	chr4	88141042	88141346	+	1	NA	5' UTR (NM_001292003, exon 1 of 10)	5' UTR (NM_001292003, exon 1 of 10)	226	NM_001292003	57563	Hs.106601	NM_020803	ENSG00000145332	KLHL8	-	kelch like family member 8	protein-coding
peak4190	chr4	153948198	153948479	+	1	NA	Intergenic	(CA)n|Simple_repeat|Simple_repeat	84203	NM_033393	85462	Hs.132629	NM_033393	ENSG00000137460	FHDC1	-	FH2 domain containing 1	protein-coding
peak4692	chr6	150530618	150531048	+	1	NA	intron (NM_030949, intron 1 of 3)	(TG)n|Simple_repeat|Simple_repeat	66645	NM_030949	81706	Hs.486798	NM_030949	ENSG00000198729	PPP1R14C	CPI17-like|KEPI|NY-BR-81	protein phosphatase 1 regulatory inhibitor subunit 14C	protein-coding
peak3766	chr3	23244538	23245153	+	1	NA	promoter-TSS (NM_152653)	promoter-TSS (NM_152653)	61	NM_152653	7325	Hs.475688	NM_152653	ENSG00000182247	UBE2E2	UBCH8	ubiquitin conjugating enzyme E2 E2	protein-coding
peak3479	chr20	62495952	62496952	+	1	NA	promoter-TSS (NM_001243895)	promoter-TSS (NM_001243895)	-129	NM_001243895	7165	Hs.473296	NM_003288	ENSG00000101150	TPD52L2	D54|TPD54	tumor protein D52 like 2	protein-coding
peak833	chr11	9595308	9596206	+	1	NA	promoter-TSS (NM_001143976)	promoter-TSS (NM_001143976)	-477	NM_001143976	7465	Hs.249441	NM_003390	ENSG00000166483	WEE1	WEE1A|WEE1hu	WEE1 G2 checkpoint kinase	protein-coding
peak3409	chr20	35807117	35807388	+	1	NA	promoter-TSS (NM_001324299)	promoter-TSS (NM_001324299)	-197	NM_001324301	6185	Hs.370895	NM_002951	ENSG00000118705	RPN2	RIBIIR|RPN-II|RPNII|SWP1	ribophorin II	protein-coding
peak2303	chr17	53045752	53045925	+	1	NA	promoter-TSS (NM_178509)	promoter-TSS (NM_178509)	-288	NM_178509	252983	Hs.35199	NM_178509	ENSG00000166263	STXBP4	Synip	syntaxin binding protein 4	protein-coding
peak498	chr1	246988907	246989206	+	1	NA	Intergenic	(TG)n|Simple_repeat|Simple_repeat	36137	NR_015422	149134	Hs.720494	NM_207326		LINC01341	-	long intergenic non-protein coding RNA 1341	ncRNA
peak3895	chr3	124774380	124774579	+	1	NA	exon (NM_020733, exon 1 of 17)	exon (NM_020733, exon 1 of 17)	323	NM_020733	57493	Hs.477420	NM_020733	ENSG00000173706	HEG1	HEG|MST112|MSTP112	heart development protein with EGF like domains 1	protein-coding
peak2876	chr19	53237489	53238057	+	1	NA	intron (NM_001161501, intron 1 of 4)	intron (NM_001161501, intron 1 of 4)	524	NM_001161501	81856	Hs.143951	NM_030972	ENSG00000213020	ZNF611	-	zinc finger protein 611	protein-coding
peak2525	chr19	1067745	1068737	+	1	NA	intron (NM_001321232, intron 1 of 22)	intron (NM_001321232, intron 1 of 22)	744	NM_001321232	23526	Hs.465521	NM_012292	ENSG00000180448	ARHGAP45	HA-1|HLA-HA1|HMHA1	Rho GTPase activating protein 45	protein-coding
peak3653	chr22	36877560	36877758	+	1	NA	promoter-TSS (NM_012473)	promoter-TSS (NM_012473)	28	NM_012473	25828	Hs.211929	NM_012473	ENSG00000100348	TXN2	COXPD29|MT-TRX|MTRX|TRX2|TXN	thioredoxin 2	protein-coding
peak3927	chr3	136579924	136581595	+	1	NA	promoter-TSS (NM_001291999)	promoter-TSS (NM_001291999)	146	NR_110175	101927597	Hs.559587	NR_110175		NCK1-DT	NCK1-AS1|SLC35G2-AS1	NCK1 divergent transcript	ncRNA
peak928	chr11	64052832	64053135	+	1	NA	promoter-TSS (NM_001170880)	promoter-TSS (NM_001170880)	-599	NM_020155	56834	Hs.523763	NM_020155	ENSG00000173264	GPR137	C11orf4|GPR137A|TM7SF1L1	G protein-coupled receptor 137	protein-coding
peak2184	chr17	18086038	18086244	+	1	NA	promoter-TSS (NM_017758)	promoter-TSS (NM_017758)	-726	NM_017758	54890	Hs.744130	NM_017758	ENSG00000091542	ALKBH5	ABH5|OFOXD|OFOXD1	alkB homolog 5, RNA demethylase	protein-coding
peak2053	chr16	75467131	75467222	+	1	NA	intron (NM_006324, intron 1 of 6)	CpG	211	NM_006324	10428	Hs.461361	NM_006324	ENSG00000153774	CFDP1	BCNT|BUCENTAUR|CENP-29|CP27|SWC5|Yeti|p97	craniofacial development protein 1	protein-coding
peak1895	chr16	23607320	23607616	+	1	NA	exon (NM_005003, exon 1 of 5)	exon (NM_005003, exon 1 of 5)	171	NM_005003	4706	Hs.189716	NM_005003	ENSG00000004779	NDUFAB1	ACP|ACP1|FASN2A|SDAP	NADH:ubiquinone oxidoreductase subunit AB1	protein-coding
peak2900	chr19	57078518	57079008	+	1	NA	promoter-TSS (NM_001001668)	promoter-TSS (NM_001001668)	-127	NM_001001668	388566	Hs.204449	NM_001001668	ENSG00000197016	ZNF470	CZF-1	zinc finger protein 470	protein-coding
peak3541	chr21	40177909	40178716	+	1	NA	intron (NM_005239, intron 1 of 9)	CpG	557	NM_005239	2114	Hs.644231	NM_005239	ENSG00000157557	ETS2	ETS2IT1	ETS proto-oncogene 2, transcription factor	protein-coding
peak1313	chr12	123755497	123756512	+	1	NA	promoter-TSS (NR_073008)	promoter-TSS (NR_073008)	-355	NR_073008	8099	Hs.433201	NM_004642	ENSG00000111328	CDK2AP1	DOC1|DORC1|ST19|doc-1|p12DOC-1	cyclin dependent kinase 2 associated protein 1	protein-coding
peak137	chr1	29563035	29563578	+	1	NA	intron (NM_133178, intron 1 of 29)	CpG	278	NM_133178	10076	Hs.19718	NM_005704	ENSG00000060656	PTPRU	FMI|PCP-2|PTP|PTP-J|PTP-PI|PTP-RO|PTPPSI|PTPRO|PTPU2|R-PTP-PSI|R-PTP-U|hPTP-J	protein tyrosine phosphatase, receptor type U	protein-coding
peak5353	chr9	92112377	92112915	+	1	NA	Intergenic	Intergenic	-18035	NM_001142287	10507	Hs.494406	NM_006378	ENSG00000187764	SEMA4D	C9orf164|CD100|COLL4|M-sema-G|SEMAJ|coll-4	semaphorin 4D	protein-coding
peak3415	chr20	37281749	37281909	+	1	NA	Intergenic	HAL1-2a_MD|LINE|L1	51252	NM_001164431	343578	Hs.451997	NM_001164431	ENSG00000124143	ARHGAP40	C20orf95|dJ1100H13.4	Rho GTPase activating protein 40	protein-coding
peak499	chr1	247094626	247095335	+	1	NA	promoter-TSS (NM_015446)	promoter-TSS (NM_015446)	-254	NM_015446	25909	Hs.300887	NM_015446	ENSG00000153207	AHCTF1	ELYS|MST108|MSTP108|TMBS62	AT-hook containing transcription factor 1	protein-coding
peak127	chr1	28502769	28502985	+	1	NA	intron (NM_001164723, intron 1 of 2)	AluJb|SINE|Alu	578	NM_000952	5724	Hs.77542	NM_000952	ENSG00000169403	PTAFR	PAFR	platelet activating factor receptor	protein-coding
peak3669	chr22	39151483	39151913	+	1	NA	promoter-TSS (NM_001199580)	promoter-TSS (NM_001199580)	-231	NM_001199580	25777	Hs.517622	NM_015374	ENSG00000100242	SUN2	UNC84B	Sad1 and UNC84 domain containing 2	protein-coding
peak5589	chrY	13849019	13849250	+	1	NA	Intergenic	(GAATG)n|Satellite|Satellite	684255	NR_033667	352887	Hs.546221	NR_033667	ENSG00000206159	GYG2P1	GYG2P	glycogenin 2 pseudogene 1	pseudo
peak2164	chr17	9130934	9131133	+	1	NA	intron (NM_004822, intron 6 of 6)	(CA)n|Simple_repeat|Simple_repeat	-48598	NR_110828	101928266	Hs.639880	NR_110828	ENSG00000262966	LOC101928266	-	uncharacterized LOC101928266	ncRNA
peak4552	chr6	36952913	36953872	+	1	NA	intron (NR_130739, intron 1 of 11)	intron (NR_130739, intron 1 of 11)	935	NM_014341	23787	Hs.485262	NM_014341	ENSG00000137409	MTCH1	CGI-64|PIG60|PSAP|SLC25A49	mitochondrial carrier 1	protein-coding
peak3533	chr21	36112597	36112650	+	1	NA	Intergenic	(TCCA)n|Simple_repeat|Simple_repeat	-3144	NR_024351	54064	Hs.436868	NR_024351	ENSG00000230978	LINC00160	C21orf52|NCRNA00160	long intergenic non-protein coding RNA 160	ncRNA
peak2749	chr19	35883861	35884343	+	1	NA	Intergenic	(TG)n|Simple_repeat|Simple_repeat	-12407	NR_040046	100128682	Hs.570008	NR_040046	ENSG00000205786	LINC01531	-	long intergenic non-protein coding RNA 1531	ncRNA
peak3300	chr2	240853583	240855831	+	1	NA	intron (NR_136158, intron 7 of 10)	intron (NR_136158, intron 7 of 10)	27804	NR_039949	100616417		NR_039949	ENSG00000264279	MIR4786	mir-4786	microRNA 4786	ncRNA
peak4845	chr7	61054455	61055919	+	1	NA	Intergenic	HSATII|Satellite|Satellite	1709247	NR_003952	643955	Hs.583308	NR_003952	ENSG00000185037	ZNF733P	ZNF733	zinc finger protein 733, pseudogene	pseudo
peak4017	chr4	774918	775500	+	1	NA	non-coding (NR_036511, exon 1 of 1)	non-coding (NR_036511, exon 1 of 1)	427	NR_036511	100129917	Hs.731755	NR_036511	ENSG00000249592	LOC100129917	-	uncharacterized LOC100129917	ncRNA
peak1632	chr14	105219449	105219953	+	1	NA	intron (NM_021709, intron 1 of 2)	CpG	231	NM_006427	10572	Hs.112058	NM_006427	ENSG00000184990	SIVA1	CD27BP|SIVA|Siva-1|Siva-2	SIVA1 apoptosis inducing factor	protein-coding
peak142	chr1	32403022	32403919	+	1	NA	intron (NM_080391, intron 1 of 5)	CpG	518	NM_080391	8073	Hs.470477	NM_003479	ENSG00000184007	PTP4A2	HH13|HH7-2|HU-PP-1|OV-1|PRL-2|PRL2|PTP4A|PTPCAAX2|ptp-IV1a|ptp-IV1b	protein tyrosine phosphatase type IVA, member 2	protein-coding
peak3014	chr2	46524856	46525255	+	1	NA	exon (NM_001430, exon 1 of 16)	exon (NM_001430, exon 1 of 16)	514	NM_001430	2034	Hs.468410	NM_001430	ENSG00000116016	EPAS1	ECYT4|HIF2A|HLF|MOP2|PASD2|bHLHe73	endothelial PAS domain protein 1	protein-coding
peak1206	chr12	72148811	72149258	+	1	NA	exon (NM_014999, exon 1 of 7)	exon (NM_014999, exon 1 of 7)	391	NM_014999	23011	Hs.524590	NM_014999	ENSG00000080371	RAB21	-	RAB21, member RAS oncogene family	protein-coding
peak4779	chr7	16684993	16685192	+	1	NA	promoter-TSS (NM_001159767)	promoter-TSS (NM_001159767)	350	NM_020319	57037	Hs.157378	NM_020319	ENSG00000106524	ANKMY2	ZMYND20	ankyrin repeat and MYND domain containing 2	protein-coding
peak4339	chr5	112043583	112043785	+	1	NA	intron (NM_001127511, intron 1 of 13)	CpG	482	NM_001127511	324	Hs.158932	NM_000038	ENSG00000134982	APC	BTPS2|DP2|DP2.5|DP3|GS|PPP1R46	APC, WNT signaling pathway regulator	protein-coding
peak4898	chr7	92158299	92158483	+	1	NA	promoter-TSS (NM_001282678)	promoter-TSS (NM_001282678)	304	NM_032120	84060	Hs.21590	NM_032120	ENSG00000127993	RBM48	C7orf64|HSPC304	RNA binding motif protein 48	protein-coding
peak2197	chr17	22259282	22259454	+	1	NA	Intergenic	ALR/Alpha|Satellite|centr	236931	NM_001190452	100462977	Hs.740185	NM_001190452	ENSG00000256618	MTRNR2L1	HN1	MT-RNR2 like 1	protein-coding
peak3518	chr21	27541891	27542766	+	1	NA	intron (NM_001136131, intron 1 of 15)	CpG	810	NM_001136130	351	Hs.434980	NM_000484	ENSG00000142192	APP	AAA|ABETA|ABPP|AD1|APPI|CTFgamma|CVAP|PN-II|PN2|preA4	amyloid beta precursor protein	protein-coding
peak3777	chr3	38180194	38180428	+	1	NA	exon (NM_001172566, exon 1 of 3)	exon (NM_001172566, exon 1 of 3)	342	NM_001172566	4615	Hs.82116	NM_002468	ENSG00000172936	MYD88	MYD88D	myeloid differentiation primary response 88	protein-coding
peak3539	chr21	39133590	39134056	+	1	NA	intron (NM_002240, intron 2 of 3)	(TG)n|Simple_repeat|Simple_repeat	154918	NM_002240	3763	Hs.626242	NM_002240	ENSG00000157542	KCNJ6	BIR1|GIRK-2|GIRK2|KATP-2|KATP2|KCNJ7|KIR3.2|KPLBS|hiGIRK2	potassium voltage-gated channel subfamily J member 6	protein-coding
peak3182	chr2	166809899	166810211	+	1	NA	intron (NM_024753, intron 1 of 28)	CpG	293	NM_024753	79809	Hs.310672	NM_024753	ENSG00000123607	TTC21B	ATD4|IFT139|IFT139B|JBTS11|NPHP12|Nbla10696|SRTD4|THM1	tetratricopeptide repeat domain 21B	protein-coding
peak1930	chr16	30670439	30671249	+	1	NA	promoter-TSS (NM_001105079)	promoter-TSS (NM_001105079)	4	NM_001105079	64319	Hs.247186	NM_022452	ENSG00000156860	FBRS	FBS|FBS1	fibrosin	protein-coding
peak4262	chr5	32585985	32586115	+	1	NA	intron (NM_006713, intron 1 of 4)	CpG	445	NM_006713	10923	Hs.229641	NM_006713	ENSG00000113387	SUB1	P15|PC4|p14	SUB1 homolog, transcriptional regulator	protein-coding
peak1784	chr15	91415508	91415737	+	1	NA	promoter-TSS (NM_001289824)	promoter-TSS (NM_001289824)	-486	NM_001289824	5045	Hs.513153	NM_002569	ENSG00000140564	FURIN	FUR|PACE|PCSK3|SPC1	furin, paired basic amino acid cleaving enzyme	protein-coding
peak4667	chr6	134496056	134497125	+	1	NA	promoter-TSS (NM_001291995)	promoter-TSS (NM_001291995)	480	NM_001143678	6446	Hs.510078	NM_005627	ENSG00000118515	SGK1	SGK	serum/glucocorticoid regulated kinase 1	protein-coding
peak4963	chr7	129592321	129592729	+	1	NA	5' UTR (NM_003344, exon 1 of 7)	5' UTR (NM_003344, exon 1 of 7)	258	NM_001202498	7328	Hs.643548	NM_003344	ENSG00000186591	UBE2H	E2-20K|GID3|UBC8|UBCH|UBCH2	ubiquitin conjugating enzyme E2 H	protein-coding
peak2391	chr17	79008248	79009212	+	1	NA	promoter-TSS (NM_017451)	promoter-TSS (NM_017451)	-211	NR_026857	440465	Hs.448889	NM_001004336	ENSG00000226137	BAIAP2-DT	BAIAP2-AS1	BAIAP2 divergent transcript	ncRNA
peak1823	chr16	2033854	2034613	+	1	NA	promoter-TSS (NM_005262)	promoter-TSS (NM_005262)	83	NM_005262	2671	Hs.27184	NM_005262	ENSG00000127554	GFER	ALR|ERV1|HERV1|HPO|HPO1|HPO2|HSS	growth factor, augmenter of liver regeneration	protein-coding
peak5574	chrY	13804649	13805042	+	1	NA	Intergenic	(GAATG)n|Satellite|Satellite	728544	NR_033667	352887	Hs.546221	NR_033667	ENSG00000206159	GYG2P1	GYG2P	glycogenin 2 pseudogene 1	pseudo
peak822	chr11	6494683	6494882	+	1	NA	intron (NM_006458, intron 1 of 12)	CpG	432	NM_006458	10612	Hs.591992	NM_006458	ENSG00000110171	TRIM3	BERP|HAC1|RNF22|RNF97	tripartite motif containing 3	protein-coding
peak16	chr1	1821088	1821943	+	1	NA	intron (NM_001282538, intron 1 of 9)	CpG	1041	NM_001282538	2782	Hs.430425	NM_002074	ENSG00000078369	GNB1	MRD42	G protein subunit beta 1	protein-coding
peak5228	chr8	143750604	143751201	+	1	NA	promoter-TSS (NR_033343)	promoter-TSS (NR_033343)	510	NM_001279352	8629	Hs.535903	NM_003724	ENSG00000234616	JRK	JH8|jerky	Jrk helix-turn-helix protein	protein-coding
peak5263	chr9	3525189	3525763	+	1	NA	intron (NM_134428, intron 1 of 17)	intron (NM_134428, intron 1 of 17)	525	NM_001282116	5991	Hs.136829	NM_002919	ENSG00000080298	RFX3	-	regulatory factor X3	protein-coding
peak907	chr11	61683931	61684749	+	1	NA	intron (NM_001271686, intron 1 of 8)	intron (NM_001271686, intron 1 of 8)	741	NM_013401	5866	Hs.13759	NM_013401	ENSG00000167994	RAB3IL1	GRAB	RAB3A interacting protein like 1	protein-coding
peak1050	chr11	122932069	122932638	+	1	NA	intron (NM_006597, intron 1 of 8)	CpG	690	NM_153201	3312	Hs.180414	NM_006597	ENSG00000109971	HSPA8	HEL-33|HEL-S-72p|HSC54|HSC70|HSC71|HSP71|HSP73|HSPA10|LAP-1|LAP1|NIP71	heat shock protein family A (Hsp70) member 8	protein-coding
peak5354	chr9	92286549	92286705	+	1	NA	intron (NR_024280, intron 2 of 5)	(TGG)n|Simple_repeat|Simple_repeat	31929	NR_024280	100129066	Hs.125947	NR_024280	ENSG00000237372	UNQ6494	-	uncharacterized LOC100129066	ncRNA
peak2584	chr19	5566519	5566625	+	1	NA	intron (NR_027064, intron 1 of 2)	intron (NR_027064, intron 1 of 2)	1473	NR_027064	257000	Hs.515575	NM_153375	ENSG00000223573	TINCR	LINC00036|NCRNA00036|PLAC2|onco-lncRNA-16	TINCR ubiquitin domain containing	ncRNA
peak674	chr10	92617141	92617277	+	1	NA	exon (NM_019859, exon 1 of 4)	exon (NM_019859, exon 1 of 4)	462	NM_000872	3363	Hs.73739	NM_000872	ENSG00000148680	HTR7	5-HT7	5-hydroxytryptamine receptor 7	protein-coding
peak790	chr10	135500708	135501079	+	1	NA	Intergenic	BSR/Beta|Satellite|Satellite	-60594	NM_001080998	441581	Hs.690471	NM_001080998	ENSG00000225899	FRG2B	-	FSHD region gene 2 family member B	protein-coding
peak1770	chr15	85259150	85259855	+	1	NA	non-coding (NR_073518, exon 1 of 7)	non-coding (NR_073518, exon 1 of 7)	189	NM_001271919	23478	Hs.9534	NM_014300	ENSG00000140612	SEC11A	1810012E07Rik|SEC11L1|SPC18|SPCS4A|sid2895	SEC11 homolog A, signal peptidase complex subunit	protein-coding
peak5223	chr8	142139032	142139817	+	1	NA	intron (NM_014957, intron 1 of 22)	intron (NM_014957, intron 1 of 22)	713	NR_148197	22898	Hs.18166	NM_014957	ENSG00000105339	DENND3	-	DENN domain containing 3	protein-coding
peak1825	chr16	2098230	2098352	+	1	NA	promoter-TSS (NM_001318194)	promoter-TSS (NM_001318194)	88	NM_001318832	7249	Hs.90303	NM_000548	ENSG00000103197	TSC2	LAM|PPP1R160|TSC4	TSC complex subunit 2	protein-coding
peak5268	chr9	5832519	5832995	+	1	NA	exon (NM_024896, exon 1 of 15)	exon (NM_024896, exon 1 of 15)	324	NM_024896	79956	Hs.591078	NM_024896	ENSG00000099219	ERMP1	FXNA|KIAA1815|bA207C16.3	endoplasmic reticulum metallopeptidase 1	protein-coding
peak4529	chr6	32157059	32157479	+	1	NA	intron (NM_002586, intron 1 of 8).2	intron (NM_002586, intron 1 of 8).2	694	NM_002586	5089	Hs.509545	NM_002586	ENSG00000204304	PBX2	G17|HOX12|PBX2MHC	PBX homeobox 2	protein-coding
peak545	chr10	18841625	18844717	+	1	NA	intron (NM_182543, intron 8 of 10)	(GAATG)n|Satellite|Satellite	97395	NM_001351118	221078	Hs.396175	NM_182543	ENSG00000241058	NSUN6	4933414E04Rik|ARL5B-AS1|NOPD1	NOP2/Sun RNA methyltransferase family member 6	protein-coding
peak5195	chr8	124671479	124671583	+	1	NA	Intergenic	(TCCA)n|Simple_repeat|Simple_repeat	-6341	NM_001081675	340359	Hs.450252	NM_001081675	ENSG00000175946	KLHL38	C8ORFK36	kelch like family member 38	protein-coding
peak411	chr1	193028353	193029150	+	1	NA	promoter-TSS (NM_015984)	promoter-TSS (NM_015984)	-89	NM_001350846	51377	Hs.145469	NM_015984	ENSG00000116750	UCHL5	CGI-70|INO80R|UCH-L5|UCH37	ubiquitin C-terminal hydrolase L5	protein-coding
peak5166	chr8	95961096	95962007	+	1	NA	promoter-TSS (NM_001135733)	promoter-TSS (NM_001135733)	64	NM_001135733	94241	Hs.492261	NM_033285	ENSG00000164938	TP53INP1	SIP|TP53DINP1|TP53INP1A|TP53INP1B|Teap|p53DINP1	tumor protein p53 inducible nuclear protein 1	protein-coding
peak354	chr1	156469851	156470489	+	1	NA	intron (NM_005920, intron 1 of 11)	CpG	464	NM_005920	4209	Hs.314327	NM_005920	ENSG00000116604	MEF2D	-	myocyte enhancer factor 2D	protein-coding
peak72	chr1	16301948	16302510	+	1	NA	intron (NM_001287604, intron 1 of 15)	CpG	398	NM_001287603	7709	Hs.433764	NM_003443	ENSG00000116809	ZBTB17	MIZ-1|ZNF151|ZNF60|pHZ-67	zinc finger and BTB domain containing 17	protein-coding
peak1366	chr12	133532697	133532932	+	1	NA	promoter-TSS (NM_183238)	promoter-TSS (NM_183238)	54	NM_183238	100289635	Hs.29698	NM_183238	ENSG00000196458	ZNF605	-	zinc finger protein 605	protein-coding
peak1251	chr12	110317739	110318189	+	1	NA	intron (NM_016433, intron 1 of 4)	intron (NM_016433, intron 1 of 4)	329	NM_016433	51228	Hs.381256	NM_016433	ENSG00000139433	GLTP	-	glycolipid transfer protein	protein-coding
peak2782	chr19	39904138	39904370	+	1	NA	promoter-TSS (NM_001351694)	promoter-TSS (NM_001351694)	-154	NM_001351694	64857	Hs.631574	NM_022835	ENSG00000090924	PLEKHG2	ARHGEF42|CLG|CTB-60E11.4|LDAMD	pleckstrin homology and RhoGEF domain containing G2	protein-coding
peak5093	chr8	37620181	37620630	+	1	NA	intron (NM_007198, intron 1 of 7)	CpG	304	NM_001349347	11212	Hs.304792	NM_007198	ENSG00000147471	PLPBP	EPVB6D|PROSC	pyridoxal phosphate binding protein	protein-coding
peak2470	chr18	46475983	46477715	+	1	NA	5' UTR (NM_001190821, exon 1 of 4)	5' UTR (NM_001190821, exon 1 of 4)	232	NM_001190821	4092	Hs.465087	NM_005904	ENSG00000101665	SMAD7	CRCS3|MADH7|MADH8	SMAD family member 7	protein-coding
peak688	chr10	98561210	98561679	+	1	NA	Intergenic	GA-rich|Low_complexity|Low_complexity	27077	NR_030338	693192		NR_030338	ENSG00000207976	MIR607	MIRN607|hsa-mir-607	microRNA 607	ncRNA
peak1312	chr12	123718065	123718169	+	1	NA	promoter-TSS (NM_001194995)	promoter-TSS (NM_001194995)	89	NM_001194995	91574	Hs.319128	NM_152269	ENSG00000130921	C12orf65	COXPD7|SPG55	chromosome 12 open reading frame 65	protein-coding
peak3077	chr2	88354838	88355146	+	1	NA	intron (NM_016618, intron 1 of 3)	CpG	328	NM_001304526	51315	Hs.469254	NM_016618	ENSG00000172086	KRCC1	CHBP2	lysine rich coiled-coil 1	protein-coding
peak1663	chr15	40400429	40400934	+	1	NA	intron (NM_001003943, intron 1 of 3)	intron (NM_001003943, intron 1 of 3)	394	NM_001003940	90427	Hs.591104	NM_033503	ENSG00000104081	BMF	-	Bcl2 modifying factor	protein-coding
peak248	chr1	89458105	89458438	+	1	NA	non-coding (NR_146183, exon 1 of 15)	non-coding (NR_146183, exon 1 of 15)	160	NM_001349449	56267	Hs.481898	NM_001008661	ENSG00000137944	KYAT3	CCBL2|KAT3|KATIII	kynurenine aminotransferase 3	protein-coding
peak3645	chr22	35696429	35696813	+	1	NA	intron (NM_005488, intron 1 of 14)	intron (NM_005488, intron 1 of 14)	824	NR_024195	10043	Hs.474705	NM_005488	ENSG00000100284	TOM1	-	target of myb1 membrane trafficking protein	protein-coding
peak1739	chr15	74287132	74287583	+	1	NA	promoter-TSS (NM_001324226)	promoter-TSS (NM_001324226)	343	NM_033246	5371	Hs.526464	NM_002675	ENSG00000140464	PML	MYL|PP8675|RNF71|TRIM19	promyelocytic leukemia	protein-coding
peak2972	chr2	25194575	25195165	+	1	NA	promoter-TSS (NM_001198559)	promoter-TSS (NM_001198559)	93	NM_016544	51277	Hs.434993	NM_016544	ENSG00000115137	DNAJC27	RBJ|RabJS	DnaJ heat shock protein family (Hsp40) member C27	protein-coding
peak5493	chr9	139685891	139686136	+	1	NA	intron (NM_032928, intron 1 of 4)	intron (NM_032928, intron 1 of 4)	236	NM_032928	85014	Hs.356744	NM_032928	ENSG00000244187	TMEM141	-	transmembrane protein 141	protein-coding
peak333	chr1	154378181	154378642	+	1	NA	intron (NM_000565, intron 1 of 9)	CpG	629	NR_147855	101928101	Hs.617089	NR_147855	ENSG00000228013	IL6R-AS1	-	IL6R antisense RNA 1	ncRNA
peak1724	chr15	68521079	68521614	+	1	NA	intron (NM_017882, intron 1 of 6)	intron (NM_017882, intron 1 of 6)	734	NM_017882	54982	Hs.584921	NM_017882	ENSG00000128973	CLN6	CLN4A|HsT18960|nclf	CLN6, transmembrane ER protein	protein-coding
peak2293	chr17	47784967	47785320	+	1	NA	exon (NM_005827, exon 1 of 9)	exon (NM_005827, exon 1 of 9)	170	NM_001278784	10237	Hs.154073	NM_005827	ENSG00000121073	SLC35B1	UGTREL1	solute carrier family 35 member B1	protein-coding
peak4839	chr7	55434165	55434381	+	1	NA	intron (NM_018697, intron 1 of 8)	intron (NM_018697, intron 1 of 8)	1132	NM_018697	55915	Hs.595384	NM_018697	ENSG00000132434	LANCL2	GPR69B|TASP	LanC like 2	protein-coding
peak4944	chr7	105028437	105028826	+	1	NA	intron (NM_001350746, intron 2 of 14)	CpG	746	NM_001350743	6733	Hs.285197	NM_182691	ENSG00000135250	SRPK2	SFRSK2	SRSF protein kinase 2	protein-coding
peak3133	chr2	121891808	121892212	+	1	NA	Intergenic	(TG)n|Simple_repeat|Simple_repeat	150768	NM_014553	29842	Hs.156471	NM_014553	ENSG00000115112	TFCP2L1	CRTR1|LBP-9|LBP9	transcription factor CP2 like 1	protein-coding
peak456	chr1	224033200	224034105	+	1	NA	promoter-TSS (NM_005426)	promoter-TSS (NM_005426)	22	NM_005426	7159	Hs.523968	NM_005426	ENSG00000143514	TP53BP2	53BP2|ASPP2|BBP|P53BP2|PPP1R13A	tumor protein p53 binding protein 2	protein-coding
peak2384	chr17	77998040	77998614	+	1	NA	intron (NM_019020, intron 1 of 11)	(CA)n|Simple_repeat|Simple_repeat	11330	NM_019020	125058	Hs.369819	NM_019020	ENSG00000167291	TBC1D16	-	TBC1 domain family member 16	protein-coding
peak402	chr1	182358981	182360530	+	1	NA	5' UTR (NM_002065, exon 2 of 8)	5' UTR (NM_002065, exon 2 of 8)	784	NM_001033056	2752	Hs.132016	NM_002065	ENSG00000135821	GLUL	GLNS|GS|PIG43|PIG59	glutamate-ammonia ligase	protein-coding
peak1513	chr14	35526261	35526354	+	1	NA	intron (NM_001079519, intron 4 of 6)	L1M4b|LINE|L1	10857	NM_001289022	283635	Hs.446357	NM_173607	ENSG00000151327	FAM177A1	C14orf24	family with sequence similarity 177 member A1	protein-coding
peak217	chr1	53192331	53192802	+	1	NA	intron (NM_024646, intron 1 of 13)	intron (NM_024646, intron 1 of 13)	435	NM_024646	79699	Hs.476280	NM_024646	ENSG00000162378	ZYG11B	ZYG11	zyg-11 family member B, cell cycle regulator	protein-coding
peak336	chr1	154933853	154934025	+	1	NA	promoter-TSS (NM_001321726)	promoter-TSS (NM_001321726)	-8	NM_001321726	101928120	Hs.533597	NM_001321726		LOC101928120	-	uncharacterized LOC101928120	protein-coding
peak4642	chr6	109703375	109703589	+	1	NA	promoter-TSS (NM_001346500)	promoter-TSS (NM_001346500)	533	NM_001142401	8763	Hs.520313	NM_006016	ENSG00000135535	CD164	DFNA66|MGC-24|MGC-24v|MUC-24|endolyn	CD164 molecule	protein-coding
peak2014	chr16	58035228	58035403	+	1	NA	promoter-TSS (NM_024598)	promoter-TSS (NM_024598)	38	NM_024598	79650	Hs.408702	NM_024598	ENSG00000103005	USB1	C16orf57|HVSL1|Mpn1|PN|hUsb1	U6 snRNA biogenesis phosphodiesterase 1	protein-coding
peak2427	chr18	8609550	8610244	+	1	NA	exon (NM_001025300, exon 1 of 6)	exon (NM_001025300, exon 1 of 6)	454	NM_001025300	201475	Hs.270074	NM_001025300	ENSG00000206418	RAB12	-	RAB12, member RAS oncogene family	protein-coding
peak2412	chr18	107452	109777	+	1	NA	promoter-TSS (NR_033770)	promoter-TSS (NR_033770)	-451	NR_033770	727758	Hs.585843	NR_033770	ENSG00000263006	ROCK1P1	-	Rho associated coiled-coil containing protein kinase 1 pseudogene 1	pseudo
peak1196	chr12	65563554	65564512	+	1	NA	exon (NM_001167614, exon 1 of 13)	exon (NM_001167614, exon 1 of 13)	682	NM_014319	23592	Hs.744150	NM_014319	ENSG00000174106	LEMD3	MAN1	LEM domain containing 3	protein-coding
peak3177	chr2	160654345	160654396	+	1	NA	intron (NM_001198760, intron 33 of 37)	CpG	396	NM_001198763	9936	Hs.130014	NM_014880	ENSG00000241399	CD302	BIMLEC|CLEC13A|DCL-1|DCL1	CD302 molecule	protein-coding
peak801	chr11	954431	954709	+	1	NA	intron (NM_012305, intron 1 of 21)	(TATG)n|Simple_repeat|Simple_repeat	28761	NR_144509	161	Hs.19121	NM_012305	ENSG00000183020	AP2A2	ADTAB|CLAPA2|HIP-9|HIP9|HYPJ	adaptor related protein complex 2 subunit alpha 2	protein-coding
peak5048	chr8	5930657	5930744	+	1	NA	Intergenic	(CA)n|Simple_repeat|Simple_repeat	333369	NR_040040	100287015	Hs.156928	NR_040040	ENSG00000246089	LOC100287015	-	uncharacterized LOC100287015	ncRNA
peak5041	chr7	158958895	158959304	+	1	NA	Intergenic	(TG)n|Simple_repeat|Simple_repeat	-21450	NR_130758	7434	Hs.585052	NM_003382	ENSG00000106018	VIPR2	C16DUPq36.3|DUP7q36.3|PACAP-R-3|PACAP-R3|VIP-R-2|VPAC2|VPAC2R|VPCAP2R	vasoactive intestinal peptide receptor 2	protein-coding
peak1865	chr16	11836053	11836555	+	1	NA	intron (NM_001303447, intron 1 of 12)	CpG	430	NM_001303447	51061	Hs.313847	NM_015914	ENSG00000153066	TXNDC11	EFP1	thioredoxin domain containing 11	protein-coding
peak723	chr10	104952481	104952738	+	1	NA	intron (NM_001351175, intron 1 of 19)	CpG	454	NM_001351188	22978	Hs.97439	NM_012229	ENSG00000076685	NT5C2	GMP|NT5B|PNT5|SPG45|SPG65|cN-II	5'-nucleotidase, cytosolic II	protein-coding
peak5269	chr9	6007202	6008167	+	1	NA	promoter-TSS (NR_039811)	promoter-TSS (NR_039811)	-142	NR_039811	100616288		NR_039811	ENSG00000263575	MIR4665	mir-4665	microRNA 4665	ncRNA
peak3692	chr22	43410386	43411007	+	1	NA	intron (NM_001349969, intron 1 of 11)	CpG	486	NM_001349969	11252	Hs.162877	NM_007229	ENSG00000100266	PACSIN2	SDPII	protein kinase C and casein kinase substrate in neurons 2	protein-coding
peak1007	chr11	78128180	78129198	+	1	NA	intron (NM_080491, intron 1 of 9)	CpG	179	NM_080491	9846	Hs.429434	NM_012296	ENSG00000033327	GAB2	-	GRB2 associated binding protein 2	protein-coding
peak795	chr11	568132	568433	+	1	NA	promoter-TSS (NR_029623)	promoter-TSS (NR_029623)	-84	NR_029623	406992		NR_029623	ENSG00000199038	MIR210	MIRN210|mir-210	microRNA 210	ncRNA
peak2955	chr2	11484099	11485302	+	1	NA	promoter-TSS (NM_004850)	promoter-TSS (NM_004850)	11	NM_004850	9475	Hs.681743	NM_004850	ENSG00000134318	ROCK2	ROCK-II	Rho associated coiled-coil containing protein kinase 2	protein-coding
peak3980	chr3	184080671	184080871	+	1	NA	promoter-TSS (NM_001278715)	intron (NM_001346879, intron 1 of 4)	0	NM_001278698	5437	Hs.432574	NM_006232	ENSG00000163882	POLR2H	RPABC3|RPB17|RPB8	RNA polymerase II subunit H	protein-coding
peak4743	chr7	1543505	1543877	+	1	NA	intron (NM_001080453, intron 1 of 47)	CpG-23833	327	NM_001080453	26173	Hs.532188	NM_001080453	ENSG00000164880	INTS1	INT1|NET28	integrator complex subunit 1	protein-coding
peak3066	chr2	74781926	74782276	+	1	NA	promoter-TSS (NM_001289164)	promoter-TSS (NM_001289164)	814	NM_001381	1796	Hs.103854	NM_001381	ENSG00000115325	DOK1	P62DOK|pp62	docking protein 1	protein-coding
peak2453	chr18	33161929	33162016	+	1	NA	Intergenic	CpG	-9729	NR_039771	100616257		NR_039771	ENSG00000283514	MIR3975	-	microRNA 3975	ncRNA
peak1560	chr14	71108454	71109054	+	1	NA	promoter-TSS (NR_110071)	promoter-TSS (NR_110071)	250	NM_015351	23508	Hs.79170	NM_015351	ENSG00000133985	TTC9	TTC9A	tetratricopeptide repeat domain 9	protein-coding
peak3733	chr3	5164126	5164365	+	1	NA	exon (NM_018184, exon 1 of 7)	exon (NM_018184, exon 1 of 7)	315	NM_018184	55207	Hs.250009	NM_018184	ENSG00000134108	ARL8B	ARL10C|Gie1	ADP ribosylation factor like GTPase 8B	protein-coding
peak4158	chr4	108641044	108641465	+	1	NA	intron (NM_005443, intron 1 of 11)	CpG	165	NM_005443	9061	Hs.368610	NM_005443	ENSG00000138801	PAPSS1	ATPSK1|PAPSS|SK1	3'-phosphoadenosine 5'-phosphosulfate synthase 1	protein-coding
peak5060	chr8	17781391	17781502	+	1	NA	intron (NM_001352647, intron 1 of 36)	intron (NM_001352647, intron 1 of 36)	1080	NM_001352648	5108	Hs.491148	NM_006197	ENSG00000078674	PCM1	PTC4|RET/PCM-1	pericentriolar material 1	protein-coding
peak2205	chr17	26971708	26971895	+	1	NA	intron (NM_014680, intron 1 of 38)	CpG	376	NM_001321561	9703	Hs.151761	NM_014680	ENSG00000007202	KIAA0100	BCOX|BCOX1|CT101|FMP27	KIAA0100	protein-coding
peak979	chr11	69495499	69495698	+	1	NA	Intergenic	(CA)n|Simple_repeat|Simple_repeat	-5433	NM_153451	220064	Hs.667996	NM_153451	ENSG00000149716	ORAOV1	TAOS1	oral cancer overexpressed 1	protein-coding
peak3948	chr3	150480243	150480781	+	1	NA	exon (NM_005067, exon 1 of 2)	exon (NM_005067, exon 1 of 2)	423	NM_005067	6478	Hs.477959	NM_005067	ENSG00000181788	SIAH2	hSiah2	siah E3 ubiquitin protein ligase 2	protein-coding
peak1465	chr13	113320042	113320901	+	1	NA	intron (NM_207440, intron 1 of 2)	(TG)n|Simple_repeat|Simple_repeat	19113	NM_207440	400165	Hs.591213	NM_207440		ATP11AUN	C13orf35|SMABLO1	ATP11A upstream neighbor	protein-coding
peak4008	chr3	197462505	197463764	+	1	NA	intron (NM_001145642, intron 1 of 20)	intron (NM_001145642, intron 1 of 20)	663	NM_001346873	9711	Hs.478868	NM_014687	ENSG00000145016	RUBCN	KIAA0226|RUBICON|SCAR15	RUN and cysteine rich domain containing beclin 1 interacting protein	protein-coding
peak5043	chr8	1236682	1236943	+	1	NA	intron (NM_001346810, intron 3 of 14)	intron (NM_001346810, intron 3 of 14)	14011	NR_111948	286083	Hs.382131	NR_033895	ENSG00000275427	LOC286083	-	uncharacterized LOC286083	ncRNA
peak1487	chr14	20880822	20881427	+	1	NA	intron (NM_007110, intron 1 of 54)	intron (NM_007110, intron 1 of 54)	455	NM_007110	7011	Hs.508835	NM_007110	ENSG00000129566	TEP1	TLP1|TP1|TROVE1|VAULT2|p240	telomerase associated protein 1	protein-coding
peak4067	chr4	15006151	15006504	+	1	NA	TTS (NR_125911)	TTS (NR_125911)	2029	NM_182485	132864	Hs.656937	NM_182485	ENSG00000137449	CPEB2	CPE-BP2|CPEB-2|hCPEB-2	cytoplasmic polyadenylation element binding protein 2	protein-coding
peak1918	chr16	29873972	29874124	+	1	NA	promoter-TSS (NR_024370)	promoter-TSS (NR_024370)	561	NM_006319	10423	Hs.121549	NM_006319	ENSG00000103502	CDIPT	PIS|PIS1	CDP-diacylglycerol--inositol 3-phosphatidyltransferase	protein-coding
peak4295	chr5	65221853	65222311	+	1	NA	promoter-TSS (NM_001253697)	promoter-TSS (NM_001253697)	-300	NM_001253699	55914	Hs.591774	NM_018695	ENSG00000112851	ERBIN	ERBB2IP|HEL-S-78|LAP2	erbb2 interacting protein	protein-coding
peak2138	chr17	5371540	5371959	+	1	NA	promoter-TSS (NR_135644)	promoter-TSS (NR_135644)	631	NM_020162	56919	Hs.250456	NM_020162	ENSG00000005100	DHX33	DDX33	DEAH-box helicase 33	protein-coding
peak1925	chr16	30366121	30366451	+	1	NA	promoter-TSS (NM_001243646)	promoter-TSS (NM_001243646)	-31	NM_001243646	10421	Hs.202677	NM_006110	ENSG00000169217	CD2BP2	FWP010|LIN1|PPP1R59|Snu40|U5-52K	CD2 cytoplasmic tail binding protein 2	protein-coding
peak3278	chr2	237615487	237615803	+	1	NA	Intergenic	Intergenic	137265	NM_020311	57007	Hs.471751	NM_020311	ENSG00000144476	ACKR3	CMKOR1|CXC-R7|CXCR-7|CXCR7|GPR159|RDC-1|RDC1	atypical chemokine receptor 3	protein-coding
peak1546	chr14	64194026	64194148	+	1	NA	exon (NM_030791, exon 1 of 3)	exon (NM_030791, exon 1 of 3)	726	NM_030791	81537	Hs.24678	NM_030791	ENSG00000126821	SGPP1	SPPase1	sphingosine-1-phosphate phosphatase 1	protein-coding
peak2858	chr19	50143078	50143187	+	1	NA	intron (NM_006270, intron 1 of 5)	intron (NM_006270, intron 1 of 5)	268	NM_006270	6237	Hs.515536	NM_006270	ENSG00000126458	RRAS	R-Ras	RAS related	protein-coding
peak1324	chr12	124873010	124873209	+	1	NA	intron (NM_001077261, intron 18 of 47)	intron (NM_001077261, intron 18 of 47)	-51321	NR_106940	102466204		NR_106940	ENSG00000275967	MIR6880	hsa-mir-6880	microRNA 6880	ncRNA
peak296	chr1	121351830	121354750	+	1	NA	Intergenic	ALR/Alpha|Satellite|centr	92380	NR_003955	647121	Hs.697682	NR_003955	ENSG00000231752	EMBP1	-	embigin pseudogene 1	pseudo
peak5569	chrY	13705351	13705698	+	1	NA	Intergenic	(GAATG)n|Satellite|Satellite	827865	NR_033667	352887	Hs.546221	NR_033667	ENSG00000206159	GYG2P1	GYG2P	glycogenin 2 pseudogene 1	pseudo
peak3302	chr2	241248177	241249183	+	1	NA	Intergenic	(TG)n|Simple_repeat|Simple_repeat	-126435	NM_002081	2817	Hs.328232	NM_002081	ENSG00000063660	GPC1	glypican	glypican 1	protein-coding
peak3229	chr2	209130989	209132128	+	1	NA	intron (NM_015040, intron 1 of 41)	intron (NM_015040, intron 1 of 41)	567	NM_001178000	200576	Hs.744997	NM_015040	ENSG00000115020	PIKFYVE	CFD|FAB1|HEL37|PIP5K|PIP5K3|ZFYVE29	phosphoinositide kinase, FYVE-type zinc finger containing	protein-coding
peak3105	chr2	97482288	97482625	+	1	NA	exon (NM_199078, exon 1 of 7)	exon (NM_199078, exon 1 of 7)	465	NM_199078	26505	Hs.711617	NM_017623	ENSG00000168763	CNNM3	ACDP3	cyclin and CBS domain divalent metal cation transport mediator 3	protein-coding
peak2344	chr17	66596752	66596935	+	1	NA	5' UTR (NM_017565, exon 1 of 11)	5' UTR (NM_017565, exon 1 of 11)	252	NM_017565	54757	Hs.268874	NM_017565	ENSG00000108950	FAM20A	AI1G|AIGFS|FP2747	FAM20A, golgi associated secretory pathway pseudokinase	protein-coding
peak4731	chr7	189988	190031	+	1	NA	Intergenic	Intergenic	-2960	NM_020223	56975	Hs.134742	NM_020223	ENSG00000177706	FAM20C	DMP-4|DMP4|G-CK|GEF-CK|RNS	FAM20C, golgi associated secretory pathway kinase	protein-coding
peak1640	chr14	106155237	106157277	+	1	NA	Intergenic	(CA)n|Simple_repeat|Simple_repeat	-17113	NR_046211	2003	Hs.744419	NR_046211		ELK2AP	ELK2|ELK2.1|ELK2P1	ELK2A, member of ETS oncogene family, pseudogene	pseudo
peak863	chr11	44295761	44296250	+	1	NA	intron (NM_021926, intron 2 of 3)	(TTGTG)n|Simple_repeat|Simple_repeat	35711	NM_021926	60529	Hs.436055	NM_021926	ENSG00000052850	ALX4	CRS5|FND2	ALX homeobox 4	protein-coding
peak2585	chr19	5622231	5623839	+	1	NA	promoter-TSS (NM_001320572)	promoter-TSS (NM_001320572)	-11	NM_001201338	6294	Hs.728802	NM_002967	ENSG00000160633	SAFB	HAP|HET|SAB-B1|SAF-B|SAF-B1|SAFB1	scaffold attachment factor B	protein-coding
peak2913	chr19	58790525	58790717	+	1	NA	non-coding (NR_144447, exon 1 of 7)	non-coding (NR_144447, exon 1 of 7)	289	NR_144447	108903150	Hs.715293	NR_144447	ENSG00000267216	ZNF8-ERVK3-1	-	ZNF8-ERVK3-1 readthrough	ncRNA
peak1571	chr14	75230273	75230753	+	1	NA	exon (NM_019589, exon 1 of 21)	exon (NM_019589, exon 1 of 21)	444	NM_019589	56252	Hs.531111	NM_019589	ENSG00000119596	YLPM1	C14orf170|PPP1R169|ZAP113|ZAP3	YLP motif containing 1	protein-coding
peak3421	chr20	40246468	40246932	+	1	NA	intron (NM_032221, intron 1 of 36)	CpG	433	NM_032221	84181	Hs.740645	NM_032221	ENSG00000124177	CHD6	CHD-6|CHD5|RIGB	chromodomain helicase DNA binding protein 6	protein-coding
peak2050	chr16	74994538	74994821	+	1	NA	intron (NM_001324172, intron 2 of 13)	HAL1|LINE|L1	24338	NM_030581	79726	Hs.280951	NM_030581	ENSG00000103091	WDR59	CDW12|FP977|p90-120	WD repeat domain 59	protein-coding
peak3392	chr20	31408057	31408183	+	1	NA	intron (NM_012325, intron 1 of 6)	CpG	421	NM_012325	22919	Hs.472437	NM_012325	ENSG00000101367	MAPRE1	EB1	microtubule associated protein RP/EB family member 1	protein-coding
peak2819	chr19	45458726	45459161	+	1	NA	intron (NM_001294, intron 1 of 13)	CpG	462	NM_001294	1209	Hs.444441	NM_001294	ENSG00000104853	CLPTM1	-	CLPTM1, transmembrane protein	protein-coding
peak317	chr1	151031567	151031919	+	1	NA	promoter-TSS (NM_006818)	promoter-TSS (NM_006818)	382	NM_001038707	56882	Hs.22065	NM_020239	ENSG00000197622	CDC42SE1	SCIP1|SPEC1	CDC42 small effector 1	protein-coding
peak4591	chr6	44232871	44233035	+	1	NA	exon (NM_004556, exon 1 of 6)	exon (NM_004556, exon 1 of 6)	572	NM_004556	4794	Hs.458276	NM_004556	ENSG00000146232	NFKBIE	IKBE	NFKB inhibitor epsilon	protein-coding
peak5525	chrX	61752361	61752558	+	1	NA	Intergenic	ALR/Alpha|Satellite|centr	818759	NM_001012968	139886	Hs.612782	NM_001012968	ENSG00000186767	SPIN4	TDRD28	spindlin family member 4	protein-coding
peak5151	chr8	80941168	80941238	+	1	NA	intron (NM_014018, intron 1 of 2)	AluJb|SINE|Alu	1303	NM_014018	28957	Hs.521124	NM_014018	ENSG00000147586	MRPS28	HSPC007|MRP-S28|MRP-S35|MRPS35	mitochondrial ribosomal protein S28	protein-coding
peak3519	chr21	30364914	30365101	+	1	NA	intron (NM_001320766, intron 1 of 28)	CpG	270	NM_015565	26046	Hs.288773	NM_015565	ENSG00000198862	LTN1	C21orf10|C21orf98|RNF160|ZNF294	listerin E3 ubiquitin protein ligase 1	protein-coding
peak445	chr1	211751462	211752917	+	1	NA	promoter-TSS (NM_021194)	promoter-TSS (NM_021194)	-90	NM_021194	7779	Hs.519469	NM_021194	ENSG00000170385	SLC30A1	ZNT1|ZRC1	solute carrier family 30 member 1	protein-coding
peak3253	chr2	227220381	227220727	+	1	NA	Intergenic	HAL1-3A_ME|LINE|L1	213044	NR_046102	646736	Hs.712836	NR_046102		LOC646736	-	uncharacterized LOC646736	ncRNA
peak3422	chr20	42838808	42839509	+	1	NA	promoter-TSS (NR_038339)	promoter-TSS (NR_038339)	388	NM_016470	51526	Hs.75798	NM_016470	ENSG00000132823	OSER1	C20orf111|HSPC207|Osr1|Perit1|dJ1183I21.1	oxidative stress responsive serine rich 1	protein-coding
peak2477	chr18	50318994	50319365	+	1	NA	intron (NM_005215, intron 2 of 28)	(CATTC)n|Simple_repeat|Simple_repeat	-444292	NR_130465	100616232		NR_130465	ENSG00000263872	MIR4528	-	microRNA 4528	ncRNA
peak198	chr1	45805440	45806187	+	1	NA	promoter-TSS (NM_001293196)	promoter-TSS (NM_001293196)	-25	NM_001293196	4595	Hs.271353	NM_012222	ENSG00000132781	MUTYH	MYH	mutY DNA glycosylase	protein-coding
peak1979	chr16	46415216	46415730	+	1	NA	Intergenic	HSATII|Satellite|Satellite	187536	NR_026556	124149	Hs.97414	NM_001004299		ANKRD26P1	-	ankyrin repeat domain 26 pseudogene 1	pseudo
peak269	chr1	109642998	109643464	+	1	NA	TTS (NR_003023)	TTS (NR_003023)	416	NR_003023	677766	Hs.550815	NR_003023	ENSG00000278249	SCARNA2	HBII-382|mgU2-25/61	small Cajal body-specific RNA 2	ncRNA
peak5161	chr8	91013629	91014151	+	1	NA	intron (NM_001359, intron 1 of 9)	CpG	310	NM_001359	1666	Hs.492212	NM_001359	ENSG00000104325	DECR1	DECR|NADPH|SDR18C1	2,4-dienoyl-CoA reductase 1	protein-coding
peak1267	chr12	112451510	112451568	+	1	NA	promoter-TSS (NM_138341)	promoter-TSS (NM_138341)	387	NM_006817	10961	Hs.75841	NM_006817	ENSG00000089248	ERP29	C12orf8|ERp28|ERp31|HEL-S-107|PDI-DB|PDIA9	endoplasmic reticulum protein 29	protein-coding
peak407	chr1	185014484	185015287	+	1	NA	intron (NM_007212, intron 1 of 6)	CpG	334	NM_007212	6045	Hs.591490	NM_007212	ENSG00000121481	RNF2	BAP-1|BAP1|DING|HIPI3|RING1B|RING2	ring finger protein 2	protein-coding
peak2289	chr17	46178345	46178627	+	1	NA	promoter-TSS (NM_006807)	promoter-TSS (NM_006807)	74	NM_006807	10951	Hs.77254	NM_006807	ENSG00000108468	CBX1	CBX|HP1-BETA|HP1Hs-beta|HP1Hsbeta|M31|MOD1|p25beta	chromobox 1	protein-coding
peak5499	chr9	140082582	140082750	+	1	NA	promoter-TSS (NM_003731)	promoter-TSS (NM_003731)	-388	NM_003731	8636	Hs.530314	NM_003731	ENSG00000176101	SSNA1	N14|NA-14|NA14	SS nuclear autoantigen 1	protein-coding
peak1415	chr13	45563253	45564088	+	1	NA	promoter-TSS (NM_018559)	promoter-TSS (NM_018559)	5	NM_018559	55425	Hs.731811	NM_018559	ENSG00000133114	GPALPP1	AD029|KIAA1704|LSR7|bA245H20.2	GPALPP motifs containing 1	protein-coding
peak4647	chr6	111780528	111780744	+	1	NA	intron (NM_002912, intron 2 of 32)	L1PA16|LINE|L1	-24039	NR_034108	643749	Hs.486228	NR_034108	ENSG00000231889	TRAF3IP2-AS1	C6UAS|C6orf3|NCRNA00248|TRAF3IP2-AS2	TRAF3IP2 antisense RNA 1	ncRNA
peak773	chr10	133281819	133282308	+	1	NA	Intergenic	(TGGA)n|Simple_repeat|Simple_repeat	-172079	NM_174937	256536	Hs.126575	NM_174937	ENSG00000176769	TCERG1L	-	transcription elongation regulator 1 like	protein-coding
peak3596	chr22	19165830	19166539	+	1	NA	promoter-TSS (NM_001256534)	promoter-TSS (NM_001256534)	-166	NM_001287387	6576	Hs.111024	NM_005984	ENSG00000100075	SLC25A1	CTP|D2L2AD|SEA|SLC20A3	solute carrier family 25 member 1	protein-coding
peak1057	chr11	126081290	126082455	+	1	NA	promoter-TSS (NM_001144827)	promoter-TSS (NM_001144827)	253	NM_024556	79607	Hs.276315	NM_024556	ENSG00000197798	FAM118B	-	family with sequence similarity 118 member B	protein-coding
peak554	chr10	23728146	23729078	+	1	NA	exon (NM_001145373, exon 1 of 1)	exon (NM_001145373, exon 1 of 1)	414	NM_001145373	220213	Hs.499042	NM_001145373	ENSG00000165312	OTUD1	DUBA7|OTDC1	OTU deubiquitinase 1	protein-coding
peak4209	chr4	185393968	185396261	+	1	NA	intron (NM_002199, intron 1 of 8)	intron (NM_002199, intron 1 of 8)	612	NM_002199	3660	Hs.654566	NM_002199	ENSG00000168310	IRF2	IRF-2	interferon regulatory factor 2	protein-coding
peak1685	chr15	50646568	50647560	+	1	NA	promoter-TSS (NR_026891)	promoter-TSS (NR_026891)	12	NR_026891	55056	Hs.511316	NM_017976	ENSG00000285410	GABPB1-IT1	-	GABPB1 intronic transcript	ncRNA
peak3346	chr20	5591050	5591493	+	1	NA	intron (NM_019593, intron 1 of 19)	intron (NM_019593, intron 1 of 19)	401	NM_019593	56261	Hs.636359	NM_019593	ENSG00000125772	GPCPD1	EDI3|GDE5|GDPD6|PREI4	glycerophosphocholine phosphodiesterase 1	protein-coding
peak4808	chr7	39662894	39663903	+	1	NA	5' UTR (NM_005402, exon 1 of 5)	5' UTR (NM_005402, exon 1 of 5)	246	NM_005402	5898	Hs.6906	NM_005402	ENSG00000006451	RALA	RAL	RAS like proto-oncogene A	protein-coding
peak2976	chr2	26467390	26468280	+	1	NA	promoter-TSS (NM_000182)	promoter-TSS (NM_000182)	219	NM_001281513	3032	Hs.515848	NM_000183	ENSG00000138029	HADHB	ECHB|MSTP029|MTPB|TP-BETA	hydroxyacyl-CoA dehydrogenase trifunctional multienzyme complex subunit beta	protein-coding
peak2630	chr19	11450038	11450052	+	1	NA	intron (NM_004283, intron 1 of 4)	CpG	299	NM_004283	9545	Hs.744916	NM_004283	ENSG00000105514	RAB3D	D2-2|GOV|RAB16|RAD3D	RAB3D, member RAS oncogene family	protein-coding
peak5448	chr9	131644590	131644983	+	1	NA	promoter-TSS (NM_001352989)	promoter-TSS (NM_001352989)	5	NM_001127244	56262	Hs.643600	NM_019594	ENSG00000136802	LRRC8A	AGM5|LRRC8|SWELL1	leucine rich repeat containing 8 VRAC subunit A	protein-coding
peak5374	chr9	97021703	97022083	+	1	NA	intron (NM_003448, intron 1 of 4)	CpG	345	NM_194320	169841	Hs.387623	NM_003448	ENSG00000175787	ZNF169	-	zinc finger protein 169	protein-coding
peak1220	chr12	96336967	96337054	+	1	NA	promoter-TSS (NM_182496)	promoter-TSS (NM_182496)	-61	NM_152435	144193	Hs.424907	NM_152435	ENSG00000139344	AMDHD1	HMFT1272	amidohydrolase domain containing 1	protein-coding
peak2160	chr17	8093033	8093370	+	1	NA	exon (NM_017622, exon 1 of 1)	exon (NM_017622, exon 1 of 1)	363	NM_017622	54785	Hs.129563	NM_017622	ENSG00000196544	BORCS6	C17orf59|PRO2472	BLOC-1 related complex subunit 6	protein-coding
peak2800	chr19	42580303	42580770	+	1	NA	intron (NM_022752, intron 1 of 1)	CpG	246	NM_022752	64763	Hs.13323	NM_022752	ENSG00000105732	ZNF574	FP972	zinc finger protein 574	protein-coding
peak4051	chr4	6783921	6784532	+	1	NA	promoter-TSS (NM_001100590)	promoter-TSS (NM_001100590)	-233	NM_014743	9778	Hs.79276	NM_014743	ENSG00000170871	KIAA0232	-	KIAA0232	protein-coding
peak1075	chr12	1800514	1800713	+	1	NA	intron (NM_024551, intron 1 of 7)	CpG	366	NM_024551	79602	Hs.371642	NM_024551	ENSG00000006831	ADIPOR2	ACDCR2|PAQR2	adiponectin receptor 2	protein-coding
peak2761	chr19	37018846	37020036	+	1	NA	promoter-TSS (NM_001166037)	promoter-TSS (NM_001166037)	-193	NM_001166038	339324	Hs.18103	NM_001012756	ENSG00000254004	ZNF260	OZRF1|PEX1|ZFP260	zinc finger protein 260	protein-coding
peak1624	chr14	103852367	103852746	+	1	NA	intron (NM_001128918, intron 1 of 17)	CpG	855	NM_001128920	4140	Hs.35828	NM_002376	ENSG00000075413	MARK3	CTAK1|KP78|PAR1A|Par-1a	microtubule affinity regulating kinase 3	protein-coding
peak5342	chr9	86594622	86596111	+	1	NA	promoter-TSS (NM_001358292)	promoter-TSS (NM_001358292)	92	NM_001358294	80010	Hs.726327	NM_024945	ENSG00000178966	RMI1	BLAP75|C9orf76|FAAP75	RecQ mediated genome instability 1	protein-coding
peak2990	chr2	29993769	29993953	+	1	NA	intron (NM_004304, intron 1 of 28)	(CA)n|Simple_repeat|Simple_repeat	150616	NM_004304	238	Hs.654469	NM_004304	ENSG00000171094	ALK	CD246|NBLST3	ALK receptor tyrosine kinase	protein-coding
peak2279	chr17	43567509	43567904	+	1	NA	intron (NR_027782, intron 1 of 10).2	CpG	440	NR_027774	9842	Hs.514242	NM_014798	ENSG00000225190	PLEKHM1	AP162|B2|OPTB6	pleckstrin homology and RUN domain containing M1	protein-coding
peak1674	chr15	42500319	42500405	+	1	NA	5' UTR (NM_001301138, exon 1 of 26)	5' UTR (NM_001301138, exon 1 of 26)	162	NM_001301138	23339	Hs.88025	NM_015289	ENSG00000166887	VPS39	TLP|VAM6|hVam6p	VPS39, HOPS complex subunit	protein-coding
peak5264	chr9	4662357	4662711	+	1	NA	promoter-TSS (NM_001353488)	promoter-TSS (NM_001353488)	240	NM_203453	403313	Hs.107510	NM_203453	ENSG00000205808	PLPP6	PDP1|PPAPDC2|PSDP|bA6J24.6	phospholipid phosphatase 6	protein-coding
peak1149	chr12	49658206	49659817	+	1	NA	intron (NM_032704, intron 1 of 3)	CpG	229	NM_032704	84790	Hs.652390	NM_032704	ENSG00000167553	TUBA1C	TUBA6|bcm948	tubulin alpha 1c	protein-coding
peak2725	chr19	27875088	27875155	+	1	NA	Intergenic	ALR/Alpha|Satellite|centr	-409218	NR_146734	101927151	Hs.567934	NR_110687	ENSG00000267575	LOC101927151	-	uncharacterized LOC101927151	ncRNA
peak4800	chr7	33148588	33149348	+	1	NA	promoter-TSS (NM_203288)	promoter-TSS (NM_203288)	34	NM_203288	6100	Hs.326805	NM_203288	ENSG00000164610	RP9	PAP-1|PAP1	RP9, pre-mRNA splicing factor	protein-coding
peak2067	chr16	84158417	84159093	+	1	NA	intron (NM_001146051, intron 6 of 6)	intron (NM_001146051, intron 6 of 6)	-8207	NM_003791	8720	Hs.75890	NM_003791	ENSG00000140943	MBTPS1	PCSK8|S1P|SKI-1	membrane bound transcription factor peptidase, site 1	protein-coding
peak2674	chr19	16222718	16223198	+	1	NA	intron (NM_005370, intron 1 of 7)	CpG	468	NM_005370	4218	Hs.642874	NM_005370	ENSG00000167461	RAB8A	MEL|RAB8	RAB8A, member RAS oncogene family	protein-coding
peak2463	chr18	44496921	44497447	+	1	NA	promoter-TSS (NM_001353909)	promoter-TSS (NM_001353909)	311	NM_001324054	9063	Hs.57769	NM_004671	ENSG00000078043	PIAS2	ARIP3|DIP|MIZ1|PIASX|SIZ2|ZMIZ4	protein inhibitor of activated STAT 2	protein-coding
peak2220	chr17	30228391	30228590	+	1	NA	intron (NM_018428, intron 1 of 18)	intron (NM_018428, intron 1 of 18)	239	NM_018428	55813	Hs.589862	NM_018428	ENSG00000108651	UTP6	C17orf40|HCA66	UTP6, small subunit processome component	protein-coding
peak3062	chr2	74692205	74692711	+	1	NA	promoter-TSS (NM_001146158)	promoter-TSS (NM_001146158)	79	NM_006302	7841	Hs.516119	NM_006302	ENSG00000115275	MOGS	CDG2B|CWH41|DER7|GCS1	mannosyl-oligosaccharide glucosidase	protein-coding
peak4665	chr6	131384038	131384554	+	1	NA	non-coding (NR_146620, exon 1 of 13)	non-coding (NR_146620, exon 1 of 13)	166	NM_001350303	2037	Hs.486470	NM_001431	ENSG00000079819	EPB41L2	4.1-G|4.1G	erythrocyte membrane protein band 4.1 like 2	protein-coding
peak1867	chr16	11945143	11945798	+	1	NA	promoter-TSS (NM_015659)	promoter-TSS (NM_015659)	-28	NM_015659	26156	Hs.401842	NM_015659	ENSG00000171490	RSL1D1	CSIG|L12|PBK1|UTP30	ribosomal L1 domain containing 1	protein-coding
peak743	chr10	120513791	120514274	+	1	NA	exon (NM_153810, exon 1 of 9)	exon (NM_153810, exon 1 of 9)	726	NM_153810	143384	Hs.420024	NM_153810	ENSG00000151893	CACUL1	C10orf46|CAC1	CDK2 associated cullin domain 1	protein-coding
peak1808	chr16	1082774	1083211	+	1	NA	Intergenic	(TCCA)n|Simple_repeat|Simple_repeat	-39764	NM_001172560	6755	Hs.449840	NM_001053	ENSG00000162009	SSTR5	SS-5-R	somatostatin receptor 5	protein-coding
peak2128	chr17	4613937	4614433	+	1	NA	intron (NR_047516, intron 1 of 13)	CpG	396	NM_001257331	409	Hs.435811	NM_004313	ENSG00000141480	ARRB2	ARB2|ARR2|BARR2	arrestin beta 2	protein-coding
peak4786	chr7	23339254	23339503	+	1	NA	intron (NM_138446, intron 1 of 3)	MIR3|SINE|MIR	438	NM_138446	115416	Hs.87385	NM_138446	ENSG00000156928	MALSU1	C7orf30|mtRsfA	mitochondrial assembly of ribosomal large subunit 1	protein-coding
peak3461	chr20	59358193	59358431	+	1	NA	Intergenic	Intergenic	218692	NR_039653	100616440		NR_039653	ENSG00000265617	MIR548AG2	-	microRNA 548ag-2	ncRNA
peak135	chr1	29213591	29214316	+	1	NA	intron (NM_001166007, intron 1 of 17)	CpG	350	NM_004437	2035	Hs.175437	NM_004437	ENSG00000159023	EPB41	4.1R|EL1|HE	erythrocyte membrane protein band 4.1	protein-coding
peak351	chr1	156252084	156252302	+	1	NA	promoter-TSS (NR_026678)	promoter-TSS (NR_026678)	427	NM_015327	23381	Hs.516837	NM_015327	ENSG00000198952	SMG5	EST1B|LPTS-RP1|LPTSRP1|SMG-5	SMG5, nonsense mediated mRNA decay factor	protein-coding
peak4194	chr4	160024419	160025724	+	1	NA	promoter-TSS (NM_001351724)	promoter-TSS (NM_001351724)	-207	NM_001351724	9693	Hs.744884	NM_014247	ENSG00000109756	RAPGEF2	CNrasGEF|NRAPGEP|PDZ-GEF1|PDZGEF1|RA-GEF|RA-GEF-1|Rap-GEP|nRap GEP	Rap guanine nucleotide exchange factor 2	protein-coding
peak4890	chr7	76178727	76178921	+	1	NA	non-coding (NR_029411, exon 1 of 3)	non-coding (NR_029411, exon 1 of 3)	166	NR_029411	100133091	Hs.712837	NR_029411	ENSG00000205485	LOC100133091	-	uncharacterized LOC100133091	ncRNA
peak4833	chr7	50920133	50920632	+	1	NA	Intergenic	(TG)n|Simple_repeat|Simple_repeat	-59223	NM_001001555	2887	Hs.164060	NM_005311	ENSG00000106070	GRB10	GRB-IR|Grb-10|IRBP|MEG1|RSS	growth factor receptor bound protein 10	protein-coding
peak1549	chr14	65640795	65640994	+	1	NA	Intergenic	(TG)n|Simple_repeat|Simple_repeat	48171	NR_103769	100128233	Hs.497323	NR_103769	ENSG00000255002	LINC02324	-	long intergenic non-protein coding RNA 2324	ncRNA
peak2948	chr2	9983556	9983938	+	1	NA	intron (NM_001318976, intron 1 of 14)	CpG	176	NM_001318977	9014	Hs.584833	NM_005680	ENSG00000115750	TAF1B	MGC:9349|RAF1B|RAFI63|SL1|TAFI63	TATA-box binding protein associated factor, RNA polymerase I subunit B	protein-coding
peak1646	chr15	22893472	22893863	+	1	NA	intron (NM_001324125, intron 1 of 27)	CpG	1053	NM_014608	23191	Hs.26704	NM_014608	ENSG00000273749	CYFIP1	P140SRA-1|SHYC|SRA-1|SRA1	cytoplasmic FMR1 interacting protein 1	protein-coding
peak3937	chr3	141595747	141596027	+	1	NA	intron (NM_001679, intron 1 of 6)	CpG	453	NM_001679	483	Hs.477789	NM_001679	ENSG00000069849	ATP1B3	ATPB-3|CD298	ATPase Na+/K+ transporting subunit beta 3	protein-coding
peak147	chr1	33207107	33207702	+	1	NA	promoter-TSS (NM_020888)	promoter-TSS (NM_020888)	-108	NM_020888	57648	Hs.591502	NM_020888	ENSG00000162522	KIAA1522	-	KIAA1522	protein-coding
peak3992	chr3	193311293	193311522	+	1	NA	intron (NM_130835, intron 1 of 29)	intron (NM_130835, intron 1 of 29)	474	NM_130837	4976	Hs.594504	NM_015560	ENSG00000198836	OPA1	BERHS|MGM1|MTDPS14|NPG|NTG|largeG	OPA1, mitochondrial dynamin like GTPase	protein-coding
peak2936	chr2	5273517	5274067	+	1	NA	Intergenic	(CACAC)n|Simple_repeat|Simple_repeat	557458	NR_110580	102723818	Hs.128107	NR_110580		LINC01248	-	long intergenic non-protein coding RNA 1248	ncRNA
peak2245	chr17	38219578	38219750	+	1	NA	intron (NM_199334, intron 1 of 8)	CpG	596	NM_001190918	7067	Hs.724	NM_003250	ENSG00000126351	THRA	AR7|CHNG6|EAR7|ERB-T-1|ERBA|ERBA1|NR1A1|THRA1|THRA2|c-ERBA-1	thyroid hormone receptor alpha	protein-coding
peak3318	chr2	242890610	242890973	+	1	NA	intron (NR_110220, intron 2 of 3)	(TG)n|Simple_repeat|Simple_repeat	-22043	NR_110592	102723927	Hs.733585	NR_110592	ENSG00000237940	LINC01238	-	long intergenic non-protein coding RNA 1238	ncRNA
peak1815	chr16	1728612	1728841	+	1	NA	TTS (NM_020825)	TTS (NM_020825)	448	NM_144570	90861	Hs.513261	NM_144570	ENSG00000206053	JPT2	C16orf34|HN1L|L11	Jupiter microtubule associated homolog 2	protein-coding
peak1429	chr13	72439249	72439327	+	1	NA	intron (NM_004392, intron 2 of 7)	intron (NM_004392, intron 2 of 7)	2042	NM_080759	1602	Hs.129452	NM_004392	ENSG00000276644	DACH1	DACH	dachshund family transcription factor 1	protein-coding
peak3903	chr3	127541634	127541707	+	1	NA	promoter-TSS (NM_007283)	promoter-TSS (NM_007283)	55	NM_001256585	11343	Hs.277035	NM_007283	ENSG00000074416	MGLL	HU-K5|HUK5|MAGL|MGL	monoglyceride lipase	protein-coding
peak4637	chr6	106773088	106773463	+	1	NA	promoter-TSS (NM_001286106)	promoter-TSS (NM_001286106)	35	NM_001286106	9474	Hs.486063	NM_004849	ENSG00000057663	ATG5	APG5|APG5-LIKE|APG5L|ASP|SCAR25|hAPG5	autophagy related 5	protein-coding
peak1990	chr16	46949300	46949633	+	1	NA	intron (NM_001142466, intron 6 of 11)	intron (NM_001142466, intron 6 of 11)	-29080	NR_145840	109623466		NR_145840		SNORD148	-	small nucleolar RNA, C/D box 148	snoRNA
peak2998	chr2	36824781	36824959	+	1	NA	intron (NM_001042548, intron 1 of 8)	CpG	462	NM_001042548	9637	Hs.258563	NM_005102	ENSG00000171055	FEZ2	HUM3CL	fasciculation and elongation protein zeta 2	protein-coding
peak5313	chr9	45128608	45128851	+	1	NA	Intergenic	(CA)n|Simple_repeat|Simple_repeat	-123439	NR_121606	102723709	Hs.743015	NR_121606		LOC102723709	-	uncharacterized LOC102723709	ncRNA
peak1061	chr11	128392034	128392141	+	1	NA	promoter-TSS (NR_106738)	promoter-TSS (NR_106738)	118	NM_005238	2113	Hs.369438	NM_005238	ENSG00000134954	ETS1	ETS-1|EWSR2|c-ets-1|p54	ETS proto-oncogene 1, transcription factor	protein-coding
peak913	chr11	62439058	62439452	+	1	NA	promoter-TSS (NM_024099)	promoter-TSS (NM_024099)	-14	NM_024099	79081	Hs.9061	NM_024099	ENSG00000162194	LBHD1	C11orf48	LBH domain containing 1	protein-coding
peak5456	chr9	132172683	132172880	+	1	NA	Intergenic	HAL1-2a_MD|LINE|L1	73579	NR_120685	100506119	Hs.624047	NR_120685	ENSG00000233901	LINC01503	-	long intergenic non-protein coding RNA 1503	ncRNA
peak2471	chr18	46546147	46546318	+	1	NA	Intergenic	Intergenic	-3841	NR_148999	100129878	Hs.437704	NR_148999	ENSG00000264269	LOC100129878	-	uncharacterized LOC100129878	ncRNA
peak3193	chr2	178128753	178129128	+	1	NA	promoter-TSS (NM_001313901)	promoter-TSS (NM_001313901)	-81	NM_001145412	4780	Hs.744006	NM_006164	ENSG00000116044	NFE2L2	HEBP1|IMDDHH|NRF2	nuclear factor, erythroid 2 like 2	protein-coding
peak3663	chr22	38302356	38302679	+	1	NA	exon (NM_033386, exon 1 of 16)	exon (NM_033386, exon 1 of 16)	362	NM_033386	85377	Hs.517610	NM_033386	ENSG00000100139	MICALL1	MICAL-L1|MIRAB13	MICAL like 1	protein-coding
peak1443	chr13	97981935	97982018	+	1	NA	intron (NM_001306070, intron 2 of 7)	(CA)n|Simple_repeat|Simple_repeat	-104499	NM_021033	5911	Hs.508480	NM_021033	ENSG00000125249	RAP2A	K-REV|KREV|RAP2|RbBP-30	RAP2A, member of RAS oncogene family	protein-coding
peak66	chr1	14076218	14076579	+	1	NA	intron (NM_001135610, intron 6 of 7)	CpG	522	NM_001007257	7799	Hs.371823	NM_012231	ENSG00000116731	PRDM2	HUMHOXY1|KMT8|KMT8A|MTB-ZF|RIZ|RIZ1|RIZ2	PR/SET domain 2	protein-coding
peak3961	chr3	170586743	170586955	+	1	NA	intron (NR_135259, intron 1 of 3)	AluSx|SINE|Alu	1196	NR_135259	200916	Hs.380933	NM_001099645	ENSG00000163584	RPL22L1	-	ribosomal protein L22 like 1	protein-coding
peak3406	chr20	35234384	35234821	+	1	NA	intron (NR_026562, intron 1 of 4)	CpG	465	NM_199483	55969	Hs.584985	NM_018840	ENSG00000101084	RAB5IF	C20orf24|PNAS-11|RIP5	RAB5 interacting factor	protein-coding
peak4241	chr5	6589796	6590343	+	1	NA	Intergenic	L1MC4|LINE|L1	6680	NR_024424	255167	Hs.435515	NR_024423	ENSG00000250056	LINC01018	SRHC	long intergenic non-protein coding RNA 1018	ncRNA
peak4160	chr4	110481702	110481908	+	1	NA	intron (NM_017918, intron 1 of 7)	CpG	450	NM_017918	55013	Hs.234149	NM_017918	ENSG00000005059	MCUB	CCDC109B	mitochondrial calcium uniporter dominant negative beta subunit	protein-coding
peak4548	chr6	35655706	35656631	+	1	NA	intron (NM_001145775, intron 2 of 11)	CpG	524	NM_001145776	2289	Hs.407190	NM_004117	ENSG00000096060	FKBP5	AIG6|FKBP51|FKBP54|P54|PPIase|Ptg-10	FK506 binding protein 5	protein-coding
peak4952	chr7	114562530	114563132	+	1	NA	intron (NM_199072, intron 1 of 4)	CpG	622	NM_001166346	29969	Hs.741413	NM_199072	ENSG00000135272	MDFIC	HIC|MDFIC1	MyoD family inhibitor domain containing	protein-coding
peak2228	chr17	33469028	33469265	+	1	NA	5' UTR (NM_001014445, exon 1 of 12)	5' UTR (NM_001014445, exon 1 of 12)	124	NM_001014445	54475	Hs.85570	NM_018096	ENSG00000073536	NLE1	NLE	notchless homolog 1	protein-coding
peak3790	chr3	44690459	44690611	+	1	NA	TTS (NM_001351735)	TTS (NM_001351735)	302	NM_003420	7584	Hs.288658	NM_003420	ENSG00000169981	ZNF35	HF.10|HF10|Zfp105	zinc finger protein 35	protein-coding
peak2995	chr2	32582145	32582819	+	1	NA	exon (NM_016252, exon 1 of 74)	exon (NM_016252, exon 1 of 74)	386	NM_016252	57448	Hs.150107	NM_016252	ENSG00000115760	BIRC6	APOLLON|BRUCE	baculoviral IAP repeat containing 6	protein-coding
peak2507	chr18	75669162	75669361	+	1	NA	Intergenic	HAL1-2a_MD|LINE|L1	36422	NR_104127	101927715	Hs.385670	NR_104127		LINC01029	-	long intergenic non-protein coding RNA 1029	ncRNA
peak2532	chr19	1269351	1269547	+	1	NA	intron (NR_023313, intron 1 of 5)	CpG-12220	182	NR_023313	1153	Hs.618145	NM_001280	ENSG00000099622	CIRBP	CIRP	cold inducible RNA binding protein	protein-coding
peak2219	chr17	30185710	30185810	+	1	NA	intron (NM_018405, intron 1 of 3)	intron (NM_018405, intron 1 of 3)	333	NM_001330176	55352	Hs.462729	NM_018405	ENSG00000172301	COPRS	C17orf79|COPR5|HSA272196|TTP1	coordinator of PRMT5 and differentiation stimulator	protein-coding
peak5115	chr8	43825676	43826025	+	1	NA	Intergenic	ALR/Alpha|Satellite|centr	678265	NM_001002920	340441	Hs.531579	NM_001002920	ENSG00000188877	POTEA	A26A1|CT104.3|POTE-8|POTE8	POTE ankyrin domain family member A	protein-coding
peak353	chr1	156307557	156307806	+	1	NA	promoter-TSS (NR_130913)	promoter-TSS (NR_130913)	525	NR_036565	7203	Hs.491494	NM_005998	ENSG00000163468	CCT3	CCT-gamma|CCTG|PIG48|TCP-1-gamma|TRIC5	chaperonin containing TCP1 subunit 3	protein-coding
peak1344	chr12	131249207	131250019	+	1	NA	Intergenic	HAL1-2a_MD|LINE|L1	-48763	NM_001351229	23504	Hs.657441	NM_015347	ENSG00000060709	RIMBP2	PPP1R133|RBP2|RIM-BP2	RIMS binding protein 2	protein-coding
peak2769	chr19	37709227	37709526	+	1	NA	intron (NM_001345949, intron 1 of 7)	intron (NM_001345949, intron 1 of 7)	194	NM_001345949	163087	Hs.590975	NM_152604	ENSG00000188283	ZNF383	HSD17	zinc finger protein 383	protein-coding
peak4133	chr4	81129271	81129693	+	1	NA	Intergenic	(CA)n|Simple_repeat|Simple_repeat	10825	NM_001099403	56978	Hs.373642	NM_020226	ENSG00000152784	PRDM8	EPM10|KMT8D|PFM5	PR/SET domain 8	protein-coding
peak338	chr1	155024286	155024383	+	1	NA	promoter-TSS (NR_040772)	promoter-TSS (NR_040772)	586	NR_048578	8751	Hs.312098	NM_003815	ENSG00000143537	ADAM15	MDC15	ADAM metallopeptidase domain 15	protein-coding
peak3020	chr2	47402876	47403263	+	1	NA	intron (NM_001305624, intron 1 of 6)	CpG	693	NM_001743	805	Hs.468442	NM_001743	ENSG00000143933	CALM2	CAMII|LQT15|PHKD|PHKD2|caM	calmodulin 2	protein-coding
peak2423	chr18	5294988	5295897	+	1	NA	intron (NM_001243704, intron 1 of 3)	CpG	259	NM_001243702	7541	Hs.592340	NM_003409	ENSG00000198081	ZBTB14	ZF5|ZFP-161|ZFP-5|ZFP161|ZNF478	zinc finger and BTB domain containing 14	protein-coding
peak2911	chr19	58514052	58514809	+	1	NA	promoter-TSS (NM_001348024)	promoter-TSS (NM_001348024)	168	NR_036508	100128398	Hs.655081	NR_036508	ENSG00000176593	LOC100128398	-	uncharacterized LOC100128398	ncRNA
peak1072	chr12	1058094	1058701	+	1	NA	intron (NR_123713, intron 1 of 13)	intron (NR_123713, intron 1 of 13)	491	NM_001297421	5893	Hs.410355	NM_134422	ENSG00000002016	RAD52	-	RAD52 homolog, DNA repair protein	protein-coding
peak2247	chr17	38278927	38279927	+	1	NA	intron (NM_001012241, intron 1 of 9)	CpG-10560	637	NM_001012241	339287	Hs.532786	NM_001012241	ENSG00000188895	MSL1	MSL-1|hMSL1	male specific lethal 1 homolog	protein-coding
peak4215	chr5	218569	219078	+	1	NA	promoter-TSS (NM_145265)	promoter-TSS (NM_145265)	485	NM_001294332	6389	Hs.440475	NM_004168	ENSG00000073578	SDHA	CMD1GG|FP|PGL5|SDH1|SDH2|SDHF	succinate dehydrogenase complex flavoprotein subunit A	protein-coding
peak5383	chr9	100881193	100881477	+	1	NA	exon (NM_014788, exon 1 of 6)	exon (NM_014788, exon 1 of 6)	300	NM_014788	9830	Hs.575631	NM_014788	ENSG00000106785	TRIM14	-	tripartite motif containing 14	protein-coding
peak2121	chr17	2615378	2615442	+	1	NA	promoter-TSS (NM_015229)	promoter-TSS (NM_015229)	-193	NR_136412	105371592	Hs.731739	NR_136412	ENSG00000262050	LOC105371592	-	uncharacterized LOC105371592	ncRNA
peak3698	chr22	44730167	44732107	+	1	NA	Intergenic	(TG)n|Simple_repeat|Simple_repeat	-22406	NM_001099294	85352	Hs.6829	NM_001099294	ENSG00000138944	SHISAL1	KIAA1644	shisa like 1	protein-coding
peak3969	chr3	179370824	179371246	+	1	NA	exon (NM_003940, exon 1 of 21)	exon (NM_003940, exon 1 of 21)	102	NM_003940	8975	Hs.175322	NM_003940	ENSG00000058056	USP13	ISOT3|IsoT-3	ubiquitin specific peptidase 13	protein-coding
peak4081	chr4	38666041	38666448	+	1	NA	promoter-TSS (NR_026804)	promoter-TSS (NR_026804)	5	NR_026804	79667	Hs.29725	NM_024614	ENSG00000231160	KLF3-AS1	-	KLF3 antisense RNA 1	ncRNA
peak3536	chr21	38731943	38732206	+	1	NA	Intergenic	AluJo|SINE|Alu	-5801	NM_001396	1859	Hs.368240	NM_001396	ENSG00000157540	DYRK1A	DYRK|DYRK1|HP86|MNB|MNBH|MRD7	dual specificity tyrosine phosphorylation regulated kinase 1A	protein-coding
peak1810	chr16	1401804	1402312	+	1	NA	promoter-TSS (NM_001001410)	promoter-TSS (NM_001001410)	158	NM_032520	84572	Hs.241575	NM_032520	ENSG00000090581	GNPTG	C16orf27|GNPTAG|LP2537|RJD9	N-acetylglucosamine-1-phosphate transferase subunit gamma	protein-coding
peak4142	chr4	87928365	87928801	+	1	NA	intron (NM_001313960, intron 1 of 17)	CpG	430	NM_005935	4299	Hs.480190	NM_005935	ENSG00000172493	AFF1	AF4|MLLT2|PBM1	AF4/FMR2 family member 1	protein-coding
peak2373	chr17	74734173	74734262	+	1	NA	promoter-TSS (NR_036608)	promoter-TSS (NR_036608)	634	NM_001242537	79157	Hs.73965	NM_024311	ENSG00000092931	MFSD11	ET	major facilitator superfamily domain containing 11	protein-coding
peak4284	chr5	53814169	53815312	+	1	NA	exon (NM_001102575, exon 1 of 2)	exon (NM_001102575, exon 1 of 2)	1147	NM_052870	112574	Hs.432755	NM_052870	ENSG00000178996	SNX18	SH3PX2|SH3PXD3B|SNAG1	sorting nexin 18	protein-coding
peak4373	chr5	138677374	138677890	+	1	NA	promoter-TSS (NM_001033112)	promoter-TSS (NM_001033112)	111	NR_109830	51247	Hs.396644	NM_016480	ENSG00000120727	PAIP2	PAIP-2|PAIP2A	poly(A) binding protein interacting protein 2	protein-coding
peak3231	chr2	216176696	216177108	+	1	NA	intron (NM_004044, intron 1 of 15)	CpG	223	NM_004044	471	Hs.90280	NM_004044	ENSG00000138363	ATIC	AICAR|AICARFT|HEL-S-70p|IMPCHASE|PURH	5-aminoimidazole-4-carboxamide ribonucleotide formyltransferase/IMP cyclohydrolase	protein-coding
peak3981	chr3	184870865	184870935	+	1	NA	promoter-TSS (NM_001025266)	promoter-TSS (NM_001025266)	-64	NM_001025266	285382	Hs.245793	NM_001025266	ENSG00000187068	C3orf70	-	chromosome 3 open reading frame 70	protein-coding
peak909	chr11	62368535	62369045	+	1	NA	promoter-TSS (NM_001330292)	promoter-TSS (NM_001330292)	-26	NM_001330292	9219	Hs.173043	NM_004739	ENSG00000149480	MTA2	MTA1L1|PID	metastasis associated 1 family member 2	protein-coding
peak3093	chr2	92309128	92309893	+	1	NA	Intergenic	ALR/Alpha|Satellite|centr	180351	NR_027714	440888	Hs.730239	NM_001032412		ACTR3BP2	FKSG73	ACTR3B pseudogene 2	pseudo
peak5494	chr9	139701885	139703070	+	1	NA	TTS (NM_001039374)	TTS (NM_001039374)	103	NM_001173989	55684	Hs.370555	NM_017995	ENSG00000196642	RABL6	C9orf86|PARF|RBEL1|pp8875	RAB, member RAS oncogene family like 6	protein-coding
peak1574	chr14	75745812	75747263	+	1	NA	intron (NM_005252, intron 1 of 3)	CpG-7215	1056	NM_005252	2353	Hs.25647	NM_005252	ENSG00000170345	FOS	AP-1|C-FOS|p55	Fos proto-oncogene, AP-1 transcription factor subunit	protein-coding
peak938	chr11	64901372	64902123	+	1	NA	intron (NM_172230, intron 1 of 15)	CpG	256	NM_032431	84447	Hs.75859	NM_032431	ENSG00000162298	SYVN1	DER3|HRD1	synoviolin 1	protein-coding
peak5388	chr9	102583889	102584109	+	1	NA	promoter-TSS (NM_006981)	promoter-TSS (NM_006981)	-138	NM_006981	8013	Hs.279522	NM_006981	ENSG00000119508	NR4A3	CHN|CSMF|MINOR|NOR1|TEC	nuclear receptor subfamily 4 group A member 3	protein-coding
peak3226	chr2	208393841	208393975	+	1	NA	promoter-TSS (NM_001320793)	promoter-TSS (NM_001320793)	-708	NM_001320793	1385	Hs.516646	NM_004379	ENSG00000118260	CREB1	CREB|CREB-1	cAMP responsive element binding protein 1	protein-coding
peak2975	chr2	26257016	26257548	+	1	NA	5' UTR (NM_016131, exon 1 of 6)	5' UTR (NM_016131, exon 1 of 6)	553	NM_016131	10890	Hs.467960	NM_016131	ENSG00000084733	RAB10	-	RAB10, member RAS oncogene family	protein-coding
peak2513	chr18	77440246	77440270	+	1	NA	promoter-TSS (NR_136643)	promoter-TSS (NR_136643)	457	NM_048368	9150	Hs.465490	NM_004715	ENSG00000060069	CTDP1	CCFDN|FCP1	CTD phosphatase subunit 1	protein-coding
peak3236	chr2	218895758	218895967	+	1	NA	Intergenic	(TG)n|Simple_repeat|Simple_repeat	-3795	NR_034176	285180	Hs.570069	NM_198483	ENSG00000188282	RUFY4	ZFYVE31	RUN and FYVE domain containing 4	protein-coding
peak2853	chr19	49403788	49404127	+	1	NA	intron (NM_006184, intron 1 of 12)	intron (NM_006184, intron 1 of 12)	650	NM_006184	4924	Hs.631602	NM_006184	ENSG00000104805	NUCB1	CALNUC|NUC	nucleobindin 1	protein-coding
[truncated: 3,798 more rows]
