# Supplementary material for: Dynamic gene regulation by nuclear colony-stimulating factor 1 receptor in human monocytes and macrophages
Source: Nat Commun. 2019 Apr 26;10:1935. doi: 10.1038/s41467-019-09970-9 (PMC6486619; doi:10.1038/s41467-019-09970-9)
Supplement: Supplementary file 10 — Supplementary Data 7 [file 41467_2019_9970_MOESM10_ESM.xls]

## Sheet: intersect_CFMS_d0_d3.bed_annota
PeakID (cmd=annotatePeaks.pl intersect_CFMS_d0_d3.bed hg19 -go iintersect_CFMS_d0_d3_GO -annStats annStats_intersect_CFMS_d0_d3.txt)	Chr	Start	End	Strand	Peak Score	Focus Ratio/Region Size	Annotation	Detailed Annotation	Distance to TSS	Nearest PromoterID	Entrez ID	Nearest Unigene	Nearest Refseq	Nearest Ensembl	Gene Name	Gene Alias	Gene Description	Gene Type
557	chr2	20364688	20365810	+	0	NA	Intergenic	(CA)n|Simple_repeat|Simple_repeat	59678	NM_002997	6382	Hs.224607	NM_002997	ENSG00000115884	SDC1	CD138|SDC|SYND1|syndecan	syndecan 1	protein-coding
316	chr14	104993272	104994070	+	0	NA	Intergenic	(CA)n|Simple_repeat|Simple_repeat	-52350	NM_001008404	400258	Hs.153827	NM_001008404	ENSG00000184601	C14orf180	C14orf77|NRAC	chromosome 14 open reading frame 180	protein-coding
801	chr4	7623062	7623252	+	0	NA	intron (NM_020777, intron 3 of 26)	(TG)n|Simple_repeat|Simple_repeat	-132660	NR_026892	84740	Hs.663029	NM_032654	ENSG00000272620	AFAP1-AS1	AFAP1-AS|AFAP1AS	AFAP1 antisense RNA 1	ncRNA
508	chr19	16363849	16364130	+	0	NA	Intergenic	(CA)n|Simple_repeat|Simple_repeat	55324	NM_001130524	8907	Hs.71040	NM_032493	ENSG00000072958	AP1M1	AP47|CLAPM2|CLTNM|MU-1A	adaptor related protein complex 1 subunit mu 1	protein-coding
934	chr7	39299975	39300352	+	0	NA	intron (NM_007252, intron 5 of 10)	(CA)n|Simple_repeat|Simple_repeat	68570	NR_145730	109616963		NR_145730	ENSG00000206947	SNORA20B	-	small nucleolar RNA, H/ACA box 20B	snoRNA
828	chr4	49655548	49660022	+	0	NA	Intergenic	(GAATG)n|Satellite|Satellite	669126	NM_001286791	80157	Hs.479703	NM_025087	ENSG00000109182	CWH43	CWH43-C|PGAP2IP	cell wall biogenesis 43 C-terminal homolog	protein-coding
239	chr12	127721070	127721360	+	0	NA	Intergenic	(TG)n|Simple_repeat|Simple_repeat	47613	NR_146537	105370065		NR_146537		LINC02376	-	long intergenic non-protein coding RNA 2376	ncRNA
352	chr16	26768368	26768428	+	0	NA	Intergenic	(TGGA)n|Simple_repeat|Simple_repeat	-309821	NM_001145545	162083	Hs.120831	NM_182831		C16orf82	TNT	chromosome 16 open reading frame 82	protein-coding
258	chr13	20371313	20371584	+	0	NA	Intergenic	AluSz6|SINE|Alu	-14272	NM_001354909	55269	Hs.213198	NM_001042414	ENSG00000121390	PSPC1	PSP1	paraspeckle component 1	protein-coding
1176	chrY	13827971	13828176	+	0	NA	Intergenic	(GAATG)n|Satellite|Satellite	705316	NR_033667	352887	Hs.546221	NR_033667	ENSG00000206159	GYG2P1	GYG2P	glycogenin 2 pseudogene 1	pseudo
314	chr14	100993066	100993237	+	0	NA	intron (NM_001350948, intron 5 of 6)	(CACCAT)n|Simple_repeat|Simple_repeat	41256	NM_001159531	57596	Hs.211751	NM_020836	ENSG00000183092	BEGAIN	-	brain enriched guanylate kinase associated	protein-coding
1000	chr7	158055142	158055607	+	0	NA	intron (NM_001308267, intron 2 of 21)	(CA)n|Simple_repeat|Simple_repeat	270131	NR_030325	693180		NR_030325	ENSG00000207637	MIR595	MIRN595|hsa-mir-595	microRNA 595	ncRNA
120	chr10	42813740	42817603	+	0	NA	Intergenic	(CATTC)n|Satellite|Satellite	47822	NR_024380	441666	Hs.255729	NR_024380	ENSG00000215146	LOC441666	-	zinc finger protein 91 pseudogene	pseudo
869	chr5	49405724	49406077	+	0	NA	Intergenic	ALR/Alpha|Satellite|centr	331334	NM_198449	133418	Hs.561411	NM_198449	ENSG00000170571	EMB	GP70	embigin	protein-coding
838	chr4	187081374	187081751	+	0	NA	intron (NM_001006655, intron 8 of 13)	(CA)n|Simple_repeat|Simple_repeat	15567	NM_015398	25854	Hs.744961	NM_015398	ENSG00000109794	FAM149A	MST119|MSTP119	family with sequence similarity 149 member A	protein-coding
124	chr10	47058512	47059742	+	0	NA	Intergenic	(CA)n|Simple_repeat|Simple_repeat	-24407	NM_005972	5540	Hs.524719	NM_005972	ENSG00000204174	NPY4R	NPY4-R|PP1|PPYR1|Y4	neuropeptide Y receptor Y4	protein-coding
476	chr18	75552388	75552694	+	0	NA	Intergenic	(TG)n|Simple_repeat|Simple_repeat	153142	NR_104127	101927715	Hs.385670	NR_104127		LINC01029	-	long intergenic non-protein coding RNA 1029	ncRNA
30	chr1	41890244	41891447	+	0	NA	Intergenic	(TG)n|Simple_repeat|Simple_repeat	-49504	NR_135817	101929901		NR_135817	ENSG00000229901	LOC101929901	-	uncharacterized LOC101929901	ncRNA
1152	chrY	13479426	13479747	+	0	NA	Intergenic	BSR/Beta|Satellite|Satellite	1053803	NR_033667	352887	Hs.546221	NR_033667	ENSG00000206159	GYG2P1	GYG2P	glycogenin 2 pseudogene 1	pseudo
90	chr10	30159607	30159954	+	0	NA	Intergenic	(TCCA)n|Simple_repeat|Simple_repeat	-133850	NM_001323599	6840	Hs.499209	NM_003174	ENSG00000197321	SVIL	-	supervillin	protein-coding
496	chr19	7105377	7105677	+	0	NA	Intergenic	Intergenic	36056	NM_024341	79230	Hs.591380	NM_024341	ENSG00000130544	ZNF557	-	zinc finger protein 557	protein-coding
870	chr5	49450461	49450805	+	0	NA	Intergenic	ALR/Alpha|Satellite|centr	286601	NM_198449	133418	Hs.561411	NM_198449	ENSG00000170571	EMB	GP70	embigin	protein-coding
778	chr3	129039821	129040382	+	0	NA	intron (NR_026991, intron 3 of 4)	(CA)n|Simple_repeat|Simple_repeat	-4981	NM_006026	8971	Hs.75307	NM_006026	ENSG00000184897	H1FX	H1.10|H1X	H1 histone family member X	protein-coding
317	chr14	105131407	105131606	+	0	NA	non-coding (NR_135293, exon 1 of 2)	non-coding (NR_135293, exon 1 of 2)	389	NR_135293	101929634	Hs.532502	NR_135293	ENSG00000260792	LINC02280	-	long intergenic non-protein coding RNA 2280	ncRNA
54	chr1	202173536	202174962	+	0	NA	intron (NM_021636, intron 1 of 17)	(CA)n|Simple_repeat|Simple_repeat	1344	NM_021636	59352	Hs.497402	NM_021636	ENSG00000133067	LGR6	GPCR|VTS20631	leucine rich repeat containing G protein-coupled receptor 6	protein-coding
590	chr2	97467194	97467732	+	0	NA	intron (NM_020184, intron 5 of 6)	(CA)n|Simple_repeat|Simple_repeat	3448	NR_036074	100422928		NR_036074	ENSG00000264157	MIR3127	mir-3127	microRNA 3127	ncRNA
458	chr18	11247539	11247716	+	0	NA	Intergenic	Intergenic	-98866	NM_022068	63895	Hs.436902	NM_022068	ENSG00000154864	PIEZO2	C18orf30|C18orf58|DA3|DA5|DAIPT|FAM38B|FAM38B2|HsT748|HsT771|MWKS	piezo type mechanosensitive ion channel component 2	protein-coding
231	chr12	119013818	119014222	+	0	NA	Intergenic	(TG)n|Simple_repeat|Simple_repeat	185464	NR_134999	105370014	Hs.550870	NR_134998	ENSG00000256750	LINC02423	-	long intergenic non-protein coding RNA 2423	ncRNA
446	chr17	72729366	72729567	+	0	NA	intron (NM_175738, intron 2 of 8)	(ATGTG)n|Simple_repeat|Simple_repeat	-3233	NM_001330471	326624	Hs.351413	NM_175738	ENSG00000172794	RAB37	-	RAB37, member RAS oncogene family	protein-coding
677	chr20	60365544	60365580	+	0	NA	intron (NM_001252339, intron 3 of 14)	(TCCA)n|Simple_repeat|Simple_repeat	-70758	NR_147702	100128310	Hs.683806	NR_147702	ENSG00000179253	LOC100128310	-	uncharacterized LOC100128310	ncRNA
1173	chrY	13829370	13830307	+	0	NA	Intergenic	(GAATG)n|Satellite|Satellite	703551	NR_033667	352887	Hs.546221	NR_033667	ENSG00000206159	GYG2P1	GYG2P	glycogenin 2 pseudogene 1	pseudo
711	chr21	14342343	14342657	+	0	NA	Intergenic	ALR/Alpha|Satellite|centr	-67987	NR_026916	149992	Hs.558645	NM_153773		ANKRD30BP2	C21orf99|CT85|CTSP-1|CTSP1	ankyrin repeat domain 30B pseudogene 2	pseudo
26	chr1	30298586	30298752	+	0	NA	Intergenic	(CA)n|Simple_repeat|Simple_repeat	211790	NR_110790	101929406	Hs.639413	NR_110790	ENSG00000233399	LINC01648	-	long intergenic non-protein coding RNA 1648	ncRNA
512	chr19	27752752	27752948	+	0	NA	Intergenic	ALR/Alpha|Satellite|centr	-531489	NR_110688	101927151	Hs.567934	NR_110687	ENSG00000267575	LOC101927151	-	uncharacterized LOC101927151	ncRNA
814	chr4	49098254	49102569	+	0	NA	Intergenic	(CATTC)n|Satellite|Satellite	111752	NM_001286791	80157	Hs.479703	NM_025087	ENSG00000109182	CWH43	CWH43-C|PGAP2IP	cell wall biogenesis 43 C-terminal homolog	protein-coding
337	chr15	94594688	94595105	+	0	NA	intron (NR_120320, intron 2 of 8)	(CA)n|Simple_repeat|Simple_repeat	56271	NR_120320	101927112	Hs.134687	NR_120320	ENSG00000259724	LINC01581	-	long intergenic non-protein coding RNA 1581	ncRNA
1189	chrY	28784256	28784611	+	0	NA	Intergenic	(GAATG)n|Satellite|Satellite	909796	NR_001524	114760	Hs.511777	NR_001524	ENSG00000231141	TTTY3	LINC00121|NCRNA00121|TTTY3A|TTY3	testis-specific transcript, Y-linked 3 (non-protein coding)	ncRNA
56	chr1	203496143	203496661	+	0	NA	Intergenic	Intergenic	33131	NM_014359	26254	Hs.632468	NM_014359	ENSG00000188770	OPTC	OPT	opticin	protein-coding
492	chr19	5020008	5020076	+	0	NA	intron (NM_015015, intron 2 of 22)	HAL1-2a_MD|LINE|L1	50918	NM_015015	23030	Hs.654816	NM_015015	ENSG00000127663	KDM4B	JMJD2B|TDRD14B	lysine demethylase 4B	protein-coding
166	chr10	134824174	134825157	+	0	NA	Intergenic	(TG)n|Simple_repeat|Simple_repeat	45627	NR_046231	399829	Hs.252872	NR_046231	ENSG00000240707	LINC01168	-	long intergenic non-protein coding RNA 1168	ncRNA
548	chr2	6909327	6909438	+	0	NA	intron (NR_038369, intron 1 of 5)	intron (NR_038369, intron 1 of 5)	1060	NR_038369	400941	Hs.446195	NM_001001695	ENSG00000205837	LINC00487	-	long intergenic non-protein coding RNA 487	ncRNA
739	chr21	45024259	45025087	+	0	NA	intron (NM_007031, intron 7 of 8)	(CACAC)n|Simple_repeat|Simple_repeat	5197	NR_106718	102464825		NR_106718	ENSG00000278433	MIR6070	hsa-mir-6070	microRNA 6070	ncRNA
28	chr1	37227868	37227963	+	0	NA	Intergenic	(CA)n|Simple_repeat|Simple_repeat	271929	NM_000831	2899	Hs.128848	NM_000831	ENSG00000163873	GRIK3	EAA5|GLR7|GLUR7|GluK3|GluR7a	glutamate ionotropic receptor kainate type subunit 3	protein-coding
336	chr15	80736753	80737803	+	0	NA	intron (NM_014862, intron 1 of 18)	intron (NM_014862, intron 1 of 18)	40586	NM_014862	9915	Hs.459070	NM_014862	ENSG00000172379	ARNT2	WEDAS|bHLHe1	aryl hydrocarbon receptor nuclear translocator 2	protein-coding
301	chr14	65640800	65640994	+	0	NA	Intergenic	(TG)n|Simple_repeat|Simple_repeat	48168	NR_103769	100128233	Hs.497323	NR_103769	ENSG00000255002	LINC02324	-	long intergenic non-protein coding RNA 2324	ncRNA
612	chr2	134568434	134569424	+	0	NA	Intergenic	A-rich|Low_complexity|Low_complexity	-242898	NM_207481	344148	Hs.537329	NM_207363	ENSG00000176771	NCKAP5	ERIH1|ERIH2|NAP5	NCK associated protein 5	protein-coding
753	chr22	35997179	35997830	+	0	NA	Intergenic	(TG)n|Simple_repeat|Simple_repeat	15880	NM_005368	4151	Hs.517586	NM_005368	ENSG00000198125	MB	PVALB|myoglobgin	myoglobin	protein-coding
418	chr16	88467955	88468351	+	0	NA	Intergenic	(TGGA)n|Simple_repeat|Simple_repeat	-25726	NM_001127464	84627	Hs.54925	NM_001127464	ENSG00000225614	ZNF469	BCS|BCS1	zinc finger protein 469	protein-coding
227	chr12	113756097	113756321	+	0	NA	intron (NR_152403, intron 8 of 15)	(TG)n|Simple_repeat|Simple_repeat	16764	NM_024959	80024	Hs.286194	NM_024959	ENSG00000089060	SLC8B1	NCKX6|NCLX|SLC24A6	solute carrier family 8 member B1	protein-coding
582	chr2	92300546	92300897	+	0	NA	Intergenic	ALR/Alpha|Satellite|centr	171562	NR_027714	440888	Hs.730239	NM_001032412		ACTR3BP2	FKSG73	ACTR3B pseudogene 2	pseudo
399	chr16	52787742	52788716	+	0	NA	Intergenic	(CA)n|Simple_repeat|Simple_repeat	-147342	NR_033920	643714	Hs.662199	NR_033920	ENSG00000249231	CASC16	LINC00918	cancer susceptibility 16 (non-protein coding)	ncRNA
930	chr7	3009324	3009619	+	0	NA	intron (NM_032415, intron 1 of 24)	(CTCA)n|Simple_repeat|Simple_repeat	74108	NM_032415	84433	Hs.648101	NM_032415	ENSG00000198286	CARD11	BENTA|BIMP3|CARMA1|IMD11|IMD11A|PPBL	caspase recruitment domain family member 11	protein-coding
342	chr16	3601069	3601622	+	0	NA	intron (NM_178844, intron 11 of 20)	(TCCA)n|Simple_repeat|Simple_repeat	26060	NM_178844	197358	Hs.592091	NM_178844	ENSG00000167984	NLRC3	CLR16.2|NOD3	NLR family CARD domain containing 3	protein-coding
294	chr14	19012369	19013644	+	0	NA	Intergenic	ALR/Alpha|Satellite|centr	-364588	NM_001013354	440153	Hs.534880	NM_001013354	ENSG00000257115	OR11H12	-	olfactory receptor family 11 subfamily H member 12	protein-coding
727	chr21	42365150	42366169	+	0	NA	Intergenic	Intergenic	-146594	NM_001271534	1826	Hs.160418	NM_001389	ENSG00000171587	DSCAM	CHD2|CHD2-42|CHD2-52	DS cell adhesion molecule	protein-coding
376	chr16	34181146	34187743	+	0	NA	Intergenic	HSATII|Satellite|Satellite	220318	NR_002837	606551	Hs.646441	NR_002837		UBE2MP1	-	ubiquitin conjugating enzyme E2 M pseudogene 1	pseudo
101	chr10	39143058	39154952	+	0	NA	Intergenic	(GAATG)n|Satellite|Satellite	159278	NR_045000	399746	Hs.742607	NR_045000		ACTR3BP5	FKSG74	ACTR3B pseudogene 5	pseudo
942	chr7	50920133	50920562	+	0	NA	Intergenic	(TG)n|Simple_repeat|Simple_repeat	-59188	NM_001001555	2887	Hs.164060	NM_005311	ENSG00000106070	GRB10	GRB-IR|Grb-10|IRBP|MEG1|RSS	growth factor receptor bound protein 10	protein-coding
471	chr18	74317428	74317532	+	0	NA	Intergenic	(TCCA)n|Simple_repeat|Simple_repeat	-14254	NR_120419	400660	Hs.131718	NR_120419	ENSG00000266256	LINC00683	-	long intergenic non-protein coding RNA 683	ncRNA
48	chr1	160163769	160164337	+	0	NA	intron (NM_001231, intron 3 of 10)	(CA)n|Simple_repeat|Simple_repeat	3768	NM_001231	844	Hs.632476	NM_001231	ENSG00000143318	CASQ1	CASQ|PDIB1|VMCQA	calsequestrin 1	protein-coding
447	chr17	74543864	74544293	+	0	NA	Intergenic	(CA)n|Simple_repeat|Simple_repeat	7957	NM_001077620	768206	Hs.634380	NM_001077620	ENSG00000214140	PRCD	RP36	photoreceptor disc component	protein-coding
741	chr21	45394054	45394536	+	0	NA	intron (NM_001037553, intron 6 of 8)	(TG)n|Simple_repeat|Simple_repeat	-37911	NM_003274	7109	Hs.126221	NM_003274	ENSG00000160218	TRAPPC10	EHOC-1|EHOC1|GT334|TMEM1|TRS130|TRS30	trafficking protein particle complex 10	protein-coding
633	chr2	239395364	239395675	+	0	NA	Intergenic	(CA)n|Simple_repeat|Simple_repeat	59950	NM_001040445	51665	Hs.516788	NM_016114	ENSG00000065802	ASB1	ASB-1	ankyrin repeat and SOCS box containing 1	protein-coding
348	chr16	10133830	10134564	+	0	NA	intron (NM_000833, intron 3 of 13)	(CA)n|Simple_repeat|Simple_repeat	141727	NM_001134408	2903	Hs.411472	NM_000833	ENSG00000183454	GRIN2A	EPND|FESD|GluN2A|LKS|NMDAR2A|NR2A	glutamate ionotropic receptor NMDA type subunit 2A	protein-coding
996	chr7	157564651	157564942	+	0	NA	intron (NM_130842, intron 11 of 21)	(CA)n|Simple_repeat|Simple_repeat	-82481	NR_038966	100506585	Hs.661265	NR_038966	ENSG00000233038	LOC100506585	-	uncharacterized LOC100506585	ncRNA
61	chr1	224199466	224204139	+	0	NA	intron (NR_136593, intron 2 of 4)	(GAATG)n|Satellite|Satellite	21370	NR_136591	100287497	Hs.568390	NR_136590		LOC100287497	-	septin 7 pseudogene	pseudo
956	chr7	61739691	61741203	+	0	NA	Intergenic	HSATII|Satellite|Satellite	1023987	NR_003952	643955	Hs.583308	NR_003952	ENSG00000185037	ZNF733P	ZNF733	zinc finger protein 733, pseudogene	pseudo
433	chr17	36405604	36405605	+	0	NA	intron (NR_036750, intron 1 of 11)	Tigger15a|DNA|TcMar-Tigger	7652	NR_036750	440434	Hs.443837	NR_036750	ENSG00000274487	LOC440434	-	aminopeptidase puromycin sensitive pseudogene	pseudo
1111	chr9	128967370	128967550	+	0	NA	Intergenic	(TG)n|Simple_repeat|Simple_repeat	70734	NR_121584	101929116	Hs.382124	NR_121584	ENSG00000228392	LOC101929116	-	uncharacterized LOC101929116	ncRNA
357	chr16	33405847	33405930	+	0	NA	Intergenic	T-rich|Low_complexity|Low_complexity	-107186	NR_033866	390705	Hs.278513	NR_033866		LOC390705	-	protein phosphatase 2 regulatory subunit B'', beta pseudogene	pseudo
586	chr2	92320670	92321496	+	0	NA	Intergenic	ALR/Alpha|Satellite|centr	191924	NR_027714	440888	Hs.730239	NM_001032412		ACTR3BP2	FKSG73	ACTR3B pseudogene 2	pseudo
958	chr7	61751829	61758692	+	0	NA	Intergenic	HSATII|Satellite|Satellite	1009174	NR_003952	643955	Hs.583308	NR_003952	ENSG00000185037	ZNF733P	ZNF733	zinc finger protein 733, pseudogene	pseudo
37	chr1	116184032	116184232	+	0	NA	promoter-TSS (NM_001172411)	promoter-TSS (NM_001172411)	-442	NM_138959	81839	Hs.515130	NM_138959	ENSG00000173218	VANGL1	KITENIN|LPP2|STB2|STBM2	VANGL planar cell polarity protein 1	protein-coding
212	chr12	34841376	34841574	+	0	NA	Intergenic	ALR/Alpha|Satellite|centr	666259	NM_032834	84920	Hs.102971	NM_032834	ENSG00000139133	ALG10	ALG10A|DIE2|KCR1	ALG10, alpha-1,2-glucosyltransferase	protein-coding
952	chr7	61082069	61082272	+	0	NA	Intergenic	ALR/Alpha|Satellite|centr	1682264	NR_003952	643955	Hs.583308	NR_003952	ENSG00000185037	ZNF733P	ZNF733	zinc finger protein 733, pseudogene	pseudo
464	chr18	44278115	44278455	+	0	NA	intron (NM_001307987, intron 1 of 5)	HAL1-2a_MD|LINE|L1	-41289	NM_144612	125336	Hs.345877	NM_144612	ENSG00000167210	LOXHD1	DFNB77|LH2D1	lipoxygenase homology domains 1	protein-coding
215	chr12	34853258	34853605	+	0	NA	Intergenic	ALR/Alpha|Satellite|centr	678215	NM_032834	84920	Hs.102971	NM_032834	ENSG00000139133	ALG10	ALG10A|DIE2|KCR1	ALG10, alpha-1,2-glucosyltransferase	protein-coding
723	chr21	41291613	41292297	+	0	NA	intron (NM_006198, intron 2 of 2)	(TG)n|Simple_repeat|Simple_repeat	52608	NM_006198	5121	Hs.80296	NM_006198	ENSG00000183036	PCP4	PEP-19	Purkinje cell protein 4	protein-coding
475	chr18	75231304	75231892	+	0	NA	Intergenic	(CA)n|Simple_repeat|Simple_repeat	269590	NM_001480	2587	Hs.272191	NM_001480	ENSG00000166573	GALR1	GALNR|GALNR1	galanin receptor 1	protein-coding
1049	chr8	139882318	139882828	+	0	NA	intron (NM_152888, intron 3 of 64)	(TG)n|Simple_repeat|Simple_repeat	43676	NM_152888	169044	Hs.117169	NM_152888	ENSG00000169436	COL22A1	-	collagen type XXII alpha 1 chain	protein-coding
366	chr16	33898876	33902307	+	0	NA	Intergenic	(CATTC)n|Simple_repeat|Simple_repeat	328747	NR_130771	104644205	Hs.742548	NR_130771		ENPP7P13	DUNQU1	ectonucleotide pyrophosphatase/phosphodiesterase 7 pseudogene 13	pseudo
407	chr16	84982523	84982824	+	0	NA	Intergenic	Intergenic	62468	NM_001145548	55625	Hs.461610	NM_017740	ENSG00000153786	ZDHHC7	DHHC7|SERZ-B|SERZ1|ZNF370	zinc finger DHHC-type containing 7	protein-coding
415	chr16	87535787	87536421	+	0	NA	intron (NR_110943, intron 1 of 3)	(TG)n|Simple_repeat|Simple_repeat	8311	NR_110943	101928737	Hs.579009	NR_110943	ENSG00000260750	LOC101928737	-	uncharacterized LOC101928737	ncRNA
76	chr10	3844697	3845012	+	0	NA	Intergenic	(CA)n|Simple_repeat|Simple_repeat	-17381	NM_001160124	1316	Hs.4055	NM_001300	ENSG00000067082	KLF6	BCD1|CBA1|COPEB|CPBP|GBF|PAC1|ST12|ZF9	Kruppel like factor 6	protein-coding
273	chr13	36532169	36532312	+	0	NA	intron (NM_004734, intron 3 of 17)	(CCA)n|Simple_repeat|Simple_repeat	-102242	NM_001195430	9201	Hs.507755	NM_004734	ENSG00000133083	DCLK1	CL1|CLICK1|DCAMKL1|DCDC3A|DCLK	doublecortin like kinase 1	protein-coding
5	chr1	2881747	2881939	+	0	NA	Intergenic	Intergenic	-56203	NM_080431	140625	Hs.236635	NM_080431	ENSG00000169717	ACTRT2	ARPM2|ARPT2|Arp-T2|HARPM2	actin related protein T2	protein-coding
1147	chrY	13452429	13459495	+	0	NA	Intergenic	(CATTC)n|Satellite|Satellite	1077427	NR_033667	352887	Hs.546221	NR_033667	ENSG00000206159	GYG2P1	GYG2P	glycogenin 2 pseudogene 1	pseudo
1070	chr9	66833159	66835759	+	0	NA	Intergenic	ALR/Alpha|Satellite|centr	-88508	NR_121570	101928381	Hs.708686	NR_121570		LOC101928381	-	uncharacterized LOC101928381	ncRNA
505	chr19	16102286	16102436	+	0	NA	Intergenic	(CAGAGA)n|Simple_repeat|Simple_repeat	-24083	NR_026828	126536	Hs.131824	NR_026828	ENSG00000205396	LINC00661	-	long intergenic non-protein coding RNA 661	ncRNA
971	chr7	100178017	100178427	+	0	NA	intron (NM_001289934, intron 4 of 17)	(CA)n|Simple_repeat|Simple_repeat	5589	NM_001289934	4034	Hs.125742	NM_002319	ENSG00000077454	LRCH4	LRN|LRRN1|LRRN4|PP14183	leucine rich repeats and calponin homology domain containing 4	protein-coding
974	chr7	128527965	128528322	+	0	NA	intron (NM_001135914, intron 22 of 37)	(CA)n|Simple_repeat|Simple_repeat	21741	NM_001195150	100130705	Hs.641532	NM_001195150	ENSG00000272899	LOC100130705	-	uncharacterized LOC100130705	protein-coding
172	chr11	1141293	1142114	+	0	NA	Intergenic	(TG)n|Simple_repeat|Simple_repeat	-9877	NM_001304359	4586	Hs.534332	NM_017511	ENSG00000215182	MUC5AC	MUC5|TBM|leB|mucin	mucin 5AC, oligomeric mucus/gel-forming	protein-coding
1154	chrY	13483213	13483217	+	0	NA	Intergenic	BSR/Beta|Satellite|Satellite	1050174	NR_033667	352887	Hs.546221	NR_033667	ENSG00000206159	GYG2P1	GYG2P	glycogenin 2 pseudogene 1	pseudo
1023	chr8	43785812	43786162	+	0	NA	Intergenic	ALR/Alpha|Satellite|centr	638402	NM_001002920	340441	Hs.531579	NM_001002920	ENSG00000188877	POTEA	A26A1|CT104.3|POTE-8|POTE8	POTE ankyrin domain family member A	protein-coding
595	chr2	109815764	109816111	+	0	NA	intron (NM_001099289, intron 1 of 9)	(GAATG)n|Satellite|Satellite	-57893	NR_036223	100422863		NR_036223	ENSG00000264934	MIR4265	-	microRNA 4265	ncRNA
639	chr2	240853583	240855788	+	0	NA	intron (NR_136158, intron 7 of 10)	(CA)n|Simple_repeat|Simple_repeat	27826	NR_039949	100616417		NR_039949	ENSG00000264279	MIR4786	mir-4786	microRNA 4786	ncRNA
1132	chrX	61752361	61752558	+	0	NA	Intergenic	ALR/Alpha|Satellite|centr	818759	NM_001012968	139886	Hs.612782	NM_001012968	ENSG00000186767	SPIN4	TDRD28	spindlin family member 4	protein-coding
847	chr5	1929207	1930131	+	0	NA	Intergenic	(TG)n|Simple_repeat|Simple_repeat	42224	NR_109912	101929081	Hs.519180	NR_109912	ENSG00000249326	CTD-2194D22.4	-	uncharacterized LOC101929081	ncRNA
623	chr2	236253768	236254671	+	0	NA	Intergenic	(TG)n|Simple_repeat|Simple_repeat	-148514	NM_001244888	116987	Hs.435039	NM_014914	ENSG00000157985	AGAP1	AGAP-1|CENTG2|GGAP1|cnt-g2	ArfGAP with GTPase domain, ankyrin repeat and PH domain 1	protein-coding
452	chr17	77998085	77998614	+	0	NA	intron (NM_019020, intron 1 of 11)	(CA)n|Simple_repeat|Simple_repeat	11308	NM_019020	125058	Hs.369819	NM_019020	ENSG00000167291	TBC1D16	-	TBC1 domain family member 16	protein-coding
1139	chrY	10023452	10024118	+	0	NA	Intergenic	Intergenic	275378	NR_003593	100101121	Hs.522846	NR_003593	ENSG00000250204	TTTY23B	TTTY23	testis-specific transcript, Y-linked 23B (non-protein coding)	ncRNA
745	chr21	47054988	47056470	+	0	NA	Intergenic	Intergenic	-7910	NM_001348240	54039	Hs.474049	NM_020528	ENSG00000183570	PCBP3	ALPHA-CP3|PCBP3-OT1|PCBP3OT	poly(rC) binding protein 3	protein-coding
606	chr2	133022263	133022708	+	0	NA	Intergenic	AluSx|SINE|Alu	-6943	NR_152415	554226	Hs.380689	NM_001358416	ENSG00000163046	ANKRD30BL	ANKRD30BP3|NCRNA00164	ankyrin repeat domain 30B like	protein-coding
500	chr19	8313380	8313605	+	0	NA	intron (NM_024552, intron 2 of 11)	(TGGA)n|Simple_repeat|Simple_repeat	39275	NM_024552	79603	Hs.515111	NM_024552	ENSG00000090661	CERS4	LASS4|Trh1	ceramide synthase 4	protein-coding
826	chr4	49643999	49647299	+	0	NA	Intergenic	(GAATG)n|Satellite|Satellite	656990	NM_001286791	80157	Hs.479703	NM_025087	ENSG00000109182	CWH43	CWH43-C|PGAP2IP	cell wall biogenesis 43 C-terminal homolog	protein-coding
432	chr17	35117697	35118353	+	0	NA	Intergenic	(TG)n|Simple_repeat|Simple_repeat	160000	NM_024864	79922	Hs.194864	NM_024864	ENSG00000278619	MRM1	-	mitochondrial rRNA methyltransferase 1	protein-coding
520	chr19	31955679	31956343	+	0	NA	Intergenic	(TG)n|Simple_repeat|Simple_repeat	-115580	NR_138036	57616	Hs.278436	NM_020856	ENSG00000121297	TSHZ3	TSH3|ZNF537	teashirt zinc finger homeobox 3	protein-coding
1184	chrY	13856363	13856753	+	0	NA	Intergenic	(GAATG)n|Satellite|Satellite	676831	NR_033667	352887	Hs.546221	NR_033667	ENSG00000206159	GYG2P1	GYG2P	glycogenin 2 pseudogene 1	pseudo
608	chr2	133025352	133025748	+	0	NA	Intergenic	Intergenic	-10008	NR_152415	554226	Hs.380689	NM_001358416	ENSG00000163046	ANKRD30BL	ANKRD30BP3|NCRNA00164	ankyrin repeat domain 30B like	protein-coding
890	chr6	34038914	34040999	+	0	NA	intron (NM_001282847, intron 2 of 9)	(CA)n|Simple_repeat|Simple_repeat	33803	NM_001256813	2914	Hs.429018	NM_000841	ENSG00000124493	GRM4	GPRC1D|MGLUR4|mGlu4	glutamate metabotropic receptor 4	protein-coding
229	chr12	117871194	117871537	+	0	NA	Intergenic	Intergenic	-71758	NM_000620	4842	Hs.654410	NM_000620	ENSG00000089250	NOS1	IHPS1|N-NOS|NC-NOS|NOS|bNOS|nNOS	nitric oxide synthase 1	protein-coding
1104	chr9	117693366	117693565	+	0	NA	promoter-TSS (NM_001252290)	promoter-TSS (NM_001252290)	-590	NM_001244	944	Hs.494901	NM_001244	ENSG00000106952	TNFSF8	CD153|CD30L|CD30LG|TNLG3A	TNF superfamily member 8	protein-coding
1016	chr8	36773607	36773744	+	0	NA	intron (NR_134267, intron 22 of 27)	GA-rich|Low_complexity|Low_complexity	131833	NM_001031836	157855	Hs.13861	NM_001031836	ENSG00000215262	KCNU1	KCNMC1|KCa5|KCa5.1|Kcnma3|Slo3	potassium calcium-activated channel subfamily U member 1	protein-coding
1171	chrY	13822109	13822664	+	0	NA	Intergenic	(GAATG)n|Satellite|Satellite	711003	NR_033667	352887	Hs.546221	NR_033667	ENSG00000206159	GYG2P1	GYG2P	glycogenin 2 pseudogene 1	pseudo
622	chr2	235422960	235423353	+	0	NA	Intergenic	(GTGTG)n|Simple_repeat|Simple_repeat	-17459	NM_001282431	10123	Hs.111554	NM_005737	ENSG00000188042	ARL4C	ARL7|LAK	ADP ribosylation factor like GTPase 4C	protein-coding
1068	chr9	66823499	66823848	+	0	NA	Intergenic	ALR/Alpha|Satellite|centr	-99294	NR_121570	101928381	Hs.708686	NR_121570		LOC101928381	-	uncharacterized LOC101928381	ncRNA
19	chr1	10721583	10722500	+	0	NA	intron (NM_001079843, intron 5 of 20)	intron (NM_001079843, intron 5 of 20)	134692	NM_001079843	54897	Hs.439894	NM_017766	ENSG00000130940	CASZ1	CAS11|CST|SRG|ZNF693|dJ734G22.1	castor zinc finger 1	protein-coding
576	chr2	91801794	91801844	+	0	NA	Intergenic	AluSq2|SINE|Alu	46156	NR_027238	654342	Hs.469287	NR_027238		LOC654342	-	lymphocyte-specific protein 1 pseudogene	pseudo
114	chr10	42539312	42539652	+	0	NA	Intergenic	ALR/Alpha|Satellite|centr	324011	NR_024380	441666	Hs.255729	NR_024380	ENSG00000215146	LOC441666	-	zinc finger protein 91 pseudogene	pseudo
866	chr5	36074544	36074659	+	0	NA	Intergenic	L1PA17|LINE|L1	-7578	NM_174914	167127	Hs.348941	NM_174914	ENSG00000168671	UGT3A2	-	UDP glycosyltransferase family 3 member A2	protein-coding
371	chr16	33973394	33975851	+	0	NA	Intergenic	ALR/Alpha|Satellite|centr	402778	NR_130771	104644205	Hs.742548	NR_130771		ENPP7P13	DUNQU1	ectonucleotide pyrophosphatase/phosphodiesterase 7 pseudogene 13	pseudo
856	chr5	4420265	4420418	+	0	NA	Intergenic	(TG)n|Simple_repeat|Simple_repeat	-353253	NR_104619	101929153	Hs.385526	NR_104619	ENSG00000249521	LINC02114	-	long intergenic non-protein coding RNA 2114	ncRNA
465	chr18	46546147	46546318	+	0	NA	Intergenic	Intergenic	-3841	NR_148999	100129878	Hs.437704	NR_148999	ENSG00000264269	LOC100129878	-	uncharacterized LOC100129878	ncRNA
218	chr12	76007453	76007619	+	0	NA	Intergenic	L1MA4A|LINE|L1	-102118	NM_007043	11103	Hs.645517	NM_007043	ENSG00000111615	KRR1	HRB2|RIP-1	KRR1, small subunit processome component homolog	protein-coding
449	chr17	75848092	75848291	+	0	NA	Intergenic	(TG)n|Simple_repeat|Simple_repeat	31978	NR_028337	400624	Hs.514521	NM_001001685	ENSG00000204283	LINC01973	-	long intergenic non-protein coding RNA 1973	ncRNA
1036	chr8	81617596	81617721	+	0	NA	intron (NM_001033723, intron 2 of 8)	(TG)n|Simple_repeat|Simple_repeat	169358	NM_001033723	619279	Hs.434957	NM_032651	ENSG00000164684	ZNF704	Gig1	zinc finger protein 704	protein-coding
1075	chr9	79186676	79186866	+	0	NA	Intergenic	LSU-rRNA_Hsa|rRNA|rRNA	71222	NM_001097636	2650	Hs.521568	NM_001490	ENSG00000187210	GCNT1	C2GNT|C2GNT-L|C2GNT1|G6NT|NACGT2|NAGCT2	glucosaminyl (N-acetyl) transferase 1, core 2	protein-coding
43	chr1	121484142	121485402	+	0	NA	Intergenic	ALR/Alpha|Satellite|centr	223862	NR_003955	647121	Hs.697682	NR_003955	ENSG00000231752	EMBP1	-	embigin pseudogene 1	pseudo
45	chr1	142542190	142542865	+	0	NA	Intergenic	AluSz6|SINE|Alu	171078	NR_046228	100874392	Hs.648245	NR_046228		ANKRD20A12P	-	ankyrin repeat domain 20 family member A12, pseudogene	pseudo
1037	chr8	82754523	82754941	+	0	NA	promoter-TSS (NM_152837)	promoter-TSS (NM_152837)	-211	NM_022133	64089	Hs.492121	NM_022133	ENSG00000104497	SNX16	-	sorting nexin 16	protein-coding
835	chr4	140855251	140855403	+	0	NA	intron (NM_018717, intron 1 of 5)	(TG)n|Simple_repeat|Simple_repeat	-193842	NR_147610	101927516	Hs.662570	NR_147610		LOC101927516	-	uncharacterized LOC101927516	ncRNA
145	chr10	124484689	124484898	+	0	NA	Intergenic	(CA)n|Simple_repeat|Simple_repeat	-25452	NM_001010912	399814	Hs.363649	NM_001010912	ENSG00000183559	C10orf120	bA318C4.1	chromosome 10 open reading frame 120	protein-coding
110	chr10	42404245	42405318	+	0	NA	Intergenic	ALR/Alpha|Satellite|centr	458712	NR_024380	441666	Hs.255729	NR_024380	ENSG00000215146	LOC441666	-	zinc finger protein 91 pseudogene	pseudo
734	chr21	44090300	44090675	+	0	NA	intron (NM_001001575, intron 1 of 14)	(CA)n|Simple_repeat|Simple_repeat	16625	NM_001001577	5152	Hs.473927	NM_002606	ENSG00000160191	PDE9A	HSPDE9A2	phosphodiesterase 9A	protein-coding
146	chr10	125013897	125015008	+	0	NA	Intergenic	(CCA)n|Simple_repeat|Simple_repeat	100692	NM_001007793	9184	Hs.418533	NM_004725	ENSG00000154473	BUB3	BUB3L|hBUB3	BUB3, mitotic checkpoint protein	protein-coding
716	chr21	35357495	35357694	+	0	NA	Intergenic	(CACAC)n|Simple_repeat|Simple_repeat	8911	NR_134561	101928126	Hs.436879	NR_134561		LOC101928126	-	uncharacterized LOC101928126	ncRNA
687	chr21	10701088	10701161	+	0	NA	Intergenic	ALR/Alpha|Satellite|centr	289819	NM_001290224	7179	Hs.122986	NM_199259	ENSG00000274391	TPTE	CT44|PTEN2	transmembrane phosphatase with tensin homology	protein-coding
1074	chr9	72652958	72653543	+	0	NA	Intergenic	(GAATG)n|Satellite|Satellite	-5247	NR_125850	256691	Hs.547172	NM_153267	ENSG00000165072	MAMDC2	-	MAM domain containing 2	protein-coding
776	chr3	126221289	126221845	+	0	NA	intron (NM_001165974, intron 9 of 20)	(TG)n|Simple_repeat|Simple_repeat	15049	NM_144639	131669	Hs.331148	NM_144639	ENSG00000159650	UROC1	HMFN0320|UROCD	urocanate hydratase 1	protein-coding
18	chr1	9354072	9354400	+	0	NA	intron (NM_025106, intron 1 of 2)	intron (NM_025106, intron 1 of 2)	1295	NM_025106	80176	Hs.8261	NM_025106	ENSG00000171621	SPSB1	SSB-1|SSB1	splA/ryanodine receptor domain and SOCS box containing 1	protein-coding
1003	chr7	158958895	158959304	+	0	NA	Intergenic	(TG)n|Simple_repeat|Simple_repeat	-21450	NM_001304522	7434	Hs.585052	NM_003382	ENSG00000106018	VIPR2	C16DUPq36.3|DUP7q36.3|PACAP-R-3|PACAP-R3|VIP-R-2|VPAC2|VPAC2R|VPCAP2R	vasoactive intestinal peptide receptor 2	protein-coding
675	chr20	60018890	60019772	+	0	NA	intron (NM_001794, intron 2 of 15)	(TG)n|Simple_repeat|Simple_repeat	-55146	NM_001252338	1002	Hs.473231	NM_001794	ENSG00000179242	CDH4	CAD4|R-CAD|RCAD	cadherin 4	protein-coding
516	chr19	29337247	29337677	+	0	NA	Intergenic	(TG)n|Simple_repeat|Simple_repeat	-118576	NR_027318	148145	Hs.112651	NR_027318	ENSG00000267339	LINC00906	-	long intergenic non-protein coding RNA 906	ncRNA
1187	chrY	13862947	13863300	+	0	NA	Intergenic	(GAATG)n|Satellite|Satellite	670266	NR_033667	352887	Hs.546221	NR_033667	ENSG00000206159	GYG2P1	GYG2P	glycogenin 2 pseudogene 1	pseudo
775	chr3	97707401	97707622	+	0	NA	intron (NR_047685, intron 9 of 9)	(TGG)n|Simple_repeat|Simple_repeat	-16216	NM_001261829	84864	Hs.570562	NM_032778	ENSG00000170854	RIOX2	JMJD10|MDIG|MINA|MINA53|NO52|ROX	ribosomal oxygenase 2	protein-coding
343	chr16	4276848	4277354	+	0	NA	intron (NM_001323667, intron 1 of 6)	(TGGA)n|Simple_repeat|Simple_repeat	14980	NM_001323668	6345	Hs.10041	NM_001098814	ENSG00000185739	SRL	SAR	sarcalumenin	protein-coding
662	chr20	35024788	35024965	+	0	NA	intron (NM_014902, intron 2 of 12)	(CA)n|Simple_repeat|Simple_repeat	-64942	NM_001042486	22839	Hs.249600	NM_014902	ENSG00000080845	DLGAP4	DAP-4|DAP4|DLP4|SAPAP-4|SAPAP4	DLG associated protein 4	protein-coding
664	chr20	37218738	37219228	+	0	NA	Intergenic	(CA)n|Simple_repeat|Simple_repeat	9145	NM_001018082	149685	Hs.368028	NM_174906	ENSG00000182035	ADIG	SMAF1	adipogenin	protein-coding
41	chr1	121386137	121386470	+	0	NA	Intergenic	ALR/Alpha|Satellite|centr	125393	NR_003955	647121	Hs.697682	NR_003955	ENSG00000231752	EMBP1	-	embigin pseudogene 1	pseudo
585	chr2	92317071	92319290	+	0	NA	Intergenic	ALR/Alpha|Satellite|centr	189021	NR_027714	440888	Hs.730239	NM_001032412		ACTR3BP2	FKSG73	ACTR3B pseudogene 2	pseudo
617	chr2	218947490	218947581	+	0	NA	intron (NM_198483, intron 10 of 12)	(TTGTG)n|Simple_repeat|Simple_repeat	13797	NM_198483	285180	Hs.570069	NM_198483	ENSG00000188282	RUFY4	ZFYVE31	RUN and FYVE domain containing 4	protein-coding
514	chr19	27778765	27779105	+	0	NA	Intergenic	ALR/Alpha|Satellite|centr	-505404	NR_110688	101927151	Hs.567934	NR_110687	ENSG00000267575	LOC101927151	-	uncharacterized LOC101927151	ncRNA
406	chr16	84158955	84159093	+	0	NA	intron (NM_001146051, intron 6 of 6)	(CAAT)n|Simple_repeat|Simple_repeat	-8476	NM_003791	8720	Hs.75890	NM_003791	ENSG00000140943	MBTPS1	PCSK8|S1P|SKI-1	membrane bound transcription factor peptidase, site 1	protein-coding
788	chr4	1266756	1267027	+	0	NA	Intergenic	Intergenic	-16748	NM_001017405	10296	Hs.139896	NM_005882	ENSG00000090316	MAEA	EMLP|EMP|GID9|HLC-10|PIG5	macrophage erythroblast attacher	protein-coding
1021	chr8	40677951	40678470	+	0	NA	intron (NM_001135731, intron 2 of 5)	(TG)n|Simple_repeat|Simple_repeat	77133	NM_024645	79698	Hs.591850	NM_024645	ENSG00000165061	ZMAT4	-	zinc finger matrin-type 4	protein-coding
472	chr18	74473688	74474333	+	0	NA	Intergenic	Intergenic	60241	NR_040024	100131655	Hs.385806	NR_040024	ENSG00000264278	ZNF236-DT	-	ZNF236 divergent transcript	ncRNA
69	chr1	240726143	240726511	+	0	NA	intron (NM_022469, intron 1 of 1)	(TG)n|Simple_repeat|Simple_repeat	49135	NM_022469	64388	Hs.98206	NM_022469	ENSG00000180875	GREM2	CKTSF1B2|DAND3|PRDC|STHAG9	gremlin 2, DAN family BMP antagonist	protein-coding
422	chr17	9618845	9619287	+	0	NA	intron (NM_153210, intron 14 of 14)	(TG)n|Simple_repeat|Simple_repeat	70212	NM_001267576	124739	Hs.709621	NM_153210	ENSG00000154914	USP43	-	ubiquitin specific peptidase 43	protein-coding
131	chr10	79297758	79298003	+	0	NA	intron (NM_001014797, intron 1 of 28)	(CA)n|Simple_repeat|Simple_repeat	99697	NM_001322836	3778	Hs.144795	NM_002247	ENSG00000156113	KCNMA1	BKTM|CADEDS|KCa1.1|MaxiK|PNKD3|SAKCA|SLO|SLO-ALPHA|SLO1|bA205K10.1|hSlo|mSLO1	potassium calcium-activated channel subfamily M alpha 1	protein-coding
173	chr11	1361740	1362071	+	0	NA	Intergenic	(CA)n|Simple_repeat|Simple_repeat	30967	NR_029409	255512	Hs.588291	NR_029409	ENSG00000255153	TOLLIP-AS1	-	TOLLIP antisense RNA 1 (head to head)	ncRNA
1090	chr9	94473299	94474411	+	0	NA	Intergenic	(TG)n|Simple_repeat|Simple_repeat	-75228	NR_037489	100500902		NR_037489	ENSG00000283351	MIR3910-2	mir-3910-2	microRNA 3910-2	ncRNA
31	chr1	43315669	43315765	+	0	NA	intron (NM_001242739, intron 3 of 3)	(TG)n|Simple_repeat|Simple_repeat	3473	NM_001242739	51058	Hs.20879	NM_015911	ENSG00000164011	ZNF691	Zfp691	zinc finger protein 691	protein-coding
284	chr13	113180734	113181056	+	0	NA	intron (NM_001286278, intron 13 of 20)	HAL1-2a_MD|LINE|L1	61604	NM_006322	10426	Hs.224152	NM_006322	ENSG00000126216	TUBGCP3	104p|ALP6|GCP3|Grip104|SPBC98|Spc98|Spc98p	tubulin gamma complex associated protein 3	protein-coding
1	chr1	724270	724552	+	0	NA	Intergenic	(GAATG)n|Satellite|Satellite	-10343	NR_033908	100288069	Hs.527521	NR_033908		LOC100288069	-	uncharacterized LOC100288069	ncRNA
523	chr19	35788249	35789891	+	0	NA	intron (NM_080600, intron 4 of 11)	(CA)n|Simple_repeat|Simple_repeat	6081	NM_002361	4099	Hs.643440	NM_002361	ENSG00000105695	MAG	GMA|S-MAG|SIGLEC-4A|SIGLEC4A|SPG75	myelin associated glycoprotein	protein-coding
1102	chr9	111010008	111010194	+	0	NA	Intergenic	(CACAC)n|Simple_repeat|Simple_repeat	608174	NM_006686	10880	Hs.534390	NM_006686	ENSG00000148156	ACTL7B	Tact1	actin like 7B	protein-coding
451	chr17	77408511	77408570	+	0	NA	intron (NM_001082575, intron 2 of 14)	(TG)n|Simple_repeat|Simple_repeat	70140	NM_001350453	146713	Hs.135229	NM_001025448	ENSG00000167281	RBFOX3	FOX-3|FOX3|HRNBP3|NEUN	RNA binding fox-1 homolog 3	protein-coding
365	chr16	33897554	33897833	+	0	NA	Intergenic	HSATII|Satellite|Satellite	325849	NR_130771	104644205	Hs.742548	NR_130771		ENPP7P13	DUNQU1	ectonucleotide pyrophosphatase/phosphodiesterase 7 pseudogene 13	pseudo
71	chr10	713635	714518	+	0	NA	intron (NM_014974, intron 1 of 36)	(CACAA)n|Simple_repeat|Simple_repeat	18188	NM_001355387	414235	Hs.587103	NM_001012714	ENSG00000180525	PRR26	C10orf108	proline rich 26	protein-coding
268	chr13	31416511	31418236	+	0	NA	Intergenic	(TG)n|Simple_repeat|Simple_repeat	-39326	NR_103813	440132	Hs.729493	NR_103813	ENSG00000236094	LINC00545	-	long intergenic non-protein coding RNA 545	ncRNA
121	chr10	42792016	42795193	+	0	NA	Intergenic	(CATTC)n|Satellite|Satellite	69889	NR_024380	441666	Hs.255729	NR_024380	ENSG00000215146	LOC441666	-	zinc finger protein 91 pseudogene	pseudo
1057	chr8	144785088	144785372	+	0	NA	Intergenic	Intergenic	-4991	NR_134306	101928160	Hs.735510	NR_134306	ENSG00000181135	LOC101928160	-	uncharacterized LOC101928160	ncRNA
1182	chrY	13850101	13852194	+	0	NA	Intergenic	(GAATG)n|Satellite|Satellite	682242	NR_033667	352887	Hs.546221	NR_033667	ENSG00000206159	GYG2P1	GYG2P	glycogenin 2 pseudogene 1	pseudo
1047	chr8	139754493	139754951	+	0	NA	intron (NM_152888, intron 22 of 64)	(ATGGTG)n|Simple_repeat|Simple_repeat	171527	NM_152888	169044	Hs.117169	NM_152888	ENSG00000169436	COL22A1	-	collagen type XXII alpha 1 chain	protein-coding
894	chr6	40744266	40744501	+	0	NA	Intergenic	(TG)n|Simple_repeat|Simple_repeat	-189180	NM_020737	57497	Hs.250015	NM_020737	ENSG00000156564	LRFN2	FIGLER2|KIAA1246|SALM1	leucine rich repeat and fibronectin type III domain containing 2	protein-coding
226	chr12	110247054	110247156	+	0	NA	intron (NM_147204, intron 1 of 13)	(TCCA)n|Simple_repeat|Simple_repeat	5496	NM_001177431	59341	Hs.506713	NM_021625	ENSG00000111199	TRPV4	BCYM3|CMT2C|HMSN2C|OTRPC4|SMAL|SPSMA|SSQTL1|TRP12|VRL2|VROAC	transient receptor potential cation channel subfamily V member 4	protein-coding
624	chr2	236711380	236711819	+	0	NA	intron (NM_001244888, intron 8 of 9)	(TGG)n|Simple_repeat|Simple_repeat	-285034	NR_146582	27321		NR_146582		TNRC17	CAGL234	trinucleotide repeat containing 17	ncRNA
144	chr10	119028534	119028700	+	0	NA	intron (NM_003054, intron 13 of 15)	(CA)n|Simple_repeat|Simple_repeat	28033	NM_003054	6571	Hs.596992	NM_003054	ENSG00000165646	SLC18A2	SVAT|SVMT|VAT2|VMAT2	solute carrier family 18 member A2	protein-coding
27	chr1	30961581	30961612	+	0	NA	Intergenic	(ATG)n|Simple_repeat|Simple_repeat	-230023	NR_034182	100129196	Hs.659751	NR_034182	ENSG00000186056	MATN1-AS1	-	MATN1 antisense RNA 1	ncRNA
413	chr16	87158572	87158796	+	0	NA	Intergenic	(CA)n|Simple_repeat|Simple_repeat	67294	NR_126008	440390	Hs.513789	NR_126008	ENSG00000232190	LINC02181	-	long intergenic non-protein coding RNA 2181	ncRNA
203	chr11	112125230	112125853	+	0	NA	intron (NM_001145024, intron 2 of 3)	(TG)n|Simple_repeat|Simple_repeat	-5447	NR_133566	100132686	Hs.650455	NR_133566	ENSG00000268472	LOC100132686	-	uncharacterized LOC100132686	ncRNA
714	chr21	30586105	30586499	+	0	NA	intron (NR_027072, intron 1 of 1)	(CA)n|Simple_repeat|Simple_repeat	20487	NR_027072	193629	Hs.720711	NM_138968	ENSG00000215533	LINC00189	C21orf109|NCRNA00189	long intergenic non-protein coding RNA 189	ncRNA
754	chr22	37317227	37317250	+	0	NA	intron (NM_000395, intron 1 of 13)	intron (NM_000395, intron 1 of 13)	7563	NM_000395	1439	Hs.592192	NM_000395	ENSG00000100368	CSF2RB	CD131|CDw131|IL3RB|IL5RB|SMDP5|betaGMR	colony stimulating factor 2 receptor beta common subunit	protein-coding
731	chr21	43831143	43831387	+	0	NA	intron (NM_001001895, intron 3 of 13)	(CA)n|Simple_repeat|Simple_repeat	7294	NM_001243467	53347	Hs.473912	NM_018961	ENSG00000160185	UBASH3A	CLIP4|STS-2|TULA|TULA-1	ubiquitin associated and SH3 domain containing A	protein-coding
443	chr17	72461228	72461963	+	0	NA	promoter-TSS (NM_007261)	promoter-TSS (NM_007261)	-917	NM_001330456	11314	Hs.9688	NM_007261	ENSG00000167851	CD300A	CLM-8|CMRF-35-H9|CMRF-35H|CMRF35-H|CMRF35-H9|CMRF35H|CMRF35H9|IGSF12|IRC1|IRC1/IRC2|IRC2|IRp60	CD300a molecule	protein-coding
279	chr13	109946506	109947081	+	0	NA	Intergenic	Intergenic	-106250	NR_126361	104326054	Hs.569298	NR_126361	ENSG00000229792	LINC00399	TCONS_00021596	long intergenic non-protein coding RNA 399	ncRNA
332	chr15	69678346	69678631	+	0	NA	intron (NM_017705, intron 5 of 8)	(CA)n|Simple_repeat|Simple_repeat	-28097	NM_001281301	9493	Hs.270845	NM_004856	ENSG00000137807	KIF23	CHO1|KNSL5|MKLP-1|MKLP1	kinesin family member 23	protein-coding
286	chr13	113567418	113567550	+	0	NA	Intergenic	(TG)n|Simple_repeat|Simple_repeat	55468	NR_034002	100289410	Hs.667436	NR_034002		MCF2L-AS1	-	MCF2L antisense RNA 1	ncRNA
189	chr11	51576809	51577014	+	0	NA	Intergenic	ALR/Alpha|Satellite|centr	61629	NM_001004703	119749	Hs.553564	NM_001004703	ENSG00000185926	OR4C46	-	olfactory receptor family 4 subfamily C member 46	protein-coding
22	chr1	16949334	16949541	+	0	NA	intron (NR_026752, intron 5 of 6)	AluSp|SINE|Alu	7964	NR_026752	84809	Hs.631865	NR_026752	ENSG00000215908	CROCCP2	CROCCL1	ciliary rootlet coiled-coil, rootletin pseudogene 2	pseudo
592	chr2	105495434	105495544	+	0	NA	Intergenic	(CA)n|Simple_repeat|Simple_repeat	-6436	NR_110374	102682016	Hs.638438	NR_110373	ENSG00000229743	LINC01159	linc-Brn1b	long intergenic non-protein coding RNA 1159	ncRNA
1006	chr8	3063764	3064204	+	0	NA	intron (NM_033225, intron 30 of 69)	(TG)n|Simple_repeat|Simple_repeat	-477993	NR_125425	101927815	Hs.571467	NR_125423	ENSG00000254319	LOC101927815	-	uncharacterized LOC101927815	ncRNA
241	chr12	128817648	128818475	+	0	NA	intron (NM_001136103, intron 1 of 8)	(TG)n|Simple_repeat|Simple_repeat	39424	NR_037406	100500817		NR_037406	ENSG00000265635	MIR3612	-	microRNA 3612	ncRNA
1034	chr8	57383949	57384086	+	0	NA	intron (NR_125813, intron 1 of 3)	(CA)n|Simple_repeat|Simple_repeat	-24724	NM_001135690	5179	Hs.339831	NM_006211	ENSG00000181195	PENK	PE|PENK-A	proenkephalin	protein-coding
262	chr13	22544893	22545827	+	0	NA	Intergenic	(TG)n|Simple_repeat|Simple_repeat	-93061	NR_047040	100874182	Hs.148951	NR_047040	ENSG00000226722	LINC00424	-	long intergenic non-protein coding RNA 424	ncRNA
972	chr7	100550820	100551060	+	0	NA	exon (NM_005960, exon 4 of 15)	exon (NM_005960, exon 4 of 15)	3888	NM_005960	4584	Hs.703577	NM_005960	ENSG00000169894	MUC3A	MUC-3A|MUC3	mucin 3A, cell surface associated	protein-coding
1150	chrY	13464874	13465158	+	0	NA	Intergenic	BSR/Beta|Satellite|Satellite	1068373	NR_033667	352887	Hs.546221	NR_033667	ENSG00000206159	GYG2P1	GYG2P	glycogenin 2 pseudogene 1	pseudo
600	chr2	127801605	127802285	+	0	NA	Intergenic	(CA)n|Simple_repeat|Simple_repeat	37696	NM_001320634	274	Hs.193163	NM_004305	ENSG00000136717	BIN1	AMPH2|AMPHL|CNM2|SH3P9	bridging integrator 1	protein-coding
485	chr19	3153325	3154004	+	0	NA	intron (NM_002068, intron 4 of 6)	(TGGA)n|Simple_repeat|Simple_repeat	1509	NR_110670	100996351		NR_110670	ENSG00000267551	LOC100996351	-	uncharacterized LOC100996351	ncRNA
117	chr10	42661312	42667590	+	0	NA	Intergenic	HSATII|Satellite|Satellite	199042	NR_024380	441666	Hs.255729	NR_024380	ENSG00000215146	LOC441666	-	zinc finger protein 91 pseudogene	pseudo
1180	chrY	13845380	13847371	+	0	NA	Intergenic	(GAATG)n|Satellite|Satellite	687014	NR_033667	352887	Hs.546221	NR_033667	ENSG00000206159	GYG2P1	GYG2P	glycogenin 2 pseudogene 1	pseudo
979	chr7	135399708	135400127	+	0	NA	intron (NM_012450, intron 2 of 15)	(TATG)n|Simple_repeat|Simple_repeat	13035	NM_001318192	26266	Hs.490241	NM_012450	ENSG00000164707	SLC13A4	NAS2|SUT-1|SUT1	solute carrier family 13 member 4	protein-coding
88	chr10	18850627	18850789	+	0	NA	intron (NM_182543, intron 8 of 10)	(GAATG)n|Satellite|Satellite	89858	NM_182543	221078	Hs.396175	NM_182543	ENSG00000241058	NSUN6	4933414E04Rik|ARL5B-AS1|NOPD1	NOP2/Sun RNA methyltransferase family member 6	protein-coding
253	chr12	132173484	132173880	+	0	NA	Intergenic	Intergenic	-21950	NM_001261411	6433	Hs.308171	NM_004592	ENSG00000061936	SFSWAP	SFRS8|SWAP	splicing factor SWAP	protein-coding
521	chr19	33740615	33741741	+	0	NA	Intergenic	(CA)n|Simple_repeat|Simple_repeat	-24422	NM_019849	56301	Hs.58679	NM_019849	ENSG00000130876	SLC7A10	ASC1|HASC-1|asc-1	solute carrier family 7 member 10	protein-coding
460	chr18	13168932	13169080	+	0	NA	Intergenic	L1PB1|LINE|L1	-49723	NM_181482	753	Hs.697787	NM_004338	ENSG00000168675	LDLRAD4	C18orf1	low density lipoprotein receptor class A domain containing 4	protein-coding
515	chr19	27789512	27789852	+	0	NA	Intergenic	ALR/Alpha|Satellite|centr	-494657	NR_110688	101927151	Hs.567934	NR_110687	ENSG00000267575	LOC101927151	-	uncharacterized LOC101927151	ncRNA
690	chr21	10720361	10721972	+	0	NA	Intergenic	ALR/Alpha|Satellite|centr	269777	NM_001290224	7179	Hs.122986	NM_199259	ENSG00000274391	TPTE	CT44|PTEN2	transmembrane phosphatase with tensin homology	protein-coding
982	chr7	148028578	148028790	+	0	NA	intron (NR_036093, intron 3 of 3)	(TGGA)n|Simple_repeat|Simple_repeat	-258973	NM_145304	202865	Hs.352212	NM_145304	ENSG00000170279	C7orf33	-	chromosome 7 open reading frame 33	protein-coding
1054	chr8	142982253	142982389	+	0	NA	Intergenic	(TG)n|Simple_repeat|Simple_repeat	97336	NR_130468	100616374		NR_130468	ENSG00000265612	MIR4539	-	microRNA 4539	ncRNA
265	chr13	24930443	24931459	+	0	NA	Intergenic	(CA)n|Simple_repeat|Simple_repeat	25363	NR_131903	100861547	Hs.585625	NR_131903	ENSG00000261498	LINC00566	-	long intergenic non-protein coding RNA 566	ncRNA
808	chr4	22123626	22123801	+	0	NA	Intergenic	(CA)n|Simple_repeat|Simple_repeat	-173339	NM_147182	80333	Hs.655705	NM_025221	ENSG00000185774	KCNIP4	CALP|KCHIP4	potassium voltage-gated channel interacting protein 4	protein-coding
560	chr2	29439556	29440150	+	0	NA	intron (NM_001353765, intron 4 of 9)	(TG)n|Simple_repeat|Simple_repeat	6913	NM_001353765	238	Hs.654469	NM_004304	ENSG00000171094	ALK	CD246|NBLST3	ALK receptor tyrosine kinase	protein-coding
797	chr4	6127401	6128490	+	0	NA	intron (NM_001099433, intron 1 of 20)	(CA)n|Simple_repeat|Simple_repeat	68401	NM_001306133	152789	Hs.479066	NM_144720	ENSG00000152969	JAKMIP1	Gababrbp|JAMIP1|MARLIN1	janus kinase and microtubule interacting protein 1	protein-coding
743	chr21	46896536	46896697	+	0	NA	intron (NM_030582, intron 5 of 41)	(TG)n|Simple_repeat|Simple_repeat	-1564	NR_106873	102465489		NR_106873	ENSG00000275167	MIR6815	hsa-mir-6815	microRNA 6815	ncRNA
1169	chrY	13817469	13817939	+	0	NA	Intergenic	(GAATG)n|Satellite|Satellite	715685	NR_033667	352887	Hs.546221	NR_033667	ENSG00000206159	GYG2P1	GYG2P	glycogenin 2 pseudogene 1	pseudo
192	chr11	61264443	61265224	+	0	NA	Intergenic	(TG)n|Simple_repeat|Simple_repeat	-11235	NR_039708	100616470		NR_039708	ENSG00000266006	MIR4488	mir-4488	microRNA 4488	ncRNA
960	chr7	61779552	61791938	+	0	NA	Intergenic	HSATII|Satellite|Satellite	978689	NR_003952	643955	Hs.583308	NR_003952	ENSG00000185037	ZNF733P	ZNF733	zinc finger protein 733, pseudogene	pseudo
193	chr11	63778087	63778474	+	0	NA	intron (NM_014067, intron 4 of 10)	(TTGG)n|Simple_repeat|Simple_repeat	24955	NM_017670	55611	Hs.473788	NM_017670	ENSG00000167770	OTUB1	HSPC263|OTB1|OTU1	OTU deubiquitinase, ubiquitin aldehyde binding 1	protein-coding
684	chr21	9825441	9827373	+	0	NA	TTS (NR_037421)	TTS (NR_037421)	204	NR_037458
152	chr10	130814484	130815001	+	0	NA	Intergenic	(TG)n|Simple_repeat|Simple_repeat	103645	NR_148990	728327	Hs.454452	NR_148990	ENSG00000224190	LOC728327	-	uncharacterized LOC728327	ncRNA
194	chr11	64175244	64175407	+	0	NA	Intergenic	(TG)n|Simple_repeat|Simple_repeat	39251	NR_031602	100302280		NR_031602	ENSG00000221273	MIR1237	MIRN1237|hsa-mir-1237	microRNA 1237	ncRNA
1164	chrY	13800921	13801267	+	0	NA	Intergenic	(GAATG)n|Satellite|Satellite	732295	NR_033667	352887	Hs.546221	NR_033667	ENSG00000206159	GYG2P1	GYG2P	glycogenin 2 pseudogene 1	pseudo
243	chr12	129562302	129562444	+	0	NA	intron (NM_133448, intron 8 of 8)	intron (NM_133448, intron 8 of 8)	-31862	NR_104172	283352	Hs.665667	NR_104172	ENSG00000249196	TMEM132D-AS1	-	TMEM132D antisense RNA 1	ncRNA
1141	chrY	10026561	10026871	+	0	NA	Intergenic	Intergenic	278309	NR_003593	100101121	Hs.522846	NR_003593	ENSG00000250204	TTTY23B	TTTY23	testis-specific transcript, Y-linked 23B (non-protein coding)	ncRNA
277	chr13	98930482	98930661	+	0	NA	intron (NM_005766, intron 2 of 26)	intron (NM_005766, intron 2 of 26)	69793	NR_036129	100422881		NR_036129	ENSG00000263399	MIR3170	mir-3170	microRNA 3170	ncRNA
821	chr4	49154104	49158556	+	0	NA	Intergenic	(CATTC)n|Satellite|Satellite	167671	NM_001286791	80157	Hs.479703	NM_025087	ENSG00000109182	CWH43	CWH43-C|PGAP2IP	cell wall biogenesis 43 C-terminal homolog	protein-coding
647	chr2	242890610	242890973	+	0	NA	intron (NR_110220, intron 2 of 3)	(TG)n|Simple_repeat|Simple_repeat	-22043	NR_110592	102723927	Hs.733585	NR_110592	ENSG00000237940	LINC01238	-	long intergenic non-protein coding RNA 1238	ncRNA
1080	chr9	91588535	91589399	+	0	NA	Intergenic	(CA)n|Simple_repeat|Simple_repeat	-16811	NM_001142413	286223	Hs.585118	NM_001001938	ENSG00000186354	C9orf47	C9orf108|bA791O21.3	chromosome 9 open reading frame 47	protein-coding
610	chr2	133032626	133032841	+	0	NA	Intergenic	Intergenic	-17191	NR_152415	554226	Hs.380689	NM_001358416	ENSG00000163046	ANKRD30BL	ANKRD30BP3|NCRNA00164	ankyrin repeat domain 30B like	protein-coding
898	chr6	44012225	44013128	+	0	NA	intron (NR_125864, intron 1 of 4)	(CA)n|Simple_repeat|Simple_repeat	29713	NR_125864	101929705	Hs.670378	NR_125864	ENSG00000237686	LOC101929705	-	uncharacterized LOC101929705	ncRNA
106	chr10	42368847	42372213	+	0	NA	Intergenic	(CATTC)n|Satellite|Satellite	492963	NR_024380	441666	Hs.255729	NR_024380	ENSG00000215146	LOC441666	-	zinc finger protein 91 pseudogene	pseudo
15	chr1	7558335	7559483	+	0	NA	intron (NM_001349608, intron 5 of 21)	(TG)n|Simple_repeat|Simple_repeat	-109095	NR_146200	102725193	Hs.666120	NR_146199	ENSG00000237728	LOC102725193	-	uncharacterized LOC102725193	ncRNA
322	chr14	106155237	106157277	+	0	NA	Intergenic	(CA)n|Simple_repeat|Simple_repeat	-17113	NR_046211	2003	Hs.744419	NR_046211		ELK2AP	ELK2|ELK2.1|ELK2P1	ELK2A, member of ETS oncogene family, pseudogene	pseudo
12	chr1	6234728	6234957	+	0	NA	intron (NM_015557, intron 1 of 41)	(TGGA)n|Simple_repeat|Simple_repeat	5352	NM_015557	26038	Hs.522898	NM_015557	ENSG00000116254	CHD5	CHD-5	chromodomain helicase DNA binding protein 5	protein-coding
864	chr5	32370290	32370627	+	0	NA	intron (NR_144318, intron 16 of 18)	(GA)n|Simple_repeat|Simple_repeat	24123	NR_030305	693164		NR_030305	ENSG00000207956	MIR579	MIRN579|hsa-mir-579	microRNA 579	ncRNA
8	chr1	5446987	5447433	+	0	NA	Intergenic	(TG)n|Simple_repeat|Simple_repeat	-176921	NR_039612
657	chr20	26316322	26316644	+	0	NA	Intergenic	ALR/Alpha|Satellite|centr	-126614	NR_040095	284801	Hs.370699	NR_040095	ENSG00000227195	MIR663AHG	-	MIR663A host gene	ncRNA
66	chr1	234234038	234234422	+	0	NA	intron (NM_173508, intron 2 of 7)	(TGG)n|Simple_repeat|Simple_repeat	-115727	NM_001300845	148641	Hs.158748	NM_173508	ENSG00000183780	SLC35F3	-	solute carrier family 35 member F3	protein-coding
453	chr17	78485093	78485347	+	0	NA	Intergenic	Intergenic	-33405	NM_001163034	57521	Hs.133044	NM_020761	ENSG00000141564	RPTOR	KOG1|Mip1	regulatory associated protein of MTOR complex 1	protein-coding
351	chr16	26385395	26386240	+	0	NA	Intergenic	(TGGA)n|Simple_repeat|Simple_repeat	349259	NR_036146	100422923		NR_036146	ENSG00000265005	MIR548W	-	microRNA 548w	ncRNA
214	chr12	34849932	34849967	+	0	NA	Intergenic	ALR/Alpha|Satellite|centr	674733	NM_032834	84920	Hs.102971	NM_032834	ENSG00000139133	ALG10	ALG10A|DIE2|KCR1	ALG10, alpha-1,2-glucosyltransferase	protein-coding
361	chr16	33882887	33884055	+	0	NA	Intergenic	HSATII|Satellite|Satellite	311627	NR_130771	104644205	Hs.742548	NR_130771		ENPP7P13	DUNQU1	ectonucleotide pyrophosphatase/phosphodiesterase 7 pseudogene 13	pseudo
885	chr6	3777013	3777281	+	0	NA	Intergenic	(TG)n|Simple_repeat|Simple_repeat	-24901	NM_183373	221749	Hs.484500	NM_183373	ENSG00000168994	PXDC1	C6orf145	PX domain containing 1	protein-coding
954	chr7	61079023	61081092	+	0	NA	Intergenic	ALR/Alpha|Satellite|centr	1684377	NR_003952	643955	Hs.583308	NR_003952	ENSG00000185037	ZNF733P	ZNF733	zinc finger protein 733, pseudogene	pseudo
555	chr2	16253077	16253869	+	0	NA	Intergenic	(TG)n|Simple_repeat|Simple_repeat	62924	NR_126559	104797537	Hs.435748	NR_126559	ENSG00000236289	GACAT3	LINC01458|lncRNA-AC130710	gastric cancer associated transcript 3 (non-protein coding)	ncRNA
752	chr22	35859505	35859686	+	0	NA	Intergenic	(TCCA)n|Simple_repeat|Simple_repeat	63479	NM_006739	4174	Hs.517582	NM_006739	ENSG00000100297	MCM5	CDC46|MGORS8|P1-CDC46	minichromosome maintenance complex component 5	protein-coding
541	chr2	3049494	3050240	+	0	NA	intron (NR_110228, intron 3 of 6)	(TG)n|Simple_repeat|Simple_repeat	79931	NR_110228	101927554	Hs.638446	NR_110228	ENSG00000234423	LINC01250	-	long intergenic non-protein coding RNA 1250	ncRNA
164	chr10	134327787	134328051	+	0	NA	Intergenic	Intergenic	-23364	NM_005539	3632	Hs.523360	NM_005539	ENSG00000068383	INPP5A	5PTASE	inositol polyphosphate-5-phosphatase A	protein-coding
128	chr10	61068169	61068269	+	0	NA	intron (NM_001001971, intron 4 of 11)	(CCA)n|Simple_repeat|Simple_repeat	54133	NM_001347849	220965	Hs.607594	NM_198215	ENSG00000148541	FAM13C	FAM13C1	family with sequence similarity 13 member C	protein-coding
556	chr2	16576211	16576653	+	0	NA	Intergenic	(CA)n|Simple_repeat|Simple_repeat	270702	NM_030797	81553	Hs.467769	NM_030797	ENSG00000197872	FAM49A	-	family with sequence similarity 49 member A	protein-coding
779	chr3	129088477	129089450	+	0	NA	Intergenic	(TG)n|Simple_repeat|Simple_repeat	27228	NR_002992	677797	Hs.711399	NR_002992	ENSG00000207088	SNORA7B	ACA7B	small nucleolar RNA, H/ACA box 7B	snoRNA
656	chr20	26188882	26190006	+	0	NA	promoter-TSS (NR_030386)	promoter-TSS (NR_030386)	425	NR_040095	284801	Hs.370699	NR_040095	ENSG00000227195	MIR663AHG	-	MIR663A host gene	ncRNA
807	chr4	13140283	13140540	+	0	NA	Intergenic	(TG)n|Simple_repeat|Simple_repeat	345578	NM_004249	9364	Hs.656060	NM_004249	ENSG00000157869	RAB28	CORD18	RAB28, member RAS oncogene family	protein-coding
949	chr7	57995658	57995701	+	0	NA	Intergenic	ALR/Alpha|Satellite|centr	485796	NM_001159279	441234	Hs.533121	NM_001159279	ENSG00000182111	ZNF716	-	zinc finger protein 716	protein-coding
532	chr2	526890	527460	+	0	NA	Intergenic	Intergenic	-18630	NR_146470	101927362	Hs.385749	NR_146470	ENSG00000225942	LINC01875	-	long intergenic non-protein coding RNA 1875	ncRNA
694	chr21	10772972	10777853	+	0	NA	Intergenic	(GAATG)n|Satellite|Satellite	215531	NM_001290224	7179	Hs.122986	NM_199259	ENSG00000274391	TPTE	CT44|PTEN2	transmembrane phosphatase with tensin homology	protein-coding
473	chr18	74679282	74679659	+	0	NA	intron (NM_001306089, intron 30 of 30)	(ATGTG)n|Simple_repeat|Simple_repeat	49585	NM_002385	4155	Hs.551713	NM_002385	ENSG00000197971	MBP	-	myelin basic protein	protein-coding
151	chr10	130269811	130270245	+	0	NA	Intergenic	(CA)n|Simple_repeat|Simple_repeat	185814	NR_120619	101927381	Hs.523342	NR_120619	ENSG00000280953	LINC01163	TCONS_00017722	long intergenic non-protein coding RNA 1163	ncRNA
79	chr10	5539605	5540192	+	0	NA	TTS (NM_017422)	TTS (NM_017422)	1635	NM_017422	51806	Hs.180142	NM_017422	ENSG00000178372	CALML5	CLSP	calmodulin like 5	protein-coding
941	chr7	49828306	49828724	+	0	NA	intron (NM_198570, intron 2 of 3)	(TG)n|Simple_repeat|Simple_repeat	13586	NR_136188	375567	Hs.629302	NM_198570	ENSG00000188730	VWC2	PSST739|UNQ739	von Willebrand factor C domain containing 2	protein-coding
819	chr4	49141572	49142745	+	0	NA	Intergenic	(CATTC)n|Satellite|Satellite	153499	NM_001286791	80157	Hs.479703	NM_025087	ENSG00000109182	CWH43	CWH43-C|PGAP2IP	cell wall biogenesis 43 C-terminal homolog	protein-coding
228	chr12	115690376	115690710	+	0	NA	Intergenic	T-rich|Low_complexity|Low_complexity	-568574	NM_005996	6926	Hs.744016	NM_005996	ENSG00000135111	TBX3	TBX3-ISO|UMS|XHL	T-box 3	protein-coding
771	chr3	72386565	72386730	+	0	NA	Intergenic	Intergenic	109127	NM_012234	23429	Hs.7910	NM_012234	ENSG00000163602	RYBP	AAP1|APAP-1|DEDAF|YEAF1	RING1 and YY1 binding protein	protein-coding
300	chr14	52805804	52806137	+	0	NA	Intergenic	HAL1-2a_MD|LINE|L1	24954	NM_000956	5732	Hs.2090	NM_000956	ENSG00000125384	PTGER2	EP2	prostaglandin E receptor 2	protein-coding
1017	chr8	37642698	37642897	+	0	NA	Intergenic	(CA)n|Simple_repeat|Simple_repeat	-11604	NM_032777	25960	Hs.274136	NM_032777	ENSG00000020181	ADGRA2	GPR124|TEM5	adhesion G protein-coupled receptor A2	protein-coding
673	chr20	59358193	59358431	+	0	NA	Intergenic	Intergenic	218692	NR_039653	100616440		NR_039653	ENSG00000265617	MIR548AG2	-	microRNA 548ag-2	ncRNA
645	chr2	242803525	242803827	+	0	NA	Intergenic	(CACAA)n|Simple_repeat|Simple_repeat	-2618	NM_005018	5133	Hs.158297	NM_005018	ENSG00000188389	PDCD1	CD279|PD-1|PD1|SLEB2|hPD-1|hPD-l|hSLE1	programmed cell death 1	protein-coding
825	chr4	49642552	49643118	+	0	NA	Intergenic	(GAATG)n|Satellite|Satellite	654176	NM_001286791	80157	Hs.479703	NM_025087	ENSG00000109182	CWH43	CWH43-C|PGAP2IP	cell wall biogenesis 43 C-terminal homolog	protein-coding
1100	chr9	101199956	101200260	+	0	NA	intron (NM_005458, intron 7 of 18)	(TCCA)n|Simple_repeat|Simple_repeat	-182105	NM_018421	55357	Hs.371016	NM_018421	ENSG00000095383	TBC1D2	PARIS-1|PARIS1|TBC1D2A	TBC1 domain family member 2	protein-coding
561	chr2	30099298	30099601	+	0	NA	intron (NM_004304, intron 1 of 28)	HAL1-2a_MD|LINE|L1	45028	NM_004304	238	Hs.654469	NM_004304	ENSG00000171094	ALK	CD246|NBLST3	ALK receptor tyrosine kinase	protein-coding
935	chr7	43237866	43238111	+	0	NA	intron (NM_015052, intron 2 of 29)	(CTCA)n|Simple_repeat|Simple_repeat	47494	NR_037508	100500829		NR_037508	ENSG00000264069	MIR3943	-	microRNA 3943	ncRNA
630	chr2	238474070	238474893	+	0	NA	promoter-TSS (NM_015893)	promoter-TSS (NM_015893)	-736	NM_015893	51052	Hs.247710	NM_015893	ENSG00000071677	PRLH	PRH|PRRP	prolactin releasing hormone	protein-coding
201	chr11	77499194	77499324	+	0	NA	intron (NM_016578, intron 1 of 15)	L1MEc|LINE|L1	32621	NM_016578	51773	Hs.420229	NM_016578	ENSG00000048649	RSF1	HBXAP|RSF-1|XAP8|p325	remodeling and spacing factor 1	protein-coding
736	chr21	44600039	44600656	+	0	NA	Intergenic	(TG)n|Simple_repeat|Simple_repeat	10001	NM_001320719	102724652	Hs.184085	NM_001314050	ENSG00000276076	CRYAA2	CRYAA	crystallin alpha A2	protein-coding
1143	chrY	13137665	13138405	+	0	NA	Intergenic	(CACTC)n|Simple_repeat|Simple_repeat	1395354	NR_033667	352887	Hs.546221	NR_033667	ENSG00000206159	GYG2P1	GYG2P	glycogenin 2 pseudogene 1	pseudo
718	chr21	37366114	37366313	+	0	NA	intron (NR_110418, intron 1 of 5)	(CA)n|Simple_repeat|Simple_repeat	10752	NR_110418	101928269	Hs.589909	NR_110418		LOC101928269	-	uncharacterized LOC101928269	ncRNA
450	chr17	76474263	76474857	+	0	NA	intron (NM_173628, intron 51 of 80)	HAL1-2a_MD|LINE|L1	-6432	NR_102401	100996295	Hs.615304	NR_102401		DNAH17-AS1	-	DNAH17 antisense RNA 1	ncRNA
448	chr17	75466160	75466639	+	0	NA	intron (NM_001293698, intron 1 of 9)	(TCCA)n|Simple_repeat|Simple_repeat	-4926	NM_001113495	10801	Hs.440932	NM_006640	ENSG00000184640	2009-09-01	AF17q25|MSF|MSF1|NAPB|PNUTL4|SINT1|SeptD1	septin 9	protein-coding
768	chr3	46949178	46949691	+	0	NA	Intergenic	(TG)n|Simple_repeat|Simple_repeat	25695	NM_001184744	5745	Hs.1019	NM_000316	ENSG00000160801	PTH1R	PFE|PTHR|PTHR1	parathyroid hormone 1 receptor	protein-coding
598	chr2	126931170	126931637	+	0	NA	Intergenic	(TG)n|Simple_repeat|Simple_repeat	-55841	NR_146970	105373600	Hs.555059	NR_146970	ENSG00000226813	LINC01941	-	long intergenic non-protein coding RNA 1941	ncRNA
650	chr20	16239293	16239561	+	0	NA	Intergenic	Intergenic	-272900	NR_130924	613266	Hs.309149	NR_130924		LOC613266	-	uncharacterized LOC613266	ncRNA
839	chr4	187218962	187219147	+	0	NA	intron (NR_033900, intron 1 of 3)	(CA)n|Simple_repeat|Simple_repeat	31936	NM_001354804	2160	Hs.1430	NM_000128	ENSG00000088926	F11	FXI|PTA	coagulation factor XI	protein-coding
671	chr20	57916418	57916646	+	0	NA	Intergenic	(TG)n|Simple_repeat|Simple_repeat	41050	NM_001302455	1908	Hs.1408	NM_000114	ENSG00000124205	EDN3	ET-3|ET3|HSCR4|PPET3|WS4B	endothelin 3	protein-coding
782	chr3	186073056	186073279	+	0	NA	intron (NM_001080744, intron 1 of 23)	HAL1-2a_MD|LINE|L1	6856	NM_001080744	1608	Hs.683449	NM_001346	ENSG00000058866	DGKG	DAGK3|DGK-GAMMA	diacylglycerol kinase gamma	protein-coding
1026	chr8	43825676	43826025	+	0	NA	Intergenic	ALR/Alpha|Satellite|centr	678265	NM_001002920	340441	Hs.531579	NM_001002920	ENSG00000188877	POTEA	A26A1|CT104.3|POTE-8|POTE8	POTE ankyrin domain family member A	protein-coding
497	chr19	7153230	7153422	+	0	NA	intron (NM_000208, intron 9 of 21)	(CA)n|Simple_repeat|Simple_repeat	83855	NM_024341	79230	Hs.591380	NM_024341	ENSG00000130544	ZNF557	-	zinc finger protein 557	protein-coding
38	chr1	121351830	121354750	+	0	NA	Intergenic	ALR/Alpha|Satellite|centr	92380	NR_003955	647121	Hs.697682	NR_003955	ENSG00000231752	EMBP1	-	embigin pseudogene 1	pseudo
495	chr19	6995385	6995518	+	0	NA	Intergenic	(TGG)n|Simple_repeat|Simple_repeat	-4594	NR_024075	326342	Hs.688043	NM_001080498	ENSG00000268758	ADGRE4P	EMR4|EMR4P|FIRE|GPR127|PGR16	adhesion G protein-coupled receptor E4, pseudogene	pseudo
737	chr21	44805009	44805487	+	0	NA	Intergenic	(TG)n|Simple_repeat|Simple_repeat	-23019	NR_131902	101928399	Hs.517319	NR_131902	ENSG00000237989	LINC01679	TCONS_00029157	long intergenic non-protein coding RNA 1679	ncRNA
654	chr20	25048099	25048398	+	0	NA	Intergenic	(CA)n|Simple_repeat|Simple_repeat	-9430	NM_001252677	84532	Hs.529353	NM_032501	ENSG00000154930	ACSS1	ACAS2L|ACECS1|AceCS2L	acyl-CoA synthetase short chain family member 1	protein-coding
667	chr20	47131928	47132395	+	0	NA	Intergenic	D20S16|Satellite|Satellite	143507	NR_026958	284749	Hs.299080	NR_026958	ENSG00000235621	LINC00494	-	long intergenic non-protein coding RNA 494	ncRNA
765	chr22	49974128	49974356	+	0	NA	intron (NR_110523, intron 1 of 4)	(CA)n|Simple_repeat|Simple_repeat	-37128	NR_037440	100500882		NR_037440	ENSG00000264139	MIR3667	-	microRNA 3667	ncRNA
764	chr22	49283336	49283476	+	0	NA	intron (NR_038944, intron 3 of 6)	(TCCA)n|Simple_repeat|Simple_repeat	20824	NR_038944	100128946	Hs.535676	NR_038944	ENSG00000205632	LINC01310	WI2-81516E3.1	long intergenic non-protein coding RNA 1310	ncRNA
47	chr1	154686397	154686986	+	0	NA	intron (NM_002249, intron 6 of 7)	(TG)n|Simple_repeat|Simple_repeat	-86235	NM_001025107	103	Hs.12341	NM_001111	ENSG00000160710	ADAR	ADAR1|AGS6|DRADA|DSH|DSRAD|G1P1|IFI-4|IFI4|K88DSRBP|P136	adenosine deaminase, RNA specific	protein-coding
695	chr21	10785201	10786325	+	0	NA	Intergenic	(GAATG)n|Satellite|Satellite	205180	NM_001290224	7179	Hs.122986	NM_199259	ENSG00000274391	TPTE	CT44|PTEN2	transmembrane phosphatase with tensin homology	protein-coding
964	chr7	61980338	61980699	+	0	NA	Intergenic	ALR/Alpha|Satellite|centr	783916	NR_003952	643955	Hs.583308	NR_003952	ENSG00000185037	ZNF733P	ZNF733	zinc finger protein 733, pseudogene	pseudo
292	chr14	19004143	19005358	+	0	NA	Intergenic	ALR/Alpha|Satellite|centr	-372844	NM_001013354	440153	Hs.534880	NM_001013354	ENSG00000257115	OR11H12	-	olfactory receptor family 11 subfamily H member 12	protein-coding
1149	chrY	13460886	13461250	+	0	NA	Intergenic	BSR/Beta|Satellite|Satellite	1072321	NR_033667	352887	Hs.546221	NR_033667	ENSG00000206159	GYG2P1	GYG2P	glycogenin 2 pseudogene 1	pseudo
46	chr1	149033193	149035744	+	0	NA	intron (NR_104217, intron 2 of 17).3	HSATII|Satellite|Satellite	75257	NR_104217	101929780	Hs.534675	NR_104217	ENSG00000272150	NBPF25P	WI2-925H4.1	NBPF member 25, pseudogene	pseudo
380	chr16	35250206	35250404	+	0	NA	Intergenic	ALR/Alpha|Satellite|centr	269382	NR_033985	400533	Hs.499135	NR_033985	ENSG00000261122	LINC02167	-	long intergenic non-protein coding RNA 2167	ncRNA
290	chr13	114753471	114754722	+	0	NA	intron (NM_001320822, intron 22 of 23)	(TCCA)n|Simple_repeat|Simple_repeat	89358	NM_001320822	22821	Hs.593075	NM_007368	ENSG00000185989	RASA3	GAP1IP4BP|GAPIII	RAS p21 protein activator 3	protein-coding
883	chr6	1402960	1404075	+	0	NA	Intergenic	(CA)n|Simple_repeat|Simple_repeat	-12871	NR_106778	102466720		NR_106778	ENSG00000275859	MIR6720	hsa-mir-6720|mir-6720	microRNA 6720	ncRNA
725	chr21	41510596	41511775	+	0	NA	intron (NM_001389, intron 18 of 32)	MER4A1|LTR|ERV1	73173	NR_039917	100616148		NR_039917	ENSG00000263973	MIR4760	-	microRNA 4760	ncRNA
550	chr2	9445274	9445485	+	0	NA	intron (NM_001135191, intron 3 of 26)	intron (NM_001135191, intron 3 of 26)	98485	NM_001135191	8853	Hs.555902	NM_003887	ENSG00000151693	ASAP2	AMAP2|CENTB3|DDEF2|PAG3|PAP|Pap-alpha|SHAG1	ArfGAP with SH3 domain, ankyrin repeat and PH domain 2	protein-coding
886	chr6	6932721	6932795	+	0	NA	Intergenic	(CA)n|Simple_repeat|Simple_repeat	-175072	NM_001168344	6239	Hs.298248	NM_002955	ENSG00000124782	RREB1	FINB|HNT|LZ321|RREB-1|Zep-1	ras responsive element binding protein 1	protein-coding
509	chr19	16985230	16985894	+	0	NA	intron (NM_001297595, intron 14 of 18)	(GTCTG)n|Simple_repeat|Simple_repeat	11477	NM_001297597	23309	Hs.13999	NM_015260	ENSG00000127511	SIN3B	-	SIN3 transcription regulator family member B	protein-coding
70	chr1	246988961	246989206	+	0	NA	Intergenic	(TG)n|Simple_repeat|Simple_repeat	36164	NR_015422	149134	Hs.720494	NM_207326		LINC01341	-	long intergenic non-protein coding RNA 1341	ncRNA
953	chr7	61083250	61083705	+	0	NA	Intergenic	ALR/Alpha|Satellite|centr	1680957	NR_003952	643955	Hs.583308	NR_003952	ENSG00000185037	ZNF733P	ZNF733	zinc finger protein 733, pseudogene	pseudo
990	chr7	156137331	156137655	+	0	NA	Intergenic	(CA)n|Simple_repeat|Simple_repeat	100789	NR_038232	285889	Hs.407095	NR_038232	ENSG00000233878	LOC285889	-	uncharacterized LOC285889	ncRNA
84	chr10	18410129	18410425	+	0	NA	Intergenic	Intergenic	-19329	NM_201593	783	Hs.59093	NM_000724	ENSG00000165995	CACNB2	CACNLB2|CAVB2|MYSB	calcium voltage-gated channel auxiliary subunit beta 2	protein-coding
760	chr22	46375482	46376006	+	0	NA	Intergenic	(CA)n|Simple_repeat|Simple_repeat	-2736	NM_058238	7477	Hs.512714	NM_058238	ENSG00000188064	WNT7B	-	Wnt family member 7B	protein-coding
347	chr16	7412001	7412781	+	0	NA	intron (NM_145891, intron 1 of 12)	(TG)n|Simple_repeat|Simple_repeat	29640	NM_145891	54715	Hs.459842	NM_018723	ENSG00000078328	RBFOX1	2BP1|A2BP1|FOX-1|FOX1|HRNBP1	RNA binding fox-1 homolog 1	protein-coding
310	chr14	95117041	95117712	+	0	NA	Intergenic	(CA)n|Simple_repeat|Simple_repeat	10314	NR_015340	388007	Hs.527795	NR_015340	ENSG00000187483	SERPINA13P	SERPINA13|UNQ6121	serpin family A member 13, pseudogene	pseudo
699	chr21	10850143	10860433	+	0	NA	Intergenic	(GAATG)n|Satellite|Satellite	135655	NM_001290224	7179	Hs.122986	NM_199259	ENSG00000274391	TPTE	CT44|PTEN2	transmembrane phosphatase with tensin homology	protein-coding
137	chr10	85946277	85946278	+	0	NA	Intergenic	(TG)n|Simple_repeat|Simple_repeat	-8114	NM_001171971	92211	Hs.137556	NM_033100	ENSG00000148600	CDHR1	CORD15|PCDH21|PRCAD|RP65	cadherin related family member 1	protein-coding
474	chr18	75111993	75112180	+	0	NA	Intergenic	(CA)n|Simple_repeat|Simple_repeat	150078	NM_001480	2587	Hs.272191	NM_001480	ENSG00000166573	GALR1	GALNR|GALNR1	galanin receptor 1	protein-coding
681	chr20	61603082	61603390	+	0	NA	Intergenic	(TG)n|Simple_repeat|Simple_repeat	19237	NM_001302643	63910	Hs.512686	NM_022082	ENSG00000101194	SLC17A9	C20orf59|POROK8|VNUT	solute carrier family 17 member 9	protein-coding
596	chr2	121891808	121892212	+	0	NA	Intergenic	(TG)n|Simple_repeat|Simple_repeat	150768	NM_014553	29842	Hs.156471	NM_014553	ENSG00000115112	TFCP2L1	CRTR1|LBP-9|LBP9	transcription factor CP2 like 1	protein-coding
1122	chrM	1609	2307	+	0	NA	TTS (NR_137294)	TTS (NR_137294)	285	NR_137295
85	chr10	18841625	18844717	+	0	NA	intron (NM_182543, intron 8 of 10)	(GAATG)n|Satellite|Satellite	97395	NM_182543	221078	Hs.396175	NM_182543	ENSG00000241058	NSUN6	4933414E04Rik|ARL5B-AS1|NOPD1	NOP2/Sun RNA methyltransferase family member 6	protein-coding
912	chr6	165339355	165339845	+	0	NA	Intergenic	(CA)n|Simple_repeat|Simple_repeat	-104048	NR_131926	105378111		NR_131926		MEAT6	-	melanoma-associated transcript 6	ncRNA
185	chr11	50762699	50762855	+	0	NA	Intergenic	ALR/Alpha|Satellite|centr	394459	NR_024504	646813	Hs.684179	NR_024504		LOC646813	-	DExH-box helicase 9 pseudogene	pseudo
621	chr2	233900797	233901017	+	0	NA	Intergenic	(TG)n|Simple_repeat|Simple_repeat	3525	NM_005383	4759	Hs.532681	NM_005383	ENSG00000115488	NEU2	SIAL2	neuraminidase 2	protein-coding
142	chr10	105596102	105596318	+	0	NA	intron (NM_014631, intron 1 of 13)	(CA)n|Simple_repeat|Simple_repeat	18954	NM_014631	9644	Hs.678727	NM_014631	ENSG00000107957	SH3PXD2A	FISH|SH3MD1|TKS5	SH3 and PX domains 2A	protein-coding
1088	chr9	93456440	93457190	+	0	NA	Intergenic	(TG)n|Simple_repeat|Simple_repeat	-51428	NM_017594	54769	Hs.165636	NM_017594	ENSG00000165023	DIRAS2	Di-Ras2	DIRAS family GTPase 2	protein-coding
147	chr10	125152720	125152850	+	0	NA	Intergenic	(CA)n|Simple_repeat|Simple_repeat	239025	NM_001007793	9184	Hs.418533	NM_004725	ENSG00000154473	BUB3	BUB3L|hBUB3	BUB3, mitotic checkpoint protein	protein-coding
130	chr10	79231037	79232099	+	0	NA	intron (NM_001014797, intron 1 of 28)	(CA)n|Simple_repeat|Simple_repeat	120938	NR_126365	101929286	Hs.568867	NR_126365		KCNMA1-AS3	-	KCNMA1 antisense RNA 3	ncRNA
416	chr16	88086396	88086650	+	0	NA	intron (NM_001173539, intron 11 of 12)	HAL1-2a_MD|LINE|L1	48068	NR_120310	400553	Hs.592071	NR_120310	ENSG00000205037	LOC400553	-	uncharacterized LOC400553	ncRNA
148	chr10	127940118	127940734	+	0	NA	intron (NM_001288973, intron 3 of 22)	(TGGA)n|Simple_repeat|Simple_repeat	136701	NM_001288973	8038	Hs.594351	NM_003474	ENSG00000148848	ADAM12	ADAM12-OT1|CAR10|MCMP|MCMPMltna|MLTN|MLTNA	ADAM metallopeptidase domain 12	protein-coding
240	chr12	128181286	128181876	+	0	NA	Intergenic	(TGG)n|Simple_repeat|Simple_repeat	-41448	NR_134995	105370068	Hs.524845	NR_134995		LOC105370068	-	uncharacterized LOC105370068	ncRNA
601	chr2	129304270	129304616	+	0	NA	Intergenic	(CCCA)n|Simple_repeat|Simple_repeat	-228272	NM_004807	9394	Hs.512841	NM_004807	ENSG00000136720	HS6ST1	HH15|HS6ST	heparan sulfate 6-O-sulfotransferase 1	protein-coding
811	chr4	39815531	39816251	+	0	NA	Intergenic	(TG)n|Simple_repeat|Simple_repeat	116227	NM_001111113	3093	Hs.50308	NM_005339	ENSG00000078140	UBE2K	E2-25K|HIP2|HYPG|LIG|UBC1	ubiquitin conjugating enzyme E2 K	protein-coding
36	chr1	114596978	114597003	+	0	NA	Intergenic	(TG)n|Simple_repeat|Simple_repeat	74977	NM_020190	56944	Hs.9315	NM_020190	ENSG00000116774	OLFML3	HNOEL-iso|OLF44	olfactomedin like 3	protein-coding
44	chr1	142535471	142540618	+	0	NA	Intergenic	(GAATG)n|Satellite|Satellite	175561	NR_046228	100874392	Hs.648245	NR_046228		ANKRD20A12P	-	ankyrin repeat domain 20 family member A12, pseudogene	pseudo
1144	chrY	13140980	13142066	+	0	NA	Intergenic	Intergenic	1391866	NR_033667	352887	Hs.546221	NR_033667	ENSG00000206159	GYG2P1	GYG2P	glycogenin 2 pseudogene 1	pseudo
170	chr11	954461	954709	+	0	NA	intron (NM_012305, intron 1 of 21)	(TG)n|Simple_repeat|Simple_repeat	28776	NM_001242837	161	Hs.19121	NM_012305	ENSG00000183020	AP2A2	ADTAB|CLAPA2|HIP-9|HIP9|HYPJ	adaptor related protein complex 2 subunit alpha 2	protein-coding
707	chr21	11115714	11116642	+	0	NA	Intergenic	(CAGAGA)n|Simple_repeat|Simple_repeat	-17241	NM_001187	574	Hs.545789	NM_001187		BAGE	BAGE1|CT2.1	B melanoma antigen	protein-coding
1125	chrM	10600	16500	+	0	NA	Intergenic	Intergenic	11877	NR_137295
256	chr12	132926241	132926423	+	0	NA	Intergenic	(CAT)n|Simple_repeat|Simple_repeat	19896	NR_120467	101928416		NR_120467	ENSG00000255916	LOC101928416	-	uncharacterized LOC101928416	ncRNA
999	chr7	157924140	157925144	+	0	NA	intron (NM_130842, intron 8 of 21)	(CA)n|Simple_repeat|Simple_repeat	277365	NR_038966	100506585	Hs.661265	NR_038966	ENSG00000233038	LOC100506585	-	uncharacterized LOC100506585	ncRNA
428	chr17	25263106	25268000	+	0	NA	Intergenic	Intergenic	150714	NR_135673	105371703	Hs.649918	NR_135673		LOC105371703	-	uncharacterized LOC105371703	ncRNA
296	chr14	19018937	19019288	+	0	NA	Intergenic	ALR/Alpha|Satellite|centr	-358482	NM_001013354	440153	Hs.534880	NM_001013354	ENSG00000257115	OR11H12	-	olfactory receptor family 11 subfamily H member 12	protein-coding
767	chr3	14296496	14296965	+	0	NA	Intergenic	(TG)n|Simple_repeat|Simple_repeat	76502	NM_014463	27258	Hs.111632	NM_014463	ENSG00000170860	LSM3	SMX4|USS2|YLR438C	LSM3 homolog, U6 small nuclear RNA and mRNA degradation associated	protein-coding
692	chr21	10743573	10743851	+	0	NA	Intergenic	ALR/Alpha|Satellite|centr	247231	NM_001290224	7179	Hs.122986	NM_199259	ENSG00000274391	TPTE	CT44|PTEN2	transmembrane phosphatase with tensin homology	protein-coding
435	chr17	41382202	41382451	+	0	NA	Intergenic	AluSx|SINE|Alu	-1264	NR_047479	100874261	Hs.546898	NR_047479	ENSG00000236383	LINC00854	TMEM106A-AS1	long intergenic non-protein coding RNA 854	ncRNA
648	chr20	1258175	1258671	+	0	NA	intron (NM_014723, intron 2 of 5)	(TG)n|Simple_repeat|Simple_repeat	11488	NM_001318234	9751	Hs.323833	NM_014723	ENSG00000101298	SNPH	-	syntaphilin	protein-coding
1063	chr9	44070578	44070925	+	0	NA	Intergenic	Intergenic	111968	NR_131213	105500239		NR_131213		XLOC_007697	-	uncharacterized LOC105500239	ncRNA
400	chr16	55053711	55053958	+	0	NA	Intergenic	(CA)n|Simple_repeat|Simple_repeat	88723	NM_001252197	10265	Hs.435730	NM_005853	ENSG00000176842	IRX5	HMMS|IRX-2a|IRXB2	iroquois homeobox 5	protein-coding
1166	chrY	13804649	13805041	+	0	NA	Intergenic	(GAATG)n|Satellite|Satellite	728544	NR_033667	352887	Hs.546221	NR_033667	ENSG00000206159	GYG2P1	GYG2P	glycogenin 2 pseudogene 1	pseudo
966	chr7	61989900	61990865	+	0	NA	Intergenic	ALR/Alpha|Satellite|centr	774052	NR_003952	643955	Hs.583308	NR_003952	ENSG00000185037	ZNF733P	ZNF733	zinc finger protein 733, pseudogene	pseudo
1181	chrY	13849019	13849250	+	0	NA	Intergenic	(GAATG)n|Satellite|Satellite	684255	NR_033667	352887	Hs.546221	NR_033667	ENSG00000206159	GYG2P1	GYG2P	glycogenin 2 pseudogene 1	pseudo
1052	chr8	142357715	142358555	+	0	NA	Intergenic	(CA)n|Simple_repeat|Simple_repeat	7487	NR_024441	731779	Hs.586414	NR_024441	ENSG00000253595	LINC01300	-	long intergenic non-protein coding RNA 1300	ncRNA
247	chr12	130539473	130540023	+	0	NA	Intergenic	(CA)n|Simple_repeat|Simple_repeat	-12861	NR_024457	100190940	Hs.625993	NR_024457	ENSG00000214039	LINC02418	-	long intergenic non-protein coding RNA 2418	ncRNA
381	chr16	46385781	46387252	+	0	NA	Intergenic	HSATII|Satellite|Satellite	216493	NR_026556	124149	Hs.97414	NM_001004299		ANKRD26P1	-	ankyrin repeat domain 26 pseudogene 1	pseudo
389	chr16	46431296	46433233	+	0	NA	Intergenic	HSATII|Satellite|Satellite	170745	NR_026556	124149	Hs.97414	NM_001004299		ANKRD26P1	-	ankyrin repeat domain 26 pseudogene 1	pseudo
1027	chr8	46906397	46906572	+	0	NA	Intergenic	ALR/Alpha|Satellite|centr	622781	NR_146077	389652		NR_146077	ENSG00000248498	ASNSP1	ASNSL1	asparagine synthetase pseudogene 1	pseudo
820	chr4	49143967	49145629	+	0	NA	Intergenic	(CATTC)n|Satellite|Satellite	156139	NM_001286791	80157	Hs.479703	NM_025087	ENSG00000109182	CWH43	CWH43-C|PGAP2IP	cell wall biogenesis 43 C-terminal homolog	protein-coding
1131	chrX	61747123	61747465	+	0	NA	Intergenic	ALR/Alpha|Satellite|centr	823924	NM_001012968	139886	Hs.612782	NM_001012968	ENSG00000186767	SPIN4	TDRD28	spindlin family member 4	protein-coding
970	chr7	98409066	98409262	+	0	NA	Intergenic	(TGG)n|Simple_repeat|Simple_repeat	58509	NM_152913	222865	Hs.270753	NM_152913	ENSG00000166448	TMEM130	-	transmembrane protein 130	protein-coding
269	chr13	32746134	32746287	+	0	NA	intron (NM_023037, intron 18 of 60)	HAL1-2a_MD|LINE|L1	139881	NM_001136571	646799	Hs.569254	NM_001136571	ENSG00000189167	ZAR1L	Z3CXXC7|ZAR2	zygote arrest 1 like	protein-coding
827	chr4	49648144	49654640	+	0	NA	Intergenic	(GAATG)n|Satellite|Satellite	662733	NM_001286791	80157	Hs.479703	NM_025087	ENSG00000109182	CWH43	CWH43-C|PGAP2IP	cell wall biogenesis 43 C-terminal homolog	protein-coding
932	chr7	31117186	31117473	+	0	NA	intron (NM_001118, intron 3 of 15)	(TG)n|Simple_repeat|Simple_repeat	25253	NM_001199637	117	Hs.377783	NM_001118	ENSG00000078549	ADCYAP1R1	PAC1|PAC1R|PACAPR|PACAPRI	ADCYAP receptor type I	protein-coding
812	chr4	40297081	40297656	+	0	NA	Intergenic	(TCTCTG)n|Simple_repeat|Simple_repeat	-11834	NR_121641	101060498	Hs.351492	NR_121640	ENSG00000249241	LINC02265	-	long intergenic non-protein coding RNA 2265	ncRNA
538	chr2	2299200	2299535	+	0	NA	intron (NM_015025, intron 1 of 24)	(GA)n|Simple_repeat|Simple_repeat	-23637	NR_024468	730811	Hs.629472	NR_024468	ENSG00000225619	MYT1L-AS1	-	MYT1L antisense RNA 1	ncRNA
543	chr2	4019079	4019843	+	0	NA	intron (NR_037881, intron 1 of 2)	intron (NR_037881, intron 1 of 2)	2161	NR_037881	100505964	Hs.190267	NR_037881	ENSG00000237401	LINC01304	-	long intergenic non-protein coding RNA 1304	ncRNA
1155	chrY	13484423	13485616	+	0	NA	Intergenic	BSR/Beta|Satellite|Satellite	1048370	NR_033667	352887	Hs.546221	NR_033667	ENSG00000206159	GYG2P1	GYG2P	glycogenin 2 pseudogene 1	pseudo
712	chr21	14344250	14344991	+	0	NA	Intergenic	ALR/Alpha|Satellite|centr	-65867	NR_026916	149992	Hs.558645	NM_153773		ANKRD30BP2	C21orf99|CT85|CTSP-1|CTSP1	ankyrin repeat domain 30B pseudogene 2	pseudo
572	chr2	90372348	90372983	+	0	NA	Intergenic	HSATII|Satellite|Satellite	1260781	NR_039635	100616399		NR_039635	ENSG00000265510	MIR4436A	mir-4436a	microRNA 4436a	ncRNA
250	chr12	131584623	131584964	+	0	NA	intron (NM_001330497, intron 16 of 25)	HAL1-2a_MD|LINE|L1	-64763	NR_026670	116437	Hs.675497	NR_026670	ENSG00000204603	LINC01257	-	long intergenic non-protein coding RNA 1257	ncRNA
780	chr3	141523600	141523850	+	0	NA	intron (NM_139209, intron 2 of 3)	(CA)n|Simple_repeat|Simple_repeat	26682	NM_139209	131890	Hs.680654	NM_139209	ENSG00000114124	GRK7	GPRK7	G protein-coupled receptor kinase 7	protein-coding
985	chr7	150056339	150056957	+	0	NA	Intergenic	(CA)n|Simple_repeat|Simple_repeat	-9231	NM_013400	29803	Hs.647086	NM_013400	ENSG00000214022	REPIN1	AP4|RIP60|ZNF464|Zfp464	replication initiator 1	protein-coding
632	chr2	239034744	239035528	+	0	NA	promoter-TSS (NM_001308370)	promoter-TSS (NM_001308370)	-895	NM_001308370	339768	Hs.127724	NM_194312	ENSG00000144488	ESPNL	-	espin like	protein-coding
1058	chr9	808920	809068	+	0	NA	Intergenic	(TG)n|Simple_repeat|Simple_repeat	-32696	NM_021951	1761	Hs.98586	NM_021951	ENSG00000137090	DMRT1	CT154|DMT1	doublesex and mab-3 related transcription factor 1	protein-coding
2	chr1	725515	726347	+	0	NA	Intergenic	(GAATG)n|Satellite|Satellite	-11863	NR_033908	100288069	Hs.527521	NR_033908		LOC100288069	-	uncharacterized LOC100288069	ncRNA
615	chr2	218670203	218670573	+	0	NA	intron (NM_001308022, intron 30 of 30)	(CA)n|Simple_repeat|Simple_repeat	28068	NR_145792	109623482		NR_145792		SNORA115	-	small nucleolar RNA, H/ACA box 115	snoRNA
663	chr20	36942338	36942974	+	0	NA	intron (NM_001725, intron 5 of 14)	(ATGGTG)n|Simple_repeat|Simple_repeat	10104	NM_001725	671	Hs.529019	NM_001725	ENSG00000101425	BPI	BPIFD1|rBPI	bactericidal permeability increasing protein	protein-coding
962	chr7	61967429	61971777	+	0	NA	Intergenic	ALR/Alpha|Satellite|centr	794831	NR_003952	643955	Hs.583308	NR_003952	ENSG00000185037	ZNF733P	ZNF733	zinc finger protein 733, pseudogene	pseudo
377	chr16	34188669	34196924	+	0	NA	Intergenic	HSATII|Satellite|Satellite	211966	NR_002837	606551	Hs.646441	NR_002837		UBE2MP1	-	ubiquitin conjugating enzyme E2 M pseudogene 1	pseudo
609	chr2	133026614	133031597	+	0	NA	Intergenic	HAL1|LINE|L1	-13563	NR_152415	554226	Hs.380689	NM_001358416	ENSG00000163046	ANKRD30BL	ANKRD30BP3|NCRNA00164	ankyrin repeat domain 30B like	protein-coding
902	chr6	96874267	96874416	+	0	NA	Intergenic	L1MA3|LINE|L1	-95361	NM_015323	23376	Hs.149367	NM_015323	ENSG00000014123	UFL1	KIAA0776|Maxer|NLBP|RCAD	UFM1 specific ligase 1	protein-coding
735	chr21	44260769	44260779	+	0	NA	Intergenic	(TG)n|Simple_repeat|Simple_repeat	38611	NM_001260477	10785	Hs.248815	NM_018669	ENSG00000160193	WDR4	TRM82|TRMT82	WD repeat domain 4	protein-coding
904	chr6	119558476	119558833	+	0	NA	intron (NM_005907, intron 6 of 12)	intron (NM_005907, intron 6 of 12)	-88296	NM_001100411	79632	Hs.443789	NM_024581	ENSG00000111879	FAM184A	C6orf60	family with sequence similarity 184 member A	protein-coding
799	chr4	7132523	7133696	+	0	NA	Intergenic	(TG)n|Simple_repeat|Simple_repeat	-28006	NR_027441	730971	Hs.591718	NR_027441		LINC02447	-	long intergenic non-protein coding RNA 2447	ncRNA
961	chr7	61796819	61801240	+	0	NA	Intergenic	HSATII|Satellite|Satellite	965405	NR_003952	643955	Hs.583308	NR_003952	ENSG00000185037	ZNF733P	ZNF733	zinc finger protein 733, pseudogene	pseudo
578	chr2	92274851	92276575	+	0	NA	Intergenic	ALR/Alpha|Satellite|centr	146554	NR_027714	440888	Hs.730239	NM_001032412		ACTR3BP2	FKSG73	ACTR3B pseudogene 2	pseudo
278	chr13	100067023	100067439	+	0	NA	Intergenic	(CA)n|Simple_repeat|Simple_repeat	58846	NR_030353	693208		NR_030353	ENSG00000207719	MIR623	MIRN623|hsa-mir-623	microRNA 623	ncRNA
1145	chrY	13194683	13195026	+	0	NA	Intergenic	(CATTC)n|Simple_repeat|Simple_repeat	1338535	NR_033667	352887	Hs.546221	NR_033667	ENSG00000206159	GYG2P1	GYG2P	glycogenin 2 pseudogene 1	pseudo
454	chr17	79398591	79399624	+	0	NA	intron (NM_001291324, intron 1 of 27)	HAL1-2a_MD|LINE|L1	19107	NR_036152	100422944		NR_036152	ENSG00000266189	MIR3186	mir-3186	microRNA 3186	ncRNA
275	chr13	97981935	97982018	+	0	NA	intron (NM_001306070, intron 2 of 7)	(CA)n|Simple_repeat|Simple_repeat	-104499	NM_021033	5911	Hs.508480	NM_021033	ENSG00000125249	RAP2A	K-REV|KREV|RAP2|RbBP-30	RAP2A, member of RAS oncogene family	protein-coding
81	chr10	8154833	8155333	+	0	NA	Intergenic	Intergenic	58416	NM_002051	2625	Hs.524134	NM_002051	ENSG00000107485	GATA3	HDR|HDRS	GATA binding protein 3	protein-coding
282	chr13	112273432	112274128	+	0	NA	intron (NR_135814, intron 1 of 1)	intron (NR_135814, intron 1 of 1)	25424	NR_135814	105370369		NR_135814	ENSG00000215881	LINC02337	-	long intergenic non-protein coding RNA 2337	ncRNA
441	chr17	70553617	70553839	+	0	NA	intron (NR_036488, intron 1 of 3)	(CA)n|Simple_repeat|Simple_repeat	35215	NR_152516	100499467	Hs.157726	NR_036488		LINC00673	ERRLR01|HI-LNC75|HILNC75|LUCAIR1|SLNCR|SLNCR1	long intergenic non-protein coding RNA 673	ncRNA
817	chr4	49118813	49123244	+	0	NA	Intergenic	(CATTC)n|Satellite|Satellite	132369	NM_001286791	80157	Hs.479703	NM_025087	ENSG00000109182	CWH43	CWH43-C|PGAP2IP	cell wall biogenesis 43 C-terminal homolog	protein-coding
463	chr18	35360474	35361207	+	0	NA	Intergenic	Intergenic	123742	NR_036202	100422857		NR_036202	ENSG00000266530	MIR4318	-	microRNA 4318	ncRNA
1014	chr8	21624437	21624840	+	0	NA	intron (NM_001165039, intron 1 of 6)	(CA)n|Simple_repeat|Simple_repeat	21708	NM_001495	2675	Hs.441202	NM_001495	ENSG00000168546	GFRA2	GDNFRB|NRTNR-ALPHA|NTNRA|RETL2|TRNR2	GDNF family receptor alpha 2	protein-coding
160	chr10	133541922	133542012	+	0	NA	Intergenic	(CA)n|Simple_repeat|Simple_repeat	80568	NR_038365	399827	Hs.523353	NM_001001677	ENSG00000189275	LINC01164	-	long intergenic non-protein coding RNA 1164	ncRNA
126	chr10	50461986	50462248	+	0	NA	Intergenic	(TG)n|Simple_repeat|Simple_repeat	44821	NR_108038	100506769	Hs.562293	NR_108038		C10orf71-AS1	-	C10orf71 antisense RNA 1	ncRNA
455	chr17	79499305	79499527	+	0	NA	intron (NM_001077182, intron 1 of 4)	(ATGGTG)n|Simple_repeat|Simple_repeat	3999	NM_001077182	25794	Hs.118555	NM_012418	ENSG00000186765	FSCN2	RFSN|RP30	fascin actin-bundling protein 2, retinal	protein-coding
668	chr20	48128470	48128832	+	0	NA	intron (NM_000961, intron 8 of 9)	(TGGA)n|Simple_repeat|Simple_repeat	-29470	NM_004975	3745	Hs.84244	NM_004975	ENSG00000158445	KCNB1	DRK1|Kv2.1	potassium voltage-gated channel subfamily B member 1	protein-coding
59	chr1	208322721	208322877	+	0	NA	intron (NM_025179, intron 3 of 31)	(TG)n|Simple_repeat|Simple_repeat	94866	NM_025179	5362	Hs.497626	NM_025179	ENSG00000076356	PLXNA2	OCT|PLXN2	plexin A2	protein-coding
372	chr16	33984246	33984524	+	0	NA	Intergenic	ALR/Alpha|Satellite|centr	412541	NR_130771	104644205	Hs.742548	NR_130771		ENPP7P13	DUNQU1	ectonucleotide pyrophosphatase/phosphodiesterase 7 pseudogene 13	pseudo
188	chr11	51575519	51575869	+	0	NA	Intergenic	ALR/Alpha|Satellite|centr	60412	NM_001004703	119749	Hs.553564	NM_001004703	ENSG00000185926	OR4C46	-	olfactory receptor family 4 subfamily C member 46	protein-coding
522	chr19	33997289	33997616	+	0	NA	intron (NM_000285, intron 3 of 14)	(CA)n|Simple_repeat|Simple_repeat	15347	NM_000285	5184	Hs.36473	NM_000285	ENSG00000124299	PEPD	PROLIDASE	peptidase D	protein-coding
1030	chr8	52613025	52613356	+	0	NA	intron (NM_144651, intron 1 of 22)	(CA)n|Simple_repeat|Simple_repeat	108815	NM_144651	137902	Hs.444882	NM_144651	ENSG00000147485	PXDNL	PMR1|PRM1|VPO2	peroxidasin like	protein-coding
878	chr5	159931740	159931967	+	0	NA	Intergenic	(TG)n|Simple_repeat|Simple_repeat	19494	NR_029701	406938		NR_029701	ENSG00000283733	MIR146A	MIRN146|MIRN146A|miR-146a|miRNA146A	microRNA 146a	ncRNA
442	chr17	71949355	71950596	+	0	NA	Intergenic	(CA)n|Simple_repeat|Simple_repeat	-125299	NR_027146	283982	Hs.464079	NM_182564		LINC00469	C17orf54	long intergenic non-protein coding RNA 469	ncRNA
1110	chr9	128172002	128172333	+	0	NA	Intergenic	(CA)n|Simple_repeat|Simple_repeat	148094	NM_001354300	26130	Hs.42376	NM_015635	ENSG00000165219	GAPVD1	GAPEX5|GAPex-5|RAP6	GTPase activating protein and VPS9 domains 1	protein-coding
717	chr21	36112597	36112650	+	0	NA	Intergenic	(TCCA)n|Simple_repeat|Simple_repeat	-3144	NR_024351	54064	Hs.436868	NR_024351	ENSG00000230978	LINC00160	C21orf52|NCRNA00160	long intergenic non-protein coding RNA 160	ncRNA
920	chr6	168670864	168671018	+	0	NA	Intergenic	(CA)n|Simple_repeat|Simple_repeat	27323	NR_110870	101929420	Hs.571211	NR_110870	ENSG00000234647	LOC101929420	-	uncharacterized LOC101929420	ncRNA
1072	chr9	67320698	67320977	+	0	NA	intron (NR_136300, intron 3 of 3)	ALR/Alpha|Satellite|centr	19328	NR_146110	728034		NR_146105		BMS1P14	-	BMS1, ribosome biogenesis factor pseudogene 14	pseudo
383	chr16	46398673	46399035	+	0	NA	Intergenic	HSATII|Satellite|Satellite	204155	NR_026556	124149	Hs.97414	NM_001004299		ANKRD26P1	-	ankyrin repeat domain 26 pseudogene 1	pseudo
540	chr2	2856384	2856816	+	0	NA	Intergenic	(CA)n|Simple_repeat|Simple_repeat	273198	NR_110228	101927554	Hs.638446	NR_110228	ENSG00000234423	LINC01250	-	long intergenic non-protein coding RNA 1250	ncRNA
625	chr2	237501891	237502458	+	0	NA	Intergenic	(TG)n|Simple_repeat|Simple_repeat	23794	NM_020311	57007	Hs.471751	NM_020311	ENSG00000144476	ACKR3	CMKOR1|CXC-R7|CXCR-7|CXCR7|GPR159|RDC-1|RDC1	atypical chemokine receptor 3	protein-coding
1148	chrY	13448149	13451593	+	0	NA	Intergenic	(CATTC)n|Satellite|Satellite	1083518	NR_033667	352887	Hs.546221	NR_033667	ENSG00000206159	GYG2P1	GYG2P	glycogenin 2 pseudogene 1	pseudo
614	chr2	216963749	216963991	+	0	NA	intron (NM_138390, intron 2 of 2)	(TG)n|Simple_repeat|Simple_repeat	-10150	NM_021141	7520	Hs.388739	NM_021141	ENSG00000079246	XRCC5	KARP-1|KARP1|KU80|KUB2|Ku86|NFIV	X-ray repair cross complementing 5	protein-coding
93	chr10	38799599	38804721	+	0	NA	Intergenic	(GAATG)n|Satellite|Satellite	85086	NR_024497	399744	Hs.497951	NM_001013665		LINC00999	-	long intergenic non-protein coding RNA 999	ncRNA
901	chr6	61912381	61914344	+	0	NA	Intergenic	ALR/Alpha|Satellite|centr	-370646	NM_001190706	100463487		NM_001190706		MTRNR2L9	HN9	MT-RNR2 like 9	protein-coding
747	chr22	19897344	19897494	+	0	NA	intron (NM_001282512, intron 8 of 11)	(CA)n|Simple_repeat|Simple_repeat	22657	NM_001352301	10587	Hs.443430	NM_006440	ENSG00000184470	TXNRD2	GCCD5|SELZ|TR|TR-BETA|TR3|TRXR2	thioredoxin reductase 2	protein-coding
545	chr2	5273578	5274067	+	0	NA	Intergenic	(CACAC)n|Simple_repeat|Simple_repeat	557428	NR_110580	102723818	Hs.128107	NR_110580		LINC01248	-	long intergenic non-protein coding RNA 1248	ncRNA
398	chr16	50726634	50727125	+	0	NA	Intergenic	(TG)n|Simple_repeat|Simple_repeat	-4171	NM_022162	64127	Hs.592072	NM_022162	ENSG00000167207	NOD2	ACUG|BLAU|BLAUS|CARD15|CD|CLR16.3|IBD1|NLRC2|NOD2B|PSORAS1|YAOS	nucleotide binding oligomerization domain containing 2	protein-coding
510	chr19	24575458	24575827	+	0	NA	Intergenic	ALR/Alpha|Satellite|centr	-229393	NR_003603	100101266	Hs.149312	NR_003603	ENSG00000268442	HAVCR1P1	-	hepatitis A virus cellular receptor 1 pseudogene 1	pseudo
1025	chr8	43820635	43820721	+	0	NA	Intergenic	ALR/Alpha|Satellite|centr	673093	NM_001002920	340441	Hs.531579	NM_001002920	ENSG00000188877	POTEA	A26A1|CT104.3|POTE-8|POTE8	POTE ankyrin domain family member A	protein-coding
740	chr21	45378507	45379296	+	0	NA	intron (NM_001037553, intron 1 of 8)	(GTGTG)n|Simple_repeat|Simple_repeat	33622	NM_001037553	56894	Hs.248785	NM_020132	ENSG00000160216	AGPAT3	LPAAT-GAMMA1|LPAAT3	1-acylglycerol-3-phosphate O-acyltransferase 3	protein-coding
1038	chr8	96092518	96092880	+	0	NA	intron (NR_148913, intron 8 of 10)	intron (NR_148913, intron 8 of 10)	-7289	NR_132986	105375650	Hs.665518	NR_132986	ENSG00000245080	MIR3150BHG	-	MIR3150B host gene	ncRNA
86	chr10	18846619	18847102	+	0	NA	intron (NM_182543, intron 8 of 10)	(GAATG)n|Satellite|Satellite	93706	NM_182543	221078	Hs.396175	NM_182543	ENSG00000241058	NSUN6	4933414E04Rik|ARL5B-AS1|NOPD1	NOP2/Sun RNA methyltransferase family member 6	protein-coding
871	chr5	55160187	55160522	+	0	NA	intron (NM_001297572, intron 3 of 10)	(CA)n|Simple_repeat|Simple_repeat	11204	NM_001242639	133396	Hs.55378	NM_139017	ENSG00000164509	IL31RA	CRL|CRL3|GLM-R|GLMR|GPL|IL-31RA|PLCA2|PRO21384|hGLM-R	interleukin 31 receptor A	protein-coding
660	chr20	29804397	29807093	+	0	NA	Intergenic	(GAATG)n|Satellite|Satellite	-39722	NM_001037730	245929	Hs.580793	NM_001037730	ENSG00000215547	DEFB115	DEFB-15	defensin beta 115	protein-coding
1172	chrY	13824832	13825172	+	0	NA	Intergenic	(GAATG)n|Satellite|Satellite	708387	NR_033667	352887	Hs.546221	NR_033667	ENSG00000206159	GYG2P1	GYG2P	glycogenin 2 pseudogene 1	pseudo
176	chr11	2076964	2077026	+	0	NA	Intergenic	Intergenic	-54299	NR_131224	283120	Hs.533566	NR_002196	ENSG00000130600	H19	ASM|ASM1|BWS|D11S813E|LINC00008|NCRNA00008|WT2	H19, imprinted maternally expressed transcript (non-protein coding)	ncRNA
64	chr1	229923960	229924021	+	0	NA	Intergenic	(TG)n|Simple_repeat|Simple_repeat	97575	NR_146476	101927504		NR_146473	ENSG00000227043	LINC01682	-	long intergenic non-protein coding RNA 1682	ncRNA
1011	chr8	12443427	12443685	+	0	NA	intron (NR_047662, intron 6 of 8)	(TGGA)n|Simple_repeat|Simple_repeat	79564	NR_047662	729732	Hs.322761	NR_047662	ENSG00000283674	LOC729732	-	uncharacterized LOC729732	ncRNA
53	chr1	200976535	200976846	+	0	NA	intron (NM_001252103, intron 3 of 33)	(CA)n|Simple_repeat|Simple_repeat	16138	NM_001252100	23046	Hs.169182	NM_017596	ENSG00000116852	KIF21B	-	kinesin family member 21B	protein-coding
386	chr16	46415216	46415730	+	0	NA	Intergenic	HSATII|Satellite|Satellite	187536	NR_026556	124149	Hs.97414	NM_001004299		ANKRD26P1	-	ankyrin repeat domain 26 pseudogene 1	pseudo
1177	chrY	13837775	13838655	+	0	NA	Intergenic	(GAATG)n|Satellite|Satellite	695174	NR_033667	352887	Hs.546221	NR_033667	ENSG00000206159	GYG2P1	GYG2P	glycogenin 2 pseudogene 1	pseudo
642	chr2	241553146	241553363	+	0	NA	intron (NM_001195381, intron 2 of 5)	(CCCTAA)n|Simple_repeat|Simple_repeat	8429	NM_001195381	2859	Hs.112218	NM_005301	ENSG00000178623	GPR35	-	G protein-coupled receptor 35	protein-coding
511	chr19	27731844	27740372	+	0	NA	Intergenic	ALR/Alpha|Satellite|centr	-548231	NR_110688	101927151	Hs.567934	NR_110687	ENSG00000267575	LOC101927151	-	uncharacterized LOC101927151	ncRNA
852	chr5	2594515	2594857	+	0	NA	Intergenic	(CA)n|Simple_repeat|Simple_repeat	-118019	NR_145480	101234261		NR_145480	ENSG00000281560	LSINCT5	-	long stress-induced non-coding transcript 5	ncRNA
191	chr11	55020731	55020945	+	0	NA	Intergenic	ALR/Alpha|Satellite|centr	-8820	NM_024114	79097	Hs.195715	NM_024114	ENSG00000150244	TRIM48	RNF101	tripartite motif containing 48	protein-coding
921	chr6	168829944	168830137	+	0	NA	Intergenic	(TG)n|Simple_repeat|Simple_repeat	-11791	NM_001166412	64094	Hs.487200	NM_022138	ENSG00000112562	SMOC2	DTDP1|MST117|MSTP117|MSTP140|SMAP2|bA270C4A.1|bA37D8.1|dJ421D16.1	SPARC related modular calcium binding 2	protein-coding
7	chr1	4707363	4707551	+	0	NA	Intergenic	HAL1-2a_MD|LINE|L1	-7648	NM_001042478	55966	Hs.12473	NM_018836	ENSG00000196581	AJAP1	MOT8|SHREW-1|SHREW1	adherens junctions associated protein 1	protein-coding
374	chr16	34021530	34021720	+	0	NA	Intergenic	ALR/Alpha|Satellite|centr	383137	NR_002837	606551	Hs.646441	NR_002837		UBE2MP1	-	ubiquitin conjugating enzyme E2 M pseudogene 1	pseudo
42	chr1	121478480	121478830	+	0	NA	Intergenic	ALR/Alpha|Satellite|centr	217745	NR_003955	647121	Hs.697682	NR_003955	ENSG00000231752	EMBP1	-	embigin pseudogene 1	pseudo
784	chr3	194831212	194831495	+	0	NA	intron (NM_152531, intron 3 of 3)	(TG)n|Simple_repeat|Simple_repeat	16036	NR_104188	100874528	Hs.581659	NR_104188	ENSG00000233303	XXYLT1-AS1	-	XXYLT1 antisense RNA 1	ncRNA
700	chr21	10778697	10784106	+	0	NA	Intergenic	(GAATG)n|Satellite|Satellite	209542	NM_001290224	7179	Hs.122986	NM_199259	ENSG00000274391	TPTE	CT44|PTEN2	transmembrane phosphatase with tensin homology	protein-coding
204	chr11	117680604	117680743	+	0	NA	Intergenic	(CA)n|Simple_repeat|Simple_repeat	-12697	NM_020693	57453	Hs.659513	NM_020693	ENSG00000177103	DSCAML1	DSCAM2	DS cell adhesion molecule like 1	protein-coding
678	chr20	60414634	60414903	+	0	NA	intron (NM_001252339, intron 3 of 14)	(TG)n|Simple_repeat|Simple_repeat	113950	NR_031658	100302168		NR_031658	ENSG00000284193	MIR1257	MIRN1257|hsa-mir-1257	microRNA 1257	ncRNA
525	chr19	38713749	38714109	+	0	NA	intron (NM_001135155, intron 1 of 11)	(CA)n|Simple_repeat|Simple_repeat	961	NM_001289978	8193	Hs.631576	NM_004647	ENSG00000011332	DPF1	BAF45b|NEUD4|neuro-d4	double PHD fingers 1	protein-coding
1028	chr8	48758108	48758200	+	0	NA	intron (NM_001081640, intron 54 of 84)	L1PA16|LINE|L1	-107428	NM_005195	1052	Hs.440829	NM_005195	ENSG00000221869	CEBPD	C/EBP-delta|CELF|CRP3|NF-IL6-beta	CCAAT enhancer binding protein delta	protein-coding
603	chr2	132996468	132998642	+	0	NA	intron (NR_152415, intron 1 of 5)	ALR/Alpha|Satellite|centr	17098	NR_031608	100313824		NR_031608	ENSG00000221288	MIR663B	MIRN663B|mir-663b	microRNA 663b	ncRNA
1032	chr8	53351107	53351366	+	0	NA	Intergenic	(TG)n|Simple_repeat|Simple_repeat	-28797	NM_001352827	9705	Hs.655499	NM_014682	ENSG00000147488	ST18	NZF3|ZC2H2C3|ZC2HC10|ZNF387	ST18, C2H2C-type zinc finger	protein-coding
1018	chr8	38360210	38360742	+	0	NA	Intergenic	Intergenic	25704	NM_207412	389649	Hs.546586	NM_207412	ENSG00000196166	C8orf86	-	chromosome 8 open reading frame 86	protein-coding
876	chr5	134259717	134260448	+	0	NA	intron (NM_032151, intron 2 of 3)	intron (NM_032151, intron 2 of 3)	-3647	NR_039666
183	chr11	44295831	44296250	+	0	NA	intron (NM_021926, intron 2 of 3)	(TTGTG)n|Simple_repeat|Simple_repeat	35676	NM_021926	60529	Hs.436055	NM_021926	ENSG00000052850	ALX4	CRS5|FND2	ALX homeobox 4	protein-coding
63	chr1	228917826	228918580	+	0	NA	Intergenic	(TG)n|Simple_repeat|Simple_repeat	47379	NM_021205	58480	Hs.647774	NM_021205	ENSG00000116574	RHOU	ARHU|CDC42L1|G28K|WRCH1|hG28K	ras homolog family member U	protein-coding
1161	chrY	13705351	13705698	+	0	NA	Intergenic	(GAATG)n|Satellite|Satellite	827865	NR_033667	352887	Hs.546221	NR_033667	ENSG00000206159	GYG2P1	GYG2P	glycogenin 2 pseudogene 1	pseudo
653	chr20	23764119	23764501	+	0	NA	Intergenic	(CCA)n|Simple_repeat|Simple_repeat	-32736	NM_001898	1469	Hs.123114	NM_001898	ENSG00000170373	CST1	-	cystatin SN	protein-coding
233	chr12	123995423	123996233	+	0	NA	intron (NM_178314, intron 2 of 6)	(TG)n|Simple_repeat|Simple_repeat	8945	NM_001319244	353116	Hs.530315	NM_178314	ENSG00000188026	RILPL1	GOSPEL|RLP1	Rab interacting lysosomal protein like 1	protein-coding
658	chr20	26318307	26319441	+	0	NA	Intergenic	ALR/Alpha|Satellite|centr	-129005	NR_040095	284801	Hs.370699	NR_040095	ENSG00000227195	MIR663AHG	-	MIR663A host gene	ncRNA
157	chr10	132723468	132724738	+	0	NA	Intergenic	Intergenic	36828	NR_036180	100422867		NR_036180	ENSG00000264803	MIR378C	mir-378c	microRNA 378c	ncRNA
919	chr6	168052147	168052616	+	0	NA	Intergenic	(TG)n|Simple_repeat|Simple_repeat	27522	NR_117091	401286	Hs.487182	NR_117091	ENSG00000272549	LINC02538	-	long intergenic non-protein coding RNA 2538	ncRNA
553	chr2	10573435	10573634	+	0	NA	Intergenic	(TG)n|Simple_repeat|Simple_repeat	13441	NR_028374	100302743	Hs.730525	NR_028374	ENSG00000206633	SNORA80B	ACA67B	small nucleolar RNA, H/ACA box 80B	snoRNA
846	chr5	1562169	1562636	+	0	NA	Intergenic	Intergenic	32244	NR_003263	728609	Hs.379186	NR_003263		SDHAP3	SDHACL|SDHAL	succinate dehydrogenase complex flavoprotein subunit A pseudogene 3	pseudo
1015	chr8	29677708	29678044	+	0	NA	intron (NR_125817, intron 2 of 2)	intron (NR_125817, intron 2 of 2)	8144	NR_125817	101929470	Hs.204721	NR_125817	ENSG00000248964	LOC101929470	-	uncharacterized LOC101929470	ncRNA
1008	chr8	5930657	5930741	+	0	NA	Intergenic	(CA)n|Simple_repeat|Simple_repeat	333370	NR_040040	100287015	Hs.156928	NR_040040	ENSG00000246089	LOC100287015	-	uncharacterized LOC100287015	ncRNA
184	chr11	48859210	48859558	+	0	NA	Intergenic	ALR/Alpha|Satellite|centr	-193768	NM_001206626	283116	Hs.448644	NM_001206626	ENSG00000182053	TRIM49B	-	tripartite motif containing 49B	protein-coding
580	chr2	92290359	92291176	+	0	NA	Intergenic	ALR/Alpha|Satellite|centr	161608	NR_027714	440888	Hs.730239	NM_001032412		ACTR3BP2	FKSG73	ACTR3B pseudogene 2	pseudo
313	chr14	95724538	95725445	+	0	NA	intron (NM_024734, intron 1 of 12)	(TG)n|Simple_repeat|Simple_repeat	61254	NM_024734	79789	Hs.301478	NM_024734	ENSG00000165959	CLMN	-	calmin	protein-coding
1113	chr9	132158891	132159303	+	0	NA	Intergenic	Intergenic	59895	NR_120685	100506119	Hs.624047	NR_120685	ENSG00000233901	LINC01503	-	long intergenic non-protein coding RNA 1503	ncRNA
161	chr10	134177786	134178345	+	0	NA	intron (NM_030626, intron 9 of 10)	C-rich|Low_complexity|Low_complexity	27454	NM_001309474	80313	Hs.119897	NM_030626	ENSG00000148814	LRRC27	-	leucine rich repeat containing 27	protein-coding
169	chr11	356792	357809	+	0	NA	Intergenic	(CA)n|Simple_repeat|Simple_repeat	-12495	NM_178537	338707	Hs.148074	NM_178537	ENSG00000182272	B4GALNT4	-	beta-1,4-N-acetyl-galactosaminyltransferase 4	protein-coding
95	chr10	38815669	38818819	+	0	NA	Intergenic	(GAATG)n|Satellite|Satellite	100170	NR_024497	399744	Hs.497951	NM_001013665		LINC00999	-	long intergenic non-protein coding RNA 999	ncRNA
573	chr2	91599253	91599581	+	0	NA	Intergenic	HSATII|Satellite|Satellite	248558	NR_027238	654342	Hs.469287	NR_027238		LOC654342	-	lymphocyte-specific protein 1 pseudogene	pseudo
994	chr7	157349884	157349967	+	0	NA	intron (NM_130842, intron 20 of 21)	(CA)n|Simple_repeat|Simple_repeat	17189	NR_029689	406945		NR_029689	ENSG00000207960	MIR153-2	MIRN153-2|mir-153-2	microRNA 153-2	ncRNA
790	chr4	1498989	1499132	+	0	NA	Intergenic	(TGGA)n|Simple_repeat|Simple_repeat	-98830	NM_001290079	54729	Hs.526396	NM_001290079	ENSG00000235608	NKX1-1	HSPX153|NKX-1.1|SAX2	NK1 homeobox 1	protein-coding
995	chr7	157558250	157558751	+	0	NA	intron (NM_130842, intron 11 of 21)	(TCCA)n|Simple_repeat|Simple_repeat	-88777	NR_038966	100506585	Hs.661265	NR_038966	ENSG00000233038	LOC100506585	-	uncharacterized LOC100506585	ncRNA
187	chr11	51568936	51570137	+	0	NA	Intergenic	ALR/Alpha|Satellite|centr	54254	NM_001004703	119749	Hs.553564	NM_001004703	ENSG00000185926	OR4C46	-	olfactory receptor family 4 subfamily C member 46	protein-coding
1055	chr8	143889876	143890444	+	0	NA	Intergenic	(TG)n|Simple_repeat|Simple_repeat	-22152	NM_003695	8581	Hs.415762	NM_003695	ENSG00000167656	LY6D	E48|Ly-6D	lymphocyte antigen 6 family member D	protein-coding
774	chr3	90502068	90502223	+	0	NA	Intergenic	ALR/Alpha|Satellite|centr	1345471	NM_182644	2042	Hs.123642	NM_005233	ENSG00000044524	EPHA3	EK4|ETK|ETK1|HEK|HEK4|TYRO4	EPH receptor A3	protein-coding
597	chr2	125275178	125275406	+	0	NA	intron (NM_130773, intron 8 of 23)	(TGG)n|Simple_repeat|Simple_repeat	492428	NM_130773	129684	Hs.660653	NM_130773	ENSG00000155052	CNTNAP5	caspr5	contactin associated protein like 5	protein-coding
427	chr17	22261418	22261765	+	0	NA	Intergenic	ALR/Alpha|Satellite|centr	239154	NM_001190452	100462977	Hs.740185	NM_001190452	ENSG00000256618	MTRNR2L1	HN1	MT-RNR2 like 1	protein-coding
419	chr17	7016692	7016882	+	0	NA	intron (NM_080913, intron 2 of 8)	(CA)n|Simple_repeat|Simple_repeat	842	NM_080914	433	Hs.654440	NM_001181	ENSG00000161944	ASGR2	ASGP-R2|ASGPR2|CLEC4H2|HBXBP|HL-2	asialoglycoprotein receptor 2	protein-coding
537	chr2	1683454	1683894	+	0	NA	intron (NM_012293, intron 7 of 22)	(TG)n|Simple_repeat|Simple_repeat	64645	NM_012293	7837	Hs.332197	NM_012293	ENSG00000130508	PXDN	ASGD7|COPOA|D2S448|D2S448E|MG50|PRG2|PXN|VPO	peroxidasin	protein-coding
895	chr6	41421778	41422295	+	0	NA	Intergenic	(TG)n|Simple_repeat|Simple_repeat	-48146	NR_120347	103106903	Hs.563396	NR_120347	ENSG00000226917	LINC01276	-	long intergenic non-protein coding RNA 1276	ncRNA
1091	chr9	94581815	94582256	+	0	NA	intron (NM_004560, intron 1 of 8)	(TCTG)n|Simple_repeat|Simple_repeat	130409	NM_004560	4920	Hs.98255	NM_004560	ENSG00000169071	ROR2	BDB|BDB1|NTRKR2	receptor tyrosine kinase like orphan receptor 2	protein-coding
637	chr2	240389260	240389697	+	0	NA	Intergenic	(TG)n|Simple_repeat|Simple_repeat	66036	NR_135577	101928111	Hs.534680	NR_135575	ENSG00000222020	LOC101928111	-	uncharacterized LOC101928111	ncRNA
691	chr21	10722808	10723216	+	0	NA	Intergenic	ALR/Alpha|Satellite|centr	267931	NM_001290224	7179	Hs.122986	NM_199259	ENSG00000274391	TPTE	CT44|PTEN2	transmembrane phosphatase with tensin homology	protein-coding
238	chr12	127650726	127650925	+	0	NA	Intergenic	LSU-rRNA_Hsa|rRNA|rRNA	-105883	NR_104646	101927592	Hs.385663	NR_104646	ENSG00000249345	LINC02405	-	long intergenic non-protein coding RNA 2405	ncRNA
221	chr12	107856345	107856593	+	0	NA	intron (NM_001347944, intron 1 of 14)	HAL1-2a_MD|LINE|L1	-118165	NM_001017523	121551	Hs.271272	NM_152322	ENSG00000151136	BTBD11	ABTB2B	BTB domain containing 11	protein-coding
701	chr21	10787275	10801560	+	0	NA	Intergenic	(GAATG)n|Satellite|Satellite	196526	NM_001290224	7179	Hs.122986	NM_199259	ENSG00000274391	TPTE	CT44|PTEN2	transmembrane phosphatase with tensin homology	protein-coding
369	chr16	33957247	33959684	+	0	NA	Intergenic	(TCTG)n|Simple_repeat|Simple_repeat	386621	NR_130771	104644205	Hs.742548	NR_130771		ENPP7P13	DUNQU1	ectonucleotide pyrophosphatase/phosphodiesterase 7 pseudogene 13	pseudo
1160	chrY	13680783	13681150	+	0	NA	Intergenic	(GAATG)n|Satellite|Satellite	852423	NR_033667	352887	Hs.546221	NR_033667	ENSG00000206159	GYG2P1	GYG2P	glycogenin 2 pseudogene 1	pseudo
462	chr18	22315490	22316055	+	0	NA	intron (NR_134604, intron 2 of 2)	(TG)n|Simple_repeat|Simple_repeat	10027	NR_134604	105372028	Hs.569901	NR_134604	ENSG00000266573	LOC105372028	-	uncharacterized LOC105372028	ncRNA
881	chr5	177784831	177785578	+	0	NA	intron (NM_173465, intron 2 of 28)	(TG)n|Simple_repeat|Simple_repeat	-125381	NR_103508	85007	Hs.248746	NM_153373	ENSG00000175309	PHYKPL	AGXT2L2|PHLU	5-phosphohydroxy-L-lysine phospho-lyase	protein-coding
252	chr12	131962069	131962172	+	0	NA	Intergenic	(ATGGTG)n|Simple_repeat|Simple_repeat	130105	NR_103736	338797	Hs.592007	NM_001025466		LINC02370	-	long intergenic non-protein coding RNA 2370	ncRNA
793	chr4	3579873	3580643	+	0	NA	intron (NR_040045, intron 1 of 2)	intron (NR_040045, intron 1 of 2)	1662	NR_040045	285492	Hs.145563	NM_173661		LINC00955	-	long intergenic non-protein coding RNA 955	ncRNA
180	chr11	11268503	11268686	+	0	NA	Intergenic	CT-rich|Low_complexity|Low_complexity	106310	NM_001256686	283106	Hs.654675	NM_001256686	ENSG00000254598	CSNK2A3	CSNK2A1P	casein kinase 2 alpha 3	protein-coding
796	chr4	5858489	5858607	+	0	NA	intron (NM_001014809, intron 3 of 13)	HAL1-2a_MD|LINE|L1	30992	NM_001288662	1400	Hs.135270	NM_001313	ENSG00000072832	CRMP1	CRMP-1|DPYSL1|DRP-1|DRP1|ULIP-3	collapsin response mediator protein 1	protein-coding
998	chr7	157921931	157922269	+	0	NA	intron (NM_130842, intron 8 of 21)	intron (NM_130842, intron 8 of 21)	274823	NR_038966	100506585	Hs.661265	NR_038966	ENSG00000233038	LOC100506585	-	uncharacterized LOC100506585	ncRNA
969	chr7	72842380	72842628	+	0	NA	Intergenic	(CA)n|Simple_repeat|Simple_repeat	-5605	NM_003508	8326	Hs.647029	NM_003508	ENSG00000188763	FZD9	CD349|FZD3	frizzled class receptor 9	protein-coding
649	chr20	11349682	11350056	+	0	NA	Intergenic	(CA)n|Simple_repeat|Simple_repeat	-95838	NR_038972	339593	Hs.434320	NR_038972		LOC339593	-	uncharacterized LOC339593	ncRNA
519	chr19	31783855	31783903	+	0	NA	intron (NM_020856, intron 1 of 1)	(TCCA)n|Simple_repeat|Simple_repeat	56552	NR_138034	57616	Hs.278436	NM_020856	ENSG00000121297	TSHZ3	TSH3|ZNF537	teashirt zinc finger homeobox 3	protein-coding
174	chr11	1512719	1512950	+	0	NA	Intergenic	(CA)n|Simple_repeat|Simple_repeat	-4825	NM_001172223	81532	Hs.370360	NM_053005	ENSG00000182208	MOB2	HCCA2	MOB kinase activator 2	protein-coding
96	chr10	38772657	38792103	+	0	NA	Intergenic	(GAATG)n|Satellite|Satellite	65306	NR_024497	399744	Hs.497951	NM_001013665		LINC00999	-	long intergenic non-protein coding RNA 999	ncRNA
155	chr10	132182537	132182985	+	0	NA	Intergenic	(CCAA)n|Simple_repeat|Simple_repeat	248088	NM_001321980	10539	Hs.42644	NM_006541	ENSG00000108010	GLRX3	GLRX4|GRX3|GRX4|PICOT|TXNL2|TXNL3	glutaredoxin 3	protein-coding
437	chr17	42667990	42668525	+	0	NA	Intergenic	(TG)n|Simple_repeat|Simple_repeat	33445	NM_001466	2535	Hs.142912	NM_001466	ENSG00000180340	FZD2	Fz2|fz-2|fzE2|hFz2	frizzled class receptor 2	protein-coding
1039	chr8	102374485	102374750	+	0	NA	Intergenic	(CCCA)n|Simple_repeat|Simple_repeat	-6504	NR_002182	83955	Hs.567608	NM_032031	ENSG00000228224	NACAP1	FKSG17	NACA pseudogene 1	pseudo
1118	chr9	137838154	137838813	+	0	NA	Intergenic	Intergenic	-28634	NM_002003	2219	Hs.440898	NM_002003	ENSG00000085265	FCN1	FCNM	ficolin 1	protein-coding
263	chr13	23507815	23508287	+	0	NA	Intergenic	(CA)n|Simple_repeat|Simple_repeat	-17543	NR_138043	100996930	Hs.380803	NR_138043		LINC00621	-	long intergenic non-protein coding RNA 621	ncRNA
867	chr5	46323658	46324010	+	0	NA	Intergenic	ALR/Alpha|Satellite|centr	-627614	NM_021072	348980	Hs.353176	NM_021072	ENSG00000164588	HCN1	BCNG-1|BCNG1|EIEE24|HAC-2	hyperpolarization activated cyclic nucleotide gated potassium channel 1	protein-coding
223	chr12	108783416	108783635	+	0	NA	Intergenic	(CACCAT)n|Simple_repeat|Simple_repeat	-50431	NM_004072	1240	Hs.197143	NM_004072	ENSG00000174600	CMKLR1	CHEMERINR|ChemR23|DEZ|RVER1	chemerin chemokine-like receptor 1	protein-coding
968	chr7	71878258	71878539	+	0	NA	Intergenic	(CA)n|Simple_repeat|Simple_repeat	-1038	NM_031468	83698	Hs.592750	NM_031468	ENSG00000183166	CALN1	CABP8	calneuron 1	protein-coding
887	chr6	10589046	10589605	+	0	NA	intron (NM_145655, intron 1 of 2)	(TG)n|Simple_repeat|Simple_repeat	3332	NM_145655	2651	Hs.519884	NM_001491	ENSG00000111846	GCNT2	CCAT|CTRCT13|GCNT2C|GCNT5|IGNT|II|NACGT1|NAGCT1|ULG3|bA360O19.2|bA421M1.1	glucosaminyl (N-acetyl) transferase 2 (I blood group)	protein-coding
943	chr7	51544844	51545015	+	0	NA	Intergenic	(TG)n|Simple_repeat|Simple_repeat	-160371	NM_001346443	23242	Hs.99141	NM_015198	ENSG00000106078	COBL	-	cordon-bleu WH2 repeat protein	protein-coding
619	chr2	225783415	225784367	+	0	NA	intron (NM_014689, intron 2 of 55)	(TG)n|Simple_repeat|Simple_repeat	27891	NM_001290263	55619	Hs.46578	NM_014689	ENSG00000135905	DOCK10	DRIP2|Nbla10300|ZIZ3	dedicator of cytokinesis 10	protein-coding
162	chr10	134206104	134206163	+	0	NA	Intergenic	(ATGGTG)n|Simple_repeat|Simple_repeat	-4569	NM_001098637	170394	Hs.527751	NM_138499	ENSG00000171813	PWWP2B	PWWP2|bA432J24.1|pp8607	PWWP domain containing 2B	protein-coding
411	chr16	86621140	86621669	+	0	NA	Intergenic	(CACCAT)n|Simple_repeat|Simple_repeat	9289	NM_005250	2300	Hs.533830	NM_005250	ENSG00000176678	FOXL1	FKH6|FKHL11|FREAC7	forkhead box L1	protein-coding
829	chr4	68264303	68266734	+	0	NA	Intergenic	ALR/Alpha|Satellite|centr	22200	NR_110747	101927237	Hs.435644	NR_110747	ENSG00000250075	LOC101927237	-	uncharacterized LOC101927237	ncRNA
1078	chr9	91286667	91287977	+	0	NA	Intergenic	(TG)n|Simple_repeat|Simple_repeat	73498	NR_036252	100423015		NR_036252	ENSG00000265873	MIR4289	-	microRNA 4289	ncRNA
604	chr2	133003159	133003500	+	0	NA	intron (NR_152415, intron 1 of 5)	ALR/Alpha|Satellite|centr	11324	NR_031608	100313824		NR_031608	ENSG00000221288	MIR663B	MIRN663B|mir-663b	microRNA 663b	ncRNA
107	chr10	42373908	42397368	+	0	NA	Intergenic	HSATII|Satellite|Satellite	477855	NR_024380	441666	Hs.255729	NR_024380	ENSG00000215146	LOC441666	-	zinc finger protein 91 pseudogene	pseudo
927	chr7	932602	932760	+	0	NA	intron (NM_015949, intron 6 of 8)	(TG)n|Simple_repeat|Simple_repeat	16490	NM_015949	51608	Hs.107387	NM_015949	ENSG00000239857	GET4	C7orf20|CEE|CGI-20|TRC35	golgi to ER traffic protein 4	protein-coding
638	chr2	240564385	240565797	+	0	NA	Intergenic	Intergenic	-119463	NR_037808	150935	Hs.555582	NR_037808		LOC150935	-	uncharacterized LOC150935	ncRNA
908	chr6	160956097	160956680	+	0	NA	intron (NM_005577, intron 38 of 39)	HAL1-2a_MD|LINE|L1	-24232	NR_028093	80350	Hs.654503	NM_024492	ENSG00000213071	LPAL2	APOA2|APOAL|APOARGC|apo(a)rg-C	lipoprotein(a) like 2, pseudogene	pseudo
783	chr3	194047563	194048546	+	0	NA	Intergenic	(CA)n|Simple_repeat|Simple_repeat	-17461	NR_024480	100131551	Hs.128066	NR_024480	ENSG00000214145	LINC00887	HEIRCC	long intergenic non-protein coding RNA 887	ncRNA
588	chr2	95419278	95419613	+	0	NA	Intergenic	(CA)n|Simple_repeat|Simple_repeat	7484	NR_038409	90499	Hs.458439	NR_038409		FAM95A	-	family with sequence similarity 95 member A	ncRNA
746	chr22	16848249	16862284	+	0	NA	Intergenic	HSATII|Satellite|Satellite	218434	NM_014406	150160	Hs.128342	NM_014406	ENSG00000198445	CCT8L2	CESK1	chaperonin containing TCP1 subunit 8 like 2	protein-coding
1165	chrY	13802213	13803293	+	0	NA	Intergenic	Intergenic	730636	NR_033667	352887	Hs.546221	NR_033667	ENSG00000206159	GYG2P1	GYG2P	glycogenin 2 pseudogene 1	pseudo
1045	chr8	135472794	135473807	+	0	NA	Intergenic	(TG)n|Simple_repeat|Simple_repeat	-137014	NR_002438	594840	Hs.626298	NR_002438	ENSG00000248492	ZFAT-AS1	NCRNA00070|SAS-ZFAT|ZFAT-AS|ZFATAS	ZFAT antisense RNA 1	ncRNA
1174	chrY	13831531	13831879	+	0	NA	Intergenic	(GAATG)n|Satellite|Satellite	701684	NR_033667	352887	Hs.546221	NR_033667	ENSG00000206159	GYG2P1	GYG2P	glycogenin 2 pseudogene 1	pseudo
156	chr10	132588533	132589913	+	0	NA	Intergenic	(CA)n|Simple_repeat|Simple_repeat	171708	NR_036180	100422867		NR_036180	ENSG00000264803	MIR378C	mir-378c	microRNA 378c	ncRNA
248	chr12	131249274	131249588	+	0	NA	Intergenic	HAL1-2a_MD|LINE|L1	-48581	NM_001351233	23504	Hs.657441	NM_015347	ENSG00000060709	RIMBP2	PPP1R133|RBP2|RIM-BP2	RIMS binding protein 2	protein-coding
1076	chr9	88667979	88668712	+	0	NA	intron (NM_016548, intron 3 of 9)	(CACAC)n|Simple_repeat|Simple_repeat	46165	NM_016548	51280	Hs.494337	NM_016548	ENSG00000135052	GOLM1	C9orf155|GOLPH2|GP73|HEL46|PSEC0257|bA379P1.3	golgi membrane protein 1	protein-coding
168	chr10	135151504	135153082	+	0	NA	Intergenic	(CA)n|Simple_repeat|Simple_repeat	-1806	NM_001321617	50632	Hs.148680	NM_015722	ENSG00000130643	CALY	DRD1IP|NSG3	calcyon neuron specific vesicular protein	protein-coding
659	chr20	29650120	29650569	+	0	NA	intron (NR_145491, intron 7 of 7)	L1PB1|LINE|L1	-12206	NR_045115	140678	Hs.653099	NR_045115		MLLT10P1	MLLT10L|bA348I14.3	myeloid/lymphoid or mixed-lineage leukemia; translocated to, 10 pseudogene 1	pseudo
20	chr1	10837761	10838474	+	0	NA	intron (NM_001079843, intron 1 of 20)	(CA)n|Simple_repeat|Simple_repeat	18616	NM_001079843	54897	Hs.439894	NM_017766	ENSG00000130940	CASZ1	CAS11|CST|SRG|ZNF693|dJ734G22.1	castor zinc finger 1	protein-coding
559	chr2	25148333	25148705	+	0	NA	Intergenic	Intergenic	-5633	NM_001320613	109	Hs.467898	NM_004036	ENSG00000138031	ADCY3	AC-III|AC3|BMIQ19	adenylate cyclase 3	protein-coding
105	chr10	42355017	42366879	+	0	NA	Intergenic	(CATTC)n|Satellite|Satellite	502545	NR_024380	441666	Hs.255729	NR_024380	ENSG00000215146	LOC441666	-	zinc finger protein 91 pseudogene	pseudo
599	chr2	127592152	127592392	+	0	NA	Intergenic	HAL1-2a_MD|LINE|L1	-64190	NR_136239	101929926	Hs.98984	NM_001322244	ENSG00000237524	TEX51	-	testis expressed 51	protein-coding
150	chr10	129858297	129858532	+	0	NA	intron (NR_136149, intron 2 of 3)	(CA)n|Simple_repeat|Simple_repeat	2275	NR_136149	105378553		NR_136149		AS-PTPRE	-	lncRNA antisense to PTPRE protein-coding gene	ncRNA
803	chr4	7726137	7726242	+	0	NA	intron (NM_020777, intron 19 of 26)	HAL1-2a_MD|LINE|L1	-29628	NR_026892	84740	Hs.663029	NM_032654	ENSG00000272620	AFAP1-AS1	AFAP1-AS|AFAP1AS	AFAP1 antisense RNA 1	ncRNA
738	chr21	44888204	44888363	+	0	NA	intron (NR_026863, intron 3 of 3)	(CA)n|Simple_repeat|Simple_repeat	9820	NR_026863	114038	Hs.592161	NM_153752	ENSG00000185186	LINC00313	C21orf84|CH507-42P11.5|NCRNA00313	long intergenic non-protein coding RNA 313	ncRNA
483	chr19	2362438	2362658	+	0	NA	Intergenic	Intergenic	-27221	NM_182973	360200	Hs.465560	NM_182973	ENSG00000178297	TMPRSS9	-	transmembrane serine protease 9	protein-coding
1094	chr9	95709125	95709310	+	0	NA	promoter-TSS (NM_001083536)	promoter-TSS (NM_001083536)	-384	NM_001083536	89846	Hs.411081	NM_033086	ENSG00000127084	FGD3	ZFYVE5	FYVE, RhoGEF and PH domain containing 3	protein-coding
773	chr3	90475892	90476197	+	0	NA	Intergenic	ALR/Alpha|Satellite|centr	1319370	NM_182644	2042	Hs.123642	NM_005233	ENSG00000044524	EPHA3	EK4|ETK|ETK1|HEK|HEK4|TYRO4	EPH receptor A3	protein-coding
358	chr16	33864973	33868522	+	0	NA	Intergenic	(GAATG)n|Satellite|Satellite	294903	NR_130771	104644205	Hs.742548	NR_130771		ENPP7P13	DUNQU1	ectonucleotide pyrophosphatase/phosphodiesterase 7 pseudogene 13	pseudo
552	chr2	10373425	10373662	+	0	NA	Intergenic	(TGAG)n|Simple_repeat|Simple_repeat	-40746	NR_036222	100422929		NR_036222	ENSG00000265418	MIR4261	-	microRNA 4261	ncRNA
245	chr12	130232093	130232353	+	0	NA	intron (NM_133448, intron 1 of 8)	intron (NM_133448, intron 1 of 8)	155989	NM_133448	121256	Hs.507268	NM_133448	ENSG00000151952	TMEM132D	MOLT|PPP1R153	transmembrane protein 132D	protein-coding
755	chr22	39959444	39960444	+	0	NA	Intergenic	(TG)n|Simple_repeat|Simple_repeat	-6814	NM_001003406	8911	Hs.125116	NM_021096	ENSG00000100346	CACNA1I	Cav3.3|ca(v)3.3	calcium voltage-gated channel subunit alpha1 I	protein-coding
693	chr21	10749395	10749739	+	0	NA	Intergenic	ALR/Alpha|Satellite|centr	241376	NM_001290224	7179	Hs.122986	NM_199259	ENSG00000274391	TPTE	CT44|PTEN2	transmembrane phosphatase with tensin homology	protein-coding
261	chr13	21071525	21072409	+	0	NA	intron (NM_015974, intron 2 of 7)	(CA)n|Simple_repeat|Simple_repeat	28045	NM_015974	51084	Hs.370703	NM_015974	ENSG00000165475	CRYL1	GDH|HEL30|lambda-CRY	crystallin lambda 1	protein-coding
255	chr12	132874959	132874978	+	0	NA	intron (NM_001122636, intron 1 of 10)	intron (NM_001122636, intron 1 of 10)	22991	NR_024563	100130238	Hs.536338	NR_024563		LOC100130238	-	uncharacterized LOC100130238	ncRNA
109	chr10	42401675	42402284	+	0	NA	Intergenic	ALR/Alpha|Satellite|centr	461514	NR_024380	441666	Hs.255729	NR_024380	ENSG00000215146	LOC441666	-	zinc finger protein 91 pseudogene	pseudo
554	chr2	10658365	10658807	+	0	NA	Intergenic	(CA)n|Simple_repeat|Simple_repeat	68732	NR_110597	101929715	Hs.634550	NR_110597		LOC101929715	-	uncharacterized LOC101929715	ncRNA
872	chr5	68261232	68261705	+	0	NA	Intergenic	Intergenic	64286	NR_130778	101928885	Hs.630474	NR_130778		LINC02198	-	long intergenic non-protein coding RNA 2198	ncRNA
963	chr7	61974896	61975238	+	0	NA	Intergenic	ALR/Alpha|Satellite|centr	789367	NR_003952	643955	Hs.583308	NR_003952	ENSG00000185037	ZNF733P	ZNF733	zinc finger protein 733, pseudogene	pseudo
3	chr1	1301851	1302957	+	0	NA	Intergenic	(TGAG)n|Simple_repeat|Simple_repeat	-3483	NM_001282582	54587	Hs.515687	NM_032348	ENSG00000162576	MXRA8	ASP3	matrix remodeling associated 8	protein-coding
359	chr16	33870822	33874575	+	0	NA	Intergenic	HSATII|Satellite|Satellite	300854	NR_130771	104644205	Hs.742548	NR_130771		ENPP7P13	DUNQU1	ectonucleotide pyrophosphatase/phosphodiesterase 7 pseudogene 13	pseudo
424	chr17	15368261	15369048	+	0	NA	intron (NM_001204477, intron 1 of 3)	(CA)n|Simple_repeat|Simple_repeat	2271	NM_001204477	284040	Hs.164595	NM_173622	ENSG00000239704	CDRT4	-	CMT1A duplicated region transcript 4	protein-coding
534	chr2	1599215	1601341	+	0	NA	Intergenic	(CA)n|Simple_repeat|Simple_repeat	148041	NM_012293	7837	Hs.332197	NM_012293	ENSG00000130508	PXDN	ASGD7|COPOA|D2S448|D2S448E|MG50|PRG2|PXN|VPO	peroxidasin	protein-coding
154	chr10	132005546	132005747	+	0	NA	Intergenic	(CA)n|Simple_repeat|Simple_repeat	70973	NM_001321980	10539	Hs.42644	NM_006541	ENSG00000108010	GLRX3	GLRX4|GRX3|GRX4|PICOT|TXNL2|TXNL3	glutaredoxin 3	protein-coding
842	chr5	882884	883104	+	0	NA	intron (NM_001009877, intron 8 of 15)	intron (NM_001009877, intron 8 of 15)	9643	NR_134296	65980	Hs.449278	NM_023924	ENSG00000028310	BRD9	LAVS3040|PRO9856	bromodomain containing 9	protein-coding
719	chr21	39133590	39134056	+	0	NA	intron (NM_002240, intron 2 of 3)	(TG)n|Simple_repeat|Simple_repeat	154918	NM_002240	3763	Hs.626242	NM_002240	ENSG00000157542	KCNJ6	BIR1|GIRK-2|GIRK2|KATP-2|KATP2|KCNJ7|KIR3.2|KPLBS|hiGIRK2	potassium voltage-gated channel subfamily J member 6	protein-coding
338	chr15	98544298	98545947	+	0	NA	Intergenic	Intergenic	-1146	NR_146563	105371008		NR_146563		LINC02251	-	long intergenic non-protein coding RNA 2251	ncRNA
626	chr2	237615487	237615803	+	0	NA	Intergenic	Intergenic	137265	NM_020311	57007	Hs.471751	NM_020311	ENSG00000144476	ACKR3	CMKOR1|CXC-R7|CXCR-7|CXCR7|GPR159|RDC-1|RDC1	atypical chemokine receptor 3	protein-coding
732	chr21	44036113	44036445	+	0	NA	Intergenic	(CA)n|Simple_repeat|Simple_repeat	-1074	NR_131192	101928233	Hs.534827	NR_131192	ENSG00000225431	LINC01671	-	long intergenic non-protein coding RNA 1671	ncRNA
488	chr19	4035663	4036018	+	0	NA	intron (NM_015897, intron 9 of 10)	(CA)n|Simple_repeat|Simple_repeat	28244	NM_015897	51588	Hs.105779	NM_015897	ENSG00000105229	PIAS4	PIAS-gamma|PIASY|Piasg|ZMIZ6	protein inhibitor of activated STAT 4	protein-coding
1009	chr8	8504481	8504914	+	0	NA	Intergenic	(CA)n|Simple_repeat|Simple_repeat	-54969	NM_194284	137075	Hs.183617	NM_194284	ENSG00000253958	CLDN23	CLDNL|hCG1646163	claudin 23	protein-coding
997	chr7	157582544	157582811	+	0	NA	intron (NM_130842, intron 11 of 21)	(TG)n|Simple_repeat|Simple_repeat	-64600	NR_038966	100506585	Hs.661265	NR_038966	ENSG00000233038	LOC100506585	-	uncharacterized LOC100506585	ncRNA
220	chr12	105864069	105864395	+	0	NA	Intergenic	(TG)n|Simple_repeat|Simple_repeat	139818	NM_001145199	387882	Hs.368938	NM_207376	ENSG00000235162	C12orf75	AGD3|OCC-1|OCC1	chromosome 12 open reading frame 75	protein-coding
1117	chr9	137170911	137171591	+	0	NA	Intergenic	(CA)n|Simple_repeat|Simple_repeat	15992	NR_146518	105376310	Hs.573484	NR_146518	ENSG00000223729	LINC02247	-	long intergenic non-protein coding RNA 2247	ncRNA
837	chr4	187050073	187050222	+	0	NA	Intergenic	(TG)n|Simple_repeat|Simple_repeat	-15294	NM_001006655	25854	Hs.744961	NM_015398	ENSG00000109794	FAM149A	MST119|MSTP119	family with sequence similarity 149 member A	protein-coding
205	chr11	131550285	131550566	+	0	NA	intron (NM_001352006, intron 2 of 9)	intron (NM_001352006, intron 2 of 9)	-16975	NR_126159	101929637	Hs.730330	NM_207432	ENSG00000224795	NTM-AS1	C11orf39	NTM antisense RNA 1	ncRNA
92	chr10	38792925	38796104	+	0	NA	Intergenic	(GAATG)n|Satellite|Satellite	77440	NR_024497	399744	Hs.497951	NM_001013665		LINC00999	-	long intergenic non-protein coding RNA 999	ncRNA
922	chr6	169060271	169060664	+	0	NA	intron (NM_022138, intron 11 of 12)	intron (NM_022138, intron 11 of 12)	218636	NM_022138	64094	Hs.487200	NM_022138	ENSG00000112562	SMOC2	DTDP1|MST117|MSTP117|MSTP140|SMAP2|bA270C4A.1|bA37D8.1|dJ421D16.1	SPARC related modular calcium binding 2	protein-coding
798	chr4	6535669	6536342	+	0	NA	intron (NM_001206995, intron 2 of 9)	(CA)n|Simple_repeat|Simple_repeat	21400	NM_001206995	5522	Hs.479069	NM_020416	ENSG00000074211	PPP2R2C	B55-GAMMA|B55gamma|IMYPNO|IMYPNO1|PR52|PR55G	protein phosphatase 2 regulatory subunit Bgamma	protein-coding
98	chr10	38869056	38888772	+	0	NA	Intergenic	HSATII|Satellite|Satellite	-110813	NR_045000	399746	Hs.742607	NR_045000		ACTR3BP5	FKSG74	ACTR3B pseudogene 5	pseudo
877	chr5	138786793	138787013	+	0	NA	intron (NM_001077693, intron 4 of 5)	(TG)n|Simple_repeat|Simple_repeat	-11689	NM_152686	202052	Hs.483537	NM_152686	ENSG00000170464	DNAJC18	-	DnaJ heat shock protein family (Hsp40) member C18	protein-coding
713	chr21	14366597	14368169	+	0	NA	Intergenic	ALR/Alpha|Satellite|centr	-43104	NR_026916	149992	Hs.558645	NM_153773		ANKRD30BP2	C21orf99|CT85|CTSP-1|CTSP1	ankyrin repeat domain 30B pseudogene 2	pseudo
761	chr22	47399985	47400172	+	0	NA	intron (NM_014346, intron 10 of 12)	(CA)n|Simple_repeat|Simple_repeat	-88140	NR_122047	642757	Hs.632786	NR_122047	ENSG00000280080	TBC1D22A-AS1	-	TBC1D22A antisense RNA 1	ncRNA
840	chr4	190478682	190479035	+	0	NA	Intergenic	C-rich|Low_complexity|Low_complexity	-101902	NR_121679	101928971	Hs.519164	NR_121679	ENSG00000250739	LINC01262	TCONS_l2_00021807	long intergenic non-protein coding RNA 1262	ncRNA
217	chr12	38016528	38017379	+	0	NA	Intergenic	ALR/Alpha|Satellite|centr	-693604	NM_001308340	144245	Hs.259305	NM_001013620	ENSG00000175548	ALG10B	ALG10|KCR1	ALG10B, alpha-1,2-glucosyltransferase	protein-coding
903	chr6	106460007	106460375	+	0	NA	Intergenic	(CA)n|Simple_repeat|Simple_repeat	-74004	NM_001198	639	Hs.436023	NM_001198	ENSG00000057657	PRDM1	BLIMP1|PRDI-BF1	PR/SET domain 1	protein-coding
822	chr4	49146573	49153165	+	0	NA	Intergenic	(CATTC)n|Satellite|Satellite	161210	NM_001286791	80157	Hs.479703	NM_025087	ENSG00000109182	CWH43	CWH43-C|PGAP2IP	cell wall biogenesis 43 C-terminal homolog	protein-coding
987	chr7	152609630	152610053	+	0	NA	Intergenic	(TG)n|Simple_repeat|Simple_repeat	153007	NR_146951	57180	Hs.647117	NM_020445	ENSG00000133627	ACTR3B	ARP11|ARP3BETA	ARP3 actin related protein 3 homolog B	protein-coding
1163	chrY	13720273	13720482	+	0	NA	Intergenic	(GAATG)n|Satellite|Satellite	813012	NR_033667	352887	Hs.546221	NR_033667	ENSG00000206159	GYG2P1	GYG2P	glycogenin 2 pseudogene 1	pseudo
461	chr18	18510934	18520331	+	0	NA	Intergenic	ALR/Alpha|Satellite|centr	176180	NM_005406	6093	Hs.306307	NM_005406	ENSG00000067900	ROCK1	P160ROCK|ROCK-I	Rho associated coiled-coil containing protein kinase 1	protein-coding
1050	chr8	139894885	139894906	+	0	NA	intron (NM_152888, intron 2 of 64)	(CTCA)n|Simple_repeat|Simple_repeat	31354	NM_152888	169044	Hs.117169	NM_152888	ENSG00000169436	COL22A1	-	collagen type XXII alpha 1 chain	protein-coding
854	chr5	3322679	3324410	+	0	NA	Intergenic	(TG)n|Simple_repeat|Simple_repeat	-129386	NR_147000	105374624	Hs.518991	NR_147000	ENSG00000249830	LINC02162	-	long intergenic non-protein coding RNA 2162	ncRNA
533	chr2	605022	605420	+	0	NA	Intergenic	(CA)n|Simple_repeat|Simple_repeat	47020	NR_136168	105373352		NR_136168		LOC105373352	-	uncharacterized LOC105373352	ncRNA
489	chr19	4334851	4335005	+	0	NA	intron (NM_001013841, intron 1 of 12)	intron (NM_001013841, intron 1 of 12)	3919	NM_001013841	55620	Hs.194385	NM_017720	ENSG00000178078	STAP2	BKS	signal transducing adaptor family member 2	protein-coding
703	chr21	10841691	10847152	+	0	NA	Intergenic	(GAATG)n|Satellite|Satellite	146522	NM_001290224	7179	Hs.122986	NM_199259	ENSG00000274391	TPTE	CT44|PTEN2	transmembrane phosphatase with tensin homology	protein-coding
182	chr11	12189753	12189952	+	0	NA	intron (NM_001346295, intron 3 of 26)	(CA)n|Simple_repeat|Simple_repeat	4622	NR_106739	102466906		NR_106739	ENSG00000275373	MIR6124	hsa-mir-6124	microRNA 6124	ncRNA
340	chr16	1082892	1083211	+	0	NA	Intergenic	(TCCA)n|Simple_repeat|Simple_repeat	-39705	NM_001172560	6755	Hs.449840	NM_001053	ENSG00000162009	SSTR5	SS-5-R	somatostatin receptor 5	protein-coding
199	chr11	71073103	71073707	+	0	NA	Intergenic	(TGAG)n|Simple_repeat|Simple_repeat	60995	NR_038862	399923	Hs.128191	NM_001001680	ENSG00000172900	FLJ42102	-	uncharacterized LOC399923	ncRNA
320	chr14	106035509	106037017	+	0	NA	Intergenic	(CA)n|Simple_repeat|Simple_repeat	38071	NR_135205	105370697	Hs.148580	NR_135205		LOC105370697	-	uncharacterized LOC105370697	ncRNA
305	chr14	70306228	70306618	+	0	NA	Intergenic	(TG)n|Simple_repeat|Simple_repeat	27946	NR_149012	100506358		NR_149012		LOC100506358	-	uncharacterized LOC100506358	ncRNA
1067	chr9	66821926	66822538	+	0	NA	Intergenic	ALR/Alpha|Satellite|centr	-100735	NR_121570	101928381	Hs.708686	NR_121570		LOC101928381	-	uncharacterized LOC101928381	ncRNA
178	chr11	2449983	2450814	+	0	NA	Intergenic	(TGG)n|Simple_repeat|Simple_repeat	-6123	NM_014555	29850	Hs.272287	NM_014555	ENSG00000070985	TRPM5	LTRPC5|MTR1	transient receptor potential cation channel subfamily M member 5	protein-coding
266	chr13	28033858	28034138	+	0	NA	Intergenic	AluJb|SINE|Alu	-9259	NM_001166263	219402	Hs.534582	NM_152912	ENSG00000122033	MTIF3	IF3mt	mitochondrial translational initiation factor 3	protein-coding
330	chr15	28345016	28345305	+	0	NA	promoter-TSS (NM_001300984)	promoter-TSS (NM_001300984)	-702	NM_001300984	4948	Hs.654411	NM_000275	ENSG00000104044	OCA2	BEY|BEY1|BEY2|BOCA|D15S12|EYCL|EYCL2|EYCL3|HCL3|P|PED|SHEP1	OCA2 melanosomal transmembrane protein	protein-coding
402	chr16	58121614	58121694	+	0	NA	Intergenic	(CA)n|Simple_repeat|Simple_repeat	41642	NM_013242	29105	Hs.532755	NM_013242	ENSG00000070761	CFAP20	BUG22|C16orf80|EVORF|GTL3|fSAP23	cilia and flagella associated protein 20	protein-coding
350	chr16	25925212	25925480	+	0	NA	intron (NM_006040, intron 1 of 1)	(TG)n|Simple_repeat|Simple_repeat	-111212	NR_036146	100422923		NR_036146	ENSG00000265005	MIR548W	-	microRNA 548w	ncRNA
539	chr2	2754044	2754403	+	0	NA	Intergenic	Intergenic	375575	NR_110228	101927554	Hs.638446	NR_110228	ENSG00000234423	LINC01250	-	long intergenic non-protein coding RNA 1250	ncRNA
1056	chr8	144018439	144018638	+	0	NA	Intergenic	(TG)n|Simple_repeat|Simple_repeat	-19279	NM_000498	1585	Hs.632054	NM_000498	ENSG00000179142	CYP11B2	ALDOS|CPN2|CYP11B|CYP11BL|CYPXIB2|P-450C18|P450C18|P450aldo	cytochrome P450 family 11 subfamily B member 2	protein-coding
122	chr10	42805796	42812934	+	0	NA	Intergenic	(CATTC)n|Satellite|Satellite	54128	NR_024380	441666	Hs.255729	NR_024380	ENSG00000215146	LOC441666	-	zinc finger protein 91 pseudogene	pseudo
564	chr2	62957832	62958141	+	0	NA	intron (NM_001354213, intron 2 of 24)	GA-rich|Low_complexity|Low_complexity	23954	NM_001354217	23301	Hs.271667	NM_015252	ENSG00000115504	EHBP1	HPC12|NACSIN	EH domain binding protein 1	protein-coding
1112	chr9	132102214	132102977	+	0	NA	intron (NR_120686, intron 2 of 3)	(TG)n|Simple_repeat|Simple_repeat	3393	NR_120685	100506119	Hs.624047	NR_120685	ENSG00000233901	LINC01503	-	long intergenic non-protein coding RNA 1503	ncRNA
983	chr7	148158988	148159222	+	0	NA	Intergenic	(CA)n|Simple_repeat|Simple_repeat	-128552	NM_145304	202865	Hs.352212	NM_145304	ENSG00000170279	C7orf33	-	chromosome 7 open reading frame 33	protein-coding
1096	chr9	96424553	96424746	+	0	NA	intron (NM_005392, intron 12 of 21)	(TGGA)n|Simple_repeat|Simple_repeat	67526	NR_049853	100847045		NR_049853	ENSG00000283146	MIR548AU	-	microRNA 548au	ncRNA
6	chr1	3092652	3093235	+	0	NA	intron (NM_022114, intron 1 of 16)	intron (NM_022114, intron 1 of 16)	48404	NR_036215	100422968		NR_036215	ENSG00000283572	MIR4251	-	microRNA 4251	ncRNA
430	chr17	33478018	33478422	+	0	NA	intron (NM_001033576, intron 4 of 19)	LSU-rRNA_Hsa|rRNA|rRNA	2937	NM_001308281	146862	Hs.379636	NM_173167	ENSG00000141161	UNC45B	CMYA4|CTRCT43|SMUNC45|UNC-45B|UNC45	unc-45 myosin chaperone B	protein-coding
1086	chr9	92861473	92861708	+	0	NA	Intergenic	(CATA)n|Simple_repeat|Simple_repeat	-57809	NR_038882	286370	Hs.407589	NR_038882	ENSG00000227555	MIR4290HG	-	MIR4290 host gene	ncRNA
118	chr10	42790594	42791005	+	0	NA	Intergenic	(CATTC)n|Satellite|Satellite	72694	NR_024380	441666	Hs.255729	NR_024380	ENSG00000215146	LOC441666	-	zinc finger protein 91 pseudogene	pseudo
1044	chr8	133904861	133905328	+	0	NA	intron (NM_003235, intron 10 of 47)	(TG)n|Simple_repeat|Simple_repeat	25889	NM_003235	7038	Hs.654591	NM_003235	ENSG00000042832	TG	AITD3|TGN	thyroglobulin	protein-coding
506	chr19	16179914	16180520	+	0	NA	intron (NM_001145160, intron 1 of 8)	(TG)n|Simple_repeat|Simple_repeat	1900	NM_001145160	7171	Hs.631618	NM_003290	ENSG00000167460	TPM4	HEL-S-108	tropomyosin 4	protein-coding
833	chr4	111155016	111155378	+	0	NA	Intergenic	(TG)n|Simple_repeat|Simple_repeat	-35377	NM_024090	79071	Hs.412939	NM_024090	ENSG00000170522	ELOVL6	FACE|FAE|LCE	ELOVL fatty acid elongase 6	protein-coding
326	chr15	22539359	22539707	+	0	NA	Intergenic	Intergenic	-7032	NR_033735	646396	Hs.451294	NR_033735		REREP3	-	arginine-glutamic acid dipeptide repeats pseudogene 3	pseudo
295	chr14	19016233	19016580	+	0	NA	Intergenic	ALR/Alpha|Satellite|centr	-361188	NM_001013354	440153	Hs.534880	NM_001013354	ENSG00000257115	OR11H12	-	olfactory receptor family 11 subfamily H member 12	protein-coding
770	chr3	72376370	72376870	+	0	NA	Intergenic	(TCCA)n|Simple_repeat|Simple_repeat	119154	NM_012234	23429	Hs.7910	NM_012234	ENSG00000163602	RYBP	AAP1|APAP-1|DEDAF|YEAF1	RING1 and YY1 binding protein	protein-coding
957	chr7	61742703	61750897	+	0	NA	Intergenic	HSATII|Satellite|Satellite	1017634	NR_003952	643955	Hs.583308	NR_003952	ENSG00000185037	ZNF733P	ZNF733	zinc finger protein 733, pseudogene	pseudo
1079	chr9	91345294	91345606	+	0	NA	Intergenic	(TCCA)n|Simple_repeat|Simple_repeat	15370	NR_036252	100423015		NR_036252	ENSG00000265873	MIR4289	-	microRNA 4289	ncRNA
802	chr4	7641332	7641611	+	0	NA	intron (NM_020777, intron 4 of 26)	intron (NM_020777, intron 4 of 26)	-114346	NR_026892	84740	Hs.663029	NM_032654	ENSG00000272620	AFAP1-AS1	AFAP1-AS|AFAP1AS	AFAP1 antisense RNA 1	ncRNA
297	chr14	19026406	19026501	+	0	NA	Intergenic	ALR/Alpha|Satellite|centr	-351141	NM_001013354	440153	Hs.534880	NM_001013354	ENSG00000257115	OR11H12	-	olfactory receptor family 11 subfamily H member 12	protein-coding
905	chr6	137438287	137438489	+	0	NA	Intergenic	(TG)n|Simple_repeat|Simple_repeat	56397	NM_052962	116379	Hs.126891	NM_052962	ENSG00000164485	IL22RA2	CRF2-10|CRF2-S1|CRF2X|IL-22BP|IL-22R-alpha-2|IL-22RA2|ZCYTOR16	interleukin 22 receptor subunit alpha 2	protein-coding
67	chr1	236264787	236265227	+	0	NA	Intergenic	(TG)n|Simple_repeat|Simple_repeat	-36526	NM_002508	4811	Hs.356624	NM_002508	ENSG00000116962	NID1	NID	nidogen 1	protein-coding
213	chr12	34847643	34848274	+	0	NA	Intergenic	ALR/Alpha|Satellite|centr	672742	NM_032834	84920	Hs.102971	NM_032834	ENSG00000139133	ALG10	ALG10A|DIE2|KCR1	ALG10, alpha-1,2-glucosyltransferase	protein-coding
1029	chr8	50680530	50680989	+	0	NA	Intergenic	(CA)n|Simple_repeat|Simple_repeat	-141527	NM_001287813	54212	Hs.584914	NM_018967	ENSG00000147481	SNTG1	G1SYN|SYN4	syntrophin gamma 1	protein-coding
818	chr4	49133560	49133918	+	0	NA	Intergenic	(CATTC)n|Satellite|Satellite	145080	NM_001286791	80157	Hs.479703	NM_025087	ENSG00000109182	CWH43	CWH43-C|PGAP2IP	cell wall biogenesis 43 C-terminal homolog	protein-coding
276	chr13	98504966	98505165	+	0	NA	Intergenic	(TGGA)n|Simple_repeat|Simple_repeat	-100864	NM_002271	3843	Hs.712598	NM_002271	ENSG00000065150	IPO5	IMB3|KPNB3|Pse1|RANBP5|imp5	importin 5	protein-coding
843	chr5	1041504	1043163	+	0	NA	Intergenic	(TGAG)n|Simple_repeat|Simple_repeat	20756	NR_039778	100616479		NR_039778	ENSG00000263834	MIR4635	-	microRNA 4635	ncRNA
531	chr19	55063649	55064214	+	0	NA	Intergenic	(TG)n|Simple_repeat|Simple_repeat	20022	NR_104096	90011	Hs.288520	NM_033206	ENSG00000104970	KIR3DX1	KIR3DL0|LENG12	killer cell immunoglobulin like receptor, three Ig domains X1	pseudo
237	chr12	126811471	126812129	+	0	NA	Intergenic	(TG)n|Simple_repeat|Simple_repeat	-98892	NR_146291	105370059		NR_146291		LINC02350	-	long intergenic non-protein coding RNA 2350	ncRNA
390	chr16	46434773	46442001	+	0	NA	Intergenic	HSATII|Satellite|Satellite	164622	NR_026556	124149	Hs.97414	NM_001004299		ANKRD26P1	-	ankyrin repeat domain 26 pseudogene 1	pseudo
1022	chr8	43095777	43096766	+	0	NA	Intergenic	SAR|Satellite|Satellite	-51314	NM_001005365	340441	Hs.531579	NM_001002920	ENSG00000188877	POTEA	A26A1|CT104.3|POTE-8|POTE8	POTE ankyrin domain family member A	protein-coding
230	chr12	118231395	118231972	+	0	NA	intron (NM_173598, intron 3 of 19)	(CA)n|Simple_repeat|Simple_repeat	174345	NM_173598	283455	Hs.375836	NM_173598	ENSG00000171435	KSR2	-	kinase suppressor of ras 2	protein-coding
686	chr21	10699447	10699812	+	0	NA	Intergenic	ALR/Alpha|Satellite|centr	291314	NM_001290224	7179	Hs.122986	NM_199259	ENSG00000274391	TPTE	CT44|PTEN2	transmembrane phosphatase with tensin homology	protein-coding
991	chr7	156290924	156291814	+	0	NA	intron (NR_026865, intron 2 of 3)	intron (NR_026865, intron 2 of 3)	-41816	NR_024119	64433	Hs.404170	NR_024119	ENSG00000279418	LINC00244	C7orf4|NCRNA00244	long intergenic non-protein coding RNA 244	ncRNA
408	chr16	85433903	85434204	+	0	NA	Intergenic	(TG)n|Simple_repeat|Simple_repeat	-94122	NR_049816	100847022		NR_049816	ENSG00000266307	MIR5093	-	microRNA 5093	ncRNA
225	chr12	110073492	110073802	+	0	NA	Intergenic	(CCA)n|Simple_repeat|Simple_repeat	62147	NM_001114185	4598	Hs.130607	NM_000431	ENSG00000110921	MVK	LRBP|MK|MVLK|POROK3	mevalonate kinase	protein-coding
670	chr20	56235535	56235652	+	0	NA	intron (NM_199171, intron 1 of 3)	intron (NM_199171, intron 1 of 3)	30087	NM_001255976	56937	Hs.517155	NM_020182	ENSG00000124225	PMEPA1	STAG1|TMEPAI	prostate transmembrane protein, androgen induced 1	protein-coding
425	chr17	21310472	21311181	+	0	NA	intron (NM_001194958, intron 1 of 2)	(TCCA)n|Simple_repeat|Simple_repeat	2378	NM_001194958	100134444	Hs.200629	NM_001194958	ENSG00000260458	KCNJ18	KIR2.6|TTPP2	potassium voltage-gated channel subfamily J member 18	protein-coding
763	chr22	48978136	48981429	+	0	NA	intron (NM_015381, intron 1 of 3)	(CA)n|Simple_repeat|Simple_repeat	7664	NM_015381	25817	Hs.436854	NM_015381	ENSG00000219438	FAM19A5	QLLK5208|TAFA-5|TAFA5|UNQ5208	family with sequence similarity 19 member A5, C-C motif chemokine like	protein-coding
363	chr16	33889788	33890895	+	0	NA	Intergenic	HSATII|Satellite|Satellite	318497	NR_130771	104644205	Hs.742548	NR_130771		ENPP7P13	DUNQU1	ectonucleotide pyrophosphatase/phosphodiesterase 7 pseudogene 13	pseudo
1175	chrY	13833161	13834058	+	0	NA	Intergenic	(GAATG)n|Satellite|Satellite	699780	NR_033667	352887	Hs.546221	NR_033667	ENSG00000206159	GYG2P1	GYG2P	glycogenin 2 pseudogene 1	pseudo
1158	chrY	13658642	13658995	+	0	NA	Intergenic	(GAATG)n|Satellite|Satellite	874571	NR_033667	352887	Hs.546221	NR_033667	ENSG00000206159	GYG2P1	GYG2P	glycogenin 2 pseudogene 1	pseudo
845	chr5	1047604	1048383	+	0	NA	Intergenic	(TGAG)n|Simple_repeat|Simple_repeat	15096	NR_039778	100616479		NR_039778	ENSG00000263834	MIR4635	-	microRNA 4635	ncRNA
364	chr16	33892277	33896613	+	0	NA	Intergenic	HSATII|Satellite|Satellite	322601	NR_130771	104644205	Hs.742548	NR_130771		ENPP7P13	DUNQU1	ectonucleotide pyrophosphatase/phosphodiesterase 7 pseudogene 13	pseudo
862	chr5	11240668	11241205	+	0	NA	intron (NM_001288715, intron 8 of 20)	(CA)n|Simple_repeat|Simple_repeat	348093	NM_001288715	1501	Hs.314543	NM_001332	ENSG00000169862	CTNND2	GT24|NPRAP	catenin delta 2	protein-coding
171	chr11	1016990	1018090	+	0	NA	exon (NM_005961, exon 31 of 33)	exon (NM_005961, exon 31 of 33)	19166	NM_005961	4588	Hs.528432	NM_005961	ENSG00000184956	MUC6	MUC-6	mucin 6, oligomeric mucus/gel-forming	protein-coding
14	chr1	7207738	7208307	+	0	NA	intron (NM_001349608, intron 3 of 21)	(CA)n|Simple_repeat|Simple_repeat	241792	NR_146201	102725193	Hs.666120	NR_146199	ENSG00000237728	LOC102725193	-	uncharacterized LOC102725193	ncRNA
1133	chrX	61839132	61839486	+	0	NA	Intergenic	ALR/Alpha|Satellite|centr	731909	NM_001012968	139886	Hs.612782	NM_001012968	ENSG00000186767	SPIN4	TDRD28	spindlin family member 4	protein-coding
135	chr10	82417853	82418282	+	0	NA	Intergenic	(TG)n|Simple_repeat|Simple_repeat	117492	NM_001145719	387694	Hs.147643	NM_207372	ENSG00000178217	SH2D4B	-	SH2 domain containing 4B	protein-coding
575	chr2	91785412	91785594	+	0	NA	Intergenic	Intergenic	62472	NR_027238	654342	Hs.469287	NR_027238		LOC654342	-	lymphocyte-specific protein 1 pseudogene	pseudo
896	chr6	43261951	43262478	+	0	NA	Intergenic	HAL1-2a_MD|LINE|L1	-3784	NM_153320	10864	Hs.485438	NM_006672	ENSG00000137204	SLC22A7	NLT|OAT2|hOAT11	solute carrier family 22 member 7	protein-coding
989	chr7	155894245	155894354	+	0	NA	Intergenic	(TG)n|Simple_repeat|Simple_repeat	138973	NM_001291913	389602	Hs.583071	NM_001291913		LOC389602	-	uncharacterized LOC389602	protein-coding
918	chr6	167846447	167846652	+	0	NA	Intergenic	(TGG)n|Simple_repeat|Simple_repeat	38464	NR_134591	105378127	Hs.58456	NR_134591		LOC105378127	-	uncharacterized LOC105378127	ncRNA
683	chr21	9699435	9699625	+	0	NA	Intergenic	ACRO1|Satellite|acro	-126302	NR_037421	100500862		NR_037421	ENSG00000275708	MIR3648-1	MIR3648|hsa-mir-3648-1	microRNA 3648-1	ncRNA
1157	chrY	13650437	13651534	+	0	NA	Intergenic	(GAATG)n|Satellite|Satellite	882404	NR_033667	352887	Hs.546221	NR_033667	ENSG00000206159	GYG2P1	GYG2P	glycogenin 2 pseudogene 1	pseudo
75	chr10	2949128	2949327	+	0	NA	Intergenic	(CA)n|Simple_repeat|Simple_repeat	-160485	NM_001323071	5214	Hs.26010	NM_002627	ENSG00000067057	PFKP	ATP-PFK|PFK-C|PFK-P|PFKF	phosphofructokinase, platelet	protein-coding
445	chr17	72724047	72724894	+	0	NA	intron (NM_175738, intron 1 of 8)	(TG)n|Simple_repeat|Simple_repeat	-8229	NM_001330471	326624	Hs.351413	NM_175738	ENSG00000172794	RAB37	-	RAB37, member RAS oncogene family	protein-coding
1108	chr9	126734340	126735526	+	0	NA	Intergenic	Intergenic	36742	NR_135129	100505588	Hs.547168	NR_135129	ENSG00000236668	LOC100505588	-	uncharacterized LOC100505588	ncRNA
356	chr16	32833672	32833853	+	0	NA	Intergenic	L1M4b|LINE|L1	62701	NR_003083	386757	Hs.433146	NM_198857	ENSG00000214617	SLC6A10P	CT-2|CT2|SLC6A10|SLC6A10pA	solute carrier family 6 member 10, pseudogene	pseudo
1107	chr9	126108968	126109935	+	0	NA	Intergenic	Intergenic	-8995	NM_173689	286204	Hs.568340	NM_173689	ENSG00000148204	CRB2	FSGS9|VMCKD	crumbs 2, cell polarity complex component	protein-coding
140	chr10	98561210	98561673	+	0	NA	Intergenic	GA-rich|Low_complexity|Low_complexity	27080	NR_030338	693192		NR_030338	ENSG00000207976	MIR607	MIRN607|hsa-mir-607	microRNA 607	ncRNA
1064	chr9	44993042	44993375	+	0	NA	Intergenic	CT-rich|Low_complexity|Low_complexity	2972	NR_027421	100132948	Hs.645763	NM_001024942	ENSG00000154537	FAM27C	FAM27A|FAM27A1|FAM27A3|bA7G23.5	family with sequence similarity 27 member C	ncRNA
947	chr7	57306610	57306732	+	0	NA	Intergenic	(CA)n|Simple_repeat|Simple_repeat	-16790	NR_136269	105375297	Hs.586309	NR_136269	ENSG00000234089	LOC105375297	-	uncharacterized LOC105375297	ncRNA
549	chr2	7179092	7179291	+	0	NA	intron (NM_001349181, intron 8 of 9)	intron (NM_001349181, intron 8 of 9)	38820	NR_110252	101929452		NR_110252	ENSG00000223884	LOC101929452	-	uncharacterized LOC101929452	ncRNA
35	chr1	91852741	91853125	+	0	NA	intron (NM_001017975, intron 4 of 38)	LSU-rRNA_Hsa|rRNA|rRNA	17493	NM_001017975	164045	Hs.454818	NM_001017975	ENSG00000162669	HFM1	MER3|POF9|SEC63D1|Si-11|Si-11-6|helicase	HFM1, ATP dependent DNA helicase homolog	protein-coding
913	chr6	166829470	166829754	+	0	NA	intron (NM_001006932, intron 20 of 21)	(CACCAT)n|Simple_repeat|Simple_repeat	-33111	NR_073093	51660	Hs.172755	NM_016098	ENSG00000060762	MPC1	BRP44L|CGI-129|MPYCD|SLC54A1|dJ68L15.3	mitochondrial pyruvate carrier 1	protein-coding
785	chr3	195891489	195892421	+	0	NA	Intergenic	(TG)n|Simple_repeat|Simple_repeat	22448	NR_034088	401109	Hs.280133	NM_001001699	ENSG00000224652	LINC00885	-	long intergenic non-protein coding RNA 885	ncRNA
195	chr11	65601983	65602570	+	0	NA	intron (NM_152760, intron 1 of 12)	(TG)n|Simple_repeat|Simple_repeat	866	NM_152760	254122	Hs.591950	NM_152760	ENSG00000172803	SNX32	SNX6B	sorting nexin 32	protein-coding
661	chr20	29807966	29833156	+	0	NA	Intergenic	(GAATG)n|Satellite|Satellite	-24906	NM_001037730	245929	Hs.580793	NM_001037730	ENSG00000215547	DEFB115	DEFB-15	defensin beta 115	protein-coding
568	chr2	85056567	85056785	+	0	NA	intron (NM_001277053, intron 5 of 6)	intron (NM_001277053, intron 5 of 6)	51693	NM_001307978	129293	Hs.469134	NM_001080824	ENSG00000186854	TRABD2A	C2orf89|TIKI1	TraB domain containing 2A	protein-coding
55	chr1	202593535	202594371	+	0	NA	intron (NM_177402, intron 1 of 8)	intron (NM_177402, intron 1 of 8)	18628	NM_001136504	127833	Hs.25422	NM_177402	ENSG00000143858	SYT2	CMS7|MYSPC|SytII	synaptotagmin 2	protein-coding
672	chr20	58261931	58262151	+	0	NA	intron (NM_001199506, intron 1 of 12)	(ATGGTG)n|Simple_repeat|Simple_repeat	10325	NM_001199506	116154	Hs.473218	NM_080672	ENSG00000087495	PHACTR3	C20orf101|H17739|PPP1R123|SCAPIN1|SCAPININ	phosphatase and actin regulator 3	protein-coding
682	chr21	9473328	9473663	+	0	NA	Intergenic	Intergenic	-352337	NR_037421	100500862		NR_037421	ENSG00000275708	MIR3648-1	MIR3648|hsa-mir-3648-1	microRNA 3648-1	ncRNA
688	chr21	10702171	10703089	+	0	NA	Intergenic	ALR/Alpha|Satellite|centr	288313	NM_001290224	7179	Hs.122986	NM_199259	ENSG00000274391	TPTE	CT44|PTEN2	transmembrane phosphatase with tensin homology	protein-coding
857	chr5	5305204	5305644	+	0	NA	intron (NM_139056, intron 20 of 22)	(CA)n|Simple_repeat|Simple_repeat	-117362	NM_015325	23379	Hs.449296	NM_015325	ENSG00000164151	ICE1	KIAA0947	interactor of little elongation complex ELL subunit 1	protein-coding
897	chr6	43705813	43706162	+	0	NA	Intergenic	(TG)n|Simple_repeat|Simple_repeat	-31959	NM_001204384	7422	Hs.73793	NM_003376	ENSG00000112715	VEGFA	MVCD1|VEGF|VPF	vascular endothelial growth factor A	protein-coding
1013	chr8	20378464	20378868	+	0	NA	Intergenic	(CA)n|Simple_repeat|Simple_repeat	93771	NR_145737	109616983		NR_145737		SNORD3F	-	small nucleolar RNA, C/D box 3F	snoRNA
478	chr18	76209001	76209678	+	0	NA	Intergenic	(CA)n|Simple_repeat|Simple_repeat	-503656	NR_104127	101927715	Hs.385670	NR_104127		LINC01029	-	long intergenic non-protein coding RNA 1029	ncRNA
848	chr5	2454660	2454943	+	0	NA	Intergenic	(CA)n|Simple_repeat|Simple_repeat	-142486	NR_104616	100506858	Hs.445071	NR_104616		LOC100506858	-	uncharacterized LOC100506858	ncRNA
405	chr16	81659900	81660841	+	0	NA	intron (NM_198390, intron 3 of 20)	intron (NM_198390, intron 3 of 20)	15417	NR_106759	102465251		NR_106759	ENSG00000275109	MIR6504	hsa-mir-6504	microRNA 6504	ncRNA
210	chr12	34831237	34831940	+	0	NA	Intergenic	ALR/Alpha|Satellite|centr	656372	NM_032834	84920	Hs.102971	NM_032834	ENSG00000139133	ALG10	ALG10A|DIE2|KCR1	ALG10, alpha-1,2-glucosyltransferase	protein-coding
863	chr5	11311104	11311784	+	0	NA	intron (NM_001288715, intron 8 of 20)	(CA)n|Simple_repeat|Simple_repeat	277585	NM_001288715	1501	Hs.314543	NM_001332	ENSG00000169862	CTNND2	GT24|NPRAP	catenin delta 2	protein-coding
479	chr18	76309135	76309958	+	0	NA	Intergenic	Intergenic	-430729	NM_171999	27164	Hs.700557	NM_171999	ENSG00000256463	SALL3	ZNF796	spalt like transcription factor 3	protein-coding
907	chr6	158051577	158052072	+	0	NA	intron (NM_153746, intron 4 of 8)	(CA)n|Simple_repeat|Simple_repeat	101660	NR_037463	100500899		NR_037463	ENSG00000266617	MIR3692	-	microRNA 3692	ncRNA
544	chr2	5010740	5010992	+	0	NA	Intergenic	Intergenic	-307054	NR_034134	727982	Hs.444391	NR_034134	ENSG00000231532	LINC01249	-	long intergenic non-protein coding RNA 1249	ncRNA
749	chr22	29227301	29227530	+	0	NA	Intergenic	(TTG)n|Simple_repeat|Simple_repeat	-30855	NM_005080	7494	Hs.437638	NM_005080	ENSG00000100219	XBP1	TREB-5|TREB5|XBP-1|XBP2	X-box binding protein 1	protein-coding
80	chr10	6060862	6060987	+	0	NA	intron (NM_000417, intron 6 of 7)	(CCAA)n|Simple_repeat|Simple_repeat	-40220	NM_001351095	3601	Hs.445124	NM_002189	ENSG00000134470	IL15RA	CD215	interleukin 15 receptor subunit alpha	protein-coding
748	chr22	28027713	28028043	+	0	NA	Intergenic	Intergenic	169608	NM_002430	4330	Hs.268515	NM_002430	ENSG00000169184	MN1	MGCR|MGCR1|MGCR1-PEN|dJ353E16.2	MN1 proto-oncogene, transcriptional regulator	protein-coding
948	chr7	57546079	57555890	+	0	NA	Intergenic	HSATII|Satellite|Satellite	41101	NM_001159279	441234	Hs.533121	NM_001159279	ENSG00000182111	ZNF716	-	zinc finger protein 716	protein-coding
992	chr7	157091718	157091920	+	0	NA	Intergenic	(GTGTG)n|Simple_repeat|Simple_repeat	-37891	NM_005494	10049	Hs.490745	NM_005494	ENSG00000105993	DNAJB6	DJ4|DnaJ|HHDJ1|HSJ-2|HSJ2|LGMD1D|LGMD1E|MRJ|MSJ-1	DnaJ heat shock protein family (Hsp40) member B6	protein-coding
1119	chr9	137848602	137849047	+	0	NA	Intergenic	(TG)n|Simple_repeat|Simple_repeat	-38975	NM_002003	2219	Hs.440898	NM_002003	ENSG00000085265	FCN1	FCNM	ficolin 1	protein-coding
414	chr16	87233058	87233257	+	0	NA	Intergenic	(CAA)n|Simple_repeat|Simple_repeat	-12564	NR_110939	101928708	Hs.585717	NR_110939	ENSG00000261095	LOC101928708	-	uncharacterized LOC101928708	ncRNA
1126	chrX	9536775	9537102	+	0	NA	intron (NM_001139468, intron 3 of 17)	(TG)n|Simple_repeat|Simple_repeat	103737	NM_005647	6907	Hs.495656	NM_005647	ENSG00000101849	TBL1X	EBI|SMAP55|TBL1	transducin beta like 1 X-linked	protein-coding
976	chr7	131338933	131339427	+	0	NA	Intergenic	(TTGTG)n|Simple_repeat|Simple_repeat	-97804	NM_005397	5420	Hs.744213	NM_005397	ENSG00000128567	PODXL	Gp200|PC|PCLP|PCLP-1	podocalyxin like	protein-coding
17	chr1	7714630	7715455	+	0	NA	intron (NM_001349608, intron 6 of 21)	(CA)n|Simple_repeat|Simple_repeat	-14748	NM_001349621	23261	Hs.397705	NM_015215	ENSG00000171735	CAMTA1	CANPMR	calmodulin binding transcription activator 1	protein-coding
1106	chr9	124657766	124658147	+	0	NA	intron (NM_001139442, intron 6 of 8)	(TG)n|Simple_repeat|Simple_repeat	152892	NM_138709	153090	Hs.522378	NM_032552	ENSG00000136848	DAB2IP	AF9Q34|AIP-1|AIP1|DIP1/2	DAB2 interacting protein	protein-coding
861	chr5	9408005	9408141	+	0	NA	intron (NM_003966, intron 2 of 22)	(CCA)n|Simple_repeat|Simple_repeat	-103372	NR_109935	101929338	Hs.675861	NR_109935	ENSG00000251370	SEMA5A-AS1	CTD-2201E9.1	SEMA5A antisense RNA 1	ncRNA
49	chr1	167025710	167026059	+	0	NA	intron (NM_005814, intron 4 of 6)	(TG)n|Simple_repeat|Simple_repeat	33984	NM_005814	10223	Hs.651244	NM_005814	ENSG00000143167	GPA33	A33	glycoprotein A33	protein-coding
119	chr10	42796318	42804893	+	0	NA	Intergenic	(CATTC)n|Satellite|Satellite	62888	NR_024380	441666	Hs.255729	NR_024380	ENSG00000215146	LOC441666	-	zinc finger protein 91 pseudogene	pseudo
1005	chr8	2173103	2173461	+	0	NA	Intergenic	(CA)n|Simple_repeat|Simple_repeat	148613	NR_106983	102465695		NR_106983	ENSG00000273593	MIR7160	hsa-mir-7160	microRNA 7160	ncRNA
133	chr10	81085803	81086585	+	0	NA	Intergenic	(TG)n|Simple_repeat|Simple_repeat	-21026	NM_005729	10105	Hs.381072	NM_005729	ENSG00000108179	PPIF	CYP3|CyP-M|Cyp-D|CypD	peptidylprolyl isomerase F	protein-coding
123	chr10	47022978	47023232	+	0	NA	Intergenic	(TG)n|Simple_repeat|Simple_repeat	29559	NM_014696	9721	Hs.523375	NM_014696	ENSG00000204175	GPRIN2	GRIN2|KIAA0514	G protein regulated inducer of neurite outgrowth 2	protein-coding
94	chr10	38805935	38811382	+	0	NA	Intergenic	(GAATG)n|Satellite|Satellite	91584	NR_024497	399744	Hs.497951	NM_001013665		LINC00999	-	long intergenic non-protein coding RNA 999	ncRNA
925	chr7	522275	522584	+	0	NA	Intergenic	(TGGA)n|Simple_repeat|Simple_repeat	37052	NM_002607	5154	Hs.535898	NM_002607	ENSG00000197461	PDGFA	PDGF-A|PDGF1	platelet derived growth factor subunit A	protein-coding
772	chr3	72583031	72583457	+	0	NA	Intergenic	(TG)n|Simple_repeat|Simple_repeat	-87470	NM_012234	23429	Hs.7910	NM_012234	ENSG00000163602	RYBP	AAP1|APAP-1|DEDAF|YEAF1	RING1 and YY1 binding protein	protein-coding
581	chr2	92296119	92298148	+	0	NA	Intergenic	ALR/Alpha|Satellite|centr	167974	NR_027714	440888	Hs.730239	NM_001032412		ACTR3BP2	FKSG73	ACTR3B pseudogene 2	pseudo
830	chr4	80273558	80274721	+	0	NA	Intergenic	GA-rich|Low_complexity|Low_complexity	-26968	NM_032693	84779	Hs.676048	NM_032693	ENSG00000156269	NAA11	ARD1B|ARD2|hARD2	N(alpha)-acetyltransferase 11, NatA catalytic subunit	protein-coding
526	chr19	42422698	42423277	+	0	NA	Intergenic	Intergenic	-9985	NR_135626	100505585		NR_135626	ENSG00000076928	LOC100505585	-	uncharacterized LOC100505585	ncRNA
339	chr15	101682356	101682463	+	0	NA	Intergenic	(TCCA)n|Simple_repeat|Simple_repeat	109728	NM_014918	22856	Hs.110488	NM_014918	ENSG00000131873	CHSY1	CHSY|CSS1|ChSy-1|TPBS	chondroitin sulfate synthase 1	protein-coding
387	chr16	46416737	46420757	+	0	NA	Intergenic	HSATII|Satellite|Satellite	184262	NR_026556	124149	Hs.97414	NM_001004299		ANKRD26P1	-	ankyrin repeat domain 26 pseudogene 1	pseudo
439	chr17	65022441	65022678	+	0	NA	intron (NM_014405, intron 3 of 3)	(TG)n|Simple_repeat|Simple_repeat	-18093	NM_000727	786	Hs.147989	NM_000727	ENSG00000108878	CACNG1	CACNLG	calcium voltage-gated channel auxiliary subunit gamma 1	protein-coding
235	chr12	124138652	124139022	+	0	NA	intron (NM_001271866, intron 7 of 10)	intron (NM_001271866, intron 7 of 10)	-16823	NM_024809	79867	Hs.167165	NM_024809	ENSG00000168778	TCTN2	C12orf38|JBTS24|MKS8|TECT2	tectonic family member 2	protein-coding
219	chr12	105064391	105064667	+	0	NA	intron (NM_001173982, intron 2 of 2)	(CA)n|Simple_repeat|Simple_repeat	79118	NR_037487	100500843		NR_037487	ENSG00000264295	MIR3922	-	microRNA 3922	ncRNA
1020	chr8	38775836	38776051	+	0	NA	intron (NM_021623, intron 2 of 12)	(CA)n|Simple_repeat|Simple_repeat	17190	NM_021623	59339	Hs.369123	NM_021623	ENSG00000169499	PLEKHA2	TAPP2	pleckstrin homology domain containing A2	protein-coding
143	chr10	105795772	105795947	+	0	NA	intron (NM_000494, intron 48 of 55)	(TG)n|Simple_repeat|Simple_repeat	12085	NR_030760	100126326		NR_030760	ENSG00000283788	MIR936	MIRN936|hsa-mir-936	microRNA 936	ncRNA
900	chr6	58776250	58779346	+	0	NA	Intergenic	ALR/Alpha|Satellite|centr	-490074	NR_125728	106660612	Hs.561539	NR_125727	ENSG00000215190	LINC00680	-	long intergenic non-protein coding RNA 680	ncRNA
888	chr6	11491339	11492023	+	0	NA	Intergenic	(TG)n|Simple_repeat|Simple_repeat	-46779	NM_001100829	100113407	Hs.146317	NM_001100829	ENSG00000205269	TMEM170B	-	transmembrane protein 170B	protein-coding
111	chr10	42406599	42409409	+	0	NA	Intergenic	ALR/Alpha|Satellite|centr	455489	NR_024380	441666	Hs.255729	NR_024380	ENSG00000215146	LOC441666	-	zinc finger protein 91 pseudogene	pseudo
631	chr2	238818935	238819458	+	0	NA	intron (NM_001308353, intron 3 of 3)	(CA)n|Simple_repeat|Simple_repeat	51009	NM_001308353	10267	Hs.471783	NM_005855	ENSG00000132329	RAMP1	-	receptor activity modifying protein 1	protein-coding
494	chr19	6717486	6717756	+	0	NA	intron (NM_000064, intron 4 of 40)	(TTGTG)n|Simple_repeat|Simple_repeat	3072	NM_000064	718	Hs.529053	NM_000064	ENSG00000125730	C3	AHUS5|ARMD9|ASP|C3a|C3b|CPAMD1|HEL-S-62p	complement C3	protein-coding
1071	chr9	66843675	66844031	+	0	NA	Intergenic	ALR/Alpha|Satellite|centr	-79114	NR_121570	101928381	Hs.708686	NR_121570		LOC101928381	-	uncharacterized LOC101928381	ncRNA
108	chr10	42398362	42400651	+	0	NA	Intergenic	ALR/Alpha|Satellite|centr	463987	NR_024380	441666	Hs.255729	NR_024380	ENSG00000215146	LOC441666	-	zinc finger protein 91 pseudogene	pseudo
815	chr4	49104473	49114888	+	0	NA	Intergenic	(CATTC)n|Satellite|Satellite	121021	NM_001286791	80157	Hs.479703	NM_025087	ENSG00000109182	CWH43	CWH43-C|PGAP2IP	cell wall biogenesis 43 C-terminal homolog	protein-coding
304	chr14	70295640	70295883	+	0	NA	Intergenic	(TG)n|Simple_repeat|Simple_repeat	17284	NR_149012	100506358		NR_149012		LOC100506358	-	uncharacterized LOC100506358	ncRNA
641	chr2	241466742	241466941	+	0	NA	intron (NM_001354024, intron 4 of 15)	(TGGA)n|Simple_repeat|Simple_repeat	30597	NM_001282771	51281	Hs.656615	NM_016552	ENSG00000144504	ANKMY1	ZMYND13	ankyrin repeat and MYND domain containing 1	protein-coding
616	chr2	218895758	218895967	+	0	NA	Intergenic	(TG)n|Simple_repeat|Simple_repeat	-3795	NR_034176	285180	Hs.570069	NM_198483	ENSG00000188282	RUFY4	ZFYVE31	RUN and FYVE domain containing 4	protein-coding
165	chr10	134368213	134368359	+	0	NA	intron (NM_005539, intron 1 of 15)	(GTGTG)n|Simple_repeat|Simple_repeat	17003	NM_005539	3632	Hs.523360	NM_005539	ENSG00000068383	INPP5A	5PTASE	inositol polyphosphate-5-phosphatase A	protein-coding
324	chr15	20545107	20545258	+	0	NA	Intergenic	(TG)n|Simple_repeat|Simple_repeat	57185	NR_038836	646096	Hs.448789	NR_038836	ENSG00000259156	CHEK2P2	-	checkpoint kinase 2 pseudogene 2	pseudo
264	chr13	24131456	24132982	+	0	NA	Intergenic	(TG)n|Simple_repeat|Simple_repeat	-12290	NM_001204459	55504	Hs.149168	NM_018647	ENSG00000127863	TNFRSF19	TAJ|TAJ-alpha|TRADE|TROY	TNF receptor superfamily member 19	protein-coding
384	chr16	46399863	46406664	+	0	NA	Intergenic	HSATII|Satellite|Satellite	199746	NR_026556	124149	Hs.97414	NM_001004299		ANKRD26P1	-	ankyrin repeat domain 26 pseudogene 1	pseudo
1136	chrX	139805480	139807649	+	0	NA	intron (NR_104228, intron 2 of 3)	(CA)n|Simple_repeat|Simple_repeat	14640	NR_028344	286411	Hs.317627	NR_028344	ENSG00000203930	LINC00632	-	long intergenic non-protein coding RNA 632	ncRNA
224	chr12	108989180	108989380	+	0	NA	intron (NM_181724, intron 1 of 1)	(CA)n|Simple_repeat|Simple_repeat	2614	NM_181724	338773	Hs.449718	NM_181724	ENSG00000183160	TMEM119	OBIF	transmembrane protein 119	protein-coding
689	chr21	10710754	10711529	+	0	NA	Intergenic	ALR/Alpha|Satellite|centr	279802	NM_001290224	7179	Hs.122986	NM_199259	ENSG00000274391	TPTE	CT44|PTEN2	transmembrane phosphatase with tensin homology	protein-coding
1084	chr9	92286549	92286705	+	0	NA	intron (NR_024280, intron 2 of 5)	(TGG)n|Simple_repeat|Simple_repeat	31929	NR_024280	100129066	Hs.125947	NR_024280	ENSG00000237372	UNQ6494	-	uncharacterized LOC100129066	ncRNA
988	chr7	152611493	152611897	+	0	NA	Intergenic	(CAT)n|Simple_repeat|Simple_repeat	154861	NR_146951	57180	Hs.647117	NM_020445	ENSG00000133627	ACTR3B	ARP11|ARP3BETA	ARP3 actin related protein 3 homolog B	protein-coding
589	chr2	95991382	95992010	+	0	NA	intron (NM_013434, intron 2 of 8)	(CA)n|Simple_repeat|Simple_repeat	-21072	NM_001034914	30818	Hs.437376	NM_013434	ENSG00000115041	KCNIP3	CSEN|DREAM|KCHIP3	potassium voltage-gated channel interacting protein 3	protein-coding
1190	chrY	28785730	28787627	+	0	NA	Intergenic	(GAATG)n|Satellite|Satellite	912041	NR_001524	114760	Hs.511777	NR_001524	ENSG00000231141	TTTY3	LINC00121|NCRNA00121|TTTY3A|TTY3	testis-specific transcript, Y-linked 3 (non-protein coding)	ncRNA
379	chr16	35239536	35240450	+	0	NA	Intergenic	ALR/Alpha|Satellite|centr	259070	NR_033985	400533	Hs.499135	NR_033985	ENSG00000261122	LINC02167	-	long intergenic non-protein coding RNA 2167	ncRNA
78	chr10	5411988	5412601	+	0	NA	intron (NM_053049, intron 1 of 1)	(TG)n|Simple_repeat|Simple_repeat	5322	NM_053049	114131	Hs.511775	NM_053049	ENSG00000178473	UCN3	SCP|SPC|UCNIII	urocortin 3	protein-coding
851	chr5	2585174	2585352	+	0	NA	Intergenic	(TGGA)n|Simple_repeat|Simple_repeat	-127442	NR_145480	101234261		NR_145480	ENSG00000281560	LSINCT5	-	long stress-induced non-coding transcript 5	ncRNA
139	chr10	94153031	94153178	+	0	NA	Intergenic	(CA)n|Simple_repeat|Simple_repeat	-25314	NR_038243	100507674	Hs.568772	NR_038243		MARK2P9	-	microtubule affinity regulating kinase 2 pseudogene 9	pseudo
319	chr14	105290987	105291249	+	0	NA	Intergenic	(TGGA)n|Simple_repeat|Simple_repeat	3580	NR_024396	196872	Hs.352220	NR_024396	ENSG00000258701	LINC00638	-	long intergenic non-protein coding RNA 638	ncRNA
234	chr12	123997109	123997466	+	0	NA	intron (NM_178314, intron 2 of 6)	(TG)n|Simple_repeat|Simple_repeat	7486	NM_001319244	353116	Hs.530315	NM_178314	ENSG00000188026	RILPL1	GOSPEL|RLP1	Rab interacting lysosomal protein like 1	protein-coding
1087	chr9	92925008	92925207	+	0	NA	Intergenic	(CA)n|Simple_repeat|Simple_repeat	-121326	NR_038882	286370	Hs.407589	NR_038882	ENSG00000227555	MIR4290HG	-	MIR4290 host gene	ncRNA
127	chr10	50949755	50950355	+	0	NA	intron (NM_001347820, intron 14 of 21)	intron (NM_001347820, intron 14 of 21)	19990	NM_001347819	55753	Hs.17860	NM_018245	ENSG00000197444	OGDHL	-	oxoglutarate dehydrogenase like	protein-coding
1192	chrY	58977013	58983278	+	0	NA	Intergenic	AluJb|SINE|Alu	-120258	NM_005840	10251	Hs.381912	NM_005840	ENSG00000168939	SPRY3	spry-3	sprouty RTK signaling antagonist 3	protein-coding
570	chr2	89848694	89849136	+	0	NA	Intergenic	HSATII|Satellite|Satellite	737031	NR_039635	100616399		NR_039635	ENSG00000265510	MIR4436A	mir-4436a	microRNA 4436a	ncRNA
563	chr2	47104998	47105853	+	0	NA	Intergenic	(CA)n|Simple_repeat|Simple_repeat	37582	NM_001171509	90411	Hs.662152	NM_139279	ENSG00000180398	MCFD2	F5F8D|F5F8D2|LMAN1IP|SDNSF	multiple coagulation factor deficiency 2	protein-coding
209	chr12	34389011	34389228	+	0	NA	Intergenic	HAL1-2a_MD|LINE|L1	213903	NM_032834	84920	Hs.102971	NM_032834	ENSG00000139133	ALG10	ALG10A|DIE2|KCR1	ALG10, alpha-1,2-glucosyltransferase	protein-coding
83	chr10	12657466	12658139	+	0	NA	intron (NM_153498, intron 2 of 10)	(TG)n|Simple_repeat|Simple_repeat	37050	NR_039700	100616151		NR_039700	ENSG00000263584	MIR4480	-	microRNA 4480	ncRNA
756	chr22	44550503	44550807	+	0	NA	intron (NM_001003828, intron 11 of 13)	(TG)n|Simple_repeat|Simple_repeat	-18181	NM_001137605	64098	Hs.658995	NM_022141	ENSG00000138964	PARVG	-	parvin gamma	protein-coding
1185	chrY	13859434	13860231	+	0	NA	Intergenic	Intergenic	673557	NR_033667	352887	Hs.546221	NR_033667	ENSG00000206159	GYG2P1	GYG2P	glycogenin 2 pseudogene 1	pseudo
1098	chr9	98330145	98330543	+	0	NA	Intergenic	(TG)n|Simple_repeat|Simple_repeat	-51005	NM_001354919	5727	Hs.494538	NM_000264	ENSG00000185920	PTCH1	BCNS|NBCCS|PTC|PTC1|PTCH	patched 1	protein-coding
529	chr19	49172972	49173042	+	0	NA	intron (NR_004401, intron 3 of 4)	(CACCAT)n|Simple_repeat|Simple_repeat	3331	NM_145807	126147	Hs.326217	NM_145807	ENSG00000142233	NTN5	-	netrin 5	protein-coding
288	chr13	114477525	114478161	+	0	NA	intron (NM_001348663, intron 3 of 7)	(CA)n|Simple_repeat|Simple_repeat	15627	NM_182614	348013	Hs.280805	NM_182614	ENSG00000184497	TMEM255B	FAM70B	transmembrane protein 255B	protein-coding
175	chr11	1752680	1752788	+	0	NA	TTS (NM_001170820)	TTS (NM_001170820)	19090	NM_001170820	402778	Hs.121575	NM_001170820	ENSG00000244242	IFITM10	DSPA3	interferon induced transmembrane protein 10	protein-coding
917	chr6	167751289	167751961	+	0	NA	intron (NM_031949, intron 1 of 2)	(CA)n|Simple_repeat|Simple_repeat	13051	NM_031949	83887	Hs.520554	NM_031949	ENSG00000120440	TTLL2	C6orf104|NYD-TSPG|dJ366N23.3	tubulin tyrosine ligase like 2	protein-coding
666	chr20	45417486	45417795	+	0	NA	Intergenic	(TG)n|Simple_repeat|Simple_repeat	79361	NM_030777	81031	Hs.305971	NM_030777	ENSG00000197496	SLC2A10	ATS|GLUT10	solute carrier family 2 member 10	protein-coding
1103	chr9	116376527	116376726	+	0	NA	Intergenic	(CA)n|Simple_repeat|Simple_repeat	20192	NM_001276262	5998	Hs.494875	NM_017790	ENSG00000138835	RGS3	C2PA|RGP3	regulator of G protein signaling 3	protein-coding
190	chr11	51578527	51581134	+	0	NA	Intergenic	ALR/Alpha|Satellite|centr	64548	NM_001004703	119749	Hs.553564	NM_001004703	ENSG00000185926	OR4C46	-	olfactory receptor family 4 subfamily C member 46	protein-coding
697	chr21	10830197	10839883	+	0	NA	Intergenic	(GAATG)n|Satellite|Satellite	155903	NM_001290224	7179	Hs.122986	NM_199259	ENSG00000274391	TPTE	CT44|PTEN2	transmembrane phosphatase with tensin homology	protein-coding
362	chr16	33886763	33888337	+	0	NA	Intergenic	(CATTC)n|Satellite|Satellite	315706	NR_130771	104644205	Hs.742548	NR_130771		ENPP7P13	DUNQU1	ectonucleotide pyrophosphatase/phosphodiesterase 7 pseudogene 13	pseudo
39	chr1	121355582	121358191	+	0	NA	Intergenic	ALR/Alpha|Satellite|centr	95976	NR_003955	647121	Hs.697682	NR_003955	ENSG00000231752	EMBP1	-	embigin pseudogene 1	pseudo
1012	chr8	20340120	20340268	+	0	NA	Intergenic	(TG)n|Simple_repeat|Simple_repeat	132243	NR_145737	109616983		NR_145737		SNORD3F	-	small nucleolar RNA, C/D box 3F	snoRNA
477	chr18	75669162	75669361	+	0	NA	Intergenic	HAL1-2a_MD|LINE|L1	36422	NR_104127	101927715	Hs.385670	NR_104127		LINC01029	-	long intergenic non-protein coding RNA 1029	ncRNA
794	chr4	3595547	3595867	+	0	NA	Intergenic	(TG)n|Simple_repeat|Simple_repeat	17111	NR_040045	285492	Hs.145563	NM_173661		LINC00955	-	long intergenic non-protein coding RNA 955	ncRNA
579	chr2	92280652	92282379	+	0	NA	Intergenic	ALR/Alpha|Satellite|centr	152356	NR_027714	440888	Hs.730239	NM_001032412		ACTR3BP2	FKSG73	ACTR3B pseudogene 2	pseudo
759	chr22	45687116	45687788	+	0	NA	intron (NM_006953, intron 4 of 5)	(TG)n|Simple_repeat|Simple_repeat	6584	NM_006953	7380	Hs.632787	NM_006953	ENSG00000100373	UPK3A	UP3A|UPIII|UPIIIA|UPK3	uroplakin 3A	protein-coding
267	chr13	30065160	30066420	+	0	NA	intron (NM_001033602, intron 9 of 13)	(TG)n|Simple_repeat|Simple_repeat	-3903	NR_046378	100874107	Hs.577987	NR_046378		MTUS2-AS1	-	MTUS2 antisense RNA 1	ncRNA
762	chr22	48043374	48043871	+	0	NA	intron (NR_122046, intron 2 of 8)	(CA)n|Simple_repeat|Simple_repeat	16199	NR_122046	284930	Hs.407567	NR_122046	ENSG00000224271	LOC284930	-	uncharacterized LOC284930	ncRNA
800	chr4	7615880	7616138	+	0	NA	intron (NM_020777, intron 3 of 26)	(TCCA)n|Simple_repeat|Simple_repeat	-139808	NR_026892	84740	Hs.663029	NM_032654	ENSG00000272620	AFAP1-AS1	AFAP1-AS|AFAP1AS	AFAP1 antisense RNA 1	ncRNA
1121	chrM	18	758	+	0	NA	promoter-TSS (NR_137294)	promoter-TSS (NR_137294)	-262	NR_137294
457	chr18	8963391	8963618	+	0	NA	Intergenic	(CA)n|Simple_repeat|Simple_repeat	-139124	NM_021074	4729	Hs.464572	NM_021074	ENSG00000178127	NDUFV2	CI-24k	NADH:ubiquinone oxidoreductase core subunit V2	protein-coding
593	chr2	106552203	106553008	+	0	NA	Intergenic	(CA)n|Simple_repeat|Simple_repeat	84401	NM_001004720	8440	Hs.529244	NM_003581	ENSG00000071051	NCK2	GRB4|NCKbeta	NCK adaptor protein 2	protein-coding
216	chr12	38008473	38008824	+	0	NA	Intergenic	ALR/Alpha|Satellite|centr	-701909	NM_001308340	144245	Hs.259305	NM_001013620	ENSG00000175548	ALG10B	ALG10|KCR1	ALG10B, alpha-1,2-glucosyltransferase	protein-coding
438	chr17	45213773	45213849	+	0	NA	intron (NR_148340, intron 12 of 16)	intron (NR_148340, intron 12 of 16)	52894	NM_001293091	996	Hs.463295	NM_001256	ENSG00000004897	CDC27	ANAPC3|APC3|CDC27Hs|D0S1430E|D17S978E|H-NUC|HNUC|NUC2	cell division cycle 27	protein-coding
403	chr16	73281709	73282505	+	0	NA	Intergenic	(TG)n|Simple_repeat|Simple_repeat	-103761	NM_207385	388289	Hs.371893	NM_207385		C16orf47	-	chromosome 16 open reading frame 47	protein-coding
655	chr20	25582250	25582536	+	0	NA	Intergenic	(CA)n|Simple_repeat|Simple_repeat	-16226	NM_025176	22981	Hs.631508	NM_025176	ENSG00000101004	NINL	NLP	ninein like	protein-coding
1109	chr9	127657323	127657861	+	0	NA	intron (NM_002077, intron 15 of 22)	intron (NM_002077, intron 15 of 22)	33195	NM_030978	81873	Hs.132499	NM_030978	ENSG00000136950	ARPC5L	ARC16-2	actin related protein 2/3 complex subunit 5 like	protein-coding
984	chr7	149700487	149700816	+	0	NA	intron (NM_001351028, intron 6 of 9)	(GTGTG)n|Simple_repeat|Simple_repeat	-37793	NR_148939	100134040	Hs.552781	NR_148939		LOC100134040	-	uncharacterized LOC100134040	ncRNA
486	chr19	3254436	3254836	+	0	NA	intron (NR_033342, intron 2 of 12)	(TCCA)n|Simple_repeat|Simple_repeat	29153	NR_033342	60680	Hs.655747	NM_021938	ENSG00000161082	CELF5	BRUNOL-5|BRUNOL5|CELF-5	CUGBP Elav-like family member 5	protein-coding
832	chr4	109318639	109318742	+	0	NA	Intergenic	(CA)n|Simple_repeat|Simple_repeat	-159699	NR_134679	101929621	Hs.679455	NR_134679		LOC101929621	-	uncharacterized LOC101929621	ncRNA
242	chr12	129150415	129150779	+	0	NA	intron (NM_001136103, intron 4 of 8)	(CA)n|Simple_repeat|Simple_repeat	157944	NM_145648	121260	Hs.507260	NM_145648	ENSG00000139370	SLC15A4	FP12591|PHT1|PTR4	solute carrier family 15 member 4	protein-coding
72	chr10	1266047	1266098	+	0	NA	intron (NM_018702, intron 6 of 9)	HAL1-2a_MD|LINE|L1	60364	NR_015376	399706	Hs.721191	NM_001010910	ENSG00000229205	LINC00200	C10orf139|NCRNA00200	long intergenic non-protein coding RNA 200	ncRNA
914	chr6	166921097	166921325	+	0	NA	intron (NM_001006932, intron 6 of 21)	(CA)n|Simple_repeat|Simple_repeat	1710	NR_031734	100302141		NR_031734	ENSG00000222958	MIR1913	MIRN1913|hsa-mir-1913	microRNA 1913	ncRNA
1089	chr9	93603553	93605011	+	0	NA	intron (NM_001174167, intron 1 of 13)	(TG)n|Simple_repeat|Simple_repeat	14580	NM_001174167	6850	Hs.371720	NM_003177	ENSG00000165025	SYK	p72-Syk	spleen associated tyrosine kinase	protein-coding
1168	chrY	13812864	13813837	+	0	NA	Intergenic	(GAATG)n|Satellite|Satellite	720039	NR_033667	352887	Hs.546221	NR_033667	ENSG00000206159	GYG2P1	GYG2P	glycogenin 2 pseudogene 1	pseudo
312	chr14	95404249	95404813	+	0	NA	Intergenic	Intergenic	167552	NR_144432	108868751		NR_144432	ENSG00000285205	DIGIT	-	divergent to GSC, Induced by TGF-b family signaling	ncRNA
394	chr16	46497807	46500294	+	0	NA	Intergenic	HSATII|Satellite|Satellite	103959	NR_026556	124149	Hs.97414	NM_001004299		ANKRD26P1	-	ankyrin repeat domain 26 pseudogene 1	pseudo
50	chr1	177320828	177321208	+	0	NA	intron (NR_126001, intron 1 of 3)	(TG)n|Simple_repeat|Simple_repeat	296	NR_126001	102724661	Hs.146628	NR_126001		LINC01645	-	long intergenic non-protein coding RNA 1645	ncRNA
354	chr16	30056723	30056966	+	0	NA	Intergenic	(TG)n|Simple_repeat|Simple_repeat	-7567	NM_001355563	226	Hs.513490	NM_000034	ENSG00000149925	ALDOA	ALDA|GSD12|HEL-S-87p	aldolase, fructose-bisphosphate A	protein-coding
368	chr16	33952999	33955817	+	0	NA	Intergenic	CT-rich|Low_complexity|Low_complexity	382564	NR_130771	104644205	Hs.742548	NR_130771		ENPP7P13	DUNQU1	ectonucleotide pyrophosphatase/phosphodiesterase 7 pseudogene 13	pseudo
482	chr19	323237	323849	+	0	NA	intron (NM_001346105, intron 6 of 12)	intron (NM_001346105, intron 6 of 12)	21298	NM_017550	54531	Hs.101891	NM_017550	ENSG00000105556	MIER2	KIAA1193|Mi-er2	MIER family member 2	protein-coding
594	chr2	107749958	107750079	+	0	NA	Intergenic	(TG)n|Simple_repeat|Simple_repeat	215963	NR_049853	100847045		NR_049853	ENSG00000283146	MIR548AU	-	microRNA 548au	ncRNA
587	chr2	92323412	92324863	+	0	NA	Intergenic	ALR/Alpha|Satellite|centr	194978	NR_027714	440888	Hs.730239	NM_001032412		ACTR3BP2	FKSG73	ACTR3B pseudogene 2	pseudo
1151	chrY	13467942	13468380	+	0	NA	Intergenic	BSR/Beta|Satellite|Satellite	1065228	NR_033667	352887	Hs.546221	NR_033667	ENSG00000206159	GYG2P1	GYG2P	glycogenin 2 pseudogene 1	pseudo
196	chr11	67436462	67437051	+	0	NA	intron (NM_001031615, intron 1 of 9)	(TG)n|Simple_repeat|Simple_repeat	5555	NM_001354345	222	Hs.87539	NM_000695	ENSG00000132746	ALDH3B2	ALDH8	aldehyde dehydrogenase 3 family member B2	protein-coding
1156	chrY	13647997	13648342	+	0	NA	Intergenic	(GAATG)n|Satellite|Satellite	885220	NR_033667	352887	Hs.546221	NR_033667	ENSG00000206159	GYG2P1	GYG2P	glycogenin 2 pseudogene 1	pseudo
946	chr7	55270919	55271936	+	0	NA	TTS (NM_001346898)	TTS (NM_001346898)	-14785	NR_047551	100507500	Hs.720489	NR_047551	ENSG00000224057	EGFR-AS1	-	EGFR antisense RNA 1	ncRNA
260	chr13	20967529	20968413	+	0	NA	Intergenic	(CA)n|Simple_repeat|Simple_repeat	40014	NR_039721	100616304		NR_039721	ENSG00000263978	MIR4499	-	microRNA 4499	ncRNA
651	chr20	23168983	23169804	+	0	NA	Intergenic	(TG)n|Simple_repeat|Simple_repeat	-56120	NR_034149	200261	Hs.352228	NM_182535	ENSG00000233746	LINC00656	-	long intergenic non-protein coding RNA 656	ncRNA
536	chr2	1658955	1659885	+	0	NA	intron (NM_012293, intron 14 of 22)	intron (NM_012293, intron 14 of 22)	88899	NM_012293	7837	Hs.332197	NM_012293	ENSG00000130508	PXDN	ASGD7|COPOA|D2S448|D2S448E|MG50|PRG2|PXN|VPO	peroxidasin	protein-coding
730	chr21	43447063	43447283	+	0	NA	Intergenic	(TG)n|Simple_repeat|Simple_repeat	4795	NR_027273	150142	Hs.143833	NM_198078	ENSG00000237232	ZNF295-AS1	C21orf121|NCRNA00318|PRED87	ZNF295 antisense RNA 1	ncRNA
298	chr14	19036133	19039353	+	0	NA	Intergenic	ALR/Alpha|Satellite|centr	-339851	NM_001013354	440153	Hs.534880	NM_001013354	ENSG00000257115	OR11H12	-	olfactory receptor family 11 subfamily H member 12	protein-coding
1024	chr8	43793026	43793224	+	0	NA	Intergenic	ALR/Alpha|Satellite|centr	645540	NM_001002920	340441	Hs.531579	NM_001002920	ENSG00000188877	POTEA	A26A1|CT104.3|POTE-8|POTE8	POTE ankyrin domain family member A	protein-coding
1129	chrX	61730173	61731249	+	0	NA	Intergenic	ALR/Alpha|Satellite|centr	840507	NM_001012968	139886	Hs.612782	NM_001012968	ENSG00000186767	SPIN4	TDRD28	spindlin family member 4	protein-coding
855	chr5	3727697	3727896	+	0	NA	Intergenic	(CA)n|Simple_repeat|Simple_repeat	131628	NM_024337	79192	Hs.424156	NM_024337	ENSG00000170549	IRX1	IRX-5|IRXA1	iroquois homeobox 1	protein-coding
360	chr16	33876732	33881965	+	0	NA	Intergenic	HSATII|Satellite|Satellite	307504	NR_130771	104644205	Hs.742548	NR_130771		ENPP7P13	DUNQU1	ectonucleotide pyrophosphatase/phosphodiesterase 7 pseudogene 13	pseudo
499	chr19	7907191	7908558	+	0	NA	intron (NM_145245, intron 1 of 18)	(TG)n|Simple_repeat|Simple_repeat	-3512	NM_001159944	115704	Hs.26870	NM_145245	ENSG00000142459	EVI5L	-	ecotropic viral integration site 5 like	protein-coding
634	chr2	239429195	239429991	+	0	NA	intron (NR_037809, intron 2 of 2)	(ATGGTG)n|Simple_repeat|Simple_repeat	34547	NR_037809	151171	Hs.652076	NR_037809	ENSG00000225493	LINC01107	-	long intergenic non-protein coding RNA 1107	ncRNA
993	chr7	157274078	157275060	+	0	NA	intron (NR_110157, intron 2 of 3)	intron (NR_110157, intron 2 of 3)	15644	NR_110157	101927914	Hs.623826	NR_110157	ENSG00000234210	LOC101927914	-	uncharacterized LOC101927914	ncRNA
353	chr16	26824280	26824806	+	0	NA	Intergenic	(GTGTG)n|Simple_repeat|Simple_repeat	-253676	NM_001145545	162083	Hs.120831	NM_182831		C16orf82	TNT	chromosome 16 open reading frame 82	protein-coding
602	chr2	131734724	131734925	+	0	NA	intron (NM_032995, intron 3 of 11)	(TG)n|Simple_repeat|Simple_repeat	59854	NM_032995	50649	Hs.469935	NM_015320	ENSG00000136002	ARHGEF4	ASEF|ASEF1|GEF4|STM6	Rho guanine nucleotide exchange factor 4	protein-coding
434	chr17	39788854	39789936	+	0	NA	intron (NR_033415, intron 4 of 10)	(TG)n|Simple_repeat|Simple_repeat	7056	NR_033415	284116	Hs.725790	NR_033415	ENSG00000214514	KRT42P	-	keratin 42 pseudogene	pseudo
456	chr18	108070	109657	+	0	NA	promoter-TSS (NR_033770)	promoter-TSS (NR_033770)	-202	NR_033770	727758	Hs.585843	NR_033770	ENSG00000263006	ROCK1P1	-	Rho associated coiled-coil containing protein kinase 1 pseudogene 1	pseudo
665	chr20	37281749	37281909	+	0	NA	Intergenic	HAL1-2a_MD|LINE|L1	51252	NM_001164431	343578	Hs.451997	NM_001164431	ENSG00000124143	ARHGAP40	C20orf95|dJ1100H13.4	Rho GTPase activating protein 40	protein-coding
104	chr10	39131723	39141420	+	0	NA	Intergenic	(GAATG)n|Satellite|Satellite	146844	NR_045000	399746	Hs.742607	NR_045000		ACTR3BP5	FKSG74	ACTR3B pseudogene 5	pseudo
724	chr21	41357738	41358117	+	0	NA	Intergenic	(CA)n|Simple_repeat|Simple_repeat	118580	NM_006198	5121	Hs.80296	NM_006198	ENSG00000183036	PCP4	PEP-19	Purkinje cell protein 4	protein-coding
281	chr13	111526327	111526555	+	0	NA	Intergenic	(CA)n|Simple_repeat|Simple_repeat	-3786	NR_027701	283487	Hs.245390	NM_178514	ENSG00000255874	LINC00346	C13orf29|NCRNA00346	long intergenic non-protein coding RNA 346	ncRNA
1167	chrY	13809694	13810903	+	0	NA	Intergenic	Intergenic	723091	NR_033667	352887	Hs.546221	NR_033667	ENSG00000206159	GYG2P1	GYG2P	glycogenin 2 pseudogene 1	pseudo
302	chr14	66284237	66285477	+	0	NA	Intergenic	(CA)n|Simple_repeat|Simple_repeat	347037	NR_030355	693210		NR_030355	ENSG00000207781	MIR625	MIRN625|hsa-mir-625	microRNA 625	ncRNA
518	chr19	31586383	31586709	+	0	NA	Intergenic	(CA)n|Simple_repeat|Simple_repeat	-71870	NR_147209	107985312	Hs.211053	NR_147209	ENSG00000267777	LINC01791	-	long intergenic non-protein coding RNA 1791	ncRNA
134	chr10	82415432	82416315	+	0	NA	Intergenic	(TG)n|Simple_repeat|Simple_repeat	115298	NM_001145719	387694	Hs.147643	NM_207372	ENSG00000178217	SH2D4B	-	SH2 domain containing 4B	protein-coding
132	chr10	80661379	80661610	+	0	NA	Intergenic	HAL1-2a_MD|LINE|L1	165711	NR_015429	283050	Hs.309176	NR_015429	ENSG00000224596	ZMIZ1-AS1	-	ZMIZ1 antisense RNA 1	ncRNA
542	chr2	3141729	3141914	+	0	NA	Intergenic	(CA)n|Simple_repeat|Simple_repeat	-12023	NR_110228	101927554	Hs.638446	NR_110228	ENSG00000234423	LINC01250	-	long intergenic non-protein coding RNA 1250	ncRNA
792	chr4	3569032	3570312	+	0	NA	Intergenic	Intergenic	-8924	NR_040045	285492	Hs.145563	NM_173661		LINC00955	-	long intergenic non-protein coding RNA 955	ncRNA
222	chr12	108757207	108757621	+	0	NA	Intergenic	(TG)n|Simple_repeat|Simple_repeat	-24320	NM_004072	1240	Hs.197143	NM_004072	ENSG00000174600	CMKLR1	CHEMERINR|ChemR23|DEZ|RVER1	chemerin chemokine-like receptor 1	protein-coding
73	chr10	1486584	1486891	+	0	NA	intron (NM_018702, intron 1 of 9)	(TCCA)n|Simple_repeat|Simple_repeat	-82088	NR_033387	642394	Hs.568831	NM_001098830	ENSG00000205696	ADARB2-AS1	C10orf109|NCRNA00168	ADARB2 antisense RNA 1	ncRNA
504	chr19	15998246	15999554	+	0	NA	intron (NM_001082, intron 7 of 12)	(CA)n|Simple_repeat|Simple_repeat	10030	NM_001082	8529	Hs.558423	NM_001082	ENSG00000186115	CYP4F2	CPF2	cytochrome P450 family 4 subfamily F member 2	protein-coding
341	chr16	2887101	2887349	+	0	NA	Intergenic	(CA)n|Simple_repeat|Simple_repeat	5527	NR_026864	124221	Hs.434388	NM_178453	ENSG00000172460	PRSS30P	Disp|TMPRSS8|TMPRSS8P	serine protease 30, pseudogene	pseudo
153	chr10	130874858	130875555	+	0	NA	Intergenic	Intergenic	164109	NR_148990	728327	Hs.454452	NR_148990	ENSG00000224190	LOC728327	-	uncharacterized LOC728327	ncRNA
40	chr1	121359715	121359891	+	0	NA	Intergenic	ALR/Alpha|Satellite|centr	98893	NR_003955	647121	Hs.697682	NR_003955	ENSG00000231752	EMBP1	-	embigin pseudogene 1	pseudo
344	chr16	6422385	6423647	+	0	NA	intron (NM_018723, intron 2 of 15)	(TGGA)n|Simple_repeat|Simple_repeat	353312	NM_001308117	54715	Hs.459842	NM_018723	ENSG00000078328	RBFOX1	2BP1|A2BP1|FOX-1|FOX1|HRNBP1	RNA binding fox-1 homolog 1	protein-coding
487	chr19	3605864	3606096	+	0	NA	intron (NM_001060, intron 1 of 2)	(CA)n|Simple_repeat|Simple_repeat	851	NM_201636	6915	Hs.442530	NM_001060	ENSG00000006638	TBXA2R	BDPLT13|TXA2-R	thromboxane A2 receptor	protein-coding
1183	chrY	13854193	13854535	+	0	NA	Intergenic	(GAATG)n|Satellite|Satellite	679025	NR_033667	352887	Hs.546221	NR_033667	ENSG00000206159	GYG2P1	GYG2P	glycogenin 2 pseudogene 1	pseudo
444	chr17	72564571	72565153	+	0	NA	Intergenic	(TG)n|Simple_repeat|Simple_repeat	-1380	NM_001324076	100130520		NM_001324073	ENSG00000284690	CD300H	CD300Hs	CD300c molecule-like	protein-coding
99	chr10	39076866	39089981	+	0	NA	Intergenic	(CATTC)n|Satellite|Satellite	93696	NR_045000	399746	Hs.742607	NR_045000		ACTR3BP5	FKSG74	ACTR3B pseudogene 5	pseudo
940	chr7	49477890	49478089	+	0	NA	Intergenic	Intergenic	-335268	NM_198570	375567	Hs.629302	NM_198570	ENSG00000188730	VWC2	PSST739|UNQ739	von Willebrand factor C domain containing 2	protein-coding
329	chr15	27596272	27597265	+	0	NA	intron (NM_001270873, intron 5 of 5)	(TG)n|Simple_repeat|Simple_repeat	-190302	NR_120343	101928869	Hs.585699	NR_120343	ENSG00000228740	GABRG3-AS1	-	GABRG3 antisense RNA 1	ncRNA
29	chr1	39612856	39612961	+	0	NA	intron (NM_012090, intron 1 of 92)	T-rich|Low_complexity|Low_complexity	63069	NM_012090	23499	Hs.472475	NM_012090	ENSG00000127603	MACF1	ABP620|ACF7|MACF|OFC4	microtubule-actin crosslinking factor 1	protein-coding
431	chr17	35097881	35098183	+	0	NA	Intergenic	Intergenic	140007	NM_024864	79922	Hs.194864	NM_024864	ENSG00000278619	MRM1	-	mitochondrial rRNA methyltransferase 1	protein-coding
116	chr10	42605971	42606097	+	0	NA	Intergenic	CT-rich|Low_complexity|Low_complexity	257459	NR_024380	441666	Hs.255729	NR_024380	ENSG00000215146	LOC441666	-	zinc finger protein 91 pseudogene	pseudo
569	chr2	89830638	89846963	+	0	NA	Intergenic	HSATII|Satellite|Satellite	726916	NR_039635	100616399		NR_039635	ENSG00000265510	MIR4436A	mir-4436a	microRNA 4436a	ncRNA
899	chr6	58773875	58774579	+	0	NA	Intergenic	ALR/Alpha|Satellite|centr	-486503	NR_125728	106660612	Hs.561539	NR_125727	ENSG00000215190	LINC00680	-	long intergenic non-protein coding RNA 680	ncRNA
325	chr15	20546204	20547414	+	0	NA	Intergenic	(CAGC)n|Simple_repeat|Simple_repeat	58812	NR_038836	646096	Hs.448789	NR_038836	ENSG00000259156	CHEK2P2	-	checkpoint kinase 2 pseudogene 2	pseudo
87	chr10	18848300	18849710	+	0	NA	intron (NM_182543, intron 8 of 10)	(GAATG)n|Satellite|Satellite	91561	NM_182543	221078	Hs.396175	NM_182543	ENSG00000241058	NSUN6	4933414E04Rik|ARL5B-AS1|NOPD1	NOP2/Sun RNA methyltransferase family member 6	protein-coding
97	chr10	38796950	38798590	+	0	NA	Intergenic	(GAATG)n|Satellite|Satellite	80696	NR_024497	399744	Hs.497951	NM_001013665		LINC00999	-	long intergenic non-protein coding RNA 999	ncRNA
1099	chr9	98920080	98920306	+	0	NA	Intergenic	(TG)n|Simple_repeat|Simple_repeat	-41500	NR_132344	158434	Hs.381771	NM_001256408	ENSG00000275465	LOC158434	-	uncharacterized LOC158434	ncRNA
423	chr17	11206567	11206761	+	0	NA	intron (NM_001173461, intron 2 of 3)	(TG)n|Simple_repeat|Simple_repeat	61924	NM_207386	388336	Hs.592124	NM_175903	ENSG00000188803	SHISA6	-	shisa family member 6	protein-coding
781	chr3	181834931	181835217	+	0	NA	Intergenic	(TG)n|Simple_repeat|Simple_repeat	164922	NR_104146	100996490	Hs.606987	NR_104146	ENSG00000242512	LINC01206	-	long intergenic non-protein coding RNA 1206	ncRNA
323	chr15	20013183	20013254	+	0	NA	Intergenic	ALR/Alpha|Satellite|centr	-474779	NR_038836	646096	Hs.448789	NR_038836	ENSG00000259156	CHEK2P2	-	checkpoint kinase 2 pseudogene 2	pseudo
272	chr13	36336024	36337896	+	0	NA	Intergenic	(CA)n|Simple_repeat|Simple_repeat	65096	NR_132115	100507114	Hs.236298	NR_132115	ENSG00000236036	LINC00445	-	long intergenic non-protein coding RNA 445	ncRNA
197	chr11	69656223	69656480	+	0	NA	Intergenic	(CAA)n|Simple_repeat|Simple_repeat	-22159	NM_005247	2248	Hs.37092	NM_005247	ENSG00000186895	FGF3	HBGF-3|INT2	fibroblast growth factor 3	protein-coding
251	chr12	131880684	131880811	+	0	NA	Intergenic	HAL1-2a_MD|LINE|L1	48732	NR_103736	338797	Hs.592007	NM_001025466		LINC02370	-	long intergenic non-protein coding RNA 2370	ncRNA
385	chr16	46408477	46413960	+	0	NA	Intergenic	HSATII|Satellite|Satellite	191791	NR_026556	124149	Hs.97414	NM_001004299		ANKRD26P1	-	ankyrin repeat domain 26 pseudogene 1	pseudo
923	chr6	169684005	169684483	+	0	NA	Intergenic	(CA)n|Simple_repeat|Simple_repeat	-30035	NM_003247	7058	Hs.371147	NM_003247	ENSG00000186340	THBS2	TSP2	thrombospondin 2	protein-coding
1159	chrY	13676465	13677967	+	0	NA	Intergenic	(GAATG)n|Satellite|Satellite	856173	NR_033667	352887	Hs.546221	NR_033667	ENSG00000206159	GYG2P1	GYG2P	glycogenin 2 pseudogene 1	pseudo
959	chr7	61792888	61794795	+	0	NA	Intergenic	HSATII|Satellite|Satellite	970593	NR_003952	643955	Hs.583308	NR_003952	ENSG00000185037	ZNF733P	ZNF733	zinc finger protein 733, pseudogene	pseudo
909	chr6	161795555	161795698	+	0	NA	intron (NM_013987, intron 9 of 10)	(TG)n|Simple_repeat|Simple_repeat	-96383	NR_134595	105378098	Hs.691066	NR_134593		LOC105378098	-	uncharacterized LOC105378098	ncRNA
412	chr16	86942896	86943267	+	0	NA	Intergenic	(CA)n|Simple_repeat|Simple_repeat	-148309	NR_126008	440390	Hs.513789	NR_126008	ENSG00000232190	LINC02181	-	long intergenic non-protein coding RNA 2181	ncRNA
816	chr4	49115795	49117501	+	0	NA	Intergenic	(CATTC)n|Satellite|Satellite	127989	NM_001286791	80157	Hs.479703	NM_025087	ENSG00000109182	CWH43	CWH43-C|PGAP2IP	cell wall biogenesis 43 C-terminal homolog	protein-coding
868	chr5	46339528	46339767	+	0	NA	Intergenic	ALR/Alpha|Satellite|centr	-643427	NM_021072	348980	Hs.353176	NM_021072	ENSG00000164588	HCN1	BCNG-1|BCNG1|EIEE24|HAC-2	hyperpolarization activated cyclic nucleotide gated potassium channel 1	protein-coding
401	chr16	57422649	57423004	+	0	NA	Intergenic	(TG)n|Simple_repeat|Simple_repeat	-15853	NM_002987	6361	Hs.546294	NM_002987	ENSG00000102970	CCL17	A-152E5.3|ABCD-2|SCYA17|TARC	C-C motif chemokine ligand 17	protein-coding
1178	chrY	13841842	13842908	+	0	NA	Intergenic	(GAATG)n|Satellite|Satellite	691014	NR_033667	352887	Hs.546221	NR_033667	ENSG00000206159	GYG2P1	GYG2P	glycogenin 2 pseudogene 1	pseudo
791	chr4	1654226	1654676	+	0	NA	intron (NM_001297435, intron 4 of 5)	intron (NM_001297435, intron 4 of 5)	31267	NM_001013622	152877	Hs.143314	NM_001013622	ENSG00000174137	FAM53A	DNTNP	family with sequence similarity 53 member A	protein-coding
1060	chr9	35913316	35914394	+	0	NA	Intergenic	(TG)n|Simple_repeat|Simple_repeat	4375	NM_001348107	158376	Hs.302677	NM_001348107	ENSG00000235387	SPAAR	LINC00961|SPAR	small regulatory polypeptide of amino acid response	protein-coding
1019	chr8	38626312	38627344	+	0	NA	intron (NM_001352804, intron 1 of 10)	(TG)n|Simple_repeat|Simple_repeat	12071	NM_001352782	6867	Hs.279245	NM_006283	ENSG00000147526	TACC1	Ga55	transforming acidic coiled-coil containing protein 1	protein-coding
889	chr6	19470868	19470995	+	0	NA	Intergenic	(CA)n|Simple_repeat|Simple_repeat	20879	NR_134615	105374960	Hs.519913	NR_134615		LOC105374960	-	uncharacterized LOC105374960	ncRNA
841	chr5	856340	856961	+	0	NA	Intergenic	(CACAC)n|Simple_repeat|Simple_repeat	-5549	NM_024786	79844	Hs.654874	NM_024786	ENSG00000188818	ZDHHC11	ZNF399	zinc finger DHHC-type containing 11	protein-coding
1081	chr9	91868193	91869284	+	0	NA	Intergenic	(TG)n|Simple_repeat|Simple_repeat	-57372	NM_001827	1164	Hs.83758	NM_001827	ENSG00000123975	CKS2	CKSHS2	CDC28 protein kinase regulatory subunit 2	protein-coding
945	chr7	54269356	54269486	+	0	NA	non-coding (NR_004422, exon 1 of 1)	non-coding (NR_004422, exon 1 of 1)	693	NR_004422	3262	Hs.742598	NR_004422		HPVC1	HPV18E5L|PE5L	human papillomavirus (type 18) E5 central sequence-like 1	ncRNA
709	chr21	11184607	11184736	+	0	NA	Intergenic	AluSc5|SINE|Alu	-85734	NM_001187	574	Hs.545789	NM_001187		BAGE	BAGE1|CT2.1	B melanoma antigen	protein-coding
757	chr22	44730167	44732100	+	0	NA	Intergenic	(TG)n|Simple_repeat|Simple_repeat	-22402	NM_001099294	85352	Hs.6829	NM_001099294	ENSG00000138944	SHISAL1	KIAA1644	shisa like 1	protein-coding
289	chr13	114499149	114499392	+	0	NA	intron (NM_001348663, intron 4 of 7)	(CA)n|Simple_repeat|Simple_repeat	-19313	NR_044995	650669	Hs.369201	NM_001039799		GAS6-AS1	-	GAS6 antisense RNA 1	ncRNA
517	chr19	30661703	30662519	+	0	NA	Intergenic	(TG)n|Simple_repeat|Simple_repeat	-201189	NM_001352260	9745	Hs.378901	NM_014717	ENSG00000198597	ZNF536	-	zinc finger protein 536	protein-coding
607	chr2	133023944	133024305	+	0	NA	Intergenic	(CAGA)n|Simple_repeat|Simple_repeat	-8582	NR_152415	554226	Hs.380689	NM_001358416	ENSG00000163046	ANKRD30BL	ANKRD30BP3|NCRNA00164	ankyrin repeat domain 30B like	protein-coding
91	chr10	35956176	35956444	+	0	NA	Intergenic	(CCA)n|Simple_repeat|Simple_repeat	-25948	NM_031866	8325	Hs.302634	NM_031866	ENSG00000177283	FZD8	FZ-8|hFZ8	frizzled class receptor 8	protein-coding
577	chr2	92267621	92273276	+	0	NA	Intergenic	HSATII|Satellite|Satellite	141289	NR_027714	440888	Hs.730239	NM_001032412		ACTR3BP2	FKSG73	ACTR3B pseudogene 2	pseudo
283	chr13	112733122	112733334	+	0	NA	intron (NR_120392, intron 1 of 3)	(TTGTG)n|Simple_repeat|Simple_repeat	11315	NM_005986	6656	Hs.202526	NM_005986	ENSG00000182968	SOX1	-	SRY-box 1	protein-coding
484	chr19	2568354	2568757	+	0	NA	intron (NM_052847, intron 2 of 4)	(CATA)n|Simple_repeat|Simple_repeat	-62158	NR_107004	102465838		NR_107004	ENSG00000277904	MIR7850	hsa-mir-7850	microRNA 7850	ncRNA
1001	chr7	158233874	158234074	+	0	NA	intron (NM_130842, intron 1 of 21)	(ATGGTG)n|Simple_repeat|Simple_repeat	91531	NR_030325	693180		NR_030325	ENSG00000207637	MIR595	MIRN595|hsa-mir-595	microRNA 595	ncRNA
860	chr5	8208600	8209087	+	0	NA	Intergenic	Intergenic	248834	NR_039984	729506	Hs.566412	NR_039984	ENSG00000245729	LINC02226	-	long intergenic non-protein coding RNA 2226	ncRNA
396	chr16	47091108	47091329	+	0	NA	Intergenic	(TG)n|Simple_repeat|Simple_repeat	-83593	NM_005880	10294	Hs.368078	NM_005880	ENSG00000069345	DNAJA2	CPR3|DJ3|DJA2|DNAJ|DNJ3|HIRIP4|PRO3015|RDJ2	DnaJ heat shock protein family (Hsp40) member A2	protein-coding
1128	chrX	61728330	61728406	+	0	NA	Intergenic	ALR/Alpha|Satellite|centr	842850	NM_001012968	139886	Hs.612782	NM_001012968	ENSG00000186767	SPIN4	TDRD28	spindlin family member 4	protein-coding
436	chr17	41399936	41400323	+	0	NA	Intergenic	AluSp|SINE|Alu	-19067	NR_047479	100874261	Hs.546898	NR_047479	ENSG00000236383	LINC00854	TMEM106A-AS1	long intergenic non-protein coding RNA 854	ncRNA
893	chr6	40318052	40318471	+	0	NA	intron (NR_038887, intron 1 of 2)	(CA)n|Simple_repeat|Simple_repeat	5484	NR_038887	401260	Hs.654837	NM_001001705		LINC00951	-	long intergenic non-protein coding RNA 951	ncRNA
880	chr5	172214134	172214379	+	0	NA	Intergenic	(CA)n|Simple_repeat|Simple_repeat	-16053	NM_004417	1843	Hs.171695	NM_004417	ENSG00000120129	DUSP1	CL100|HVH1|MKP-1|MKP1|PTPN10	dual specificity phosphatase 1	protein-coding
1007	chr8	5475795	5476158	+	0	NA	Intergenic	(TG)n|Simple_repeat|Simple_repeat	-623648	NM_033225	64478	Hs.571466	NM_033225	ENSG00000183117	CSMD1	PPP1R24	CUB and Sushi multiple domains 1	protein-coding
367	chr16	33950422	33951471	+	0	NA	Intergenic	Intergenic	379102	NR_130771	104644205	Hs.742548	NR_130771		ENPP7P13	DUNQU1	ectonucleotide pyrophosphatase/phosphodiesterase 7 pseudogene 13	pseudo
786	chr3	196625479	196625838	+	0	NA	intron (NM_152699, intron 2 of 9)	HSATII|Satellite|Satellite	30931	NM_001308045	205564	Hs.240770	NM_152699	ENSG00000119231	SENP5	-	SUMO specific peptidase 5	protein-coding
1073	chr9	68418816	68419664	+	0	NA	Intergenic	(CA)n|Simple_repeat|Simple_repeat	-3852	NR_039688	100616184		NR_039688	ENSG00000276029	MIR4477A	-	microRNA 4477a	ncRNA
1142	chrY	10031830	10032151	+	0	NA	Intergenic	Intergenic	283583	NR_003593	100101121	Hs.522846	NR_003593	ENSG00000250204	TTTY23B	TTTY23	testis-specific transcript, Y-linked 23B (non-protein coding)	ncRNA
259	chr13	20704173	20704861	+	0	NA	Intergenic	THE1B|LTR|ERVL-MaLR	27677	NR_126380	104355137	Hs.578016	NR_126380	ENSG00000236076	LINC01072	-	long intergenic non-protein coding RNA 1072	ncRNA
89	chr10	18854777	18861237	+	0	NA	intron (NM_182543, intron 8 of 10)	(CATTC)n|Satellite|Satellite	82559	NM_182543	221078	Hs.396175	NM_182543	ENSG00000241058	NSUN6	4933414E04Rik|ARL5B-AS1|NOPD1	NOP2/Sun RNA methyltransferase family member 6	protein-coding
928	chr7	1657957	1658636	+	0	NA	Intergenic	(TG)n|Simple_repeat|Simple_repeat	4190	NR_001288	260341	Hs.534596	NR_001288		TFAMP1	MTTF1|TCF6L1	transcription factor A, mitochondrial pseudogene 1	pseudo
417	chr16	88383175	88383413	+	0	NA	Intergenic	(CA)n|Simple_repeat|Simple_repeat	-110585	NM_001127464	84627	Hs.54925	NM_001127464	ENSG00000225614	ZNF469	BCS|BCS1	zinc finger protein 469	protein-coding
804	chr4	7865686	7865900	+	0	NA	intron (NM_198595, intron 3 of 16)	(CATCC)n|Simple_repeat|Simple_repeat	-74935	NM_203423	389199	Hs.375210	NM_203423		LOC389199	-	uncharacterized LOC389199	protein-coding
103	chr10	39102992	39130507	+	0	NA	Intergenic	(GAATG)n|Satellite|Satellite	127022	NR_045000	399746	Hs.742607	NR_045000		ACTR3BP5	FKSG74	ACTR3B pseudogene 5	pseudo
951	chr7	61054455	61055919	+	0	NA	Intergenic	HSATII|Satellite|Satellite	1709247	NR_003952	643955	Hs.583308	NR_003952	ENSG00000185037	ZNF733P	ZNF733	zinc finger protein 733, pseudogene	pseudo
924	chr7	483096	483274	+	0	NA	Intergenic	(TGGA)n|Simple_repeat|Simple_repeat	63794	NR_033960	442497	Hs.704269	NR_033960	ENSG00000249574	LOC442497	-	uncharacterized LOC442497	ncRNA
498	chr19	7757062	7757263	+	0	NA	intron (NM_001220500, intron 8 of 10)	HAL1-2a_MD|LINE|L1	7203	NM_001207019	2208	Hs.465778	NM_002002	ENSG00000104921	FCER2	BLAST-2|CD23|CD23A|CLEC4J|FCE2|IGEBF	Fc fragment of IgE receptor II	protein-coding
318	chr14	105152518	105152722	+	0	NA	Intergenic	(TGGA)n|Simple_repeat|Simple_repeat	-3323	NM_001031714	64423	Hs.24956	NM_022489	ENSG00000203485	INF2	C14orf151|C14orf173|CMTDIE|FSGS5|pp9484	inverted formin, FH2 and WH2 domain containing	protein-coding
652	chr20	23650135	23650349	+	0	NA	Intergenic	(CACCAT)n|Simple_repeat|Simple_repeat	19420	NM_001899	1472	Hs.654549	NM_001899	ENSG00000101441	CST4	-	cystatin S	protein-coding
546	chr2	5649659	5650567	+	0	NA	Intergenic	(TAGTG)n|Simple_repeat|Simple_repeat	181137	NR_110580	102723818	Hs.128107	NR_110580		LINC01248	-	long intergenic non-protein coding RNA 1248	ncRNA
530	chr19	51313775	51313829	+	0	NA	Intergenic	Intergenic	-5692	NM_001290151	84798	Hs.256301	NM_032712	ENSG00000167747	C19orf48	-	chromosome 19 open reading frame 48	protein-coding
16	chr1	7628379	7628550	+	0	NA	intron (NM_001349608, intron 5 of 21)	HAL1-2a_MD|LINE|L1	-101326	NM_001349621	23261	Hs.397705	NM_015215	ENSG00000171735	CAMTA1	CANPMR	calmodulin binding transcription activator 1	protein-coding
392	chr16	46446388	46456144	+	0	NA	Intergenic	HSATII|Satellite|Satellite	151743	NR_026556	124149	Hs.97414	NM_001004299		ANKRD26P1	-	ankyrin repeat domain 26 pseudogene 1	pseudo
680	chr20	60804254	60805674	+	0	NA	Intergenic	(CA)n|Simple_repeat|Simple_repeat	-8577	NM_144498	9885	Hs.473254	NM_014835	ENSG00000130703	OSBPL2	DFNA67|DNFA67|ORP-2|ORP2	oxysterol binding protein like 2	protein-coding
501	chr19	11575651	11575977	+	0	NA	intron (NM_032281, intron 3 of 6)	(CA)n|Simple_repeat|Simple_repeat	15989	NM_032281	1995	Hs.1701	NM_001420	ENSG00000196361	ELAVL3	HUC|HUCL|PLE21	ELAV like RNA binding protein 3	protein-coding
937	chr7	47513751	47514695	+	0	NA	intron (NM_022748, intron 4 of 30)	(CACAA)n|Simple_repeat|Simple_repeat	-9822	NR_145813	109623468		NR_145813		SNORD151	-	small nucleolar RNA, C/D box 151	snoRNA
710	chr21	14338523	14339118	+	0	NA	Intergenic	ALR/Alpha|Satellite|centr	-71667	NR_026916	149992	Hs.558645	NM_153773		ANKRD30BP2	C21orf99|CT85|CTSP-1|CTSP1	ankyrin repeat domain 30B pseudogene 2	pseudo
349	chr16	14145029	14145420	+	0	NA	Intergenic	(CA)n|Simple_repeat|Simple_repeat	-19946	NM_014048	57496	Hs.49143	NM_014048	ENSG00000186260	MKL2	MRTF-B|MRTFB|NPD001	MKL1/myocardin like 2	protein-coding
65	chr1	231868729	231869737	+	0	NA	intron (NM_001012957, intron 3 of 12)	(TGG)n|Simple_repeat|Simple_repeat	85030	NR_002227	27184	Hs.720568	NR_002227		DISC2	DISC1-AS1|DISC1OS|NCRNA00015	disrupted in schizophrenia 2 (non-protein coding)	ncRNA
493	chr19	6532383	6532644	+	0	NA	intron (NM_003811, intron 1 of 2)	(TG)n|Simple_repeat|Simple_repeat	1503	NM_003811	8744	Hs.1524	NM_003811	ENSG00000125657	TNFSF9	4-1BB-L|CD137L|TNLG5A	TNF superfamily member 9	protein-coding
524	chr19	35883861	35884261	+	0	NA	Intergenic	Intergenic	-12448	NR_040046	100128682	Hs.570008	NR_040046	ENSG00000205786	LINC01531	-	long intergenic non-protein coding RNA 1531	ncRNA
1002	chr7	158387777	158388127	+	0	NA	Intergenic	HAL1-2a_MD|LINE|L1	3644	NR_049893	100847032		NR_049893	ENSG00000265598	MIR5707	-	microRNA 5707	ncRNA
981	chr7	142927804	142928377	+	0	NA	Intergenic	(CA)n|Simple_repeat|Simple_repeat	8960	NM_176882	259286	Hs.352241	NM_176882	ENSG00000221937	TAS2R40	GPR60|T2R40|T2R58	taste 2 receptor member 40	protein-coding
726	chr21	41521578	41521779	+	0	NA	intron (NM_001389, intron 16 of 32)	HAL1-2a_MD|LINE|L1	62680	NR_039917	100616148		NR_039917	ENSG00000263973	MIR4760	-	microRNA 4760	ncRNA
1130	chrX	61732631	61734147	+	0	NA	Intergenic	ALR/Alpha|Satellite|centr	837829	NM_001012968	139886	Hs.612782	NM_001012968	ENSG00000186767	SPIN4	TDRD28	spindlin family member 4	protein-coding
635	chr2	239622090	239622671	+	0	NA	Intergenic	(CA)n|Simple_repeat|Simple_repeat	-134293	NM_001271893	117581	Hs.422585	NM_057179	ENSG00000233608	TWIST2	AMS|BBRSAY|DERMO1|FFDD3|SETLSS|bHLHa39	twist family bHLH transcription factor 2	protein-coding
334	chr15	70851075	70851394	+	0	NA	Intergenic	(CA)n|Simple_repeat|Simple_repeat	27711	NR_135691	101929151	Hs.434703	NR_135691	ENSG00000280639	LINC02204	-	long intergenic non-protein coding RNA 2204	ncRNA
421	chr17	9130934	9131133	+	0	NA	intron (NM_004822, intron 6 of 6)	(CA)n|Simple_repeat|Simple_repeat	-48598	NR_110828	101928266	Hs.639880	NR_110828	ENSG00000262966	LOC101928266	-	uncharacterized LOC101928266	ncRNA
766	chr22	50775684	50777957	+	0	NA	Intergenic	Intergenic	-4926	NM_001351641	9701	Hs.449098	NM_014678	ENSG00000100239	PPP6R2	KIAA0685|PP6R2|SAP190|SAPS2	protein phosphatase 6 regulatory subunit 2	protein-coding
565	chr2	67899316	67899874	+	0	NA	Intergenic	(CA)n|Simple_repeat|Simple_repeat	153099	NR_110271	101927701	Hs.348697	NR_110271	ENSG00000237013	LINC01812	-	long intergenic non-protein coding RNA 1812	ncRNA
1191	chrY	58972013	58976012	+	0	NA	Intergenic	(CATTC)n|Satellite|Satellite	-126391	NM_005840	10251	Hs.381912	NM_005840	ENSG00000168939	SPRY3	spry-3	sprouty RTK signaling antagonist 3	protein-coding
440	chr17	70185241	70185423	+	0	NA	Intergenic	(ATGGTG)n|Simple_repeat|Simple_repeat	68171	NM_000346	6662	Hs.647409	NM_000346	ENSG00000125398	SOX9	CMD1|CMPD1|SRA1|SRXX2|SRXY10	SRY-box 9	protein-coding
875	chr5	132802591	132802890	+	0	NA	intron (NM_015082, intron 3 of 15)	(TG)n|Simple_repeat|Simple_repeat	-39342	NR_031621	100302134		NR_031621	ENSG00000221287	MIR1289-2	MIRN1289-2|hsa-mir-1289-2	microRNA 1289-2	ncRNA
836	chr4	183731282	183731678	+	0	NA	Intergenic	(CA)n|Simple_repeat|Simple_repeat	106926	NM_001351744	1635	Hs.183850	NM_001921	ENSG00000129187	DCTD	-	dCMP deaminase	protein-coding
328	chr15	26202236	26202603	+	0	NA	intron (NR_040082, intron 1 of 4)	(CA)n|Simple_repeat|Simple_repeat	54912	NR_040082	100128714	Hs.587854	NR_040082	ENSG00000206187	LINC02346	-	long intergenic non-protein coding RNA 2346	ncRNA
1114	chr9	132172683	132172880	+	0	NA	Intergenic	HAL1-2a_MD|LINE|L1	73579	NR_120685	100506119	Hs.624047	NR_120685	ENSG00000233901	LINC01503	-	long intergenic non-protein coding RNA 1503	ncRNA
68	chr1	238215009	238215170	+	0	NA	Intergenic	(TG)n|Simple_repeat|Simple_repeat	-160867	NM_021186	57829	Hs.136241	NM_021186	ENSG00000116996	ZP4	ZBP|ZP1|ZPB|Zp-4	zona pellucida glycoprotein 4	protein-coding
1061	chr9	37036022	37036366	+	0	NA	Intergenic	CpG	-1718	NM_001280552	5079	Hs.654464	NM_016734	ENSG00000196092	PAX5	ALL3|BSAP	paired box 5	protein-coding
333	chr15	70822662	70822843	+	0	NA	Intergenic	(CA)n|Simple_repeat|Simple_repeat	-24485	NR_146562	105370880		NR_146562	ENSG00000259473	LINC02205	-	long intergenic non-protein coding RNA 2205	ncRNA
571	chr2	89849999	89879933	+	0	NA	Intergenic	(CATTC)n|Satellite|Satellite	753082	NR_039635	100616399		NR_039635	ENSG00000265510	MIR4436A	mir-4436a	microRNA 4436a	ncRNA
309	chr14	94829014	94829269	+	0	NA	TTS (NM_006220)	TTS (NM_006220)	3898	NM_006220	390502	Hs.525557	NM_006220	ENSG00000258597	SERPINA2	ARGS|ATR|PIL|SERPINA2P|psiATR	serpin family A member 2 (gene/pseudogene)	protein-coding
62	chr1	228507441	228507640	+	0	NA	intron (NM_052843, intron 54 of 80)	(TCCA)n|Simple_repeat|Simple_repeat	77270	NR_106800	102465444		NR_106800	ENSG00000284311	MIR6742	hsa-mir-6742	microRNA 6742	ncRNA
1082	chr9	91875497	91875577	+	0	NA	Intergenic	Intergenic	-50573	NM_001827	1164	Hs.83758	NM_001827	ENSG00000123975	CKS2	CKSHS2	CDC28 protein kinase regulatory subunit 2	protein-coding
113	chr10	42534831	42535669	+	0	NA	Intergenic	ALR/Alpha|Satellite|centr	328243	NR_024380	441666	Hs.255729	NR_024380	ENSG00000215146	LOC441666	-	zinc finger protein 91 pseudogene	pseudo
733	chr21	44082859	44083328	+	0	NA	intron (NM_001001575, intron 1 of 14)	intron (NM_001001575, intron 1 of 14)	9231	NM_001001577	5152	Hs.473927	NM_002606	ENSG00000160191	PDE9A	HSPDE9A2	phosphodiesterase 9A	protein-coding
159	chr10	133310472	133310967	+	0	NA	Intergenic	(TG)n|Simple_repeat|Simple_repeat	-200735	NM_174937	256536	Hs.126575	NM_174937	ENSG00000176769	TCERG1L	-	transcription elongation regulator 1 like	protein-coding
906	chr6	150530618	150531048	+	0	NA	intron (NM_030949, intron 1 of 3)	(TG)n|Simple_repeat|Simple_repeat	66645	NM_030949	81706	Hs.486798	NM_030949	ENSG00000198729	PPP1R14C	CPI17-like|KEPI|NY-BR-81	protein phosphatase 1 regulatory inhibitor subunit 14C	protein-coding
4	chr1	2258528	2258954	+	0	NA	intron (NM_024848, intron 12 of 13)	(CAGAGA)n|Simple_repeat|Simple_repeat	25359	NR_024489	100129534	Hs.655313	NM_001127577	ENSG00000269896	LOC100129534	-	small nuclear ribonucleoprotein polypeptide N pseudogene	pseudo
1170	chrY	13820873	13820912	+	0	NA	Intergenic	(GAATG)n|Satellite|Satellite	712497	NR_033667	352887	Hs.546221	NR_033667	ENSG00000206159	GYG2P1	GYG2P	glycogenin 2 pseudogene 1	pseudo
627	chr2	237647676	237647891	+	0	NA	Intergenic	(TGGA)n|Simple_repeat|Simple_repeat	169403	NM_020311	57007	Hs.471751	NM_020311	ENSG00000144476	ACKR3	CMKOR1|CXC-R7|CXCR-7|CXCR7|GPR159|RDC-1|RDC1	atypical chemokine receptor 3	protein-coding
1069	chr9	66825340	66826392	+	0	NA	Intergenic	ALR/Alpha|Satellite|centr	-97101	NR_121570	101928381	Hs.708686	NR_121570		LOC101928381	-	uncharacterized LOC101928381	ncRNA
669	chr20	55414392	55414613	+	0	NA	Intergenic	Intergenic	210144	NM_003222	7022	Hs.473152	NM_003222	ENSG00000087510	TFAP2C	AP2-GAMMA|ERF1|TFAP2G|hAP-2g	transcription factor AP-2 gamma	protein-coding
291	chr14	19000721	19001266	+	0	NA	Intergenic	ALR/Alpha|Satellite|centr	-376601	NM_001013354	440153	Hs.534880	NM_001013354	ENSG00000257115	OR11H12	-	olfactory receptor family 11 subfamily H member 12	protein-coding
211	chr12	34837474	34837833	+	0	NA	Intergenic	ALR/Alpha|Satellite|centr	662437	NM_032834	84920	Hs.102971	NM_032834	ENSG00000139133	ALG10	ALG10A|DIE2|KCR1	ALG10, alpha-1,2-glucosyltransferase	protein-coding
125	chr10	48330897	48330928	+	0	NA	intron (NR_134500, intron 2 of 3)	intron (NR_134500, intron 2 of 3)	1285	NR_134500	107001062	Hs.576719	NR_134500		LOC107001062	-	uncharacterized LOC107001062	ncRNA
873	chr5	73357067	73357382	+	0	NA	Intergenic	(TG)n|Simple_repeat|Simple_repeat	246926	NR_105009	102503429	Hs.519391	NR_105009	ENSG00000248942	LINC01335	-	long intergenic non-protein coding RNA 1335	ncRNA
1123	chrM	3194	5537	+	0	NA	Intergenic	tRNA-Gln-CAA_|tRNA|tRNA	2692	NR_137295
911	chr6	164086488	164086757	+	0	NA	intron (NR_134620, intron 1 of 1)	PRIMA4-int|LTR|ERV1	5894	NR_134620	102724152	Hs.738183	NR_134620		LOC102724152	-	uncharacterized LOC102724152	ncRNA
467	chr18	50318994	50319365	+	0	NA	intron (NM_005215, intron 2 of 28)	(CATTC)n|Simple_repeat|Simple_repeat	-444292	NR_130465	100616232		NR_130465	ENSG00000263872	MIR4528	-	microRNA 4528	ncRNA
728	chr21	42384662	42384845	+	0	NA	Intergenic	(CA)n|Simple_repeat|Simple_repeat	135238	NR_024100	284835	Hs.106234	NR_024100	ENSG00000226496	LINC00323	C21orf130|NCRNA00323|PRED42	long intergenic non-protein coding RNA 323	ncRNA
1065	chr9	47186812	47187369	+	0	NA	Intergenic	(CA)n|Simple_repeat|Simple_repeat	343227	NR_147619	103908604	Hs.535063	NR_147619		LOC103908604	-	uncharacterized LOC103908604	ncRNA
32	chr1	48569167	48569338	+	0	NA	intron (NR_026749, intron 9 of 9)	(TG)n|Simple_repeat|Simple_repeat	78848	NR_026749	391037	Hs.585393	NR_026749		SKINT1L	BTN12|SKINT1|SKINTL|SKINTP	Skint1 like (pseudogene)	pseudo
528	chr19	49016107	49016391	+	0	NA	intron (NM_001080434, intron 1 of 15)	intron (NM_001080434, intron 1 of 15)	197	NM_001080434	114783	Hs.207426	NM_001080434	ENSG00000142235	LMTK3	LMR3|PPP1R101|TYKLM3	lemur tyrosine kinase 3	protein-coding
1066	chr9	66456484	66457273	+	0	NA	promoter-TSS (NR_121647)	promoter-TSS (NR_121647)	-411	NR_121647	103352539	Hs.351215	NR_121647	ENSG00000238113	LINC01410	-	long intergenic non-protein coding RNA 1410	ncRNA
1051	chr8	140764722	140764921	+	0	NA	intron (NM_001321646, intron 20 of 21)	(TCCA)n|Simple_repeat|Simple_repeat	-49522	NR_104210	51305	Hs.493037	NM_001282534	ENSG00000169427	KCNK9	K2p9.1|KT3.2|TASK-3|TASK3	potassium two pore domain channel subfamily K member 9	protein-coding
1137	chrX	152648385	152648704	+	0	NA	Intergenic	(CA)n|Simple_repeat|Simple_repeat	17610	NM_001351294	649238	Hs.112603	NM_001351293	ENSG00000214897	PNMA6E	-	PNMA family member 6E	protein-coding
915	chr6	167238307	167238320	+	0	NA	intron (NM_001318936, intron 2 of 22)	(TG)n|Simple_repeat|Simple_repeat	37726	NM_001318936	6196	Hs.655277	NM_021135	ENSG00000071242	RPS6KA2	HU-2|MAPKAPK1C|RSK|RSK3|S6K-alpha|S6K-alpha2|p90-RSK3|p90RSK2|pp90RSK3	ribosomal protein S6 kinase A2	protein-coding
246	chr12	130302757	130302998	+	0	NA	intron (NM_133448, intron 1 of 8)	(TG)n|Simple_repeat|Simple_repeat	85335	NM_133448	121256	Hs.507268	NM_133448	ENSG00000151952	TMEM132D	MOLT|PPP1R153	transmembrane protein 132D	protein-coding
706	chr21	11107777	11108533	+	0	NA	Intergenic	AluJb|SINE|Alu	-9218	NM_001187	574	Hs.545789	NM_001187		BAGE	BAGE1|CT2.1	B melanoma antigen	protein-coding
138	chr10	87876868	87877147	+	0	NA	intron (NM_017551, intron 4 of 15)	(CCA)n|Simple_repeat|Simple_repeat	147538	NR_029907	442911		NR_029907	ENSG00000199104	MIR346	MIRN346|hsa-mir-346|miR-346|miRNA346	microRNA 346	ncRNA
307	chr14	87350969	87351282	+	0	NA	Intergenic	Intergenic	-20997	NR_038445	283585	Hs.381998	NR_038445	ENSG00000258804	LINC01148	-	long intergenic non-protein coding RNA 1148	ncRNA
254	chr12	132640498	132642736	+	0	NA	Intergenic	(CA)n|Simple_repeat|Simple_repeat	12645	NM_024078	79050	Hs.558536	NM_024078	ENSG00000184967	NOC4L	NET49|NOC4|UTP19	nucleolar complex associated 4 homolog	protein-coding
33	chr1	54585427	54586131	+	0	NA	Intergenic	(CCA)n|Simple_repeat|Simple_repeat	33075	NM_201546	200008		NM_201546	ENSG00000157211	CDCP2	-	CUB domain containing protein 2	protein-coding
874	chr5	75553366	75553843	+	0	NA	intron (NM_014979, intron 4 of 12)	intron (NM_014979, intron 4 of 12)	-145476	NM_006633	10788	Hs.291030	NM_006633	ENSG00000145703	IQGAP2	-	IQ motif containing GTPase activating protein 2	protein-coding
1053	chr8	142551051	142551233	+	0	NA	Intergenic	(CA)n|Simple_repeat|Simple_repeat	-33812	NR_102364	389690	Hs.689547	NM_207414	ENSG00000226807	MROH5	-	maestro heat like repeat family member 5	protein-coding
1040	chr8	123511750	123512233	+	0	NA	intron (NR_131202, intron 2 of 3)	(CA)n|Simple_repeat|Simple_repeat	68892	NR_131202	105375734	Hs.628341	NR_131202		SMILR	-	smooth muscle induced lncRNA, enhancer of proliferation	ncRNA
257	chr12	133527589	133528452	+	0	NA	intron (NM_183238, intron 1 of 4)	intron (NM_183238, intron 1 of 4)	4848	NM_183238	100289635	Hs.29698	NM_183238	ENSG00000196458	ZNF605	-	zinc finger protein 605	protein-coding
831	chr4	81129271	81129604	+	0	NA	Intergenic	(CA)n|Simple_repeat|Simple_repeat	10780	NM_001099403	56978	Hs.373642	NM_020226	ENSG00000152784	PRDM8	EPM10|KMT8D|PFM5	PR/SET domain 8	protein-coding
849	chr5	2525952	2526261	+	0	NA	Intergenic	(TG)n|Simple_repeat|Simple_repeat	-186599	NR_145480	101234261		NR_145480	ENSG00000281560	LSINCT5	-	long stress-induced non-coding transcript 5	ncRNA
965	chr7	61986064	61986414	+	0	NA	Intergenic	ALR/Alpha|Satellite|centr	778195	NR_003952	643955	Hs.583308	NR_003952	ENSG00000185037	ZNF733P	ZNF733	zinc finger protein 733, pseudogene	pseudo
1085	chr9	92755745	92755969	+	0	NA	Intergenic	(TG)n|Simple_repeat|Simple_repeat	24159	NR_109791	101927847	Hs.584312	NR_109791		LOC101927847	-	uncharacterized LOC101927847	ncRNA
696	chr21	10802385	10809374	+	0	NA	Intergenic	(GAATG)n|Satellite|Satellite	185064	NM_001290224	7179	Hs.122986	NM_199259	ENSG00000274391	TPTE	CT44|PTEN2	transmembrane phosphatase with tensin homology	protein-coding
858	chr5	6448128	6448633	+	0	NA	promoter-TSS (NM_001145161)	promoter-TSS (NM_001145161)	-356	NM_001145161	134111	Hs.126856	NM_001145161	ENSG00000215218	UBE2QL1	-	ubiquitin conjugating enzyme E2 Q family like 1	protein-coding
823	chr4	49633406	49636556	+	0	NA	Intergenic	(GAATG)n|Satellite|Satellite	646322	NM_001286791	80157	Hs.479703	NM_025087	ENSG00000109182	CWH43	CWH43-C|PGAP2IP	cell wall biogenesis 43 C-terminal homolog	protein-coding
1140	chrY	10024997	10025117	+	0	NA	Intergenic	Intergenic	276650	NR_003593	100101121	Hs.522846	NR_003593	ENSG00000250204	TTTY23B	TTTY23	testis-specific transcript, Y-linked 23B (non-protein coding)	ncRNA
306	chr14	83191220	83191629	+	0	NA	Intergenic	(TG)n|Simple_repeat|Simple_repeat	82448	NR_146650	101928599		NR_146650	ENSG00000258743	LINC02301	-	long intergenic non-protein coding RNA 2301	ncRNA
382	chr16	46388245	46396914	+	0	NA	Intergenic	HSATII|Satellite|Satellite	210430	NR_026556	124149	Hs.97414	NM_001004299		ANKRD26P1	-	ankyrin repeat domain 26 pseudogene 1	pseudo
207	chr12	12200810	12201229	+	0	NA	Intergenic	(TG)n|Simple_repeat|Simple_repeat	-22859	NM_138723	79370	Hs.210343	NM_030766	ENSG00000121380	BCL2L14	BCLG	BCL2 like 14	protein-coding
13	chr1	7163829	7164303	+	0	NA	intron (NM_001349608, intron 3 of 21)	(CA)n|Simple_repeat|Simple_repeat	285748	NR_146201	102725193	Hs.666120	NR_146199	ENSG00000237728	LOC102725193	-	uncharacterized LOC102725193	ncRNA
769	chr3	65524575	65524814	+	0	NA	intron (NM_001033057, intron 2 of 22)	intron (NM_001033057, intron 2 of 22)	-354797	NR_046575	100873983	Hs.663889	NR_046575	ENSG00000240175	MAGI1-AS1	-	MAGI1 antisense RNA 1	ncRNA
1101	chr9	108554662	108554785	+	0	NA	Intergenic	L1ME2z|LINE|L1	97917	NM_018112	55151	Hs.411925	NM_018112	ENSG00000095209	TMEM38B	C9orf87|D4Ertd89e|OI14|TRIC-B|TRICB|bA219P18.1	transmembrane protein 38B	protein-coding
722	chr21	40883049	40883330	+	0	NA	intron (NM_001001713, intron 5 of 6)	(TG)n|Simple_repeat|Simple_repeat	59409	NM_007341	6450	Hs.473847	NM_007341	ENSG00000185437	SH3BGR	21-GARP	SH3 domain binding glutamate rich protein	protein-coding
1162	chrY	13706533	13706626	+	0	NA	Intergenic	(GAATG)n|Satellite|Satellite	826810	NR_033667	352887	Hs.546221	NR_033667	ENSG00000206159	GYG2P1	GYG2P	glycogenin 2 pseudogene 1	pseudo
629	chr2	238120594	238121543	+	0	NA	Intergenic	(TG)n|Simple_repeat|Simple_repeat	126984	NM_198189	10920	Hs.531713	NM_006710	ENSG00000198612	COPS8	COP9|CSN8|SGN8	COP9 signalosome subunit 8	protein-coding
1186	chrY	13861358	13862107	+	0	NA	Intergenic	(GAATG)n|Satellite|Satellite	671657	NR_033667	352887	Hs.546221	NR_033667	ENSG00000206159	GYG2P1	GYG2P	glycogenin 2 pseudogene 1	pseudo
74	chr10	1711692	1712084	+	0	NA	intron (NM_018702, intron 1 of 9)	(CA)n|Simple_repeat|Simple_repeat	67782	NM_018702	105	Hs.586663	NM_018702	ENSG00000185736	ADARB2	ADAR3|RED2	adenosine deaminase, RNA specific B2 (inactive)	protein-coding
892	chr6	39812831	39813087	+	0	NA	intron (NM_015345, intron 1 of 24)	(CA)n|Simple_repeat|Simple_repeat	52186	NM_015345	23500	Hs.357128	NM_015345	ENSG00000146122	DAAM2	dJ90A20A.1	dishevelled associated activator of morphogenesis 2	protein-coding
751	chr22	35739042	35739848	+	0	NA	intron (NM_001135729, intron 12 of 14)	(CA)n|Simple_repeat|Simple_repeat	-6653	NR_106717	102464824		NR_106717	ENSG00000274280	MIR6069	hsa-mir-6069	microRNA 6069	ncRNA
978	chr7	132331769	132332745	+	0	NA	intron (NM_181775, intron 1 of 4)	(CA)n|Simple_repeat|Simple_repeat	1190	NM_181775	91584	Hs.511454	NM_020911	ENSG00000221866	PLXNA4	FAYV2820|PLEXA4|PLXNA4A|PLXNA4B|PRO34003	plexin A4	protein-coding
11	chr1	6090688	6090920	+	0	NA	intron (NM_172130, intron 1 of 14)	(TG)n|Simple_repeat|Simple_repeat	-3544	NM_001199860	8514	Hs.440497	NM_003636	ENSG00000069424	KCNAB2	AKR6A5|HKvbeta2|HKvbeta2.1|HKvbeta2.2|KCNA2B|KV-BETA-2	potassium voltage-gated channel subfamily A regulatory beta subunit 2	protein-coding
397	chr16	48965001	48966577	+	0	NA	Intergenic	(CA)n|Simple_repeat|Simple_repeat	-321669	NM_153029	9683	Hs.511839	NM_153029	ENSG00000102921	N4BP1	-	NEDD4 binding protein 1	protein-coding
468	chr18	56180134	56180493	+	0	NA	intron (NM_052947, intron 10 of 12)	(TG)n|Simple_repeat|Simple_repeat	-61929	NR_039899	100616357		NR_039899	ENSG00000207778	MIR3591	-	microRNA 3591	ncRNA
303	chr14	69736218	69736417	+	0	NA	intron (NM_001168368, intron 1 of 14)	(TG)n|Simple_repeat|Simple_repeat	9636	NM_001168368	57452	Hs.21035	NM_020692	ENSG00000100626	GALNT16	GALNACT16|GALNTL1|GalNAc-T16	polypeptide N-acetylgalactosaminyltransferase 16	protein-coding
646	chr2	242806427	242808292	+	0	NA	Intergenic	(TG)n|Simple_repeat|Simple_repeat	-4527	NM_173821	285093	Hs.376307	NM_173821	ENSG00000188011	RTP5	C2orf85|CXXC11|Z3CXXC5	receptor transporter protein 5 (putative)	protein-coding
879	chr5	171526035	171526100	+	0	NA	intron (NM_005990, intron 7 of 18)	(CACCAT)n|Simple_repeat|Simple_repeat	89279	NM_005990	6793	Hs.744005	NM_005990	ENSG00000072786	STK10	LOK|PRO2729	serine/threonine kinase 10	protein-coding
1153	chrY	13481638	13482345	+	0	NA	Intergenic	BSR/Beta|Satellite|Satellite	1051398	NR_033667	352887	Hs.546221	NR_033667	ENSG00000206159	GYG2P1	GYG2P	glycogenin 2 pseudogene 1	pseudo
502	chr19	13100046	13100453	+	0	NA	Intergenic	(TG)n|Simple_repeat|Simple_repeat	-6335	NM_002501	4784	Hs.257970	NM_002501	ENSG00000008441	NFIX	CTF|MRSHSS|NF-I/X|NF1-X|NF1A|SOTOS2	nuclear factor I X	protein-coding
1116	chr9	133871767	133872071	+	0	NA	Intergenic	(CA)n|Simple_repeat|Simple_repeat	-12585	NM_006059	10319	Hs.201805	NM_006059	ENSG00000050555	LAMC3	OCCM	laminin subunit gamma 3	protein-coding
1059	chr9	6594584	6594931	+	0	NA	intron (NM_000170, intron 9 of 24)	A-rich|Low_complexity|Low_complexity	50935	NM_000170	2731	Hs.584238	NM_000170	ENSG00000178445	GLDC	GCE|GCSP|HYGN1	glycine decarboxylase	protein-coding
1120	chr9	140795023	140795663	+	0	NA	intron (NM_000718, intron 3 of 45)	(TG)n|Simple_repeat|Simple_repeat	-8321	NR_121583	100133077	Hs.640081	NR_121583	ENSG00000203987	LOC100133077	-	uncharacterized LOC100133077	ncRNA
469	chr18	60758733	60759442	+	0	NA	Intergenic	(TG)n|Simple_repeat|Simple_repeat	227526	NM_000633	596	Hs.150749	NM_000633	ENSG00000171791	BCL2	Bcl-2|PPP1R50	BCL2, apoptosis regulator	protein-coding
177	chr11	2208548	2208886	+	0	NA	Intergenic	(CA)n|Simple_repeat|Simple_repeat	14424	NR_039834	100616126		NR_039834	ENSG00000265258	MIR4686	-	microRNA 4686	ncRNA
420	chr17	7078043	7079678	+	0	NA	intron (NM_001671, intron 5 of 8)	(CA)n|Simple_repeat|Simple_repeat	4023	NM_001671	432	Hs.12056	NM_001671	ENSG00000141505	ASGR1	ASGPR|ASGPR1|CLEC4H1|HL-1	asialoglycoprotein receptor 1	protein-coding
926	chr7	651962	652045	+	0	NA	intron (NM_001164762, intron 4 of 10)	(TGGA)n|Simple_repeat|Simple_repeat	8968	NR_110055	101926963	Hs.521338	NR_110054		LOC101926963	-	uncharacterized LOC101926963	ncRNA
973	chr7	126899443	126899498	+	0	NA	Intergenic	(CCA)n|Simple_repeat|Simple_repeat	-7042	NM_001127323	2918	Hs.449625	NM_000845	ENSG00000179603	GRM8	GLUR8|GPRC1H|MGLUR8|mGlu8	glutamate metabotropic receptor 8	protein-coding
308	chr14	88237467	88237655	+	0	NA	Intergenic	L2a|LINE|L2	-115923	NR_146551	105370611	Hs.691123	NR_146551	ENSG00000258770	LINC02330	-	long intergenic non-protein coding RNA 2330	ncRNA
704	chr21	11099380	11100173	+	0	NA	promoter-TSS (NM_181704)	promoter-TSS (NM_181704)	-839	NM_001187	574	Hs.545789	NM_001187		BAGE	BAGE1|CT2.1	B melanoma antigen	protein-coding
335	chr15	71491866	71492165	+	0	NA	intron (NM_024817, intron 2 of 16)	(TG)n|Simple_repeat|Simple_repeat	-10617	NR_120349	101929196	Hs.680472	NR_120348		THSD4-AS1	-	THSD4 antisense RNA 1	ncRNA
742	chr21	46462012	46462328	+	0	NA	Intergenic	(TG)n|Simple_repeat|Simple_repeat	30956	NR_027292	728039	Hs.309203	NM_032653	ENSG00000235374	SSR4P1	C21orf122|PRED57|PRED90	signal sequence receptor subunit 4 pseudogene 1	pseudo
200	chr11	76903809	76904374	+	0	NA	intron (NM_000260, intron 31 of 48)	(TGG)n|Simple_repeat|Simple_repeat	64775	NM_001127180	4647	Hs.370421	NM_000260	ENSG00000137474	MYO7A	DFNA11|DFNB2|MYOVIIA|MYU7A|NSRD2|USH1B	myosin VIIA	protein-coding
100	chr10	39101842	39102183	+	0	NA	Intergenic	(CATTC)n|Satellite|Satellite	112285	NR_045000	399746	Hs.742607	NR_045000		ACTR3BP5	FKSG74	ACTR3B pseudogene 5	pseudo
809	chr4	38245370	38245516	+	0	NA	Intergenic	(TG)n|Simple_repeat|Simple_repeat	-123092	NR_149123	105374410		NR_149123	ENSG00000248227	LINC02513	-	long intergenic non-protein coding RNA 2513	ncRNA
620	chr2	233478377	233478616	+	0	NA	intron (NM_001243252, intron 1 of 3)	(CA)n|Simple_repeat|Simple_repeat	7729	NM_001243252	80303	Hs.516769	NM_025202	ENSG00000115468	EFHD1	MST133|MSTP133|PP3051|SWS2	EF-hand domain family member D1	protein-coding
944	chr7	51844321	51844648	+	0	NA	Intergenic	(TG)n|Simple_repeat|Simple_repeat	-459926	NM_001346443	23242	Hs.99141	NM_015198	ENSG00000106078	COBL	-	cordon-bleu WH2 repeat protein	protein-coding
750	chr22	30861107	30861376	+	0	NA	intron (NM_001257378, intron 9 of 13)	(CCAA)n|Simple_repeat|Simple_repeat	6793	NM_174975	266629	Hs.505601	NM_174975	ENSG00000100012	SEC14L3	TAP2	SEC14 like lipid binding 3	protein-coding
25	chr1	25362389	25362729	+	0	NA	Intergenic	HAL1-2a_MD|LINE|L1	12565	NR_039623	100616365		NR_039623	ENSG00000264371	MIR4425	-	microRNA 4425	ncRNA
208	chr12	20704377	20704574	+	0	NA	intron (NM_000921, intron 1 of 15)	SSU-rRNA_Hsa|rRNA|rRNA	-20323	NM_001244683	5139	Hs.386791	NM_000921	ENSG00000172572	PDE3A	CGI-PDE|CGI-PDE A|CGI-PDE-A|HTNB	phosphodiesterase 3A	protein-coding
679	chr20	60433104	60433500	+	0	NA	intron (NM_001252339, intron 5 of 14)	(TG)n|Simple_repeat|Simple_repeat	95416	NR_031658	100302168		NR_031658	ENSG00000284193	MIR1257	MIRN1257|hsa-mir-1257	microRNA 1257	ncRNA
429	chr17	31149657	31149855	+	0	NA	intron (NM_001303279, intron 1 of 21)	CpG	54435	NM_001303279	4642	Hs.602063	NM_015194	ENSG00000176658	MYO1D	PPP1R108|myr4	myosin ID	protein-coding
986	chr7	150606871	150607514	+	0	NA	Intergenic	(TG)n|Simple_repeat|Simple_repeat	45725	NM_172057	3757	Hs.647099	NM_000238	ENSG00000055118	KCNH2	ERG-1|ERG1|H-ERG|HERG|HERG1|Kv11.1|LQT2|SQT1	potassium voltage-gated channel subfamily H member 2	protein-coding
1046	chr8	139218662	139218988	+	0	NA	intron (NM_015912, intron 7 of 19)	intron (NM_015912, intron 7 of 19)	-123037	NM_001354876	401478	Hs.654931	NM_001354876		LOC401478	-	uncharacterized LOC401478	protein-coding
795	chr4	3611109	3612781	+	0	NA	Intergenic	Intergenic	33349	NR_040045	285492	Hs.145563	NM_173661		LINC00955	-	long intergenic non-protein coding RNA 955	ncRNA
1035	chr8	70602209	70602549	+	0	NA	intron (NM_001146008, intron 5 of 7)	LSU-rRNA_Hsa|rRNA|rRNA	97244	NR_132437	23213	Hs.409602	NM_015170	ENSG00000137573	SULF1	SULF-1	sulfatase 1	protein-coding
834	chr4	139788243	139788423	+	0	NA	intron (NR_133945, intron 2 of 2)	(CA)n|Simple_repeat|Simple_repeat	145467	NR_133945	105377448	Hs.200280	NR_133945	ENSG00000250195	LOC105377448	-	uncharacterized LOC105377448	ncRNA
939	chr7	48369376	48369849	+	0	NA	intron (NM_152701, intron 27 of 61)	(TCCA)n|Simple_repeat|Simple_repeat	158555	NM_152701	154664	Hs.226568	NM_152701	ENSG00000179869	ABCA13	-	ATP binding cassette subfamily A member 13	protein-coding
378	chr16	35229043	35229271	+	0	NA	Intergenic	ALR/Alpha|Satellite|centr	248234	NR_033985	400533	Hs.499135	NR_033985	ENSG00000261122	LINC02167	-	long intergenic non-protein coding RNA 2167	ncRNA
34	chr1	64814897	64815312	+	0	NA	Intergenic	(TG)n|Simple_repeat|Simple_repeat	-121372	NM_020925	57685	Hs.443891	NM_020925	ENSG00000158966	CACHD1	-	cache domain containing 1	protein-coding
466	chr18	46593518	46593741	+	0	NA	intron (NM_001353215, intron 16 of 16)	intron (NM_001353215, intron 16 of 16)	-17491	NR_039898	100616420		NR_039898	ENSG00000263849	MIR4744	-	microRNA 4744	ncRNA
373	chr16	34001988	34002333	+	0	NA	Intergenic	ALR/Alpha|Satellite|centr	402602	NR_002837	606551	Hs.646441	NR_002837		UBE2MP1	-	ubiquitin conjugating enzyme E2 M pseudogene 1	pseudo
198	chr11	70217429	70217691	+	0	NA	intron (NM_177423, intron 21 of 25)	intron (NM_177423, intron 21 of 25)	-27052	NM_001184740	2017	Hs.596164	NM_005231	ENSG00000085733	CTTN	EMS1	cortactin	protein-coding
293	chr14	19006627	19006992	+	0	NA	Intergenic	ALR/Alpha|Satellite|centr	-370785	NM_001013354	440153	Hs.534880	NM_001013354	ENSG00000257115	OR11H12	-	olfactory receptor family 11 subfamily H member 12	protein-coding
640	chr2	241248177	241249183	+	0	NA	Intergenic	(TG)n|Simple_repeat|Simple_repeat	-126435	NM_002081	2817	Hs.328232	NM_002081	ENSG00000063660	GPC1	glypican	glypican 1	protein-coding
1097	chr9	98319542	98319692	+	0	NA	Intergenic	(CACAA)n|Simple_repeat|Simple_repeat	-40278	NM_001354919	5727	Hs.494538	NM_000264	ENSG00000185920	PTCH1	BCNS|NBCCS|PTC|PTC1|PTCH	patched 1	protein-coding
270	chr13	33551489	33551566	+	0	NA	Intergenic	(TG)n|Simple_repeat|Simple_repeat	-39044	NM_004795	9365	Hs.524953	NM_004795	ENSG00000133116	KL	-	klotho	protein-coding
910	chr6	163777861	163778245	+	0	NA	Intergenic	(CA)n|Simple_repeat|Simple_repeat	-9988	NR_033862	401282	Hs.444817	NR_033862		DKFZp451B082	-	uncharacterized LOC401282	ncRNA
643	chr2	242456633	242457013	+	0	NA	Intergenic	Intergenic	-7836	NM_001282305	10494	Hs.516807	NM_006374	ENSG00000115694	STK25	SOK1|YSK1	serine/threonine kinase 25	protein-coding
346	chr16	6822691	6822967	+	0	NA	promoter-TSS (NM_001142334)	promoter-TSS (NM_001142334)	-981	NM_001142334	54715	Hs.459842	NM_018723	ENSG00000078328	RBFOX1	2BP1|A2BP1|FOX-1|FOX1|HRNBP1	RNA binding fox-1 homolog 1	protein-coding
636	chr2	240267523	240268678	+	0	NA	intron (NM_006037, intron 2 of 26)	intron (NM_006037, intron 2 of 26)	5399	NR_039948	100616360		NR_039948	ENSG00000264292	MIR2467	mir-2467	microRNA 2467	ncRNA
391	chr16	46443324	46445506	+	0	NA	Intergenic	HSATII|Satellite|Satellite	158594	NR_026556	124149	Hs.97414	NM_001004299		ANKRD26P1	-	ankyrin repeat domain 26 pseudogene 1	pseudo
163	chr10	134228793	134229168	+	0	NA	intron (NM_138499, intron 2 of 2)	(CA)n|Simple_repeat|Simple_repeat	18278	NM_138499	170394	Hs.527751	NM_138499	ENSG00000171813	PWWP2B	PWWP2|bA432J24.1|pp8607	PWWP domain containing 2B	protein-coding
810	chr4	38755072	38756221	+	0	NA	Intergenic	(CA)n|Simple_repeat|Simple_repeat	28965	NM_001195108	81793	Hs.120551	NM_030956	ENSG00000174123	TLR10	CD290	toll like receptor 10	protein-coding
513	chr19	27760333	27760361	+	0	NA	Intergenic	ALR/Alpha|Satellite|centr	-523992	NR_110688	101927151	Hs.567934	NR_110687	ENSG00000267575	LOC101927151	-	uncharacterized LOC101927151	ncRNA
1135	chrX	136520405	136520578	+	0	NA	Intergenic	AluJr|SINE|Alu	-127795	NM_001330661	7547	Hs.111227	NM_003413	ENSG00000156925	ZIC3	HTX|HTX1|VACTERLX|ZNF203	Zic family member 3	protein-coding
327	chr15	23863998	23864404	+	0	NA	Intergenic	(CA)n|Simple_repeat|Simple_repeat	28792	NM_019066	54551	Hs.141496	NM_019066	ENSG00000254585	MAGEL2	NDNL1|PWLS|SHFYNG|nM15	MAGE family member L2	protein-coding
315	chr14	103386500	103387567	+	0	NA	Intergenic	(TCCA)n|Simple_repeat|Simple_repeat	-1960	NM_030943	81693	Hs.534494	NM_030943	ENSG00000166126	AMN	PRO1028|amnionless	amnion associated transmembrane protein	protein-coding
789	chr4	1384758	1385039	+	0	NA	promoter-TSS (NM_175918)	promoter-TSS (NM_175918)	-442	NM_175918	285464	Hs.26410	NM_175918	ENSG00000163945	CRIPAK	-	cysteine rich PAK1 inhibitor	protein-coding
232	chr12	121432978	121433268	+	0	NA	intron (NM_000545, intron 4 of 9)	(CACTC)n|Simple_repeat|Simple_repeat	16752	NM_001306179	6927	Hs.654455	NM_000545	ENSG00000135100	HNF1A	HNF-1A|HNF1|HNF4A|IDDM20|LFB1|MODY3|TCF-1|TCF1	HNF1 homeobox A	protein-coding
388	chr16	46425281	46430089	+	0	NA	Intergenic	HSATII|Satellite|Satellite	175324	NR_026556	124149	Hs.97414	NM_001004299		ANKRD26P1	-	ankyrin repeat domain 26 pseudogene 1	pseudo
955	chr7	61085109	61085467	+	0	NA	Intergenic	ALR/Alpha|Satellite|centr	1679146	NR_003952	643955	Hs.583308	NR_003952	ENSG00000185037	ZNF733P	ZNF733	zinc finger protein 733, pseudogene	pseudo
491	chr19	4602630	4602834	+	0	NA	Intergenic	(TGGA)n|Simple_repeat|Simple_repeat	-36795	NM_152362	126282	Hs.465643	NM_152362	ENSG00000185361	TNFAIP8L1	TIPE1	TNF alpha induced protein 8 like 1	protein-coding
891	chr6	37171827	37172154	+	0	NA	Intergenic	(CA)n|Simple_repeat|Simple_repeat	34068	NM_002648	5292	Hs.81170	NM_002648	ENSG00000137193	PIM1	PIM	Pim-1 proto-oncogene, serine/threonine kinase	protein-coding
850	chr5	2531672	2532330	+	0	NA	Intergenic	(CA)n|Simple_repeat|Simple_repeat	-180704	NR_145480	101234261		NR_145480	ENSG00000281560	LSINCT5	-	long stress-induced non-coding transcript 5	ncRNA
115	chr10	42596799	42601883	+	0	NA	Intergenic	HSATII|Satellite|Satellite	264152	NR_024380	441666	Hs.255729	NR_024380	ENSG00000215146	LOC441666	-	zinc finger protein 91 pseudogene	pseudo
933	chr7	36555691	36555941	+	0	NA	intron (NM_001177506, intron 20 of 21)	(CA)n|Simple_repeat|Simple_repeat	83910	NR_046764	100874264	Hs.690994	NR_046764	ENSG00000230539	AOAH-IT1	-	AOAH intronic transcript 1	ncRNA
584	chr2	92309128	92309888	+	0	NA	Intergenic	ALR/Alpha|Satellite|centr	180349	NR_027714	440888	Hs.730239	NM_001032412		ACTR3BP2	FKSG73	ACTR3B pseudogene 2	pseudo
409	chr16	85605887	85606064	+	0	NA	Intergenic	(CA)n|Simple_repeat|Simple_repeat	-39054	NM_001134473	23199	Hs.461647	NM_014615	ENSG00000131149	GSE1	CRHSP24|KIAA0182	Gse1 coiled-coil protein	protein-coding
1033	chr8	54583592	54584120	+	0	NA	Intergenic	(CA)n|Simple_repeat|Simple_repeat	-147331	NR_149032	100507516	Hs.597483	NR_149032		LOC100507516	-	uncharacterized LOC100507516	ncRNA
481	chr18	76722381	76723170	+	0	NA	Intergenic	(CA)n|Simple_repeat|Simple_repeat	-17500	NM_171999	27164	Hs.700557	NM_171999	ENSG00000256463	SALL3	ZNF796	spalt like transcription factor 3	protein-coding
558	chr2	23644878	23645466	+	0	NA	intron (NM_052920, intron 1 of 13)	intron (NM_052920, intron 1 of 13)	36874	NM_052920	114818	Hs.130593	NM_025067	ENSG00000119771	KLHL29	KBTBD9	kelch like family member 29	protein-coding
58	chr1	207096999	207098105	+	0	NA	Intergenic	(TG)n|Simple_repeat|Simple_repeat	-2174	NM_005449	9214	Hs.58831	NM_005449	ENSG00000162894	FCMR	FAIM3|TOSO	Fc fragment of IgM receptor	protein-coding
280	chr13	110695619	110696273	+	0	NA	Intergenic	(CA)n|Simple_repeat|Simple_repeat	-9686	NR_126387	104355146	Hs.508690	NR_126387	ENSG00000231428	LINC00396	-	long intergenic non-protein coding RNA 396	ncRNA
967	chr7	64953775	64955116	+	0	NA	Intergenic	(CACTC)n|Simple_repeat|Simple_repeat	115733	NM_001287534	168374	Hs.9521	NM_007139	ENSG00000146757	ZNF92	HEL-203|HPF12|HTF12|TF12	zinc finger protein 92	protein-coding
274	chr13	96362765	96362936	+	0	NA	intron (NM_006260, intron 2 of 11)	intron (NM_006260, intron 2 of 11)	33457	NM_006260	5611	Hs.59214	NM_006260	ENSG00000102580	DNAJC3	ACPHD|ERdj6|HP58|P58|P58IPK|PRKRI	DnaJ heat shock protein family (Hsp40) member C3	protein-coding
299	chr14	48313755	48313883	+	0	NA	Intergenic	L1PA16|LINE|L1	-49602	NR_039996	100506433	Hs.547419	NR_039996	ENSG00000259129	LINC00648	-	long intergenic non-protein coding RNA 648	ncRNA
21	chr1	15436202	15436880	+	0	NA	intron (NM_201628, intron 13 of 14)	(TG)n|Simple_repeat|Simple_repeat	42419	NR_027136	200197	Hs.531424	NM_182534	ENSG00000175147	TMEM51-AS1	C1orf126	TMEM51 antisense RNA 1	ncRNA
936	chr7	45977604	45977816	+	0	NA	Intergenic	(TG)n|Simple_repeat|Simple_repeat	-16839	NM_001013398	3486	Hs.450230	NM_000598	ENSG00000146674	IGFBP3	BP-53|IBP3	insulin like growth factor binding protein 3	protein-coding
186	chr11	51567131	51567497	+	0	NA	Intergenic	ALR/Alpha|Satellite|centr	52032	NM_001004703	119749	Hs.553564	NM_001004703	ENSG00000185926	OR4C46	-	olfactory receptor family 4 subfamily C member 46	protein-coding
931	chr7	8192191	8192428	+	0	NA	intron (NM_001350838, intron 6 of 11)	(CCA)n|Simple_repeat|Simple_repeat	109373	NM_001350825	3382	Hs.487561	NM_004968	ENSG00000003147	ICA1	ICA69|ICAp69	islet cell autoantigen 1	protein-coding
583	chr2	92305581	92306360	+	0	NA	Intergenic	ALR/Alpha|Satellite|centr	176811	NR_027714	440888	Hs.730239	NM_001032412		ACTR3BP2	FKSG73	ACTR3B pseudogene 2	pseudo
853	chr5	2888557	2888860	+	0	NA	Intergenic	PRIMA4-int|LTR|ERV1	-29260	NR_136207	105374620	Hs.742780	NR_136207		LOC105374620	-	uncharacterized LOC105374620	ncRNA
1010	chr8	11313579	11314147	+	0	NA	intron (NM_053279, intron 1 of 2)	intron (NM_053279, intron 1 of 2)	10413	NM_053279	83648	Hs.124299	NM_053279	ENSG00000154319	FAM167A	C8orf13|D8S265	family with sequence similarity 167 member A	protein-coding
705	chr21	11109776	11109825	+	0	NA	Intergenic	Intergenic	-10863	NM_001187	574	Hs.545789	NM_001187		BAGE	BAGE1|CT2.1	B melanoma antigen	protein-coding
1127	chrX	58560770	58561587	+	0	NA	Intergenic	ALR/Alpha|Satellite|centr	-624111	NM_007156	7789	Hs.550094	NM_007156	ENSG00000198205	ZXDA	ZNF896	zinc finger, X-linked, duplicated A	protein-coding
916	chr6	167583188	167583261	+	0	NA	promoter-TSS (NM_001145121)	promoter-TSS (NM_001145121)	244	NR_134592	105378123	Hs.119929	NR_134592		LOC105378123	-	uncharacterized LOC105378123	ncRNA
355	chr16	31705709	31706106	+	0	NA	Intergenic	(CA)n|Simple_repeat|Simple_repeat	-6027	NR_024034	100132341	Hs.715792	NM_024048	ENSG00000131797	CLUHP3	C16orf67|KIAA0664L3|KIAA0664P3|URLC3	clustered mitochondria homolog pseudogene 3	pseudo
459	chr18	12430472	12430853	+	0	NA	intron (NM_001142405, intron 6 of 6)	(TG)n|Simple_repeat|Simple_repeat	-2111	NR_136514	105371998	Hs.515283	NR_136514		LOC105371998	-	uncharacterized LOC105371998	ncRNA
77	chr10	4174329	4174716	+	0	NA	Intergenic	Intergenic	80604	NR_120632	101927964	Hs.737041	NR_120632	ENSG00000236990	LOC101927964	-	uncharacterized LOC101927964	ncRNA
480	chr18	76366221	76366865	+	0	NA	Intergenic	(CA)n|Simple_repeat|Simple_repeat	-373732	NM_171999	27164	Hs.700557	NM_171999	ENSG00000256463	SALL3	ZNF796	spalt like transcription factor 3	protein-coding
975	chr7	131271874	131272274	+	0	NA	Intergenic	(TG)n|Simple_repeat|Simple_repeat	-30698	NM_005397	5420	Hs.744213	NM_005397	ENSG00000128567	PODXL	Gp200|PC|PCLP|PCLP-1	podocalyxin like	protein-coding
82	chr10	11325768	11326216	+	0	NA	intron (NM_001025076, intron 8 of 14)	(TGAG)n|Simple_repeat|Simple_repeat	60681	NR_126062	414196	Hs.729598	NM_001012713		CELF2-AS1	C10orf31	CELF2 antisense RNA 1	ncRNA
24	chr1	23718752	23719183	+	0	NA	intron (NM_003196, intron 8 of 10)	(CA)n|Simple_repeat|Simple_repeat	-22610	NM_001077195	80818	Hs.293798	NM_030634	ENSG00000125945	ZNF436	ZNF|Zfp46	zinc finger protein 436	protein-coding
824	chr4	49637463	49641609	+	0	NA	Intergenic	(GAATG)n|Satellite|Satellite	650877	NM_001286791	80157	Hs.479703	NM_025087	ENSG00000109182	CWH43	CWH43-C|PGAP2IP	cell wall biogenesis 43 C-terminal homolog	protein-coding
395	chr16	46949341	46949633	+	0	NA	intron (NM_001142466, intron 6 of 11)	(CA)n|Simple_repeat|Simple_repeat	-29101	NR_145840	109623466		NR_145840		SNORD148	-	small nucleolar RNA, C/D box 148	snoRNA
884	chr6	1737894	1738455	+	0	NA	intron (NM_001500, intron 8 of 10)	(CA)n|Simple_repeat|Simple_repeat	127493	NM_001453	2296	Hs.348883	NM_001453	ENSG00000054598	FOXC1	ARA|ASGD3|FKHL7|FREAC-3|FREAC3|IGDA|IHG1|IRID1|RIEG3	forkhead box C1	protein-coding
980	chr7	142585026	142585357	+	0	NA	Intergenic	(TG)n|Simple_repeat|Simple_repeat	-1701	NM_018646	55503	Hs.302740	NM_014274	ENSG00000165125	TRPV6	ABP/ZF|CAT1|CATL|ECAC2|HSA277909|LP6728|ZFAB	transient receptor potential cation channel subfamily V member 6	protein-coding
527	chr19	45025121	45025589	+	0	NA	intron (NM_001102600, intron 4 of 11)	intron (NM_001102600, intron 4 of 11)	8193	NM_001102599	125931	Hs.689632	NM_198444	ENSG00000273777	CEACAM20	UNQ9366	carcinoembryonic antigen related cell adhesion molecule 20	protein-coding
628	chr2	238038199	238038557	+	0	NA	Intergenic	Intergenic	44294	NM_198189	10920	Hs.531713	NM_006710	ENSG00000198612	COPS8	COP9|CSN8|SGN8	COP9 signalosome subunit 8	protein-coding
249	chr12	131365664	131365754	+	0	NA	Intergenic	Intergenic	9170	NM_001300796	5901	Hs.10842	NM_006325	ENSG00000132341	RAN	ARA24|Gsp1|TC4	RAN, member RAS oncogene family	protein-coding
1105	chr9	119528693	119529217	+	0	NA	intron (NM_014010, intron 12 of 21)	(CA)n|Simple_repeat|Simple_repeat	79374	NM_001099679	22954	Hs.591910	NM_012210	ENSG00000119401	TRIM32	BBS11|HT2A|LGMD2H|TATIP	tripartite motif containing 32	protein-coding
744	chr21	47011359	47011923	+	0	NA	Intergenic	(CA)n|Simple_repeat|Simple_repeat	-1927	NR_146912	105372840	Hs.406003	NR_146912	ENSG00000233922	LINC01694	-	long intergenic non-protein coding RNA 1694	ncRNA
244	chr12	129871225	129871606	+	0	NA	intron (NM_133448, intron 3 of 8)	(CCA)n|Simple_repeat|Simple_repeat	178269	NR_110058	101927735	Hs.569212	NR_110058	ENSG00000256699	TMEM132D-AS2	-	TMEM132D antisense RNA 2	ncRNA
865	chr5	33626770	33626795	+	0	NA	intron (NM_030955, intron 13 of 23)	HAL1-2a_MD|LINE|L1	185900	NM_001258438	6897	Hs.481860	NM_152295	ENSG00000113407	TARS	ThrRS	threonyl-tRNA synthetase	protein-coding
674	chr20	59950628	59951158	+	0	NA	intron (NM_001794, intron 2 of 15)	HAL1-2a_MD|LINE|L1	123411	NM_001794	1002	Hs.473231	NM_001794	ENSG00000179242	CDH4	CAD4|R-CAD|RCAD	cadherin 4	protein-coding
721	chr21	40285681	40286304	+	0	NA	intron (NR_120405, intron 2 of 3)	(CACAA)n|Simple_repeat|Simple_repeat	24361	NR_120405	400867	Hs.689509	NR_120405		LOC400867	-	uncharacterized LOC400867	ncRNA
1115	chr9	133847362	133847460	+	0	NA	Intergenic	(TCTCTG)n|Simple_repeat|Simple_repeat	-32956	NM_001145106	84929	Hs.133205	NM_032843	ENSG00000130720	FIBCD1	-	fibrinogen C domain containing 1	protein-coding
859	chr5	6589969	6590343	+	0	NA	Intergenic	L1MC4|LINE|L1	6767	NR_024424	255167	Hs.435515	NR_024423	ENSG00000250056	LINC01018	SRHC	long intergenic non-protein coding RNA 1018	ncRNA
490	chr19	4492468	4493171	+	0	NA	intron (NM_001001520, intron 6 of 16)	intron (NM_001001520, intron 6 of 16)	18868	NM_001348169	84717	Hs.43071	NM_032631	ENSG00000167674	HDGFL2	HDGF-2|HDGF2|HDGFRP2|HRP-2|HRP2	HDGF like 2	protein-coding
1004	chr8	1236682	1236943	+	0	NA	intron (NM_001346810, intron 3 of 14)	intron (NM_001346810, intron 3 of 14)	14011	NR_111948	286083	Hs.382131	NR_033895	ENSG00000275427	LOC286083	-	uncharacterized LOC286083	ncRNA
410	chr16	86497966	86498311	+	0	NA	Intergenic	HAL1-2a_MD|LINE|L1	44328	NR_033925	400550	Hs.448825	NR_033925	ENSG00000268388	FENDRR	FOXF1-AS1|FOXF1AS1|TCONS_00024240|lincFOXF1|onco-lncRNA-21	FOXF1 adjacent non-coding developmental regulatory RNA	ncRNA
1042	chr8	129053043	129053950	+	0	NA	intron (NR_003367, intron 5 of 8)	(TG)n|Simple_repeat|Simple_repeat	-7902	NR_031612	100302175		NR_031612	ENSG00000221176	MIR1207	MIRN1207|hsa-mir-1207	microRNA 1207	ncRNA
375	chr16	34022557	34022917	+	0	NA	Intergenic	ALR/Alpha|Satellite|centr	382025	NR_002837	606551	Hs.646441	NR_002837		UBE2MP1	-	ubiquitin conjugating enzyme E2 M pseudogene 1	pseudo
702	chr21	10810483	10829035	+	0	NA	Intergenic	(GAATG)n|Satellite|Satellite	171184	NM_001290224	7179	Hs.122986	NM_199259	ENSG00000274391	TPTE	CT44|PTEN2	transmembrane phosphatase with tensin homology	protein-coding
167	chr10	134988486	134989340	+	0	NA	intron (NM_152643, intron 3 of 29)	(TGGA)n|Simple_repeat|Simple_repeat	14955	NM_001347865	85442	Hs.530685	NM_152643	ENSG00000171798	KNDC1	C10orf23|RASGEF2|Very-KIND|bB439H18.3|v-KIND	kinase non-catalytic C-lobe domain containing 1	protein-coding
1043	chr8	133507969	133508592	+	0	NA	Intergenic	Intergenic	-15276	NM_004519	3786	Hs.374023	NM_004519	ENSG00000184156	KCNQ3	BFNC2|EBN2|KV7.3	potassium voltage-gated channel subfamily Q member 3	protein-coding
129	chr10	72720101	72720469	+	0	NA	Intergenic	(TG)n|Simple_repeat|Simple_repeat	21475	NR_134314	105378349	Hs.119164	NR_134313	ENSG00000259267	LOC105378349	-	uncharacterized LOC105378349	ncRNA
9	chr1	5863953	5864148	+	0	NA	Intergenic	(TCCA)n|Simple_repeat|Simple_repeat	58751	NR_039838	100616421		NR_039838	ENSG00000264101	MIR4689	mir-4689	microRNA 4689	ncRNA
179	chr11	2605563	2605788	+	0	NA	intron (NM_000218, intron 7 of 15)	(TG)n|Simple_repeat|Simple_repeat	115553	NR_002728	10984	Hs.604823	NR_002728	ENSG00000269821	KCNQ1OT1	KCNQ1-AS2|KCNQ10T1|Kncq1|KvDMR1|KvLQT1-AS|LIT1|NCRNA00012	KCNQ1 opposite strand/antisense transcript 1 (non-protein coding)	ncRNA
57	chr1	204164378	204164779	+	0	NA	intron (NM_002256, intron 1 of 2)	(CA)n|Simple_repeat|Simple_repeat	1041	NM_002256	3814	Hs.95008	NM_002256	ENSG00000170498	KISS1	HH13|KiSS-1	KiSS-1 metastasis suppressor	protein-coding
977	chr7	132001826	132002259	+	0	NA	intron (NM_020911, intron 3 of 31)	(GGTTG)n|Simple_repeat|Simple_repeat	56422	NR_134565	101928807	Hs.552131	NR_134565		LOC101928807	-	uncharacterized LOC101928807	ncRNA
149	chr10	128580704	128580726	+	0	NA	Intergenic	(CA)n|Simple_repeat|Simple_repeat	-13263	NM_001380	1793	Hs.159195	NM_001380	ENSG00000150760	DOCK1	DOCK180|ced5	dedicator of cytokinesis 1	protein-coding
562	chr2	43446321	43446493	+	0	NA	Intergenic	(CA)n|Simple_repeat|Simple_repeat	7338	NM_006887	678	Hs.503093	NM_006887	ENSG00000152518	ZFP36L2	BRF2|ERF-2|ERF2|RNF162C|TIS11D	ZFP36 ring finger protein like 2	protein-coding
331	chr15	30465198	30465412	+	0	NA	Intergenic	(TG)n|Simple_repeat|Simple_repeat	-22934	NR_026771	26082	Hs.652128	NR_026771	ENSG00000225930	LINC02249	DKFZP434L187	long intergenic non-protein coding RNA 2249	ncRNA
813	chr4	49093211	49095077	+	0	NA	Intergenic	(CATTC)n|Satellite|Satellite	105485	NM_001286791	80157	Hs.479703	NM_025087	ENSG00000109182	CWH43	CWH43-C|PGAP2IP	cell wall biogenesis 43 C-terminal homolog	protein-coding
345	chr16	6743096	6743419	+	0	NA	intron (NM_018723, intron 3 of 15)	HAL1-2a_MD|LINE|L1	-80553	NM_001142334	54715	Hs.459842	NM_018723	ENSG00000078328	RBFOX1	2BP1|A2BP1|FOX-1|FOX1|HRNBP1	RNA binding fox-1 homolog 1	protein-coding
1048	chr8	139817197	139818591	+	0	NA	intron (NM_152888, intron 10 of 64)	(TG)n|Simple_repeat|Simple_repeat	108355	NM_152888	169044	Hs.117169	NM_152888	ENSG00000169436	COL22A1	-	collagen type XXII alpha 1 chain	protein-coding
181	chr11	11581241	11581473	+	0	NA	intron (NM_198516, intron 1 of 10)	(GGATG)n|Simple_repeat|Simple_repeat	62204	NM_198516	374378	Hs.655152	NM_198516	ENSG00000110328	GALNT18	GALNACT18|GALNT15|GALNTL4|GalNAc-T15|GalNAc-T18	polypeptide N-acetylgalactosaminyltransferase 18	protein-coding
1041	chr8	124671479	124671583	+	0	NA	Intergenic	(TCCA)n|Simple_repeat|Simple_repeat	-6341	NM_001081675	340359	Hs.450252	NM_001081675	ENSG00000175946	KLHL38	C8ORFK36	kelch like family member 38	protein-coding
535	chr2	1607751	1608453	+	0	NA	Intergenic	(CA)n|Simple_repeat|Simple_repeat	140217	NM_012293	7837	Hs.332197	NM_012293	ENSG00000130508	PXDN	ASGD7|COPOA|D2S448|D2S448E|MG50|PRG2|PXN|VPO	peroxidasin	protein-coding
202	chr11	92438512	92439207	+	0	NA	intron (NM_001008781, intron 3 of 24)	(TGG)n|Simple_repeat|Simple_repeat	209935	NR_135091	105369431	Hs.532389	NR_135091		LOC105369431	-	uncharacterized LOC105369431	ncRNA
574	chr2	91780001	91780527	+	0	NA	Intergenic	AluSg|SINE|Alu	67711	NR_027238	654342	Hs.469287	NR_027238		LOC654342	-	lymphocyte-specific protein 1 pseudogene	pseudo
102	chr10	39091009	39100780	+	0	NA	Intergenic	(CATTC)n|Satellite|Satellite	106167	NR_045000	399746	Hs.742607	NR_045000		ACTR3BP5	FKSG74	ACTR3B pseudogene 5	pseudo
613	chr2	178214163	178214726	+	0	NA	intron (NR_026966, intron 1 of 8)	intron (NR_026966, intron 1 of 8)	-35834	NR_106767	102465255		NR_106767	ENSG00000278418	MIR6512	hsa-mir-6512|mir-6512	microRNA 6512	ncRNA
426	chr17	22252021	22253369	+	0	NA	Intergenic	ALR/Alpha|Satellite|centr	230258	NM_001190452	100462977	Hs.740185	NM_001190452	ENSG00000256618	MTRNR2L1	HN1	MT-RNR2 like 1	protein-coding
287	chr13	114268148	114268347	+	0	NA	intron (NR_026580, intron 3 of 10)	(TG)n|Simple_repeat|Simple_repeat	29191	NM_007111	7027	Hs.79353	NM_007111	ENSG00000198176	TFDP1	DILC|DP1|DRTF1|Dp-1	transcription factor Dp-1	protein-coding
503	chr19	15778488	15778747	+	0	NA	Intergenic	(TCTCTG)n|Simple_repeat|Simple_repeat	-5211	NM_023944	66002	Hs.131459	NM_023944	ENSG00000186204	CYP4F12	CYPIVF12|F22329_1	cytochrome P450 family 4 subfamily F member 12	protein-coding
644	chr2	242485250	242485923	+	0	NA	intron (NR_033346, intron 1 of 1)	(CA)n|Simple_repeat|Simple_repeat	-12560	NM_032515	666	Hs.293753	NM_032515	ENSG00000176720	BOK	BCL2L9|BOKL	BOK, BCL2 family apoptosis regulator	protein-coding
470	chr18	60865452	60866907	+	0	NA	intron (NM_000633, intron 2 of 2)	(CA)n|Simple_repeat|Simple_repeat	120434	NM_000633	596	Hs.150749	NM_000633	ENSG00000171791	BCL2	Bcl-2|PPP1R50	BCL2, apoptosis regulator	protein-coding
685	chr21	10084897	10087211	+	0	NA	Intergenic	Intergenic	-117460	NR_038327	100132288	Hs.487562	NM_174948	ENSG00000188681	TEKT4P2	MAFIPL|TEKT4P	tektin 4 pseudogene 2	pseudo
551	chr2	9457537	9457908	+	0	NA	intron (NM_001135191, intron 3 of 26)	(CA)n|Simple_repeat|Simple_repeat	105067	NR_134951	9270	Hs.467662	NM_004763	ENSG00000119185	ITGB1BP1	ICAP-1A|ICAP-1B|ICAP-1alpha|ICAP1|ICAP1A|ICAP1B	integrin subunit beta 1 binding protein 1	protein-coding
844	chr5	1044685	1045048	+	0	NA	Intergenic	(TGAG)n|Simple_repeat|Simple_repeat	18223	NR_039778	100616479		NR_039778	ENSG00000263834	MIR4635	-	microRNA 4635	ncRNA
311	chr14	95356372	95357192	+	0	NA	Intergenic	(TG)n|Simple_repeat|Simple_repeat	119803	NR_144432	108868751		NR_144432	ENSG00000285205	DIGIT	-	divergent to GSC, Induced by TGF-b family signaling	ncRNA
566	chr2	71798151	71799158	+	0	NA	intron (NM_001130455, intron 29 of 54)	(CA)n|Simple_repeat|Simple_repeat	104822	NM_001130987	8291	Hs.252180	NM_003494	ENSG00000135636	DYSF	FER1L1|LGMD2B|MMD1	dysferlin	protein-coding
806	chr4	8168219	8168440	+	0	NA	Intergenic	(TCCA)n|Simple_repeat|Simple_repeat	-7770	NM_001130083	84448	Hs.233404	NM_032432	ENSG00000163995	ABLIM2	-	actin binding LIM protein family member 2	protein-coding
676	chr20	60067149	60067270	+	0	NA	intron (NM_001794, intron 2 of 15)	HAL1-2a_MD|LINE|L1	-7268	NM_001252338	1002	Hs.473231	NM_001794	ENSG00000179242	CDH4	CAD4|R-CAD|RCAD	cadherin 4	protein-coding
547	chr2	6287384	6288008	+	0	NA	Intergenic	Intergenic	165586	NR_026833	400940	Hs.378814	NM_207479		LOC400940	-	uncharacterized LOC400940	ncRNA
52	chr1	182205842	182206228	+	0	NA	intron (NR_104175, intron 2 of 2)	(CA)n|Simple_repeat|Simple_repeat	77161	NR_104175	400799	Hs.634884	NR_104175	ENSG00000228918	LINC01344	GS1-122H1.2	long intergenic non-protein coding RNA 1344	ncRNA
158	chr10	133281819	133282308	+	0	NA	Intergenic	(TGGA)n|Simple_repeat|Simple_repeat	-172079	NM_174937	256536	Hs.126575	NM_174937	ENSG00000176769	TCERG1L	-	transcription elongation regulator 1 like	protein-coding
51	chr1	181105639	181105828	+	0	NA	Intergenic	(CA)n|Simple_repeat|Simple_repeat	-37887	NR_125966	101928973	Hs.637822	NR_125966	ENSG00000237292	LINC01732	-	long intergenic non-protein coding RNA 1732	ncRNA
720	chr21	39994381	39995198	+	0	NA	intron (NR_111949, intron 1 of 4)	intron (NR_111949, intron 1 of 4)	37802	NM_001243428	2078	Hs.473819	NM_004449	ENSG00000157554	ERG	erg-3|p55	ERG, ETS transcription factor	protein-coding
708	chr21	11164093	11164127	+	0	NA	Intergenic	AluSx|SINE|Alu	-65173	NM_001187	574	Hs.545789	NM_001187		BAGE	BAGE1|CT2.1	B melanoma antigen	protein-coding
1124	chrM	6358	9504	+	0	NA	Intergenic	Intergenic	6258	NR_137295
1031	chr8	53188629	53188861	+	0	NA	intron (NR_148195, intron 2 of 3)	(CA)n|Simple_repeat|Simple_repeat	-21693	NM_001352864	9705	Hs.655499	NM_014682	ENSG00000147488	ST18	NZF3|ZC2H2C3|ZC2HC10|ZNF387	ST18, C2H2C-type zinc finger	protein-coding
929	chr7	2889708	2890034	+	0	NA	Intergenic	(CACCAT)n|Simple_repeat|Simple_repeat	-5912	NM_007353	2768	Hs.487341	NM_007353	ENSG00000146535	GNA12	NNX3|RMP|gep	G protein subunit alpha 12	protein-coding
321	chr14	106151269	106151506	+	0	NA	Intergenic	(TG)n|Simple_repeat|Simple_repeat	-12243	NR_046211	2003	Hs.744419	NR_046211		ELK2AP	ELK2|ELK2.1|ELK2P1	ELK2A, member of ETS oncogene family, pseudogene	pseudo
10	chr1	5868870	5869597	+	0	NA	Intergenic	Intergenic	53568	NR_039838	100616421		NR_039838	ENSG00000264101	MIR4689	mir-4689	microRNA 4689	ncRNA
611	chr2	133033730	133034903	+	0	NA	Intergenic	Intergenic	-18774	NR_152415	554226	Hs.380689	NM_001358416	ENSG00000163046	ANKRD30BL	ANKRD30BP3|NCRNA00164	ankyrin repeat domain 30B like	protein-coding
1093	chr9	95566187	95567378	+	0	NA	TTS (NR_136301)	TTS (NR_136301)	3587	NR_136301	101929748	Hs.551296	NR_136301		LOC101929748	-	uncharacterized LOC101929748	ncRNA
370	chr16	33963902	33964024	+	0	NA	Intergenic	SSU-rRNA_Hsa|rRNA|rRNA	392119	NR_130771	104644205	Hs.742548	NR_130771		ENPP7P13	DUNQU1	ectonucleotide pyrophosphatase/phosphodiesterase 7 pseudogene 13	pseudo
1083	chr9	91984956	91985267	+	0	NA	intron (NM_001142287, intron 18 of 20)	(TG)n|Simple_repeat|Simple_repeat	51345	NM_001282690	79048	Hs.59804	NM_024077	ENSG00000187742	SECISBP2	SBP2	SECIS binding protein 2	protein-coding
698	chr21	10848214	10848979	+	0	NA	Intergenic	(GAATG)n|Satellite|Satellite	142347	NM_001290224	7179	Hs.122986	NM_199259	ENSG00000274391	TPTE	CT44|PTEN2	transmembrane phosphatase with tensin homology	protein-coding
1095	chr9	95973313	95973608	+	0	NA	intron (NM_006648, intron 1 of 28)	(CTCA)n|Simple_repeat|Simple_repeat	26248	NM_001282394	65268	Hs.654856	NM_006648	ENSG00000165238	WNK2	NY-CO-43|P/OKcl.13|PRKWNK2|SDCCAG43	WNK lysine deficient protein kinase 2	protein-coding
1188	chrY	13865096	13870004	+	0	NA	Intergenic	(GAATG)n|Satellite|Satellite	665839	NR_033667	352887	Hs.546221	NR_033667	ENSG00000206159	GYG2P1	GYG2P	glycogenin 2 pseudogene 1	pseudo
567	chr2	71845492	71845763	+	0	NA	intron (NM_001130455, intron 40 of 54)	(GTGTG)n|Simple_repeat|Simple_repeat	151795	NM_001130987	8291	Hs.252180	NM_003494	ENSG00000135636	DYSF	FER1L1|LGMD2B|MMD1	dysferlin	protein-coding
591	chr2	100862982	100863100	+	0	NA	intron (NR_103730, intron 1 of 2)	(TG)n|Simple_repeat|Simple_repeat	38325	NR_103730	150577	Hs.434127	NM_001102655	ENSG00000232084	LINC01104	-	long intergenic non-protein coding RNA 1104	ncRNA
393	chr16	46460492	46460613	+	0	NA	Intergenic	CT-rich|Low_complexity|Low_complexity	142457	NR_026556	124149	Hs.97414	NM_001004299		ANKRD26P1	-	ankyrin repeat domain 26 pseudogene 1	pseudo
882	chr6	1069263	1069438	+	0	NA	intron (NR_027116, intron 1 of 3)	(TG)n|Simple_repeat|Simple_repeat	32217	NR_027116	285768	Hs.209463	NR_027115		LINC01622	-	long intergenic non-protein coding RNA 1622	ncRNA
507	chr19	16242164	16242895	+	0	NA	intron (NM_005370, intron 7 of 7)	(TGGA)n|Simple_repeat|Simple_repeat	-2309	NM_032855	84941	Hs.631617	NM_032855	ENSG00000196684	HSH2D	ALX|HSH2	hematopoietic SH2 domain containing	protein-coding
404	chr16	81648402	81649290	+	0	NA	intron (NM_198390, intron 2 of 20)	(TG)n|Simple_repeat|Simple_repeat	3893	NR_106759	102465251		NR_106759	ENSG00000275109	MIR6504	hsa-mir-6504	microRNA 6504	ncRNA
112	chr10	42529249	42532768	+	0	NA	Intergenic	ALR/Alpha|Satellite|centr	332485	NR_024380	441666	Hs.255729	NR_024380	ENSG00000215146	LOC441666	-	zinc finger protein 91 pseudogene	pseudo
605	chr2	133016650	133016936	+	0	NA	Intergenic	AluJb|SINE|Alu	-1251	NR_152415	554226	Hs.380689	NM_001358416	ENSG00000163046	ANKRD30BL	ANKRD30BP3|NCRNA00164	ankyrin repeat domain 30B like	protein-coding
758	chr22	45013383	45015113	+	0	NA	intron (NR_044991, intron 3 of 4)	intron (NR_044991, intron 3 of 4)	7051	NR_044991	414351	Hs.572878	NR_044991		LINC00229	C22orf10|NCRNA00229|dJ474I12.C22.2	long intergenic non-protein coding RNA 229	ncRNA
1138	chrY	10019246	10022207	+	0	NA	Intergenic	CT-rich|Low_complexity|Low_complexity	272319	NR_003593	100101121	Hs.522846	NR_003593	ENSG00000250204	TTTY23B	TTTY23	testis-specific transcript, Y-linked 23B (non-protein coding)	ncRNA
1179	chrY	13843888	13844093	+	0	NA	Intergenic	(GAATG)n|Satellite|Satellite	689399	NR_033667	352887	Hs.546221	NR_033667	ENSG00000206159	GYG2P1	GYG2P	glycogenin 2 pseudogene 1	pseudo
285	chr13	113320042	113320901	+	0	NA	intron (NM_207440, intron 1 of 2)	(TG)n|Simple_repeat|Simple_repeat	19113	NM_207440	400165	Hs.591213	NM_207440		ATP11AUN	C13orf35|SMABLO1	ATP11A upstream neighbor	protein-coding
1134	chrX	108297575	108297785	+	0	NA	promoter-TSS (NR_106735)	promoter-TSS (NR_106735)	-92	NR_106735
206	chr11	134609455	134609872	+	0	NA	intron (NR_147836, intron 1 of 1)	(GTGTG)n|Simple_repeat|Simple_repeat	3824	NR_147836	729305	Hs.148365	NR_147836	ENSG00000251226	LOC729305	-	uncharacterized LOC729305	ncRNA
271	chr13	34652999	34653163	+	0	NA	Intergenic	(TG)n|Simple_repeat|Simple_repeat	260875	NM_002915	5983	Hs.115474	NM_002915	ENSG00000133119	RFC3	RFC38	replication factor C subunit 3	protein-coding
236	chr12	124915549	124915926	+	0	NA	intron (NM_001077261, intron 10 of 47)	(CA)n|Simple_repeat|Simple_repeat	-93949	NR_106940	102466204		NR_106940	ENSG00000275967	MIR6880	hsa-mir-6880	microRNA 6880	ncRNA
729	chr21	43092844	43093035	+	0	NA	Intergenic	(CA)n|Simple_repeat|Simple_repeat	-6523	NR_024367	54090	Hs.570442	NR_024367		LINC00111	C21orf21|NCRNA00111	long intergenic non-protein coding RNA 111	ncRNA
60	chr1	209943851	209943959	+	0	NA	intron (NM_001287754, intron 1 of 6)	(TG)n|Simple_repeat|Simple_repeat	2072	NM_001287754	80342	Hs.147434	NM_025228	ENSG00000009790	TRAF3IP3	T3JAM	TRAF3 interacting protein 3	protein-coding
618	chr2	223636643	223636740	+	0	NA	Intergenic	(TG)n|Simple_repeat|Simple_repeat	-88961	NM_001354158	2181	Hs.655772	NM_004457	ENSG00000123983	ACSL3	ACS3|FACL3|LACS 3|LACS3|PRO2194	acyl-CoA synthetase long chain family member 3	protein-coding
141	chr10	99943252	99943358	+	0	NA	intron (NM_001256621, intron 3 of 7)	L1MCc|LINE|L1	48673	NM_001351012	27291	Hs.419800	NM_014472	ENSG00000166024	R3HCC1L	C10orf28|GIDRP86|GIDRP88|PSORT	R3H domain and coiled-coil containing 1 like	protein-coding
805	chr4	8071436	8072007	+	0	NA	intron (NM_001130083, intron 6 of 20)	intron (NM_001130083, intron 6 of 20)	2022	NM_001286688	84448	Hs.233404	NM_032432	ENSG00000163995	ABLIM2	-	actin binding LIM protein family member 2	protein-coding
23	chr1	20780389	20781248	+	0	NA	Intergenic	(TG)n|Simple_repeat|Simple_repeat	-25531	NR_033887	339505	Hs.633269	NR_033887		LINC01141	-	long intergenic non-protein coding RNA 1141	ncRNA
1062	chr9	38628888	38629628	+	0	NA	Intergenic	(CA)n|Simple_repeat|Simple_repeat	8173	NR_027294	158228	Hs.632652	NR_027294		FAM201A	C9orf122	family with sequence similarity 201 member A	ncRNA
715	chr21	34563461	34563956	+	0	NA	Intergenic	(TTGG)n|Simple_repeat|Simple_repeat	-21167	NR_024102	728409	Hs.125234	NR_024102	ENSG00000229086	LINC01548	C21orf54	long intergenic non-protein coding RNA 1548	ncRNA
777	chr3	126872934	126874520	+	0	NA	Intergenic	(TG)n|Simple_repeat|Simple_repeat	-38247	NM_001007534	285311	Hs.591284	NM_001007534	ENSG00000214324	C3orf56	-	chromosome 3 open reading frame 56	protein-coding
950	chr7	58015118	58015545	+	0	NA	Intergenic	ALR/Alpha|Satellite|centr	505448	NM_001159279	441234	Hs.533121	NM_001159279	ENSG00000182111	ZNF716	-	zinc finger protein 716	protein-coding
787	chr4	548826	549288	+	0	NA	Intergenic	(CCCA)n|Simple_repeat|Simple_repeat	-21900	NR_148199	105374338	Hs.518426	NR_148199	ENSG00000283183	LOC105374338	-	uncharacterized LOC105374338	ncRNA
1146	chrY	13446511	13447337	+	0	NA	Intergenic	(CATTC)n|Satellite|Satellite	1086465	NR_033667	352887	Hs.546221	NR_033667	ENSG00000206159	GYG2P1	GYG2P	glycogenin 2 pseudogene 1	pseudo
1077	chr9	90328048	90328326	+	0	NA	Intergenic	(TG)n|Simple_repeat|Simple_repeat	-12787	NM_001912	1514	Hs.731507	NM_001912	ENSG00000135047	CTSL	CATL|CTSL1|MEP	cathepsin L	protein-coding
1092	chr9	94667294	94667883	+	0	NA	intron (NM_004560, intron 1 of 8)	(CA)n|Simple_repeat|Simple_repeat	44856	NM_004560	4920	Hs.98255	NM_004560	ENSG00000169071	ROR2	BDB|BDB1|NTRKR2	receptor tyrosine kinase like orphan receptor 2	protein-coding
136	chr10	85937806	85938347	+	0	NA	intron (NM_207373, intron 2 of 2)	(CA)n|Simple_repeat|Simple_repeat	4522	NM_207373	387695	Hs.298713	NM_207373	ENSG00000188373	C10orf99	AP-57|AP57|CSBF|GPR15L|UNQ1833	chromosome 10 open reading frame 99	protein-coding
938	chr7	47739139	47739521	+	0	NA	Intergenic	(CCA)n|Simple_repeat|Simple_repeat	44488	NM_001123065	401335	Hs.520816	NM_001123065		C7orf65	-	chromosome 7 open reading frame 65	protein-coding
