# Supplementary material for: Dynamic gene regulation by nuclear colony-stimulating factor 1 receptor in human monocytes and macrophages
Source: Nat Commun. 2019 Apr 26;10:1935. doi: 10.1038/s41467-019-09970-9 (PMC6486619; doi:10.1038/s41467-019-09970-9)
Supplement: Supplementary file 11 — Supplementary Data 8 [file 41467_2019_9970_MOESM11_ESM.xls]

## Sheet: intersect_CFMS_H3K4me1_d0_annot
PeakID (cmd=annotatePeaks.pl intersect_CFMS_H3K4me1_d0.bed hg19 -go intersect_CFMS_H3K4me1_d0_GO -annStats annStats_intersect_CFMS_H3K4me1_d0.txt)	Chr	Start	End	Strand	Peak Score	Focus Ratio/Region Size	Annotation	Detailed Annotation	Distance to TSS	Nearest PromoterID	Entrez ID	Nearest Unigene	Nearest Refseq	Nearest Ensembl	Gene Name	Gene Alias	Gene Description	Gene Type
peak2399	chr7	61088925	61089112	+	1	NA	Intergenic	ALR/Alpha|Satellite|centr	1675416	NR_003952	643955	Hs.583308	NR_003952	ENSG00000185037	ZNF733P	ZNF733	zinc finger protein 733, pseudogene	pseudo
peak2268	chr6	44149254	44149311	+	1	NA	intron (NM_007058, intron 19 of 22)	(CA)n|Simple_repeat|Simple_repeat	22734	NM_007058	11131	Hs.225953	NM_007058	ENSG00000137225	CAPN11	calpain11	calpain 11	protein-coding
peak1800	chr21	41521087	41521364	+	1	NA	intron (NM_001389, intron 16 of 32)	HAL1-2a_MD|LINE|L1	63133	NR_039917	100616148		NR_039917	ENSG00000263973	MIR4760	-	microRNA 4760	ncRNA
peak1465	chr2	127636763	127636805	+	1	NA	Intergenic	(CA)n|Simple_repeat|Simple_repeat	-19678	NR_136239	101929926	Hs.98984	NM_001322244	ENSG00000237524	TEX51	-	testis expressed 51	protein-coding
peak2820	chrY	13140999	13141380	+	1	NA	Intergenic	(CATTC)n|Satellite|Satellite	1392200	NR_033667	352887	Hs.546221	NR_033667	ENSG00000206159	GYG2P1	GYG2P	glycogenin 2 pseudogene 1	pseudo
peak766	chr15	20546204	20547414	+	1	NA	Intergenic	(CAGC)n|Simple_repeat|Simple_repeat	58812	NR_038836	646096	Hs.448789	NR_038836	ENSG00000259156	CHEK2P2	-	checkpoint kinase 2 pseudogene 2	pseudo
peak2819	chrY	13140481	13140542	+	1	NA	Intergenic	(CACTC)n|Simple_repeat|Simple_repeat	1392878	NR_033667	352887	Hs.546221	NR_033667	ENSG00000206159	GYG2P1	GYG2P	glycogenin 2 pseudogene 1	pseudo
peak2773	chr9	137838764	137838799	+	1	NA	Intergenic	(CA)n|Simple_repeat|Simple_repeat	-28932	NM_002003	2219	Hs.440898	NM_002003	ENSG00000085265	FCN1	FCNM	ficolin 1	protein-coding
peak2376	chr7	55270834	55270957	+	1	NA	TTS (NM_001346898)	TTS (NM_001346898)	-14253	NR_047551	100507500	Hs.720489	NR_047551	ENSG00000224057	EGFR-AS1	-	EGFR antisense RNA 1	ncRNA
peak646	chr13	36335779	36336786	+	1	NA	Intergenic	Intergenic	64418	NR_132115	100507114	Hs.236298	NR_132115	ENSG00000236036	LINC00445	-	long intergenic non-protein coding RNA 445	ncRNA
peak2833	chrY	13467942	13468282	+	1	NA	Intergenic	BSR/Beta|Satellite|Satellite	1065277	NR_033667	352887	Hs.546221	NR_033667	ENSG00000206159	GYG2P1	GYG2P	glycogenin 2 pseudogene 1	pseudo
peak1704	chr21	10735763	10736484	+	1	NA	Intergenic	ALR/Alpha|Satellite|centr	254820	NM_001290224	7179	Hs.122986	NM_199259	ENSG00000274391	TPTE	CT44|PTEN2	transmembrane phosphatase with tensin homology	protein-coding
peak217	chr10	38772474	38818828	+	1	NA	Intergenic	(GAATG)n|Satellite|Satellite	78577	NR_024497	399744	Hs.497951	NM_001013665		LINC00999	-	long intergenic non-protein coding RNA 999	ncRNA
peak1201	chr19	4492578	4493038	+	1	NA	intron (NM_001001520, intron 6 of 16)	intron (NM_001001520, intron 6 of 16)	18857	NM_001348169	84717	Hs.43071	NM_032631	ENSG00000167674	HDGFL2	HDGF-2|HDGF2|HDGFRP2|HRP-2|HRP2	HDGF like 2	protein-coding
peak237	chr10	42389856	42390162	+	1	NA	Intergenic	HSATII|Satellite|Satellite	473484	NR_024380	441666	Hs.255729	NR_024380	ENSG00000215146	LOC441666	-	zinc finger protein 91 pseudogene	pseudo
peak1901	chr22	44935719	44935747	+	1	NA	Intergenic	(TGGA)n|Simple_repeat|Simple_repeat	-29487	NR_028411	388910	Hs.332685	NM_001012986	ENSG00000187012	LINC00207	NCRNA00207	long intergenic non-protein coding RNA 207	ncRNA
peak2062	chr4	40297144	40297562	+	1	NA	Intergenic	(TCTCTG)n|Simple_repeat|Simple_repeat	-11849	NR_121641	101060498	Hs.351492	NR_121640	ENSG00000249241	LINC02265	-	long intergenic non-protein coding RNA 2265	ncRNA
peak1583	chr20	26075181	26075236	+	1	NA	Intergenic	(CACCAT)n|Simple_repeat|Simple_repeat	19469	NR_003678	149934	Hs.711274	NM_001039379	ENSG00000240108	NCOR1P1	C20orf191|bB329D4.2	nuclear receptor corepressor 1 pseudogene 1	pseudo
peak2707	chr9	92099430	92099863	+	1	NA	Intergenic	(GTGTG)n|Simple_repeat|Simple_repeat	-5035	NM_006378	10507	Hs.494406	NM_006378	ENSG00000187764	SEMA4D	C9orf164|CD100|COLL4|M-sema-G|SEMAJ|coll-4	semaphorin 4D	protein-coding
peak385	chr11	35877886	35878151	+	1	NA	Intergenic	(TGGA)n|Simple_repeat|Simple_repeat	-87513	NM_001304264	143458	Hs.745134	NM_174902	ENSG00000179241	LDLRAD3	LRAD3	low density lipoprotein receptor class A domain containing 3	protein-coding
peak2257	chr6	37171867	37172023	+	1	NA	Intergenic	(CA)n|Simple_repeat|Simple_repeat	34023	NM_001243186	5292	Hs.81170	NM_002648	ENSG00000137193	PIM1	PIM	Pim-1 proto-oncogene, serine/threonine kinase	protein-coding
peak1931	chr22	49842813	49843010	+	1	NA	intron (NR_110523, intron 1 of 4)	intron (NR_110523, intron 1 of 4)	94203	NR_037440	100500882		NR_037440	ENSG00000264139	MIR3667	-	microRNA 3667	ncRNA
peak2965	chrY	28799718	28799797	+	1	NA	Intergenic	(GAGTG)n|Simple_repeat|Simple_repeat	925120	NR_001524	114760	Hs.511777	NR_001524	ENSG00000231141	TTTY3	LINC00121|NCRNA00121|TTTY3A|TTY3	testis-specific transcript, Y-linked 3 (non-protein coding)	ncRNA
peak606	chr12	131889390	131889751	+	1	NA	Intergenic	(TCCA)n|Simple_repeat|Simple_repeat	57555	NR_103736	338797	Hs.592007	NM_001025466		LINC02370	-	long intergenic non-protein coding RNA 2370	ncRNA
peak1891	chr22	43871830	43871917	+	1	NA	intron (NM_001044370, intron 4 of 6)	(TGG)n|Simple_repeat|Simple_repeat	-40261	NR_046563	100874197	Hs.627997	NR_046563		EFCAB6-AS1	-	EFCAB6 antisense RNA 1	ncRNA
peak293	chr10	79231940	79232076	+	1	NA	intron (NM_001014797, intron 1 of 28)	(CA)n|Simple_repeat|Simple_repeat	121378	NR_126365	101929286	Hs.568867	NR_126365		KCNMA1-AS3	-	KCNMA1 antisense RNA 3	ncRNA
peak391	chr11	48810283	48810337	+	1	NA	Intergenic	ALR/Alpha|Satellite|centr	-242842	NM_001206626	283116	Hs.448644	NM_001206626	ENSG00000182053	TRIM49B	-	tripartite motif containing 49B	protein-coding
peak951	chr16	46417653	46417753	+	1	NA	Intergenic	Intergenic	185306	NR_026556	124149	Hs.97414	NM_001004299		ANKRD26P1	-	ankyrin repeat domain 26 pseudogene 1	pseudo
peak2622	chr8	139877804	139878046	+	1	NA	intron (NM_152888, intron 3 of 64)	(TG)n|Simple_repeat|Simple_repeat	48324	NM_152888	169044	Hs.117169	NM_152888	ENSG00000169436	COL22A1	-	collagen type XXII alpha 1 chain	protein-coding
peak982	chr16	51273563	51273671	+	1	NA	Intergenic	Intergenic	-88434	NM_002968	6299	Hs.135787	NM_002968	ENSG00000103449	SALL1	HEL-S-89|HSAL1|Sal-1|TBS|ZNF794	spalt like transcription factor 1	protein-coding
peak1531	chr2	237502010	237502865	+	1	NA	Intergenic	(TG)n|Simple_repeat|Simple_repeat	24057	NM_020311	57007	Hs.471751	NM_020311	ENSG00000144476	ACKR3	CMKOR1|CXC-R7|CXCR-7|CXCR7|GPR159|RDC-1|RDC1	atypical chemokine receptor 3	protein-coding
peak2839	chrY	13644933	13644983	+	1	NA	Intergenic	HSATII|Satellite|Satellite	888431	NR_033667	352887	Hs.546221	NR_033667	ENSG00000206159	GYG2P1	GYG2P	glycogenin 2 pseudogene 1	pseudo
peak1967	chr3	90464759	90465128	+	1	NA	Intergenic	ALR/Alpha|Satellite|centr	1308269	NM_005233	2042	Hs.123642	NM_005233	ENSG00000044524	EPHA3	EK4|ETK|ETK1|HEK|HEK4|TYRO4	EPH receptor A3	protein-coding
peak2349	chr7	8192242	8192383	+	1	NA	intron (NM_001350838, intron 6 of 11)	(CCA)n|Simple_repeat|Simple_repeat	109370	NM_001350820	3382	Hs.487561	NM_004968	ENSG00000003147	ICA1	ICA69|ICAp69	islet cell autoantigen 1	protein-coding
peak505	chr12	34841425	34841620	+	1	NA	Intergenic	ALR/Alpha|Satellite|centr	666306	NM_032834	84920	Hs.102971	NM_032834	ENSG00000139133	ALG10	ALG10A|DIE2|KCR1	ALG10, alpha-1,2-glucosyltransferase	protein-coding
peak248	chr10	42407515	42407698	+	1	NA	Intergenic	ALR/Alpha|Satellite|centr	455887	NR_024380	441666	Hs.255729	NR_024380	ENSG00000215146	LOC441666	-	zinc finger protein 91 pseudogene	pseudo
peak1470	chr2	130013099	130013134	+	1	NA	intron (NR_122042, intron 1 of 3)	(CCCA)n|Simple_repeat|Simple_repeat	18348	NR_122040	151121	Hs.531687	NM_001033657	ENSG00000204460	LINC01854	-	long intergenic non-protein coding RNA 1854	ncRNA
peak2918	chrY	13833301	13833610	+	1	NA	Intergenic	(GAATG)n|Satellite|Satellite	699934	NR_033667	352887	Hs.546221	NR_033667	ENSG00000206159	GYG2P1	GYG2P	glycogenin 2 pseudogene 1	pseudo
peak1575	chr20	23457066	23457160	+	1	NA	Intergenic	(TG)n|Simple_repeat|Simple_repeat	-14625	NM_001281730	10047	Hs.121602	NM_005492	ENSG00000125815	CST8	CRES|CTES5	cystatin 8	protein-coding
peak770	chr15	26202150	26202471	+	1	NA	intron (NR_040082, intron 1 of 4)	(CA)n|Simple_repeat|Simple_repeat	54803	NR_040082	100128714	Hs.587854	NR_040082	ENSG00000206187	LINC02346	-	long intergenic non-protein coding RNA 2346	ncRNA
peak1402	chr2	91778951	91779003	+	1	NA	Intergenic	AluJr|SINE|Alu	68998	NR_027238	654342	Hs.469287	NR_027238		LOC654342	-	lymphocyte-specific protein 1 pseudogene	pseudo
peak306	chr10	105596102	105596251	+	1	NA	intron (NM_014631, intron 1 of 13)	(CA)n|Simple_repeat|Simple_repeat	18988	NM_014631	9644	Hs.678727	NM_014631	ENSG00000107957	SH3PXD2A	FISH|SH3MD1|TKS5	SH3 and PX domains 2A	protein-coding
peak2906	chrY	13826109	13826170	+	1	NA	Intergenic	(GAATG)n|Satellite|Satellite	707250	NR_033667	352887	Hs.546221	NR_033667	ENSG00000206159	GYG2P1	GYG2P	glycogenin 2 pseudogene 1	pseudo
peak805	chr15	98544192	98545115	+	1	NA	Intergenic	(TG)n|Simple_repeat|Simple_repeat	-1615	NR_146565	105371008		NR_146563		LINC02251	-	long intergenic non-protein coding RNA 2251	ncRNA
peak2543	chr8	12443305	12443719	+	1	NA	intron (NR_047662, intron 6 of 8)	(TGGA)n|Simple_repeat|Simple_repeat	79608	NR_047662	729732	Hs.322761	NR_047662	ENSG00000283674	LOC729732	-	uncharacterized LOC729732	ncRNA
peak1475	chr2	131734615	131734786	+	1	NA	intron (NM_032995, intron 3 of 11)	(TG)n|Simple_repeat|Simple_repeat	59730	NM_032995	50649	Hs.469935	NM_015320	ENSG00000136002	ARHGEF4	ASEF|ASEF1|GEF4|STM6	Rho guanine nucleotide exchange factor 4	protein-coding
peak2320	chr6	169633639	169633851	+	1	NA	intron (NM_003247, intron 11 of 22)	intron (NM_003247, intron 11 of 22)	20438	NR_134621	101929523	Hs.442696	NR_134621	ENSG00000226445	LOC101929523	-	uncharacterized LOC101929523	ncRNA
peak1629	chr20	44973570	44973643	+	1	NA	Intergenic	(TCCA)n|Simple_repeat|Simple_repeat	19491	NM_001281460	51006	Hs.593344	NM_015945	ENSG00000080189	SLC35C2	BA394O2.1|C20orf5|CGI-15|OVCOV1	solute carrier family 35 member C2	protein-coding
peak1198	chr19	4035797	4035851	+	1	NA	intron (NM_015897, intron 9 of 10)	(CA)n|Simple_repeat|Simple_repeat	28228	NM_015897	51588	Hs.105779	NM_015897	ENSG00000105229	PIAS4	PIAS-gamma|PIASY|Piasg|ZMIZ6	protein inhibitor of activated STAT 4	protein-coding
peak2536	chr8	6739865	6739918	+	1	NA	Intergenic	(TG)n|Simple_repeat|Simple_repeat	-4362	NM_005218	1672	Hs.32949	NM_005218	ENSG00000164825	DEFB1	BD1|DEFB-1|DEFB101|HBD1	defensin beta 1	protein-coding
peak993	chr16	58121251	58121392	+	1	NA	Intergenic	(CA)n|Simple_repeat|Simple_repeat	41975	NM_013242	29105	Hs.532755	NM_013242	ENSG00000070761	CFAP20	BUG22|C16orf80|EVORF|GTL3|fSAP23	cilia and flagella associated protein 20	protein-coding
peak351	chr10	135162709	135162773	+	1	NA	intron (NM_145202, intron 1 of 4)	(CA)n|Simple_repeat|Simple_repeat	1897	NM_145202	118471	Hs.15951	NM_145202	ENSG00000165828	PRAP1	PRO1195|UPA	proline rich acidic protein 1	protein-coding
peak126	chr1	143447944	143448232	+	1	NA	Intergenic	AluSx|SINE|Alu	-224833	NR_106967	102466225		NR_106967	ENSG00000278596	MIR6077	MIR6077-1|MIR6077-2|hsa-mir-6077|hsa-mir-6077-1|hsa-mir-6077-2	microRNA 6077	ncRNA
peak374	chr11	2450128	2450443	+	1	NA	Intergenic	(TGG)n|Simple_repeat|Simple_repeat	-6010	NM_014555	29850	Hs.272287	NM_014555	ENSG00000070985	TRPM5	LTRPC5|MTR1	transient receptor potential cation channel subfamily M member 5	protein-coding
peak2872	chrY	13703456	13703621	+	1	NA	Intergenic	(GAATG)n|Satellite|Satellite	829851	NR_033667	352887	Hs.546221	NR_033667	ENSG00000206159	GYG2P1	GYG2P	glycogenin 2 pseudogene 1	pseudo
peak321	chr10	125730607	125730944	+	1	NA	Intergenic	(CA)n|Simple_repeat|Simple_repeat	-79275	NM_198148	119587	Hs.656887	NM_198148	ENSG00000121898	CPXM2	CPX2|UNQ676	carboxypeptidase X, M14 family member 2	protein-coding
peak851	chr16	28512606	28512814	+	1	NA	intron (NM_145659, intron 4 of 4)	(CA)n|Simple_repeat|Simple_repeat	5445	NM_145659	246778	Hs.528111	NM_145659	ENSG00000197272	IL27	IL-27|IL-27A|IL27A|IL27p28|IL30|p28	interleukin 27	protein-coding
peak1261	chr19	27753325	27753362	+	1	NA	Intergenic	ALR/Alpha|Satellite|centr	-530996	NR_110689	101927151	Hs.567934	NR_110687	ENSG00000267575	LOC101927151	-	uncharacterized LOC101927151	ncRNA
peak1814	chr21	43712722	43713768	+	1	NA	intron (NM_207629, intron 13 of 14)	(CA)n|Simple_repeat|Simple_repeat	22461	NM_003226	7033	Hs.82961	NM_003226	ENSG00000160180	TFF3	ITF|P1B|TFI	trefoil factor 3	protein-coding
peak1294	chr19	33741625	33741826	+	1	NA	Intergenic	(CA)n|Simple_repeat|Simple_repeat	-24969	NM_019849	56301	Hs.58679	NM_019849	ENSG00000130876	SLC7A10	ASC1|HASC-1|asc-1	solute carrier family 7 member 10	protein-coding
peak63	chr1	26095293	26095671	+	1	NA	intron (NM_020379, intron 7 of 11)	(CA)n|Simple_repeat|Simple_repeat	-31185	NM_206926	57190	Hs.323396	NM_020451	ENSG00000162430	SELENON	CFTD|MDRS1|RSMD1|RSS|SELN|SEPN1	selenoprotein N	protein-coding
peak1054	chr17	21266063	21266198	+	1	NA	Intergenic	(TGGA)n|Simple_repeat|Simple_repeat	-13569	NM_021012	3768	Hs.200629	NM_021012	ENSG00000184185	KCNJ12	IRK-2|IRK2|KCNJN1|Kir2.2|Kir2.2v|hIRK|hIRK1|hkir2.2x|kcnj12x	potassium voltage-gated channel subfamily J member 12	protein-coding
peak2492	chr7	153790207	153790314	+	1	NA	intron (NM_001290253, intron 1 of 5)	intron (NM_001290253, intron 1 of 5)	-32605	NR_136254	101929998	Hs.689473	NR_136254		LOC101929998	-	uncharacterized LOC101929998	ncRNA
peak1946	chr3	14850517	14850519	+	1	NA	intron (NR_135245, intron 1 of 2)	(CCA)n|Simple_repeat|Simple_repeat	2403	NR_135245	152274	Hs.434128	NR_135245	ENSG00000260902	LINC02011	-	long intergenic non-protein coding RNA 2011	ncRNA
peak952	chr16	46418348	46418661	+	1	NA	Intergenic	HSATII|Satellite|Satellite	184505	NR_026556	124149	Hs.97414	NM_001004299		ANKRD26P1	-	ankyrin repeat domain 26 pseudogene 1	pseudo
peak2715	chr9	93456342	93457275	+	1	NA	Intergenic	(TG)n|Simple_repeat|Simple_repeat	-51421	NM_017594	54769	Hs.165636	NM_017594	ENSG00000165023	DIRAS2	Di-Ras2	DIRAS family GTPase 2	protein-coding
peak2283	chr6	119558574	119558687	+	1	NA	intron (NM_005907, intron 6 of 12)	intron (NM_005907, intron 6 of 12)	-88272	NM_001288576	79632	Hs.443789	NM_024581	ENSG00000111879	FAM184A	C6orf60	family with sequence similarity 184 member A	protein-coding
peak1020	chr16	87158501	87158574	+	1	NA	Intergenic	Intergenic	67147	NR_126008	440390	Hs.513789	NR_126008	ENSG00000232190	LINC02181	-	long intergenic non-protein coding RNA 2181	ncRNA
peak1739	chr21	11107029	11107066	+	1	NA	Intergenic	CpG	-8110	NM_001187	574	Hs.545789	NM_001187		BAGE	BAGE1|CT2.1	B melanoma antigen	protein-coding
peak2950	chrY	13865513	13867559	+	1	NA	Intergenic	(GAATG)n|Satellite|Satellite	666853	NR_033667	352887	Hs.546221	NR_033667	ENSG00000206159	GYG2P1	GYG2P	glycogenin 2 pseudogene 1	pseudo
peak986	chr16	57104593	57104884	+	1	NA	intron (NM_032206, intron 37 of 47)	intron (NM_032206, intron 37 of 47)	-21717	NM_152727	221184	Hs.339809	NM_152727	ENSG00000140848	CPNE2	COPN2|CPN2	copine 2	protein-coding
peak1139	chr18	18515504	18516618	+	1	NA	Intergenic	ALR/Alpha|Satellite|centr	175751	NM_005406	6093	Hs.306307	NM_005406	ENSG00000067900	ROCK1	P160ROCK|ROCK-I	Rho associated coiled-coil containing protein kinase 1	protein-coding
peak1441	chr2	95991450	95991804	+	1	NA	intron (NM_013434, intron 2 of 8)	(CA)n|Simple_repeat|Simple_repeat	-21141	NM_001034914	30818	Hs.437376	NM_013434	ENSG00000115041	KCNIP3	CSEN|DREAM|KCHIP3	potassium voltage-gated channel interacting protein 3	protein-coding
peak421	chr11	51568399	51568607	+	1	NA	Intergenic	ALR/Alpha|Satellite|centr	53221	NM_001004703	119749	Hs.553564	NM_001004703	ENSG00000185926	OR4C46	-	olfactory receptor family 4 subfamily C member 46	protein-coding
peak1783	chr21	33958763	33959327	+	1	NA	intron (NR_146639, intron 5 of 11)	intron (NR_146639, intron 5 of 11)	-1190	NM_144659	140290	Hs.728804	NM_018277	ENSG00000242220	TCP10L	C21orf77|PRED77|TCP10A-2	t-complex 10 like	protein-coding
peak2468	chr7	135399822	135400261	+	1	NA	intron (NM_012450, intron 2 of 15)	(TG)n|Simple_repeat|Simple_repeat	12911	NM_012450	26266	Hs.490241	NM_012450	ENSG00000164707	SLC13A4	NAS2|SUT-1|SUT1	solute carrier family 13 member 4	protein-coding
peak1353	chr2	10373511	10373949	+	1	NA	Intergenic	(TG)n|Simple_repeat|Simple_repeat	-40933	NR_036222	100422929		NR_036222	ENSG00000265418	MIR4261	-	microRNA 4261	ncRNA
peak1200	chr19	4335109	4335151	+	1	NA	intron (NM_001013841, intron 1 of 12)	intron (NM_001013841, intron 1 of 12)	3717	NM_001013841	55620	Hs.194385	NM_017720	ENSG00000178078	STAP2	BKS	signal transducing adaptor family member 2	protein-coding
peak1556	chr2	241890469	241890471	+	1	NA	intron (NM_001351305, intron 18 of 31)	(TCCA)n|Simple_repeat|Simple_repeat	16398	NR_033841	200772	Hs.647893	NR_033841	ENSG00000233392	LOC200772	-	uncharacterized LOC200772	ncRNA
peak1942	chr3	11287632	11287678	+	1	NA	intron (NM_001098211, intron 1 of 1)	(CA)n|Simple_repeat|Simple_repeat	-6730	NM_000861	3269	Hs.1570	NM_000861	ENSG00000196639	HRH1	H1-R|H1R|HH1R|hisH1	histamine receptor H1	protein-coding
peak148	chr1	184854425	184854493	+	1	NA	intron (NM_052966, intron 4 of 13)	AluSz|SINE|Alu	89259	NM_052966	116496	Hs.518662	NM_052966	ENSG00000135842	FAM129A	C1orf24|GIG39|NIBAN	family with sequence similarity 129 member A	protein-coding
peak1546	chr2	239621887	239622189	+	1	NA	Intergenic	(CA)n|Simple_repeat|Simple_repeat	-134635	NM_057179	117581	Hs.422585	NM_057179	ENSG00000233608	TWIST2	AMS|BBRSAY|DERMO1|FFDD3|SETLSS|bHLHa39	twist family bHLH transcription factor 2	protein-coding
peak1209	chr19	6304775	6304810	+	1	NA	Intergenic	(TGAA)n|Simple_repeat|Simple_repeat	-24833	NM_005934	4298	Hs.10095	NM_005934	ENSG00000130382	MLLT1	ENL|LTG19|YEATS1	MLLT1, super elongation complex subunit	protein-coding
peak702	chr14	31661279	31661439	+	1	NA	intron (NM_015382, intron 2 of 42)	AluSx1|SINE|Alu	15370	NM_015382	25831	Hs.708017	NM_015382	ENSG00000092148	HECTD1	EULIR	HECT domain E3 ubiquitin protein ligase 1	protein-coding
peak2316	chr6	169060122	169060187	+	1	NA	intron (NM_022138, intron 11 of 12)	G-rich|Low_complexity|Low_complexity	218323	NM_022138	64094	Hs.487200	NM_022138	ENSG00000112562	SMOC2	DTDP1|MST117|MSTP117|MSTP140|SMAP2|bA270C4A.1|bA37D8.1|dJ421D16.1	SPARC related modular calcium binding 2	protein-coding
peak1503	chr2	136412425	136412475	+	1	NA	intron (NM_015361, intron 17 of 25)	(TG)n|Simple_repeat|Simple_repeat	-10517	NR_029672	406915		NR_029672	ENSG00000207654	MIR128-1	MIR128A|MIRN128-1|MIRN128A|mir-128-1	microRNA 128-1	ncRNA
peak946	chr16	46412516	46412763	+	1	NA	Intergenic	HSATII|Satellite|Satellite	190370	NR_026556	124149	Hs.97414	NM_001004299		ANKRD26P1	-	ankyrin repeat domain 26 pseudogene 1	pseudo
peak2919	chrY	13833852	13834086	+	1	NA	Intergenic	Intergenic	699420	NR_033667	352887	Hs.546221	NR_033667	ENSG00000206159	GYG2P1	GYG2P	glycogenin 2 pseudogene 1	pseudo
peak128	chr1	143536779	143537043	+	1	NA	Intergenic	AluSc|SINE|Alu	-136010	NR_106967	102466225		NR_106967	ENSG00000278596	MIR6077	MIR6077-1|MIR6077-2|hsa-mir-6077|hsa-mir-6077-1|hsa-mir-6077-2	microRNA 6077	ncRNA
peak439	chr11	55021261	55021496	+	1	NA	Intergenic	ALR/Alpha|Satellite|centr	-8280	NM_024114	79097	Hs.195715	NM_024114	ENSG00000150244	TRIM48	RNF101	tripartite motif containing 48	protein-coding
peak1283	chr19	27887430	27887546	+	1	NA	Intergenic	ALR/Alpha|Satellite|centr	-396851	NR_110689	101927151	Hs.567934	NR_110687	ENSG00000267575	LOC101927151	-	uncharacterized LOC101927151	ncRNA
peak1494	chr2	133028962	133029395	+	1	NA	Intergenic	Intergenic	-13636	NR_027020	554226	Hs.380689	NM_001358416	ENSG00000163046	ANKRD30BL	ANKRD30BP3|NCRNA00164	ankyrin repeat domain 30B like	protein-coding
peak157	chr1	207097062	207098122	+	1	NA	Intergenic	(TG)n|Simple_repeat|Simple_repeat	-2214	NM_005449	9214	Hs.58831	NM_005449	ENSG00000162894	FCMR	FAIM3|TOSO	Fc fragment of IgM receptor	protein-coding
peak255	chr10	42531860	42532163	+	1	NA	Intergenic	ALR/Alpha|Satellite|centr	331482	NR_024380	441666	Hs.255729	NR_024380	ENSG00000215146	LOC441666	-	zinc finger protein 91 pseudogene	pseudo
peak1422	chr2	92296186	92296484	+	1	NA	Intergenic	ALR/Alpha|Satellite|centr	167176	NR_027714	440888	Hs.730239	NM_001032412		ACTR3BP2	FKSG73	ACTR3B pseudogene 2	pseudo
peak2569	chr8	43785492	43786021	+	1	NA	Intergenic	ALR/Alpha|Satellite|centr	638171	NM_001005365	340441	Hs.531579	NM_001002920	ENSG00000188877	POTEA	A26A1|CT104.3|POTE-8|POTE8	POTE ankyrin domain family member A	protein-coding
peak519	chr12	38001941	38002178	+	1	NA	Intergenic	ALR/Alpha|Satellite|centr	-708498	NM_001013620	144245	Hs.259305	NM_001013620	ENSG00000175548	ALG10B	ALG10|KCR1	ALG10B, alpha-1,2-glucosyltransferase	protein-coding
peak2881	chrY	13802803	13803312	+	1	NA	Intergenic	(GAATG)n|Satellite|Satellite	730332	NR_033667	352887	Hs.546221	NR_033667	ENSG00000206159	GYG2P1	GYG2P	glycogenin 2 pseudogene 1	pseudo
peak942	chr16	46408895	46409726	+	1	NA	Intergenic	HSATII|Satellite|Satellite	193699	NR_026556	124149	Hs.97414	NM_001004299		ANKRD26P1	-	ankyrin repeat domain 26 pseudogene 1	pseudo
peak1591	chr20	26307866	26308265	+	1	NA	Intergenic	ALR/Alpha|Satellite|centr	-118196	NR_040095	284801	Hs.370699	NR_040095	ENSG00000227195	MIR663AHG	-	MIR663A host gene	ncRNA
peak2237	chr6	196744	196871	+	1	NA	intron (NR_126020, intron 2 of 7)	(TGGA)n|Simple_repeat|Simple_repeat	8677	NR_126020	285766	Hs.657946	NR_126020	ENSG00000263667	LOC285766	-	uncharacterized LOC285766	ncRNA
peak2859	chrY	13669976	13670228	+	1	NA	Intergenic	(GAATG)n|Satellite|Satellite	863287	NR_033667	352887	Hs.546221	NR_033667	ENSG00000206159	GYG2P1	GYG2P	glycogenin 2 pseudogene 1	pseudo
peak2049	chr4	8235990	8236100	+	1	NA	intron (NR_134639, intron 12 of 14)	(TCCA)n|Simple_repeat|Simple_repeat	35074	NM_018986	54436	Hs.479116	NM_018986	ENSG00000125089	SH3TC1	-	SH3 domain and tetratricopeptide repeats 1	protein-coding
peak2956	chrY	28787288	28787634	+	1	NA	Intergenic	(GAATG)n|Satellite|Satellite	912824	NR_001524	114760	Hs.511777	NR_001524	ENSG00000231141	TTTY3	LINC00121|NCRNA00121|TTTY3A|TTY3	testis-specific transcript, Y-linked 3 (non-protein coding)	ncRNA
peak743	chr14	104993272	104994064	+	1	NA	Intergenic	(CA)n|Simple_repeat|Simple_repeat	-52353	NM_001286399	400258	Hs.153827	NM_001008404	ENSG00000184601	C14orf180	C14orf77|NRAC	chromosome 14 open reading frame 180	protein-coding
peak637	chr13	29105770	29106008	+	1	NA	Intergenic	Intergenic	-36624	NM_001160030	2321	Hs.594454	NM_002019	ENSG00000102755	FLT1	FLT|FLT-1|VEGFR-1|VEGFR1	fms related tyrosine kinase 1	protein-coding
peak2617	chr8	137225612	137225877	+	1	NA	Intergenic	HAL1-2a_MD|LINE|L1	-317297	NR_147196	107986980	Hs.549694	NR_147196	ENSG00000254101	LINC02055	-	long intergenic non-protein coding RNA 2055	ncRNA
peak2549	chr8	22665378	22665626	+	1	NA	intron (NM_144962, intron 4 of 6)	intron (NM_144962, intron 4 of 6)	-69983	NR_125433	101929237	Hs.677838	NR_125433	ENSG00000248738	LOC101929237	-	uncharacterized LOC101929237	ncRNA
peak1506	chr2	202136855	202136934	+	1	NA	intron (NM_001080125, intron 3 of 8)	intron (NM_001080125, intron 3 of 8)	11671	NM_033356	841	Hs.599762	NM_001228	ENSG00000064012	CASP8	ALPS2B|CAP4|Casp-8|FLICE|MACH|MCH5	caspase 8	protein-coding
peak2675	chr9	66840353	66840745	+	1	NA	Intergenic	ALR/Alpha|Satellite|centr	-82418	NR_121570	101928381	Hs.708686	NR_121570		LOC101928381	-	uncharacterized LOC101928381	ncRNA
peak1984	chr3	129088552	129088667	+	1	NA	Intergenic	(TG)n|Simple_repeat|Simple_repeat	27582	NR_002992	677797	Hs.711399	NR_002992	ENSG00000207088	SNORA7B	ACA7B	small nucleolar RNA, H/ACA box 7B	snoRNA
peak1595	chr20	26313041	26313174	+	1	NA	Intergenic	ALR/Alpha|Satellite|centr	-123238	NR_040095	284801	Hs.370699	NR_040095	ENSG00000227195	MIR663AHG	-	MIR663A host gene	ncRNA
peak398	chr11	48883308	48883739	+	1	NA	Intergenic	ALR/Alpha|Satellite|centr	-169629	NM_001206626	283116	Hs.448644	NM_001206626	ENSG00000182053	TRIM49B	-	tripartite motif containing 49B	protein-coding
peak285	chr10	51502643	51502693	+	1	NA	intron (NR_110767, intron 7 of 7)	intron (NR_110767, intron 7 of 7)	-16341	NR_126580	653268	Hs.447454	NM_001077685		AGAP7P	AGAP-7|AGAP7|CTGLF4|bA109G10.1	ArfGAP with GTPase domain, ankyrin repeat and PH domain 7, pseudogene	pseudo
peak1887	chr22	42719926	42720137	+	1	NA	Intergenic	(TGG)n|Simple_repeat|Simple_repeat	-40098	NM_005650	6942	Hs.475018	NM_005650	ENSG00000100207	TCF20	AR1|SPBP|TCF-20	transcription factor 20	protein-coding
peak1964	chr3	90459428	90459508	+	1	NA	Intergenic	ALR/Alpha|Satellite|centr	1302794	NM_005233	2042	Hs.123642	NM_005233	ENSG00000044524	EPHA3	EK4|ETK|ETK1|HEK|HEK4|TYRO4	EPH receptor A3	protein-coding
peak1131	chr18	15407250	15408009	+	1	NA	Intergenic	ALR/Alpha|Satellite|centr	-81711	NR_027417	644669	Hs.579474	NR_027417	ENSG00000215512	LOC644669	-	ankyrin repeat domain 30B pseudogene	pseudo
peak1067	chr17	35118503	35118656	+	1	NA	Intergenic	(TG)n|Simple_repeat|Simple_repeat	160554	NM_024864	79922	Hs.194864	NM_024864	ENSG00000278619	MRM1	-	mitochondrial rRNA methyltransferase 1	protein-coding
peak2480	chr7	151539593	151539643	+	1	NA	intron (NM_016203, intron 1 of 15)	HAL1-2a_MD|LINE|L1	-27661	NM_001040633	51422	Hs.647072	NM_016203	ENSG00000106617	PRKAG2	AAKG|AAKG2|CMH6|H91620p|WPWS	protein kinase AMP-activated non-catalytic subunit gamma 2	protein-coding
peak1407	chr2	91801723	91802043	+	1	NA	Intergenic	AluSq2|SINE|Alu	46092	NR_027238	654342	Hs.469287	NR_027238		LOC654342	-	lymphocyte-specific protein 1 pseudogene	pseudo
peak1125	chr18	9824247	9824469	+	1	NA	intron (NM_006868, intron 5 of 6)	(TG)n|Simple_repeat|Simple_repeat	-61365	NM_032243	84203	Hs.98712	NM_032243	ENSG00000168454	TXNDC2	SPTRX|SPTRX1	thioredoxin domain containing 2	protein-coding
peak1658	chr20	60246957	60247007	+	1	NA	intron (NM_001252339, intron 1 of 14)	(TGGA)n|Simple_repeat|Simple_repeat	47822	NR_147702	100128310	Hs.683806	NR_147702	ENSG00000179253	LOC100128310	-	uncharacterized LOC100128310	ncRNA
peak2680	chr9	66852638	66852762	+	1	NA	Intergenic	ALR/Alpha|Satellite|centr	-70267	NR_121570	101928381	Hs.708686	NR_121570		LOC101928381	-	uncharacterized LOC101928381	ncRNA
peak868	chr16	33880754	33883910	+	1	NA	Intergenic	Intergenic	310488	NR_130771	104644205	Hs.742548	NR_130771		ENPP7P13	DUNQU1	ectonucleotide pyrophosphatase/phosphodiesterase 7 pseudogene 13	pseudo
peak2702	chr9	91868363	91868625	+	1	NA	Intergenic	(TG)n|Simple_repeat|Simple_repeat	-57616	NM_001827	1164	Hs.83758	NM_001827	ENSG00000123975	CKS2	CKSHS2	CDC28 protein kinase regulatory subunit 2	protein-coding
peak1566	chr20	1169087	1169336	+	1	NA	Intergenic	(CA)n|Simple_repeat|Simple_repeat	-3134	NM_001304749	55321	Hs.516834	NM_018354	ENSG00000125895	TMEM74B	C20orf46	transmembrane protein 74B	protein-coding
peak268	chr10	42795735	42817937	+	1	NA	Intergenic	(CATTC)n|Satellite|Satellite	56657	NR_024380	441666	Hs.255729	NR_024380	ENSG00000215146	LOC441666	-	zinc finger protein 91 pseudogene	pseudo
peak877	chr16	33945510	33945646	+	1	NA	Intergenic	AluSq|SINE|Alu	373734	NR_130771	104644205	Hs.742548	NR_130771		ENPP7P13	DUNQU1	ectonucleotide pyrophosphatase/phosphodiesterase 7 pseudogene 13	pseudo
peak1466	chr2	127801472	127802210	+	1	NA	Intergenic	(CA)n|Simple_repeat|Simple_repeat	37800	NM_001320634	274	Hs.193163	NM_004305	ENSG00000136717	BIN1	AMPH2|AMPHL|CNM2|SH3P9	bridging integrator 1	protein-coding
peak1236	chr19	17744603	17744609	+	1	NA	intron (NM_001080421, intron 25 of 41)	(TCCA)n|Simple_repeat|Simple_repeat	54402	NM_001080421	23025	Hs.164502	NM_001080421	ENSG00000130477	UNC13A	Munc13-1	unc-13 homolog A	protein-coding
peak2860	chrY	13674303	13674353	+	1	NA	Intergenic	(GAATG)n|Satellite|Satellite	859061	NR_033667	352887	Hs.546221	NR_033667	ENSG00000206159	GYG2P1	GYG2P	glycogenin 2 pseudogene 1	pseudo
peak1712	chr21	10754008	10754346	+	1	NA	Intergenic	ALR/Alpha|Satellite|centr	236766	NM_001290224	7179	Hs.122986	NM_199259	ENSG00000274391	TPTE	CT44|PTEN2	transmembrane phosphatase with tensin homology	protein-coding
peak2524	chr8	172018	172027	+	1	NA	intron (NR_003572, intron 2 of 3)	AluJb|SINE|Alu	-10115	NM_001287255	169270	Hs.591388	NM_173539	ENSG00000172748	ZNF596	-	zinc finger protein 596	protein-coding
peak988	chr16	57347518	57347580	+	1	NA	Intergenic	(TG)n|Simple_repeat|Simple_repeat	-28965	NM_015993	51090	Hs.632215	NM_015993	ENSG00000102934	PLLP	PMLP|TM4SF11	plasmolipin	protein-coding
peak1142	chr18	22067625	22067675	+	1	NA	Intergenic	AluJb|SINE|Alu	27057	NM_001160166	59340	Hs.287388	NM_021624	ENSG00000134489	HRH4	AXOR35|BG26|GPCR105|GPRv53|H4|H4R|HH4R	histamine receptor H4	protein-coding
peak2133	chr4	189744917	189744992	+	1	NA	Intergenic	(CA)n|Simple_repeat|Simple_repeat	47143	NR_149102	105377610		NR_149102	ENSG00000251619	LINC02508	-	long intergenic non-protein coding RNA 2508	ncRNA
peak475	chr11	115019042	115019445	+	1	NA	Intergenic	(TG)n|Simple_repeat|Simple_repeat	-185053	NR_135108	105369509	Hs.736064	NR_135108		LOC105369509	-	uncharacterized LOC105369509	ncRNA
peak1889	chr22	43602234	43602293	+	1	NA	intron (NM_173050, intron 21 of 21)	(CA)n|Simple_repeat|Simple_repeat	-5103	NR_147916	150378		NM_152514		FLJ30901	-	uncharacterized protein FLJ30901	ncRNA
peak1066	chr17	35117734	35118093	+	1	NA	Intergenic	(TG)n|Simple_repeat|Simple_repeat	159888	NM_024864	79922	Hs.194864	NM_024864	ENSG00000278619	MRM1	-	mitochondrial rRNA methyltransferase 1	protein-coding
peak2238	chr6	440605	440635	+	1	NA	Intergenic	(CATCC)n|Simple_repeat|Simple_repeat	48881	NM_002460	3662	Hs.401013	NM_002460	ENSG00000137265	IRF4	LSIRF|MUM1|NF-EM5|SHEP8	interferon regulatory factor 4	protein-coding
peak1436	chr2	92320670	92322048	+	1	NA	Intergenic	ALR/Alpha|Satellite|centr	192200	NR_027714	440888	Hs.730239	NM_001032412		ACTR3BP2	FKSG73	ACTR3B pseudogene 2	pseudo
peak1091	chr17	71950183	71950733	+	1	NA	Intergenic	(CA)n|Simple_repeat|Simple_repeat	-125782	NR_027146	283982	Hs.464079	NM_182564		LINC00469	C17orf54	long intergenic non-protein coding RNA 469	ncRNA
peak91	chr1	62807980	62808236	+	1	NA	Intergenic	(TCCA)n|Simple_repeat|Simple_repeat	-23023	NM_001320269	163782	Hs.283398	NM_181712	ENSG00000132854	KANK4	ANKRD38|dJ1078M7.1	KN motif and ankyrin repeat domains 4	protein-coding
peak1425	chr2	92300663	92300750	+	1	NA	Intergenic	ALR/Alpha|Satellite|centr	171547	NR_027714	440888	Hs.730239	NM_001032412		ACTR3BP2	FKSG73	ACTR3B pseudogene 2	pseudo
peak1492	chr2	133027810	133027860	+	1	NA	Intergenic	GA-rich|Low_complexity|Low_complexity	-12293	NR_027020	554226	Hs.380689	NM_001358416	ENSG00000163046	ANKRD30BL	ANKRD30BP3|NCRNA00164	ankyrin repeat domain 30B like	protein-coding
peak2362	chr7	45650618	45650668	+	1	NA	intron (NM_021116, intron 3 of 19)	(TGG)n|Simple_repeat|Simple_repeat	36522	NM_021116	107	Hs.192215	NM_021116	ENSG00000164742	ADCY1	AC1|DFNB44	adenylate cyclase 1	protein-coding
peak2106	chr4	80274517	80274568	+	1	NA	Intergenic	GA-rich|Low_complexity|Low_complexity	-27371	NM_032693	84779	Hs.676048	NM_032693	ENSG00000156269	NAA11	ARD1B|ARD2|hARD2	N(alpha)-acetyltransferase 11, NatA catalytic subunit	protein-coding
peak309	chr10	113566915	113566980	+	1	NA	Intergenic	(TTTTTG)n|Simple_repeat|Simple_repeat	376590	NM_001244949	57678	Hs.42586	NM_020918	ENSG00000119927	GPAM	GPAT|GPAT1	glycerol-3-phosphate acyltransferase, mitochondrial	protein-coding
peak1936	chr22	49975295	49975356	+	1	NA	intron (NR_110523, intron 1 of 4)	(TCCA)n|Simple_repeat|Simple_repeat	-38211	NR_037440	100500882		NR_037440	ENSG00000264139	MIR3667	-	microRNA 3667	ncRNA
peak2886	chrY	13808111	13808585	+	1	NA	Intergenic	(GAATG)n|Satellite|Satellite	725041	NR_033667	352887	Hs.546221	NR_033667	ENSG00000206159	GYG2P1	GYG2P	glycogenin 2 pseudogene 1	pseudo
peak2103	chr4	65139798	65139859	+	1	NA	Intergenic	AluSp|SINE|Alu	135350	NM_001010874	253017	Hs.227752	NM_001010874	ENSG00000205678	TECRL	CPVT3|GPSN2L|SRD5A2L2|TERL	trans-2,3-enoyl-CoA reductase like	protein-coding
peak375	chr11	2605323	2605839	+	1	NA	intron (NM_000218, intron 7 of 15)	(TG)n|Simple_repeat|Simple_repeat	115647	NR_002728	10984	Hs.604823	NR_002728	ENSG00000269821	KCNQ1OT1	KCNQ1-AS2|KCNQ10T1|Kncq1|KvDMR1|KvLQT1-AS|LIT1|NCRNA00012	KCNQ1 opposite strand/antisense transcript 1 (non-protein coding)	ncRNA
peak2205	chr5	132802596	132802881	+	1	NA	intron (NM_015082, intron 3 of 15)	(TG)n|Simple_repeat|Simple_repeat	-39340	NR_031621	100302134		NR_031621	ENSG00000221287	MIR1289-2	MIRN1289-2|hsa-mir-1289-2	microRNA 1289-2	ncRNA
peak2060	chr4	39814775	39814849	+	1	NA	Intergenic	(TG)n|Simple_repeat|Simple_repeat	115148	NM_001312646	3093	Hs.50308	NM_005339	ENSG00000078140	UBE2K	E2-25K|HIP2|HYPG|LIG|UBC1	ubiquitin conjugating enzyme E2 K	protein-coding
peak2880	chrY	13802237	13802414	+	1	NA	Intergenic	Intergenic	731064	NR_033667	352887	Hs.546221	NR_033667	ENSG00000206159	GYG2P1	GYG2P	glycogenin 2 pseudogene 1	pseudo
peak2730	chr9	98330489	98330542	+	1	NA	Intergenic	(GTGTG)n|Simple_repeat|Simple_repeat	-51176	NM_001083602	5727	Hs.494538	NM_000264	ENSG00000185920	PTCH1	BCNS|NBCCS|PTC|PTC1|PTCH	patched 1	protein-coding
peak1227	chr19	13100033	13100157	+	1	NA	Intergenic	(TG)n|Simple_repeat|Simple_repeat	-6489	NM_002501	4784	Hs.257970	NM_002501	ENSG00000008441	NFIX	CTF|MRSHSS|NF-I/X|NF1-X|NF1A|SOTOS2	nuclear factor I X	protein-coding
peak1950	chr3	45399869	45400023	+	1	NA	Intergenic	L1PA16|LINE|L1	-30129	NM_015340	23395	Hs.526975	NM_015340	ENSG00000011376	LARS2	HLASA|LEURS|PRLTS4|mtLeuRS	leucyl-tRNA synthetase 2, mitochondrial	protein-coding
peak224	chr10	39113213	39120702	+	1	NA	Intergenic	(GAATG)n|Satellite|Satellite	127230	NR_045000	399746	Hs.742607	NR_045000		ACTR3BP5	FKSG74	ACTR3B pseudogene 5	pseudo
peak2307	chr6	167583135	167583254	+	1	NA	promoter-TSS (NM_001145121)	promoter-TSS (NM_001145121)	274	NR_134592	105378123	Hs.119929	NR_134592		LOC105378123	-	uncharacterized LOC105378123	ncRNA
peak2279	chr6	108080300	108080315	+	1	NA	intron (NM_001286408, intron 1 of 6)	AluJb|SINE|Alu	-26707	NM_001286409	256380	Hs.486109	NM_198081	ENSG00000146285	SCML4	dJ47M23.1	Scm polycomb group protein like 4	protein-coding
peak1431	chr2	92309018	92309259	+	1	NA	Intergenic	ALR/Alpha|Satellite|centr	179979	NR_027714	440888	Hs.730239	NM_001032412		ACTR3BP2	FKSG73	ACTR3B pseudogene 2	pseudo
peak1157	chr18	46593500	46593798	+	1	NA	intron (NM_001353215, intron 16 of 16)	intron (NM_001353215, intron 16 of 16)	-17511	NR_039898	100616420		NR_039898	ENSG00000263849	MIR4744	-	microRNA 4744	ncRNA
peak1970	chr3	90475993	90476044	+	1	NA	Intergenic	ALR/Alpha|Satellite|centr	1319344	NM_005233	2042	Hs.123642	NM_005233	ENSG00000044524	EPHA3	EK4|ETK|ETK1|HEK|HEK4|TYRO4	EPH receptor A3	protein-coding
peak274	chr10	47035846	47036033	+	1	NA	Intergenic	(CA)n|Simple_repeat|Simple_repeat	42393	NM_014696	9721	Hs.523375	NM_014696	ENSG00000204175	GPRIN2	GRIN2|KIAA0514	G protein regulated inducer of neurite outgrowth 2	protein-coding
peak2437	chr7	66193793	66193843	+	1	NA	intron (NM_001287060, intron 2 of 9)	C-rich|Low_complexity|Low_complexity	-11825	NM_014504	27342	Hs.530053	NM_014504	ENSG00000154710	RABGEF1	RABEX5|RAP1|rabex-5	RAB guanine nucleotide exchange factor 1	protein-coding
peak2131	chr4	189128094	189128232	+	1	NA	Intergenic	(TGAG)n|Simple_repeat|Simple_repeat	67568	NM_178556	339976	Hs.348618	NM_178556	ENSG00000184108	TRIML1	RNF209	tripartite motif family like 1	protein-coding
peak599	chr12	129510045	129510063	+	1	NA	Intergenic	(CA)n|Simple_repeat|Simple_repeat	-84181	NR_104173	283352	Hs.665667	NR_104172	ENSG00000249196	TMEM132D-AS1	-	TMEM132D antisense RNA 1	ncRNA
peak861	chr16	33864744	33866758	+	1	NA	Intergenic	(GAGTG)n|Simple_repeat|Simple_repeat	293907	NR_130771	104644205	Hs.742548	NR_130771		ENPP7P13	DUNQU1	ectonucleotide pyrophosphatase/phosphodiesterase 7 pseudogene 13	pseudo
peak2509	chr7	157582752	157582945	+	1	NA	intron (NM_130842, intron 11 of 21)	(TG)n|Simple_repeat|Simple_repeat	-64429	NR_038966	100506585	Hs.661265	NR_038966	ENSG00000233038	LOC100506585	-	uncharacterized LOC100506585	ncRNA
peak1713	chr21	10756018	10756411	+	1	NA	Intergenic	ALR/Alpha|Satellite|centr	234729	NM_001290224	7179	Hs.122986	NM_199259	ENSG00000274391	TPTE	CT44|PTEN2	transmembrane phosphatase with tensin homology	protein-coding
peak1874	chr22	32938443	32938493	+	1	NA	intron (NM_001135774, intron 7 of 13)	(TG)n|Simple_repeat|Simple_repeat	67244	NM_001033024	25793	Hs.5912	NM_012179	ENSG00000100225	FBXO7	FBX|FBX07|FBX7|PARK15|PKPS	F-box protein 7	protein-coding
peak2518	chr7	158055311	158055362	+	1	NA	intron (NM_001308267, intron 2 of 21)	intron (NM_001308267, intron 2 of 21)	270169	NR_030325	693180		NR_030325	ENSG00000207637	MIR595	MIRN595|hsa-mir-595	microRNA 595	ncRNA
peak2193	chr5	49460794	49460818	+	1	NA	Intergenic	ALR/Alpha|Satellite|centr	276428	NM_198449	133418	Hs.561411	NM_198449	ENSG00000170571	EMB	GP70	embigin	protein-coding
peak546	chr12	108757493	108757544	+	1	NA	Intergenic	(TG)n|Simple_repeat|Simple_repeat	-24424	NM_001142343	1240	Hs.197143	NM_004072	ENSG00000174600	CMKLR1	CHEMERINR|ChemR23|DEZ|RVER1	chemerin chemokine-like receptor 1	protein-coding
peak1084	chr17	57926379	57926389	+	1	NA	Intergenic	AluJb|SINE|Alu	7757	NR_029493	406991	Hs.444569	NR_029493	ENSG00000284190	MIR21	MIRN21|hsa-mir-21|miR-21|miRNA21	microRNA 21	ncRNA
peak1367	chr2	25148357	25148932	+	1	NA	Intergenic	(TG)n|Simple_repeat|Simple_repeat	-5758	NM_004036	109	Hs.467898	NM_004036	ENSG00000138031	ADCY3	AC-III|AC3|BMIQ19	adenylate cyclase 3	protein-coding
peak25	chr1	6997310	6997409	+	1	NA	intron (NM_001349608, intron 2 of 21)	intron (NM_001349608, intron 2 of 21)	151975	NR_146204	23261	Hs.397705	NM_015215	ENSG00000171735	CAMTA1	CANPMR	calmodulin binding transcription activator 1	protein-coding
peak2520	chr7	158515678	158515877	+	1	NA	Intergenic	(TTGTG)n|Simple_repeat|Simple_repeat	-18255	NM_017760	54892	Hs.18616	NM_017760	ENSG00000146918	NCAPG2	CAP-G2|CAPG2|LUZP5|MTB|hCAP-G2	non-SMC condensin II complex subunit G2	protein-coding
peak2767	chr9	137231323	137231542	+	1	NA	intron (NM_002957, intron 1 of 9)	(TG)n|Simple_repeat|Simple_repeat	13123	NM_002957	6256	Hs.590886	NM_002957	ENSG00000186350	RXRA	NR2B1	retinoid X receptor alpha	protein-coding
peak1741	chr21	11108134	11108980	+	1	NA	Intergenic	AluJb|SINE|Alu	-9620	NM_001187	574	Hs.545789	NM_001187		BAGE	BAGE1|CT2.1	B melanoma antigen	protein-coding
peak1622	chr20	37256060	37256162	+	1	NA	intron (NM_001164431, intron 3 of 14)	(TG)n|Simple_repeat|Simple_repeat	25534	NM_001164431	343578	Hs.451997	NM_001164431	ENSG00000124143	ARHGAP40	C20orf95|dJ1100H13.4	Rho GTPase activating protein 40	protein-coding
peak1928	chr22	49380970	49381414	+	1	NA	Intergenic	(TG)n|Simple_repeat|Simple_repeat	118610	NR_038944	100128946	Hs.535676	NR_038944	ENSG00000205632	LINC01310	WI2-81516E3.1	long intergenic non-protein coding RNA 1310	ncRNA
peak855	chr16	33385541	33385584	+	1	NA	Intergenic	FLAM_C|SINE|Alu	-86860	NR_033866	390705	Hs.278513	NR_033866		LOC390705	-	protein phosphatase 2 regulatory subunit B'', beta pseudogene	pseudo
peak254	chr10	42531454	42531511	+	1	NA	Intergenic	ALR/Alpha|Satellite|centr	332011	NR_024380	441666	Hs.255729	NR_024380	ENSG00000215146	LOC441666	-	zinc finger protein 91 pseudogene	pseudo
peak2086	chr4	49144774	49145791	+	1	NA	Intergenic	(CATTC)n|Satellite|Satellite	156623	NM_001286791	80157	Hs.479703	NM_025087	ENSG00000109182	CWH43	CWH43-C|PGAP2IP	cell wall biogenesis 43 C-terminal homolog	protein-coding
peak2772	chr9	137720442	137720492	+	1	NA	intron (NM_001278074, intron 63 of 65)	(CA)n|Simple_repeat|Simple_repeat	20748	NR_039691	100616333		NR_039691	ENSG00000264744	MIR3689C	-	microRNA 3689c	ncRNA
peak1708	chr21	10749890	10750507	+	1	NA	Intergenic	ALR/Alpha|Satellite|centr	240745	NM_001290224	7179	Hs.122986	NM_199259	ENSG00000274391	TPTE	CT44|PTEN2	transmembrane phosphatase with tensin homology	protein-coding
peak2796	chrX	61815604	61815683	+	1	NA	Intergenic	ALR/Alpha|Satellite|centr	755575	NM_001012968	139886	Hs.612782	NM_001012968	ENSG00000186767	SPIN4	TDRD28	spindlin family member 4	protein-coding
peak1832	chr21	45024259	45024829	+	1	NA	intron (NM_007031, intron 7 of 8)	(CA)n|Simple_repeat|Simple_repeat	5326	NR_106718	102464825		NR_106718	ENSG00000278433	MIR6070	hsa-mir-6070	microRNA 6070	ncRNA
peak1742	chr21	11109523	11109825	+	1	NA	Intergenic	AluY|SINE|Alu	-10737	NM_001187	574	Hs.545789	NM_001187		BAGE	BAGE1|CT2.1	B melanoma antigen	protein-coding
peak1462	chr2	125275379	125275406	+	1	NA	intron (NM_130773, intron 8 of 23)	HAL1-2a_MD|LINE|L1	492528	NM_130773	129684	Hs.660653	NM_130773	ENSG00000155052	CNTNAP5	caspr5	contactin associated protein like 5	protein-coding
peak883	chr16	33957842	33957984	+	1	NA	Intergenic	CT-rich|Low_complexity|Low_complexity	386069	NR_130771	104644205	Hs.742548	NR_130771		ENPP7P13	DUNQU1	ectonucleotide pyrophosphatase/phosphodiesterase 7 pseudogene 13	pseudo
peak609	chr12	132052925	132053169	+	1	NA	Intergenic	(TCCA)n|Simple_repeat|Simple_repeat	79619	NR_146868	105370085	Hs.739274	NR_146868		LINC02414	-	long intergenic non-protein coding RNA 2414	ncRNA
peak2633	chr8	142551002	142551430	+	1	NA	Intergenic	(CA)n|Simple_repeat|Simple_repeat	-33886	NR_102363	389690	Hs.689547	NM_207414	ENSG00000226807	MROH5	-	maestro heat like repeat family member 5	protein-coding
peak1903	chr22	45013657	45014035	+	1	NA	intron (NR_044991, intron 3 of 4)	(CA)n|Simple_repeat|Simple_repeat	7453	NR_044991	414351	Hs.572878	NR_044991		LINC00229	C22orf10|NCRNA00229|dJ474I12.C22.2	long intergenic non-protein coding RNA 229	ncRNA
peak2927	chrY	13841875	13841907	+	1	NA	Intergenic	(GAATG)n|Satellite|Satellite	691498	NR_033667	352887	Hs.546221	NR_033667	ENSG00000206159	GYG2P1	GYG2P	glycogenin 2 pseudogene 1	pseudo
peak66	chr1	27799106	27799421	+	1	NA	intron (NM_006990, intron 1 of 8)	AluJr|SINE|Alu	17435	NM_006990	10163	Hs.469244	NM_006990	ENSG00000158195	WASF2	IMD2|SCAR2|WASF4|WAVE2|dJ393P12.2	WAS protein family member 2	protein-coding
peak2019	chr4	3568736	3569184	+	1	NA	Intergenic	(CA)n|Simple_repeat|Simple_repeat	-9636	NR_040045	285492	Hs.145563	NM_173661		LINC00955	-	long intergenic non-protein coding RNA 955	ncRNA
peak934	chr16	46403370	46404006	+	1	NA	Intergenic	HSATII|Satellite|Satellite	199321	NR_026556	124149	Hs.97414	NM_001004299		ANKRD26P1	-	ankyrin repeat domain 26 pseudogene 1	pseudo
peak2787	chrX	61730085	61730216	+	1	NA	Intergenic	ALR/Alpha|Satellite|centr	841068	NM_001012968	139886	Hs.612782	NM_001012968	ENSG00000186767	SPIN4	TDRD28	spindlin family member 4	protein-coding
peak925	chr16	46394995	46395075	+	1	NA	Intergenic	HSATII|Satellite|Satellite	207974	NR_026556	124149	Hs.97414	NM_001004299		ANKRD26P1	-	ankyrin repeat domain 26 pseudogene 1	pseudo
peak1368	chr2	29440070	29440160	+	1	NA	intron (NM_001353765, intron 4 of 9)	(TG)n|Simple_repeat|Simple_repeat	6651	NM_001353765	238	Hs.654469	NM_004304	ENSG00000171094	ALK	CD246|NBLST3	ALK receptor tyrosine kinase	protein-coding
peak759	chr15	20015463	20015580	+	1	NA	Intergenic	ALR/Alpha|Satellite|centr	-472476	NR_038836	646096	Hs.448789	NR_038836	ENSG00000259156	CHEK2P2	-	checkpoint kinase 2 pseudogene 2	pseudo
peak103	chr1	115032664	115032760	+	1	NA	intron (NM_015906, intron 1 of 19)	FLAM_C|SINE|Alu	21069	NM_033020	51592	Hs.26837	NM_015906	ENSG00000197323	TRIM33	ECTO|PTC7|RFG7|TF1G|TIF1G|TIF1GAMMA|TIFGAMMA	tripartite motif containing 33	protein-coding
peak2620	chr8	139817101	139817559	+	1	NA	intron (NM_152888, intron 10 of 64)	(TG)n|Simple_repeat|Simple_repeat	108919	NM_152888	169044	Hs.117169	NM_152888	ENSG00000169436	COL22A1	-	collagen type XXII alpha 1 chain	protein-coding
peak1923	chr22	49277652	49277926	+	1	NA	intron (NR_038944, intron 1 of 6)	(CA)n|Simple_repeat|Simple_repeat	15207	NR_038944	100128946	Hs.535676	NR_038944	ENSG00000205632	LINC01310	WI2-81516E3.1	long intergenic non-protein coding RNA 1310	ncRNA
peak1160	chr18	56179975	56180437	+	1	NA	intron (NM_052947, intron 10 of 12)	(TG)n|Simple_repeat|Simple_repeat	-61822	NR_039899	100616357		NR_039899	ENSG00000207778	MIR3591	-	microRNA 3591	ncRNA
peak1327	chr2	1285110	1285304	+	1	NA	intron (NM_018968, intron 14 of 16)	(TG)n|Simple_repeat|Simple_repeat	-132026	NM_001206744	7173	Hs.467554	NM_000547	ENSG00000115705	TPO	MSA|TDH2A|TPX	thyroid peroxidase	protein-coding
peak1171	chr18	74745679	74745802	+	1	NA	intron (NM_001025100, intron 3 of 3)	(TCCA)n|Simple_repeat|Simple_repeat	-16685	NM_002385	4155	Hs.551713	NM_002385	ENSG00000197971	MBP	-	myelin basic protein	protein-coding
peak2556	chr8	38626213	38627487	+	1	NA	intron (NM_001352804, intron 1 of 10)	(TG)n|Simple_repeat|Simple_repeat	12093	NM_001352784	6867	Hs.279245	NM_006283	ENSG00000147526	TACC1	Ga55	transforming acidic coiled-coil containing protein 1	protein-coding
peak1570	chr20	16238746	16238939	+	1	NA	Intergenic	Intergenic	-272315	NR_130924	613266	Hs.309149	NR_130924		LOC613266	-	uncharacterized LOC613266	ncRNA
peak800	chr15	89509596	89509707	+	1	NA	Intergenic	AluSx1|SINE|Alu	-52951	NM_001310319	4240	Hs.3745	NM_005928	ENSG00000140545	MFGE8	BA46|EDIL1|HMFG|HsT19888|MFG-E8|MFGM|OAcGD3S|SED1|SPAG10|hP47	milk fat globule-EGF factor 8 protein	protein-coding
peak208	chr10	18857564	18859568	+	1	NA	intron (NM_182543, intron 8 of 10)	(CATTC)n|Satellite|Satellite	82000	NM_001351118	221078	Hs.396175	NM_182543	ENSG00000241058	NSUN6	4933414E04Rik|ARL5B-AS1|NOPD1	NOP2/Sun RNA methyltransferase family member 6	protein-coding
peak1705	chr21	10742876	10743851	+	1	NA	Intergenic	ALR/Alpha|Satellite|centr	247580	NM_001290224	7179	Hs.122986	NM_199259	ENSG00000274391	TPTE	CT44|PTEN2	transmembrane phosphatase with tensin homology	protein-coding
peak2644	chr8	143825512	143825562	+	1	NA	Intergenic	(TGGA)n|Simple_repeat|Simple_repeat	-1708	NM_020427	57152	Hs.103505	NM_020427	ENSG00000126233	SLURP1	ANUP|ARS|ArsB|LY6LS|MDM	secreted LY6/PLAUR domain containing 1	protein-coding
peak960	chr16	46431406	46431505	+	1	NA	Intergenic	HSATII|Satellite|Satellite	171554	NR_026556	124149	Hs.97414	NM_001004299		ANKRD26P1	-	ankyrin repeat domain 26 pseudogene 1	pseudo
peak2165	chr5	6447846	6448553	+	1	NA	promoter-TSS (NM_001145161)	promoter-TSS (NM_001145161)	-537	NM_001145161	134111	Hs.126856	NM_001145161	ENSG00000215218	UBE2QL1	-	ubiquitin conjugating enzyme E2 Q family like 1	protein-coding
peak605	chr12	131212956	131213123	+	1	NA	Intergenic	(CA)n|Simple_repeat|Simple_repeat	-12189	NM_001351230	23504	Hs.657441	NM_015347	ENSG00000060709	RIMBP2	PPP1R133|RBP2|RIM-BP2	RIMS binding protein 2	protein-coding
peak2553	chr8	29949080	29949093	+	1	NA	Intergenic	Intergenic	-3836	NM_015344	23484	Hs.146585	NM_015344	ENSG00000104660	LEPROTL1	HSPC112|Vps55|my047	leptin receptor overlapping transcript like 1	protein-coding
peak2916	chrY	13832260	13832597	+	1	NA	Intergenic	Intergenic	700961	NR_033667	352887	Hs.546221	NR_033667	ENSG00000206159	GYG2P1	GYG2P	glycogenin 2 pseudogene 1	pseudo
peak2421	chr7	61979039	61979509	+	1	NA	Intergenic	ALR/Alpha|Satellite|centr	785160	NR_003952	643955	Hs.583308	NR_003952	ENSG00000185037	ZNF733P	ZNF733	zinc finger protein 733, pseudogene	pseudo
peak416	chr11	50780251	50780372	+	1	NA	Intergenic	ALR/Alpha|Satellite|centr	411993	NR_024504	646813	Hs.684179	NR_024504		LOC646813	-	DExH-box helicase 9 pseudogene	pseudo
peak2124	chr4	183731130	183731684	+	1	NA	Intergenic	Intergenic	106999	NM_001351743	1635	Hs.183850	NM_001921	ENSG00000129187	DCTD	-	dCMP deaminase	protein-coding
peak2531	chr8	3063913	3064162	+	1	NA	intron (NM_033225, intron 30 of 69)	(TG)n|Simple_repeat|Simple_repeat	-478046	NR_125426	101927815	Hs.571467	NR_125423	ENSG00000254319	LOC101927815	-	uncharacterized LOC101927815	ncRNA
peak2298	chr6	163660812	163660879	+	1	NA	intron (NM_001080378, intron 5 of 5)	(CA)n|Simple_repeat|Simple_repeat	-47811	NR_122120	729658	Hs.728991	NR_122120		PACRG-AS3	-	PACRG antisense RNA 3	ncRNA
peak37	chr1	10721932	10722073	+	1	NA	intron (NM_001079843, intron 5 of 20)	intron (NM_001079843, intron 5 of 20)	134731	NM_001079843	54897	Hs.439894	NM_017766	ENSG00000130940	CASZ1	CAS11|CST|SRG|ZNF693|dJ734G22.1	castor zinc finger 1	protein-coding
peak760	chr15	20015854	20016010	+	1	NA	Intergenic	ALR/Alpha|Satellite|centr	-472065	NR_038836	646096	Hs.448789	NR_038836	ENSG00000259156	CHEK2P2	-	checkpoint kinase 2 pseudogene 2	pseudo
peak2488	chr7	152107894	152107955	+	1	NA	intron (NM_170606, intron 1 of 58)	AluJb|SINE|Alu	25166	NM_170606	58508	Hs.647120	NM_021230	ENSG00000055609	KMT2C	HALR|KLEFS2|MLL3	lysine methyltransferase 2C	protein-coding
peak2611	chr8	133508450	133508642	+	1	NA	Intergenic	Intergenic	-15542	NM_004519	3786	Hs.374023	NM_004519	ENSG00000184156	KCNQ3	BFNC2|EBN2|KV7.3	potassium voltage-gated channel subfamily Q member 3	protein-coding
peak1471	chr2	130013542	130013556	+	1	NA	intron (NR_122042, intron 1 of 3)	(CCCA)n|Simple_repeat|Simple_repeat	17915	NR_122040	151121	Hs.531687	NM_001033657	ENSG00000204460	LINC01854	-	long intergenic non-protein coding RNA 1854	ncRNA
peak436	chr11	54993366	54993454	+	1	NA	Intergenic	ALR/Alpha|Satellite|centr	-36248	NM_024114	79097	Hs.195715	NM_024114	ENSG00000150244	TRIM48	RNF101	tripartite motif containing 48	protein-coding
peak958	chr16	46427353	46428356	+	1	NA	Intergenic	HSATII|Satellite|Satellite	175155	NR_026556	124149	Hs.97414	NM_001004299		ANKRD26P1	-	ankyrin repeat domain 26 pseudogene 1	pseudo
peak1239	chr19	18406551	18406628	+	1	NA	Intergenic	(TCCA)n|Simple_repeat|Simple_repeat	13702	NR_036155	100422833		NR_036155	ENSG00000267959	MIR3188	mir-3188	microRNA 3188	ncRNA
peak140	chr1	160163723	160164092	+	1	NA	intron (NM_001231, intron 3 of 10)	(CA)n|Simple_repeat|Simple_repeat	3622	NM_001231	844	Hs.632476	NM_001231	ENSG00000143318	CASQ1	CASQ|PDIB1|VMCQA	calsequestrin 1	protein-coding
peak295	chr10	80785795	80785939	+	1	NA	intron (NR_015429, intron 3 of 7)	intron (NR_015429, intron 3 of 7)	41338	NR_024431	283050	Hs.309176	NR_015429	ENSG00000224596	ZMIZ1-AS1	-	ZMIZ1 antisense RNA 1	ncRNA
peak2185	chr5	46361151	46361159	+	1	NA	Intergenic	ALR/Alpha|Satellite|centr	-664935	NM_021072	348980	Hs.353176	NM_021072	ENSG00000164588	HCN1	BCNG-1|BCNG1|EIEE24|HAC-2	hyperpolarization activated cyclic nucleotide gated potassium channel 1	protein-coding
peak2460	chr7	128527519	128527569	+	1	NA	intron (NM_001135914, intron 22 of 37)	(CA)n|Simple_repeat|Simple_repeat	21142	NM_001195150	100130705	Hs.641532	NM_001195150	ENSG00000272899	LOC100130705	-	uncharacterized LOC100130705	protein-coding
peak2628	chr8	140764317	140765357	+	1	NA	intron (NM_001321646, intron 20 of 21)	(TCCA)n|Simple_repeat|Simple_repeat	-49538	NM_001282534	51305	Hs.493037	NM_001282534	ENSG00000169427	KCNK9	K2p9.1|KT3.2|TASK-3|TASK3	potassium two pore domain channel subfamily K member 9	protein-coding
peak1062	chr17	27785962	27786010	+	1	NA	intron (NM_025142, intron 2 of 17)	AluSz|SINE|Alu	68043	NM_025142	57551	Hs.597434	NM_020791	ENSG00000160551	TAOK1	KFC-B|MAP3K16|MARKK|PSK-2|PSK2|TAO1|hKFC-B|hTAOK1	TAO kinase 1	protein-coding
peak1314	chr19	55063649	55064167	+	1	NA	Intergenic	(TG)n|Simple_repeat|Simple_repeat	19999	NR_104095	90011	Hs.288520	NM_033206	ENSG00000104970	KIR3DX1	KIR3DL0|LENG12	killer cell immunoglobulin like receptor, three Ig domains X1	pseudo
peak2670	chr9	66823126	66823947	+	1	NA	Intergenic	ALR/Alpha|Satellite|centr	-99431	NR_121570	101928381	Hs.708686	NR_121570		LOC101928381	-	uncharacterized LOC101928381	ncRNA
peak545	chr12	108757010	108757169	+	1	NA	Intergenic	(TG)n|Simple_repeat|Simple_repeat	-23995	NM_001142343	1240	Hs.197143	NM_004072	ENSG00000174600	CMKLR1	CHEMERINR|ChemR23|DEZ|RVER1	chemerin chemokine-like receptor 1	protein-coding
peak2960	chrY	28789162	28789516	+	1	NA	Intergenic	(CAAAT)n|Simple_repeat|Simple_repeat	914702	NR_001524	114760	Hs.511777	NR_001524	ENSG00000231141	TTTY3	LINC00121|NCRNA00121|TTTY3A|TTY3	testis-specific transcript, Y-linked 3 (non-protein coding)	ncRNA
peak898	chr16	34187371	34188195	+	1	NA	Intergenic	HSATII|Satellite|Satellite	216979	NR_002837	606551	Hs.646441	NR_002837		UBE2MP1	-	ubiquitin conjugating enzyme E2 M pseudogene 1	pseudo
peak15	chr1	4204587	4204771	+	1	NA	Intergenic	(CACCAT)n|Simple_repeat|Simple_repeat	-195639	NR_147024	105376672	Hs.435087	NR_147024	ENSG00000226374	LINC01345	-	long intergenic non-protein coding RNA 1345	ncRNA
peak119	chr1	142535447	142539854	+	1	NA	Intergenic	(GAATG)n|Satellite|Satellite	175955	NR_046228	100874392	Hs.648245	NR_046228		ANKRD20A12P	-	ankyrin repeat domain 20 family member A12, pseudogene	pseudo
peak2571	chr8	43791074	43791183	+	1	NA	Intergenic	ALR/Alpha|Satellite|centr	643543	NM_001005365	340441	Hs.531579	NM_001002920	ENSG00000188877	POTEA	A26A1|CT104.3|POTE-8|POTE8	POTE ankyrin domain family member A	protein-coding
peak2513	chr7	157807010	157807071	+	1	NA	intron (NM_130842, intron 10 of 21)	(TCCA)n|Simple_repeat|Simple_repeat	159763	NR_038966	100506585	Hs.661265	NR_038966	ENSG00000233038	LOC100506585	-	uncharacterized LOC100506585	ncRNA
peak287	chr10	72299798	72300197	+	1	NA	intron (NM_014431, intron 15 of 19)	(TG)n|Simple_repeat|Simple_repeat	61433	NM_014431	27143	Hs.202351	NM_014431	ENSG00000107719	PALD1	KIAA1274|PALD	phosphatase domain containing, paladin 1	protein-coding
peak2575	chr8	43825824	43825875	+	1	NA	Intergenic	ALR/Alpha|Satellite|centr	678264	NM_001005365	340441	Hs.531579	NM_001002920	ENSG00000188877	POTEA	A26A1|CT104.3|POTE-8|POTE8	POTE ankyrin domain family member A	protein-coding
peak1384	chr2	85136699	85136913	+	1	NA	Intergenic	(CACCAT)n|Simple_repeat|Simple_repeat	4043	NM_021103	9168	Hs.446574	NM_021103	ENSG00000034510	TMSB10	MIG12|TB10	thymosin beta 10	protein-coding
peak626	chr13	22544896	22545571	+	1	NA	Intergenic	(TG)n|Simple_repeat|Simple_repeat	-92934	NR_047040	100874182	Hs.148951	NR_047040	ENSG00000226722	LINC00424	-	long intergenic non-protein coding RNA 424	ncRNA
peak1743	chr21	11112127	11112495	+	1	NA	Intergenic	AluSx|SINE|Alu	-13374	NM_001187	574	Hs.545789	NM_001187		BAGE	BAGE1|CT2.1	B melanoma antigen	protein-coding
peak1576	chr20	23640662	23640839	+	1	NA	Intergenic	(CA)n|Simple_repeat|Simple_repeat	-22065	NM_000099	1471	Hs.304682	NM_000099	ENSG00000101439	CST3	ARMD11|HEL-S-2	cystatin C	protein-coding
peak2929	chrY	13843481	13844097	+	1	NA	Intergenic	(GAATG)n|Satellite|Satellite	689600	NR_033667	352887	Hs.546221	NR_033667	ENSG00000206159	GYG2P1	GYG2P	glycogenin 2 pseudogene 1	pseudo
peak2948	chrY	13864441	13864875	+	1	NA	Intergenic	(GAATG)n|Satellite|Satellite	668731	NR_033667	352887	Hs.546221	NR_033667	ENSG00000206159	GYG2P1	GYG2P	glycogenin 2 pseudogene 1	pseudo
peak2502	chr7	157091718	157091758	+	1	NA	Intergenic	(GTGTG)n|Simple_repeat|Simple_repeat	-37972	NM_005494	10049	Hs.490745	NM_005494	ENSG00000105993	DNAJB6	DJ4|DnaJ|HHDJ1|HSJ-2|HSJ2|LGMD1D|LGMD1E|MRJ|MSJ-1	DnaJ heat shock protein family (Hsp40) member B6	protein-coding
peak655	chr13	100066834	100067040	+	1	NA	Intergenic	(CA)n|Simple_repeat|Simple_repeat	58552	NR_030353	693208		NR_030353	ENSG00000207719	MIR623	MIRN623|hsa-mir-623	microRNA 623	ncRNA
peak612	chr12	132173245	132173477	+	1	NA	Intergenic	Intergenic	-22271	NM_001261411	6433	Hs.308171	NM_004592	ENSG00000061936	SFSWAP	SFRS8|SWAP	splicing factor SWAP	protein-coding
peak1286	chr19	29337275	29337499	+	1	NA	Intergenic	(TG)n|Simple_repeat|Simple_repeat	-118651	NR_027318	148145	Hs.112651	NR_027318	ENSG00000267339	LINC00906	-	long intergenic non-protein coding RNA 906	ncRNA
peak2012	chr3	197186557	197186738	+	1	NA	Intergenic	(GGATG)n|Simple_repeat|Simple_repeat	49885	NR_145451	100129516	Hs.635286	NR_145451		LINC02012	-	long intergenic non-protein coding RNA 2012	ncRNA
peak2072	chr4	49116511	49118049	+	1	NA	Intergenic	(CATTC)n|Satellite|Satellite	128621	NM_001286791	80157	Hs.479703	NM_025087	ENSG00000109182	CWH43	CWH43-C|PGAP2IP	cell wall biogenesis 43 C-terminal homolog	protein-coding
peak2396	chr7	61082551	61082825	+	1	NA	Intergenic	ALR/Alpha|Satellite|centr	1681746	NR_003952	643955	Hs.583308	NR_003952	ENSG00000185037	ZNF733P	ZNF733	zinc finger protein 733, pseudogene	pseudo
peak1244	chr19	24570983	24571012	+	1	NA	Intergenic	ALR/Alpha|Satellite|centr	-224748	NR_003603	100101266	Hs.149312	NR_003603	ENSG00000268442	HAVCR1P1	-	hepatitis A virus cellular receptor 1 pseudogene 1	pseudo
peak1881	chr22	37002870	37003046	+	1	NA	intron (NM_006078, intron 1 of 3)	(TG)n|Simple_repeat|Simple_repeat	-77681	NM_003753	8664	Hs.55682	NM_003753	ENSG00000100353	EIF3D	EIF3S7|eIF3-p66|eIF3-zeta	eukaryotic translation initiation factor 3 subunit D	protein-coding
peak467	chr11	72351921	72352054	+	1	NA	intron (NM_001243784, intron 1 of 30)	intron (NM_001243784, intron 1 of 30)	1517	NM_001243784	5138	Hs.503163	NM_002599	ENSG00000186642	PDE2A	CGS-PDE|PDE2A1|PED2A4|cGSPDE	phosphodiesterase 2A	protein-coding
peak22	chr1	6090873	6090985	+	1	NA	intron (NM_172130, intron 1 of 14)	(TG)n|Simple_repeat|Simple_repeat	-3419	NM_001199860	8514	Hs.440497	NM_003636	ENSG00000069424	KCNAB2	AKR6A5|HKvbeta2|HKvbeta2.1|HKvbeta2.2|KCNA2B|KV-BETA-2	potassium voltage-gated channel subfamily A regulatory beta subunit 2	protein-coding
peak1315	chr19	55428031	55428060	+	1	NA	Intergenic	L1MA9|LINE|L1	10537	NM_001145457	9437	Hs.97084	NM_004829	ENSG00000189430	NCR1	CD335|LY94|NK-p46|NKP46	natural cytotoxicity triggering receptor 1	protein-coding
peak1397	chr2	90479821	90480390	+	1	NA	Intergenic	AluSx3|SINE|Alu	1367870	NR_027238	654342	Hs.469287	NR_027238		LOC654342	-	lymphocyte-specific protein 1 pseudogene	pseudo
peak537	chr12	57289928	57290104	+	1	NA	Intergenic	(CA)n|Simple_repeat|Simple_repeat	38173	NM_148897	121214	Hs.380178	NM_148897	ENSG00000170426	SDR9C7	ARCI13|RDHS|SDR-O|SDRO	short chain dehydrogenase/reductase family 9C member 7	protein-coding
peak456	chr11	68832349	68832431	+	1	NA	intron (NM_139075, intron 7 of 24)	(TG)n|Simple_repeat|Simple_repeat	16040	NM_139075	219931	Hs.131851	NM_139075	ENSG00000162341	TPCN2	SHEP10|TPC2	two pore segment channel 2	protein-coding
peak379	chr11	11581445	11581506	+	1	NA	intron (NM_198516, intron 1 of 10)	(GGATG)n|Simple_repeat|Simple_repeat	62086	NM_198516	374378	Hs.655152	NM_198516	ENSG00000110328	GALNT18	GALNACT18|GALNT15|GALNTL4|GalNAc-T15|GalNAc-T18	polypeptide N-acetylgalactosaminyltransferase 18	protein-coding
peak1763	chr21	11184607	11184866	+	1	NA	Intergenic	AluSc5|SINE|Alu	-85799	NM_001187	574	Hs.545789	NM_001187		BAGE	BAGE1|CT2.1	B melanoma antigen	protein-coding
peak2427	chr7	61986853	61987123	+	1	NA	Intergenic	ALR/Alpha|Satellite|centr	777446	NR_003952	643955	Hs.583308	NR_003952	ENSG00000185037	ZNF733P	ZNF733	zinc finger protein 733, pseudogene	pseudo
peak156	chr1	204164378	204164724	+	1	NA	intron (NM_002256, intron 1 of 2)	(CA)n|Simple_repeat|Simple_repeat	1068	NM_002256	3814	Hs.95008	NM_002256	ENSG00000170498	KISS1	HH13|KiSS-1	KiSS-1 metastasis suppressor	protein-coding
peak1600	chr20	26316669	26316777	+	1	NA	Intergenic	ALR/Alpha|Satellite|centr	-126854	NR_040095	284801	Hs.370699	NR_040095	ENSG00000227195	MIR663AHG	-	MIR663A host gene	ncRNA
peak2404	chr7	61739552	61741743	+	1	NA	Intergenic	HSATII|Satellite|Satellite	1023787	NR_003952	643955	Hs.583308	NR_003952	ENSG00000185037	ZNF733P	ZNF733	zinc finger protein 733, pseudogene	pseudo
peak2698	chr9	91345529	91345579	+	1	NA	Intergenic	(TCCA)n|Simple_repeat|Simple_repeat	15266	NR_036252	100423015		NR_036252	ENSG00000265873	MIR4289	-	microRNA 4289	ncRNA
peak1085	chr17	62545462	62545509	+	1	NA	intron (NM_022739, intron 16 of 18)	AluJo|SINE|Alu	-42329	NM_001320595	1655	Hs.279806	NM_004396	ENSG00000108654	DDX5	G17P1|HLR1|HUMP68|p68	DEAD-box helicase 5	protein-coding
peak1009	chr16	82436615	82436662	+	1	NA	Intergenic	(TG)n|Simple_repeat|Simple_repeat	-223761	NM_001220492	1012	Hs.654386	NM_001257	ENSG00000140945	CDH13	CDHH|P105	cadherin 13	protein-coding
peak2832	chrY	13464874	13465091	+	1	NA	Intergenic	BSR/Beta|Satellite|Satellite	1068407	NR_033667	352887	Hs.546221	NR_033667	ENSG00000206159	GYG2P1	GYG2P	glycogenin 2 pseudogene 1	pseudo
peak948	chr16	46413729	46413960	+	1	NA	Intergenic	HSATII|Satellite|Satellite	189165	NR_026556	124149	Hs.97414	NM_001004299		ANKRD26P1	-	ankyrin repeat domain 26 pseudogene 1	pseudo
peak264	chr10	42601814	42602034	+	1	NA	Intergenic	HSATII|Satellite|Satellite	261569	NR_024380	441666	Hs.255729	NR_024380	ENSG00000215146	LOC441666	-	zinc finger protein 91 pseudogene	pseudo
peak1934	chr22	49871238	49871330	+	1	NA	intron (NR_110523, intron 1 of 4)	(TGGA)n|Simple_repeat|Simple_repeat	65830	NR_037440	100500882		NR_037440	ENSG00000264139	MIR3667	-	microRNA 3667	ncRNA
peak838	chr16	17333103	17333260	+	1	NA	intron (NM_022166, intron 3 of 11)	(TCCA)n|Simple_repeat|Simple_repeat	104820	NR_135179	102723692	Hs.737758	NR_135179	ENSG00000261448	LOC102723692	-	uncharacterized LOC102723692	ncRNA
peak1187	chr19	2357353	2357732	+	1	NA	Intergenic	(TCCA)n|Simple_repeat|Simple_repeat	28913	NM_001077238	56928	Hs.744026	NM_152988	ENSG00000005206	SPPL2B	IMP-4|IMP4|PSH4|PSL1	signal peptide peptidase like 2B	protein-coding
peak2704	chr9	91875391	91875733	+	1	NA	Intergenic	(TG)n|Simple_repeat|Simple_repeat	-50548	NM_001827	1164	Hs.83758	NM_001827	ENSG00000123975	CKS2	CKSHS2	CDC28 protein kinase regulatory subunit 2	protein-coding
peak1240	chr19	18552803	18553159	+	1	NA	TTS (NM_006532)	TTS (NM_006532)	-3870	NM_001170938	51477	Hs.405873	NM_016368	ENSG00000105655	ISYNA1	INO1|INOS|IPS|IPS 1|IPS-1	inositol-3-phosphate synthase 1	protein-coding
peak795	chr15	79744501	79744973	+	1	NA	intron (NM_015206, intron 1 of 3)	intron (NM_015206, intron 1 of 3)	19879	NM_015206	23251	Hs.301654	NM_015206	ENSG00000169330	KIAA1024	MINAR1	KIAA1024	protein-coding
peak2047	chr4	8071557	8071607	+	1	NA	intron (NM_001130083, intron 6 of 20)	(TG)n|Simple_repeat|Simple_repeat	2161	NM_001286688	84448	Hs.233404	NM_032432	ENSG00000163995	ABLIM2	-	actin binding LIM protein family member 2	protein-coding
peak587	chr12	126000602	126000721	+	1	NA	intron (NM_052907, intron 3 of 8)	(CA)n|Simple_repeat|Simple_repeat	-106337	NM_001286219	114795	Hs.524838	NM_052907	ENSG00000139364	TMEM132B	-	transmembrane protein 132B	protein-coding
peak824	chr16	10134028	10134484	+	1	NA	intron (NM_000833, intron 3 of 13)	(CA)n|Simple_repeat|Simple_repeat	141668	NM_001134408	2903	Hs.411472	NM_000833	ENSG00000183454	GRIN2A	EPND|FESD|GluN2A|LKS|NMDAR2A|NR2A	glutamate ionotropic receptor NMDA type subunit 2A	protein-coding
peak117	chr1	121478618	121478687	+	1	NA	Intergenic	ALR/Alpha|Satellite|centr	217742	NR_003955	647121	Hs.697682	NR_003955	ENSG00000231752	EMBP1	-	embigin pseudogene 1	pseudo
peak2148	chr5	1388499	1388635	+	1	NA	Intergenic	(TCCA)n|Simple_repeat|Simple_repeat	-8379	NR_125810	100506791	Hs.146092	NR_125810	ENSG00000250584	LINC01511	-	long intergenic non-protein coding RNA 1511	ncRNA
peak2077	chr4	49128674	49128839	+	1	NA	Intergenic	(CATTC)n|Satellite|Satellite	140097	NM_001286791	80157	Hs.479703	NM_025087	ENSG00000109182	CWH43	CWH43-C|PGAP2IP	cell wall biogenesis 43 C-terminal homolog	protein-coding
peak96	chr1	85964587	85964643	+	1	NA	intron (NM_001134445, intron 1 of 6)	AluSz|SINE|Alu	-33726	NM_012137	23576	Hs.713411	NM_012137	ENSG00000153904	DDAH1	DDAH|DDAH-1|DDAHI|HEL-S-16	dimethylarginine dimethylaminohydrolase 1	protein-coding
peak1897	chr22	44730395	44731034	+	1	NA	Intergenic	(TG)n|Simple_repeat|Simple_repeat	-21983	NM_001099294	85352	Hs.6829	NM_001099294	ENSG00000138944	SHISAL1	KIAA1644	shisa like 1	protein-coding
peak2127	chr4	186748413	186748444	+	1	NA	intron (NM_021069, intron 1 of 20)	(CAT)n|Simple_repeat|Simple_repeat	-15018	NM_003603	8470	Hs.481342	NM_003603	ENSG00000154556	SORBS2	ARGBP2|PRO0618	sorbin and SH3 domain containing 2	protein-coding
peak2281	chr6	115402052	115402199	+	1	NA	Intergenic	(CA)n|Simple_repeat|Simple_repeat	562874	NR_134602	105377962	Hs.571066	NR_134602		LINC02534	-	long intergenic non-protein coding RNA 2534	ncRNA
peak724	chr14	95356693	95357251	+	1	NA	Intergenic	(TG)n|Simple_repeat|Simple_repeat	119993	NR_144432	108868751		NR_144432	ENSG00000285205	DIGIT	-	divergent to GSC, Induced by TGF-b family signaling	ncRNA
peak2802	chrX	61848631	61848935	+	1	NA	Intergenic	ALR/Alpha|Satellite|centr	722435	NM_001012968	139886	Hs.612782	NM_001012968	ENSG00000186767	SPIN4	TDRD28	spindlin family member 4	protein-coding
peak571	chr12	117907795	117907810	+	1	NA	intron (NM_173598, intron 18 of 19)	(TCCA)n|Simple_repeat|Simple_repeat	-108195	NM_000620	4842	Hs.654410	NM_000620	ENSG00000089250	NOS1	IHPS1|N-NOS|NC-NOS|NOS|bNOS|nNOS	nitric oxide synthase 1	protein-coding
peak856	chr16	33392635	33392827	+	1	NA	Intergenic	AluSg|SINE|Alu	-94029	NR_033866	390705	Hs.278513	NR_033866		LOC390705	-	protein phosphatase 2 regulatory subunit B'', beta pseudogene	pseudo
peak1771	chr21	14351149	14351342	+	1	NA	Intergenic	ALR/Alpha|Satellite|centr	-59242	NR_026916	149992	Hs.558645	NM_153773		ANKRD30BP2	C21orf99|CT85|CTSP-1|CTSP1	ankyrin repeat domain 30B pseudogene 2	pseudo
peak278	chr10	48323068	48323107	+	1	NA	Intergenic	Intergenic	-1800	NR_134499	105378292	Hs.131331	NR_134499		LOC105378292	-	uncharacterized LOC105378292	ncRNA
peak1989	chr3	137770052	137770102	+	1	NA	Intergenic	(TGG)n|Simple_repeat|Simple_repeat	41071	NM_016369	51208	Hs.655324	NM_016369	ENSG00000066405	CLDN18	SFTA5|SFTPJ	claudin 18	protein-coding
peak1766	chr21	14340730	14341053	+	1	NA	Intergenic	ALR/Alpha|Satellite|centr	-69596	NR_026916	149992	Hs.558645	NM_153773		ANKRD30BP2	C21orf99|CT85|CTSP-1|CTSP1	ankyrin repeat domain 30B pseudogene 2	pseudo
peak2922	chrY	13838438	13838516	+	1	NA	Intergenic	(GAATG)n|Satellite|Satellite	694912	NR_033667	352887	Hs.546221	NR_033667	ENSG00000206159	GYG2P1	GYG2P	glycogenin 2 pseudogene 1	pseudo
peak1360	chr2	16576173	16576369	+	1	NA	Intergenic	Intergenic	270863	NM_030797	81553	Hs.467769	NM_030797	ENSG00000197872	FAM49A	-	family with sequence similarity 49 member A	protein-coding
peak1001	chr16	71418467	71418517	+	1	NA	intron (NM_001740, intron 8 of 10)	(CA)n|Simple_repeat|Simple_repeat	25876	NR_027910	794	Hs.106857	NM_001740	ENSG00000172137	CALB2	CAB29|CAL2|CR	calbindin 2	protein-coding
peak1086	chr17	63172967	63173002	+	1	NA	intron (NM_003835, intron 8 of 18)	intron (NM_003835, intron 8 of 18)	39528	NM_003835	8787	Hs.664380	NM_003835	ENSG00000108370	RGS9	PERRS|RGS9L	regulator of G protein signaling 9	protein-coding
peak2485	chr7	152103107	152103463	+	1	NA	intron (NM_170606, intron 1 of 58)	AluJb|SINE|Alu	29805	NM_170606	58508	Hs.647120	NM_021230	ENSG00000055609	KMT2C	HALR|KLEFS2|MLL3	lysine methyltransferase 2C	protein-coding
peak2096	chr4	49638572	49641488	+	1	NA	Intergenic	(GAATG)n|Satellite|Satellite	651371	NM_001286791	80157	Hs.479703	NM_025087	ENSG00000109182	CWH43	CWH43-C|PGAP2IP	cell wall biogenesis 43 C-terminal homolog	protein-coding
peak145	chr1	181105900	181105954	+	1	NA	Intergenic	(CA)n|Simple_repeat|Simple_repeat	-37693	NR_125966	101928973	Hs.637822	NR_125966	ENSG00000237292	LINC01732	-	long intergenic non-protein coding RNA 1732	ncRNA
peak1854	chr22	16858873	16862472	+	1	NA	Intergenic	HSATII|Satellite|Satellite	213028	NM_014406	150160	Hs.128342	NM_014406	ENSG00000198445	CCT8L2	CESK1	chaperonin containing TCP1 subunit 8 like 2	protein-coding
peak358	chr11	1118549	1118738	+	1	NA	Intergenic	(TGGA)n|Simple_repeat|Simple_repeat	-32937	NM_001304359	4586	Hs.534332	NM_017511	ENSG00000215182	MUC5AC	MUC5|TBM|leB|mucin	mucin 5AC, oligomeric mucus/gel-forming	protein-coding
peak927	chr16	46395994	46396071	+	1	NA	Intergenic	HSATII|Satellite|Satellite	206977	NR_026556	124149	Hs.97414	NM_001004299		ANKRD26P1	-	ankyrin repeat domain 26 pseudogene 1	pseudo
peak50	chr1	16962689	16962780	+	1	NA	Intergenic	AluSx|SINE|Alu	-5333	NR_026752	84809	Hs.631865	NR_026752	ENSG00000215908	CROCCP2	CROCCL1	ciliary rootlet coiled-coil, rootletin pseudogene 2	pseudo
peak2089	chr4	49147236	49153558	+	1	NA	Intergenic	(CATTC)n|Satellite|Satellite	161738	NM_001286791	80157	Hs.479703	NM_025087	ENSG00000109182	CWH43	CWH43-C|PGAP2IP	cell wall biogenesis 43 C-terminal homolog	protein-coding
peak2445	chr7	73598960	73599025	+	1	NA	intron (NM_022170, intron 1 of 6)	T-rich|Low_complexity|Low_complexity	-6536	NR_030321	693175		NR_030321	ENSG00000207741	MIR590	MIRN590|hsa-mir-590|mir-590	microRNA 590	ncRNA
peak1896	chr22	44718926	44719239	+	1	NA	Intergenic	(TCCA)n|Simple_repeat|Simple_repeat	-10351	NM_001099294	85352	Hs.6829	NM_001099294	ENSG00000138944	SHISAL1	KIAA1644	shisa like 1	protein-coding
peak1737	chr21	11100849	11100909	+	1	NA	Intergenic	AluSx|SINE|Alu	-1942	NM_001187	574	Hs.545789	NM_001187		BAGE	BAGE1|CT2.1	B melanoma antigen	protein-coding
peak784	chr15	69678070	69678555	+	1	NA	intron (NM_017705, intron 5 of 8)	(CA)n|Simple_repeat|Simple_repeat	-28273	NM_138555	9493	Hs.270845	NM_004856	ENSG00000137807	KIF23	CHO1|KNSL5|MKLP-1|MKLP1	kinesin family member 23	protein-coding
peak2540	chr8	11313781	11314036	+	1	NA	intron (NM_053279, intron 1 of 2)	intron (NM_053279, intron 1 of 2)	10368	NM_053279	83648	Hs.124299	NM_053279	ENSG00000154319	FAM167A	C8orf13|D8S265	family with sequence similarity 167 member A	protein-coding
peak2928	chrY	13842555	13843191	+	1	NA	Intergenic	(GAATG)n|Satellite|Satellite	690516	NR_033667	352887	Hs.546221	NR_033667	ENSG00000206159	GYG2P1	GYG2P	glycogenin 2 pseudogene 1	pseudo
peak1869	chr22	27866318	27866606	+	1	NA	Intergenic	(TGGA)n|Simple_repeat|Simple_repeat	159850	NR_134581	100507657	Hs.537371	NR_134581	ENSG00000226741	LINC02554	-	long intergenic non-protein coding RNA 2554	ncRNA
peak170	chr1	229284973	229285285	+	1	NA	Intergenic	Intergenic	25419	NR_039659	100616234		NR_039659	ENSG00000283468	MIR4454	-	microRNA 4454	ncRNA
peak458	chr11	69618589	69618799	+	1	NA	Intergenic	(TGGA)n|Simple_repeat|Simple_repeat	15498	NM_005247	2248	Hs.37092	NM_005247	ENSG00000186895	FGF3	HBGF-3|INT2	fibroblast growth factor 3	protein-coding
peak1618	chr20	36047695	36047810	+	1	NA	Intergenic	(TG)n|Simple_repeat|Simple_repeat	73221	NM_198291	6714	Hs.195659	NM_005417	ENSG00000197122	SRC	ASV|SRC1|THC6|c-SRC|p60-Src	SRC proto-oncogene, non-receptor tyrosine kinase	protein-coding
peak125	chr1	142615902	142616026	+	1	NA	Intergenic	AluY|SINE|Alu	97641	NR_046228	100874392	Hs.648245	NR_046228		ANKRD20A12P	-	ankyrin repeat domain 20 family member A12, pseudogene	pseudo
peak2837	chrY	13642568	13643379	+	1	NA	Intergenic	HSATII|Satellite|Satellite	890416	NR_033667	352887	Hs.546221	NR_033667	ENSG00000206159	GYG2P1	GYG2P	glycogenin 2 pseudogene 1	pseudo
peak1042	chr17	7077934	7079443	+	1	NA	intron (NM_001671, intron 5 of 8)	(CA)n|Simple_repeat|Simple_repeat	4195	NM_001671	432	Hs.12056	NM_001671	ENSG00000141505	ASGR1	ASGPR|ASGPR1|CLEC4H1|HL-1	asialoglycoprotein receptor 1	protein-coding
peak658	chr13	109946884	109947081	+	1	NA	Intergenic	(CA)n|Simple_repeat|Simple_repeat	-106061	NR_126361	104326054	Hs.569298	NR_126361	ENSG00000229792	LINC00399	TCONS_00021596	long intergenic non-protein coding RNA 399	ncRNA
peak527	chr12	38024127	38024509	+	1	NA	Intergenic	ALR/Alpha|Satellite|centr	-686239	NM_001013620	144245	Hs.259305	NM_001013620	ENSG00000175548	ALG10B	ALG10|KCR1	ALG10B, alpha-1,2-glucosyltransferase	protein-coding
peak802	chr15	93747481	93747531	+	1	NA	Intergenic	(GA)n|Simple_repeat|Simple_repeat	-115063	NM_020211	56963	Hs.271277	NM_020211	ENSG00000182175	RGMA	RGM	repulsive guidance molecule BMP co-receptor a	protein-coding
peak1158	chr18	50319132	50319240	+	1	NA	intron (NM_005215, intron 2 of 28)	(CATTC)n|Simple_repeat|Simple_repeat	-444285	NR_130465	100616232		NR_130465	ENSG00000263872	MIR4528	-	microRNA 4528	ncRNA
peak1683	chr21	10704968	10705451	+	1	NA	Intergenic	ALR/Alpha|Satellite|centr	285734	NM_001290224	7179	Hs.122986	NM_199259	ENSG00000274391	TPTE	CT44|PTEN2	transmembrane phosphatase with tensin homology	protein-coding
peak2681	chr9	66854321	66854644	+	1	NA	Intergenic	ALR/Alpha|Satellite|centr	-68485	NR_121570	101928381	Hs.708686	NR_121570		LOC101928381	-	uncharacterized LOC101928381	ncRNA
peak2857	chrY	13668023	13668085	+	1	NA	Intergenic	(GAATG)n|Satellite|Satellite	865335	NR_033667	352887	Hs.546221	NR_033667	ENSG00000206159	GYG2P1	GYG2P	glycogenin 2 pseudogene 1	pseudo
peak1448	chr2	106306016	106306120	+	1	NA	Intergenic	(TG)n|Simple_repeat|Simple_repeat	-55452	NM_003581	8440	Hs.529244	NM_003581	ENSG00000071051	NCK2	GRB4|NCKbeta	NCK adaptor protein 2	protein-coding
peak322	chr10	127940166	127940772	+	1	NA	intron (NM_001288973, intron 3 of 22)	(TGGA)n|Simple_repeat|Simple_repeat	136658	NM_001288975	8038	Hs.594351	NM_003474	ENSG00000148848	ADAM12	ADAM12-OT1|CAR10|MCMP|MCMPMltna|MLTN|MLTNA	ADAM metallopeptidase domain 12	protein-coding
peak1698	chr21	10727707	10728391	+	1	NA	Intergenic	ALR/Alpha|Satellite|centr	262894	NM_001290224	7179	Hs.122986	NM_199259	ENSG00000274391	TPTE	CT44|PTEN2	transmembrane phosphatase with tensin homology	protein-coding
peak350	chr10	135152743	135153097	+	1	NA	Intergenic	(CA)n|Simple_repeat|Simple_repeat	-2433	NM_001321617	50632	Hs.148680	NM_015722	ENSG00000130643	CALY	DRD1IP|NSG3	calcyon neuron specific vesicular protein	protein-coding
peak186	chr10	1278382	1278396	+	1	NA	intron (NM_018702, intron 6 of 9)	(TG)n|Simple_repeat|Simple_repeat	72681	NR_015376	399706	Hs.721191	NM_001010910	ENSG00000229205	LINC00200	C10orf139|NCRNA00200	long intergenic non-protein coding RNA 200	ncRNA
peak1162	chr18	56449109	56449191	+	1	NA	Intergenic	Intergenic	-31962	NR_146904	105372147	Hs.210837	NR_146904	ENSG00000267593	LINC01926	-	long intergenic non-protein coding RNA 1926	ncRNA
peak729	chr14	97602677	97602760	+	1	NA	Intergenic	(CCA)n|Simple_repeat|Simple_repeat	-18476	NR_146554	105370648		NR_146554	ENSG00000259110	LINC02304	-	long intergenic non-protein coding RNA 2304	ncRNA
peak640	chr13	31416621	31416939	+	1	NA	Intergenic	(TG)n|Simple_repeat|Simple_repeat	39437	NR_047012	100874158	Hs.577982	NR_047012	ENSG00000237879	LINC00398	-	long intergenic non-protein coding RNA 398	ncRNA
peak1528	chr2	236253901	236253950	+	1	NA	Intergenic	(TG)n|Simple_repeat|Simple_repeat	-148808	NM_014914	116987	Hs.435039	NM_014914	ENSG00000157985	AGAP1	AGAP-1|CENTG2|GGAP1|cnt-g2	ArfGAP with GTPase domain, ankyrin repeat and PH domain 1	protein-coding
peak1959	chr3	75720918	75721136	+	1	NA	promoter-TSS (NR_040005)	promoter-TSS (NR_040005)	-405	NR_040005	401074	Hs.528540	NR_040004	ENSG00000242516	LINC00960	-	long intergenic non-protein coding RNA 960	ncRNA
peak780	chr15	45888805	45888905	+	1	NA	intron (NM_001311256, intron 2 of 3)	L1MC|LINE|L1	8885	NR_132356	26258	Hs.7037	NM_012388	ENSG00000104164	BLOC1S6	BLOS6|HPS9|PA|PALLID|PLDN	biogenesis of lysosomal organelles complex 1 subunit 6	protein-coding
peak1478	chr2	132983108	132983193	+	1	NA	intron (NR_152415, intron 1 of 5)	ALR/Alpha|Satellite|centr	31503	NR_031608	100313824		NR_031608	ENSG00000221288	MIR663B	MIRN663B|mir-663b	microRNA 663b	ncRNA
peak598	chr12	129509349	129509551	+	1	NA	Intergenic	(CA)n|Simple_repeat|Simple_repeat	-84785	NR_104173	283352	Hs.665667	NR_104172	ENSG00000249196	TMEM132D-AS1	-	TMEM132D antisense RNA 1	ncRNA
peak1154	chr18	46129328	46129501	+	1	NA	intron (NM_001142397, intron 2 of 12)	(TGGA)n|Simple_repeat|Simple_repeat	63987	NM_014772	9811	Hs.145230	NM_014772	ENSG00000134030	CTIF	Gm672|KIAA0427	cap binding complex dependent translation initiation factor	protein-coding
peak1752	chr21	11128737	11128781	+	1	NA	Intergenic	Intergenic	-29822	NM_001187	574	Hs.545789	NM_001187		BAGE	BAGE1|CT2.1	B melanoma antigen	protein-coding
peak2450	chr7	76627821	76628257	+	1	NA	intron (NR_023383, intron 2 of 10)	(TG)n|Simple_repeat|Simple_repeat	17900	NR_023383	441263	Hs.675888	NR_023383	ENSG00000265479	DTX2P1-UPK3BP1-PMS2P11	PMS2L11	DTX2P1-UPK3BP1-PMS2P11 readthrough, transcribed pseudogene	pseudo
peak1818	chr21	44090203	44090291	+	1	NA	intron (NM_001001575, intron 1 of 14)	(CA)n|Simple_repeat|Simple_repeat	16385	NM_001001570	5152	Hs.473927	NM_002606	ENSG00000160191	PDE9A	HSPDE9A2	phosphodiesterase 9A	protein-coding
peak1243	chr19	19318609	19318620	+	1	NA	Intergenic	T-rich|Low_complexity|Low_complexity	-4168	NM_004386	1463	Hs.169047	NM_004386	ENSG00000130287	NCAN	CSPG3	neurocan	protein-coding
peak1223	chr19	8788774	8788954	+	1	NA	Intergenic	(TCCA)n|Simple_repeat|Simple_repeat	20316	NM_178525	284382	Hs.209206	NM_178525	ENSG00000181786	ACTL9	HSD21	actin like 9	protein-coding
peak167	chr1	228498055	228498310	+	1	NA	intron (NM_052843, intron 49 of 80)	(TCCA)n|Simple_repeat|Simple_repeat	86628	NR_106800	102465444		NR_106800	ENSG00000284311	MIR6742	hsa-mir-6742	microRNA 6742	ncRNA
peak1446	chr2	100862976	100863072	+	1	NA	intron (NR_103730, intron 1 of 2)	(TG)n|Simple_repeat|Simple_repeat	38308	NR_103730	150577	Hs.434127	NM_001102655	ENSG00000232084	LINC01104	-	long intergenic non-protein coding RNA 1104	ncRNA
peak2289	chr6	158474704	158474761	+	1	NA	intron (NM_001178088, intron 4 of 25)	(TCCA)n|Simple_repeat|Simple_repeat	36652	NM_001178088	8871	Hs.434494	NM_003898	ENSG00000078269	SYNJ2	INPP5H	synaptojanin 2	protein-coding
peak2155	chr5	2532166	2532249	+	1	NA	Intergenic	(CA)n|Simple_repeat|Simple_repeat	-180498	NR_145480	101234261		NR_145480	ENSG00000281560	LSINCT5	-	long stress-induced non-coding transcript 5	ncRNA
peak165	chr1	228125897	228126182	+	1	NA	intron (NM_003395, intron 1 of 3)	(CA)n|Simple_repeat|Simple_repeat	3345	NR_049806	100847072		NR_049806	ENSG00000264483	MIR5008	-	microRNA 5008	ncRNA
peak1971	chr3	90486978	90487361	+	1	NA	Intergenic	ALR/Alpha|Satellite|centr	1330495	NM_005233	2042	Hs.123642	NM_005233	ENSG00000044524	EPHA3	EK4|ETK|ETK1|HEK|HEK4|TYRO4	EPH receptor A3	protein-coding
peak1767	chr21	14342460	14342756	+	1	NA	Intergenic	ALR/Alpha|Satellite|centr	-67879	NR_026916	149992	Hs.558645	NM_153773		ANKRD30BP2	C21orf99|CT85|CTSP-1|CTSP1	ankyrin repeat domain 30B pseudogene 2	pseudo
peak1862	chr22	25029620	25029801	+	1	NA	intron (NR_024494, intron 1 of 6)	(TG)n|Simple_repeat|Simple_repeat	828	NR_024494	644165	Hs.531306	NR_024494		BCRP3	BCR3|BCRL3|BCRL6	breakpoint cluster region pseudogene 3	pseudo
peak1290	chr19	30953395	30953728	+	1	NA	intron (NM_001352260, intron 2 of 5)	intron (NM_001352260, intron 2 of 5)	90261	NM_014717	9745	Hs.378901	NM_014717	ENSG00000198597	ZNF536	-	zinc finger protein 536	protein-coding
peak1468	chr2	129304105	129304542	+	1	NA	Intergenic	(TCCA)n|Simple_repeat|Simple_repeat	-228152	NM_004807	9394	Hs.512841	NM_004807	ENSG00000136720	HS6ST1	HH15|HS6ST	heparan sulfate 6-O-sulfotransferase 1	protein-coding
peak1718	chr21	10762029	10763152	+	1	NA	Intergenic	ALR/Alpha|Satellite|centr	228353	NM_001290224	7179	Hs.122986	NM_199259	ENSG00000274391	TPTE	CT44|PTEN2	transmembrane phosphatase with tensin homology	protein-coding
peak791	chr15	78424834	78424846	+	1	NA	promoter-TSS (NR_125435)	promoter-TSS (NR_125435)	-963	NR_125435	10518	Hs.129867	NM_006383	ENSG00000136425	CIB2	DFNB48|KIP2|USH1J	calcium and integrin binding family member 2	protein-coding
peak1581	chr20	25742577	25742637	+	1	NA	Intergenic	HAL1-2a_MD|LINE|L1	9410	NR_135512	105379511	Hs.462323	NR_135512		LOC105379511	-	nuclear receptor corepressor 1 pseudogene	pseudo
peak559	chr12	111871513	111871592	+	1	NA	intron (NM_005475, intron 2 of 7)	AluJb|SINE|Alu	-1114	NM_001291424	10019	Hs.506784	NM_005475	ENSG00000111252	SH2B3	IDDM20|LNK	SH2B adaptor protein 3	protein-coding
peak1385	chr2	85931431	85931447	+	1	NA	Intergenic	L1M4b|LINE|L1	10025	NM_001302758	10578	Hs.105806	NM_006433	ENSG00000115523	GNLY	D2S69E|LAG-2|LAG2|NKG5|TLA519	granulysin	protein-coding
peak2184	chr5	46358973	46359565	+	1	NA	Intergenic	ALR/Alpha|Satellite|centr	-663049	NM_021072	348980	Hs.353176	NM_021072	ENSG00000164588	HCN1	BCNG-1|BCNG1|EIEE24|HAC-2	hyperpolarization activated cyclic nucleotide gated potassium channel 1	protein-coding
peak1366	chr2	23426344	23426558	+	1	NA	Intergenic	(CA)n|Simple_repeat|Simple_repeat	-181847	NM_052920	114818	Hs.130593	NM_025067	ENSG00000119771	KLHL29	KBTBD9	kelch like family member 29	protein-coding
peak2766	chr9	137170939	137171563	+	1	NA	Intergenic	(CA)n|Simple_repeat|Simple_repeat	15992	NR_146518	105376310	Hs.573484	NR_146518	ENSG00000223729	LINC02247	-	long intergenic non-protein coding RNA 2247	ncRNA
peak1145	chr18	34864106	34864223	+	1	NA	intron (NM_001025089, intron 3 of 11)	(CA)n|Simple_repeat|Simple_repeat	9741	NR_134588	105372068	Hs.569903	NR_134588	ENSG00000267202	LOC105372068	-	uncharacterized LOC105372068	ncRNA
peak2602	chr8	124671593	124671679	+	1	NA	Intergenic	(TCCA)n|Simple_repeat|Simple_repeat	-6446	NM_001081675	340359	Hs.450252	NM_001081675	ENSG00000175946	KLHL38	C8ORFK36	kelch like family member 38	protein-coding
peak2319	chr6	169619228	169619310	+	1	NA	intron (NM_003247, intron 22 of 22)	(TGGA)n|Simple_repeat|Simple_repeat	5962	NR_134621	101929523	Hs.442696	NR_134621	ENSG00000226445	LOC101929523	-	uncharacterized LOC101929523	ncRNA
peak930	chr16	46398770	46399239	+	1	NA	Intergenic	HSATII|Satellite|Satellite	204005	NR_026556	124149	Hs.97414	NM_001004299		ANKRD26P1	-	ankyrin repeat domain 26 pseudogene 1	pseudo
peak2905	chrY	13824832	13825737	+	1	NA	Intergenic	(GAATG)n|Satellite|Satellite	708105	NR_033667	352887	Hs.546221	NR_033667	ENSG00000206159	GYG2P1	GYG2P	glycogenin 2 pseudogene 1	pseudo
peak2752	chr9	132158686	132159237	+	1	NA	Intergenic	(TGGA)n|Simple_repeat|Simple_repeat	59759	NR_120685	100506119	Hs.624047	NR_120685	ENSG00000233901	LINC01503	-	long intergenic non-protein coding RNA 1503	ncRNA
peak2934	chrY	13847694	13847987	+	1	NA	Intergenic	(GAATG)n|Satellite|Satellite	685549	NR_033667	352887	Hs.546221	NR_033667	ENSG00000206159	GYG2P1	GYG2P	glycogenin 2 pseudogene 1	pseudo
peak561	chr12	113251741	113251899	+	1	NA	intron (NM_001347955, intron 2 of 20)	intron (NM_001347955, intron 2 of 20)	22271	NM_014954	22895	Hs.21239	NM_014954	ENSG00000089169	RPH3A	-	rabphilin 3A	protein-coding
peak666	chr13	113180460	113180612	+	1	NA	intron (NM_001286278, intron 13 of 20)	(CACCAT)n|Simple_repeat|Simple_repeat	61963	NM_006322	10426	Hs.224152	NM_006322	ENSG00000126216	TUBGCP3	104p|ALP6|GCP3|Grip104|SPBC98|Spc98|Spc98p	tubulin gamma complex associated protein 3	protein-coding
peak1514	chr2	220502052	220502110	+	1	NA	intron (NM_001326559, intron 16 of 22)	(TG)n|Simple_repeat|Simple_repeat	9789	NM_005070	6508	Hs.1176	NM_005070	ENSG00000114923	SLC4A3	AE3|CAE3/BAE3|SLC2C	solute carrier family 4 member 3	protein-coding
peak2740	chr9	116928226	116928466	+	1	NA	intron (NM_032888, intron 2 of 60)	(TCCA)n|Simple_repeat|Simple_repeat	10521	NM_032888	85301	Hs.494892	NM_032161	ENSG00000196739	COL27A1	STLS	collagen type XXVII alpha 1 chain	protein-coding
peak2878	chrY	13720416	13720470	+	1	NA	Intergenic	(GAATG)n|Satellite|Satellite	812946	NR_033667	352887	Hs.546221	NR_033667	ENSG00000206159	GYG2P1	GYG2P	glycogenin 2 pseudogene 1	pseudo
peak1328	chr2	1551739	1551906	+	1	NA	Intergenic	Intergenic	133642	NM_175721	7173	Hs.467554	NM_000547	ENSG00000115705	TPO	MSA|TDH2A|TPX	thyroid peroxidase	protein-coding
peak713	chr14	87350965	87351236	+	1	NA	Intergenic	(CA)n|Simple_repeat|Simple_repeat	-21022	NR_038445	283585	Hs.381998	NR_038445	ENSG00000258804	LINC01148	-	long intergenic non-protein coding RNA 1148	ncRNA
peak2650	chr8	146123707	146123716	+	1	NA	intron (NM_001109689, intron 1 of 5)	AluSx|SINE|Alu	3135	NM_001109689	58500	Hs.532277	NM_021061	ENSG00000196150	ZNF250	ZFP647|ZNF647	zinc finger protein 250	protein-coding
peak2576	chr8	46852337	46852511	+	1	NA	Intergenic	ALR/Alpha|Satellite|centr	676841	NR_146077	389652		NR_146077	ENSG00000248498	ASNSP1	ASNSL1	asparagine synthetase pseudogene 1	pseudo
peak1799	chr21	41511817	41511903	+	1	NA	intron (NM_001389, intron 18 of 32)	(TG)n|Simple_repeat|Simple_repeat	72498	NR_039917	100616148		NR_039917	ENSG00000263973	MIR4760	-	microRNA 4760	ncRNA
peak1699	chr21	10729332	10729462	+	1	NA	Intergenic	ALR/Alpha|Satellite|centr	261546	NM_001290224	7179	Hs.122986	NM_199259	ENSG00000274391	TPTE	CT44|PTEN2	transmembrane phosphatase with tensin homology	protein-coding
peak1224	chr19	11575399	11575597	+	1	NA	intron (NM_032281, intron 3 of 6)	(CA)n|Simple_repeat|Simple_repeat	16305	NM_032281	1995	Hs.1701	NM_001420	ENSG00000196361	ELAVL3	HUC|HUCL|PLE21	ELAV like RNA binding protein 3	protein-coding
peak2887	chrY	13808912	13809163	+	1	NA	Intergenic	(GAATG)n|Satellite|Satellite	724352	NR_033667	352887	Hs.546221	NR_033667	ENSG00000206159	GYG2P1	GYG2P	glycogenin 2 pseudogene 1	pseudo
peak935	chr16	46404435	46404586	+	1	NA	Intergenic	HSATII|Satellite|Satellite	198499	NR_026556	124149	Hs.97414	NM_001004299		ANKRD26P1	-	ankyrin repeat domain 26 pseudogene 1	pseudo
peak1307	chr19	45024946	45025710	+	1	NA	intron (NM_001102600, intron 4 of 11)	intron (NM_001102600, intron 4 of 11)	8220	NM_001102599	125931	Hs.689632	NM_198444	ENSG00000273777	CEACAM20	UNQ9366	carcinoembryonic antigen related cell adhesion molecule 20	protein-coding
peak2829	chrY	13452906	13456683	+	1	NA	Intergenic	(CATTC)n|Satellite|Satellite	1078595	NR_033667	352887	Hs.546221	NR_033667	ENSG00000206159	GYG2P1	GYG2P	glycogenin 2 pseudogene 1	pseudo
peak582	chr12	123996491	123996550	+	1	NA	intron (NM_178314, intron 2 of 6)	(TG)n|Simple_repeat|Simple_repeat	8253	NM_001319244	353116	Hs.530315	NM_178314	ENSG00000188026	RILPL1	GOSPEL|RLP1	Rab interacting lysosomal protein like 1	protein-coding
peak2056	chr4	38245428	38245509	+	1	NA	Intergenic	(TG)n|Simple_repeat|Simple_repeat	-123067	NR_149123	105374410		NR_149123	ENSG00000248227	LINC02513	-	long intergenic non-protein coding RNA 2513	ncRNA
peak470	chr11	92438554	92439075	+	1	NA	intron (NM_001008781, intron 3 of 24)	HAL1-2a_MD|LINE|L1	209980	NR_135091	105369431	Hs.532389	NR_135091		LOC105369431	-	uncharacterized LOC105369431	ncRNA
peak1670	chr21	9473313	9473685	+	1	NA	Intergenic	Intergenic	-352333	NR_037421	100500862		NR_037421	ENSG00000275708	MIR3648-1	MIR3648|hsa-mir-3648-1	microRNA 3648-1	ncRNA
peak1673	chr21	9866807	9866999	+	1	NA	Intergenic	AluY|SINE|Alu	40700	NR_128714
peak173	chr1	230710490	230710505	+	1	NA	Intergenic	(TG)n|Simple_repeat|Simple_repeat	20832	NR_146479	101927553	Hs.680219	NR_146479	ENSG00000232964	LINC01737	-	long intergenic non-protein coding RNA 1737	ncRNA
peak2967	chrY	28801072	28801125	+	1	NA	Intergenic	(GAATG)n|Satellite|Satellite	926461	NR_001524	114760	Hs.511777	NR_001524	ENSG00000231141	TTTY3	LINC00121|NCRNA00121|TTTY3A|TTY3	testis-specific transcript, Y-linked 3 (non-protein coding)	ncRNA
peak2862	chrY	13676206	13676256	+	1	NA	Intergenic	(GAATG)n|Satellite|Satellite	857158	NR_033667	352887	Hs.546221	NR_033667	ENSG00000206159	GYG2P1	GYG2P	glycogenin 2 pseudogene 1	pseudo
peak409	chr11	50715585	50715784	+	1	NA	Intergenic	ALR/Alpha|Satellite|centr	347366	NR_024504	646813	Hs.684179	NR_024504		LOC646813	-	DExH-box helicase 9 pseudogene	pseudo
peak867	chr16	33877847	33880492	+	1	NA	Intergenic	HSATII|Satellite|Satellite	307325	NR_130771	104644205	Hs.742548	NR_130771		ENPP7P13	DUNQU1	ectonucleotide pyrophosphatase/phosphodiesterase 7 pseudogene 13	pseudo
peak2831	chrY	13460886	13461096	+	1	NA	Intergenic	BSR/Beta|Satellite|Satellite	1072398	NR_033667	352887	Hs.546221	NR_033667	ENSG00000206159	GYG2P1	GYG2P	glycogenin 2 pseudogene 1	pseudo
peak2827	chrY	13446515	13451821	+	1	NA	Intergenic	(CACTC)n|Simple_repeat|Simple_repeat	1084221	NR_033667	352887	Hs.546221	NR_033667	ENSG00000206159	GYG2P1	GYG2P	glycogenin 2 pseudogene 1	pseudo
peak1951	chr3	51276952	51277016	+	1	NA	intron (NM_004947, intron 21 of 52)	L1PA13|LINE|L1	-145684	NM_006010	7873	Hs.436446	NM_006010	ENSG00000145050	MANF	ARMET|ARP	mesencephalic astrocyte derived neurotrophic factor	protein-coding
peak438	chr11	55020740	55020908	+	1	NA	Intergenic	ALR/Alpha|Satellite|centr	-8834	NM_024114	79097	Hs.195715	NM_024114	ENSG00000150244	TRIM48	RNF101	tripartite motif containing 48	protein-coding
peak2364	chr7	47513678	47514776	+	1	NA	intron (NM_022748, intron 4 of 30)	(CACAA)n|Simple_repeat|Simple_repeat	-9826	NR_145813	109623468		NR_145813		SNORD151	-	small nucleolar RNA, C/D box 151	snoRNA
peak543	chr12	108416027	108416051	+	1	NA	Intergenic	(TCCA)n|Simple_repeat|Simple_repeat	-107209	NM_014653	9671	Hs.143591	NM_014653	ENSG00000075035	WSCD2	-	WSC domain containing 2	protein-coding
peak1878	chr22	35997198	35997248	+	1	NA	Intergenic	(TG)n|Simple_repeat|Simple_repeat	16161	NM_005368	4151	Hs.517586	NM_005368	ENSG00000198125	MB	PVALB|myoglobgin	myoglobin	protein-coding
peak1281	chr19	27876404	27876501	+	1	NA	Intergenic	ALR/Alpha|Satellite|centr	-407887	NR_110689	101927151	Hs.567934	NR_110687	ENSG00000267575	LOC101927151	-	uncharacterized LOC101927151	ncRNA
peak2769	chr9	137576959	137577442	+	1	NA	intron (NM_000093, intron 1 of 65)	(TCCA)n|Simple_repeat|Simple_repeat	-32511	NR_138049	414316	Hs.571561	NR_138049	ENSG00000204011	COL5A1-AS1	C9orf104|bA54A22.4	COL5A1 antisense RNA 1	ncRNA
peak2039	chr4	7133159	7133705	+	1	NA	Intergenic	(TG)n|Simple_repeat|Simple_repeat	-28329	NR_027441	730971	Hs.591718	NR_027441		LINC02447	-	long intergenic non-protein coding RNA 2447	ncRNA
peak1746	chr21	11115461	11115510	+	1	NA	Intergenic	AluSx3|SINE|Alu	-16548	NM_001187	574	Hs.545789	NM_001187		BAGE	BAGE1|CT2.1	B melanoma antigen	protein-coding
peak2665	chr9	66456499	66456676	+	1	NA	promoter-TSS (NR_121647)	promoter-TSS (NR_121647)	-702	NR_121647	103352539	Hs.351215	NR_121647	ENSG00000238113	LINC01410	-	long intergenic non-protein coding RNA 1410	ncRNA
peak1981	chr3	127282726	127282755	+	1	NA	Intergenic	HAL1-2a_MD|LINE|L1	11434	NR_106883	102466199		NR_106883	ENSG00000275067	MIR6825	hsa-mir-6825	microRNA 6825	ncRNA
peak2159	chr5	3727572	3728219	+	1	NA	Intergenic	(CA)n|Simple_repeat|Simple_repeat	131727	NM_024337	79192	Hs.424156	NM_024337	ENSG00000170549	IRX1	IRX-5|IRXA1	iroquois homeobox 1	protein-coding
peak1302	chr19	35884150	35884260	+	1	NA	Intergenic	(TG)n|Simple_repeat|Simple_repeat	-12304	NR_040046	100128682	Hs.570008	NR_040046	ENSG00000205786	LINC01531	-	long intergenic non-protein coding RNA 1531	ncRNA
peak2271	chr6	58773875	58773933	+	1	NA	Intergenic	ALR/Alpha|Satellite|centr	-486180	NR_132994	106660612	Hs.561539	NR_125727	ENSG00000215190	LINC00680	-	long intergenic non-protein coding RNA 680	ncRNA
peak1745	chr21	11113453	11114119	+	1	NA	Intergenic	AluJb|SINE|Alu	-14849	NM_001187	574	Hs.545789	NM_001187		BAGE	BAGE1|CT2.1	B melanoma antigen	protein-coding
peak2198	chr5	68260452	68260872	+	1	NA	Intergenic	(CA)n|Simple_repeat|Simple_repeat	65092	NR_130778	101928885	Hs.630474	NR_130778		LINC02198	-	long intergenic non-protein coding RNA 2198	ncRNA
peak1061	chr17	25279443	25279542	+	1	NA	Intergenic	A-rich|Low_complexity|Low_complexity	136775	NR_135673	105371703	Hs.649918	NR_135673		LOC105371703	-	uncharacterized LOC105371703	ncRNA
peak23	chr1	6234739	6234803	+	1	NA	intron (NM_015557, intron 1 of 41)	(TGGA)n|Simple_repeat|Simple_repeat	5423	NM_015557	26038	Hs.522898	NM_015557	ENSG00000116254	CHD5	CHD-5	chromodomain helicase DNA binding protein 5	protein-coding
peak1685	chr21	10707031	10707198	+	1	NA	Intergenic	ALR/Alpha|Satellite|centr	283829	NM_001290224	7179	Hs.122986	NM_199259	ENSG00000274391	TPTE	CT44|PTEN2	transmembrane phosphatase with tensin homology	protein-coding
peak1206	chr19	5525009	5525022	+	1	NA	Intergenic	(TCCA)n|Simple_repeat|Simple_repeat	43030	NR_027064	257000	Hs.515575	NM_153375	ENSG00000223573	TINCR	LINC00036|NCRNA00036|PLAC2|onco-lncRNA-16	TINCR ubiquitin domain containing	ncRNA
peak1837	chr21	45394317	45394485	+	1	NA	intron (NM_001037553, intron 6 of 8)	(TG)n|Simple_repeat|Simple_repeat	-37805	NM_003274	7109	Hs.126221	NM_003274	ENSG00000160218	TRAPPC10	EHOC-1|EHOC1|GT334|TMEM1|TRS130|TRS30	trafficking protein particle complex 10	protein-coding
peak931	chr16	46400008	46401637	+	1	NA	Intergenic	HSATII|Satellite|Satellite	202187	NR_026556	124149	Hs.97414	NM_001004299		ANKRD26P1	-	ankyrin repeat domain 26 pseudogene 1	pseudo
peak809	chr15	101682219	101682354	+	1	NA	Intergenic	(CCCA)n|Simple_repeat|Simple_repeat	109851	NM_014918	22856	Hs.110488	NM_014918	ENSG00000131873	CHSY1	CHSY|CSS1|ChSy-1|TPBS	chondroitin sulfate synthase 1	protein-coding
peak1233	chr19	17064862	17065022	+	1	NA	intron (NM_015692, intron 19 of 41)	L1M3|LINE|L1	-57158	NR_147452	27151	Hs.631644	NM_015692	ENSG00000160111	CPAMD8	ASGD8|K-CAP|VIP	C3 and PZP like, alpha-2-macroglobulin domain containing 8	protein-coding
peak1137	chr18	18514604	18514733	+	1	NA	Intergenic	ALR/Alpha|Satellite|centr	177144	NM_005406	6093	Hs.306307	NM_005406	ENSG00000067900	ROCK1	P160ROCK|ROCK-I	Rho associated coiled-coil containing protein kinase 1	protein-coding
peak568	chr12	117226898	117226911	+	1	NA	intron (NM_001109903, intron 7 of 11)	(TGGA)n|Simple_repeat|Simple_repeat	50808	NM_001109903	84900	Hs.437195	NM_032814	ENSG00000135119	RNFT2	TMEM118	ring finger protein, transmembrane 2	protein-coding
peak974	chr16	48077877	48078397	+	1	NA	Intergenic	(TCCA)n|Simple_repeat|Simple_repeat	78537	NR_146502	105371238	Hs.743032	NR_146502		LINC02134	-	long intergenic non-protein coding RNA 2134	ncRNA
peak842	chr16	21584089	21584151	+	1	NA	Intergenic	AluSc8|SINE|Alu	-24422	NM_001288659	51108	Hs.279583	NM_016025	ENSG00000197006	METTL9	CGI-81|DREV|DREV1|PAP1	methyltransferase like 9	protein-coding
peak1513	chr2	218895923	218896200	+	1	NA	Intergenic	(TG)n|Simple_repeat|Simple_repeat	-3596	NR_034176	285180	Hs.570069	NM_198483	ENSG00000188282	RUFY4	ZFYVE31	RUN and FYVE domain containing 4	protein-coding
peak1065	chr17	35117282	35117477	+	1	NA	Intergenic	(TG)n|Simple_repeat|Simple_repeat	159354	NM_024864	79922	Hs.194864	NM_024864	ENSG00000278619	MRM1	-	mitochondrial rRNA methyltransferase 1	protein-coding
peak1144	chr18	22420797	22420873	+	1	NA	Intergenic	(TG)n|Simple_repeat|Simple_repeat	115090	NR_134604	105372028	Hs.569901	NR_134604	ENSG00000266573	LOC105372028	-	uncharacterized LOC105372028	ncRNA
peak567	chr12	117117216	117117239	+	1	NA	Intergenic	AluJb|SINE|Alu	58678	NM_001353623	79794	Hs.120170	NM_024738	ENSG00000111412	C12orf49	-	chromosome 12 open reading frame 49	protein-coding
peak1015	chr16	85605660	85606007	+	1	NA	Intergenic	(CA)n|Simple_repeat|Simple_repeat	-39196	NM_001134473	23199	Hs.461647	NM_014615	ENSG00000131149	GSE1	CRHSP24|KIAA0182	Gse1 coiled-coil protein	protein-coding
peak310	chr10	115438481	115438756	+	1	NA	promoter-TSS (NM_033338)	promoter-TSS (NM_033338)	-303	NM_033340	840	Hs.9216	NM_001227	ENSG00000165806	CASP7	CASP-7|CMH-1|ICE-LAP3|LICE2|MCH3	caspase 7	protein-coding
peak2392	chr7	61079049	61079316	+	1	NA	Intergenic	ALR/Alpha|Satellite|centr	1685252	NR_003952	643955	Hs.583308	NR_003952	ENSG00000185037	ZNF733P	ZNF733	zinc finger protein 733, pseudogene	pseudo
peak2282	chr6	119159540	119159603	+	1	NA	intron (NM_017696, intron 7 of 11)	AluY|SINE|Alu	-55670	NM_014034	25842	Hs.292316	NM_014034	ENSG00000111875	ASF1A	CGI-98|CIA|HSPC146	anti-silencing function 1A histone chaperone	protein-coding
peak1755	chr21	11131822	11132468	+	1	NA	Intergenic	AluSx1|SINE|Alu	-33208	NM_001187	574	Hs.545789	NM_001187		BAGE	BAGE1|CT2.1	B melanoma antigen	protein-coding
peak219	chr10	38884355	38888780	+	1	NA	Intergenic	HSATII|Satellite|Satellite	-103160	NR_045000	399746	Hs.742607	NR_045000		ACTR3BP5	FKSG74	ACTR3B pseudogene 5	pseudo
peak267	chr10	42790584	42795435	+	1	NA	Intergenic	(CATTC)n|Satellite|Satellite	70484	NR_024380	441666	Hs.255729	NR_024380	ENSG00000215146	LOC441666	-	zinc finger protein 91 pseudogene	pseudo
peak1954	chr3	68176830	68176935	+	1	NA	intron (NM_001252216, intron 2 of 4)	(TGG)n|Simple_repeat|Simple_repeat	123523	NM_213609	407738	Hs.655061	NM_213609	ENSG00000183662	FAM19A1	TAFA-1|TAFA1	family with sequence similarity 19 member A1, C-C motif chemokine like	protein-coding
peak487	chr11	133196719	133196904	+	1	NA	intron (NM_001012393, intron 1 of 7)	(TG)n|Simple_repeat|Simple_repeat	205696	NM_001012393	4978	Hs.4817	NM_002545	ENSG00000183715	OPCML	IGLON1|OBCAM|OPCM	opioid binding protein/cell adhesion molecule like	protein-coding
peak536	chr12	54605772	54605924	+	1	NA	Intergenic	(CA)n|Simple_repeat|Simple_repeat	19412	NR_039851	100616400		NR_039851	ENSG00000283803	MIR3198-2	mir-3198-2	microRNA 3198-2	ncRNA
peak2882	chrY	13803995	13804045	+	1	NA	Intergenic	(GAATG)n|Satellite|Satellite	729369	NR_033667	352887	Hs.546221	NR_033667	ENSG00000206159	GYG2P1	GYG2P	glycogenin 2 pseudogene 1	pseudo
peak2663	chr9	47186862	47186912	+	1	NA	Intergenic	(CA)n|Simple_repeat|Simple_repeat	343024	NR_147619	103908604	Hs.535063	NR_147619		LOC103908604	-	uncharacterized LOC103908604	ncRNA
peak1910	chr22	47401717	47401750	+	1	NA	intron (NM_014346, intron 10 of 12)	(CA)n|Simple_repeat|Simple_repeat	-89795	NR_122047	642757	Hs.632786	NR_122047	ENSG00000280080	TBC1D22A-AS1	-	TBC1D22A antisense RNA 1	ncRNA
peak1312	chr19	49325579	49325650	+	1	NA	intron (NM_016246, intron 5 of 8)	(ATG)n|Simple_repeat|Simple_repeat	-11294	NM_001190	587	Hs.512670	NM_001190	ENSG00000105552	BCAT2	BCAM|BCATM|BCT2|PP18	branched chain amino acid transaminase 2	protein-coding
peak528	chr12	38027596	38027695	+	1	NA	Intergenic	ALR/Alpha|Satellite|centr	-682912	NM_001013620	144245	Hs.259305	NM_001013620	ENSG00000175548	ALG10B	ALG10|KCR1	ALG10B, alpha-1,2-glucosyltransferase	protein-coding
peak1161	chr18	56217693	56217793	+	1	NA	intron (NM_052947, intron 4 of 12)	(CATCC)n|Simple_repeat|Simple_repeat	-50109	NR_132963	106635543		NR_132963		SNORA108	-	small nucleolar RNA, H/ACA box 108	snoRNA
peak437	chr11	55014308	55014378	+	1	NA	Intergenic	ALR/Alpha|Satellite|centr	-15315	NM_024114	79097	Hs.195715	NM_024114	ENSG00000150244	TRIM48	RNF101	tripartite motif containing 48	protein-coding
peak2533	chr8	5449998	5450115	+	1	NA	Intergenic	(CA)n|Simple_repeat|Simple_repeat	-597728	NM_033225	64478	Hs.571466	NM_033225	ENSG00000183117	CSMD1	PPP1R24	CUB and Sushi multiple domains 1	protein-coding
peak2252	chr6	34039515	34040084	+	1	NA	intron (NM_001282847, intron 2 of 9)	(CA)n|Simple_repeat|Simple_repeat	33960	NM_001256813	2914	Hs.429018	NM_000841	ENSG00000124493	GRM4	GPRC1D|MGLUR4|mGlu4	glutamate metabotropic receptor 4	protein-coding
peak1051	chr17	21139279	21139587	+	1	NA	Intergenic	(TCCA)n|Simple_repeat|Simple_repeat	17145	NM_152914	256302	Hs.654713	NM_152914	ENSG00000274180	NATD1	C17orf103|Gtlf3b	N-acetyltransferase domain containing 1	protein-coding
peak1860	chr22	24296998	24297022	+	1	NA	Intergenic	(CA)n|Simple_repeat|Simple_repeat	6358	NM_001080843	653689	Hs.654462	NM_001080843	ENSG00000133433	GSTT2B	GSTT2P	glutathione S-transferase theta 2B (gene/pseudogene)	protein-coding
peak2478	chr7	151009918	151010974	+	1	NA	Intergenic	(TG)n|Simple_repeat|Simple_repeat	-28401	NM_016118	51667	Hs.647082	NM_016118	ENSG00000013374	NUB1	BS4|NUB1L|NYREN18	negative regulator of ubiquitin like proteins 1	protein-coding
peak2790	chrX	61733073	61733357	+	1	NA	Intergenic	ALR/Alpha|Satellite|centr	838003	NM_001012968	139886	Hs.612782	NM_001012968	ENSG00000186767	SPIN4	TDRD28	spindlin family member 4	protein-coding
peak2936	chrY	13850233	13850792	+	1	NA	Intergenic	(GAATG)n|Satellite|Satellite	682877	NR_033667	352887	Hs.546221	NR_033667	ENSG00000206159	GYG2P1	GYG2P	glycogenin 2 pseudogene 1	pseudo
peak542	chr12	105064205	105064609	+	1	NA	intron (NM_001173982, intron 2 of 2)	(CA)n|Simple_repeat|Simple_repeat	78996	NR_037487	100500843		NR_037487	ENSG00000264295	MIR3922	-	microRNA 3922	ncRNA
peak854	chr16	33293953	33294228	+	1	NA	Intergenic	(GCTG)n|Simple_repeat|Simple_repeat	4612	NR_033866	390705	Hs.278513	NR_033866		LOC390705	-	protein phosphatase 2 regulatory subunit B'', beta pseudogene	pseudo
peak2170	chr5	11240367	11240442	+	1	NA	intron (NM_001288715, intron 8 of 20)	(CA)n|Simple_repeat|Simple_repeat	348625	NM_001288715	1501	Hs.314543	NM_001332	ENSG00000169862	CTNND2	GT24|NPRAP	catenin delta 2	protein-coding
peak2092	chr4	49633369	49634044	+	1	NA	Intergenic	(GAATG)n|Satellite|Satellite	645047	NM_001286791	80157	Hs.479703	NM_025087	ENSG00000109182	CWH43	CWH43-C|PGAP2IP	cell wall biogenesis 43 C-terminal homolog	protein-coding
peak2417	chr7	61975039	61975091	+	1	NA	Intergenic	ALR/Alpha|Satellite|centr	789369	NR_003952	643955	Hs.583308	NR_003952	ENSG00000185037	ZNF733P	ZNF733	zinc finger protein 733, pseudogene	pseudo
peak2570	chr8	43790349	43790606	+	1	NA	Intergenic	ALR/Alpha|Satellite|centr	642892	NM_001005365	340441	Hs.531579	NM_001002920	ENSG00000188877	POTEA	A26A1|CT104.3|POTE-8|POTE8	POTE ankyrin domain family member A	protein-coding
peak2590	chr8	55190874	55191354	+	1	NA	Intergenic	(CTCA)n|Simple_repeat|Simple_repeat	143333	NM_014175	29088	Hs.18349	NM_014175	ENSG00000137547	MRPL15	HSPC145|L15mt|MRP-L15|MRP-L7|RPML7	mitochondrial ribosomal protein L15	protein-coding
peak2428	chr7	61989560	61989742	+	1	NA	Intergenic	ALR/Alpha|Satellite|centr	774783	NR_003952	643955	Hs.583308	NR_003952	ENSG00000185037	ZNF733P	ZNF733	zinc finger protein 733, pseudogene	pseudo
peak1987	chr3	136448006	136448127	+	1	NA	intron (NM_005862, intron 1 of 33)	AluJb|SINE|Alu	23179	NM_005862	10274	Hs.412586	NM_005862	ENSG00000118007	STAG1	MRD47|SA1|SCC3A	stromal antigen 1	protein-coding
peak695	chr14	19039672	19040507	+	1	NA	Intergenic	ALR/Alpha|Satellite|centr	-337505	NM_001013354	440153	Hs.534880	NM_001013354	ENSG00000257115	OR11H12	-	olfactory receptor family 11 subfamily H member 12	protein-coding
peak577	chr12	119145798	119146013	+	1	NA	Intergenic	(TGG)n|Simple_repeat|Simple_repeat	53579	NR_134999	105370014	Hs.550870	NR_134998	ENSG00000256750	LINC02423	-	long intergenic non-protein coding RNA 2423	ncRNA
peak1278	chr19	27869238	27869471	+	1	NA	Intergenic	ALR/Alpha|Satellite|centr	-414985	NR_110689	101927151	Hs.567934	NR_110687	ENSG00000267575	LOC101927151	-	uncharacterized LOC101927151	ncRNA
peak2248	chr6	19470475	19470897	+	1	NA	Intergenic	(CA)n|Simple_repeat|Simple_repeat	20634	NR_134615	105374960	Hs.519913	NR_134615		LOC105374960	-	uncharacterized LOC105374960	ncRNA
peak2584	chr8	49086560	49086754	+	1	NA	Intergenic	(GTGTG)n|Simple_repeat|Simple_repeat	165662	NM_003350	7336	Hs.491695	NM_003350	ENSG00000169139	UBE2V2	DDVIT1|DDVit-1|EDAF-1|EDPF-1|EDPF1|MMS2|UEV-2|UEV2	ubiquitin conjugating enzyme E2 V2	protein-coding
peak1013	chr16	85421621	85421864	+	1	NA	Intergenic	(TGGA)n|Simple_repeat|Simple_repeat	-81811	NR_049816	100847022		NR_049816	ENSG00000266307	MIR5093	-	microRNA 5093	ncRNA
peak1559	chr2	242456830	242457055	+	1	NA	Intergenic	(CA)n|Simple_repeat|Simple_repeat	-7955	NM_001282305	10494	Hs.516807	NM_006374	ENSG00000115694	STK25	SOK1|YSK1	serine/threonine kinase 25	protein-coding
peak2085	chr4	49143512	49144211	+	1	NA	Intergenic	(CATTC)n|Satellite|Satellite	155202	NM_001286791	80157	Hs.479703	NM_025087	ENSG00000109182	CWH43	CWH43-C|PGAP2IP	cell wall biogenesis 43 C-terminal homolog	protein-coding
peak1450	chr2	107749978	107750156	+	1	NA	Intergenic	(TG)n|Simple_repeat|Simple_repeat	215914	NR_049853	100847045		NR_049853	ENSG00000283146	MIR548AU	-	microRNA 548au	ncRNA
peak1925	chr22	49283252	49283301	+	1	NA	intron (NR_038944, intron 3 of 6)	(TCCA)n|Simple_repeat|Simple_repeat	20694	NR_038944	100128946	Hs.535676	NR_038944	ENSG00000205632	LINC01310	WI2-81516E3.1	long intergenic non-protein coding RNA 1310	ncRNA
peak1602	chr20	26317653	26318114	+	1	NA	Intergenic	ALR/Alpha|Satellite|centr	-128014	NR_040095	284801	Hs.370699	NR_040095	ENSG00000227195	MIR663AHG	-	MIR663A host gene	ncRNA
peak2466	chr7	132292671	132292849	+	1	NA	intron (NM_181775, intron 2 of 4)	(CAT)n|Simple_repeat|Simple_repeat	-31437	NM_001105543	91584	Hs.511454	NM_020911	ENSG00000221866	PLXNA4	FAYV2820|PLEXA4|PLXNA4A|PLXNA4B|PRO34003	plexin A4	protein-coding
peak611	chr12	132167551	132167783	+	1	NA	Intergenic	HAL1-2a_MD|LINE|L1	-27965	NM_001261411	6433	Hs.308171	NM_004592	ENSG00000061936	SFSWAP	SFRS8|SWAP	splicing factor SWAP	protein-coding
peak1156	chr18	46572601	46572834	+	1	NA	intron (NM_001353215, intron 16 of 16)	intron (NM_001353215, intron 16 of 16)	3421	NR_039898	100616420		NR_039898	ENSG00000263849	MIR4744	-	microRNA 4744	ncRNA
peak920	chr16	46390934	46391343	+	1	NA	Intergenic	HSATII|Satellite|Satellite	211871	NR_026556	124149	Hs.97414	NM_001004299		ANKRD26P1	-	ankyrin repeat domain 26 pseudogene 1	pseudo
peak150	chr1	201226920	201227089	+	1	NA	Intergenic	(GAATG)n|Satellite|Satellite	-25576	NM_001005337	5317	Hs.497350	NM_000299	ENSG00000081277	PKP1	B6P	plakophilin 1	protein-coding
peak2946	chrY	13861898	13862335	+	1	NA	Intergenic	(GAATG)n|Satellite|Satellite	671273	NR_033667	352887	Hs.546221	NR_033667	ENSG00000206159	GYG2P1	GYG2P	glycogenin 2 pseudogene 1	pseudo
peak1998	chr3	194072865	194073617	+	1	NA	Intergenic	(TG)n|Simple_repeat|Simple_repeat	-1184	NM_001291988	1370	Hs.528368	NM_001309	ENSG00000178772	CPN2	ACBP	carboxypeptidase N subunit 2	protein-coding
peak1184	chr19	816076	816234	+	1	NA	intron (NM_024888, intron 2 of 6)	(TCCA)n|Simple_repeat|Simple_repeat	2571	NR_036154	100422854		NR_036154	ENSG00000263414	MIR3187	mir-3187	microRNA 3187	ncRNA
peak1812	chr21	43581567	43581626	+	1	NA	Intergenic	(CA)n|Simple_repeat|Simple_repeat	-38203	NM_207627	9619	Hs.124649	NM_004915	ENSG00000160179	ABCG1	ABC8|WHITE1	ATP binding cassette subfamily G member 1	protein-coding
peak1337	chr2	3050100	3050230	+	1	NA	intron (NR_110228, intron 3 of 6)	(TG)n|Simple_repeat|Simple_repeat	79633	NR_110228	101927554	Hs.638446	NR_110228	ENSG00000234423	LINC01250	-	long intergenic non-protein coding RNA 1250	ncRNA
peak1999	chr3	194257272	194257454	+	1	NA	Intergenic	AluJb|SINE|Alu	-47634	NR_047575	100507297	Hs.586059	NR_047573		TMEM44-AS1	-	TMEM44 antisense RNA 1	ncRNA
peak1793	chr21	40285882	40286261	+	1	NA	intron (NR_120405, intron 2 of 3)	(CA)n|Simple_repeat|Simple_repeat	24282	NR_120405	400867	Hs.689509	NR_120405		LOC400867	-	uncharacterized LOC400867	ncRNA
peak2462	chr7	128528301	128528407	+	1	NA	intron (NM_001135914, intron 22 of 37)	(CA)n|Simple_repeat|Simple_repeat	21952	NM_001195150	100130705	Hs.641532	NM_001195150	ENSG00000272899	LOC100130705	-	uncharacterized LOC100130705	protein-coding
peak2866	chrY	13678862	13679307	+	1	NA	Intergenic	(GAATG)n|Satellite|Satellite	854305	NR_033667	352887	Hs.546221	NR_033667	ENSG00000206159	GYG2P1	GYG2P	glycogenin 2 pseudogene 1	pseudo
peak1697	chr21	10725696	10726401	+	1	NA	Intergenic	ALR/Alpha|Satellite|centr	264895	NM_001290224	7179	Hs.122986	NM_199259	ENSG00000274391	TPTE	CT44|PTEN2	transmembrane phosphatase with tensin homology	protein-coding
peak2199	chr5	68261189	68261993	+	1	NA	Intergenic	(CA)n|Simple_repeat|Simple_repeat	64163	NR_130778	101928885	Hs.630474	NR_130778		LINC02198	-	long intergenic non-protein coding RNA 2198	ncRNA
peak1115	chr17	79498822	79498955	+	1	NA	intron (NM_001077182, intron 1 of 4)	HAL1-2a_MD|LINE|L1	3471	NM_001077182	25794	Hs.118555	NM_012418	ENSG00000186765	FSCN2	RFSN|RP30	fascin actin-bundling protein 2, retinal	protein-coding
peak1641	chr20	52178310	52178529	+	1	NA	intron (NR_110051, intron 2 of 5)	AluSz6|SINE|Alu	9110	NR_110051	101927770		NR_110051		LOC101927770	-	uncharacterized LOC101927770	ncRNA
peak2703	chr9	91868837	91869509	+	1	NA	Intergenic	(TG)n|Simple_repeat|Simple_repeat	-56937	NM_001827	1164	Hs.83758	NM_001827	ENSG00000123975	CKS2	CKSHS2	CDC28 protein kinase regulatory subunit 2	protein-coding
peak1841	chr21	46575937	46576389	+	1	NA	intron (NM_001346687, intron 1 of 11)	HAL1-2a_MD|LINE|L1	3718	NM_001346687	104	Hs.474018	NM_001112	ENSG00000197381	ADARB1	ADAR2|DRABA2|DRADA2|RED1	adenosine deaminase, RNA specific B1	protein-coding
peak18	chr1	4707389	4707551	+	1	NA	Intergenic	HAL1-2a_MD|LINE|L1	-7635	NM_018836	55966	Hs.12473	NM_018836	ENSG00000196581	AJAP1	MOT8|SHREW-1|SHREW1	adherens junctions associated protein 1	protein-coding
peak1687	chr21	10710731	10711122	+	1	NA	Intergenic	ALR/Alpha|Satellite|centr	280017	NM_001290224	7179	Hs.122986	NM_199259	ENSG00000274391	TPTE	CT44|PTEN2	transmembrane phosphatase with tensin homology	protein-coding
peak886	chr16	33973394	33973415	+	1	NA	Intergenic	ALR/Alpha|Satellite|centr	401560	NR_130771	104644205	Hs.742548	NR_130771		ENPP7P13	DUNQU1	ectonucleotide pyrophosphatase/phosphodiesterase 7 pseudogene 13	pseudo
peak2800	chrX	61839280	61839336	+	1	NA	Intergenic	ALR/Alpha|Satellite|centr	731910	NM_001012968	139886	Hs.612782	NM_001012968	ENSG00000186767	SPIN4	TDRD28	spindlin family member 4	protein-coding
peak2587	chr8	50680774	50680957	+	1	NA	Intergenic	(CA)n|Simple_repeat|Simple_repeat	-141421	NM_001287813	54212	Hs.584914	NM_018967	ENSG00000147481	SNTG1	G1SYN|SYN4	syntrophin gamma 1	protein-coding
peak1953	chr3	64194859	64194909	+	1	NA	intron (NM_198859, intron 1 of 7)	(TCCA)n|Simple_repeat|Simple_repeat	16247	NM_198859	166336	Hs.148105	NM_198859	ENSG00000163637	PRICKLE2	EPM5	prickle planar cell polarity protein 2	protein-coding
peak24	chr1	6235058	6235784	+	1	NA	intron (NM_015557, intron 1 of 41)	(TGGA)n|Simple_repeat|Simple_repeat	4773	NM_015557	26038	Hs.522898	NM_015557	ENSG00000116254	CHD5	CHD-5	chromodomain helicase DNA binding protein 5	protein-coding
peak336	chr10	132724610	132724719	+	1	NA	Intergenic	(TG)n|Simple_repeat|Simple_repeat	36267	NR_036180	100422867		NR_036180	ENSG00000264803	MIR378C	mir-378c	microRNA 378c	ncRNA
peak315	chr10	120263660	120263687	+	1	NA	Intergenic	A-rich|Low_complexity|Low_complexity	91487	NM_004248	2834	Hs.248119	NM_004248	ENSG00000119973	PRLHR	GPR10|GR3|PrRPR	prolactin releasing hormone receptor	protein-coding
peak539	chr12	65252825	65252863	+	1	NA	intron (NM_001330186, intron 8 of 11)	(TG)n|Simple_repeat|Simple_repeat	-24710	NR_033988	400046	Hs.591032	NR_033988	ENSG00000255693	LINC02389	-	long intergenic non-protein coding RNA 2389	ncRNA
peak2053	chr4	15705472	15705522	+	1	NA	intron (NM_004334, intron 1 of 8)	intron (NM_004334, intron 1 of 8)	924	NM_004334	683	Hs.720344	NM_004334	ENSG00000109743	BST1	CD157	bone marrow stromal cell antigen 1	protein-coding
peak1362	chr2	20364524	20364838	+	1	NA	Intergenic	(CA)n|Simple_repeat|Simple_repeat	60246	NM_002997	6382	Hs.224607	NM_002997	ENSG00000115884	SDC1	CD138|SDC|SYND1|syndecan	syndecan 1	protein-coding
peak2335	chr7	1051008	1051045	+	1	NA	intron (NR_146964, intron 1 of 4)	intron (NR_146964, intron 1 of 4)	11636	NR_029898	442907		NR_029898	ENSG00000199023	MIR339	MIRN339|hsa-mir-339|mir-339	microRNA 339	ncRNA
peak1321	chr19	57156597	57156647	+	1	NA	intron (NM_001193628, intron 1 of 3)	(TG)n|Simple_repeat|Simple_repeat	2095	NM_001193628	147670	Hs.336588	NM_001193628	ENSG00000268182	SMIM17	-	small integral membrane protein 17	protein-coding
peak2605	chr8	125700383	125700672	+	1	NA	intron (NM_001282971, intron 3 of 14)	(TG)n|Simple_repeat|Simple_repeat	40221	NM_001282971	9788	Hs.336994	NM_014751	ENSG00000170873	MTSS1	MIM|MIMA|MIMB	MTSS1, I-BAR domain containing	protein-coding
peak1012	chr16	85190595	85190609	+	1	NA	Intergenic	(TCCA)n|Simple_repeat|Simple_repeat	19846	NR_033984	400548	Hs.592054	NR_033984	ENSG00000278214	LINC02139	-	long intergenic non-protein coding RNA 2139	ncRNA
peak2217	chr5	150992241	150992466	+	1	NA	Intergenic	(TG)n|Simple_repeat|Simple_repeat	-43848	NM_001447	2196	Hs.591255	NM_001447	ENSG00000086570	FAT2	CDHF8|CDHR9|HFAT2|MEGF1|SCA45	FAT atypical cadherin 2	protein-coding
peak1357	chr2	12302439	12302691	+	1	NA	intron (NR_110196, intron 2 of 5)	(CA)n|Simple_repeat|Simple_repeat	-36691	NR_037452	100500884		NR_037452	ENSG00000264089	MIR3681	-	microRNA 3681	ncRNA
peak2187	chr5	46384426	46384489	+	1	NA	Intergenic	ALR/Alpha|Satellite|centr	-688237	NM_021072	348980	Hs.353176	NM_021072	ENSG00000164588	HCN1	BCNG-1|BCNG1|EIEE24|HAC-2	hyperpolarization activated cyclic nucleotide gated potassium channel 1	protein-coding
peak449	chr11	64175303	64175380	+	1	NA	Intergenic	(TG)n|Simple_repeat|Simple_repeat	39267	NR_031602	100302280		NR_031602	ENSG00000221273	MIR1237	MIRN1237|hsa-mir-1237	microRNA 1237	ncRNA
peak1671	chr21	9825459	9826232	+	1	NA	promoter-TSS (NR_037421)	promoter-TSS (NR_037421)	13	NR_128711	103504731		NR_128711	ENSG00000264462	MIR3648-2	hsa-mir-3648-2	microRNA 3648-2	ncRNA
peak1678	chr21	10698915	10699572	+	1	NA	Intergenic	ALR/Alpha|Satellite|centr	291700	NM_001290224	7179	Hs.122986	NM_199259	ENSG00000274391	TPTE	CT44|PTEN2	transmembrane phosphatase with tensin homology	protein-coding
peak316	chr10	121072570	121072771	+	1	NA	intron (NM_005308, intron 1 of 15)	(TGG)n|Simple_repeat|Simple_repeat	-64814	NR_039829	100616398		NR_039829	ENSG00000265719	MIR4681	-	microRNA 4681	ncRNA
peak1026	chr16	88088019	88088069	+	1	NA	intron (NM_001173539, intron 11 of 12)	(CCA)n|Simple_repeat|Simple_repeat	46547	NR_120310	400553	Hs.592071	NR_120310	ENSG00000205037	LOC400553	-	uncharacterized LOC400553	ncRNA
peak2788	chrX	61730701	61731249	+	1	NA	Intergenic	ALR/Alpha|Satellite|centr	840243	NM_001012968	139886	Hs.612782	NM_001012968	ENSG00000186767	SPIN4	TDRD28	spindlin family member 4	protein-coding
peak2261	chr6	40744502	40744536	+	1	NA	Intergenic	(TG)n|Simple_repeat|Simple_repeat	-189316	NM_020737	57497	Hs.250015	NM_020737	ENSG00000156564	LRFN2	FIGLER2|KIAA1246|SALM1	leucine rich repeat and fibronectin type III domain containing 2	protein-coding
peak769	chr15	26049251	26049525	+	1	NA	intron (NM_024490, intron 1 of 20)	(TG)n|Simple_repeat|Simple_repeat	44584	NR_039865	100616474		NR_039865	ENSG00000266517	MIR4715	-	microRNA 4715	ncRNA
peak59	chr1	23718752	23719184	+	1	NA	intron (NM_003196, intron 8 of 10)	(CA)n|Simple_repeat|Simple_repeat	-22611	NM_001077195	80818	Hs.293798	NM_030634	ENSG00000125945	ZNF436	ZNF|Zfp46	zinc finger protein 436	protein-coding
peak2923	chrY	13838746	13839348	+	1	NA	Intergenic	(GAATG)n|Satellite|Satellite	694342	NR_033667	352887	Hs.546221	NR_033667	ENSG00000206159	GYG2P1	GYG2P	glycogenin 2 pseudogene 1	pseudo
peak2040	chr4	7563427	7563438	+	1	NA	intron (NM_020777, intron 3 of 26)	(TCCA)n|Simple_repeat|Simple_repeat	101677	NR_036238	100422826		NR_036238	ENSG00000266690	MIR4274	-	microRNA 4274	ncRNA
peak733	chr14	103069825	103069861	+	1	NA	intron (NM_015156, intron 2 of 11)	AluJb|SINE|Alu	10847	NM_015156	23186	Hs.510521	NM_015156	ENSG00000089902	RCOR1	COREST|RCOR	REST corepressor 1	protein-coding
peak1343	chr2	5649953	5649958	+	1	NA	Intergenic	(TAGTG)n|Simple_repeat|Simple_repeat	181295	NR_110580	102723818	Hs.128107	NR_110580		LINC01248	-	long intergenic non-protein coding RNA 1248	ncRNA
peak1048	chr17	11206604	11206616	+	1	NA	intron (NM_001173461, intron 2 of 3)	(TG)n|Simple_repeat|Simple_repeat	61870	NM_001173462	388336	Hs.592124	NM_175903	ENSG00000188803	SHISA6	-	shisa family member 6	protein-coding
peak183	chr10	713741	714185	+	1	NA	intron (NM_014974, intron 1 of 36)	(CACAA)n|Simple_repeat|Simple_repeat	18075	NM_001355389	414235	Hs.587103	NM_001012714	ENSG00000180525	PRR26	C10orf108	proline rich 26	protein-coding
peak2355	chr7	31117001	31117473	+	1	NA	intron (NM_001118, intron 3 of 15)	(TG)n|Simple_repeat|Simple_repeat	25161	NM_001199636	117	Hs.377783	NM_001118	ENSG00000078549	ADCYAP1R1	PAC1|PAC1R|PACAPR|PACAPRI	ADCYAP receptor type I	protein-coding
peak2973	chrY	59022283	59022481	+	1	NA	Intergenic	AluJr|SINE|Alu	-78021	NM_005840	10251	Hs.381912	NM_005840	ENSG00000168939	SPRY3	spry-3	sprouty RTK signaling antagonist 3	protein-coding
peak1930	chr22	49793153	49793650	+	1	NA	Intergenic	(CA)n|Simple_repeat|Simple_repeat	143713	NR_037440	100500882		NR_037440	ENSG00000264139	MIR3667	-	microRNA 3667	ncRNA
peak1709	chr21	10750838	10751622	+	1	NA	Intergenic	ALR/Alpha|Satellite|centr	239713	NM_001290224	7179	Hs.122986	NM_199259	ENSG00000274391	TPTE	CT44|PTEN2	transmembrane phosphatase with tensin homology	protein-coding
peak1411	chr2	91917704	91917756	+	1	NA	Intergenic	AluSc|SINE|Alu	-17594	NR_136329	101927050	Hs.578075	NR_136329		LOC101927050	-	lysine methyltransferase 2C pseudogene	pseudo
peak921	chr16	46391767	46392757	+	1	NA	Intergenic	HSATII|Satellite|Satellite	210747	NR_026556	124149	Hs.97414	NM_001004299		ANKRD26P1	-	ankyrin repeat domain 26 pseudogene 1	pseudo
peak1865	chr22	26530023	26530077	+	1	NA	Intergenic	Intergenic	-35390	NM_001184777	23544	Hs.194766	NM_021115	ENSG00000100095	SEZ6L	-	seizure related 6 homolog like	protein-coding
peak2483	chr7	152100682	152100724	+	1	NA	intron (NM_170606, intron 1 of 58)	L1PB3|LINE|L1	32387	NM_170606	58508	Hs.647120	NM_021230	ENSG00000055609	KMT2C	HALR|KLEFS2|MLL3	lysine methyltransferase 2C	protein-coding
peak192	chr10	3142131	3142215	+	1	NA	intron (NM_002627, intron 3 of 21)	(TG)n|Simple_repeat|Simple_repeat	-4628	NM_001323070	5214	Hs.26010	NM_002627	ENSG00000067057	PFKP	ATP-PFK|PFK-C|PFK-P|PFKF	phosphofructokinase, platelet	protein-coding
peak751	chr14	106036761	106037169	+	1	NA	Intergenic	(CA)n|Simple_repeat|Simple_repeat	38773	NR_135205	105370697	Hs.148580	NR_135205		LOC105370697	-	uncharacterized LOC105370697	ncRNA
peak1608	chr20	29820434	29829517	+	1	NA	Intergenic	(GAATG)n|Satellite|Satellite	-20492	NM_001037730	245929	Hs.580793	NM_001037730	ENSG00000215547	DEFB115	DEFB-15	defensin beta 115	protein-coding
peak1613	chr20	31612982	31613395	+	1	NA	Intergenic	(TCCA)n|Simple_repeat|Simple_repeat	-6266	NM_174897	128859	Hs.375090	NM_174897	ENSG00000167104	BPIFB6	BPIL3|LPLUNC6	BPI fold containing family B member 6	protein-coding
peak1149	chr18	43971969	43972014	+	1	NA	intron (NM_001256758, intron 1 of 5)	(CA)n|Simple_repeat|Simple_repeat	57804	NM_001256758	494470	Hs.501114	NM_152470	ENSG00000141622	RNF165	ARKL2|RNF111L2	ring finger protein 165	protein-coding
peak2003	chr3	195084267	195084279	+	1	NA	intron (NM_012287, intron 4 of 22)	L1M1|LINE|L1	79544	NM_012287	23527	Hs.593373	NM_012287	ENSG00000114331	ACAP2	CENTB2|CNT-B2	ArfGAP with coiled-coil, ankyrin repeat and PH domains 2	protein-coding
peak1594	chr20	26310797	26310819	+	1	NA	Intergenic	ALR/Alpha|Satellite|centr	-120939	NR_040095	284801	Hs.370699	NR_040095	ENSG00000227195	MIR663AHG	-	MIR663A host gene	ncRNA
peak2765	chr9	136969375	136969615	+	1	NA	Intergenic	(TCCA)n|Simple_repeat|Simple_repeat	-31715	NM_017588	11091	Hs.397638	NM_017588	ENSG00000196363	WDR5	BIG-3|CFAP89|SWD3	WD repeat domain 5	protein-coding
peak741	chr14	104938249	104938342	+	1	NA	Intergenic	(CA)n|Simple_repeat|Simple_repeat	-107726	NM_001286399	400258	Hs.153827	NM_001008404	ENSG00000184601	C14orf180	C14orf77|NRAC	chromosome 14 open reading frame 180	protein-coding
peak1095	chr17	72728677	72728964	+	1	NA	intron (NM_175738, intron 2 of 8)	(ATGTG)n|Simple_repeat|Simple_repeat	-3879	NM_001330471	326624	Hs.351413	NM_175738	ENSG00000172794	RAB37	-	RAB37, member RAS oncogene family	protein-coding
peak2912	chrY	13829419	13829691	+	1	NA	Intergenic	(GAATG)n|Satellite|Satellite	703834	NR_033667	352887	Hs.546221	NR_033667	ENSG00000206159	GYG2P1	GYG2P	glycogenin 2 pseudogene 1	pseudo
peak2548	chr8	21624553	21624779	+	1	NA	intron (NM_001165039, intron 1 of 6)	(CA)n|Simple_repeat|Simple_repeat	21680	NM_001165039	2675	Hs.441202	NM_001495	ENSG00000168546	GFRA2	GDNFRB|NRTNR-ALPHA|NTNRA|RETL2|TRNR2	GDNF family receptor alpha 2	protein-coding
peak2539	chr8	11217634	11217901	+	1	NA	intron (NR_001578, intron 4 of 8)	(CA)n|Simple_repeat|Simple_repeat	-8144	NR_026814	83656	Hs.583896	NM_054017	ENSG00000184608	FAM167A-AS1	C8orf12	FAM167A antisense RNA 1	ncRNA
peak206	chr10	18841550	18849984	+	1	NA	intron (NM_182543, intron 8 of 10)	(GAATG)n|Satellite|Satellite	94799	NM_001351118	221078	Hs.396175	NM_182543	ENSG00000241058	NSUN6	4933414E04Rik|ARL5B-AS1|NOPD1	NOP2/Sun RNA methyltransferase family member 6	protein-coding
peak1083	chr17	55807830	55807917	+	1	NA	Intergenic	Intergenic	14817	NM_001282544	101927581	Hs.540784	NM_001282544	ENSG00000166329	CCDC182	-	coiled-coil domain containing 182	protein-coding
peak325	chr10	129226790	129227139	+	1	NA	intron (NM_001380, intron 47 of 51)	(GTGTG)n|Simple_repeat|Simple_repeat	-120649	NM_001030013	594857	Hs.643423	NM_001030013	ENSG00000214285	NPS	-	neuropeptide S	protein-coding
peak2809	chrY	10020636	10020690	+	1	NA	Intergenic	CT-rich|Low_complexity|Low_complexity	272256	NR_001540	252955	Hs.522846	NR_001540	ENSG00000239225	TTTY23	NCRNA00148|TTTY23B	testis-specific transcript, Y-linked 23 (non-protein coding)	ncRNA
peak1949	chr3	42571608	42571627	+	1	NA	TTS (NR_046654)	TTS (NR_046654)	2481	NR_046654	100874007	Hs.600642	NR_046654		VIPR1-AS1	-	VIPR1 antisense RNA 1	ncRNA
peak1110	chr17	78289488	78289516	+	1	NA	intron (NM_020954, intron 15 of 16)	HAL1-2a_MD|LINE|L1	54842	NM_020954	57674	Hs.195642	NM_020914	ENSG00000173821	RNF213	ALO17|C17orf27|KIAA1618|MYMY2|MYSTR|NET57	ring finger protein 213	protein-coding
peak1644	chr20	56235829	56235940	+	1	NA	intron (NM_199171, intron 1 of 3)	(CA)n|Simple_repeat|Simple_repeat	29796	NM_001255976	56937	Hs.517155	NM_020182	ENSG00000124225	PMEPA1	STAG1|TMEPAI	prostate transmembrane protein, androgen induced 1	protein-coding
peak2731	chr9	98788927	98789411	+	1	NA	Intergenic	(CACAC)n|Simple_repeat|Simple_repeat	-5076	NR_024129	100188953	Hs.434310	NR_024129	ENSG00000225194	LINC00092	NCRNA00092	long intergenic non-protein coding RNA 92	ncRNA
peak504	chr12	34839664	34840259	+	1	NA	Intergenic	ALR/Alpha|Satellite|centr	664745	NM_032834	84920	Hs.102971	NM_032834	ENSG00000139133	ALG10	ALG10A|DIE2|KCR1	ALG10, alpha-1,2-glucosyltransferase	protein-coding
peak109	chr1	121354278	121354816	+	1	NA	Intergenic	ALR/Alpha|Satellite|centr	93637	NR_003955	647121	Hs.697682	NR_003955	ENSG00000231752	EMBP1	-	embigin pseudogene 1	pseudo
peak1649	chr20	58342889	58342950	+	1	NA	intron (NM_001281507, intron 5 of 12)	L1MEg|LINE|L1	46654	NM_183246	116154	Hs.473218	NM_080672	ENSG00000087495	PHACTR3	C20orf101|H17739|PPP1R123|SCAPIN1|SCAPININ	phosphatase and actin regulator 3	protein-coding
peak2223	chr5	171562189	171562295	+	1	NA	intron (NM_005990, intron 2 of 18)	AluSx|SINE|Alu	53104	NM_005990	6793	Hs.744005	NM_005990	ENSG00000072786	STK10	LOK|PRO2729	serine/threonine kinase 10	protein-coding
peak2690	chr9	88148535	88148798	+	1	NA	Intergenic	(CA)n|Simple_repeat|Simple_repeat	208278	NM_001286717	23287	Hs.719980	NM_015239	ENSG00000135049	AGTPBP1	CCP1|NNA1	ATP/GTP binding protein 1	protein-coding
peak281	chr10	50017296	50017625	+	1	NA	intron (NM_020945, intron 28 of 61)	(CACCAT)n|Simple_repeat|Simple_repeat	104820	NM_001006939	474354	Hs.202438	NM_001006939	ENSG00000165383	LRRC18	UNQ933|UNQ9338|VKGE9338	leucine rich repeat containing 18	protein-coding
peak1609	chr20	29829751	29833156	+	1	NA	Intergenic	(GAATG)n|Satellite|Satellite	-14014	NM_001037730	245929	Hs.580793	NM_001037730	ENSG00000215547	DEFB115	DEFB-15	defensin beta 115	protein-coding
peak1744	chr21	11112931	11113204	+	1	NA	Intergenic	AluSq2|SINE|Alu	-14130	NM_001187	574	Hs.545789	NM_001187		BAGE	BAGE1|CT2.1	B melanoma antigen	protein-coding
peak2498	chr7	155378355	155378453	+	1	NA	Intergenic	(TG)n|Simple_repeat|Simple_repeat	-51865	NM_001103176	285888	Hs.146751	NM_001103176	ENSG00000146910	CNPY1	-	canopy FGF signaling regulator 1	protein-coding
peak1229	chr19	14286458	14286489	+	1	NA	intron (NM_001008701, intron 3 of 23)	(CA)n|Simple_repeat|Simple_repeat	30524	NM_014921	22859	Hs.94229	NM_014921	ENSG00000072071	ADGRL1	CIRL1|CL1|LEC2|LPHN1	adhesion G protein-coupled receptor L1	protein-coding
peak871	chr16	33886763	33894534	+	1	NA	Intergenic	HSATII|Satellite|Satellite	318804	NR_130771	104644205	Hs.742548	NR_130771		ENPP7P13	DUNQU1	ectonucleotide pyrophosphatase/phosphodiesterase 7 pseudogene 13	pseudo
peak1116	chr17	80105008	80105444	+	1	NA	intron (NM_198082, intron 14 of 16)	(TGGA)n|Simple_repeat|Simple_repeat	-49120	NM_004104	2194	Hs.83190	NM_004104	ENSG00000169710	FASN	FAS|OA-519|SDR27X1	fatty acid synthase	protein-coding
peak2581	chr8	46889601	46889810	+	1	NA	Intergenic	ALR/Alpha|Satellite|centr	639560	NR_146077	389652		NR_146077	ENSG00000248498	ASNSP1	ASNSL1	asparagine synthetase pseudogene 1	pseudo
peak767	chr15	20552577	20552867	+	1	NA	Intergenic	AluJr|SINE|Alu	64725	NR_038836	646096	Hs.448789	NR_038836	ENSG00000259156	CHEK2P2	-	checkpoint kinase 2 pseudogene 2	pseudo
peak304	chr10	101537112	101537180	+	1	NA	Intergenic	L1MCa|LINE|L1	-5209	NM_000392	1244	Hs.368243	NM_000392	ENSG00000023839	ABCC2	ABC30|CMOAT|DJS|MRP2|cMRP	ATP binding cassette subfamily C member 2	protein-coding
peak2735	chr9	107592261	107592353	+	1	NA	intron (NM_005502, intron 14 of 49)	intron (NM_005502, intron 14 of 49)	66285	NM_018376	55335	Hs.429294	NM_018376	ENSG00000165028	NIPSNAP3B	FP944|NIPSNAP3|SNAP1	nipsnap homolog 3B	protein-coding
peak2653	chr9	6594579	6594777	+	1	NA	intron (NM_000170, intron 9 of 24)	AluSz|SINE|Alu	51014	NM_000170	2731	Hs.584238	NM_000170	ENSG00000178445	GLDC	GCE|GCSP|HYGN1	glycine decarboxylase	protein-coding
peak1985	chr3	129089063	129089509	+	1	NA	Intergenic	(TG)n|Simple_repeat|Simple_repeat	26905	NR_002992	677797	Hs.711399	NR_002992	ENSG00000207088	SNORA7B	ACA7B	small nucleolar RNA, H/ACA box 7B	snoRNA
peak448	chr11	63914185	63914384	+	1	NA	intron (NM_014067, intron 3 of 10)	(CA)n|Simple_repeat|Simple_repeat	19301	NM_014067	28992	Hs.602898	NM_014067	ENSG00000133315	MACROD1	LRP16	MACRO domain containing 1	protein-coding
peak2476	chr7	150607446	150607749	+	1	NA	Intergenic	(TG)n|Simple_repeat|Simple_repeat	45320	NM_001204798	3757	Hs.647099	NM_000238	ENSG00000055118	KCNH2	ERG-1|ERG1|H-ERG|HERG|HERG1|Kv11.1|LQT2|SQT1	potassium voltage-gated channel subfamily H member 2	protein-coding
peak673	chr13	114993172	114993199	+	1	NA	Intergenic	(TG)n|Simple_repeat|Simple_repeat	-7135	NM_003903	8881	Hs.374127	NM_003903	ENSG00000130177	CDC16	ANAPC6|APC6|CDC16Hs|CUT9	cell division cycle 16	protein-coding
peak674	chr14	19000721	19001619	+	1	NA	Intergenic	ALR/Alpha|Satellite|centr	-376424	NM_001013354	440153	Hs.534880	NM_001013354	ENSG00000257115	OR11H12	-	olfactory receptor family 11 subfamily H member 12	protein-coding
peak763	chr15	20475816	20475884	+	1	NA	Intergenic	AluSz|SINE|Alu	-12147	NR_038836	646096	Hs.448789	NR_038836	ENSG00000259156	CHEK2P2	-	checkpoint kinase 2 pseudogene 2	pseudo
peak2585	chr8	49538854	49538878	+	1	NA	intron (NR_105002, intron 2 of 3)	(TG)n|Simple_repeat|Simple_repeat	5903	NR_105004	101929217	Hs.547790	NR_105004	ENSG00000253455	LOC101929217	-	uncharacterized LOC101929217	ncRNA
peak657	chr13	109945640	109946654	+	1	NA	Intergenic	(CA)n|Simple_repeat|Simple_repeat	-106896	NR_126361	104326054	Hs.569298	NR_126361	ENSG00000229792	LINC00399	TCONS_00021596	long intergenic non-protein coding RNA 399	ncRNA
peak2589	chr8	54583482	54584026	+	1	NA	Intergenic	(CA)n|Simple_repeat|Simple_repeat	-147229	NR_149032	100507516	Hs.597483	NR_149032		LOC100507516	-	uncharacterized LOC100507516	ncRNA
peak2764	chr9	136968568	136968623	+	1	NA	Intergenic	(TCCA)n|Simple_repeat|Simple_repeat	-32615	NM_017588	11091	Hs.397638	NM_017588	ENSG00000196363	WDR5	BIG-3|CFAP89|SWD3	WD repeat domain 5	protein-coding
peak2061	chr4	39815329	39816431	+	1	NA	Intergenic	(TG)n|Simple_repeat|Simple_repeat	116216	NM_001312646	3093	Hs.50308	NM_005339	ENSG00000078140	UBE2K	E2-25K|HIP2|HYPG|LIG|UBC1	ubiquitin conjugating enzyme E2 K	protein-coding
peak2418	chr7	61976174	61976811	+	1	NA	Intergenic	ALR/Alpha|Satellite|centr	787942	NR_003952	643955	Hs.583308	NR_003952	ENSG00000185037	ZNF733P	ZNF733	zinc finger protein 733, pseudogene	pseudo
peak2025	chr4	3611817	3611996	+	1	NA	Intergenic	(TCCA)n|Simple_repeat|Simple_repeat	33310	NR_040045	285492	Hs.145563	NM_173661		LINC00955	-	long intergenic non-protein coding RNA 955	ncRNA
peak289	chr10	72720510	72720779	+	1	NA	Intergenic	(TG)n|Simple_repeat|Simple_repeat	21834	NR_134314	105378349	Hs.119164	NR_134313	ENSG00000259267	LOC105378349	-	uncharacterized LOC105378349	ncRNA
peak1172	chr18	75912456	75912639	+	1	NA	Intergenic	(CA)n|Simple_repeat|Simple_repeat	-206864	NR_104127	101927715	Hs.385670	NR_104127		LINC01029	-	long intergenic non-protein coding RNA 1029	ncRNA
peak1980	chr3	126873163	126873659	+	1	NA	Intergenic	(TG)n|Simple_repeat|Simple_repeat	-38563	NM_001007534	285311	Hs.591284	NM_001007534	ENSG00000214324	C3orf56	-	chromosome 3 open reading frame 56	protein-coding
peak2798	chrX	61821442	61821612	+	1	NA	Intergenic	ALR/Alpha|Satellite|centr	749691	NM_001012968	139886	Hs.612782	NM_001012968	ENSG00000186767	SPIN4	TDRD28	spindlin family member 4	protein-coding
peak792	chr15	79285576	79285692	+	1	NA	intron (NM_153815, intron 7 of 13)	(TG)n|Simple_repeat|Simple_repeat	12368	NM_153815	5923	Hs.459035	NM_002891	ENSG00000058335	RASGRF1	CDC25|CDC25L|GNRP|GRF1|GRF55|H-GRF55|PP13187|ras-GRF1	Ras protein specific guanine nucleotide releasing factor 1	protein-coding
peak2303	chr6	166207748	166208084	+	1	NA	Intergenic	(CA)n|Simple_repeat|Simple_repeat	-132328	NM_001130690	10846	Hs.348762	NM_006661	ENSG00000112541	PDE10A	ADSD2|HSPDE10A|IOLOD|LINC00473|PDE10A19	phosphodiesterase 10A	protein-coding
peak152	chr1	202173442	202173889	+	1	NA	intron (NM_021636, intron 1 of 17)	(CA)n|Simple_repeat|Simple_repeat	760	NM_021636	59352	Hs.497402	NM_021636	ENSG00000133067	LGR6	GPCR|VTS20631	leucine rich repeat containing G protein-coupled receptor 6	protein-coding
peak58	chr1	23005071	23005659	+	1	NA	Intergenic	(CA)n|Simple_repeat|Simple_repeat	25891	NM_000491	713	Hs.8986	NM_000491	ENSG00000173369	C1QB	-	complement C1q B chain	protein-coding
peak1208	chr19	6070041	6070179	+	1	NA	intron (NM_000635, intron 1 of 17)	(GGATG)n|Simple_repeat|Simple_repeat	40554	NM_000635	5990	Hs.465709	NM_000635	ENSG00000087903	RFX2	-	regulatory factor X2	protein-coding
peak807	chr15	98981153	98981195	+	1	NA	3' UTR (NM_182562, exon 7 of 7)	3' UTR (NM_182562, exon 7 of 7)	-16947	NR_146567	105371011		NR_146566		LINC02351	-	long intergenic non-protein coding RNA 2351	ncRNA
peak1774	chr21	14358994	14359759	+	1	NA	Intergenic	ALR/Alpha|Satellite|centr	-51111	NR_026916	149992	Hs.558645	NM_153773		ANKRD30BP2	C21orf99|CT85|CTSP-1|CTSP1	ankyrin repeat domain 30B pseudogene 2	pseudo
peak34	chr1	9471203	9471350	+	1	NA	Intergenic	(CACAC)n|Simple_repeat|Simple_repeat	17699	NR_104623	100506022	Hs.131775	NR_104622	ENSG00000284693	LOC100506022	-	uncharacterized LOC100506022	ncRNA
peak412	chr11	50749339	50749543	+	1	NA	Intergenic	ALR/Alpha|Satellite|centr	381123	NR_024504	646813	Hs.684179	NR_024504		LOC646813	-	DExH-box helicase 9 pseudogene	pseudo
peak932	chr16	46402283	46402627	+	1	NA	Intergenic	HSATII|Satellite|Satellite	200554	NR_026556	124149	Hs.97414	NM_001004299		ANKRD26P1	-	ankyrin repeat domain 26 pseudogene 1	pseudo
peak2388	chr7	58012971	58013127	+	1	NA	Intergenic	ALR/Alpha|Satellite|centr	503166	NM_001159279	441234	Hs.533121	NM_001159279	ENSG00000182111	ZNF716	-	zinc finger protein 716	protein-coding
peak798	chr15	85254518	85254604	+	1	NA	intron (NM_014300, intron 1 of 5)	AluSx4|SINE|Alu	5130	NM_001271921	23478	Hs.9534	NM_014300	ENSG00000140612	SEC11A	1810012E07Rik|SEC11L1|SPC18|SPCS4A|sid2895	SEC11 homolog A, signal peptidase complex subunit	protein-coding
peak1505	chr2	180638738	180638956	+	1	NA	intron (NM_152520, intron 1 of 9)	(TG)n|Simple_repeat|Simple_repeat	-27610	NM_001113397	151126	Hs.655005	NM_152520	ENSG00000144331	ZNF385B	ZNF533	zinc finger protein 385B	protein-coding
peak168	chr1	228918545	228918585	+	1	NA	Intergenic	(TG)n|Simple_repeat|Simple_repeat	47741	NM_021205	58480	Hs.647774	NM_021205	ENSG00000116574	RHOU	ARHU|CDC42L1|G28K|WRCH1|hG28K	ras homolog family member U	protein-coding
peak2657	chr9	35914347	35914404	+	1	NA	Intergenic	(TG)n|Simple_repeat|Simple_repeat	4895	NM_001348107	158376	Hs.302677	NM_001348107	ENSG00000235387	SPAAR	LINC00961|SPAR	small regulatory polypeptide of amino acid response	protein-coding
peak1534	chr2	238121449	238121758	+	1	NA	Intergenic	(TG)n|Simple_repeat|Simple_repeat	127519	NM_006710	10920	Hs.531713	NM_006710	ENSG00000198612	COPS8	COP9|CSN8|SGN8	COP9 signalosome subunit 8	protein-coding
peak512	chr12	34849803	34850132	+	1	NA	Intergenic	ALR/Alpha|Satellite|centr	674751	NM_032834	84920	Hs.102971	NM_032834	ENSG00000139133	ALG10	ALG10A|DIE2|KCR1	ALG10, alpha-1,2-glucosyltransferase	protein-coding
peak757	chr14	106200241	106200291	+	1	NA	Intergenic	Intergenic	-61122	NR_046211	2003	Hs.744419	NR_046211		ELK2AP	ELK2|ELK2.1|ELK2P1	ELK2A, member of ETS oncogene family, pseudogene	pseudo
peak2799	chrX	61824998	61825032	+	1	NA	Intergenic	ALR/Alpha|Satellite|centr	746203	NM_001012968	139886	Hs.612782	NM_001012968	ENSG00000186767	SPIN4	TDRD28	spindlin family member 4	protein-coding
peak280	chr10	49957456	49957552	+	1	NA	intron (NM_020945, intron 12 of 61)	(CA)n|Simple_repeat|Simple_repeat	63986	NM_020945	57705	Hs.287379	NM_020945	ENSG00000128815	WDFY4	C10orf64	WDFY family member 4	protein-coding
peak1604	chr20	26319302	26319447	+	1	NA	Intergenic	ALR/Alpha|Satellite|centr	-129505	NR_040095	284801	Hs.370699	NR_040095	ENSG00000227195	MIR663AHG	-	MIR663A host gene	ncRNA
peak1962	chr3	90453047	90453371	+	1	NA	Intergenic	ALR/Alpha|Satellite|centr	1296535	NM_005233	2042	Hs.123642	NM_005233	ENSG00000044524	EPHA3	EK4|ETK|ETK1|HEK|HEK4|TYRO4	EPH receptor A3	protein-coding
peak959	chr16	46428722	46430193	+	1	NA	Intergenic	HSATII|Satellite|Satellite	173552	NR_026556	124149	Hs.97414	NM_001004299		ANKRD26P1	-	ankyrin repeat domain 26 pseudogene 1	pseudo
peak2272	chr6	58774503	58774579	+	1	NA	Intergenic	ALR/Alpha|Satellite|centr	-486817	NR_132994	106660612	Hs.561539	NR_125727	ENSG00000215190	LINC00680	-	long intergenic non-protein coding RNA 680	ncRNA
peak399	chr11	48884280	48884628	+	1	NA	Intergenic	ALR/Alpha|Satellite|centr	-168698	NM_001206626	283116	Hs.448644	NM_001206626	ENSG00000182053	TRIM49B	-	tripartite motif containing 49B	protein-coding
peak1995	chr3	186073056	186073120	+	1	NA	intron (NM_001080744, intron 1 of 23)	(CCA)n|Simple_repeat|Simple_repeat	6935	NM_001080744	1608	Hs.683449	NM_001346	ENSG00000058866	DGKG	DAGK3|DGK-GAMMA	diacylglycerol kinase gamma	protein-coding
peak477	chr11	118479651	118480068	+	1	NA	intron (NM_001144759, intron 1 of 20)	CpG	1553	NM_001144759	23187	Hs.504062	NM_015157	ENSG00000019144	PHLDB1	LL5A	pleckstrin homology like domain family B member 1	protein-coding
peak1749	chr21	11125418	11125581	+	1	NA	Intergenic	AluSg|SINE|Alu	-26562	NM_001187	574	Hs.545789	NM_001187		BAGE	BAGE1|CT2.1	B melanoma antigen	protein-coding
peak313	chr10	120042308	120042590	+	1	NA	Intergenic	(CA)n|Simple_repeat|Simple_repeat	59390	NM_022063	63877	Hs.105575	NM_022063	ENSG00000165669	FAM204A	C10orf84|bA319I23.1	family with sequence similarity 204 member A	protein-coding
peak2779	chr9	140249986	140250066	+	1	NA	intron (NM_017820, intron 8 of 21)	GA-rich|Low_complexity|Low_complexity	-53323	NM_001004354	441478	Hs.535075	NM_001004354	ENSG00000198435	NRARP	-	NOTCH regulated ankyrin repeat protein	protein-coding
peak1542	chr2	239395080	239395176	+	1	NA	Intergenic	(CA)n|Simple_repeat|Simple_repeat	59559	NM_001330196	51665	Hs.516788	NM_016114	ENSG00000065802	ASB1	ASB-1	ankyrin repeat and SOCS box containing 1	protein-coding
peak2100	chr4	49647609	49648799	+	1	NA	Intergenic	(GAATG)n|Satellite|Satellite	659545	NM_001286791	80157	Hs.479703	NM_025087	ENSG00000109182	CWH43	CWH43-C|PGAP2IP	cell wall biogenesis 43 C-terminal homolog	protein-coding
peak2458	chr7	116601586	116601613	+	1	NA	intron (NM_021908, intron 1 of 15)	L1PREC2|LINE|L1	-7211	NR_002330	93653	Hs.597516	NR_002330	ENSG00000227199	ST7-AS1	ST7AS1|ST7OT1	ST7 antisense RNA 1	ncRNA
peak1711	chr21	10752804	10753792	+	1	NA	Intergenic	ALR/Alpha|Satellite|centr	237645	NM_001290224	7179	Hs.122986	NM_199259	ENSG00000274391	TPTE	CT44|PTEN2	transmembrane phosphatase with tensin homology	protein-coding
peak1050	chr17	20684348	20684517	+	1	NA	Intergenic	Intergenic	68673	NR_073509	100287072	Hs.676308	NR_073509		LOC100287072	-	ribosomal protein S6 kinase B1 pseudogene	pseudo
peak2022	chr4	3579777	3580612	+	1	NA	intron (NR_040045, intron 1 of 2)	(TCCA)n|Simple_repeat|Simple_repeat	1598	NR_040045	285492	Hs.145563	NM_173661		LINC00955	-	long intergenic non-protein coding RNA 955	ncRNA
peak1185	chr19	1716889	1716955	+	1	NA	Intergenic	(TGGA)n|Simple_repeat|Simple_repeat	-36740	NM_001080488	390874	Hs.654347	NM_001080488	ENSG00000205922	ONECUT3	OC3	one cut homeobox 3	protein-coding
peak359	chr11	1119006	1119030	+	1	NA	Intergenic	(TGGA)n|Simple_repeat|Simple_repeat	-32562	NM_001304359	4586	Hs.534332	NM_017511	ENSG00000215182	MUC5AC	MUC5|TBM|leB|mucin	mucin 5AC, oligomeric mucus/gel-forming	protein-coding
peak521	chr12	38002862	38002885	+	1	NA	Intergenic	ALR/Alpha|Satellite|centr	-707684	NM_001013620	144245	Hs.259305	NM_001013620	ENSG00000175548	ALG10B	ALG10|KCR1	ALG10B, alpha-1,2-glucosyltransferase	protein-coding
peak1140	chr18	18516861	18516915	+	1	NA	Intergenic	ALR/Alpha|Satellite|centr	174924	NM_005406	6093	Hs.306307	NM_005406	ENSG00000067900	ROCK1	P160ROCK|ROCK-I	Rho associated coiled-coil containing protein kinase 1	protein-coding
peak2944	chrY	13859349	13860231	+	1	NA	Intergenic	(GAATG)n|Satellite|Satellite	673599	NR_033667	352887	Hs.546221	NR_033667	ENSG00000206159	GYG2P1	GYG2P	glycogenin 2 pseudogene 1	pseudo
peak1780	chr21	14366876	14367626	+	1	NA	Intergenic	ALR/Alpha|Satellite|centr	-43236	NR_026916	149992	Hs.558645	NM_153773		ANKRD30BP2	C21orf99|CT85|CTSP-1|CTSP1	ankyrin repeat domain 30B pseudogene 2	pseudo
peak2634	chr8	142724219	142724243	+	1	NA	Intergenic	(ATGGTG)n|Simple_repeat|Simple_repeat	143443	NR_031636	100302147		NR_031636	ENSG00000221768	MIR1302-7	MIRN1302-7|hsa-mir-1302-7	microRNA 1302-7	ncRNA
peak2068	chr4	49106332	49108263	+	1	NA	Intergenic	(CATTC)n|Satellite|Satellite	118638	NM_001286791	80157	Hs.479703	NM_025087	ENSG00000109182	CWH43	CWH43-C|PGAP2IP	cell wall biogenesis 43 C-terminal homolog	protein-coding
peak2245	chr6	11491575	11492101	+	1	NA	Intergenic	(TG)n|Simple_repeat|Simple_repeat	-46622	NM_001100829	100113407	Hs.146317	NM_001100829	ENSG00000205269	TMEM170B	-	transmembrane protein 170B	protein-coding
peak2917	chrY	13832816	13833041	+	1	NA	Intergenic	(GAATG)n|Satellite|Satellite	700461	NR_033667	352887	Hs.546221	NR_033667	ENSG00000206159	GYG2P1	GYG2P	glycogenin 2 pseudogene 1	pseudo
peak2420	chr7	61978460	61978649	+	1	NA	Intergenic	ALR/Alpha|Satellite|centr	785880	NR_003952	643955	Hs.583308	NR_003952	ENSG00000185037	ZNF733P	ZNF733	zinc finger protein 733, pseudogene	pseudo
peak1454	chr2	110432034	110432111	+	1	NA	Intergenic	AluJo|SINE|Alu	60161	NM_023016	65124	Hs.355455	NM_023016	ENSG00000198142	SOWAHC	ANKRD57|C2orf26	sosondowah ankyrin repeat domain family member C	protein-coding
peak1562	chr2	242806485	242807258	+	1	NA	Intergenic	(TG)n|Simple_repeat|Simple_repeat	-5015	NM_173821	285093	Hs.376307	NM_173821	ENSG00000188011	RTP5	C2orf85|CXXC11|Z3CXXC5	receptor transporter protein 5 (putative)	protein-coding
peak1335	chr2	2754044	2754412	+	1	NA	Intergenic	Intergenic	375570	NR_110228	101927554	Hs.638446	NR_110228	ENSG00000234423	LINC01250	-	long intergenic non-protein coding RNA 1250	ncRNA
peak1579	chr20	25047972	25048319	+	1	NA	Intergenic	(CA)n|Simple_repeat|Simple_repeat	-9327	NM_001252675	84532	Hs.529353	NM_032501	ENSG00000154930	ACSS1	ACAS2L|ACECS1|AceCS2L	acyl-CoA synthetase short chain family member 1	protein-coding
peak857	chr16	33404170	33404231	+	1	NA	Intergenic	AluJr|SINE|Alu	-105498	NR_033866	390705	Hs.278513	NR_033866		LOC390705	-	protein phosphatase 2 regulatory subunit B'', beta pseudogene	pseudo
peak1134	chr18	18510966	18512398	+	1	NA	Intergenic	ALR/Alpha|Satellite|centr	180130	NM_005406	6093	Hs.306307	NM_005406	ENSG00000067900	ROCK1	P160ROCK|ROCK-I	Rho associated coiled-coil containing protein kinase 1	protein-coding
peak2718	chr9	94457821	94457926	+	1	NA	Intergenic	(TG)n|Simple_repeat|Simple_repeat	-59246	NR_037489	100500902		NR_037489	ENSG00000283351	MIR3910-2	mir-3910-2	microRNA 3910-2	ncRNA
peak2781	chr9	140843632	140843682	+	1	NA	intron (NM_000718, intron 6 of 45)	(TG)n|Simple_repeat|Simple_repeat	-2145	NR_132978	105376331		NR_132977		LOC105376331	-	uncharacterized LOC105376331	ncRNA
peak169	chr1	229025029	229025051	+	1	NA	Intergenic	AluJb|SINE|Alu	154216	NM_021205	58480	Hs.647774	NM_021205	ENSG00000116574	RHOU	ARHU|CDC42L1|G28K|WRCH1|hG28K	ras homolog family member U	protein-coding
peak2066	chr4	49098239	49102699	+	1	NA	Intergenic	(CATTC)n|Satellite|Satellite	111810	NM_001286791	80157	Hs.479703	NM_025087	ENSG00000109182	CWH43	CWH43-C|PGAP2IP	cell wall biogenesis 43 C-terminal homolog	protein-coding
peak1218	chr19	7908392	7908624	+	1	NA	intron (NM_145245, intron 1 of 18)	(TG)n|Simple_repeat|Simple_repeat	-2878	NM_001159944	115704	Hs.26870	NM_145245	ENSG00000142459	EVI5L	-	ecotropic viral integration site 5 like	protein-coding
peak1486	chr2	133016691	133016851	+	1	NA	Intergenic	AluJb|SINE|Alu	-1229	NR_027020	554226	Hs.380689	NM_001358416	ENSG00000163046	ANKRD30BL	ANKRD30BP3|NCRNA00164	ankyrin repeat domain 30B like	protein-coding
peak2451	chr7	92052962	92053237	+	1	NA	intron (NR_145992, intron 5 of 9)	(TG)n|Simple_repeat|Simple_repeat	13529	NR_145992	105375396		NM_001317905	ENSG00000230927	TMBIM7P	-	transmembrane BAX inhibitor motif containing 7, pseudogene	pseudo
peak1508	chr2	216963697	216964094	+	1	NA	intron (NM_138390, intron 2 of 2)	(TG)n|Simple_repeat|Simple_repeat	-10125	NM_021141	7520	Hs.388739	NM_021141	ENSG00000079246	XRCC5	KARP-1|KARP1|KU80|KUB2|Ku86|NFIV	X-ray repair cross complementing 5	protein-coding
peak2673	chr9	66834863	66835249	+	1	NA	Intergenic	ALR/Alpha|Satellite|centr	-87911	NR_121570	101928381	Hs.708686	NR_121570		LOC101928381	-	uncharacterized LOC101928381	ncRNA
peak1572	chr20	20318029	20318133	+	1	NA	intron (NM_015585, intron 25 of 26)	(TGGA)n|Simple_repeat|Simple_repeat	-30684	NM_002196	3642	Hs.89584	NM_002196	ENSG00000173404	INSM1	IA-1|IA1	INSM transcriptional repressor 1	protein-coding
peak2544	chr8	20340228	20340431	+	1	NA	Intergenic	(TG)n|Simple_repeat|Simple_repeat	132108	NR_145737	109616983		NR_145737		SNORD3F	-	small nucleolar RNA, C/D box 3F	snoRNA
peak427	chr11	51575662	51575721	+	1	NA	Intergenic	ALR/Alpha|Satellite|centr	60409	NM_001004703	119749	Hs.553564	NM_001004703	ENSG00000185926	OR4C46	-	olfactory receptor family 4 subfamily C member 46	protein-coding
peak1273	chr19	27829361	27829467	+	1	NA	Intergenic	ALR/Alpha|Satellite|centr	-454925	NR_110689	101927151	Hs.567934	NR_110687	ENSG00000267575	LOC101927151	-	uncharacterized LOC101927151	ncRNA
peak253	chr10	42531052	42531104	+	1	NA	Intergenic	ALR/Alpha|Satellite|centr	332415	NR_024380	441666	Hs.255729	NR_024380	ENSG00000215146	LOC441666	-	zinc finger protein 91 pseudogene	pseudo
peak2052	chr4	13140123	13140333	+	1	NA	Intergenic	(TG)n|Simple_repeat|Simple_repeat	345761	NM_001159601	9364	Hs.656060	NM_004249	ENSG00000157869	RAB28	CORD18	RAB28, member RAS oncogene family	protein-coding
peak829	chr16	14432344	14432447	+	1	NA	Intergenic	Intergenic	29253	NR_029854	100126355		NR_029854	ENSG00000199130	MIR365A	MIR365-1|MIRN365-1|hsa-mir-365a|mir-365a	microRNA 365a	ncRNA
peak2210	chr5	138786910	138787034	+	1	NA	intron (NM_001077693, intron 4 of 5)	(TG)n|Simple_repeat|Simple_repeat	-11758	NM_152686	202052	Hs.483537	NM_152686	ENSG00000170464	DNAJC18	-	DnaJ heat shock protein family (Hsp40) member C18	protein-coding
peak1944	chr3	13724548	13724679	+	1	NA	intron (NR_027103, intron 1 of 5)	(CA)n|Simple_repeat|Simple_repeat	32392	NR_027103	285375	Hs.319969	NR_027103	ENSG00000224514	LINC00620	-	long intergenic non-protein coding RNA 620	ncRNA
peak2812	chrY	10031966	10032016	+	1	NA	Intergenic	Intergenic	283584	NR_001540	252955	Hs.522846	NR_001540	ENSG00000239225	TTTY23	NCRNA00148|TTTY23B	testis-specific transcript, Y-linked 23 (non-protein coding)	ncRNA
peak1858	chr22	23893462	23893604	+	1	NA	Intergenic	(TCCA)n|Simple_repeat|Simple_repeat	28962	NM_020070	3543	Hs.348935	NM_020070	ENSG00000128322	IGLL1	14.1|AGM2|CD179b|IGL1|IGL5|IGLJ14.1|IGLL|IGO|IGVPB|VPREB2	immunoglobulin lambda like polypeptide 1	protein-coding
peak2931	chrY	13845211	13845650	+	1	NA	Intergenic	(GAATG)n|Satellite|Satellite	687959	NR_033667	352887	Hs.546221	NR_033667	ENSG00000206159	GYG2P1	GYG2P	glycogenin 2 pseudogene 1	pseudo
peak2087	chr4	49146015	49146127	+	1	NA	Intergenic	(CATTC)n|Satellite|Satellite	157412	NM_001286791	80157	Hs.479703	NM_025087	ENSG00000109182	CWH43	CWH43-C|PGAP2IP	cell wall biogenesis 43 C-terminal homolog	protein-coding
peak1298	chr19	35788026	35788172	+	1	NA	intron (NM_080600, intron 4 of 11)	(CA)n|Simple_repeat|Simple_repeat	5110	NM_080600	4099	Hs.643440	NM_002361	ENSG00000105695	MAG	GMA|S-MAG|SIGLEC-4A|SIGLEC4A|SPG75	myelin associated glycoprotein	protein-coding
peak2366	chr7	47739832	47739882	+	1	NA	Intergenic	HAL1-2a_MD|LINE|L1	45015	NM_001123065	401335	Hs.520816	NM_001123065		C7orf65	-	chromosome 7 open reading frame 65	protein-coding
peak464	chr11	70702459	70702572	+	1	NA	intron (NM_012309, intron 8 of 22)	(TGGA)n|Simple_repeat|Simple_repeat	-6380	NR_073536	220070	Hs.326766	NM_145308	ENSG00000171671	SHANK2-AS3	C11orf76	SHANK2 antisense RNA 3	ncRNA
peak212	chr10	30757436	30757698	+	1	NA	Intergenic	AluSq|SINE|Alu	34003	NM_001320961	1326	Hs.432453	NM_005204	ENSG00000107968	MAP3K8	AURA2|COT|EST|ESTF|MEKK8|TPL2|Tpl-2|c-COT	mitogen-activated protein kinase kinase kinase 8	protein-coding
peak236	chr10	42388555	42389587	+	1	NA	Intergenic	HSATII|Satellite|Satellite	474422	NR_024380	441666	Hs.255729	NR_024380	ENSG00000215146	LOC441666	-	zinc finger protein 91 pseudogene	pseudo
peak71	chr1	32738507	32738848	+	1	NA	intron (NM_001330468, intron 1 of 11)	intron (NM_001330468, intron 1 of 11)	-1035	NM_001042771	3932	Hs.470627	NM_005356	ENSG00000182866	LCK	IMD22|LSK|YT16|p56lck|pp58lck	LCK proto-oncogene, Src family tyrosine kinase	protein-coding
peak2181	chr5	46323700	46323855	+	1	NA	Intergenic	ALR/Alpha|Satellite|centr	-627557	NM_021072	348980	Hs.353176	NM_021072	ENSG00000164588	HCN1	BCNG-1|BCNG1|EIEE24|HAC-2	hyperpolarization activated cyclic nucleotide gated potassium channel 1	protein-coding
peak2966	chrY	28800047	28800282	+	1	NA	Intergenic	(GAATG)n|Satellite|Satellite	925527	NR_001524	114760	Hs.511777	NR_001524	ENSG00000231141	TTTY3	LINC00121|NCRNA00121|TTTY3A|TTY3	testis-specific transcript, Y-linked 3 (non-protein coding)	ncRNA
peak2658	chr9	36763937	36764093	+	1	NA	Intergenic	(TG)n|Simple_repeat|Simple_repeat	59581	NR_039686	100616289		NR_039686	ENSG00000266255	MIR4475	-	microRNA 4475	ncRNA
peak131	chr1	144530920	144531205	+	1	NA	intron (NM_001278267, intron 52 of 130)	AluJo|SINE|Alu	-62626	NM_001037501	728841	Hs.445080	NM_001037501		NBPF8	NBPF8P	NBPF member 8	protein-coding
peak2537	chr8	8504386	8504658	+	1	NA	Intergenic	Intergenic	-55144	NM_194284	137075	Hs.183617	NM_194284	ENSG00000253958	CLDN23	CLDNL|hCG1646163	claudin 23	protein-coding
peak1393	chr2	90372325	90372389	+	1	NA	Intergenic	HSATII|Satellite|Satellite	1260473	NR_039635	100616399		NR_039635	ENSG00000265510	MIR4436A	mir-4436a	microRNA 4436a	ncRNA
peak2521	chr7	158852655	158853246	+	1	NA	intron (NR_130758, intron 4 of 12)	(CACCT)n|Simple_repeat|Simple_repeat	36945	NM_001308259	7434	Hs.585052	NM_003382	ENSG00000106018	VIPR2	C16DUPq36.3|DUP7q36.3|PACAP-R-3|PACAP-R3|VIP-R-2|VPAC2|VPAC2R|VPCAP2R	vasoactive intestinal peptide receptor 2	protein-coding
peak2389	chr7	58014438	58014709	+	1	NA	Intergenic	ALR/Alpha|Satellite|centr	504690	NM_001159279	441234	Hs.533121	NM_001159279	ENSG00000182111	ZNF716	-	zinc finger protein 716	protein-coding
peak1046	chr17	9618908	9619014	+	1	NA	intron (NM_153210, intron 14 of 14)	(TG)n|Simple_repeat|Simple_repeat	70107	NM_153210	124739	Hs.709621	NM_153210	ENSG00000154914	USP43	-	ubiquitin specific peptidase 43	protein-coding
peak1338	chr2	3141901	3141914	+	1	NA	Intergenic	(CA)n|Simple_repeat|Simple_repeat	-12109	NR_110228	101927554	Hs.638446	NR_110228	ENSG00000234423	LINC01250	-	long intergenic non-protein coding RNA 1250	ncRNA
peak1189	chr19	2362358	2362528	+	1	NA	Intergenic	(TG)n|Simple_repeat|Simple_repeat	-27326	NM_182973	360200	Hs.465560	NM_182973	ENSG00000178297	TMPRSS9	-	transmembrane serine protease 9	protein-coding
peak2067	chr4	49104325	49106079	+	1	NA	Intergenic	Intergenic	116543	NM_001286791	80157	Hs.479703	NM_025087	ENSG00000109182	CWH43	CWH43-C|PGAP2IP	cell wall biogenesis 43 C-terminal homolog	protein-coding
peak2935	chrY	13848914	13849266	+	1	NA	Intergenic	(GAATG)n|Satellite|Satellite	684299	NR_033667	352887	Hs.546221	NR_033667	ENSG00000206159	GYG2P1	GYG2P	glycogenin 2 pseudogene 1	pseudo
peak1493	chr2	133028166	133028594	+	1	NA	Intergenic	Intergenic	-12838	NR_027020	554226	Hs.380689	NM_001358416	ENSG00000163046	ANKRD30BL	ANKRD30BP3|NCRNA00164	ankyrin repeat domain 30B like	protein-coding
peak277	chr10	47639369	47639661	+	1	NA	intron (NR_103827, intron 1 of 4)	(CA)n|Simple_repeat|Simple_repeat	1329	NR_103827	100996567	Hs.546758	NR_103827		ANTXRLP1	-	anthrax toxin receptor-like pseudogene 1	pseudo
peak388	chr11	44999972	45000189	+	1	NA	TTS (NR_026681)	TTS (NR_026681)	4627	NR_026681	221122	Hs.551656	NR_026681	ENSG00000254654	LOC221122	-	uncharacterized LOC221122	ncRNA
peak308	chr10	111677872	111677898	+	1	NA	intron (NM_020383, intron 1 of 20)	AluJb|SINE|Alu	5119	NM_001324136	7511	Hs.390623	NM_020383	ENSG00000108039	XPNPEP1	APP1|SAMP|XPNPEP|XPNPEPL|XPNPEPL1	X-prolyl aminopeptidase 1	protein-coding
peak2309	chr6	167846460	167846624	+	1	NA	Intergenic	(TGG)n|Simple_repeat|Simple_repeat	38471	NR_134591	105378127	Hs.58456	NR_134591		LOC105378127	-	uncharacterized LOC105378127	ncRNA
peak1550	chr2	240292959	240293169	+	1	NA	intron (NM_006037, intron 1 of 26)	(CA)n|Simple_repeat|Simple_repeat	-19565	NR_039948	100616360		NR_039948	ENSG00000264292	MIR2467	mir-2467	microRNA 2467	ncRNA
peak839	chr16	17333479	17333554	+	1	NA	intron (NM_022166, intron 3 of 11)	(TCCA)n|Simple_repeat|Simple_repeat	105155	NR_135179	102723692	Hs.737758	NR_135179	ENSG00000261448	LOC102723692	-	uncharacterized LOC102723692	ncRNA
peak2818	chrY	13140126	13140221	+	1	NA	Intergenic	(CATTC)n|Simple_repeat|Simple_repeat	1393216	NR_033667	352887	Hs.546221	NR_033667	ENSG00000206159	GYG2P1	GYG2P	glycogenin 2 pseudogene 1	pseudo
peak2645	chr8	143889890	143890618	+	1	NA	Intergenic	(TG)n|Simple_repeat|Simple_repeat	-22246	NM_003695	8581	Hs.415762	NM_003695	ENSG00000167656	LY6D	E48|Ly-6D	lymphocyte antigen 6 family member D	protein-coding
peak2789	chrX	61732711	61732839	+	1	NA	Intergenic	ALR/Alpha|Satellite|centr	838443	NM_001012968	139886	Hs.612782	NM_001012968	ENSG00000186767	SPIN4	TDRD28	spindlin family member 4	protein-coding
peak2380	chr7	57545919	57549666	+	1	NA	Intergenic	AluSc|SINE|Alu	37909	NM_001159279	441234	Hs.533121	NM_001159279	ENSG00000182111	ZNF716	-	zinc finger protein 716	protein-coding
peak1215	chr19	7756776	7756832	+	1	NA	intron (NM_001220500, intron 8 of 10)	HAL1-2a_MD|LINE|L1	7561	NM_001207019	2208	Hs.465778	NM_002002	ENSG00000104921	FCER2	BLAST-2|CD23|CD23A|CLEC4J|FCE2|IGEBF	Fc fragment of IgE receptor II	protein-coding
peak2231	chr5	177672432	177672479	+	1	NA	intron (NM_173465, intron 25 of 28)	(TCCA)n|Simple_repeat|Simple_repeat	-12632	NR_103509	85007	Hs.248746	NM_153373	ENSG00000175309	PHYKPL	AGXT2L2|PHLU	5-phosphohydroxy-L-lysine phospho-lyase	protein-coding
peak1541	chr2	239394243	239394288	+	1	NA	Intergenic	(CA)n|Simple_repeat|Simple_repeat	58696	NM_001330196	51665	Hs.516788	NM_016114	ENSG00000065802	ASB1	ASB-1	ankyrin repeat and SOCS box containing 1	protein-coding
peak12	chr1	3521980	3522071	+	1	NA	intron (NM_001409, intron 1 of 36)	intron (NM_001409, intron 1 of 36)	6034	NM_001409	1953	Hs.593645	NM_001409	ENSG00000162591	MEGF6	EGFL3	multiple EGF like domains 6	protein-coding
peak836	chr16	16265892	16266101	+	1	NA	intron (NM_001351800, intron 21 of 30)	(TGGA)n|Simple_repeat|Simple_repeat	51332	NR_147784	368	Hs.442182	NM_001171	ENSG00000091262	ABCC6	ABC34|ARA|EST349056|GACI2|MLP1|MOAT-E|MOATE|MRP6|PXE|PXE1|URG7	ATP binding cassette subfamily C member 6	protein-coding
peak936	chr16	46404897	46405188	+	1	NA	Intergenic	HSATII|Satellite|Satellite	197967	NR_026556	124149	Hs.97414	NM_001004299		ANKRD26P1	-	ankyrin repeat domain 26 pseudogene 1	pseudo
peak72	chr1	36592540	36592662	+	1	NA	Intergenic	(TG)n|Simple_repeat|Simple_repeat	-1916	NM_005202	1296	Hs.353001	NM_005202	ENSG00000171812	COL8A2	FECD|FECD1|PPCD|PPCD2	collagen type VIII alpha 2 chain	protein-coding
peak2091	chr4	49323432	49323512	+	1	NA	Intergenic	(CA)n|Simple_repeat|Simple_repeat	334813	NM_001286791	80157	Hs.479703	NM_025087	ENSG00000109182	CWH43	CWH43-C|PGAP2IP	cell wall biogenesis 43 C-terminal homolog	protein-coding
peak2668	chr9	66820839	66821492	+	1	NA	Intergenic	ALR/Alpha|Satellite|centr	-101802	NR_121570	101928381	Hs.708686	NR_121570		LOC101928381	-	uncharacterized LOC101928381	ncRNA
peak1866	chr22	26723275	26723506	+	1	NA	intron (NM_001184773, intron 9 of 16)	(CA)n|Simple_repeat|Simple_repeat	-101890	NM_020437	57168	Hs.567547	NM_020437	ENSG00000128203	ASPHD2	-	aspartate beta-hydroxylase domain containing 2	protein-coding
peak1868	chr22	27791200	27791359	+	1	NA	Intergenic	(TGGA)n|Simple_repeat|Simple_repeat	84667	NR_134581	100507657	Hs.537371	NR_134581	ENSG00000226741	LINC02554	-	long intergenic non-protein coding RNA 2554	ncRNA
peak2242	chr6	10589178	10589605	+	1	NA	intron (NM_145655, intron 1 of 2)	(TG)n|Simple_repeat|Simple_repeat	3398	NM_145655	2651	Hs.519884	NM_001491	ENSG00000111846	GCNT2	CCAT|CTRCT13|GCNT2C|GCNT5|IGNT|II|NACGT1|NAGCT1|ULG3|bA360O19.2|bA421M1.1	glucosaminyl (N-acetyl) transferase 2 (I blood group)	protein-coding
peak1991	chr3	181834894	181835110	+	1	NA	Intergenic	(TG)n|Simple_repeat|Simple_repeat	164850	NR_104146	100996490	Hs.606987	NR_104146	ENSG00000242512	LINC01206	-	long intergenic non-protein coding RNA 1206	ncRNA
peak1242	chr19	18910640	18911036	+	1	NA	Intergenic	(TGAA)n|Simple_repeat|Simple_repeat	-8724	NM_000095	1311	Hs.1584	NM_000095	ENSG00000105664	COMP	EDM1|EPD1|MED|PSACH|THBS5|TSP5	cartilage oligomeric matrix protein	protein-coding
peak2372	chr7	50781608	50781682	+	1	NA	intron (NM_001350816, intron 2 of 17)	C-rich|Low_complexity|Low_complexity	-8647	NM_001001550	2887	Hs.164060	NM_005311	ENSG00000106070	GRB10	GRB-IR|Grb-10|IRBP|MEG1|RSS	growth factor receptor bound protein 10	protein-coding
peak1207	chr19	5525431	5525511	+	1	NA	Intergenic	Intergenic	42574	NR_027064	257000	Hs.515575	NM_153375	ENSG00000223573	TINCR	LINC00036|NCRNA00036|PLAC2|onco-lncRNA-16	TINCR ubiquitin domain containing	ncRNA
peak2736	chr9	111010022	111010255	+	1	NA	Intergenic	(CACAC)n|Simple_repeat|Simple_repeat	608137	NM_006686	10880	Hs.534390	NM_006686	ENSG00000148156	ACTL7B	Tact1	actin like 7B	protein-coding
peak1472	chr2	130492913	130493016	+	1	NA	Intergenic	(TGG)n|Simple_repeat|Simple_repeat	142100	NR_149127	105373615		NR_149127		LINC02572	-	long intergenic non-protein coding RNA 2572	ncRNA
peak744	chr14	105080627	105081009	+	1	NA	Intergenic	(TGGA)n|Simple_repeat|Simple_repeat	-9721	NM_001286390	388021	Hs.652298	NM_207379	ENSG00000258986	TMEM179	C14orf90|TMEM179A	transmembrane protein 179	protein-coding
peak2738	chr9	116376418	116376775	+	1	NA	Intergenic	(CA)n|Simple_repeat|Simple_repeat	20162	NM_001276262	5998	Hs.494875	NM_017790	ENSG00000138835	RGS3	C2PA|RGP3	regulator of G protein signaling 3	protein-coding
peak2758	chr9	133330679	133330745	+	1	NA	intron (NM_000050, intron 4 of 15)	(TCCA)n|Simple_repeat|Simple_repeat	10618	NM_000050	445	Hs.160786	NM_000050	ENSG00000130707	ASS1	ASS|CTLN1	argininosuccinate synthase 1	protein-coding
peak684	chr14	19018479	19018510	+	1	NA	Intergenic	ALR/Alpha|Satellite|centr	-359100	NM_001013354	440153	Hs.534880	NM_001013354	ENSG00000257115	OR11H12	-	olfactory receptor family 11 subfamily H member 12	protein-coding
peak2226	chr5	173561526	173561770	+	1	NA	Intergenic	(TCCA)n|Simple_repeat|Simple_repeat	89041	NM_015980	51617	Hs.559412	NM_015980	ENSG00000170091	NSG2	CALY3|HMP19	neuronal vesicle trafficking associated 2	protein-coding
peak2937	chrY	13851032	13851693	+	1	NA	Intergenic	(GAATG)n|Satellite|Satellite	682027	NR_033667	352887	Hs.546221	NR_033667	ENSG00000206159	GYG2P1	GYG2P	glycogenin 2 pseudogene 1	pseudo
peak1870	chr22	27866865	27866911	+	1	NA	Intergenic	Intergenic	160276	NR_134581	100507657	Hs.537371	NR_134581	ENSG00000226741	LINC02554	-	long intergenic non-protein coding RNA 2554	ncRNA
peak1292	chr19	33724073	33724768	+	1	NA	Intergenic	(CA)n|Simple_repeat|Simple_repeat	-7664	NM_019849	56301	Hs.58679	NM_019849	ENSG00000130876	SLC7A10	ASC1|HASC-1|asc-1	solute carrier family 7 member 10	protein-coding
peak1795	chr21	41291562	41292331	+	1	NA	intron (NM_006198, intron 2 of 2)	(TG)n|Simple_repeat|Simple_repeat	52599	NM_006198	5121	Hs.80296	NM_006198	ENSG00000183036	PCP4	PEP-19	Purkinje cell protein 4	protein-coding
peak1078	chr17	42667605	42667753	+	1	NA	Intergenic	(TG)n|Simple_repeat|Simple_repeat	32867	NM_001466	2535	Hs.142912	NM_001466	ENSG00000180340	FZD2	Fz2|fz-2|fzE2|hFz2	frizzled class receptor 2	protein-coding
peak820	chr16	6743178	6743376	+	1	NA	intron (NM_018723, intron 3 of 15)	HAL1-2a_MD|LINE|L1	-80533	NM_001142334	54715	Hs.459842	NM_018723	ENSG00000078328	RBFOX1	2BP1|A2BP1|FOX-1|FOX1|HRNBP1	RNA binding fox-1 homolog 1	protein-coding
peak190	chr10	2797400	2797463	+	1	NA	Intergenic	Intergenic	-253777	NR_136146	105376351	Hs.343482	NR_136146		LOC105376351	-	uncharacterized LOC105376351	ncRNA
peak2162	chr5	3786339	3786389	+	1	NA	Intergenic	HAL1-2a_MD|LINE|L1	190196	NM_024337	79192	Hs.424156	NM_024337	ENSG00000170549	IRX1	IRX-5|IRXA1	iroquois homeobox 1	protein-coding
peak85	chr1	45996067	45996170	+	1	NA	Intergenic	AluJb|SINE|Alu	-7556	NM_001202431	5052	Hs.180909	NM_002574	ENSG00000117450	PRDX1	MSP23|NKEF-A|NKEFA|PAG|PAGA|PAGB|PRX1|PRXI|TDPX2	peroxiredoxin 1	protein-coding
peak326	chr10	129595753	129595906	+	1	NA	Intergenic	(TCCA)n|Simple_repeat|Simple_repeat	60291	NM_207426	399823	Hs.449674	NM_207426	ENSG00000186766	FOXI2	-	forkhead box I2	protein-coding
peak2714	chr9	92924936	92925022	+	1	NA	Intergenic	(CA)n|Simple_repeat|Simple_repeat	-121198	NR_038882	286370	Hs.407589	NR_038882	ENSG00000227555	MIR4290HG	-	MIR4290 host gene	ncRNA
peak422	chr11	51568927	51569228	+	1	NA	Intergenic	ALR/Alpha|Satellite|centr	53795	NM_001004703	119749	Hs.553564	NM_001004703	ENSG00000185926	OR4C46	-	olfactory receptor family 4 subfamily C member 46	protein-coding
peak2684	chr9	68419184	68419687	+	1	NA	Intergenic	(CA)n|Simple_repeat|Simple_repeat	-4047	NR_039688	100616184		NR_039688	ENSG00000276029	MIR4477A	-	microRNA 4477a	ncRNA
peak1325	chr2	873970	874064	+	1	NA	Intergenic	(CA)n|Simple_repeat|Simple_repeat	-9905	NR_111963	339822	Hs.651879	NR_033880	ENSG00000237667	LINC01115	-	long intergenic non-protein coding RNA 1115	ncRNA
peak1621	chr20	37218780	37219072	+	1	NA	Intergenic	(CA)n|Simple_repeat|Simple_repeat	9088	NM_001018082	149685	Hs.368028	NM_174906	ENSG00000182035	ADIG	SMAF1	adipogenin	protein-coding
peak2958	chrY	28788280	28788332	+	1	NA	Intergenic	(GAGTG)n|Simple_repeat|Simple_repeat	913669	NR_001524	114760	Hs.511777	NR_001524	ENSG00000231141	TTTY3	LINC00121|NCRNA00121|TTTY3A|TTY3	testis-specific transcript, Y-linked 3 (non-protein coding)	ncRNA
peak1421	chr2	92295928	92295960	+	1	NA	Intergenic	ALR/Alpha|Satellite|centr	166785	NR_027714	440888	Hs.730239	NM_001032412		ACTR3BP2	FKSG73	ACTR3B pseudogene 2	pseudo
peak494	chr12	1714320	1714365	+	1	NA	Intergenic	(TG)n|Simple_repeat|Simple_repeat	-11011	NM_152441	144699	Hs.367956	NM_152441	ENSG00000171823	FBXL14	Fbl14	F-box and leucine rich repeat protein 14	protein-coding
peak1853	chr22	16853017	16858667	+	1	NA	Intergenic	HSATII|Satellite|Satellite	217858	NM_014406	150160	Hs.128342	NM_014406	ENSG00000198445	CCT8L2	CESK1	chaperonin containing TCP1 subunit 8 like 2	protein-coding
peak1937	chr22	50038989	50039120	+	1	NA	intron (NM_001289922, intron 1 of 5)	intron (NM_001289922, intron 1 of 5)	12136	NR_110523	348645	Hs.133159	NM_198851	ENSG00000188511	C22orf34	-	chromosome 22 open reading frame 34	protein-coding
peak2821	chrY	13141666	13142207	+	1	NA	Intergenic	(CACTC)n|Simple_repeat|Simple_repeat	1391453	NR_033667	352887	Hs.546221	NR_033667	ENSG00000206159	GYG2P1	GYG2P	glycogenin 2 pseudogene 1	pseudo
peak1536	chr2	238425741	238426603	+	1	NA	intron (NM_001281473, intron 4 of 12)	(TGGA)n|Simple_repeat|Simple_repeat	6598	NR_106869	102465486		NR_106869	ENSG00000277842	MIR6811	hsa-mir-6811	microRNA 6811	ncRNA
peak1093	chr17	72461228	72462109	+	1	NA	promoter-TSS (NM_007261)	promoter-TSS (NM_007261)	-844	NM_001330456	11314	Hs.9688	NM_007261	ENSG00000167851	CD300A	CLM-8|CMRF-35-H9|CMRF-35H|CMRF35-H|CMRF35-H9|CMRF35H|CMRF35H9|IGSF12|IRC1|IRC1/IRC2|IRC2|IRp60	CD300a molecule	protein-coding
peak2314	chr6	168829600	168829787	+	1	NA	Intergenic	Intergenic	-12138	NM_001166412	64094	Hs.487200	NM_022138	ENSG00000112562	SMOC2	DTDP1|MST117|MSTP117|MSTP140|SMAP2|bA270C4A.1|bA37D8.1|dJ421D16.1	SPARC related modular calcium binding 2	protein-coding
peak259	chr10	42538645	42538740	+	1	NA	Intergenic	ALR/Alpha|Satellite|centr	324801	NR_024380	441666	Hs.255729	NR_024380	ENSG00000215146	LOC441666	-	zinc finger protein 91 pseudogene	pseudo
peak491	chr11	134609755	134610607	+	1	NA	intron (NR_147836, intron 1 of 1)	intron (NR_147836, intron 1 of 1)	4342	NR_147836	729305	Hs.148365	NR_147836	ENSG00000251226	LOC729305	-	uncharacterized LOC729305	ncRNA
peak1680	chr21	10700245	10701326	+	1	NA	Intergenic	ALR/Alpha|Satellite|centr	290158	NM_001290224	7179	Hs.122986	NM_199259	ENSG00000274391	TPTE	CT44|PTEN2	transmembrane phosphatase with tensin homology	protein-coding
peak2503	chr7	157091992	157092490	+	1	NA	Intergenic	Intergenic	-37469	NM_005494	10049	Hs.490745	NM_005494	ENSG00000105993	DNAJB6	DJ4|DnaJ|HHDJ1|HSJ-2|HSJ2|LGMD1D|LGMD1E|MRJ|MSJ-1	DnaJ heat shock protein family (Hsp40) member B6	protein-coding
peak944	chr16	46410685	46410753	+	1	NA	Intergenic	HSATII|Satellite|Satellite	192290	NR_026556	124149	Hs.97414	NM_001004299		ANKRD26P1	-	ankyrin repeat domain 26 pseudogene 1	pseudo
peak981	chr16	50726567	50727125	+	1	NA	Intergenic	(TG)n|Simple_repeat|Simple_repeat	-4204	NM_022162	64127	Hs.592072	NM_022162	ENSG00000167207	NOD2	ACUG|BLAU|BLAUS|CARD15|CD|CLR16.3|IBD1|NLRC2|NOD2B|PSORAS1|YAOS	nucleotide binding oligomerization domain containing 2	protein-coding
peak2712	chr9	92755592	92756104	+	1	NA	Intergenic	(TG)n|Simple_repeat|Simple_repeat	24150	NR_109791	101927847	Hs.584312	NR_109791		LOC101927847	-	uncharacterized LOC101927847	ncRNA
peak2018	chr4	2449148	2449214	+	1	NA	intron (NM_001193282, intron 6 of 15)	(TGGA)n|Simple_repeat|Simple_repeat	-21614	NM_002938	6047	Hs.66394	NM_002938	ENSG00000063978	RNF4	RES4-26|SLX5|SNURF	ring finger protein 4	protein-coding
peak2099	chr4	49646250	49647320	+	1	NA	Intergenic	(GAATG)n|Satellite|Satellite	658126	NM_001286791	80157	Hs.479703	NM_025087	ENSG00000109182	CWH43	CWH43-C|PGAP2IP	cell wall biogenesis 43 C-terminal homolog	protein-coding
peak1271	chr19	27804672	27804842	+	1	NA	Intergenic	ALR/Alpha|Satellite|centr	-479582	NR_110689	101927151	Hs.567934	NR_110687	ENSG00000267575	LOC101927151	-	uncharacterized LOC101927151	ncRNA
peak233	chr10	42373885	42384739	+	1	NA	Intergenic	(CATTC)n|Satellite|Satellite	484181	NR_024380	441666	Hs.255729	NR_024380	ENSG00000215146	LOC441666	-	zinc finger protein 91 pseudogene	pseudo
peak1567	chr20	1799314	1799377	+	1	NA	Intergenic	CT-rich|Low_complexity|Low_complexity	-38953	NR_037142	100289473	Hs.641525	NR_037142	ENSG00000232528	LOC100289473	-	cytoskeleton associated protein 2-like pseudogene	pseudo
peak1551	chr2	240389314	240389422	+	1	NA	Intergenic	(TG)n|Simple_repeat|Simple_repeat	65926	NR_135577	101928111	Hs.534680	NR_135575	ENSG00000222020	LOC101928111	-	uncharacterized LOC101928111	ncRNA
peak2058	chr4	38755050	38755248	+	1	NA	Intergenic	(CA)n|Simple_repeat|Simple_repeat	29462	NM_001017388	81793	Hs.120551	NM_030956	ENSG00000174123	TLR10	CD290	toll like receptor 10	protein-coding
peak1045	chr17	9131175	9131225	+	1	NA	intron (NM_004822, intron 6 of 6)	(CA)n|Simple_repeat|Simple_repeat	-48765	NR_110828	101928266	Hs.639880	NR_110828	ENSG00000262966	LOC101928266	-	uncharacterized LOC101928266	ncRNA
peak1761	chr21	11144779	11144834	+	1	NA	Intergenic	Intergenic	-45869	NM_001187	574	Hs.545789	NM_001187		BAGE	BAGE1|CT2.1	B melanoma antigen	protein-coding
peak2909	chrY	13827418	13827553	+	1	NA	Intergenic	(GAATG)n|Satellite|Satellite	705904	NR_033667	352887	Hs.546221	NR_033667	ENSG00000206159	GYG2P1	GYG2P	glycogenin 2 pseudogene 1	pseudo
peak718	chr14	94986292	94986562	+	1	NA	Intergenic	(TGG)n|Simple_repeat|Simple_repeat	-2246	NM_173850	145264	Hs.99476	NM_173850	ENSG00000165953	SERPINA12	OL-64	serpin family A member 12	protein-coding
peak2342	chr7	3009574	3009693	+	1	NA	intron (NM_032415, intron 1 of 24)	(CTCA)n|Simple_repeat|Simple_repeat	73946	NM_032415	84433	Hs.648101	NM_032415	ENSG00000198286	CARD11	BENTA|BIMP3|CARMA1|IMD11|IMD11A|PPBL	caspase recruitment domain family member 11	protein-coding
peak2332	chr7	522124	522710	+	1	NA	Intergenic	(TGGA)n|Simple_repeat|Simple_repeat	37064	NM_033023	5154	Hs.535898	NM_002607	ENSG00000197461	PDGFA	PDGF-A|PDGF1	platelet derived growth factor subunit A	protein-coding
peak2470	chr7	142927655	142927929	+	1	NA	Intergenic	(CA)n|Simple_repeat|Simple_repeat	8662	NM_176882	259286	Hs.352241	NM_176882	ENSG00000221937	TAS2R40	GPR60|T2R40|T2R58	taste 2 receptor member 40	protein-coding
peak694	chr14	19038410	19039359	+	1	NA	Intergenic	ALR/Alpha|Satellite|centr	-338710	NM_001013354	440153	Hs.534880	NM_001013354	ENSG00000257115	OR11H12	-	olfactory receptor family 11 subfamily H member 12	protein-coding
peak2276	chr6	61913365	61913535	+	1	NA	Intergenic	ALR/Alpha|Satellite|centr	-370558	NM_001190706	100463487		NM_001190706		MTRNR2L9	HN9	MT-RNR2 like 9	protein-coding
peak645	chr13	34925308	34925684	+	1	NA	intron (NR_146542, intron 1 of 3)	intron (NR_146542, intron 1 of 3)	3316	NR_146542	105370158		NR_146542		LINC02343	-	long intergenic non-protein coding RNA 2343	ncRNA
peak384	chr11	18244426	18244696	+	1	NA	Intergenic	(TG)n|Simple_repeat|Simple_repeat	13729	NR_026563	494141	Hs.446327	NR_026541	ENSG00000189332	LOC494141	-	solute carrier family 25 member 51 pseudogene	pseudo
peak147	chr1	184079851	184079959	+	1	NA	Intergenic	Intergenic	59120	NM_001300766	116461	Hs.548197	NM_052965	ENSG00000198860	TSEN15	C1orf19|PCH2F|sen15	tRNA splicing endonuclease subunit 15	protein-coding
peak454	chr11	67436497	67436508	+	1	NA	intron (NM_001031615, intron 1 of 9)	(TG)n|Simple_repeat|Simple_repeat	5809	NM_001354345	222	Hs.87539	NM_000695	ENSG00000132746	ALDH3B2	ALDH8	aldehyde dehydrogenase 3 family member B2	protein-coding
peak1994	chr3	185843581	185843856	+	1	NA	Intergenic	(TG)n|Simple_repeat|Simple_repeat	-16817	NM_004454	2119	Hs.43697	NM_004454	ENSG00000244405	ETV5	ERM	ETS variant 5	protein-coding
peak1474	chr2	130517511	130517646	+	1	NA	Intergenic	(CA)n|Simple_repeat|Simple_repeat	117486	NR_149127	105373615		NR_149127		LINC02572	-	long intergenic non-protein coding RNA 2572	ncRNA
peak2436	chr7	65310225	65310297	+	1	NA	Intergenic	AluY|SINE|Alu	-27825	NM_001284342	154807	Hs.427232	NM_173517	ENSG00000196715	VKORC1L1	-	vitamin K epoxide reductase complex subunit 1 like 1	protein-coding
peak493	chr12	1714036	1714049	+	1	NA	Intergenic	(TG)n|Simple_repeat|Simple_repeat	-10711	NM_152441	144699	Hs.367956	NM_152441	ENSG00000171823	FBXL14	Fbl14	F-box and leucine rich repeat protein 14	protein-coding
peak201	chr10	11325651	11326187	+	1	NA	intron (NM_001025076, intron 8 of 14)	(TGAG)n|Simple_repeat|Simple_repeat	60754	NR_126062	414196	Hs.729598	NM_001012713		CELF2-AS1	C10orf31	CELF2 antisense RNA 1	ncRNA
peak433	chr11	51580937	51581105	+	1	NA	Intergenic	ALR/Alpha|Satellite|centr	65739	NM_001004703	119749	Hs.553564	NM_001004703	ENSG00000185926	OR4C46	-	olfactory receptor family 4 subfamily C member 46	protein-coding
peak1216	chr19	7907342	7907483	+	1	NA	intron (NM_145245, intron 1 of 18)	intron (NM_145245, intron 1 of 18)	-3974	NM_001159944	115704	Hs.26870	NM_145245	ENSG00000142459	EVI5L	-	ecotropic viral integration site 5 like	protein-coding
peak1033	chr16	88586224	88586840	+	1	NA	intron (NM_153813, intron 4 of 9)	(TGGA)n|Simple_repeat|Simple_repeat	10929	NR_148997	100128882	Hs.722546	NR_148997	ENSG00000261744	LOC100128882	-	uncharacterized LOC100128882	ncRNA
peak2741	chr9	119528657	119529119	+	1	NA	intron (NM_014010, intron 12 of 21)	intron (NM_014010, intron 12 of 21)	79307	NM_012210	22954	Hs.591910	NM_012210	ENSG00000119401	TRIM32	BBS11|HT2A|LGMD2H|TATIP	tripartite motif containing 32	protein-coding
peak1588	chr20	26301635	26301704	+	1	NA	Intergenic	ALR/Alpha|Satellite|centr	-111800	NR_040095	284801	Hs.370699	NR_040095	ENSG00000227195	MIR663AHG	-	MIR663A host gene	ncRNA
peak396	chr11	48863573	48863866	+	1	NA	Intergenic	ALR/Alpha|Satellite|centr	-189433	NM_001206626	283116	Hs.448644	NM_001206626	ENSG00000182053	TRIM49B	-	tripartite motif containing 49B	protein-coding
peak1892	chr22	43880964	43881395	+	1	NA	intron (NM_001044370, intron 4 of 6)	(CA)n|Simple_repeat|Simple_repeat	-30955	NR_046563	100874197	Hs.627997	NR_046563		EFCAB6-AS1	-	EFCAB6 antisense RNA 1	ncRNA
peak1961	chr3	90448020	90448139	+	1	NA	Intergenic	ALR/Alpha|Satellite|centr	1291405	NM_005233	2042	Hs.123642	NM_005233	ENSG00000044524	EPHA3	EK4|ETK|ETK1|HEK|HEK4|TYRO4	EPH receptor A3	protein-coding
peak8	chr1	3092571	3092802	+	1	NA	intron (NM_022114, intron 1 of 16)	(TCCA)n|Simple_repeat|Simple_repeat	48147	NR_036215	100422968		NR_036215	ENSG00000283572	MIR4251	-	microRNA 4251	ncRNA
peak2139	chr5	856301	856584	+	1	NA	Intergenic	(CA)n|Simple_repeat|Simple_repeat	-5341	NM_024786	79844	Hs.654874	NM_024786	ENSG00000188818	ZDHHC11	ZNF399	zinc finger DHHC-type containing 11	protein-coding
peak1518	chr2	225784116	225784367	+	1	NA	intron (NM_014689, intron 2 of 55)	(TG)n|Simple_repeat|Simple_repeat	27541	NM_001290263	55619	Hs.46578	NM_014689	ENSG00000135905	DOCK10	DRIP2|Nbla10300|ZIZ3	dedicator of cytokinesis 10	protein-coding
peak2400	chr7	61089534	61089672	+	1	NA	Intergenic	ALR/Alpha|Satellite|centr	1674831	NR_003952	643955	Hs.583308	NR_003952	ENSG00000185037	ZNF733P	ZNF733	zinc finger protein 733, pseudogene	pseudo
peak2010	chr3	196421958	196422417	+	1	NA	Intergenic	(CA)n|Simple_repeat|Simple_repeat	16978	NM_032898	84984	Hs.282800	NM_032898	ENSG00000174007	CEP19	C3orf34|MOSPGF	centrosomal protein 19	protein-coding
peak2619	chr8	139754656	139754796	+	1	NA	intron (NM_152888, intron 22 of 64)	(ATGGTG)n|Simple_repeat|Simple_repeat	171523	NM_152888	169044	Hs.117169	NM_152888	ENSG00000169436	COL22A1	-	collagen type XXII alpha 1 chain	protein-coding
peak400	chr11	48888445	48888623	+	1	NA	Intergenic	ALR/Alpha|Satellite|centr	-164618	NM_001206626	283116	Hs.448644	NM_001206626	ENSG00000182053	TRIM49B	-	tripartite motif containing 49B	protein-coding
peak1423	chr2	92296712	92297496	+	1	NA	Intergenic	ALR/Alpha|Satellite|centr	167945	NR_027714	440888	Hs.730239	NM_001032412		ACTR3BP2	FKSG73	ACTR3B pseudogene 2	pseudo
peak949	chr16	46415250	46415631	+	1	NA	Intergenic	HSATII|Satellite|Satellite	187569	NR_026556	124149	Hs.97414	NM_001004299		ANKRD26P1	-	ankyrin repeat domain 26 pseudogene 1	pseudo
peak2469	chr7	142585117	142585357	+	1	NA	Intergenic	Intergenic	-1747	NM_018646	55503	Hs.302740	NM_014274	ENSG00000165125	TRPV6	ABP/ZF|CAT1|CATL|ECAC2|HSA277909|LP6728|ZFAB	transient receptor potential cation channel subfamily V member 6	protein-coding
peak1693	chr21	10719540	10719743	+	1	NA	Intergenic	ALR/Alpha|Satellite|centr	271302	NM_001290224	7179	Hs.122986	NM_199259	ENSG00000274391	TPTE	CT44|PTEN2	transmembrane phosphatase with tensin homology	protein-coding
peak2277	chr6	61914116	61914329	+	1	NA	Intergenic	ALR/Alpha|Satellite|centr	-369786	NM_001190706	100463487		NM_001190706		MTRNR2L9	HN9	MT-RNR2 like 9	protein-coding
peak1605	chr20	29649918	29649987	+	1	NA	intron (NR_145491, intron 7 of 7)	L1PB1|LINE|L1	-11814	NR_045115	140678	Hs.653099	NR_045115		MLLT10P1	MLLT10L|bA348I14.3	myeloid/lymphoid or mixed-lineage leukemia; translocated to, 10 pseudogene 1	pseudo
peak2415	chr7	61971067	61971333	+	1	NA	Intergenic	ALR/Alpha|Satellite|centr	793234	NR_003952	643955	Hs.583308	NR_003952	ENSG00000185037	ZNF733P	ZNF733	zinc finger protein 733, pseudogene	pseudo
peak1539	chr2	239034744	239035023	+	1	NA	intron (NM_194312, intron 6 of 8)	(TG)n|Simple_repeat|Simple_repeat	-1148	NM_001308370	339768	Hs.127724	NM_194312	ENSG00000144488	ESPNL	-	espin like	protein-coding
peak2291	chr6	159274091	159274149	+	1	NA	intron (NR_028496, intron 2 of 2)	(CA)n|Simple_repeat|Simple_repeat	4544	NR_028496	202459	Hs.487035	NM_145303	ENSG00000243775	OSTCP1	DC2L|OSTCL	oligosaccharyltransferase complex subunit pseudogene 1	pseudo
peak2546	chr8	20479377	20479396	+	1	NA	Intergenic	(CA)n|Simple_repeat|Simple_repeat	-6949	NR_145737	109616983		NR_145737		SNORD3F	-	small nucleolar RNA, C/D box 3F	snoRNA
peak1340	chr2	5010740	5010838	+	1	NA	Intergenic	(CA)n|Simple_repeat|Simple_repeat	-306977	NR_034134	727982	Hs.444391	NR_034134	ENSG00000231532	LINC01249	-	long intergenic non-protein coding RNA 1249	ncRNA
peak2441	chr7	73012509	73012595	+	1	NA	intron (NM_032951, intron 8 of 16)	(TCCA)n|Simple_repeat|Simple_repeat	-19539	NM_012453	26608	Hs.647044	NM_012453	ENSG00000106638	TBL2	WBSCR13|WS-betaTRP	transducin beta like 2	protein-coding
peak1014	chr16	85434044	85434139	+	1	NA	Intergenic	(TG)n|Simple_repeat|Simple_repeat	-94160	NR_049816	100847022		NR_049816	ENSG00000266307	MIR5093	-	microRNA 5093	ncRNA
peak557	chr12	110801575	110801621	+	1	NA	Intergenic	AluJo|SINE|Alu	39937	NM_001137664	51434	Hs.719935	NM_016238	ENSG00000196510	ANAPC7	APC7	anaphase promoting complex subunit 7	protein-coding
peak2256	chr6	36210163	36210375	+	1	NA	promoter-TSS (NM_001145716)	promoter-TSS (NM_001145716)	-676	NM_001145716	285848	Hs.407002	NM_173676	ENSG00000180316	PNPLA1	ARCI10|dJ50J22.1	patatin like phospholipase domain containing 1	protein-coding
peak819	chr16	6704061	6704081	+	1	NA	intron (NM_018723, intron 2 of 15)	(TGGA)n|Simple_repeat|Simple_repeat	-119739	NM_001142334	54715	Hs.459842	NM_018723	ENSG00000078328	RBFOX1	2BP1|A2BP1|FOX-1|FOX1|HRNBP1	RNA binding fox-1 homolog 1	protein-coding
peak2574	chr8	43820510	43820723	+	1	NA	Intergenic	ALR/Alpha|Satellite|centr	673031	NM_001005365	340441	Hs.531579	NM_001002920	ENSG00000188877	POTEA	A26A1|CT104.3|POTE-8|POTE8	POTE ankyrin domain family member A	protein-coding
peak578	chr12	119567931	119568087	+	1	NA	intron (NM_194286, intron 7 of 12)	(TGGA)n|Simple_repeat|Simple_repeat	46280	NR_134996	105370024	Hs.679286	NR_134996	ENSG00000256884	LOC105370024	-	uncharacterized LOC105370024	ncRNA
peak1757	chr21	11134205	11134297	+	1	NA	Intergenic	AluJr|SINE|Alu	-35314	NM_001187	574	Hs.545789	NM_001187		BAGE	BAGE1|CT2.1	B melanoma antigen	protein-coding
peak2045	chr4	7726351	7726712	+	1	NA	intron (NM_020777, intron 19 of 26)	HAL1-2a_MD|LINE|L1	-29286	NR_026892	84740	Hs.663029	NM_032654	ENSG00000272620	AFAP1-AS1	AFAP1-AS|AFAP1AS	AFAP1 antisense RNA 1	ncRNA
peak238	chr10	42390378	42392189	+	1	NA	Intergenic	HSATII|Satellite|Satellite	472210	NR_024380	441666	Hs.255729	NR_024380	ENSG00000215146	LOC441666	-	zinc finger protein 91 pseudogene	pseudo
peak2357	chr7	36135751	36135847	+	1	NA	intron (NR_108089, intron 1 of 1)	(TG)n|Simple_repeat|Simple_repeat	879	NR_108089	101928618	Hs.561704	NR_108089	ENSG00000261184	LOC101928618	-	uncharacterized LOC101928618	ncRNA
peak1376	chr2	67440923	67442035	+	1	NA	intron (NR_110568, intron 1 of 3)	(CA)n|Simple_repeat|Simple_repeat	939	NR_110568	101927661	Hs.580508	NR_110568	ENSG00000235885	LOC101927661	-	uncharacterized LOC101927661	ncRNA
peak1036	chr16	89701059	89701314	+	1	NA	intron (NM_004413, intron 2 of 10)	(TTTCC)n|Simple_repeat|Simple_repeat	14186	NM_004413	1800	Hs.109	NM_004413	ENSG00000015413	DPEP1	MBD1|MDP|RDP	dipeptidase 1	protein-coding
peak965	chr16	46435479	46436351	+	1	NA	Intergenic	HSATII|Satellite|Satellite	167094	NR_026556	124149	Hs.97414	NM_001004299		ANKRD26P1	-	ankyrin repeat domain 26 pseudogene 1	pseudo
peak875	chr16	33900295	33902462	+	1	NA	Intergenic	(CACTC)n|Simple_repeat|Simple_repeat	329534	NR_130771	104644205	Hs.742548	NR_130771		ENPP7P13	DUNQU1	ectonucleotide pyrophosphatase/phosphodiesterase 7 pseudogene 13	pseudo
peak613	chr12	132173766	132173888	+	1	NA	Intergenic	(GGTTG)n|Simple_repeat|Simple_repeat	-21805	NM_001261411	6433	Hs.308171	NM_004592	ENSG00000061936	SFSWAP	SFRS8|SWAP	splicing factor SWAP	protein-coding
peak1522	chr2	233879860	233879989	+	1	NA	intron (NR_136325, intron 2 of 2)	(TCCA)n|Simple_repeat|Simple_repeat	-1973	NM_019850	25791	Hs.97316	NM_019850	ENSG00000066248	NGEF	ARHGEF27|EPHEXIN	neuronal guanine nucleotide exchange factor	protein-coding
peak2499	chr7	155711346	155711452	+	1	NA	Intergenic	(TG)n|Simple_repeat|Simple_repeat	-42514	NR_144629	389602	Hs.583071	NM_001291913		LOC389602	-	uncharacterized LOC389602	protein-coding
peak772	chr15	27333059	27333130	+	1	NA	intron (NM_001270873, intron 3 of 5)	(TG)n|Simple_repeat|Simple_repeat	73372	NR_120343	101928869	Hs.585699	NR_120343	ENSG00000228740	GABRG3-AS1	-	GABRG3 antisense RNA 1	ncRNA
peak2182	chr5	46339302	46339623	+	1	NA	Intergenic	ALR/Alpha|Satellite|centr	-643242	NM_021072	348980	Hs.353176	NM_021072	ENSG00000164588	HCN1	BCNG-1|BCNG1|EIEE24|HAC-2	hyperpolarization activated cyclic nucleotide gated potassium channel 1	protein-coding
peak834	chr16	16069413	16069426	+	1	NA	intron (NM_004996, intron 1 of 30)	AluSp|SINE|Alu	25985	NM_004996	4363	Hs.391464	NM_004996	ENSG00000103222	ABCC1	ABC29|ABCC|GS-X|MRP|MRP1	ATP binding cassette subfamily C member 1	protein-coding
peak2338	chr7	1657962	1658579	+	1	NA	Intergenic	(TG)n|Simple_repeat|Simple_repeat	4164	NR_001288	260341	Hs.534596	NR_001288		TFAMP1	MTTF1|TCF6L1	transcription factor A, mitochondrial pseudogene 1	pseudo
peak1399	chr2	91599397	91599450	+	1	NA	Intergenic	HSATII|Satellite|Satellite	248552	NR_027238	654342	Hs.469287	NR_027238		LOC654342	-	lymphocyte-specific protein 1 pseudogene	pseudo
peak2167	chr5	6961387	6961446	+	1	NA	Intergenic	(CA)n|Simple_repeat|Simple_repeat	-133382	NR_036242	100422999		NR_036242	ENSG00000283420	MIR4278	-	microRNA 4278	ncRNA
peak1331	chr2	1659672	1659844	+	1	NA	intron (NM_012293, intron 14 of 22)	intron (NM_012293, intron 14 of 22)	88561	NM_012293	7837	Hs.332197	NM_012293	ENSG00000130508	PXDN	ASGD7|COPOA|D2S448|D2S448E|MG50|PRG2|PXN|VPO	peroxidasin	protein-coding
peak2322	chr6	169636116	169636276	+	1	NA	intron (NM_003247, intron 10 of 22)	C-rich|Low_complexity|Low_complexity	18013	NM_003247	7058	Hs.371147	NM_003247	ENSG00000186340	THBS2	TSP2	thrombospondin 2	protein-coding
peak355	chr11	1017344	1017967	+	1	NA	exon (NM_005961, exon 31 of 33)	exon (NM_005961, exon 31 of 33)	19051	NM_005961	4588	Hs.528432	NM_005961	ENSG00000184956	MUC6	MUC-6	mucin 6, oligomeric mucus/gel-forming	protein-coding
peak2207	chr5	133892535	133892734	+	1	NA	intron (NM_001308143, intron 4 of 11)	(CA)n|Simple_repeat|Simple_repeat	30836	NM_015288	23338	Hs.732155	NM_015288	ENSG00000043143	JADE2	JADE-2|PHF15	jade family PHD finger 2	protein-coding
peak2403	chr7	61536456	61536741	+	1	NA	Intergenic	ALR/Alpha|Satellite|centr	1227836	NR_003952	643955	Hs.583308	NR_003952	ENSG00000185037	ZNF733P	ZNF733	zinc finger protein 733, pseudogene	pseudo
peak2926	chrY	13841083	13841476	+	1	NA	Intergenic	(GAATG)n|Satellite|Satellite	692110	NR_033667	352887	Hs.546221	NR_033667	ENSG00000206159	GYG2P1	GYG2P	glycogenin 2 pseudogene 1	pseudo
peak2641	chr8	143304072	143304250	+	1	NA	intron (NM_145003, intron 13 of 13)	(CTCA)n|Simple_repeat|Simple_repeat	24444	NR_024378	619434	Hs.393308	NR_024378	ENSG00000254008	LINC00051	C8orf43|NCRNA00051	long intergenic non-protein coding RNA 51	ncRNA
peak778	chr15	30668184	30668375	+	1	NA	intron (NM_139320, intron 5 of 9)	(TG)n|Simple_repeat|Simple_repeat	17585	NM_139320	89832	Hs.510853	NM_139320	ENSG00000166664	CHRFAM7A	CHRNA7|CHRNA7-DR1|D-10	CHRNA7 (exons 5-10) and FAM7A (exons A-E) fusion	protein-coding
peak2196	chr5	49503901	49503929	+	1	NA	Intergenic	ALR/Alpha|Satellite|centr	233319	NM_198449	133418	Hs.561411	NM_198449	ENSG00000170571	EMB	GP70	embigin	protein-coding
peak1856	chr22	22994974	22995159	+	1	NA	Intergenic	(TG)n|Simple_repeat|Simple_repeat	6284	NM_199127	91227	Hs.450000	NM_080839	ENSG00000100121	GGTLC2	GGTL4	gamma-glutamyltransferase light chain 2	protein-coding
peak1733	chr21	11092142	11092347	+	1	NA	intron (NM_001187, intron 2 of 4)	AluSx1|SINE|Alu	6681	NM_182481	85318	Hs.545789	NM_182481		BAGE3	CT2.3	BAGE family member 3	protein-coding
peak1408	chr2	91819759	91820017	+	1	NA	Intergenic	AluY|SINE|Alu	28087	NR_027238	654342	Hs.469287	NR_027238		LOC654342	-	lymphocyte-specific protein 1 pseudogene	pseudo
peak2032	chr4	6127478	6127948	+	1	NA	intron (NM_001099433, intron 1 of 20)	(CA)n|Simple_repeat|Simple_repeat	68633	NM_001306134	152789	Hs.479066	NM_144720	ENSG00000152969	JAKMIP1	Gababrbp|JAMIP1|MARLIN1	janus kinase and microtubule interacting protein 1	protein-coding
peak171	chr1	229356148	229356297	+	1	NA	Intergenic	(CACCAT)n|Simple_repeat|Simple_repeat	-45674	NR_039659	100616234		NR_039659	ENSG00000283468	MIR4454	-	microRNA 4454	ncRNA
peak1058	chr17	22253179	22253258	+	1	NA	Intergenic	ALR/Alpha|Satellite|centr	230781	NM_001190452	100462977	Hs.740185	NM_001190452	ENSG00000256618	MTRNR2L1	HN1	MT-RNR2 like 1	protein-coding
peak2749	chr9	128966929	128966934	+	1	NA	Intergenic	(TG)n|Simple_repeat|Simple_repeat	71263	NR_121584	101929116	Hs.382124	NR_121584	ENSG00000228392	LOC101929116	-	uncharacterized LOC101929116	ncRNA
peak2535	chr8	6459135	6459182	+	1	NA	intron (NM_001322042, intron 12 of 14)	(CA)n|Simple_repeat|Simple_repeat	20583	NR_107022	102465861		NR_107022	ENSG00000276580	MIR8055	hsa-mir-8055	microRNA 8055	ncRNA
peak377	chr11	8850526	8850722	+	1	NA	intron (NM_005418, intron 3 of 22)	(TG)n|Simple_repeat|Simple_repeat	-17742	NM_139157	6764	Hs.117715	NM_005418	ENSG00000166444	ST5	DENND2B|HTS1|p126	suppression of tumorigenicity 5	protein-coding
peak1388	chr2	89837286	89847020	+	1	NA	Intergenic	HSATII|Satellite|Satellite	730269	NR_039635	100616399		NR_039635	ENSG00000265510	MIR4436A	mir-4436a	microRNA 4436a	ncRNA
peak2902	chrY	13822610	13822887	+	1	NA	Intergenic	(GAATG)n|Satellite|Satellite	710641	NR_033667	352887	Hs.546221	NR_033667	ENSG00000206159	GYG2P1	GYG2P	glycogenin 2 pseudogene 1	pseudo
peak2299	chr6	163777794	163778146	+	1	NA	Intergenic	(CA)n|Simple_repeat|Simple_repeat	-9905	NR_033862	401282	Hs.444817	NR_033862		DKFZp451B082	-	uncharacterized LOC401282	ncRNA
peak1738	chr21	11106291	11106429	+	1	NA	Intergenic	(CA)n|Simple_repeat|Simple_repeat	-7423	NM_001187	574	Hs.545789	NM_001187		BAGE	BAGE1|CT2.1	B melanoma antigen	protein-coding
peak2724	chr9	95709008	95709279	+	1	NA	promoter-TSS (NM_001083536)	promoter-TSS (NM_001083536)	-458	NM_001083536	89846	Hs.411081	NM_033086	ENSG00000127084	FGD3	ZFYVE5	FYVE, RhoGEF and PH domain containing 3	protein-coding
peak1166	chr18	60867167	60867244	+	1	NA	intron (NM_000633, intron 2 of 2)	intron (NM_000633, intron 2 of 2)	119408	NM_000633	596	Hs.150749	NM_000633	ENSG00000171791	BCL2	Bcl-2|PPP1R50	BCL2, apoptosis regulator	protein-coding
peak2830	chrY	13457032	13459739	+	1	NA	Intergenic	(CATTC)n|Satellite|Satellite	1075004	NR_033667	352887	Hs.546221	NR_033667	ENSG00000206159	GYG2P1	GYG2P	glycogenin 2 pseudogene 1	pseudo
peak945	chr16	46411233	46412308	+	1	NA	Intergenic	HSATII|Satellite|Satellite	191239	NR_026556	124149	Hs.97414	NM_001004299		ANKRD26P1	-	ankyrin repeat domain 26 pseudogene 1	pseudo
peak2173	chr5	31364453	31364461	+	1	NA	Intergenic	(TTGG)n|Simple_repeat|Simple_repeat	167825	NM_013235	29102	Hs.97997	NM_013235	ENSG00000113360	DROSHA	ETOHI2|HSA242976|RANSE3L|RN3|RNASE3L|RNASEN	drosha ribonuclease III	protein-coding
peak1850	chr21	47762030	47762092	+	1	NA	intron (NM_001315529, intron 3 of 46)	AluSx|SINE|Alu	17259	NM_001315529	5116	Hs.474069	NM_006031	ENSG00000160299	PCNT	KEN|MOPD2|PCN|PCNT2|PCNTB|PCTN2|SCKL4	pericentrin	protein-coding
peak2029	chr4	5641825	5641954	+	1	NA	intron (NM_147127, intron 10 of 21)	(TGGA)n|Simple_repeat|Simple_repeat	68405	NM_147127	132884	Hs.87306	NM_147127	ENSG00000173040	EVC2	LBN|WAD	EvC ciliary complex subunit 2	protein-coding
peak1163	chr18	60758660	60759634	+	1	NA	Intergenic	(TG)n|Simple_repeat|Simple_repeat	227466	NM_000633	596	Hs.150749	NM_000633	ENSG00000171791	BCL2	Bcl-2|PPP1R50	BCL2, apoptosis regulator	protein-coding
peak685	chr14	19019465	19019634	+	1	NA	Intergenic	ALR/Alpha|Satellite|centr	-358045	NM_001013354	440153	Hs.534880	NM_001013354	ENSG00000257115	OR11H12	-	olfactory receptor family 11 subfamily H member 12	protein-coding
peak2149	chr5	1419032	1419052	+	1	NA	intron (NM_001044, intron 6 of 14)	(TCCA)n|Simple_repeat|Simple_repeat	26501	NM_001044	6531	Hs.406	NM_001044	ENSG00000142319	SLC6A3	DAT|DAT1|PKDYS	solute carrier family 6 member 3	protein-coding
peak2666	chr9	66796943	66797371	+	1	NA	Intergenic	ALR/Alpha|Satellite|centr	-125810	NR_121570	101928381	Hs.708686	NR_121570		LOC101928381	-	uncharacterized LOC101928381	ncRNA
peak242	chr10	42401815	42402287	+	1	NA	Intergenic	ALR/Alpha|Satellite|centr	461442	NR_024380	441666	Hs.255729	NR_024380	ENSG00000215146	LOC441666	-	zinc finger protein 91 pseudogene	pseudo
peak442	chr11	59537435	59537800	+	1	NA	intron (NM_004177, intron 1 of 10)	(TG)n|Simple_repeat|Simple_repeat	15085	NM_001178040	6809	Hs.180711	NM_004177	ENSG00000166900	STX3	STX3A	syntaxin 3	protein-coding
peak1420	chr2	92290359	92291176	+	1	NA	Intergenic	ALR/Alpha|Satellite|centr	161608	NR_027714	440888	Hs.730239	NM_001032412		ACTR3BP2	FKSG73	ACTR3B pseudogene 2	pseudo
peak1979	chr3	126872844	126872861	+	1	NA	Intergenic	(TG)n|Simple_repeat|Simple_repeat	-39122	NM_001007534	285311	Hs.591284	NM_001007534	ENSG00000214324	C3orf56	-	chromosome 3 open reading frame 56	protein-coding
peak1842	chr21	46894170	46894348	+	1	NA	intron (NM_030582, intron 3 of 41)	(TG)n|Simple_repeat|Simple_repeat	-3921	NR_106873	102465489		NR_106873	ENSG00000275167	MIR6815	hsa-mir-6815	microRNA 6815	ncRNA
peak1750	chr21	11125954	11126502	+	1	NA	Intergenic	AluSz|SINE|Alu	-27291	NM_001187	574	Hs.545789	NM_001187		BAGE	BAGE1|CT2.1	B melanoma antigen	protein-coding
peak566	chr12	116852934	116853020	+	1	NA	Intergenic	Intergenic	13146	NR_039683	100616309		NR_039683	ENSG00000264037	MIR4472-2	-	microRNA 4472-2	ncRNA
peak2026	chr4	3612733	3612766	+	1	NA	Intergenic	(TCCA)n|Simple_repeat|Simple_repeat	34153	NR_040045	285492	Hs.145563	NM_173661		LINC00955	-	long intergenic non-protein coding RNA 955	ncRNA
peak1401	chr2	91771569	91771949	+	1	NA	Intergenic	AluSp|SINE|Alu	76216	NR_027238	654342	Hs.469287	NR_027238		LOC654342	-	lymphocyte-specific protein 1 pseudogene	pseudo
peak1130	chr18	15404232	15404444	+	1	NA	Intergenic	ALR/Alpha|Satellite|centr	-78420	NR_027417	644669	Hs.579474	NR_027417	ENSG00000215512	LOC644669	-	ankyrin repeat domain 30B pseudogene	pseudo
peak2511	chr7	157614873	157614962	+	1	NA	intron (NM_130842, intron 11 of 21)	(TCCA)n|Simple_repeat|Simple_repeat	-32360	NR_038966	100506585	Hs.661265	NR_038966	ENSG00000233038	LOC100506585	-	uncharacterized LOC100506585	ncRNA
peak1851	chr22	16848043	16851469	+	1	NA	Intergenic	HSATII|Satellite|Satellite	223944	NM_014406	150160	Hs.128342	NM_014406	ENSG00000198445	CCT8L2	CESK1	chaperonin containing TCP1 subunit 8 like 2	protein-coding
peak368	chr11	1961238	1961319	+	1	NA	Intergenic	Intergenic	-7224	NM_021134	6150	Hs.3254	NM_021134	ENSG00000214026	MRPL23	L23MRP|RPL23|RPL23L	mitochondrial ribosomal protein L23	protein-coding
peak447	chr11	61441886	61441959	+	1	NA	Intergenic	(TGGG)n|Simple_repeat|Simple_repeat	-5983	NM_006133	747	Hs.241564	NM_006133	ENSG00000134780	DAGLA	C11orf11|DAGL(ALPHA)|DAGLALPHA|NSDDR	diacylglycerol lipase alpha	protein-coding
peak616	chr12	132926515	132926535	+	1	NA	Intergenic	(CAT)n|Simple_repeat|Simple_repeat	20089	NR_120467	101928416		NR_120467	ENSG00000255916	LOC101928416	-	uncharacterized LOC101928416	ncRNA
peak775	chr15	27834996	27835090	+	1	NA	Intergenic	(CA)n|Simple_repeat|Simple_repeat	-428577	NR_120343	101928869	Hs.585699	NR_120343	ENSG00000228740	GABRG3-AS1	-	GABRG3 antisense RNA 1	ncRNA
peak2088	chr4	49146504	49146867	+	1	NA	Intergenic	Intergenic	158026	NM_001286791	80157	Hs.479703	NM_025087	ENSG00000109182	CWH43	CWH43-C|PGAP2IP	cell wall biogenesis 43 C-terminal homolog	protein-coding
peak361	chr11	1212872	1212886	+	1	NA	exon (NM_001304359, exon 17 of 37)	exon (NM_001304359, exon 17 of 37)	-31416	NM_002458	727897	Hs.523395	NM_002458	ENSG00000117983	MUC5B	MG1|MUC-5B|MUC5|MUC9	mucin 5B, oligomeric mucus/gel-forming	protein-coding
peak2842	chrY	13650501	13650780	+	1	NA	Intergenic	(GAATG)n|Satellite|Satellite	882749	NR_033667	352887	Hs.546221	NR_033667	ENSG00000206159	GYG2P1	GYG2P	glycogenin 2 pseudogene 1	pseudo
peak2689	chr9	86821167	86821252	+	1	NA	Intergenic	(TG)n|Simple_repeat|Simple_repeat	134485	NR_037638	64078	Hs.535966	NM_022127	ENSG00000197506	SLC28A3	CNT3	solute carrier family 28 member 3	protein-coding
peak825	chr16	10495252	10495335	+	1	NA	intron (NR_045816, intron 1 of 9)	AluSq|SINE|Alu	15437	NM_001352120	80063	Hs.513343	NM_024997	ENSG00000166669	ATF7IP2	MCAF2	activating transcription factor 7 interacting protein 2	protein-coding
peak2082	chr4	49141564	49141770	+	1	NA	Intergenic	(CATTC)n|Satellite|Satellite	153008	NM_001286791	80157	Hs.479703	NM_025087	ENSG00000109182	CWH43	CWH43-C|PGAP2IP	cell wall biogenesis 43 C-terminal homolog	protein-coding
peak2562	chr8	43764487	43764493	+	1	NA	Intergenic	ALR/Alpha|Satellite|centr	616905	NM_001005365	340441	Hs.531579	NM_001002920	ENSG00000188877	POTEA	A26A1|CT104.3|POTE-8|POTE8	POTE ankyrin domain family member A	protein-coding
peak1076	chr17	41646084	41646131	+	1	NA	Intergenic	(TG)n|Simple_repeat|Simple_repeat	-22307	NM_001079675	2118	Hs.434059	NM_001986	ENSG00000175832	ETV4	E1A-F|E1AF|PEA3|PEAS3	ETS variant 4	protein-coding
peak1634	chr20	47014439	47014616	+	1	NA	Intergenic	(TG)n|Simple_repeat|Simple_repeat	25873	NR_026958	284749	Hs.299080	NR_026958	ENSG00000235621	LINC00494	-	long intergenic non-protein coding RNA 494	ncRNA
peak2547	chr8	21017501	21017700	+	1	NA	Intergenic	(CA)n|Simple_repeat|Simple_repeat	-138150	NR_104677	101929172	Hs.128668	NR_104677	ENSG00000254334	LOC101929172	-	uncharacterized LOC101929172	ncRNA
peak2568	chr8	43784766	43784873	+	1	NA	Intergenic	ALR/Alpha|Satellite|centr	637234	NM_001005365	340441	Hs.531579	NM_001002920	ENSG00000188877	POTEA	A26A1|CT104.3|POTE-8|POTE8	POTE ankyrin domain family member A	protein-coding
peak2230	chr5	176256357	176256534	+	1	NA	intron (NM_133369, intron 1 of 14)	(TGGA)n|Simple_repeat|Simple_repeat	18885	NM_133369	90249	Hs.33191	NM_133369	ENSG00000113763	UNC5A	UNC5H1	unc-5 netrin receptor A	protein-coding
peak1779	chr21	14366405	14366444	+	1	NA	Intergenic	ALR/Alpha|Satellite|centr	-44063	NR_026916	149992	Hs.558645	NM_153773		ANKRD30BP2	C21orf99|CT85|CTSP-1|CTSP1	ankyrin repeat domain 30B pseudogene 2	pseudo
peak600	chr12	130302499	130302602	+	1	NA	intron (NM_133448, intron 1 of 8)	(TG)n|Simple_repeat|Simple_repeat	85662	NM_133448	121256	Hs.507268	NM_133448	ENSG00000151952	TMEM132D	MOLT|PPP1R153	transmembrane protein 132D	protein-coding
peak2541	chr8	12406955	12407133	+	1	NA	non-coding (NR_040091, exon 7 of 7)	non-coding (NR_040091, exon 7 of 7)	112522	NR_040092	100506990	Hs.656893	NR_040091		LOC100506990	-	uncharacterized LOC100506990	ncRNA
peak2317	chr6	169060414	169060590	+	1	NA	intron (NM_022138, intron 11 of 12)	(TTGGGG)n|Simple_repeat|Simple_repeat	218671	NM_022138	64094	Hs.487200	NM_022138	ENSG00000112562	SMOC2	DTDP1|MST117|MSTP117|MSTP140|SMAP2|bA270C4A.1|bA37D8.1|dJ421D16.1	SPARC related modular calcium binding 2	protein-coding
peak670	chr13	114753663	114753863	+	1	NA	intron (NM_001320822, intron 22 of 23)	(TCCA)n|Simple_repeat|Simple_repeat	89691	NM_001320822	22821	Hs.593075	NM_007368	ENSG00000185989	RASA3	GAP1IP4BP|GAPIII	RAS p21 protein activator 3	protein-coding
peak1040	chr17	6614829	6615045	+	1	NA	intron (NM_001143838, intron 1 of 10)	(TG)n|Simple_repeat|Simple_repeat	1803	NM_001284509	284111	Hs.399496	NM_177550	ENSG00000141485	SLC13A5	EIEE25|INDY|NACT|mIndy	solute carrier family 13 member 5	protein-coding
peak381	chr11	17488337	17488542	+	1	NA	intron (NM_000352, intron 3 of 38)	AluJb|SINE|Alu	9953	NM_001351295	6833	Hs.54470	NM_000352	ENSG00000006071	ABCC8	ABC36|HHF1|HI|HRINS|MRP8|PHHI|SUR|SUR1|SUR1delta2|TNDM2	ATP binding cassette subfamily C member 8	protein-coding
peak2229	chr5	176019292	176019310	+	1	NA	intron (NM_017675, intron 30 of 31)	(TGG)n|Simple_repeat|Simple_repeat	17830	NM_052899	114787	Hs.150549	NM_052899	ENSG00000169258	GPRIN1	GRIN1	G protein regulated inducer of neurite outgrowth 1	protein-coding
peak1553	chr2	240564549	240564687	+	1	NA	Intergenic	Intergenic	-119936	NR_037808	150935	Hs.555582	NR_037808		LOC150935	-	uncharacterized LOC150935	ncRNA
peak1299	chr19	35788805	35788863	+	1	NA	intron (NM_080600, intron 4 of 11)	(CA)n|Simple_repeat|Simple_repeat	5845	NM_080600	4099	Hs.643440	NM_002361	ENSG00000105695	MAG	GMA|S-MAG|SIGLEC-4A|SIGLEC4A|SPG75	myelin associated glycoprotein	protein-coding
peak734	chr14	103090555	103090725	+	1	NA	intron (NM_015156, intron 2 of 11)	AluSx|SINE|Alu	31644	NM_015156	23186	Hs.510521	NM_015156	ENSG00000089902	RCOR1	COREST|RCOR	REST corepressor 1	protein-coding
peak2095	chr4	49637077	49638224	+	1	NA	Intergenic	(GAATG)n|Satellite|Satellite	648991	NM_001286791	80157	Hs.479703	NM_025087	ENSG00000109182	CWH43	CWH43-C|PGAP2IP	cell wall biogenesis 43 C-terminal homolog	protein-coding
peak1859	chr22	24296614	24296774	+	1	NA	Intergenic	(CA)n|Simple_repeat|Simple_repeat	6674	NM_001080843	653689	Hs.654462	NM_001080843	ENSG00000133433	GSTT2B	GSTT2P	glutathione S-transferase theta 2B (gene/pseudogene)	protein-coding
peak2561	chr8	43096572	43096766	+	1	NA	Intergenic	SAR|Satellite|Satellite	-50916	NM_001002920	340441	Hs.531579	NM_001002920	ENSG00000188877	POTEA	A26A1|CT104.3|POTE-8|POTE8	POTE ankyrin domain family member A	protein-coding
peak2239	chr6	1404007	1404075	+	1	NA	Intergenic	(CA)n|Simple_repeat|Simple_repeat	-13395	NR_106778	102466720		NR_106778	ENSG00000275859	MIR6720	hsa-mir-6720|mir-6720	microRNA 6720	ncRNA
peak2921	chrY	13837775	13838232	+	1	NA	Intergenic	(GAATG)n|Satellite|Satellite	695386	NR_033667	352887	Hs.546221	NR_033667	ENSG00000206159	GYG2P1	GYG2P	glycogenin 2 pseudogene 1	pseudo
peak579	chr12	120735032	120735083	+	1	NA	Intergenic	(CATA)n|Simple_repeat|Simple_repeat	-5067	NM_012240	23409	Hs.50861	NM_012240	ENSG00000089163	SIRT4	SIR2L4	sirtuin 4	protein-coding
peak1135	chr18	18512741	18513624	+	1	NA	Intergenic	ALR/Alpha|Satellite|centr	178630	NM_005406	6093	Hs.306307	NM_005406	ENSG00000067900	ROCK1	P160ROCK|ROCK-I	Rho associated coiled-coil containing protein kinase 1	protein-coding
peak352	chr11	356988	357038	+	1	NA	Intergenic	(CA)n|Simple_repeat|Simple_repeat	-12782	NM_178537	338707	Hs.148074	NM_178537	ENSG00000182272	B4GALNT4	-	beta-1,4-N-acetyl-galactosaminyltransferase 4	protein-coding
peak301	chr10	87876943	87877244	+	1	NA	intron (NM_017551, intron 4 of 15)	HAL1-2a_MD|LINE|L1	147452	NR_029907	442911		NR_029907	ENSG00000199104	MIR346	MIRN346|hsa-mir-346|miR-346|miRNA346	microRNA 346	ncRNA
peak588	chr12	126811650	126811702	+	1	NA	Intergenic	(TG)n|Simple_repeat|Simple_repeat	-99016	NR_146291	105370059		NR_146291		LINC02350	-	long intergenic non-protein coding RNA 2350	ncRNA
peak1830	chr21	44887718	44888017	+	1	NA	intron (NR_026863, intron 3 of 3)	(CACAC)n|Simple_repeat|Simple_repeat	10236	NR_026863	114038	Hs.592161	NM_153752	ENSG00000185186	LINC00313	C21orf84|CH507-42P11.5|NCRNA00313	long intergenic non-protein coding RNA 313	ncRNA
peak2	chr1	1301597	1301739	+	1	NA	Intergenic	(TG)n|Simple_repeat|Simple_repeat	-2747	NM_001282582	54587	Hs.515687	NM_032348	ENSG00000162576	MXRA8	ASP3	matrix remodeling associated 8	protein-coding
peak93	chr1	67808215	67808335	+	1	NA	intron (NM_001258214, intron 9 of 15)	(TG)n|Simple_repeat|Simple_repeat	35228	NR_047583	3595	Hs.479347	NM_001559	ENSG00000081985	IL12RB2	-	interleukin 12 receptor subunit beta 2	protein-coding
peak1226	chr19	13099231	13099469	+	1	NA	Intergenic	(TG)n|Simple_repeat|Simple_repeat	-7234	NM_002501	4784	Hs.257970	NM_002501	ENSG00000008441	NFIX	CTF|MRSHSS|NF-I/X|NF1-X|NF1A|SOTOS2	nuclear factor I X	protein-coding
peak220	chr10	39076640	39102299	+	1	NA	Intergenic	(CATTC)n|Satellite|Satellite	99742	NR_045000	399746	Hs.742607	NR_045000		ACTR3BP5	FKSG74	ACTR3B pseudogene 5	pseudo
peak32	chr1	9120091	9120184	+	1	NA	intron (NM_003039, intron 1 of 11)	(CA)n|Simple_repeat|Simple_repeat	9750	NM_001328620	6518	Hs.530003	NM_003039	ENSG00000142583	SLC2A5	GLUT-5|GLUT5	solute carrier family 2 member 5	protein-coding
peak2046	chr4	7865683	7865752	+	1	NA	intron (NM_198595, intron 3 of 16)	(CATCC)n|Simple_repeat|Simple_repeat	-75011	NM_203423	389199	Hs.375210	NM_203423		LOC389199	-	uncharacterized LOC389199	protein-coding
peak1631	chr20	45417891	45418024	+	1	NA	Intergenic	(TG)n|Simple_repeat|Simple_repeat	79678	NM_030777	81031	Hs.305971	NM_030777	ENSG00000197496	SLC2A10	ATS|GLUT10	solute carrier family 2 member 10	protein-coding
peak2591	chr8	58162285	58162384	+	1	NA	Intergenic	(TG)n|Simple_repeat|Simple_repeat	-11451	NR_038874	286177	Hs.385655	NR_038874	ENSG00000253614	LOC286177	-	uncharacterized LOC286177	ncRNA
peak509	chr12	34846267	34846475	+	1	NA	Intergenic	ALR/Alpha|Satellite|centr	671155	NM_032834	84920	Hs.102971	NM_032834	ENSG00000139133	ALG10	ALG10A|DIE2|KCR1	ALG10, alpha-1,2-glucosyltransferase	protein-coding
peak2064	chr4	49096646	49096686	+	1	NA	Intergenic	(CATTC)n|Satellite|Satellite	108007	NM_001286791	80157	Hs.479703	NM_025087	ENSG00000109182	CWH43	CWH43-C|PGAP2IP	cell wall biogenesis 43 C-terminal homolog	protein-coding
peak2285	chr6	154675533	154675702	+	1	NA	intron (NM_001130700, intron 1 of 11)	(CCA)n|Simple_repeat|Simple_repeat	2283	NM_001130700	26034	Hs.146100	NM_015553	ENSG00000074706	IPCEF1	PIP3-E	interaction protein for cytohesin exchange factors 1	protein-coding
peak122	chr1	142542095	142542865	+	1	NA	Intergenic	(GAATG)n|Satellite|Satellite	171125	NR_046228	100874392	Hs.648245	NR_046228		ANKRD20A12P	-	ankyrin repeat domain 20 family member A12, pseudogene	pseudo
peak2895	chrY	13816785	13817241	+	1	NA	Intergenic	(GAATG)n|Satellite|Satellite	716376	NR_033667	352887	Hs.546221	NR_033667	ENSG00000206159	GYG2P1	GYG2P	glycogenin 2 pseudogene 1	pseudo
peak884	chr16	33958257	33958831	+	1	NA	Intergenic	HERVIP10FH-int|LTR|ERV1	386700	NR_130771	104644205	Hs.742548	NR_130771		ENPP7P13	DUNQU1	ectonucleotide pyrophosphatase/phosphodiesterase 7 pseudogene 13	pseudo
peak810	chr16	1083645	1083989	+	1	NA	Intergenic	(TCCA)n|Simple_repeat|Simple_repeat	-38939	NM_001172560	6755	Hs.449840	NM_001053	ENSG00000162009	SSTR5	SS-5-R	somatostatin receptor 5	protein-coding
peak2016	chr4	1574645	1574931	+	1	NA	Intergenic	(CA)n|Simple_repeat|Simple_repeat	110930	NM_001013622	152877	Hs.143314	NM_001013622	ENSG00000174137	FAM53A	DNTNP	family with sequence similarity 53 member A	protein-coding
peak1988	chr3	137769662	137769693	+	1	NA	Intergenic	HAL1-2a_MD|LINE|L1	40671	NM_016369	51208	Hs.655324	NM_016369	ENSG00000066405	CLDN18	SFTA5|SFTPJ	claudin 18	protein-coding
peak2754	chr9	132219069	132219261	+	1	NA	Intergenic	(TGGA)n|Simple_repeat|Simple_repeat	-31774	NR_038955	100506190	Hs.529860	NR_038955		LINC00963	MetaLnc9	long intergenic non-protein coding RNA 963	ncRNA
peak1126	chr18	11247474	11247894	+	1	NA	Intergenic	(CA)n|Simple_repeat|Simple_repeat	-98923	NM_022068	63895	Hs.436902	NM_022068	ENSG00000154864	PIEZO2	C18orf30|C18orf58|DA3|DA5|DAIPT|FAM38B|FAM38B2|HsT748|HsT771|MWKS	piezo type mechanosensitive ion channel component 2	protein-coding
peak2961	chrY	28791283	28791336	+	1	NA	Intergenic	(GAATG)n|Simple_repeat|Simple_repeat	916672	NR_001524	114760	Hs.511777	NR_001524	ENSG00000231141	TTTY3	LINC00121|NCRNA00121|TTTY3A|TTY3	testis-specific transcript, Y-linked 3 (non-protein coding)	ncRNA
peak100	chr1	111264882	111265009	+	1	NA	Intergenic	(TG)n|Simple_repeat|Simple_repeat	-47290	NM_002232	3738	Hs.169948	NM_002232	ENSG00000177272	KCNA3	HGK5|HLK3|HPCN3|HUKIII|KV1.3|MK3|PCN3	potassium voltage-gated channel subfamily A member 3	protein-coding
peak1440	chr2	95419336	95419616	+	1	NA	Intergenic	(CA)n|Simple_repeat|Simple_repeat	7453	NR_038409	90499	Hs.458439	NR_038409		FAM95A	-	family with sequence similarity 95 member A	ncRNA
peak1653	chr20	59620091	59620449	+	1	NA	Intergenic	(TCCA)n|Simple_repeat|Simple_repeat	-33850	NR_109919	100506470	Hs.125674	NR_109919	ENSG00000229606	LINC01718	-	long intergenic non-protein coding RNA 1718	ncRNA
peak887	chr16	33973649	33973815	+	1	NA	Intergenic	ALR/Alpha|Satellite|centr	401888	NR_130771	104644205	Hs.742548	NR_130771		ENPP7P13	DUNQU1	ectonucleotide pyrophosphatase/phosphodiesterase 7 pseudogene 13	pseudo
peak1089	chr17	70184855	70184992	+	1	NA	Intergenic	(TGG)n|Simple_repeat|Simple_repeat	67762	NM_000346	6662	Hs.647409	NM_000346	ENSG00000125398	SOX9	CMD1|CMPD1|SRA1|SRXX2|SRXY10	SRY-box 9	protein-coding
peak334	chr10	132588746	132589838	+	1	NA	Intergenic	(CA)n|Simple_repeat|Simple_repeat	171639	NR_036180	100422867		NR_036180	ENSG00000264803	MIR378C	mir-378c	microRNA 378c	ncRNA
peak198	chr10	6827788	6827857	+	1	NA	intron (NR_038291, intron 2 of 4)	(CA)n|Simple_repeat|Simple_repeat	6262	NR_038291	100507127	Hs.498571	NR_038291	ENSG00000238266	LINC00707	-	long intergenic non-protein coding RNA 707	ncRNA
peak410	chr11	50724628	50724751	+	1	NA	Intergenic	ALR/Alpha|Satellite|centr	356371	NR_024504	646813	Hs.684179	NR_024504		LOC646813	-	DExH-box helicase 9 pseudogene	pseudo
peak1790	chr21	37911688	37912341	+	1	NA	intron (NM_001146077, intron 1 of 2)	(TG)n|Simple_repeat|Simple_repeat	3103	NM_001146078	23562	Hs.660278	NM_012130	ENSG00000159261	CLDN14	DFNB29	claudin 14	protein-coding
peak1381	chr2	74556923	74557027	+	1	NA	intron (NM_133478, intron 4 of 30)	intron (NM_133478, intron 4 of 30)	13559	NM_133478	57835	Hs.594099	NM_021196	ENSG00000188687	SLC4A5	NBC4|NBCe2	solute carrier family 4 member 5	protein-coding
peak631	chr13	24930490	24930585	+	1	NA	Intergenic	(CA)n|Simple_repeat|Simple_repeat	24949	NR_131903	100861547	Hs.585625	NR_131903	ENSG00000261498	LINC00566	-	long intergenic non-protein coding RNA 566	ncRNA
peak35	chr1	10010907	10011010	+	1	NA	intron (NM_001297779, intron 1 of 4)	AluSz|SINE|Alu	7472	NM_022787	64802	Hs.633762	NM_022787	ENSG00000173614	NMNAT1	LCA9|NMNAT|PNAT1	nicotinamide nucleotide adenylyltransferase 1	protein-coding
peak1603	chr20	26318453	26318591	+	1	NA	Intergenic	ALR/Alpha|Satellite|centr	-128653	NR_040095	284801	Hs.370699	NR_040095	ENSG00000227195	MIR663AHG	-	MIR663A host gene	ncRNA
peak2854	chrY	13663815	13663894	+	1	NA	Intergenic	(GAATG)n|Satellite|Satellite	869535	NR_033667	352887	Hs.546221	NR_033667	ENSG00000206159	GYG2P1	GYG2P	glycogenin 2 pseudogene 1	pseudo
peak1257	chr19	27739161	27740272	+	1	NA	Intergenic	ALR/Alpha|Satellite|centr	-544623	NR_110689	101927151	Hs.567934	NR_110687	ENSG00000267575	LOC101927151	-	uncharacterized LOC101927151	ncRNA
peak1571	chr20	18189914	18190038	+	1	NA	Intergenic	Intergenic	64233	NR_028402	57325	Hs.488051	NM_020536	ENSG00000149474	KAT14	ATAC2|CRP2BP|CSRP2BP|PRO1194|dJ717M23.1	lysine acetyltransferase 14	protein-coding
peak2477	chr7	150696824	150696949	+	1	NA	intron (NM_000603, intron 9 of 26)	(TG)n|Simple_repeat|Simple_repeat	5994	NM_001160109	4846	Hs.647092	NM_000603	ENSG00000164867	NOS3	ECNOS|eNOS	nitric oxide synthase 3	protein-coding
peak455	chr11	67436793	67437187	+	1	NA	intron (NM_001031615, intron 1 of 9)	(TG)n|Simple_repeat|Simple_repeat	5321	NM_001354345	222	Hs.87539	NM_000695	ENSG00000132746	ALDH3B2	ALDH8	aldehyde dehydrogenase 3 family member B2	protein-coding
peak1537	chr2	238474059	238474165	+	1	NA	Intergenic	(CA)n|Simple_repeat|Simple_repeat	-1105	NM_015893	51052	Hs.247710	NM_015893	ENSG00000071677	PRLH	PRH|PRRP	prolactin releasing hormone	protein-coding
peak2888	chrY	13809508	13810291	+	1	NA	Intergenic	(GAATG)n|Satellite|Satellite	723490	NR_033667	352887	Hs.546221	NR_033667	ENSG00000206159	GYG2P1	GYG2P	glycogenin 2 pseudogene 1	pseudo
peak1228	chr19	13606651	13606762	+	1	NA	intron (NM_000068, intron 1 of 46)	(TCCA)n|Simple_repeat|Simple_repeat	10568	NM_001127222	773	Hs.501632	NM_000068	ENSG00000141837	CACNA1A	APCA|BI|CACNL1A4|CAV2.1|EA2|EIEE42|FHM|HPCA|MHP|MHP1|SCA6	calcium voltage-gated channel subunit alpha1 A	protein-coding
peak2873	chrY	13704303	13704383	+	1	NA	Intergenic	(GAATG)n|Satellite|Satellite	829046	NR_033667	352887	Hs.546221	NR_033667	ENSG00000206159	GYG2P1	GYG2P	glycogenin 2 pseudogene 1	pseudo
peak282	chr10	50462092	50462368	+	1	NA	Intergenic	Intergenic	44708	NR_108038	100506769	Hs.562293	NR_108038		C10orf71-AS1	-	C10orf71 antisense RNA 1	ncRNA
peak434	chr11	51584164	51584214	+	1	NA	Intergenic	ALR/Alpha|Satellite|centr	68907	NM_001004703	119749	Hs.553564	NM_001004703	ENSG00000185926	OR4C46	-	olfactory receptor family 4 subfamily C member 46	protein-coding
peak1191	chr19	3153442	3154561	+	1	NA	intron (NM_002068, intron 4 of 6)	(TGGA)n|Simple_repeat|Simple_repeat	1172	NR_110670	100996351		NR_110670	ENSG00000267551	LOC100996351	-	uncharacterized LOC100996351	ncRNA
peak551	chr12	110072637	110072693	+	1	NA	Intergenic	(CCA)n|Simple_repeat|Simple_repeat	61165	NM_000431	4598	Hs.130607	NM_000431	ENSG00000110921	MVK	LRBP|MK|MVLK|POROK3	mevalonate kinase	protein-coding
peak644	chr13	32746096	32746250	+	1	NA	intron (NM_023037, intron 18 of 60)	HAL1-2a_MD|LINE|L1	139918	NM_001136571	646799	Hs.569254	NM_001136571	ENSG00000189167	ZAR1L	Z3CXXC7|ZAR2	zygote arrest 1 like	protein-coding
peak659	chr13	110695617	110695639	+	1	NA	Intergenic	(CA)n|Simple_repeat|Simple_repeat	-10004	NR_126387	104355146	Hs.508690	NR_126387	ENSG00000231428	LINC00396	-	long intergenic non-protein coding RNA 396	ncRNA
peak239	chr10	42392424	42393612	+	1	NA	Intergenic	HSATII|Satellite|Satellite	470475	NR_024380	441666	Hs.255729	NR_024380	ENSG00000215146	LOC441666	-	zinc finger protein 91 pseudogene	pseudo
peak2406	chr7	61746590	61750872	+	1	NA	Intergenic	HSATII|Satellite|Satellite	1015703	NR_003952	643955	Hs.583308	NR_003952	ENSG00000185037	ZNF733P	ZNF733	zinc finger protein 733, pseudogene	pseudo
peak1754	chr21	11131283	11131525	+	1	NA	Intergenic	AluSx1|SINE|Alu	-32467	NM_001187	574	Hs.545789	NM_001187		BAGE	BAGE1|CT2.1	B melanoma antigen	protein-coding
peak2206	chr5	133035872	133036132	+	1	NA	Intergenic	(CACAC)n|Simple_repeat|Simple_repeat	-87779	NM_015082	23105	Hs.483390	NM_015082	ENSG00000053108	FSTL4	-	follistatin like 4	protein-coding
peak714	chr14	93144190	93144231	+	1	NA	intron (NM_001319987, intron 7 of 8)	(TCCA)n|Simple_repeat|Simple_repeat	70837	NM_001008530	5641	Hs.18069	NM_005606	ENSG00000100600	LGMN	AEP|LGMN1|PRSC1	legumain	protein-coding
peak828	chr16	14145356	14145463	+	1	NA	Intergenic	(CA)n|Simple_repeat|Simple_repeat	-19761	NM_014048	57496	Hs.49143	NM_014048	ENSG00000186260	MKL2	MRTF-B|MRTFB|NPD001	MKL1/myocardin like 2	protein-coding
peak827	chr16	12474451	12474552	+	1	NA	intron (NM_032167, intron 16 of 20)	(TCCA)n|Simple_repeat|Simple_repeat	-339677	NR_039869	100616195		NR_039869	ENSG00000264733	MIR4718	-	microRNA 4718	ncRNA
peak1916	chr22	48817454	48817700	+	1	NA	Intergenic	(TGGA)n|Simple_repeat|Simple_repeat	-67695	NM_001082967	25817	Hs.436854	NM_015381	ENSG00000219438	FAM19A5	QLLK5208|TAFA-5|TAFA5|UNQ5208	family with sequence similarity 19 member A5, C-C motif chemokine like	protein-coding
peak2867	chrY	13679646	13680182	+	1	NA	Intergenic	(GAATG)n|Satellite|Satellite	853475	NR_033667	352887	Hs.546221	NR_033667	ENSG00000206159	GYG2P1	GYG2P	glycogenin 2 pseudogene 1	pseudo
peak164	chr1	227165733	227165927	+	1	NA	intron (NM_020247, intron 5 of 14)	(CCCA)n|Simple_repeat|Simple_repeat	37892	NM_020247	56997	Hs.118241	NM_020247	ENSG00000163050	COQ8A	ADCK3|ARCA2|CABC1|COQ10D4|COQ8|SCAR9	coenzyme Q8A	protein-coding
peak2409	chr7	61779512	61800624	+	1	NA	Intergenic	HSATII|Satellite|Satellite	974366	NR_003952	643955	Hs.583308	NR_003952	ENSG00000185037	ZNF733P	ZNF733	zinc finger protein 733, pseudogene	pseudo
peak1855	chr22	19897215	19897556	+	1	NA	intron (NM_001282512, intron 8 of 11)	(CA)n|Simple_repeat|Simple_repeat	22691	NM_001352301	10587	Hs.443430	NM_006440	ENSG00000184470	TXNRD2	GCCD5|SELZ|TR|TR-BETA|TR3|TRXR2	thioredoxin reductase 2	protein-coding
peak2350	chr7	12834500	12834672	+	1	NA	Intergenic	(CA)n|Simple_repeat|Simple_repeat	107675	NM_005738	10124	Hs.245540	NM_005738	ENSG00000122644	ARL4A	ARL4	ADP ribosylation factor like GTPase 4A	protein-coding
peak2717	chr9	93603833	93605039	+	1	NA	intron (NM_001174167, intron 1 of 13)	(TG)n|Simple_repeat|Simple_repeat	14734	NM_001174167	6850	Hs.371720	NM_003177	ENSG00000165025	SYK	p72-Syk	spleen associated tyrosine kinase	protein-coding
peak1346	chr2	6909254	6909610	+	1	NA	intron (NR_038369, intron 1 of 5)	(TG)n|Simple_repeat|Simple_repeat	1010	NR_038369	400941	Hs.446195	NM_001001695	ENSG00000205837	LINC00487	-	long intergenic non-protein coding RNA 487	ncRNA
peak160	chr1	210827249	210827372	+	1	NA	intron (NM_001170564, intron 9 of 9)	intron (NM_001170564, intron 9 of 9)	324670	NM_001170580	55733	Hs.58650	NM_018194	ENSG00000054392	HHAT	MART2|SKI1|Skn	hedgehog acyltransferase	protein-coding
peak1248	chr19	24585330	24585529	+	1	NA	Intergenic	ALR/Alpha|Satellite|centr	-239180	NR_003603	100101266	Hs.149312	NR_003603	ENSG00000268442	HAVCR1P1	-	hepatitis A virus cellular receptor 1 pseudogene 1	pseudo
peak1264	chr19	27760323	27760542	+	1	NA	Intergenic	ALR/Alpha|Satellite|centr	-523907	NR_110689	101927151	Hs.567934	NR_110687	ENSG00000267575	LOC101927151	-	uncharacterized LOC101927151	ncRNA
peak1880	chr22	36821819	36822092	+	1	NA	Intergenic	FLAM_C|SINE|Alu	-37843	NM_002473	4627	Hs.474751	NM_002473	ENSG00000100345	MYH9	BDPLT6|DFNA17|EPSTS|FTNS|MHA|NMHC-II-A|NMMHC-IIA|NMMHCA	myosin heavy chain 9	protein-coding
peak2755	chr9	132219621	132219801	+	1	NA	Intergenic	(TGGA)n|Simple_repeat|Simple_repeat	-31228	NR_038955	100506190	Hs.529860	NR_038955		LINC00963	MetaLnc9	long intergenic non-protein coding RNA 963	ncRNA
peak850	chr16	28485752	28485788	+	1	NA	intron (NM_001286109, intron 13 of 13)	AluSx|SINE|Alu	17633	NM_001286105	1201	Hs.534667	NM_000086	ENSG00000188603	CLN3	BTN1|BTS|JNCL	CLN3, battenin	protein-coding
peak1598	chr20	26314786	26315000	+	1	NA	Intergenic	ALR/Alpha|Satellite|centr	-125024	NR_040095	284801	Hs.370699	NR_040095	ENSG00000227195	MIR663AHG	-	MIR663A host gene	ncRNA
peak2454	chr7	100550765	100551060	+	1	NA	exon (NM_005960, exon 4 of 15)	exon (NM_005960, exon 4 of 15)	3860	NM_005960	4584	Hs.703577	NM_005960	ENSG00000169894	MUC3A	MUC-3A|MUC3	mucin 3A, cell surface associated	protein-coding
peak495	chr12	2711665	2711748	+	1	NA	intron (NM_000719, intron 22 of 46)	(TG)n|Simple_repeat|Simple_repeat	69680	NR_046579	100874235	Hs.667644	NR_046579	ENSG00000256271	CACNA1C-AS2	-	CACNA1C antisense RNA 2	ncRNA
peak788	chr15	70851075	70851507	+	1	NA	Intergenic	(CA)n|Simple_repeat|Simple_repeat	27654	NR_135691	101929151	Hs.434703	NR_135691	ENSG00000280639	LINC02204	-	long intergenic non-protein coding RNA 2204	ncRNA
peak1080	chr17	49190428	49190571	+	1	NA	intron (NM_001130528, intron 1 of 29)	AluSp|SINE|Alu	7727	NM_001130527	9043	Hs.463439	NM_003971	ENSG00000008294	SPAG9	CT89|HLC-6|HLC4|HLC6|JIP-4|JIP4|JLP|PHET|PIG6	sperm associated antigen 9	protein-coding
peak1382	chr2	74557313	74557363	+	1	NA	intron (NM_133478, intron 4 of 30)	(ATGGTG)n|Simple_repeat|Simple_repeat	13196	NM_133478	57835	Hs.594099	NM_021196	ENSG00000188687	SLC4A5	NBC4|NBCe2	solute carrier family 4 member 5	protein-coding
peak2407	chr7	61751139	61751257	+	1	NA	Intergenic	HSATII|Satellite|Satellite	1013236	NR_003952	643955	Hs.583308	NR_003952	ENSG00000185037	ZNF733P	ZNF733	zinc finger protein 733, pseudogene	pseudo
peak2429	chr7	61990036	61990227	+	1	NA	Intergenic	ALR/Alpha|Satellite|centr	774303	NR_003952	643955	Hs.583308	NR_003952	ENSG00000185037	ZNF733P	ZNF733	zinc finger protein 733, pseudogene	pseudo
peak1255	chr19	27736227	27736955	+	1	NA	Intergenic	ALR/Alpha|Satellite|centr	-547748	NR_110689	101927151	Hs.567934	NR_110687	ENSG00000267575	LOC101927151	-	uncharacterized LOC101927151	ncRNA
peak1871	chr22	28045173	28045300	+	1	NA	Intergenic	(TGGA)n|Simple_repeat|Simple_repeat	152250	NM_002430	4330	Hs.268515	NM_002430	ENSG00000169184	MN1	MGCR|MGCR1|MGCR1-PEN|dJ353E16.2	MN1 proto-oncogene, transcriptional regulator	protein-coding
peak821	chr16	6822596	6822916	+	1	NA	intron (NM_018723, intron 3 of 15)	(TG)n|Simple_repeat|Simple_repeat	-1054	NM_001142334	54715	Hs.459842	NM_018723	ENSG00000078328	RBFOX1	2BP1|A2BP1|FOX-1|FOX1|HRNBP1	RNA binding fox-1 homolog 1	protein-coding
peak2660	chr9	38628793	38629315	+	1	NA	Intergenic	(CA)n|Simple_repeat|Simple_repeat	7969	NR_027294	158228	Hs.632652	NR_027294		FAM201A	C9orf122	family with sequence similarity 201 member A	ncRNA
peak2284	chr6	137438259	137438515	+	1	NA	Intergenic	(TG)n|Simple_repeat|Simple_repeat	56398	NM_181309	116379	Hs.126891	NM_052962	ENSG00000164485	IL22RA2	CRF2-10|CRF2-S1|CRF2X|IL-22BP|IL-22R-alpha-2|IL-22RA2|ZCYTOR16	interleukin 22 receptor subunit alpha 2	protein-coding
peak1918	chr22	48978136	48979266	+	1	NA	intron (NM_015381, intron 1 of 3)	(CA)n|Simple_repeat|Simple_repeat	6583	NM_015381	25817	Hs.436854	NM_015381	ENSG00000219438	FAM19A5	QLLK5208|TAFA-5|TAFA5|UNQ5208	family with sequence similarity 19 member A5, C-C motif chemokine like	protein-coding
peak1316	chr19	55945741	55945877	+	1	NA	intron (NM_001145176, intron 3 of 3)	(TG)n|Simple_repeat|Simple_repeat	8421	NM_001145176	729956	Hs.6664	NM_175908	ENSG00000187902	SHISA7	-	shisa family member 7	protein-coding
peak1246	chr19	24572730	24572932	+	1	NA	Intergenic	ALR/Alpha|Satellite|centr	-226582	NR_003603	100101266	Hs.149312	NR_003603	ENSG00000268442	HAVCR1P1	-	hepatitis A virus cellular receptor 1 pseudogene 1	pseudo
peak2446	chr7	74040211	74040353	+	1	NA	Intergenic	CT-rich|Low_complexity|Low_complexity	-31709	NM_001163636	2969	Hs.647041	NM_001518	ENSG00000263001	GTF2I	BAP135|BTKAP1|DIWS|GTFII-I|IB291|SPIN|TFII-I|WBS|WBSCR6	general transcription factor IIi	protein-coding
peak1249	chr19	24587056	24587401	+	1	NA	Intergenic	ALR/Alpha|Satellite|centr	-240979	NR_003603	100101266	Hs.149312	NR_003603	ENSG00000268442	HAVCR1P1	-	hepatitis A virus cellular receptor 1 pseudogene 1	pseudo
peak231	chr10	42368725	42371368	+	1	NA	Intergenic	(CATTC)n|Satellite|Satellite	493447	NR_024380	441666	Hs.255729	NR_024380	ENSG00000215146	LOC441666	-	zinc finger protein 91 pseudogene	pseudo
peak492	chr11	134795402	134795537	+	1	NA	Intergenic	(TG)n|Simple_repeat|Simple_repeat	-59777	NR_135050	100507548	Hs.639995	NR_135050		LOC100507548	-	uncharacterized LOC100507548	ncRNA
peak2035	chr4	6535669	6536159	+	1	NA	intron (NM_001206995, intron 2 of 9)	HAL1-2a_MD|LINE|L1	21491	NM_001206995	5522	Hs.479069	NM_020416	ENSG00000074211	PPP2R2C	B55-GAMMA|B55gamma|IMYPNO|IMYPNO1|PR52|PR55G	protein phosphatase 2 regulatory subunit Bgamma	protein-coding
peak2410	chr7	61800912	61803016	+	1	NA	Intergenic	HSATII|Satellite|Satellite	962470	NR_003952	643955	Hs.583308	NR_003952	ENSG00000185037	ZNF733P	ZNF733	zinc finger protein 733, pseudogene	pseudo
peak869	chr16	33884461	33884612	+	1	NA	Intergenic	HSATII|Satellite|Satellite	312692	NR_130771	104644205	Hs.742548	NR_130771		ENPP7P13	DUNQU1	ectonucleotide pyrophosphatase/phosphodiesterase 7 pseudogene 13	pseudo
peak1883	chr22	37317114	37317257	+	1	NA	intron (NM_000395, intron 1 of 13)	(TG)n|Simple_repeat|Simple_repeat	7510	NM_000395	1439	Hs.592192	NM_000395	ENSG00000100368	CSF2RB	CD131|CDw131|IL3RB|IL5RB|SMDP5|betaGMR	colony stimulating factor 2 receptor beta common subunit	protein-coding
peak2195	chr5	49484868	49484918	+	1	NA	Intergenic	ALR/Alpha|Satellite|centr	252341	NM_198449	133418	Hs.561411	NM_198449	ENSG00000170571	EMB	GP70	embigin	protein-coding
peak2204	chr5	130133293	130133394	+	1	NA	Intergenic	(CA)n|Simple_repeat|Simple_repeat	367698	NR_024611	3094	Hs.483305	NM_005340	ENSG00000169567	HINT1	HINT|NMAN|PKCI-1|PRKCNH1	histidine triad nucleotide binding protein 1	protein-coding
peak1165	chr18	60865466	60866927	+	1	NA	intron (NM_000633, intron 2 of 2)	(CA)n|Simple_repeat|Simple_repeat	120417	NM_000633	596	Hs.150749	NM_000633	ENSG00000171791	BCL2	Bcl-2|PPP1R50	BCL2, apoptosis regulator	protein-coding
peak95	chr1	85234544	85234550	+	1	NA	Intergenic	(TG)n|Simple_repeat|Simple_repeat	-78307	NM_001166294	117178	Hs.22587	NM_014021	ENSG00000117155	SSX2IP	ADIP|hMsd1	SSX family member 2 interacting protein	protein-coding
peak1728	chr21	10940009	10940200	+	1	NA	intron (NM_199259, intron 13 of 22)	AluSz6|SINE|Alu	50839	NM_001290224	7179	Hs.122986	NM_199259	ENSG00000274391	TPTE	CT44|PTEN2	transmembrane phosphatase with tensin homology	protein-coding
peak1920	chr22	48980251	48981412	+	1	NA	intron (NM_015381, intron 1 of 3)	(CA)n|Simple_repeat|Simple_repeat	8713	NM_015381	25817	Hs.436854	NM_015381	ENSG00000219438	FAM19A5	QLLK5208|TAFA-5|TAFA5|UNQ5208	family with sequence similarity 19 member A5, C-C motif chemokine like	protein-coding
peak61	chr1	25855772	25855905	+	1	NA	Intergenic	(TG)n|Simple_repeat|Simple_repeat	-14238	NM_015627	26119	Hs.590911	NM_015627	ENSG00000157978	LDLRAP1	ARH|ARH1|ARH2|FHCB1|FHCB2	low density lipoprotein receptor adaptor protein 1	protein-coding
peak1904	chr22	45015281	45015574	+	1	NA	intron (NR_044991, intron 3 of 4)	(TG)n|Simple_repeat|Simple_repeat	5872	NR_044991	414351	Hs.572878	NR_044991		LINC00229	C22orf10|NCRNA00229|dJ474I12.C22.2	long intergenic non-protein coding RNA 229	ncRNA
peak686	chr14	19021502	19021591	+	1	NA	Intergenic	ALR/Alpha|Satellite|centr	-356048	NM_001013354	440153	Hs.534880	NM_001013354	ENSG00000257115	OR11H12	-	olfactory receptor family 11 subfamily H member 12	protein-coding
peak482	chr11	131995198	131995744	+	1	NA	intron (NR_147854, intron 1 of 5)	(TG)n|Simple_repeat|Simple_repeat	-158725	NR_046820	100874281		NR_046820		NTM-IT	NTM-IT3	NTM intronic transcript	ncRNA
peak1180	chr18	76723052	76723062	+	1	NA	Intergenic	(CA)n|Simple_repeat|Simple_repeat	-17218	NM_171999	27164	Hs.700557	NM_171999	ENSG00000256463	SALL3	ZNF796	spalt like transcription factor 3	protein-coding
peak2734	chr9	101733038	101733172	+	1	NA	intron (NM_001855, intron 2 of 41)	(TG)n|Simple_repeat|Simple_repeat	27110	NM_001855	1306	Hs.409034	NM_001855	ENSG00000204291	COL15A1	-	collagen type XV alpha 1 chain	protein-coding
peak2884	chrY	13804800	13805041	+	1	NA	Intergenic	(GAATG)n|Satellite|Satellite	728469	NR_033667	352887	Hs.546221	NR_033667	ENSG00000206159	GYG2P1	GYG2P	glycogenin 2 pseudogene 1	pseudo
peak2850	chrY	13660429	13660536	+	1	NA	Intergenic	(GAATG)n|Satellite|Satellite	872907	NR_033667	352887	Hs.546221	NR_033667	ENSG00000206159	GYG2P1	GYG2P	glycogenin 2 pseudogene 1	pseudo
peak2870	chrY	13685401	13685450	+	1	NA	Intergenic	(GAATG)n|Satellite|Satellite	847964	NR_033667	352887	Hs.546221	NR_033667	ENSG00000206159	GYG2P1	GYG2P	glycogenin 2 pseudogene 1	pseudo
peak910	chr16	35267545	35267897	+	1	NA	Intergenic	ALR/Alpha|Satellite|centr	286798	NR_033985	400533	Hs.499135	NR_033985	ENSG00000261122	LINC02167	-	long intergenic non-protein coding RNA 2167	ncRNA
peak2130	chr4	187218967	187219101	+	1	NA	intron (NR_033900, intron 1 of 3)	(CA)n|Simple_repeat|Simple_repeat	31916	NM_001354804	2160	Hs.1430	NM_000128	ENSG00000088926	F11	FXI|PTA	coagulation factor XI	protein-coding
peak1977	chr3	97707482	97708255	+	1	NA	intron (NR_047685, intron 9 of 9)	(TGG)n|Simple_repeat|Simple_repeat	-16573	NM_001042533	84864	Hs.570562	NM_032778	ENSG00000170854	RIOX2	JMJD10|MDIG|MINA|MINA53|NO52|ROX	ribosomal oxygenase 2	protein-coding
peak142	chr1	167025894	167026311	+	1	NA	intron (NM_005814, intron 4 of 6)	(TG)n|Simple_repeat|Simple_repeat	33766	NM_005814	10223	Hs.651244	NM_005814	ENSG00000143167	GPA33	A33	glycoprotein A33	protein-coding
peak40	chr1	10867202	10867252	+	1	NA	Intergenic	Intergenic	-10494	NM_017766	54897	Hs.439894	NM_017766	ENSG00000130940	CASZ1	CAS11|CST|SRG|ZNF693|dJ734G22.1	castor zinc finger 1	protein-coding
peak2893	chrY	13814396	13815236	+	1	NA	Intergenic	(GAATG)n|Satellite|Satellite	718573	NR_033667	352887	Hs.546221	NR_033667	ENSG00000206159	GYG2P1	GYG2P	glycogenin 2 pseudogene 1	pseudo
peak1654	chr20	59950854	59951244	+	1	NA	intron (NM_001794, intron 2 of 15)	HAL1-2a_MD|LINE|L1	-123428	NM_001252338	1002	Hs.473231	NM_001794	ENSG00000179242	CDH4	CAD4|R-CAD|RCAD	cadherin 4	protein-coding
peak2361	chr7	43237655	43238291	+	1	NA	intron (NM_015052, intron 2 of 29)	(CTCA)n|Simple_repeat|Simple_repeat	47479	NR_037508	100500829		NR_037508	ENSG00000264069	MIR3943	-	microRNA 3943	ncRNA
peak941	chr16	46408627	46408687	+	1	NA	Intergenic	HSATII|Satellite|Satellite	194352	NR_026556	124149	Hs.97414	NM_001004299		ANKRD26P1	-	ankyrin repeat domain 26 pseudogene 1	pseudo
peak1847	chr21	47234506	47234612	+	1	NA	intron (NM_001348243, intron 3 of 15)	(TGAG)n|Simple_repeat|Simple_repeat	21774	NR_038876	100129027	Hs.689591	NR_038876	ENSG00000205424	LOC100129027	-	uncharacterized LOC100129027	ncRNA
peak2414	chr7	61969840	61970726	+	1	NA	Intergenic	ALR/Alpha|Satellite|centr	794151	NR_003952	643955	Hs.583308	NR_003952	ENSG00000185037	ZNF733P	ZNF733	zinc finger protein 733, pseudogene	pseudo
peak2970	chrY	59008468	59008498	+	1	NA	Intergenic	AluJb|SINE|Alu	-91920	NM_005840	10251	Hs.381912	NM_005840	ENSG00000168939	SPRY3	spry-3	sprouty RTK signaling antagonist 3	protein-coding
peak1719	chr21	10763404	10764138	+	1	NA	Intergenic	ALR/Alpha|Satellite|centr	227172	NM_001290224	7179	Hs.122986	NM_199259	ENSG00000274391	TPTE	CT44|PTEN2	transmembrane phosphatase with tensin homology	protein-coding
peak1008	chr16	82254127	82254301	+	1	NA	Intergenic	(TG)n|Simple_repeat|Simple_repeat	-50385	NM_005792	10200	Hs.344400	NM_005792	ENSG00000135698	MPHOSPH6	MPP|MPP-6|MPP6	M-phase phosphoprotein 6	protein-coding
peak235	chr10	42386589	42388253	+	1	NA	Intergenic	HSATII|Satellite|Satellite	476072	NR_024380	441666	Hs.255729	NR_024380	ENSG00000215146	LOC441666	-	zinc finger protein 91 pseudogene	pseudo
peak365	chr11	1883020	1883367	+	1	NA	intron (NM_002339, intron 1 of 10)	(TGGA)n|Simple_repeat|Simple_repeat	-2427	NR_036185	100423021		NR_036185	ENSG00000264493	MIR4298	-	microRNA 4298	ncRNA
peak1044	chr17	9130554	9130902	+	1	NA	intron (NM_004822, intron 6 of 6)	(CA)n|Simple_repeat|Simple_repeat	-48293	NR_110828	101928266	Hs.639880	NR_110828	ENSG00000262966	LOC101928266	-	uncharacterized LOC101928266	ncRNA
peak1213	chr19	7106593	7106950	+	1	NA	Intergenic	HAL1-2a_MD|LINE|L1	37300	NM_024341	79230	Hs.591380	NM_024341	ENSG00000130544	ZNF557	-	zinc finger protein 557	protein-coding
peak2363	chr7	45977735	45977821	+	1	NA	Intergenic	(TG)n|Simple_repeat|Simple_repeat	-16907	NM_001013398	3486	Hs.450230	NM_000598	ENSG00000146674	IGFBP3	BP-53|IBP3	insulin like growth factor binding protein 3	protein-coding
peak138	chr1	149304721	149304769	+	1	NA	Intergenic	L1PA17|LINE|L1	16391	NM_001013644	388692	Hs.271249	NM_001013644		LOC388692	-	uncharacterized LOC388692	protein-coding
peak1386	chr2	87623859	87623927	+	1	NA	Intergenic	(CAGC)n|Simple_repeat|Simple_repeat	-131053	NR_146461	112597	Hs.652166	NR_024204	ENSG00000222041	CYTOR	C2orf59|LINC00152|NCRNA00152	cytoskeleton regulator RNA	ncRNA
peak153	chr1	202174527	202174927	+	1	NA	intron (NM_021636, intron 1 of 17)	(CA)n|Simple_repeat|Simple_repeat	1822	NM_021636	59352	Hs.497402	NM_021636	ENSG00000133067	LGR6	GPCR|VTS20631	leucine rich repeat containing G protein-coupled receptor 6	protein-coding
peak1373	chr2	53110264	53110293	+	1	NA	Intergenic	HAL1-2a_MD|LINE|L1	-180525	NR_039630	100616431		NR_039630	ENSG00000264975	MIR4431	-	microRNA 4431	ncRNA
peak2573	chr8	43793026	43793375	+	1	NA	Intergenic	ALR/Alpha|Satellite|centr	645615	NM_001005365	340441	Hs.531579	NM_001002920	ENSG00000188877	POTEA	A26A1|CT104.3|POTE-8|POTE8	POTE ankyrin domain family member A	protein-coding
peak1428	chr2	92306807	92307207	+	1	NA	Intergenic	ALR/Alpha|Satellite|centr	177848	NR_027714	440888	Hs.730239	NM_001032412		ACTR3BP2	FKSG73	ACTR3B pseudogene 2	pseudo
peak1717	chr21	10759185	10760997	+	1	NA	Intergenic	ALR/Alpha|Satellite|centr	230852	NM_001290224	7179	Hs.122986	NM_199259	ENSG00000274391	TPTE	CT44|PTEN2	transmembrane phosphatase with tensin homology	protein-coding
peak2534	chr8	5475511	5475886	+	1	NA	Intergenic	(TG)n|Simple_repeat|Simple_repeat	-623370	NM_033225	64478	Hs.571466	NM_033225	ENSG00000183117	CSMD1	PPP1R24	CUB and Sushi multiple domains 1	protein-coding
peak1663	chr20	60804473	60805406	+	1	NA	Intergenic	Intergenic	-8602	NM_014835	9885	Hs.473254	NM_014835	ENSG00000130703	OSBPL2	DFNA67|DNFA67|ORP-2|ORP2	oxysterol binding protein like 2	protein-coding
peak269	chr10	43227738	43227864	+	1	NA	Intergenic	(CA)n|Simple_repeat|Simple_repeat	-22789	NR_134498	105378269	Hs.448616	NR_134498		LOC105378269	-	uncharacterized LOC105378269	ncRNA
peak2719	chr9	94473124	94473597	+	1	NA	Intergenic	Intergenic	-74733	NR_037489	100500902		NR_037489	ENSG00000283351	MIR3910-2	mir-3910-2	microRNA 3910-2	ncRNA
peak2015	chr4	1498775	1498800	+	1	NA	Intergenic	(TGGA)n|Simple_repeat|Simple_repeat	-98557	NM_001290079	54729	Hs.526396	NM_001290079	ENSG00000235608	NKX1-1	HSPX153|NKX-1.1|SAX2	NK1 homeobox 1	protein-coding
peak1905	chr22	45209394	45209614	+	1	NA	intron (NM_001017526, intron 5 of 12)	intron (NM_001017526, intron 5 of 12)	61066	NM_001017526	23779	Hs.102336	NM_181335	ENSG00000241484	ARHGAP8	BPGAP1|PP610	Rho GTPase activating protein 8	protein-coding
peak393	chr11	48854816	48854972	+	1	NA	Intergenic	ALR/Alpha|Satellite|centr	-198258	NM_001206626	283116	Hs.448644	NM_001206626	ENSG00000182053	TRIM49B	-	tripartite motif containing 49B	protein-coding
peak279	chr10	49735342	49735368	+	1	NA	intron (NM_021226, intron 3 of 9)	(TGGA)n|Simple_repeat|Simple_repeat	-15723	NR_146782	100689073	Hs.667964	NR_146782		ARHGAP22-IT1	-	ARHGAP22 intronic transcript 1	ncRNA
peak1912	chr22	48363481	48363482	+	1	NA	Intergenic	(CA)n|Simple_repeat|Simple_repeat	-306695	NR_036172	100422916		NR_036172	ENSG00000266508	MIR3201	-	microRNA 3201	ncRNA
peak121	chr1	142541384	142541828	+	1	NA	Intergenic	(GAATG)n|Satellite|Satellite	171999	NR_046228	100874392	Hs.648245	NR_046228		ANKRD20A12P	-	ankyrin repeat domain 20 family member A12, pseudogene	pseudo
peak1617	chr20	36040439	36040607	+	1	NA	Intergenic	(TG)n|Simple_repeat|Simple_repeat	65992	NM_198291	6714	Hs.195659	NM_005417	ENSG00000197122	SRC	ASV|SRC1|THC6|c-SRC|p60-Src	SRC proto-oncogene, non-receptor tyrosine kinase	protein-coding
peak81	chr1	41995424	41995476	+	1	NA	intron (NM_001127714, intron 4 of 7)	(CA)n|Simple_repeat|Simple_repeat	-45096	NM_001956	1907	Hs.1407	NM_001956	ENSG00000127129	EDN2	ET-2|ET2|PPET2	endothelin 2	protein-coding
peak2479	chr7	151538360	151538578	+	1	NA	intron (NM_016203, intron 1 of 15)	HAL1-2a_MD|LINE|L1	-26512	NM_001040633	51422	Hs.647072	NM_016203	ENSG00000106617	PRKAG2	AAKG|AAKG2|CMH6|H91620p|WPWS	protein kinase AMP-activated non-catalytic subunit gamma 2	protein-coding
peak2618	chr8	139218708	139219067	+	1	NA	intron (NM_015912, intron 7 of 19)	intron (NM_015912, intron 7 of 19)	-123099	NM_001354876	401478	Hs.654931	NM_001354876		LOC401478	-	uncharacterized LOC401478	protein-coding
peak39	chr1	10837708	10838501	+	1	NA	intron (NM_001079843, intron 1 of 20)	(CA)n|Simple_repeat|Simple_repeat	18629	NM_001079843	54897	Hs.439894	NM_017766	ENSG00000130940	CASZ1	CAS11|CST|SRG|ZNF693|dJ734G22.1	castor zinc finger 1	protein-coding
peak260	chr10	42539011	42539416	+	1	NA	Intergenic	ALR/Alpha|Satellite|centr	324280	NR_024380	441666	Hs.255729	NR_024380	ENSG00000215146	LOC441666	-	zinc finger protein 91 pseudogene	pseudo
peak1404	chr2	91785133	91785796	+	1	NA	Intergenic	Intergenic	62511	NR_027238	654342	Hs.469287	NR_027238		LOC654342	-	lymphocyte-specific protein 1 pseudogene	pseudo
peak1205	chr19	5423711	5423778	+	1	NA	Intergenic	(TCCA)n|Simple_repeat|Simple_repeat	-31682	NM_181710	148066	Hs.126496	NM_181710	ENSG00000105428	ZNRF4	RNF204|SPERIZIN|Ssrzf1|spzn	zinc and ring finger 4	protein-coding
peak736	chr14	103386267	103387242	+	1	NA	Intergenic	(TCCA)n|Simple_repeat|Simple_repeat	-2239	NM_030943	81693	Hs.534494	NM_030943	ENSG00000166126	AMN	PRO1028|amnionless	amnion associated transmembrane protein	protein-coding
peak1310	chr19	48224022	48224112	+	1	NA	intron (NM_014601, intron 3 of 5)	intron (NM_014601, intron 3 of 5)	7466	NM_014601	30846	Hs.744963	NM_014601	ENSG00000024422	EHD2	PAST2	EH domain containing 2	protein-coding
peak2525	chr8	1236802	1236989	+	1	NA	intron (NM_001346810, intron 3 of 14)	intron (NM_001346810, intron 3 of 14)	13928	NR_111948	286083	Hs.382131	NR_033895	ENSG00000275427	LOC286083	-	uncharacterized LOC286083	ncRNA
peak1826	chr21	44600328	44600798	+	1	NA	Intergenic	(TG)n|Simple_repeat|Simple_repeat	10217	NM_001320719	102724652	Hs.184085	NM_001314050	ENSG00000276076	CRYAA2	CRYAA	crystallin alpha A2	protein-coding
peak2629	chr8	140884464	140884498	+	1	NA	intron (NM_001321646, intron 20 of 21)	intron (NM_001321646, intron 20 of 21)	-169182	NM_001282534	51305	Hs.493037	NM_001282534	ENSG00000169427	KCNK9	K2p9.1|KT3.2|TASK-3|TASK3	potassium two pore domain channel subfamily K member 9	protein-coding
peak1075	chr17	41399750	41400287	+	1	NA	Intergenic	AluSp|SINE|Alu	-18956	NR_047479	100874261	Hs.546898	NR_047479	ENSG00000236383	LINC00854	TMEM106A-AS1	long intergenic non-protein coding RNA 854	ncRNA
peak992	chr16	57946619	57946704	+	1	NA	intron (NM_001297, intron 24 of 32)	(TG)n|Simple_repeat|Simple_repeat	58359	NM_001286130	1258	Hs.147062	NM_001297	ENSG00000070729	CNGB1	CNCG2|CNCG3L|CNCG4|CNG4|CNGB1B|GAR1|GARP|GARP2|RCNC2|RCNCb|RCNCbeta|RP45	cyclic nucleotide gated channel beta 1	protein-coding
peak1136	chr18	18514103	18514229	+	1	NA	Intergenic	ALR/Alpha|Satellite|centr	177646	NM_005406	6093	Hs.306307	NM_005406	ENSG00000067900	ROCK1	P160ROCK|ROCK-I	Rho associated coiled-coil containing protein kinase 1	protein-coding
peak2836	chrY	13485397	13485616	+	1	NA	Intergenic	BSR/Beta|Satellite|Satellite	1047883	NR_033667	352887	Hs.546221	NR_033667	ENSG00000206159	GYG2P1	GYG2P	glycogenin 2 pseudogene 1	pseudo
peak266	chr10	42664839	42667579	+	1	NA	Intergenic	HSATII|Satellite|Satellite	197284	NR_024380	441666	Hs.255729	NR_024380	ENSG00000215146	LOC441666	-	zinc finger protein 91 pseudogene	pseudo
peak656	chr13	108809366	108809484	+	1	NA	Intergenic	(CA)n|Simple_repeat|Simple_repeat	57705	NM_002312	3981	Hs.166091	NM_002312	ENSG00000174405	LIG4	LIG4S	DNA ligase 4	protein-coding
peak366	chr11	1913950	1914144	+	1	NA	TTS (NM_002339)	TTS (NM_002339)	-3942	NR_120534	101927624	Hs.523404	NR_120534		LINC01150	2G7|TCONS_00019134	long intergenic non-protein coding RNA 1150	ncRNA
peak1876	chr22	35834909	35834979	+	1	NA	Intergenic	(TCCA)n|Simple_repeat|Simple_repeat	38828	NM_006739	4174	Hs.517582	NM_006739	ENSG00000100297	MCM5	CDC46|MGORS8|P1-CDC46	minichromosome maintenance complex component 5	protein-coding
peak484	chr11	132032519	132032682	+	1	NA	intron (NM_001048209, intron 3 of 7)	(TG)n|Simple_repeat|Simple_repeat	-121596	NR_046820	100874281		NR_046820		NTM-IT	NTM-IT3	NTM intronic transcript	ncRNA
peak143	chr1	175428140	175428190	+	1	NA	intron (NM_003285, intron 2 of 22)	(CCA)n|Simple_repeat|Simple_repeat	-265936	NM_001162894	9674	Hs.518138	NM_014656	ENSG00000235750	KIAA0040	-	KIAA0040	protein-coding
peak866	chr16	33876659	33877584	+	1	NA	Intergenic	HSATII|Satellite|Satellite	305277	NR_130771	104644205	Hs.742548	NR_130771		ENPP7P13	DUNQU1	ectonucleotide pyrophosphatase/phosphodiesterase 7 pseudogene 13	pseudo
peak116	chr1	121386276	121386337	+	1	NA	Intergenic	ALR/Alpha|Satellite|centr	125396	NR_003955	647121	Hs.697682	NR_003955	ENSG00000231752	EMBP1	-	embigin pseudogene 1	pseudo
peak2852	chrY	13662030	13662089	+	1	NA	Intergenic	(GAATG)n|Satellite|Satellite	871330	NR_033667	352887	Hs.546221	NR_033667	ENSG00000206159	GYG2P1	GYG2P	glycogenin 2 pseudogene 1	pseudo
peak2334	chr7	651889	651939	+	1	NA	intron (NM_001164762, intron 4 of 10)	(TGGA)n|Simple_repeat|Simple_repeat	8879	NR_110055	101926963	Hs.521338	NR_110054		LOC101926963	-	uncharacterized LOC101926963	ncRNA
peak497	chr12	34389171	34389232	+	1	NA	Intergenic	HAL1-2a_MD|LINE|L1	213985	NM_032834	84920	Hs.102971	NM_032834	ENSG00000139133	ALG10	ALG10A|DIE2|KCR1	ALG10, alpha-1,2-glucosyltransferase	protein-coding
peak2646	chr8	144071661	144071764	+	1	NA	intron (NR_026913, intron 1 of 1)	(TG)n|Simple_repeat|Simple_repeat	-5533	NR_102426	100128627		NR_102426		CDC42P3	-	cell division cycle 42 pseudogene 3	pseudo
peak1254	chr19	27735916	27735971	+	1	NA	Intergenic	ALR/Alpha|Satellite|centr	-548396	NR_110689	101927151	Hs.567934	NR_110687	ENSG00000267575	LOC101927151	-	uncharacterized LOC101927151	ncRNA
peak710	chr14	70306530	70306645	+	1	NA	Intergenic	(TG)n|Simple_repeat|Simple_repeat	28110	NR_149012	100506358		NR_149012		LOC100506358	-	uncharacterized LOC100506358	ncRNA
peak1863	chr22	25883379	25883478	+	1	NA	Intergenic	(TGGA)n|Simple_repeat|Simple_repeat	31815	NR_106875	102466198		NR_106875	ENSG00000277872	MIR6817	hsa-mir-6817	microRNA 6817	ncRNA
peak2729	chr9	98330040	98330199	+	1	NA	Intergenic	(TG)n|Simple_repeat|Simple_repeat	-50780	NM_001083602	5727	Hs.494538	NM_000264	ENSG00000185920	PTCH1	BCNS|NBCCS|PTC|PTC1|PTCH	patched 1	protein-coding
peak2614	chr8	134416718	134417007	+	1	NA	Intergenic	(CA)n|Simple_repeat|Simple_repeat	-107315	NM_001258432	10397	Hs.372914	NM_006096	ENSG00000104419	NDRG1	CAP43|CMT4D|DRG-1|DRG1|GC4|HMSNL|NDR1|NMSL|PROXY1|RIT42|RTP|TARG1|TDD5	N-myc downstream regulated 1	protein-coding
peak428	chr11	51576269	51576313	+	1	NA	Intergenic	ALR/Alpha|Satellite|centr	61009	NM_001004703	119749	Hs.553564	NM_001004703	ENSG00000185926	OR4C46	-	olfactory receptor family 4 subfamily C member 46	protein-coding
peak2861	chrY	13674641	13674822	+	1	NA	Intergenic	(GAATG)n|Satellite|Satellite	858658	NR_033667	352887	Hs.546221	NR_033667	ENSG00000206159	GYG2P1	GYG2P	glycogenin 2 pseudogene 1	pseudo
peak1784	chr21	35357484	35357759	+	1	NA	Intergenic	(CACAC)n|Simple_repeat|Simple_repeat	8938	NR_134561	101928126	Hs.436879	NR_134561		LOC101928126	-	uncharacterized LOC101928126	ncRNA
peak86	chr1	48057537	48057782	+	1	NA	Intergenic	(TG)n|Simple_repeat|Simple_repeat	-154670	NR_126355	102724077	Hs.159718	NR_126355		LINC01389	-	long intergenic non-protein coding RNA 1389	ncRNA
peak2607	chr8	129053648	129053975	+	1	NA	intron (NR_003367, intron 5 of 8)	(TG)n|Simple_repeat|Simple_repeat	-7587	NR_031612	100302175		NR_031612	ENSG00000221176	MIR1207	MIRN1207|hsa-mir-1207	microRNA 1207	ncRNA
peak110	chr1	121355118	121355193	+	1	NA	Intergenic	ALR/Alpha|Satellite|centr	94245	NR_003955	647121	Hs.697682	NR_003955	ENSG00000231752	EMBP1	-	embigin pseudogene 1	pseudo
peak554	chr12	110250826	110250876	+	1	NA	intron (NM_147204, intron 1 of 13)	(TGGA)n|Simple_repeat|Simple_repeat	1750	NM_001177431	59341	Hs.506713	NM_021625	ENSG00000111199	TRPV4	BCYM3|CMT2C|HMSN2C|OTRPC4|SMAL|SPSMA|SSQTL1|TRP12|VRL2|VROAC	transient receptor potential cation channel subfamily V member 4	protein-coding
peak1527	chr2	236211405	236211466	+	1	NA	Intergenic	AluY|SINE|Alu	-191298	NM_014914	116987	Hs.435039	NM_014914	ENSG00000157985	AGAP1	AGAP-1|CENTG2|GGAP1|cnt-g2	ArfGAP with GTPase domain, ankyrin repeat and PH domain 1	protein-coding
peak2078	chr4	49133517	49133775	+	1	NA	Intergenic	Intergenic	144987	NM_001286791	80157	Hs.479703	NM_025087	ENSG00000109182	CWH43	CWH43-C|PGAP2IP	cell wall biogenesis 43 C-terminal homolog	protein-coding
peak963	chr16	46433004	46433115	+	1	NA	Intergenic	HSATII|Satellite|Satellite	169950	NR_026556	124149	Hs.97414	NM_001004299		ANKRD26P1	-	ankyrin repeat domain 26 pseudogene 1	pseudo
peak1063	chr17	30276678	30276727	+	1	NA	intron (NM_015355, intron 4 of 15)	AluSz|SINE|Alu	12673	NM_001321207	23512	Hs.462732	NM_015355	ENSG00000178691	SUZ12	CHET9|JJAZ1	SUZ12, polycomb repressive complex 2 subunit	protein-coding
peak2147	chr5	1166269	1166453	+	1	NA	Intergenic	(TCCA)n|Simple_repeat|Simple_repeat	12359	NR_109911	101928857	Hs.593732	NR_109911	ENSG00000249201	CTD-3080P12.3	-	uncharacterized LOC101928857	ncRNA
peak1074	chr17	41381697	41382404	+	1	NA	promoter-TSS (NR_047479)	promoter-TSS (NR_047479)	-988	NR_047479	100874261	Hs.546898	NR_047479	ENSG00000236383	LINC00854	TMEM106A-AS1	long intergenic non-protein coding RNA 854	ncRNA
peak118	chr1	121484142	121485402	+	1	NA	Intergenic	ALR/Alpha|Satellite|centr	223862	NR_003955	647121	Hs.697682	NR_003955	ENSG00000231752	EMBP1	-	embigin pseudogene 1	pseudo
peak137	chr1	149237602	149237607	+	1	NA	Intergenic	L1M4c|LINE|L1	-50631	NR_145442	644634		NM_001348147		FAM231D	-	family with sequence similarity 231 member D	protein-coding
peak1059	chr17	22261558	22261626	+	1	NA	Intergenic	ALR/Alpha|Satellite|centr	239155	NM_001190452	100462977	Hs.740185	NM_001190452	ENSG00000256618	MTRNR2L1	HN1	MT-RNR2 like 1	protein-coding
peak2643	chr8	143601299	143601507	+	1	NA	intron (NM_001702, intron 18 of 29)	(TGG)n|Simple_repeat|Simple_repeat	56026	NM_001702	575	Hs.194654	NM_001702	ENSG00000181790	ADGRB1	BAI1|GDAIF	adhesion G protein-coupled receptor B1	protein-coding
peak2001	chr3	194831129	194831234	+	1	NA	intron (NM_152531, intron 3 of 3)	(TG)n|Simple_repeat|Simple_repeat	15864	NR_104188	100874528	Hs.581659	NR_104188	ENSG00000233303	XXYLT1-AS1	-	XXYLT1 antisense RNA 1	ncRNA
peak913	chr16	35280032	35280078	+	1	NA	Intergenic	ALR/Alpha|Satellite|centr	299132	NR_033985	400533	Hs.499135	NR_033985	ENSG00000261122	LINC02167	-	long intergenic non-protein coding RNA 2167	ncRNA
peak1214	chr19	7153094	7153344	+	1	NA	intron (NM_000208, intron 9 of 21)	(CA)n|Simple_repeat|Simple_repeat	83748	NM_024341	79230	Hs.591380	NM_024341	ENSG00000130544	ZNF557	-	zinc finger protein 557	protein-coding
peak1272	chr19	27823821	27823943	+	1	NA	Intergenic	ALR/Alpha|Satellite|centr	-460457	NR_110689	101927151	Hs.567934	NR_110687	ENSG00000267575	LOC101927151	-	uncharacterized LOC101927151	ncRNA
peak2507	chr7	157557711	157558197	+	1	NA	intron (NM_130842, intron 11 of 21)	(TCCA)n|Simple_repeat|Simple_repeat	-89323	NR_038966	100506585	Hs.661265	NR_038966	ENSG00000233038	LOC100506585	-	uncharacterized LOC100506585	ncRNA
peak1990	chr3	141523415	141523949	+	1	NA	intron (NM_139209, intron 2 of 3)	(CA)n|Simple_repeat|Simple_repeat	26639	NM_139209	131890	Hs.680654	NM_139209	ENSG00000114124	GRK7	GPRK7	G protein-coupled receptor kinase 7	protein-coding
peak2194	chr5	49477978	49478112	+	1	NA	Intergenic	ALR/Alpha|Satellite|centr	259189	NM_198449	133418	Hs.561411	NM_198449	ENSG00000170571	EMB	GP70	embigin	protein-coding
peak803	chr15	94594754	94594963	+	1	NA	intron (NR_120320, intron 2 of 8)	(CA)n|Simple_repeat|Simple_repeat	56309	NR_120320	101927112	Hs.134687	NR_120320	ENSG00000259724	LINC01581	-	long intergenic non-protein coding RNA 1581	ncRNA
peak288	chr10	72464228	72464576	+	1	NA	intron (NM_080722, intron 3 of 21)	(CA)n|Simple_repeat|Simple_repeat	32140	NM_080722	140766	Hs.352156	NM_080722	ENSG00000138316	ADAMTS14	-	ADAM metallopeptidase with thrombospondin type 1 motif 14	protein-coding
peak2805	chrX	136520445	136520558	+	1	NA	Intergenic	AluJr|SINE|Alu	-127785	NM_001330661	7547	Hs.111227	NM_003413	ENSG00000156925	ZIC3	HTX|HTX1|VACTERLX|ZNF203	Zic family member 3	protein-coding
peak1682	chr21	10704592	10704708	+	1	NA	Intergenic	ALR/Alpha|Satellite|centr	286293	NM_001290224	7179	Hs.122986	NM_199259	ENSG00000274391	TPTE	CT44|PTEN2	transmembrane phosphatase with tensin homology	protein-coding
peak1587	chr20	26289416	26289650	+	1	NA	Intergenic	ALR/Alpha|Satellite|centr	-99664	NR_040095	284801	Hs.370699	NR_040095	ENSG00000227195	MIR663AHG	-	MIR663A host gene	ncRNA
peak1102	chr17	76119638	76119758	+	1	NA	intron (NM_001127198, intron 9 of 19)	(TGGA)n|Simple_repeat|Simple_repeat	5177	NM_001127198	11322	Hs.632227	NM_007267	ENSG00000141524	TMC6	EV1|EVER1|EVIN1|LAK-4P	transmembrane channel like 6	protein-coding
peak1815	chr21	43859777	43860012	+	1	NA	intron (NM_001001895, intron 10 of 13)	(CA)n|Simple_repeat|Simple_repeat	35923	NM_001243467	53347	Hs.473912	NM_018961	ENSG00000160185	UBASH3A	CLIP4|STS-2|TULA|TULA-1	ubiquitin associated and SH3 domain containing A	protein-coding
peak99	chr1	109047931	109047960	+	1	NA	Intergenic	(CA)n|Simple_repeat|Simple_repeat	-55026	NM_001010883	284611	Hs.200230	NM_001010883	ENSG00000162636	FAM102B	SYM-3B	family with sequence similarity 102 member B	protein-coding
peak2059	chr4	38755753	38756151	+	1	NA	Intergenic	(CA)n|Simple_repeat|Simple_repeat	28659	NM_001017388	81793	Hs.120551	NM_030956	ENSG00000174123	TLR10	CD290	toll like receptor 10	protein-coding
peak403	chr11	48898595	48899255	+	1	NA	Intergenic	ALR/Alpha|Satellite|centr	-154227	NM_001206626	283116	Hs.448644	NM_001206626	ENSG00000182053	TRIM49B	-	tripartite motif containing 49B	protein-coding
peak1088	chr17	65022246	65022852	+	1	NA	intron (NM_014405, intron 3 of 3)	(TG)n|Simple_repeat|Simple_repeat	-18103	NM_000727	786	Hs.147989	NM_000727	ENSG00000108878	CACNG1	CACNLG	calcium voltage-gated channel auxiliary subunit gamma 1	protein-coding
peak2847	chrY	13654078	13654277	+	1	NA	Intergenic	(GAATG)n|Satellite|Satellite	879212	NR_033667	352887	Hs.546221	NR_033667	ENSG00000206159	GYG2P1	GYG2P	glycogenin 2 pseudogene 1	pseudo
peak2803	chrX	61871606	61871791	+	1	NA	Intergenic	ALR/Alpha|Satellite|centr	699520	NM_001012968	139886	Hs.612782	NM_001012968	ENSG00000186767	SPIN4	TDRD28	spindlin family member 4	protein-coding
peak230	chr10	42366681	42367062	+	1	NA	Intergenic	(CATTC)n|Satellite|Satellite	496622	NR_024380	441666	Hs.255729	NR_024380	ENSG00000215146	LOC441666	-	zinc finger protein 91 pseudogene	pseudo
peak593	chr12	128181615	128181717	+	1	NA	Intergenic	(TGG)n|Simple_repeat|Simple_repeat	-41533	NR_134995	105370068	Hs.524845	NR_134995		LOC105370068	-	uncharacterized LOC105370068	ncRNA
peak541	chr12	102195256	102195350	+	1	NA	intron (NM_024312, intron 1 of 20)	AluJb|SINE|Alu	29342	NM_024312	79158	Hs.46850	NM_024312	ENSG00000111670	GNPTAB	GNPTA|ICD	N-acetylglucosamine-1-phosphate transferase subunits alpha and beta	protein-coding
peak1108	chr17	78248784	78249001	+	1	NA	intron (NM_020954, intron 3 of 16)	(TG)n|Simple_repeat|Simple_repeat	14232	NM_020954	57674	Hs.195642	NM_020914	ENSG00000173821	RNF213	ALO17|C17orf27|KIAA1618|MYMY2|MYSTR|NET57	ring finger protein 213	protein-coding
peak781	chr15	52113917	52114073	+	1	NA	Intergenic	AluSx3|SINE|Alu	-7830	NM_014547	29766	Hs.4998	NM_014547	ENSG00000138594	TMOD3	UTMOD	tropomodulin 3	protein-coding
peak2146	chr5	1048737	1048805	+	1	NA	Intergenic	(TGAG)n|Simple_repeat|Simple_repeat	14318	NR_039778	100616479		NR_039778	ENSG00000263834	MIR4635	-	microRNA 4635	ncRNA
peak14	chr1	3785173	3785236	+	1	NA	intron (NM_001282669, intron 4 of 6)	(CACAC)n|Simple_repeat|Simple_repeat	11373	NM_004402	1677	Hs.133089	NM_004402	ENSG00000169598	DFFB	CAD|CPAN|DFF-40|DFF2|DFF40	DNA fragmentation factor subunit beta	protein-coding
peak2102	chr4	49649844	49660050	+	1	NA	Intergenic	(GAATG)n|Satellite|Satellite	666288	NM_001286791	80157	Hs.479703	NM_025087	ENSG00000109182	CWH43	CWH43-C|PGAP2IP	cell wall biogenesis 43 C-terminal homolog	protein-coding
peak83	chr1	42354476	42354752	+	1	NA	intron (NR_038260, intron 1 of 2)	(CA)n|Simple_repeat|Simple_repeat	29764	NM_024503	59269	Hs.403972	NM_024503	ENSG00000127124	HIVEP3	KBP-1|KBP1|KRC|SHN3|Schnurri-3|ZAS3|ZNF40C	human immunodeficiency virus type I enhancer binding protein 3	protein-coding
peak1358	chr2	13557223	13557425	+	1	NA	Intergenic	(CA)n|Simple_repeat|Simple_repeat	-410186	NR_038434	100506474	Hs.242196	NR_038434	ENSG00000225649	LOC100506474	-	uncharacterized LOC100506474	ncRNA
peak1203	chr19	4602932	4603108	+	1	NA	Intergenic	(TGGA)n|Simple_repeat|Simple_repeat	-36507	NM_152362	126282	Hs.465643	NM_152362	ENSG00000185361	TNFAIP8L1	TIPE1	TNF alpha induced protein 8 like 1	protein-coding
peak1929	chr22	49534003	49534299	+	1	NA	Intergenic	(TCCA)n|Simple_repeat|Simple_repeat	271569	NR_038944	100128946	Hs.535676	NR_038944	ENSG00000205632	LINC01310	WI2-81516E3.1	long intergenic non-protein coding RNA 1310	ncRNA
peak2490	chr7	152609944	152610004	+	1	NA	Intergenic	(TG)n|Simple_repeat|Simple_repeat	153140	NM_001350942	57180	Hs.647117	NM_020445	ENSG00000133627	ACTR3B	ARP11|ARP3BETA	ARP3 actin related protein 3 homolog B	protein-coding
peak2519	chr7	158387927	158387980	+	1	NA	Intergenic	HAL1-2a_MD|LINE|L1	3645	NR_049893	100847032		NR_049893	ENSG00000265598	MIR5707	-	microRNA 5707	ncRNA
peak507	chr12	34842406	34842849	+	1	NA	Intergenic	ALR/Alpha|Satellite|centr	667411	NM_032834	84920	Hs.102971	NM_032834	ENSG00000139133	ALG10	ALG10A|DIE2|KCR1	ALG10, alpha-1,2-glucosyltransferase	protein-coding
peak243	chr10	42404390	42404439	+	1	NA	Intergenic	ALR/Alpha|Satellite|centr	459079	NR_024380	441666	Hs.255729	NR_024380	ENSG00000215146	LOC441666	-	zinc finger protein 91 pseudogene	pseudo
peak1096	chr17	72729527	72729671	+	1	NA	intron (NM_175738, intron 2 of 8)	(ATGTG)n|Simple_repeat|Simple_repeat	-3100	NM_001330471	326624	Hs.351413	NM_175738	ENSG00000172794	RAB37	-	RAB37, member RAS oncogene family	protein-coding
peak517	chr12	37996295	37996371	+	1	NA	Intergenic	ALR/Alpha|Satellite|centr	-714224	NM_001013620	144245	Hs.259305	NM_001013620	ENSG00000175548	ALG10B	ALG10|KCR1	ALG10B, alpha-1,2-glucosyltransferase	protein-coding
peak1819	chr21	44090590	44090854	+	1	NA	intron (NM_001001575, intron 1 of 14)	(CA)n|Simple_repeat|Simple_repeat	16860	NM_001001570	5152	Hs.473927	NM_002606	ENSG00000160191	PDE9A	HSPDE9A2	phosphodiesterase 9A	protein-coding
peak129	chr1	144005798	144005898	+	1	NA	Intergenic	AluSx3|SINE|Alu	-91001	NR_144320	728833	Hs.535577	NM_207418	ENSG00000215784	FAM72D	GCUD2	family with sequence similarity 72 member D	protein-coding
peak2031	chr4	6006429	6006482	+	1	NA	Intergenic	HAL1-2a_MD|LINE|L1	-81400	NR_039608	100616201		NR_039608	ENSG00000263631	MIR378D1	mir-378d-1	microRNA 378d-1	ncRNA
peak717	chr14	94214016	94214414	+	1	NA	intron (NM_178013, intron 3 of 4)	(TG)n|Simple_repeat|Simple_repeat	40551	NM_178013	145270	Hs.432401	NM_178004	ENSG00000175785	PRIMA1	PRIMA	proline rich membrane anchor 1	protein-coding
peak1781	chr21	14367906	14368629	+	1	NA	Intergenic	ALR/Alpha|Satellite|centr	-42220	NR_026916	149992	Hs.558645	NM_153773		ANKRD30BP2	C21orf99|CT85|CTSP-1|CTSP1	ankyrin repeat domain 30B pseudogene 2	pseudo
peak745	chr14	105152118	105152735	+	1	NA	Intergenic	(TGGA)n|Simple_repeat|Simple_repeat	-3517	NM_001031714	64423	Hs.24956	NM_022489	ENSG00000203485	INF2	C14orf151|C14orf173|CMTDIE|FSGS5|pp9484	inverted formin, FH2 and WH2 domain containing	protein-coding
peak840	chr16	19608375	19608509	+	1	NA	intron (NM_001300743, intron 8 of 27)	AluJo|SINE|Alu	41705	NM_020314	57020	Hs.654964	NM_020314	ENSG00000103544	VPS35L	C16orf62	VPS35 endosomal protein sorting factor like	protein-coding
peak1123	chr18	4510740	4510967	+	1	NA	Intergenic	(TGG)n|Simple_repeat|Simple_repeat	-55587	NM_004746	9229	Hs.594640	NM_004746	ENSG00000170579	DLGAP1	DAP-1|DAP-1-ALPHA|DAP-1-BETA|DAP1|DLGAP1A|DLGAP1B|GKAP|SAPAP1	DLG associated protein 1	protein-coding
peak1597	chr20	26314136	26314555	+	1	NA	Intergenic	ALR/Alpha|Satellite|centr	-124476	NR_040095	284801	Hs.370699	NR_040095	ENSG00000227195	MIR663AHG	-	MIR663A host gene	ncRNA
peak712	chr14	83191205	83191308	+	1	NA	Intergenic	(TG)n|Simple_repeat|Simple_repeat	82280	NR_146650	101928599		NR_146650	ENSG00000258743	LINC02301	-	long intergenic non-protein coding RNA 2301	ncRNA
peak1906	chr22	45687077	45687849	+	1	NA	intron (NM_006953, intron 4 of 5)	(TG)n|Simple_repeat|Simple_repeat	6595	NM_006953	7380	Hs.632787	NM_006953	ENSG00000100373	UPK3A	UP3A|UPIII|UPIIIA|UPK3	uroplakin 3A	protein-coding
peak552	chr12	110099650	110099709	+	1	NA	Intergenic	(CTA)n|Simple_repeat|Simple_repeat	-52508	NM_032829	84915	Hs.661785	NM_032829	ENSG00000139438	FAM222A	C12orf34	family with sequence similarity 222 member A	protein-coding
peak725	chr14	95404247	95405236	+	1	NA	Intergenic	(TG)n|Simple_repeat|Simple_repeat	167762	NR_144432	108868751		NR_144432	ENSG00000285205	DIGIT	-	divergent to GSC, Induced by TGF-b family signaling	ncRNA
peak2000	chr3	194664106	194664353	+	1	NA	Intergenic	CT-rich|Low_complexity|Low_complexity	-151088	NR_104188	100874528	Hs.581659	NR_104188	ENSG00000233303	XXYLT1-AS1	-	XXYLT1 antisense RNA 1	ncRNA
peak262	chr10	42596800	42598563	+	1	NA	Intergenic	HSATII|Satellite|Satellite	265812	NR_024380	441666	Hs.255729	NR_024380	ENSG00000215146	LOC441666	-	zinc finger protein 91 pseudogene	pseudo
peak199	chr10	7140400	7140601	+	1	NA	Intergenic	Intergenic	88246	NR_132972	106635547		NR_132972		SNORD129	-	small nucleolar RNA, C/D box 129	snoRNA
peak2806	chrX	139805419	139806018	+	1	NA	intron (NR_104228, intron 2 of 3)	(CA)n|Simple_repeat|Simple_repeat	13794	NR_028344	286411	Hs.317627	NR_028344	ENSG00000203930	LINC00632	-	long intergenic non-protein coding RNA 632	ncRNA
peak2721	chr9	94601657	94601681	+	1	NA	intron (NM_004560, intron 1 of 8)	(TG)n|Simple_repeat|Simple_repeat	110775	NM_001318204	4920	Hs.98255	NM_004560	ENSG00000169071	ROR2	BDB|BDB1|NTRKR2	receptor tyrosine kinase like orphan receptor 2	protein-coding
peak120	chr1	142540085	142541166	+	1	NA	Intergenic	(GAATG)n|Satellite|Satellite	172980	NR_046228	100874392	Hs.648245	NR_046228		ANKRD20A12P	-	ankyrin repeat domain 20 family member A12, pseudogene	pseudo
peak2652	chr9	6069189	6069356	+	1	NA	Intergenic	AluJr|SINE|Alu	-53632	NM_001243202	26953	Hs.167496	NM_012416	ENSG00000137040	RANBP6	-	RAN binding protein 6	protein-coding
peak2865	chrY	13677775	13678295	+	1	NA	Intergenic	Intergenic	855354	NR_033667	352887	Hs.546221	NR_033667	ENSG00000206159	GYG2P1	GYG2P	glycogenin 2 pseudogene 1	pseudo
peak1204	chr19	5369295	5369539	+	1	NA	Intergenic	(TCCA)n|Simple_repeat|Simple_repeat	-28603	NM_130854	5802	Hs.744928	NM_002850	ENSG00000105426	PTPRS	PTPSIGMA|R-PTP-S|R-PTP-sigma	protein tyrosine phosphatase, receptor type S	protein-coding
peak189	chr10	2532341	2532560	+	1	NA	intron (NR_136146, intron 1 of 2)	(CA)n|Simple_repeat|Simple_repeat	11204	NR_136146	105376351	Hs.343482	NR_136146		LOC105376351	-	uncharacterized LOC105376351	ncRNA
peak1652	chr20	59225173	59225289	+	1	NA	Intergenic	Intergenic	85611	NR_039653	100616440		NR_039653	ENSG00000265617	MIR548AG2	-	microRNA 548ag-2	ncRNA
peak900	chr16	34189561	34193313	+	1	NA	Intergenic	HSATII|Satellite|Satellite	213325	NR_002837	606551	Hs.646441	NR_002837		UBE2MP1	-	ubiquitin conjugating enzyme E2 M pseudogene 1	pseudo
peak785	chr15	70594954	70595199	+	1	NA	Intergenic	(TGGA)n|Simple_repeat|Simple_repeat	203191	NR_146562	105370880		NR_146562	ENSG00000259473	LINC02205	-	long intergenic non-protein coding RNA 2205	ncRNA
peak2739	chr9	116927775	116927907	+	1	NA	intron (NM_032888, intron 2 of 60)	(TCCA)n|Simple_repeat|Simple_repeat	10016	NM_032888	85301	Hs.494892	NM_032161	ENSG00000196739	COL27A1	STLS	collagen type XXVII alpha 1 chain	protein-coding
peak1413	chr2	92271958	92273439	+	1	NA	Intergenic	ALR/Alpha|Satellite|centr	143539	NR_027714	440888	Hs.730239	NM_001032412		ACTR3BP2	FKSG73	ACTR3B pseudogene 2	pseudo
peak1011	chr16	84689857	84689886	+	1	NA	intron (NM_024731, intron 2 of 4)	AluSx|SINE|Alu	7754	NM_024731	79786	Hs.222731	NM_024731	ENSG00000135686	KLHL36	C16orf44	kelch like family member 36	protein-coding
peak2904	chrY	13824140	13824195	+	1	NA	Intergenic	(GAATG)n|Satellite|Satellite	709222	NR_033667	352887	Hs.546221	NR_033667	ENSG00000206159	GYG2P1	GYG2P	glycogenin 2 pseudogene 1	pseudo
peak2817	chrY	13139232	13139649	+	1	NA	Intergenic	(CACTC)n|Simple_repeat|Simple_repeat	1393949	NR_033667	352887	Hs.546221	NR_033667	ENSG00000206159	GYG2P1	GYG2P	glycogenin 2 pseudogene 1	pseudo
peak213	chr10	31062298	31062367	+	1	NA	Intergenic	(CA)n|Simple_repeat|Simple_repeat	50184	NR_134497	105376480	Hs.461867	NR_134497	ENSG00000230720	LOC105376480	-	uncharacterized LOC105376480	ncRNA
peak2616	chr8	135602936	135603009	+	1	NA	intron (NM_001029939, intron 8 of 16)	HAL1-2a_MD|LINE|L1	-7342	NR_002438	594840	Hs.626298	NR_002438	ENSG00000248492	ZFAT-AS1	NCRNA00070|SAS-ZFAT|ZFAT-AS|ZFATAS	ZFAT antisense RNA 1	ncRNA
peak2807	chrX	139807194	139807401	+	1	NA	intron (NR_104228, intron 2 of 3)	(CA)n|Simple_repeat|Simple_repeat	15373	NR_028344	286411	Hs.317627	NR_028344	ENSG00000203930	LINC00632	-	long intergenic non-protein coding RNA 632	ncRNA
peak2382	chr7	57553228	57553419	+	1	NA	Intergenic	(GAGTG)n|Simple_repeat|Simple_repeat	43440	NM_001159279	441234	Hs.533121	NM_001159279	ENSG00000182111	ZNF716	-	zinc finger protein 716	protein-coding
peak1250	chr19	24601348	24601408	+	1	NA	Intergenic	ALR/Alpha|Satellite|centr	-255129	NR_003603	100101266	Hs.149312	NR_003603	ENSG00000268442	HAVCR1P1	-	hepatitis A virus cellular receptor 1 pseudogene 1	pseudo
peak2302	chr6	166091575	166091772	+	1	NA	Intergenic	(TG)n|Simple_repeat|Simple_repeat	-16085	NM_001130690	10846	Hs.348762	NM_006661	ENSG00000112541	PDE10A	ADSD2|HSPDE10A|IOLOD|LINC00473|PDE10A19	phosphodiesterase 10A	protein-coding
peak2161	chr5	3786050	3786117	+	1	NA	Intergenic	(CA)n|Simple_repeat|Simple_repeat	189915	NM_024337	79192	Hs.424156	NM_024337	ENSG00000170549	IRX1	IRX-5|IRXA1	iroquois homeobox 1	protein-coding
peak2014	chr4	548877	549466	+	1	NA	Intergenic	(CCCA)n|Simple_repeat|Simple_repeat	-21786	NR_148199	105374338	Hs.518426	NR_148199	ENSG00000283183	LOC105374338	-	uncharacterized LOC105374338	ncRNA
peak558	chr12	111036856	111037249	+	1	NA	Intergenic	AluJb|SINE|Alu	-14780	NM_001173975	79600	Hs.211511	NM_024549	ENSG00000204852	TCTN1	JBTS13|TECT1	tectonic family member 1	protein-coding
peak2108	chr4	82425289	82425381	+	1	NA	Intergenic	(CA)n|Simple_repeat|Simple_repeat	-32253	NM_001300735	153020	Hs.591696	NM_152545	ENSG00000138670	RASGEF1B	GPIG4	RasGEF domain family member 1B	protein-coding
peak1329	chr2	1608131	1608433	+	1	NA	Intergenic	(CA)n|Simple_repeat|Simple_repeat	140037	NM_012293	7837	Hs.332197	NM_012293	ENSG00000130508	PXDN	ASGD7|COPOA|D2S448|D2S448E|MG50|PRG2|PXN|VPO	peroxidasin	protein-coding
peak1029	chr16	88326798	88326807	+	1	NA	Intergenic	(TGGA)n|Simple_repeat|Simple_repeat	98915	NR_110944	101928880	Hs.634835	NR_110944	ENSG00000260420	LINC02182	LA16c-444G7.2	long intergenic non-protein coding RNA 2182	ncRNA
peak2563	chr8	43769928	43770079	+	1	NA	Intergenic	ALR/Alpha|Satellite|centr	622418	NM_001005365	340441	Hs.531579	NM_001002920	ENSG00000188877	POTEA	A26A1|CT104.3|POTE-8|POTE8	POTE ankyrin domain family member A	protein-coding
peak633	chr13	25256129	25256341	+	1	NA	intron (NM_001676, intron 2 of 22)	(TG)n|Simple_repeat|Simple_repeat	1686	NM_001185085	479	Hs.147111	NM_001676	ENSG00000075673	ATP12A	ATP1AL1|HK	ATPase H+/K+ transporting non-gastric alpha2 subunit	protein-coding
peak2896	chrY	13817562	13818272	+	1	NA	Intergenic	(GAATG)n|Satellite|Satellite	715472	NR_033667	352887	Hs.546221	NR_033667	ENSG00000206159	GYG2P1	GYG2P	glycogenin 2 pseudogene 1	pseudo
peak845	chr16	25925073	25925865	+	1	NA	intron (NM_006040, intron 1 of 1)	(TG)n|Simple_repeat|Simple_repeat	-111089	NR_036146	100422923		NR_036146	ENSG00000265005	MIR548W	-	microRNA 548w	ncRNA
peak1406	chr2	91798670	91798759	+	1	NA	Intergenic	AluSx|SINE|Alu	49261	NR_027238	654342	Hs.469287	NR_027238		LOC654342	-	lymphocyte-specific protein 1 pseudogene	pseudo
peak1077	chr17	41990249	41990415	+	1	NA	Intergenic	(CA)n|Simple_repeat|Simple_repeat	-3253	NM_001278370	4355	Hs.514208	NM_005374	ENSG00000108852	MPP2	DLG2	membrane palmitoylated protein 2	protein-coding
peak700	chr14	19051597	19051670	+	1	NA	Intergenic	ALR/Alpha|Satellite|centr	-325961	NM_001013354	440153	Hs.534880	NM_001013354	ENSG00000257115	OR11H12	-	olfactory receptor family 11 subfamily H member 12	protein-coding
peak749	chr14	106029796	106030048	+	1	NA	Intergenic	(TG)n|Simple_repeat|Simple_repeat	31730	NR_135205	105370697	Hs.148580	NR_135205		LOC105370697	-	uncharacterized LOC105370697	ncRNA
peak1965	chr3	90463720	90463878	+	1	NA	Intergenic	ALR/Alpha|Satellite|centr	1307125	NM_005233	2042	Hs.123642	NM_005233	ENSG00000044524	EPHA3	EK4|ETK|ETK1|HEK|HEK4|TYRO4	EPH receptor A3	protein-coding
peak2816	chrY	13138750	13138855	+	1	NA	Intergenic	(CATTC)n|Satellite|Satellite	1394587	NR_033667	352887	Hs.546221	NR_033667	ENSG00000206159	GYG2P1	GYG2P	glycogenin 2 pseudogene 1	pseudo
peak2835	chrY	13484558	13484850	+	1	NA	Intergenic	BSR/Beta|Satellite|Satellite	1048685	NR_033667	352887	Hs.546221	NR_033667	ENSG00000206159	GYG2P1	GYG2P	glycogenin 2 pseudogene 1	pseudo
peak822	chr16	6823236	6823762	+	1	NA	promoter-TSS (NM_001142334)	promoter-TSS (NM_001142334)	-311	NM_001142334	54715	Hs.459842	NM_018723	ENSG00000078328	RBFOX1	2BP1|A2BP1|FOX-1|FOX1|HRNBP1	RNA binding fox-1 homolog 1	protein-coding
peak880	chr16	33953133	33953412	+	1	NA	Intergenic	AluSz|SINE|Alu	381428	NR_130771	104644205	Hs.742548	NR_130771		ENPP7P13	DUNQU1	ectonucleotide pyrophosphatase/phosphodiesterase 7 pseudogene 13	pseudo
peak2258	chr6	39346023	39346069	+	1	NA	intron (NM_001289020, intron 15 of 21)	(CA)n|Simple_repeat|Simple_repeat	53104	NM_001351566	221458	Hs.588202	NM_145027	ENSG00000164627	KIF6	C6orf102|dJ1043E3.1|dJ137F1.4|dJ188D3.1	kinesin family member 6	protein-coding
peak2136	chr4	190666582	190666656	+	1	NA	Intergenic	AluSq|SINE|Alu	67650	NR_135513	105379514	Hs.543309	NR_135513		LOC105379514	-	uncharacterized LOC105379514	ncRNA
peak1828	chr21	44756783	44756875	+	1	NA	Intergenic	(CCA)n|Simple_repeat|Simple_repeat	-4910	NR_103713	100126693	Hs.473952	NR_103713		LINC00322	C21orf136|NCRNA00322	long intergenic non-protein coding RNA 322	ncRNA
peak2075	chr4	49126737	49126785	+	1	NA	Intergenic	(CATTC)n|Satellite|Satellite	138102	NM_001286791	80157	Hs.479703	NM_025087	ENSG00000109182	CWH43	CWH43-C|PGAP2IP	cell wall biogenesis 43 C-terminal homolog	protein-coding
peak688	chr14	19023107	19023515	+	1	NA	Intergenic	ALR/Alpha|Satellite|centr	-354283	NM_001013354	440153	Hs.534880	NM_001013354	ENSG00000257115	OR11H12	-	olfactory receptor family 11 subfamily H member 12	protein-coding
peak2955	chrY	28786384	28786752	+	1	NA	Intergenic	(GAATG)n|Satellite|Satellite	911931	NR_001524	114760	Hs.511777	NR_001524	ENSG00000231141	TTTY3	LINC00121|NCRNA00121|TTTY3A|TTY3	testis-specific transcript, Y-linked 3 (non-protein coding)	ncRNA
peak395	chr11	48859359	48859558	+	1	NA	Intergenic	ALR/Alpha|Satellite|centr	-193694	NM_001206626	283116	Hs.448644	NM_001206626	ENSG00000182053	TRIM49B	-	tripartite motif containing 49B	protein-coding
peak961	chr16	46431712	46432225	+	1	NA	Intergenic	HSATII|Satellite|Satellite	171041	NR_026556	124149	Hs.97414	NM_001004299		ANKRD26P1	-	ankyrin repeat domain 26 pseudogene 1	pseudo
peak905	chr16	35234470	35234488	+	1	NA	Intergenic	ALR/Alpha|Satellite|centr	253556	NR_033985	400533	Hs.499135	NR_033985	ENSG00000261122	LINC02167	-	long intergenic non-protein coding RNA 2167	ncRNA
peak2011	chr3	196625626	196625778	+	1	NA	intron (NM_152699, intron 2 of 9)	HSATII|Satellite|Satellite	30975	NM_152699	205564	Hs.240770	NM_152699	ENSG00000119231	SENP5	-	SUMO specific peptidase 5	protein-coding
peak53	chr1	18187286	18187334	+	1	NA	Intergenic	(TCCA)n|Simple_repeat|Simple_repeat	105502	NM_030812	81569	Hs.2149	NM_030812	ENSG00000117148	ACTL8	CT57	actin like 8	protein-coding
peak2723	chr9	95566300	95567378	+	1	NA	TTS (NR_136301)	TTS (NR_136301)	3530	NR_136301	101929748	Hs.551296	NR_136301		LOC101929748	-	uncharacterized LOC101929748	ncRNA
peak113	chr1	121356729	121357245	+	1	NA	Intergenic	ALR/Alpha|Satellite|centr	96077	NR_003955	647121	Hs.697682	NR_003955	ENSG00000231752	EMBP1	-	embigin pseudogene 1	pseudo
peak1293	chr19	33740697	33741032	+	1	NA	Intergenic	(CA)n|Simple_repeat|Simple_repeat	-24108	NM_019849	56301	Hs.58679	NM_019849	ENSG00000130876	SLC7A10	ASC1|HASC-1|asc-1	solute carrier family 7 member 10	protein-coding
peak1034	chr16	89046663	89046795	+	1	NA	Intergenic	(TGGA)n|Simple_repeat|Simple_repeat	-3225	NM_005187	863	Hs.513811	NM_005187	ENSG00000129993	CBFA2T3	ETO2|MTG16|MTGR2|RUNX1T3|ZMYND4	CBFA2/RUNX1 translocation partner 3	protein-coding
peak1369	chr2	30099305	30099387	+	1	NA	intron (NM_004304, intron 1 of 28)	(ATGGTG)n|Simple_repeat|Simple_repeat	45131	NM_004304	238	Hs.654469	NM_004304	ENSG00000171094	ALK	CD246|NBLST3	ALK receptor tyrosine kinase	protein-coding
peak2405	chr7	61742137	61746293	+	1	NA	Intergenic	HSATII|Satellite|Satellite	1020219	NR_003952	643955	Hs.583308	NR_003952	ENSG00000185037	ZNF733P	ZNF733	zinc finger protein 733, pseudogene	pseudo
peak2009	chr3	195892209	195892412	+	1	NA	Intergenic	Intergenic	22803	NR_034088	401109	Hs.280133	NM_001001699	ENSG00000224652	LINC00885	-	long intergenic non-protein coding RNA 885	ncRNA
peak625	chr13	22510636	22510923	+	1	NA	Intergenic	(TG)n|Simple_repeat|Simple_repeat	-58480	NR_047040	100874182	Hs.148951	NR_047040	ENSG00000226722	LINC00424	-	long intergenic non-protein coding RNA 424	ncRNA
peak716	chr14	94189020	94189052	+	1	NA	intron (NM_178013, intron 4 of 4)	HAL1-2a_MD|LINE|L1	65730	NM_178013	145270	Hs.432401	NM_178004	ENSG00000175785	PRIMA1	PRIMA	proline rich membrane anchor 1	protein-coding
peak570	chr12	117872391	117872595	+	1	NA	Intergenic	Intergenic	-72886	NM_000620	4842	Hs.654410	NM_000620	ENSG00000089250	NOS1	IHPS1|N-NOS|NC-NOS|NOS|bNOS|nNOS	nitric oxide synthase 1	protein-coding
peak1016	chr16	86621507	86621568	+	1	NA	Intergenic	(CACCAT)n|Simple_repeat|Simple_repeat	9422	NM_005250	2300	Hs.533830	NM_005250	ENSG00000176678	FOXL1	FKH6|FKHL11|FREAC7	forkhead box L1	protein-coding
peak2290	chr6	158475106	158475164	+	1	NA	intron (NM_001178088, intron 4 of 25)	(TCCA)n|Simple_repeat|Simple_repeat	37055	NM_001178088	8871	Hs.434494	NM_003898	ENSG00000078269	SYNJ2	INPP5H	synaptojanin 2	protein-coding
peak11	chr1	3521624	3521703	+	1	NA	intron (NM_001409, intron 1 of 36)	(CA)n|Simple_repeat|Simple_repeat	6396	NM_001409	1953	Hs.593645	NM_001409	ENSG00000162591	MEGF6	EGFL3	multiple EGF like domains 6	protein-coding
peak691	chr14	19034763	19035234	+	1	NA	Intergenic	ALR/Alpha|Satellite|centr	-342596	NM_001013354	440153	Hs.534880	NM_001013354	ENSG00000257115	OR11H12	-	olfactory receptor family 11 subfamily H member 12	protein-coding
peak1301	chr19	35789671	35789687	+	1	NA	intron (NM_080600, intron 4 of 11)	intron (NM_080600, intron 4 of 11)	6690	NM_080600	4099	Hs.643440	NM_002361	ENSG00000105695	MAG	GMA|S-MAG|SIGLEC-4A|SIGLEC4A|SPG75	myelin associated glycoprotein	protein-coding
peak1151	chr18	44126247	44126537	+	1	NA	intron (NM_144612, intron 22 of 39)	(CATTC)n|Satellite|Satellite	10340	NM_001308013	125336	Hs.345877	NM_144612	ENSG00000167210	LOXHD1	DFNB77|LH2D1	lipoxygenase homology domains 1	protein-coding
peak229	chr10	42354958	42366464	+	1	NA	Intergenic	(CATTC)n|Satellite|Satellite	502782	NR_024380	441666	Hs.255729	NR_024380	ENSG00000215146	LOC441666	-	zinc finger protein 91 pseudogene	pseudo
peak899	chr16	34188615	34189074	+	1	NA	Intergenic	HSATII|Satellite|Satellite	215918	NR_002837	606551	Hs.646441	NR_002837		UBE2MP1	-	ubiquitin conjugating enzyme E2 M pseudogene 1	pseudo
peak2711	chr9	92521928	92522114	+	1	NA	Intergenic	(TG)n|Simple_repeat|Simple_repeat	-209677	NR_109791	101927847	Hs.584312	NR_109791		LOC101927847	-	uncharacterized LOC101927847	ncRNA
peak1886	chr22	41464362	41464485	+	1	NA	Intergenic	AluSx1|SINE|Alu	5302	NR_132979	106635682		NR_132979		SNORD140	-	small nucleolar RNA, C/D box 140	snoRNA
peak1864	chr22	26344192	26344242	+	1	NA	intron (NM_032608, intron 36 of 43)	(TCCA)n|Simple_repeat|Simple_repeat	206106	NM_032608	84700	Hs.417959	NM_032608	ENSG00000133454	MYO18B	KFS4	myosin XVIIIB	protein-coding
peak2191	chr5	49405741	49405955	+	1	NA	Intergenic	ALR/Alpha|Satellite|centr	331386	NM_198449	133418	Hs.561411	NM_198449	ENSG00000170571	EMB	GP70	embigin	protein-coding
peak2166	chr5	6785791	6786084	+	1	NA	Intergenic	(TG)n|Simple_repeat|Simple_repeat	-10056	NR_146281	109729133	Hs.582455	NR_146281	ENSG00000249734	LINC02236	-	long intergenic non-protein coding RNA 2236	ncRNA
peak1489	chr2	133024098	133024305	+	1	NA	Intergenic	GA-rich|Low_complexity|Low_complexity	-8659	NR_027020	554226	Hs.380689	NM_001358416	ENSG00000163046	ANKRD30BL	ANKRD30BP3|NCRNA00164	ankyrin repeat domain 30B like	protein-coding
peak94	chr1	78323076	78323130	+	1	NA	intron (NM_198549, intron 8 of 15)	AluSx|SINE|Alu	-31097	NM_144573	91624	Hs.612385	NM_144573	ENSG00000162614	NEXN	CMH20|NELIN	nexilin F-actin binding protein	protein-coding
peak2687	chr9	80493884	80494134	+	1	NA	intron (NM_002072, intron 2 of 6)	intron (NM_002072, intron 2 of 6)	152356	NM_002072	2776	Hs.269782	NM_002072	ENSG00000156052	GNAQ	CMC1|G-ALPHA-q|GAQ|SWS	G protein subunit alpha q	protein-coding
peak735	chr14	103385956	103386023	+	1	NA	Intergenic	(TCCA)n|Simple_repeat|Simple_repeat	-3004	NM_030943	81693	Hs.534494	NM_030943	ENSG00000166126	AMN	PRO1028|amnionless	amnion associated transmembrane protein	protein-coding
peak465	chr11	71073747	71073800	+	1	NA	Intergenic	(TGGG)n|Simple_repeat|Simple_repeat	60627	NR_038862	399923	Hs.128191	NM_001001680	ENSG00000172900	FLJ42102	-	uncharacterized LOC399923	ncRNA
peak2005	chr3	195446258	195446394	+	1	NA	Intergenic	AluSp|SINE|Alu	-1427	NM_152673	200958	Hs.308992	NM_020790	ENSG00000176945	MUC20	MUC-20	mucin 20, cell surface associated	protein-coding
peak1220	chr19	8172341	8172625	+	1	NA	intron (NM_032447, intron 37 of 63)	(TGGA)n|Simple_repeat|Simple_repeat	41270	NM_001321431	84467	Hs.370362	NM_032447	ENSG00000142449	FBN3	-	fibrillin 3	protein-coding
peak426	chr11	51574160	51574437	+	1	NA	Intergenic	ALR/Alpha|Satellite|centr	59016	NM_001004703	119749	Hs.553564	NM_001004703	ENSG00000185926	OR4C46	-	olfactory receptor family 4 subfamily C member 46	protein-coding
peak968	chr16	46448968	46449979	+	1	NA	Intergenic	HSATII|Satellite|Satellite	153536	NR_026556	124149	Hs.97414	NM_001004299		ANKRD26P1	-	ankyrin repeat domain 26 pseudogene 1	pseudo
peak1540	chr2	239393744	239394021	+	1	NA	Intergenic	(CA)n|Simple_repeat|Simple_repeat	58313	NM_001330196	51665	Hs.516788	NM_016114	ENSG00000065802	ASB1	ASB-1	ankyrin repeat and SOCS box containing 1	protein-coding
peak1823	chr21	44579966	44580046	+	1	NA	Intergenic	(CA)n|Simple_repeat|Simple_repeat	-9112	NM_000394	1409	Hs.184085	NM_000394	ENSG00000160202	CRYAA	CRYA1|CTRCT9|HSPB4	crystallin alpha A	protein-coding
peak1231	chr19	16242654	16242894	+	1	NA	intron (NM_005370, intron 7 of 7)	(TGGA)n|Simple_repeat|Simple_repeat	-2064	NM_032855	84941	Hs.631617	NM_032855	ENSG00000196684	HSH2D	ALX|HSH2	hematopoietic SH2 domain containing	protein-coding
peak2685	chr9	72653087	72653611	+	1	NA	Intergenic	(GAATG)n|Satellite|Satellite	-5148	NR_125850	256691	Hs.547172	NM_153267	ENSG00000165072	MAMDC2	-	MAM domain containing 2	protein-coding
peak1275	chr19	27845254	27845327	+	1	NA	Intergenic	ALR/Alpha|Satellite|centr	-439049	NR_110689	101927151	Hs.567934	NR_110687	ENSG00000267575	LOC101927151	-	uncharacterized LOC101927151	ncRNA
peak2940	chrY	13855813	13855847	+	1	NA	Intergenic	(GAATG)n|Satellite|Satellite	677559	NR_033667	352887	Hs.546221	NR_033667	ENSG00000206159	GYG2P1	GYG2P	glycogenin 2 pseudogene 1	pseudo
peak2759	chr9	133830519	133830610	+	1	NA	Intergenic	(CACCAT)n|Simple_repeat|Simple_repeat	-16109	NM_001145106	84929	Hs.133205	NM_032843	ENSG00000130720	FIBCD1	-	fibrinogen C domain containing 1	protein-coding
peak1311	chr19	49051588	49051998	+	1	NA	Intergenic	(TGGA)n|Simple_repeat|Simple_repeat	-3636	NM_177973	6820	Hs.369331	NM_004605	ENSG00000088002	SULT2B1	ARCI14|HSST2	sulfotransferase family 2B member 1	protein-coding
peak2225	chr5	173237948	173238046	+	1	NA	Intergenic	Intergenic	-20052	NR_108028	101928154	Hs.366725	NR_108028		LINC01485	-	long intergenic non-protein coding RNA 1485	ncRNA
peak2596	chr8	98730288	98730341	+	1	NA	intron (NM_178812, intron 9 of 11)	AluSx|SINE|Alu	-57495	NM_018407	55353	Hs.492314	NM_018407	ENSG00000104341	LAPTM4B	LAPTM4beta|LC27	lysosomal protein transmembrane 4 beta	protein-coding
peak939	chr16	46406613	46406664	+	1	NA	Intergenic	HSATII|Satellite|Satellite	196371	NR_026556	124149	Hs.97414	NM_001004299		ANKRD26P1	-	ankyrin repeat domain 26 pseudogene 1	pseudo
peak353	chr11	357441	357655	+	1	NA	Intergenic	(CA)n|Simple_repeat|Simple_repeat	-12247	NM_178537	338707	Hs.148074	NM_178537	ENSG00000182272	B4GALNT4	-	beta-1,4-N-acetyl-galactosaminyltransferase 4	protein-coding
peak1435	chr2	92319094	92319279	+	1	NA	Intergenic	ALR/Alpha|Satellite|centr	190027	NR_027714	440888	Hs.730239	NM_001032412		ACTR3BP2	FKSG73	ACTR3B pseudogene 2	pseudo
peak1796	chr21	41357535	41357920	+	1	NA	Intergenic	Intergenic	118380	NM_006198	5121	Hs.80296	NM_006198	ENSG00000183036	PCP4	PEP-19	Purkinje cell protein 4	protein-coding
peak1647	chr20	57916293	57916368	+	1	NA	Intergenic	(TG)n|Simple_repeat|Simple_repeat	40848	NM_001302455	1908	Hs.1408	NM_000114	ENSG00000124205	EDN3	ET-3|ET3|HSCR4|PPET3|WS4B	endothelin 3	protein-coding
peak2234	chr5	177927607	177927633	+	1	NA	intron (NM_173465, intron 2 of 28)	AluJr|SINE|Alu	89936	NM_173465	91522	Hs.660026	NM_173465	ENSG00000050767	COL23A1	-	collagen type XXIII alpha 1 chain	protein-coding
peak1519	chr2	231869964	231870050	+	1	NA	intron (NM_139073, intron 4 of 4)	(CACCAT)n|Simple_repeat|Simple_repeat	9168	NM_139073	130560	Hs.745178	NM_139073	ENSG00000173699	SPATA3	TSARG1	spermatogenesis associated 3	protein-coding
peak2942	chrY	13856978	13857035	+	1	NA	Intergenic	(GAATG)n|Satellite|Satellite	676383	NR_033667	352887	Hs.546221	NR_033667	ENSG00000206159	GYG2P1	GYG2P	glycogenin 2 pseudogene 1	pseudo
peak1686	chr21	10710425	10710467	+	1	NA	Intergenic	ALR/Alpha|Satellite|centr	280497	NM_001290224	7179	Hs.122986	NM_199259	ENSG00000274391	TPTE	CT44|PTEN2	transmembrane phosphatase with tensin homology	protein-coding
peak1410	chr2	91917371	91917445	+	1	NA	Intergenic	AluJb|SINE|Alu	-17272	NR_136329	101927050	Hs.578075	NR_136329		LOC101927050	-	lysine methyltransferase 2C pseudogene	pseudo
peak2347	chr7	6159519	6159612	+	1	NA	intron (NM_032172, intron 3 of 17)	AluJb|SINE|Alu	15015	NM_032172	84132	Hs.31856	NM_032172	ENSG00000106346	USP42	-	ubiquitin specific peptidase 42	protein-coding
peak331	chr10	132005419	132005711	+	1	NA	Intergenic	(CA)n|Simple_repeat|Simple_repeat	70892	NM_001321980	10539	Hs.42644	NM_006541	ENSG00000108010	GLRX3	GLRX4|GRX3|GRX4|PICOT|TXNL2|TXNL3	glutaredoxin 3	protein-coding
peak2175	chr5	32370430	32370483	+	1	NA	intron (NR_144318, intron 16 of 18)	(GA)n|Simple_repeat|Simple_repeat	24125	NR_030305	693164		NR_030305	ENSG00000207956	MIR579	MIRN579|hsa-mir-579	microRNA 579	ncRNA
peak727	chr14	95724745	95725327	+	1	NA	intron (NM_024734, intron 1 of 12)	(TG)n|Simple_repeat|Simple_repeat	61209	NM_024734	79789	Hs.301478	NM_024734	ENSG00000165959	CLMN	-	calmin	protein-coding
peak628	chr13	23507937	23507993	+	1	NA	Intergenic	(CA)n|Simple_repeat|Simple_repeat	-17457	NR_138043	100996930	Hs.380803	NR_138043		LINC00621	-	long intergenic non-protein coding RNA 621	ncRNA
peak544	chr12	108681016	108681228	+	1	NA	TTS (NM_001142343)	TTS (NM_001142343)	33317	NM_001142345	1240	Hs.197143	NM_004072	ENSG00000174600	CMKLR1	CHEMERINR|ChemR23|DEZ|RVER1	chemerin chemokine-like receptor 1	protein-coding
peak768	chr15	23863989	23864289	+	1	NA	Intergenic	(CA)n|Simple_repeat|Simple_repeat	28854	NM_019066	54551	Hs.141496	NM_019066	ENSG00000254585	MAGEL2	NDNL1|PWLS|SHFYNG|nM15	MAGE family member L2	protein-coding
peak2697	chr9	91287262	91288233	+	1	NA	Intergenic	Intergenic	73073	NR_036252	100423015		NR_036252	ENSG00000265873	MIR4289	-	microRNA 4289	ncRNA
peak404	chr11	48935886	48935936	+	1	NA	Intergenic	ALR/Alpha|Satellite|centr	-117241	NM_001206626	283116	Hs.448644	NM_001206626	ENSG00000182053	TRIM49B	-	tripartite motif containing 49B	protein-coding
peak2482	chr7	151645166	151645529	+	1	NA	Intergenic	(TG)n|Simple_repeat|Simple_repeat	-8117	NR_033169	168391	Hs.647077	NM_145292	ENSG00000106648	GALNTL5	GALNACT19|GALNT15|GalNAc-T5L	polypeptide N-acetylgalactosaminyltransferase like 5	protein-coding
peak2496	chr7	155000351	155000718	+	1	NA	Intergenic	(TG)n|Simple_repeat|Simple_repeat	-88948	NM_001346593	3638	Hs.520819	NM_005542	ENSG00000186480	INSIG1	CL6	insulin induced gene 1	protein-coding
peak1284	chr19	27887843	27888805	+	1	NA	Intergenic	ALR/Alpha|Satellite|centr	-396015	NR_110689	101927151	Hs.567934	NR_110687	ENSG00000267575	LOC101927151	-	uncharacterized LOC101927151	ncRNA
peak804	chr15	94595201	94595271	+	1	NA	intron (NR_120320, intron 2 of 8)	(CA)n|Simple_repeat|Simple_repeat	55931	NR_120320	101927112	Hs.134687	NR_120320	ENSG00000259724	LINC01581	-	long intergenic non-protein coding RNA 1581	ncRNA
peak1921	chr22	49001108	49001237	+	1	NA	intron (NM_015381, intron 1 of 3)	(ATGGTG)n|Simple_repeat|Simple_repeat	29054	NM_015381	25817	Hs.436854	NM_015381	ENSG00000219438	FAM19A5	QLLK5208|TAFA-5|TAFA5|UNQ5208	family with sequence similarity 19 member A5, C-C motif chemokine like	protein-coding
peak1392	chr2	89876263	89880019	+	1	NA	Intergenic	(GAATG)n|Satellite|Satellite	766257	NR_039635	100616399		NR_039635	ENSG00000265510	MIR4436A	mir-4436a	microRNA 4436a	ncRNA
peak430	chr11	51578510	51578923	+	1	NA	Intergenic	ALR/Alpha|Satellite|centr	63434	NM_001004703	119749	Hs.553564	NM_001004703	ENSG00000185926	OR4C46	-	olfactory receptor family 4 subfamily C member 46	protein-coding
peak283	chr10	50949670	50949983	+	1	NA	intron (NM_001347820, intron 14 of 21)	(CA)n|Simple_repeat|Simple_repeat	20219	NM_001347819	55753	Hs.17860	NM_018245	ENSG00000197444	OGDHL	-	oxoglutarate dehydrogenase like	protein-coding
peak2954	chrY	28785442	28786072	+	1	NA	Intergenic	(GAATG)n|Satellite|Satellite	911120	NR_001524	114760	Hs.511777	NR_001524	ENSG00000231141	TTTY3	LINC00121|NCRNA00121|TTTY3A|TTY3	testis-specific transcript, Y-linked 3 (non-protein coding)	ncRNA
peak90	chr1	58712315	58712443	+	1	NA	intron (NM_001353980, intron 1 of 5)	(TG)n|Simple_repeat|Simple_repeat	3840	NM_001353980	1600	Hs.477370	NM_021080	ENSG00000173406	DAB1	SCA37	DAB1, reelin adaptor protein	protein-coding
peak2656	chr9	35914109	35914141	+	1	NA	Intergenic	(TG)n|Simple_repeat|Simple_repeat	4645	NM_001348107	158376	Hs.302677	NM_001348107	ENSG00000235387	SPAAR	LINC00961|SPAR	small regulatory polypeptide of amino acid response	protein-coding
peak2947	chrY	13863094	13863304	+	1	NA	Intergenic	(GAATG)n|Satellite|Satellite	670190	NR_033667	352887	Hs.546221	NR_033667	ENSG00000206159	GYG2P1	GYG2P	glycogenin 2 pseudogene 1	pseudo
peak1060	chr17	25263106	25268057	+	1	NA	Intergenic	Intergenic	150686	NR_135673	105371703	Hs.649918	NR_135673		LOC105371703	-	uncharacterized LOC105371703	ncRNA
peak2178	chr5	33627541	33627626	+	1	NA	intron (NM_030955, intron 13 of 23)	(TGG)n|Simple_repeat|Simple_repeat	186701	NR_047677	6897	Hs.481860	NM_152295	ENSG00000113407	TARS	ThrRS	threonyl-tRNA synthetase	protein-coding
peak1105	chr17	77039278	77039301	+	1	NA	intron (NM_198593, intron 1 of 3)	(TG)n|Simple_repeat|Simple_repeat	8908	NM_198593	114897	Hs.201398	NM_030968	ENSG00000173918	C1QTNF1	CTRP1|GIP|ZSIG37	C1q and TNF related 1	protein-coding
peak2425	chr7	61982497	61983030	+	1	NA	Intergenic	ALR/Alpha|Satellite|centr	781671	NR_003952	643955	Hs.583308	NR_003952	ENSG00000185037	ZNF733P	ZNF733	zinc finger protein 733, pseudogene	pseudo
peak629	chr13	24131253	24131664	+	1	NA	Intergenic	Intergenic	-13051	NM_148957	55504	Hs.149168	NM_018647	ENSG00000127863	TNFRSF19	TAJ|TAJ-alpha|TRADE|TROY	TNF receptor superfamily member 19	protein-coding
peak1596	chr20	26313385	26313602	+	1	NA	Intergenic	ALR/Alpha|Satellite|centr	-123624	NR_040095	284801	Hs.370699	NR_040095	ENSG00000227195	MIR663AHG	-	MIR663A host gene	ncRNA
peak2144	chr5	1047277	1047587	+	1	NA	Intergenic	(TGAG)n|Simple_repeat|Simple_repeat	15657	NR_039778	100616479		NR_039778	ENSG00000263834	MIR4635	-	microRNA 4635	ncRNA
peak2559	chr8	43061124	43061193	+	1	NA	Intergenic	(CA)n|Simple_repeat|Simple_repeat	65566	NM_152419	138050	Hs.600384	NM_152419	ENSG00000165102	HGSNAT	HGNAT|MPS3C|RP73|TMEM76	heparan-alpha-glucosaminide N-acetyltransferase	protein-coding
peak696	chr14	19041507	19041559	+	1	NA	Intergenic	ALR/Alpha|Satellite|centr	-336061	NM_001013354	440153	Hs.534880	NM_001013354	ENSG00000257115	OR11H12	-	olfactory receptor family 11 subfamily H member 12	protein-coding
peak848	chr16	27800793	27800935	+	1	NA	3' UTR (NM_001109763, exon 7 of 7)	3' UTR (NM_001109763, exon 7 of 7)	-70514	NR_147898	100128079	Hs.610277	NR_147898		LOC100128079	-	uncharacterized LOC100128079	ncRNA
peak1188	chr19	2357975	2358092	+	1	NA	Intergenic	(TCCA)n|Simple_repeat|Simple_repeat	29404	NM_001077238	56928	Hs.744026	NM_152988	ENSG00000005206	SPPL2B	IMP-4|IMP4|PSH4|PSL1	signal peptide peptidase like 2B	protein-coding
peak2138	chr5	517336	517517	+	1	NA	intron (NM_001284351, intron 1 of 16)	(TCCA)n|Simple_repeat|Simple_repeat	7123	NM_004174	6550	Hs.658120	NM_004174	ENSG00000066230	SLC9A3	DIAR8|NHE-3|NHE3	solute carrier family 9 member A3	protein-coding
peak2662	chr9	44070720	44070776	+	1	NA	Intergenic	Intergenic	111971	NR_131213	105500239		NR_131213		XLOC_007697	-	uncharacterized LOC105500239	ncRNA
peak2442	chr7	73280828	73281079	+	1	NA	TTS (NM_182504)	TTS (NM_182504)	5464	NM_182504	135886	Hs.647026	NM_182504	ENSG00000175877	TMEM270	WBSCR28	transmembrane protein 270	protein-coding
peak908	chr16	35240268	35240331	+	1	NA	Intergenic	ALR/Alpha|Satellite|centr	259376	NR_033985	400533	Hs.499135	NR_033985	ENSG00000261122	LINC02167	-	long intergenic non-protein coding RNA 2167	ncRNA
peak36	chr1	10267343	10267519	+	1	NA	Intergenic	AluJo|SINE|Alu	-3333	NM_015074	23095	Hs.97858	NM_015074	ENSG00000054523	KIF1B	CMT2|CMT2A|CMT2A1|HMSNII|KLP|NBLST1	kinesin family member 1B	protein-coding
peak104	chr1	118184667	118184668	+	1	NA	Intergenic	(TG)n|Simple_repeat|Simple_repeat	36063	NM_017709	54855	Hs.356216	NM_017709	ENSG00000183508	TENT5C	FAM46C	terminal nucleotidyltransferase 5C	protein-coding
peak843	chr16	25056865	25056915	+	1	NA	Intergenic	Intergenic	13828	NR_038379	554206	Hs.552959	NR_038379	ENSG00000262587	LOC554206	-	leucine carboxyl methyltransferase 1 pseudogene	pseudo
peak2493	chr7	154570583	154570642	+	1	NA	intron (NM_001039350, intron 10 of 25)	(CCA)n|Simple_repeat|Simple_repeat	-149615	NR_024476	100132707	Hs.586358	NR_024476	ENSG00000214106	PAXIP1-AS2	PAXIP1OS	PAXIP1 antisense RNA 2	ncRNA
peak1267	chr19	27778852	27779072	+	1	NA	Intergenic	ALR/Alpha|Satellite|centr	-505377	NR_110689	101927151	Hs.567934	NR_110687	ENSG00000267575	LOC101927151	-	uncharacterized LOC101927151	ncRNA
peak1371	chr2	47105437	47105735	+	1	NA	Intergenic	(CA)n|Simple_repeat|Simple_repeat	37421	NM_139279	90411	Hs.662152	NM_139279	ENSG00000180398	MCFD2	F5F8D|F5F8D2|LMAN1IP|SDNSF	multiple coagulation factor deficiency 2	protein-coding
peak1661	chr20	60465177	60465191	+	1	NA	intron (NM_001252339, intron 6 of 14)	(TGGA)n|Simple_repeat|Simple_repeat	63534	NR_031658	100302168		NR_031658	ENSG00000284193	MIR1257	MIRN1257|hsa-mir-1257	microRNA 1257	ncRNA
peak1727	chr21	10912278	10912493	+	1	NA	intron (NM_199259, intron 20 of 22)	AluJo|SINE|Alu	78558	NM_001290224	7179	Hs.122986	NM_199259	ENSG00000274391	TPTE	CT44|PTEN2	transmembrane phosphatase with tensin homology	protein-coding
peak2671	chr9	66825412	66826392	+	1	NA	Intergenic	ALR/Alpha|Satellite|centr	-97065	NR_121570	101928381	Hs.708686	NR_121570		LOC101928381	-	uncharacterized LOC101928381	ncRNA
peak2160	chr5	3785166	3785546	+	1	NA	Intergenic	(CA)n|Simple_repeat|Simple_repeat	189188	NM_024337	79192	Hs.424156	NM_024337	ENSG00000170549	IRX1	IRX-5|IRXA1	iroquois homeobox 1	protein-coding
peak367	chr11	1914981	1915179	+	1	NA	Intergenic	(TGGA)n|Simple_repeat|Simple_repeat	-2909	NR_120534	101927624	Hs.523404	NR_120534		LINC01150	2G7|TCONS_00019134	long intergenic non-protein coding RNA 1150	ncRNA
peak837	chr16	16860824	16860926	+	1	NA	Intergenic	(TCCA)n|Simple_repeat|Simple_repeat	-367486	NR_135179	102723692	Hs.737758	NR_135179	ENSG00000261448	LOC102723692	-	uncharacterized LOC102723692	ncRNA
peak1807	chr21	42709684	42709863	+	1	NA	intron (NM_058186, intron 2 of 7)	(TG)n|Simple_repeat|Simple_repeat	21112	NM_058186	54097	Hs.473877	NM_058186	ENSG00000183844	FAM3B	2-21|C21orf11|C21orf76|ORF9|PANDER|PRED44	family with sequence similarity 3 member B	protein-coding
peak1047	chr17	10749880	10750187	+	1	NA	Intergenic	(TGG)n|Simple_repeat|Simple_repeat	-8615	NM_001101387	644139	Hs.553909	NM_001101387	ENSG00000233670	PIRT	-	phosphoinositide interacting regulator of transient receptor potential channels	protein-coding
peak2247	chr6	13591377	13591394	+	1	NA	intron (NM_031244, intron 4 of 9)	(TG)n|Simple_repeat|Simple_repeat	16526	NM_012241	23408	Hs.567431	NM_012241	ENSG00000124523	SIRT5	SIR2L5	sirtuin 5	protein-coding
peak1195	chr19	3477367	3477642	+	1	NA	intron (NM_001136503, intron 3 of 3)	(TGGG)n|Simple_repeat|Simple_repeat	3036	NM_001136503	284422	Hs.130714	NM_001136503	ENSG00000095932	SMIM24	C19orf77|HSPC323|MARDI	small integral membrane protein 24	protein-coding
peak2036	chr4	7029150	7029768	+	1	NA	intron (NM_001113361, intron 13 of 13)	(CACAC)n|Simple_repeat|Simple_repeat	15269	NM_153376	257236	Hs.656757	NM_153376	ENSG00000173013	CCDC96	-	coiled-coil domain containing 96	protein-coding
peak1032	chr16	88585538	88585783	+	1	NA	intron (NM_153813, intron 4 of 9)	(TGGA)n|Simple_repeat|Simple_repeat	11801	NR_148997	100128882	Hs.722546	NR_148997	ENSG00000261744	LOC100128882	-	uncharacterized LOC100128882	ncRNA
peak1625	chr20	42787825	42787894	+	1	NA	intron (NM_020433, intron 2 of 5)	intron (NM_020433, intron 2 of 5)	28359	NM_175913	57158	Hs.441737	NM_020433	ENSG00000149596	JPH2	CMH17|JP-2|JP2	junctophilin 2	protein-coding
peak1285	chr19	27889185	27889540	+	1	NA	Intergenic	ALR/Alpha|Satellite|centr	-394977	NR_110689	101927151	Hs.567934	NR_110687	ENSG00000267575	LOC101927151	-	uncharacterized LOC101927151	ncRNA
peak2700	chr9	91588860	91588971	+	1	NA	Intergenic	(CA)n|Simple_repeat|Simple_repeat	-16863	NM_001142413	286223	Hs.585118	NM_001001938	ENSG00000186354	C9orf47	C9orf108|bA791O21.3	chromosome 9 open reading frame 47	protein-coding
peak1269	chr19	27792537	27792580	+	1	NA	Intergenic	ALR/Alpha|Satellite|centr	-491781	NR_110689	101927151	Hs.567934	NR_110687	ENSG00000267575	LOC101927151	-	uncharacterized LOC101927151	ncRNA
peak1064	chr17	35097733	35098313	+	1	NA	Intergenic	(TG)n|Simple_repeat|Simple_repeat	139998	NM_024864	79922	Hs.194864	NM_024864	ENSG00000278619	MRM1	-	mitochondrial rRNA methyltransferase 1	protein-coding
peak2378	chr7	55272482	55272548	+	1	NA	intron (NM_001346899, intron 26 of 26)	(CA)n|Simple_repeat|Simple_repeat	-15873	NR_047551	100507500	Hs.720489	NR_047551	ENSG00000224057	EGFR-AS1	-	EGFR antisense RNA 1	ncRNA
peak402	chr11	48897145	48897222	+	1	NA	Intergenic	ALR/Alpha|Satellite|centr	-155969	NM_001206626	283116	Hs.448644	NM_001206626	ENSG00000182053	TRIM49B	-	tripartite motif containing 49B	protein-coding
peak2183	chr5	46340949	46341142	+	1	NA	Intergenic	ALR/Alpha|Satellite|centr	-644825	NM_021072	348980	Hs.353176	NM_021072	ENSG00000164588	HCN1	BCNG-1|BCNG1|EIEE24|HAC-2	hyperpolarization activated cyclic nucleotide gated potassium channel 1	protein-coding
peak1433	chr2	92317078	92318024	+	1	NA	Intergenic	ALR/Alpha|Satellite|centr	188392	NR_027714	440888	Hs.730239	NM_001032412		ACTR3BP2	FKSG73	ACTR3B pseudogene 2	pseudo
peak111	chr1	121355701	121355849	+	1	NA	Intergenic	ALR/Alpha|Satellite|centr	94865	NR_003955	647121	Hs.697682	NR_003955	ENSG00000231752	EMBP1	-	embigin pseudogene 1	pseudo
peak2278	chr6	106459780	106460141	+	1	NA	Intergenic	(CA)n|Simple_repeat|Simple_repeat	-74235	NM_001198	639	Hs.436023	NM_001198	ENSG00000057657	PRDM1	BLIMP1|PRDI-BF1	PR/SET domain 1	protein-coding
peak619	chr13	20371081	20371543	+	1	NA	Intergenic	L1M4|LINE|L1	-14136	NR_044998	55269	Hs.213198	NM_001042414	ENSG00000121390	PSPC1	PSP1	paraspeckle component 1	protein-coding
peak2943	chrY	13857426	13858839	+	1	NA	Intergenic	(AATAG)n|Simple_repeat|Simple_repeat	675257	NR_033667	352887	Hs.546221	NR_033667	ENSG00000206159	GYG2P1	GYG2P	glycogenin 2 pseudogene 1	pseudo
peak2972	chrY	59019321	59019528	+	1	NA	Intergenic	Intergenic	-80979	NM_005840	10251	Hs.381912	NM_005840	ENSG00000168939	SPRY3	spry-3	sprouty RTK signaling antagonist 3	protein-coding
peak1296	chr19	33949453	33949667	+	1	NA	intron (NM_001166056, intron 7 of 12)	(TG)n|Simple_repeat|Simple_repeat	63239	NM_000285	5184	Hs.36473	NM_000285	ENSG00000124299	PEPD	PROLIDASE	peptidase D	protein-coding
peak978	chr16	49662130	49662255	+	1	NA	intron (NM_015069, intron 4 of 7)	(TCCA)n|Simple_repeat|Simple_repeat	35950	NM_001330533	23090	Hs.443715	NM_015069	ENSG00000102935	ZNF423	Ebfaz|JBTS19|NPHP14|OAZ|Roaz|ZFP423|Zfp104|hOAZ	zinc finger protein 423	protein-coding
peak2750	chr9	128967158	128967550	+	1	NA	Intergenic	(TG)n|Simple_repeat|Simple_repeat	70840	NR_121584	101929116	Hs.382124	NR_121584	ENSG00000228392	LOC101929116	-	uncharacterized LOC101929116	ncRNA
peak1558	chr2	242456494	242456521	+	1	NA	Intergenic	(CA)n|Simple_repeat|Simple_repeat	-7520	NM_001282305	10494	Hs.516807	NM_006374	ENSG00000115694	STK25	SOK1|YSK1	serine/threonine kinase 25	protein-coding
peak1363	chr2	20365138	20365277	+	1	NA	Intergenic	(CA)n|Simple_repeat|Simple_repeat	59720	NM_002997	6382	Hs.224607	NM_002997	ENSG00000115884	SDC1	CD138|SDC|SYND1|syndecan	syndecan 1	protein-coding
peak1352	chr2	9457139	9457997	+	1	NA	intron (NM_001135191, intron 3 of 26)	(CA)n|Simple_repeat|Simple_repeat	105221	NR_134951	9270	Hs.467662	NM_004763	ENSG00000119185	ITGB1BP1	ICAP-1A|ICAP-1B|ICAP-1alpha|ICAP1|ICAP1A|ICAP1B	integrin subunit beta 1 binding protein 1	protein-coding
peak1260	chr19	27752900	27753012	+	1	NA	Intergenic	ALR/Alpha|Satellite|centr	-531383	NR_110689	101927151	Hs.567934	NR_110687	ENSG00000267575	LOC101927151	-	uncharacterized LOC101927151	ncRNA
peak1734	chr21	11092625	11092666	+	1	NA	intron (NM_001187, intron 2 of 4)	AluSg|SINE|Alu	6280	NM_182481	85318	Hs.545789	NM_182481		BAGE3	CT2.3	BAGE family member 3	protein-coding
peak1720	chr21	10765706	10766050	+	1	NA	Intergenic	ALR/Alpha|Satellite|centr	225065	NM_001290224	7179	Hs.122986	NM_199259	ENSG00000274391	TPTE	CT44|PTEN2	transmembrane phosphatase with tensin homology	protein-coding
peak1740	chr21	11107609	11107827	+	1	NA	Intergenic	AluJb|SINE|Alu	-8781	NM_001187	574	Hs.545789	NM_001187		BAGE	BAGE1|CT2.1	B melanoma antigen	protein-coding
peak2260	chr6	40317973	40317982	+	1	NA	intron (NR_038887, intron 1 of 2)	(CA)n|Simple_repeat|Simple_repeat	5768	NR_038887	401260	Hs.654837	NM_001001705		LINC00951	-	long intergenic non-protein coding RNA 951	ncRNA
peak250	chr10	42408980	42409311	+	1	NA	Intergenic	ALR/Alpha|Satellite|centr	454348	NR_024380	441666	Hs.255729	NR_024380	ENSG00000215146	LOC441666	-	zinc finger protein 91 pseudogene	pseudo
peak1529	chr2	236420503	236420616	+	1	NA	intron (NM_001244888, intron 1 of 9)	(TG)n|Simple_repeat|Simple_repeat	6006	NR_146582	27321		NR_146582		TNRC17	CAGL234	trinucleotide repeat containing 17	ncRNA
peak1274	chr19	27830353	27830428	+	1	NA	Intergenic	ALR/Alpha|Satellite|centr	-453949	NR_110689	101927151	Hs.567934	NR_110687	ENSG00000267575	LOC101927151	-	uncharacterized LOC101927151	ncRNA
peak799	chr15	89444371	89444459	+	1	NA	intron (NM_001310321, intron 6 of 7)	(CA)n|Simple_repeat|Simple_repeat	-5558	NM_001307952	145864	Hs.447530	NM_178232	ENSG00000140511	HAPLN3	EXLD1|HsT19883	hyaluronan and proteoglycan link protein 3	protein-coding
peak373	chr11	2238251	2238283	+	1	NA	Intergenic	(CA)n|Simple_repeat|Simple_repeat	43974	NR_039834	100616126		NR_039834	ENSG00000265258	MIR4686	-	microRNA 4686	ncRNA
peak471	chr11	102601782	102602044	+	1	NA	Intergenic	(CCCA)n|Simple_repeat|Simple_repeat	-6228	NM_001304441	4317	Hs.161839	NM_002424	ENSG00000118113	MMP8	CLG1|HNC|MMP-8|PMNL-CL	matrix metallopeptidase 8	protein-coding
peak667	chr13	113626892	113626930	+	1	NA	intron (NM_001112732, intron 1 of 29)	(TGGA)n|Simple_repeat|Simple_repeat	3376	NM_001112732	23263	Hs.170422	NM_024979	ENSG00000126217	MCF2L	ARHGEF14|DBS|OST	MCF.2 cell line derived transforming sequence like	protein-coding
peak2395	chr7	61082219	61082275	+	1	NA	Intergenic	ALR/Alpha|Satellite|centr	1682187	NR_003952	643955	Hs.583308	NR_003952	ENSG00000185037	ZNF733P	ZNF733	zinc finger protein 733, pseudogene	pseudo
peak420	chr11	51568074	51568095	+	1	NA	Intergenic	ALR/Alpha|Satellite|centr	52802	NM_001004703	119749	Hs.553564	NM_001004703	ENSG00000185926	OR4C46	-	olfactory receptor family 4 subfamily C member 46	protein-coding
peak2771	chr9	137618370	137618857	+	1	NA	intron (NM_000093, intron 4 of 65)	(TGGA)n|Simple_repeat|Simple_repeat	-73924	NR_138049	414316	Hs.571561	NR_138049	ENSG00000204011	COL5A1-AS1	C9orf104|bA54A22.4	COL5A1 antisense RNA 1	ncRNA
peak895	chr16	34021530	34022247	+	1	NA	Intergenic	ALR/Alpha|Satellite|centr	382874	NR_002837	606551	Hs.646441	NR_002837		UBE2MP1	-	ubiquitin conjugating enzyme E2 M pseudogene 1	pseudo
peak2647	chr8	144474463	144474600	+	1	NA	Intergenic	(TCCA)n|Simple_repeat|Simple_repeat	23506	NM_052924	114822	Hs.521912	NM_052924	ENSG00000158106	RHPN1	ODF5|RHOPHILIN|RHPN	rhophilin Rho GTPase binding protein 1	protein-coding
peak1769	chr21	14349388	14349523	+	1	NA	Intergenic	ALR/Alpha|Satellite|centr	-61032	NR_026916	149992	Hs.558645	NM_153773		ANKRD30BP2	C21orf99|CT85|CTSP-1|CTSP1	ankyrin repeat domain 30B pseudogene 2	pseudo
peak204	chr10	14017255	14017449	+	1	NA	intron (NM_018027, intron 2 of 24)	(TG)n|Simple_repeat|Simple_repeat	-2983	NM_001318337	55691	Hs.330463	NM_018027	ENSG00000151474	FRMD4A	CCAFCA|FRMD4|bA295P9.4	FERM domain containing 4A	protein-coding
peak783	chr15	67124561	67124618	+	1	NA	Intergenic	(TG)n|Simple_repeat|Simple_repeat	124264	NR_135687	102723481	Hs.512978	NR_135687	ENSG00000259289	LINC02206	-	long intergenic non-protein coding RNA 2206	ncRNA
peak2007	chr3	195891505	195891690	+	1	NA	Intergenic	(TG)n|Simple_repeat|Simple_repeat	22090	NR_034088	401109	Hs.280133	NM_001001699	ENSG00000224652	LINC00885	-	long intergenic non-protein coding RNA 885	ncRNA
peak1707	chr21	10749395	10749594	+	1	NA	Intergenic	ALR/Alpha|Satellite|centr	241449	NM_001290224	7179	Hs.122986	NM_199259	ENSG00000274391	TPTE	CT44|PTEN2	transmembrane phosphatase with tensin homology	protein-coding
peak163	chr1	224202964	224204254	+	1	NA	intron (NR_136593, intron 2 of 4)	(GAATG)n|Satellite|Satellite	23177	NR_136591	100287497	Hs.568390	NR_136590		LOC100287497	-	septin 7 pseudogene	pseudo
peak2379	chr7	57306506	57306691	+	1	NA	Intergenic	(CA)n|Simple_repeat|Simple_repeat	-16717	NR_136269	105375297	Hs.586309	NR_136269	ENSG00000234089	LOC105375297	-	uncharacterized LOC105375297	ncRNA
peak2664	chr9	66455311	66455401	+	1	NA	Intergenic	Intergenic	-1933	NR_121647	103352539	Hs.351215	NR_121647	ENSG00000238113	LINC01410	-	long intergenic non-protein coding RNA 1410	ncRNA
peak1601	chr20	26317263	26317355	+	1	NA	Intergenic	ALR/Alpha|Satellite|centr	-127440	NR_040095	284801	Hs.370699	NR_040095	ENSG00000227195	MIR663AHG	-	MIR663A host gene	ncRNA
peak1037	chr17	896609	896626	+	1	NA	Intergenic	(CACCT)n|Simple_repeat|Simple_repeat	-3516	NM_013337	29928	Hs.745034	NM_013337	ENSG00000177370	TIMM22	TEX4|TIM22	translocase of inner mitochondrial membrane 22	protein-coding
peak2900	chrY	13820684	13820912	+	1	NA	Intergenic	(GAATG)n|Satellite|Satellite	712591	NR_033667	352887	Hs.546221	NR_033667	ENSG00000206159	GYG2P1	GYG2P	glycogenin 2 pseudogene 1	pseudo
peak1872	chr22	29227117	29227167	+	1	NA	Intergenic	Intergenic	-30582	NM_001079539	7494	Hs.437638	NM_005080	ENSG00000100219	XBP1	TREB-5|TREB5|XBP-1|XBP2	X-box binding protein 1	protein-coding
peak6	chr1	2942700	2942750	+	1	NA	Intergenic	(ATG)n|Simple_repeat|Simple_repeat	4679	NM_080431	140625	Hs.236635	NM_080431	ENSG00000169717	ACTRT2	ARPM2|ARPT2|Arp-T2|HARPM2	actin related protein T2	protein-coding
peak1735	chr21	11094736	11094826	+	1	NA	intron (NM_001187, intron 2 of 4)	AluSp|SINE|Alu	4144	NM_182481	85318	Hs.545789	NM_182481		BAGE3	CT2.3	BAGE family member 3	protein-coding
peak1956	chr3	72582951	72583503	+	1	NA	Intergenic	(TG)n|Simple_repeat|Simple_repeat	-87453	NM_012234	23429	Hs.7910	NM_012234	ENSG00000163602	RYBP	AAP1|APAP-1|DEDAF|YEAF1	RING1 and YY1 binding protein	protein-coding
peak1427	chr2	92306072	92306355	+	1	NA	Intergenic	ALR/Alpha|Satellite|centr	177054	NR_027714	440888	Hs.730239	NM_001032412		ACTR3BP2	FKSG73	ACTR3B pseudogene 2	pseudo
peak1169	chr18	74679291	74679524	+	1	NA	intron (NM_001306089, intron 30 of 30)	intron (NM_001306089, intron 30 of 30)	49648	NM_001025081	4155	Hs.551713	NM_002385	ENSG00000197971	MBP	-	myelin basic protein	protein-coding
peak641	chr13	31417259	31417343	+	1	NA	Intergenic	(TG)n|Simple_repeat|Simple_repeat	-39398	NR_103813	440132	Hs.729493	NR_103813	ENSG00000236094	LINC00545	-	long intergenic non-protein coding RNA 545	ncRNA
peak2710	chr9	92331886	92332007	+	1	NA	intron (NR_024280, intron 5 of 5)	(CA)n|Simple_repeat|Simple_repeat	77248	NR_024280	100129066	Hs.125947	NR_024280	ENSG00000237372	UNQ6494	-	uncharacterized LOC100129066	ncRNA
peak2156	chr5	3322802	3324452	+	1	NA	Intergenic	Intergenic	-129303	NR_147000	105374624	Hs.518991	NR_147000	ENSG00000249830	LINC02162	-	long intergenic non-protein coding RNA 2162	ncRNA
peak1650	chr20	58889543	58889741	+	1	NA	intron (NR_046099, intron 3 of 4)	(TCCA)n|Simple_repeat|Simple_repeat	6110	NR_030376	693231		NR_030376	ENSG00000207802	MIR646	MIRN646|hsa-mir-646	microRNA 646	ncRNA
peak1515	chr2	223636839	223636930	+	1	NA	Intergenic	(TG)n|Simple_repeat|Simple_repeat	-88768	NM_004457	2181	Hs.655772	NM_004457	ENSG00000123983	ACSL3	ACS3|FACL3|LACS 3|LACS3|PRO2194	acyl-CoA synthetase long chain family member 3	protein-coding
peak1234	chr19	17089704	17089935	+	1	NA	intron (NM_015692, intron 14 of 41)	(TCCA)n|Simple_repeat|Simple_repeat	47806	NM_015692	27151	Hs.631644	NM_015692	ENSG00000160111	CPAMD8	ASGD8|K-CAP|VIP	C3 and PZP like, alpha-2-macroglobulin domain containing 8	protein-coding
peak816	chr16	4718667	4718891	+	1	NA	intron (NR_102267, intron 8 of 14)	(CA)n|Simple_repeat|Simple_repeat	-2540	NR_106827	102466731		NR_106827	ENSG00000276641	MIR6769A	hsa-mir-6769a	microRNA 6769a	ncRNA
peak252	chr10	42529281	42530750	+	1	NA	Intergenic	ALR/Alpha|Satellite|centr	333478	NR_024380	441666	Hs.255729	NR_024380	ENSG00000215146	LOC441666	-	zinc finger protein 91 pseudogene	pseudo
peak369	chr11	2123500	2123635	+	1	NA	Intergenic	(TGGA)n|Simple_repeat|Simple_repeat	31872	NR_030158	619552		NR_030158	ENSG00000207805	MIR483	MIRN483|hsa-mir-483|mir-483	microRNA 483	ncRNA
peak1829	chr21	44804809	44805098	+	1	NA	Intergenic	Intergenic	-22724	NR_131902	101928399	Hs.517319	NR_131902	ENSG00000237989	LINC01679	TCONS_00029157	long intergenic non-protein coding RNA 1679	ncRNA
peak2688	chr9	80935091	80935275	+	1	NA	intron (NM_021154, intron 7 of 7)	(TCCA)n|Simple_repeat|Simple_repeat	23192	NM_058179	29968	Hs.494261	NM_021154	ENSG00000135069	PSAT1	EPIP|NLS2|PSA|PSAT|PSATD	phosphoserine aminotransferase 1	protein-coding
peak773	chr15	27596112	27596663	+	1	NA	intron (NM_001270873, intron 5 of 5)	(TG)n|Simple_repeat|Simple_repeat	-189921	NR_120343	101928869	Hs.585699	NR_120343	ENSG00000228740	GABRG3-AS1	-	GABRG3 antisense RNA 1	ncRNA
peak2964	chrY	28799154	28799228	+	1	NA	Intergenic	(GAATG)n|Simple_repeat|Simple_repeat	924554	NR_001524	114760	Hs.511777	NR_001524	ENSG00000231141	TTTY3	LINC00121|NCRNA00121|TTTY3A|TTY3	testis-specific transcript, Y-linked 3 (non-protein coding)	ncRNA
peak634	chr13	27546839	27546897	+	1	NA	Intergenic	(CA)n|Simple_repeat|Simple_repeat	-152802	NR_046547	100874070	Hs.524923	NR_046547		USP12-AS1	-	USP12 antisense RNA 1	ncRNA
peak914	chr16	35281244	35281401	+	1	NA	Intergenic	ALR/Alpha|Satellite|centr	300399	NR_033985	400533	Hs.499135	NR_033985	ENSG00000261122	LINC02167	-	long intergenic non-protein coding RNA 2167	ncRNA
peak998	chr16	70184606	70184764	+	1	NA	intron (NM_001322117, intron 17 of 18)	AluJo|SINE|Alu	22666	NR_126007	400541	Hs.461183	NR_126007	ENSG00000247228	LOC400541	-	uncharacterized LOC400541	ncRNA
peak2200	chr5	73357106	73357180	+	1	NA	Intergenic	(TG)n|Simple_repeat|Simple_repeat	247007	NR_105009	102503429	Hs.519391	NR_105009	ENSG00000248942	LINC01335	-	long intergenic non-protein coding RNA 1335	ncRNA
peak2423	chr7	61980482	61980699	+	1	NA	Intergenic	ALR/Alpha|Satellite|centr	783844	NR_003952	643955	Hs.583308	NR_003952	ENSG00000185037	ZNF733P	ZNF733	zinc finger protein 733, pseudogene	pseudo
peak583	chr12	123997235	123997598	+	1	NA	intron (NM_178314, intron 2 of 6)	(TG)n|Simple_repeat|Simple_repeat	7357	NM_001319244	353116	Hs.530315	NM_178314	ENSG00000188026	RILPL1	GOSPEL|RLP1	Rab interacting lysosomal protein like 1	protein-coding
peak2825	chrY	13194540	13195906	+	1	NA	Intergenic	(CATTC)n|Simple_repeat|Simple_repeat	1338166	NR_033667	352887	Hs.546221	NR_033667	ENSG00000206159	GYG2P1	GYG2P	glycogenin 2 pseudogene 1	pseudo
peak950	chr16	46416840	46417327	+	1	NA	Intergenic	HSATII|Satellite|Satellite	185926	NR_026556	124149	Hs.97414	NM_001004299		ANKRD26P1	-	ankyrin repeat domain 26 pseudogene 1	pseudo
peak524	chr12	38006983	38007228	+	1	NA	Intergenic	ALR/Alpha|Satellite|centr	-703452	NM_001013620	144245	Hs.259305	NM_001013620	ENSG00000175548	ALG10B	ALG10|KCR1	ALG10B, alpha-1,2-glucosyltransferase	protein-coding
peak2625	chr8	139894943	139895035	+	1	NA	intron (NM_152888, intron 2 of 64)	(CTCA)n|Simple_repeat|Simple_repeat	31260	NM_152888	169044	Hs.117169	NM_152888	ENSG00000169436	COL22A1	-	collagen type XXII alpha 1 chain	protein-coding
peak417	chr11	50780980	50781006	+	1	NA	Intergenic	ALR/Alpha|Satellite|centr	412675	NR_024504	646813	Hs.684179	NR_024504		LOC646813	-	DExH-box helicase 9 pseudogene	pseudo
peak2481	chr7	151552523	151552572	+	1	NA	intron (NM_016203, intron 1 of 15)	(CACAC)n|Simple_repeat|Simple_repeat	-21580	NR_038926	100505483	Hs.649054	NR_038926		PRKAG2-AS1	-	PRKAG2 antisense RNA 1	ncRNA
peak642	chr13	31417869	31418141	+	1	NA	Intergenic	(TG)n|Simple_repeat|Simple_repeat	-38694	NR_103813	440132	Hs.729493	NR_103813	ENSG00000236094	LINC00545	-	long intergenic non-protein coding RNA 545	ncRNA
peak756	chr14	106156151	106157370	+	1	NA	Intergenic	(CA)n|Simple_repeat|Simple_repeat	-17616	NR_046211	2003	Hs.744419	NR_046211		ELK2AP	ELK2|ELK2.1|ELK2P1	ELK2A, member of ETS oncogene family, pseudogene	pseudo
peak1900	chr22	44732032	44732074	+	1	NA	Intergenic	(TG)n|Simple_repeat|Simple_repeat	-23322	NM_001099294	85352	Hs.6829	NM_001099294	ENSG00000138944	SHISAL1	KIAA1644	shisa like 1	protein-coding
peak1664	chr20	61075645	61075916	+	1	NA	Intergenic	(TG)n|Simple_repeat|Simple_repeat	-24754	NM_080473	140628	Hs.352250	NM_080473	ENSG00000130700	GATA5	CHTD5|GATAS|bB379O24.1	GATA binding protein 5	protein-coding
peak1173	chr18	75998520	75998614	+	1	NA	Intergenic	(TG)n|Simple_repeat|Simple_repeat	-292884	NR_104127	101927715	Hs.385670	NR_104127		LINC01029	-	long intergenic non-protein coding RNA 1029	ncRNA
peak1326	chr2	1150720	1150822	+	1	NA	intron (NM_018968, intron 6 of 16)	(CA)n|Simple_repeat|Simple_repeat	-203693	NR_136151	101060391	Hs.120377	NR_136151		LOC101060391	-	uncharacterized LOC101060391	ncRNA
peak1455	chr2	113104529	113104596	+	1	NA	Intergenic	(CCA)n|Simple_repeat|Simple_repeat	71384	NM_198581	376940	Hs.190477	NM_198581	ENSG00000188177	ZC3H6	ZC3HDC6	zinc finger CCCH-type containing 6	protein-coding
peak1875	chr22	35738704	35739967	+	1	NA	intron (NM_001135729, intron 12 of 14)	(CA)n|Simple_repeat|Simple_repeat	-6543	NR_106717	102464824		NR_106717	ENSG00000274280	MIR6069	hsa-mir-6069	microRNA 6069	ncRNA
peak1021	chr16	87233008	87233236	+	1	NA	Intergenic	(CAA)n|Simple_repeat|Simple_repeat	-12599	NR_110939	101928708	Hs.585717	NR_110939	ENSG00000261095	LOC101928708	-	uncharacterized LOC101928708	ncRNA
peak2578	chr8	46868631	46869036	+	1	NA	Intergenic	ALR/Alpha|Satellite|centr	660432	NR_146077	389652		NR_146077	ENSG00000248498	ASNSP1	ASNSL1	asparagine synthetase pseudogene 1	pseudo
peak1714	chr21	10756679	10756784	+	1	NA	Intergenic	ALR/Alpha|Satellite|centr	234212	NM_001290224	7179	Hs.122986	NM_199259	ENSG00000274391	TPTE	CT44|PTEN2	transmembrane phosphatase with tensin homology	protein-coding
peak2856	chrY	13666066	13666237	+	1	NA	Intergenic	(GAATG)n|Satellite|Satellite	867238	NR_033667	352887	Hs.546221	NR_033667	ENSG00000206159	GYG2P1	GYG2P	glycogenin 2 pseudogene 1	pseudo
peak2174	chr5	32003076	32003387	+	1	NA	intron (NM_178140, intron 5 of 24)	(CA)n|Simple_repeat|Simple_repeat	-66966	NR_036241	100422874		NR_036241	ENSG00000266243	MIR4279	-	microRNA 4279	ncRNA
peak907	chr16	35239661	35239726	+	1	NA	Intergenic	ALR/Alpha|Satellite|centr	258770	NR_033985	400533	Hs.499135	NR_033985	ENSG00000261122	LINC02167	-	long intergenic non-protein coding RNA 2167	ncRNA
peak2294	chr6	160956497	160956665	+	1	NA	intron (NM_005577, intron 38 of 39)	HAL1-2a_MD|LINE|L1	-24425	NR_028093	80350	Hs.654503	NM_024492	ENSG00000213071	LPAL2	APOA2|APOAL|APOARGC|apo(a)rg-C	lipoprotein(a) like 2, pseudogene	pseudo
peak1968	chr3	90467120	90467392	+	1	NA	Intergenic	ALR/Alpha|Satellite|centr	1310582	NM_005233	2042	Hs.123642	NM_005233	ENSG00000044524	EPHA3	EK4|ETK|ETK1|HEK|HEK4|TYRO4	EPH receptor A3	protein-coding
peak2552	chr8	29677533	29678268	+	1	NA	intron (NR_125817, intron 2 of 2)	intron (NR_125817, intron 2 of 2)	8120	NR_125817	101929470	Hs.204721	NR_125817	ENSG00000248964	LOC101929470	-	uncharacterized LOC101929470	ncRNA
peak175	chr1	234233845	234233942	+	1	NA	intron (NM_173508, intron 2 of 7)	(TGG)n|Simple_repeat|Simple_repeat	-116064	NM_001300845	148641	Hs.158748	NM_173508	ENSG00000183780	SLC35F3	-	solute carrier family 35 member F3	protein-coding
peak1619	chr20	36943274	36943275	+	1	NA	intron (NM_001725, intron 5 of 14)	(ATGGTG)n|Simple_repeat|Simple_repeat	10722	NM_001725	671	Hs.529019	NM_001725	ENSG00000101425	BPI	BPIFD1|rBPI	bactericidal permeability increasing protein	protein-coding
peak343	chr10	134327785	134328207	+	1	NA	Intergenic	(TG)n|Simple_repeat|Simple_repeat	-23287	NM_005539	3632	Hs.523360	NM_005539	ENSG00000068383	INPP5A	5PTASE	inositol polyphosphate-5-phosphatase A	protein-coding
peak270	chr10	44191958	44192377	+	1	NA	Intergenic	(TG)n|Simple_repeat|Simple_repeat	-47841	NM_006973	7580	Hs.522885	NM_006973	ENSG00000169740	ZNF32	KOX30	zinc finger protein 32	protein-coding
peak1268	chr19	27789652	27789852	+	1	NA	Intergenic	ALR/Alpha|Satellite|centr	-494587	NR_110689	101927151	Hs.567934	NR_110687	ENSG00000267575	LOC101927151	-	uncharacterized LOC101927151	ncRNA
peak730	chr14	98361783	98362096	+	1	NA	Intergenic	(CA)n|Simple_repeat|Simple_repeat	82522	NR_152748	388011	Hs.651477	NR_015430	ENSG00000246223	LINC01550	C14orf64	long intergenic non-protein coding RNA 1550	ncRNA
peak298	chr10	82418496	82418561	+	1	NA	Intergenic	(TG)n|Simple_repeat|Simple_repeat	117953	NM_001145719	387694	Hs.147643	NM_207372	ENSG00000178217	SH2D4B	-	SH2 domain containing 4B	protein-coding
peak1890	chr22	43871504	43871518	+	1	NA	intron (NM_001044370, intron 4 of 6)	(TGG)n|Simple_repeat|Simple_repeat	-40623	NR_046563	100874197	Hs.627997	NR_046563		EFCAB6-AS1	-	EFCAB6 antisense RNA 1	ncRNA
peak2489	chr7	152111875	152112307	+	1	NA	intron (NM_170606, intron 1 of 58)	AluJb|SINE|Alu	20999	NM_170606	58508	Hs.647120	NM_021230	ENSG00000055609	KMT2C	HALR|KLEFS2|MLL3	lysine methyltransferase 2C	protein-coding
peak2065	chr4	49097126	49097166	+	1	NA	Intergenic	(CATTC)n|Satellite|Satellite	108487	NM_001286791	80157	Hs.479703	NM_025087	ENSG00000109182	CWH43	CWH43-C|PGAP2IP	cell wall biogenesis 43 C-terminal homolog	protein-coding
peak2892	chrY	13813443	13814066	+	1	NA	Intergenic	(GAATG)n|Satellite|Satellite	719635	NR_033667	352887	Hs.546221	NR_033667	ENSG00000206159	GYG2P1	GYG2P	glycogenin 2 pseudogene 1	pseudo
peak721	chr14	95204568	95204686	+	1	NA	Intergenic	(CA)n|Simple_repeat|Simple_repeat	31872	NM_173849	145258	Hs.440438	NM_173849	ENSG00000133937	GSC	SAMS	goosecoid homeobox	protein-coding
peak1867	chr22	27466069	27466225	+	1	NA	Intergenic	Intergenic	-9667	NM_001318329	284898	Hs.350813	NM_001318329		LOC284898	-	uncharacterized LOC284898	protein-coding
peak693	chr14	19037627	19038200	+	1	NA	Intergenic	ALR/Alpha|Satellite|centr	-339681	NM_001013354	440153	Hs.534880	NM_001013354	ENSG00000257115	OR11H12	-	olfactory receptor family 11 subfamily H member 12	protein-coding
peak2728	chr9	96423771	96424394	+	1	NA	intron (NM_005392, intron 12 of 21)	(TGGA)n|Simple_repeat|Simple_repeat	66959	NR_049853	100847045		NR_049853	ENSG00000283146	MIR548AU	-	microRNA 548au	ncRNA
peak652	chr13	97991483	97991526	+	1	NA	intron (NM_001306070, intron 3 of 7)	(TG)n|Simple_repeat|Simple_repeat	-94971	NM_021033	5911	Hs.508480	NM_021033	ENSG00000125249	RAP2A	K-REV|KREV|RAP2|RbBP-30	RAP2A, member of RAS oncogene family	protein-coding
peak955	chr16	46425281	46425972	+	1	NA	Intergenic	HSATII|Satellite|Satellite	177383	NR_026556	124149	Hs.97414	NM_001004299		ANKRD26P1	-	ankyrin repeat domain 26 pseudogene 1	pseudo
peak1839	chr21	46324491	46324681	+	1	NA	intron (NM_000211, intron 4 of 15)	(CA)n|Simple_repeat|Simple_repeat	16291	NM_001303238	3689	Hs.375957	NM_000211	ENSG00000160255	ITGB2	CD18|LAD|LCAMB|LFA-1|MAC-1|MF17|MFI7	integrin subunit beta 2	protein-coding
peak1674	chr21	9892600	9892778	+	1	NA	Intergenic	L1MC4|LINE|L1	66486	NR_128714
peak1770	chr21	14349802	14350090	+	1	NA	Intergenic	ALR/Alpha|Satellite|centr	-60541	NR_026916	149992	Hs.558645	NM_153773		ANKRD30BP2	C21orf99|CT85|CTSP-1|CTSP1	ankyrin repeat domain 30B pseudogene 2	pseudo
peak933	chr16	46402953	46403046	+	1	NA	Intergenic	HSATII|Satellite|Satellite	200010	NR_026556	124149	Hs.97414	NM_001004299		ANKRD26P1	-	ankyrin repeat domain 26 pseudogene 1	pseudo
peak2899	chrY	13819950	13820295	+	1	NA	Intergenic	(GAATG)n|Satellite|Satellite	713267	NR_033667	352887	Hs.546221	NR_033667	ENSG00000206159	GYG2P1	GYG2P	glycogenin 2 pseudogene 1	pseudo
peak457	chr11	69042814	69042960	+	1	NA	Intergenic	(TCCA)n|Simple_repeat|Simple_repeat	-18718	NM_001293294	26579	Hs.523848	NM_138768	ENSG00000172927	MYEOV	OCIM	myeloma overexpressed	protein-coding
peak1593	chr20	26309495	26309748	+	1	NA	Intergenic	ALR/Alpha|Satellite|centr	-119752	NR_040095	284801	Hs.370699	NR_040095	ENSG00000227195	MIR663AHG	-	MIR663A host gene	ncRNA
peak139	chr1	154686468	154687066	+	1	NA	intron (NM_002249, intron 6 of 7)	(TG)n|Simple_repeat|Simple_repeat	-86311	NM_001025107	103	Hs.12341	NM_001111	ENSG00000160710	ADAR	ADAR1|AGS6|DRADA|DSH|DSRAD|G1P1|IFI-4|IFI4|K88DSRBP|P136	adenosine deaminase, RNA specific	protein-coding
peak13	chr1	3643336	3643384	+	1	NA	intron (NM_001126240, intron 4 of 11)	(TGGA)n|Simple_repeat|Simple_repeat	19975	NR_033712	57212	Hs.49658	NM_207306	ENSG00000227372	TP73-AS1	KIAA0495|PDAM	TP73 antisense RNA 1	ncRNA
peak1667	chr20	62348612	62348644	+	1	NA	intron (NM_181485, intron 2 of 6)	L1M4|LINE|L1	9248	NM_181485	84619	Hs.590868	NM_032527	ENSG00000197114	ZGPAT	GPATC6|GPATCH6|KIAA1847|ZC3H9|ZC3HDC9|ZIP	zinc finger CCCH-type and G-patch domain containing	protein-coding
peak2021	chr4	3570331	3570370	+	1	NA	Intergenic	(CA)n|Simple_repeat|Simple_repeat	-8246	NR_040045	285492	Hs.145563	NM_173661		LINC00955	-	long intergenic non-protein coding RNA 955	ncRNA
peak797	chr15	80736758	80737731	+	1	NA	intron (NM_014862, intron 1 of 18)	intron (NM_014862, intron 1 of 18)	40552	NM_014862	9915	Hs.459070	NM_014862	ENSG00000172379	ARNT2	WEDAS|bHLHe1	aryl hydrocarbon receptor nuclear translocator 2	protein-coding
peak1861	chr22	24312759	24312759	+	1	NA	TTS (NM_001355)	TTS (NM_001355)	3733	NM_001084393	100037417	Hs.744172	NM_001084393	ENSG00000099974	DDTL	KB-226F1.2	D-dopachrome tautomerase like	protein-coding
peak889	chr16	33982711	33983297	+	1	NA	Intergenic	ALR/Alpha|Satellite|centr	411160	NR_130771	104644205	Hs.742548	NR_130771		ENPP7P13	DUNQU1	ectonucleotide pyrophosphatase/phosphodiesterase 7 pseudogene 13	pseudo
peak896	chr16	34022577	34022770	+	1	NA	Intergenic	ALR/Alpha|Satellite|centr	382089	NR_002837	606551	Hs.646441	NR_002837		UBE2MP1	-	ubiquitin conjugating enzyme E2 M pseudogene 1	pseudo
peak2232	chr5	177784776	177785195	+	1	NA	intron (NM_173465, intron 2 of 28)	(TG)n|Simple_repeat|Simple_repeat	-125162	NR_103509	85007	Hs.248746	NM_153373	ENSG00000175309	PHYKPL	AGXT2L2|PHLU	5-phosphohydroxy-L-lysine phospho-lyase	protein-coding
peak370	chr11	2147473	2147624	+	1	NA	Intergenic	(TGGG)n|Simple_repeat|Simple_repeat	7891	NR_030158	619552		NR_030158	ENSG00000207805	MIR483	MIRN483|hsa-mir-483|mir-483	microRNA 483	ncRNA
peak360	chr11	1141355	1141538	+	1	NA	Intergenic	Intergenic	-10134	NM_001304359	4586	Hs.534332	NM_017511	ENSG00000215182	MUC5AC	MUC5|TBM|leB|mucin	mucin 5AC, oligomeric mucus/gel-forming	protein-coding
peak572	chr12	118231626	118231974	+	1	NA	intron (NM_173598, intron 3 of 19)	(CA)n|Simple_repeat|Simple_repeat	174228	NM_173598	283455	Hs.375836	NM_173598	ENSG00000171435	KSR2	-	kinase suppressor of ras 2	protein-coding
peak307	chr10	105795796	105795992	+	1	NA	intron (NM_000494, intron 48 of 55)	(TG)n|Simple_repeat|Simple_repeat	12050	NR_030760	100126326		NR_030760	ENSG00000283788	MIR936	MIRN936|hsa-mir-936	microRNA 936	ncRNA
peak256	chr10	42532377	42532769	+	1	NA	Intergenic	ALR/Alpha|Satellite|centr	330920	NR_024380	441666	Hs.255729	NR_024380	ENSG00000215146	LOC441666	-	zinc finger protein 91 pseudogene	pseudo
peak1748	chr21	11119263	11119636	+	1	NA	Intergenic	AluJb|SINE|Alu	-20512	NM_001187	574	Hs.545789	NM_001187		BAGE	BAGE1|CT2.1	B melanoma antigen	protein-coding
peak1913	chr22	48451267	48451595	+	1	NA	Intergenic	(TG)n|Simple_repeat|Simple_repeat	-218745	NR_036172	100422916		NR_036172	ENSG00000266508	MIR3201	-	microRNA 3201	ncRNA
peak2669	chr9	66821702	66822894	+	1	NA	Intergenic	ALR/Alpha|Satellite|centr	-100669	NR_121570	101928381	Hs.708686	NR_121570		LOC101928381	-	uncharacterized LOC101928381	ncRNA
peak2313	chr6	168670863	168670906	+	1	NA	Intergenic	(CA)n|Simple_repeat|Simple_repeat	27266	NR_110870	101929420	Hs.571211	NR_110870	ENSG00000234647	LOC101929420	-	uncharacterized LOC101929420	ncRNA
peak787	chr15	70822832	70822837	+	1	NA	Intergenic	(CA)n|Simple_repeat|Simple_repeat	-24567	NR_146562	105370880		NR_146562	ENSG00000259473	LINC02205	-	long intergenic non-protein coding RNA 2205	ncRNA
peak2398	chr7	61085237	61085735	+	1	NA	Intergenic	ALR/Alpha|Satellite|centr	1678948	NR_003952	643955	Hs.583308	NR_003952	ENSG00000185037	ZNF733P	ZNF733	zinc finger protein 733, pseudogene	pseudo
peak870	chr16	33884821	33885894	+	1	NA	Intergenic	HSATII|Satellite|Satellite	313513	NR_130771	104644205	Hs.742548	NR_130771		ENPP7P13	DUNQU1	ectonucleotide pyrophosphatase/phosphodiesterase 7 pseudogene 13	pseudo
peak1827	chr21	44755887	44756031	+	1	NA	Intergenic	(CCA)n|Simple_repeat|Simple_repeat	-4040	NR_103713	100126693	Hs.473952	NR_103713		LINC00322	C21orf136|NCRNA00322	long intergenic non-protein coding RNA 322	ncRNA
peak1753	chr21	11129182	11130136	+	1	NA	Intergenic	AluSq10|SINE|Alu	-30722	NM_001187	574	Hs.545789	NM_001187		BAGE	BAGE1|CT2.1	B melanoma antigen	protein-coding
peak2898	chrY	13818998	13819177	+	1	NA	Intergenic	Intergenic	714302	NR_033667	352887	Hs.546221	NR_033667	ENSG00000206159	GYG2P1	GYG2P	glycogenin 2 pseudogene 1	pseudo
peak1560	chr2	242803450	242803612	+	1	NA	Intergenic	Intergenic	-2473	NM_005018	5133	Hs.158297	NM_005018	ENSG00000188389	PDCD1	CD279|PD-1|PD1|SLEB2|hPD-1|hPD-l|hSLE1	programmed cell death 1	protein-coding
peak2172	chr5	11312030	11312144	+	1	NA	intron (NM_001288715, intron 8 of 20)	(CA)n|Simple_repeat|Simple_repeat	276942	NM_001288715	1501	Hs.314543	NM_001332	ENSG00000169862	CTNND2	GT24|NPRAP	catenin delta 2	protein-coding
peak2233	chr5	177785535	177785576	+	1	NA	intron (NM_173465, intron 2 of 28)	(TG)n|Simple_repeat|Simple_repeat	-125732	NR_103509	85007	Hs.248746	NM_153373	ENSG00000175309	PHYKPL	AGXT2L2|PHLU	5-phosphohydroxy-L-lysine phospho-lyase	protein-coding
peak2111	chr4	122753192	122753230	+	1	NA	intron (NM_176824, intron 15 of 18)	A-rich|Low_complexity|Low_complexity	-8055	NM_001237	890	Hs.58974	NM_001237	ENSG00000145386	CCNA2	CCN1|CCNA	cyclin A2	protein-coding
peak500	chr12	34833302	34833703	+	1	NA	Intergenic	ALR/Alpha|Satellite|centr	658286	NM_032834	84920	Hs.102971	NM_032834	ENSG00000139133	ALG10	ALG10A|DIE2|KCR1	ALG10, alpha-1,2-glucosyltransferase	protein-coding
peak1665	chr20	61602928	61603406	+	1	NA	Intergenic	(TG)n|Simple_repeat|Simple_repeat	19168	NM_001302643	63910	Hs.512686	NM_022082	ENSG00000101194	SLC17A9	C20orf59|POROK8|VNUT	solute carrier family 17 member 9	protein-coding
peak1183	chr18	77393790	77393889	+	1	NA	Intergenic	(TGG)n|Simple_repeat|Simple_repeat	45906	NR_136643	284241		NR_136643	ENSG00000178412	LOC284241	-	uncharacterized LOC284241	ncRNA
peak1909	chr22	47044257	47044479	+	1	NA	intron (NM_015124, intron 3 of 18)	(TGGA)n|Simple_repeat|Simple_repeat	28069	NM_015124	23151	Hs.475150	NM_015124	ENSG00000075240	GRAMD4	DIP|dA59H18.1|dJ439F8.1	GRAM domain containing 4	protein-coding
peak1498	chr2	133031224	133031597	+	1	NA	Intergenic	AluSp|SINE|Alu	-15868	NR_027020	554226	Hs.380689	NM_001358416	ENSG00000163046	ANKRD30BL	ANKRD30BP3|NCRNA00164	ankyrin repeat domain 30B like	protein-coding
peak812	chr16	3601035	3601103	+	1	NA	intron (NM_178844, intron 11 of 20)	(TCCA)n|Simple_repeat|Simple_repeat	26336	NR_075083	197358	Hs.592091	NM_178844	ENSG00000167984	NLRC3	CLR16.2|NOD3	NLR family CARD domain containing 3	protein-coding
peak1577	chr20	23764350	23764424	+	1	NA	Intergenic	(CACCAT)n|Simple_repeat|Simple_repeat	-32813	NM_001898	1469	Hs.123114	NM_001898	ENSG00000170373	CST1	-	cystatin SN	protein-coding
peak660	chr13	110761110	110761267	+	1	NA	Intergenic	(TG)n|Simple_repeat|Simple_repeat	-12861	NR_148221	105370361	Hs.134728	NR_148221		LOC105370361	-	uncharacterized LOC105370361	ncRNA
peak1251	chr19	27731844	27733550	+	1	NA	Intergenic	ALR/Alpha|Satellite|centr	-551642	NR_110689	101927151	Hs.567934	NR_110687	ENSG00000267575	LOC101927151	-	uncharacterized LOC101927151	ncRNA
peak758	chr15	20005021	20005215	+	1	NA	Intergenic	ALR/Alpha|Satellite|centr	-482879	NR_038836	646096	Hs.448789	NR_038836	ENSG00000259156	CHEK2P2	-	checkpoint kinase 2 pseudogene 2	pseudo
peak2447	chr7	76626453	76626477	+	1	NA	intron (NR_023383, intron 2 of 10)	intron (NR_023383, intron 2 of 10)	16326	NR_023383	441263	Hs.675888	NR_023383	ENSG00000265479	DTX2P1-UPK3BP1-PMS2P11	PMS2L11	DTX2P1-UPK3BP1-PMS2P11 readthrough, transcribed pseudogene	pseudo
peak2638	chr8	143075743	143075797	+	1	NA	Intergenic	(TCCA)n|Simple_repeat|Simple_repeat	3887	NR_130468	100616374		NR_130468	ENSG00000265612	MIR4539	-	microRNA 4539	ncRNA
peak2630	chr8	141047722	141047772	+	1	NA	intron (NM_001321646, intron 16 of 21)	(CA)n|Simple_repeat|Simple_repeat	62887	NR_144431	359809	Hs.26814	NR_144431	ENSG00000282164	PEG13	-	paternally expressed 13	ncRNA
peak623	chr13	20968049	20968448	+	1	NA	Intergenic	(CA)n|Simple_repeat|Simple_repeat	39737	NR_039721	100616304		NR_039721	ENSG00000263978	MIR4499	-	microRNA 4499	ncRNA
peak496	chr12	5905312	5905542	+	1	NA	intron (NM_001278596, intron 10 of 25)	(CA)n|Simple_repeat|Simple_repeat	148998	NM_001278596	57101	Hs.148970	NM_020373	ENSG00000047617	ANO2	C12orf3|TMEM16B	anoctamin 2	protein-coding
peak1848	chr21	47511132	47511153	+	1	NA	Intergenic	(TGG)n|Simple_repeat|Simple_repeat	-6891	NM_001849	1292	Hs.420269	NM_001849	ENSG00000142173	COL6A2	BTHLM1|PP3610|UCMD1	collagen type VI alpha 2 chain	protein-coding
peak2069	chr4	49108489	49108551	+	1	NA	Intergenic	(CATTC)n|Satellite|Satellite	119861	NM_001286791	80157	Hs.479703	NM_025087	ENSG00000109182	CWH43	CWH43-C|PGAP2IP	cell wall biogenesis 43 C-terminal homolog	protein-coding
peak2701	chr9	91589209	91589449	+	1	NA	Intergenic	(CA)n|Simple_repeat|Simple_repeat	-16449	NM_001142413	286223	Hs.585118	NM_001001938	ENSG00000186354	C9orf47	C9orf108|bA791O21.3	chromosome 9 open reading frame 47	protein-coding
peak912	chr16	35279534	35279564	+	1	NA	Intergenic	ALR/Alpha|Satellite|centr	298626	NR_033985	400533	Hs.499135	NR_033985	ENSG00000261122	LINC02167	-	long intergenic non-protein coding RNA 2167	ncRNA
peak101	chr1	114596766	114597036	+	1	NA	Intergenic	(TG)n|Simple_repeat|Simple_repeat	74888	NM_001286353	56944	Hs.9315	NM_020190	ENSG00000116774	OLFML3	HNOEL-iso|OLF44	olfactomedin like 3	protein-coding
peak1018	chr16	86942924	86943165	+	1	NA	Intergenic	(CA)n|Simple_repeat|Simple_repeat	-148346	NR_126008	440390	Hs.513789	NR_126008	ENSG00000232190	LINC02181	-	long intergenic non-protein coding RNA 2181	ncRNA
peak514	chr12	34852697	34853141	+	1	NA	Intergenic	ALR/Alpha|Satellite|centr	677703	NM_032834	84920	Hs.102971	NM_032834	ENSG00000139133	ALG10	ALG10A|DIE2|KCR1	ALG10, alpha-1,2-glucosyltransferase	protein-coding
peak1476	chr2	131743411	131743701	+	1	NA	intron (NM_032995, intron 3 of 11)	intron (NM_032995, intron 3 of 11)	68586	NM_032995	50649	Hs.469935	NM_015320	ENSG00000136002	ARHGEF4	ASEF|ASEF1|GEF4|STM6	Rho guanine nucleotide exchange factor 4	protein-coding
peak632	chr13	24931335	24931459	+	1	NA	Intergenic	(CA)n|Simple_repeat|Simple_repeat	25809	NR_131903	100861547	Hs.585625	NR_131903	ENSG00000261498	LINC00566	-	long intergenic non-protein coding RNA 566	ncRNA
peak708	chr14	69736043	69736343	+	1	NA	intron (NM_001168368, intron 1 of 14)	(TG)n|Simple_repeat|Simple_repeat	9512	NM_020692	57452	Hs.21035	NM_020692	ENSG00000100626	GALNT16	GALNACT16|GALNTL1|GalNAc-T16	polypeptide N-acetylgalactosaminyltransferase 16	protein-coding
peak1317	chr19	55946094	55946332	+	1	NA	intron (NM_001145176, intron 3 of 3)	(TG)n|Simple_repeat|Simple_repeat	8017	NM_001145176	729956	Hs.6664	NM_175908	ENSG00000187902	SHISA7	-	shisa family member 7	protein-coding
peak2640	chr8	143288992	143289048	+	1	NA	intron (NR_024378, intron 2 of 2)	(TGGA)n|Simple_repeat|Simple_repeat	9303	NR_024378	619434	Hs.393308	NR_024378	ENSG00000254008	LINC00051	C8orf43|NCRNA00051	long intergenic non-protein coding RNA 51	ncRNA
peak2603	chr8	124671950	124672251	+	1	NA	Intergenic	(TCCA)n|Simple_repeat|Simple_repeat	-6910	NM_001081675	340359	Hs.450252	NM_001081675	ENSG00000175946	KLHL38	C8ORFK36	kelch like family member 38	protein-coding
peak2097	chr4	49641695	49643116	+	1	NA	Intergenic	(GAATG)n|Satellite|Satellite	653746	NM_001286791	80157	Hs.479703	NM_025087	ENSG00000109182	CWH43	CWH43-C|PGAP2IP	cell wall biogenesis 43 C-terminal homolog	protein-coding
peak2142	chr5	1043687	1043974	+	1	NA	Intergenic	(TGAG)n|Simple_repeat|Simple_repeat	19259	NR_039778	100616479		NR_039778	ENSG00000263834	MIR4635	-	microRNA 4635	ncRNA
peak1835	chr21	45378489	45378611	+	1	NA	intron (NM_001037553, intron 1 of 8)	(TG)n|Simple_repeat|Simple_repeat	33271	NM_001037553	56894	Hs.248785	NM_020132	ENSG00000160216	AGPAT3	LPAAT-GAMMA1|LPAAT3	1-acylglycerol-3-phosphate O-acyltransferase 3	protein-coding
peak2883	chrY	13804310	13804370	+	1	NA	Intergenic	(GAATG)n|Satellite|Satellite	729049	NR_033667	352887	Hs.546221	NR_033667	ENSG00000206159	GYG2P1	GYG2P	glycogenin 2 pseudogene 1	pseudo
peak2598	chr8	102374485	102374750	+	1	NA	Intergenic	(CCCA)n|Simple_repeat|Simple_repeat	-6504	NR_002182	83955	Hs.567608	NM_032031	ENSG00000228224	NACAP1	FKSG17	NACA pseudogene 1	pseudo
peak731	chr14	99301854	99302410	+	1	NA	Intergenic	(CA)n|Simple_repeat|Simple_repeat	124182	NM_001346979	283598	Hs.448754	NM_182560	ENSG00000176605	C14orf177	-	chromosome 14 open reading frame 177	protein-coding
peak2497	chr7	155055606	155055734	+	1	NA	Intergenic	(TG)n|Simple_repeat|Simple_repeat	-33812	NM_001346593	3638	Hs.520819	NM_005542	ENSG00000186480	INSIG1	CL6	insulin induced gene 1	protein-coding
peak621	chr13	20704851	20704919	+	1	NA	Intergenic	(CA)n|Simple_repeat|Simple_repeat	28045	NR_126380	104355137	Hs.578016	NR_126380	ENSG00000236076	LINC01072	-	long intergenic non-protein coding RNA 1072	ncRNA
peak2623	chr8	139882886	139883029	+	1	NA	intron (NM_152888, intron 3 of 64)	(TG)n|Simple_repeat|Simple_repeat	43292	NM_152888	169044	Hs.117169	NM_152888	ENSG00000169436	COL22A1	-	collagen type XXII alpha 1 chain	protein-coding
peak1038	chr17	897094	897329	+	1	NA	Intergenic	Intergenic	-2922	NM_013337	29928	Hs.745034	NM_013337	ENSG00000177370	TIMM22	TEX4|TIM22	translocase of inner mitochondrial membrane 22	protein-coding
peak1924	chr22	49278213	49278252	+	1	NA	intron (NR_038944, intron 1 of 6)	(CA)n|Simple_repeat|Simple_repeat	15650	NR_038944	100128946	Hs.535676	NR_038944	ENSG00000205632	LINC01310	WI2-81516E3.1	long intergenic non-protein coding RNA 1310	ncRNA
peak2101	chr4	49649006	49649608	+	1	NA	Intergenic	(GAATG)n|Satellite|Satellite	660648	NM_001286791	80157	Hs.479703	NM_025087	ENSG00000109182	CWH43	CWH43-C|PGAP2IP	cell wall biogenesis 43 C-terminal homolog	protein-coding
peak196	chr10	6301238	6301304	+	1	NA	Intergenic	(TCCA)n|Simple_repeat|Simple_repeat	56431	NM_001323017	5209	Hs.195471	NM_004566	ENSG00000170525	PFKFB3	IPFK2|PFK2|iPFK-2	6-phosphofructo-2-kinase/fructose-2,6-biphosphatase 3	protein-coding
peak1121	chr18	108870	109542	+	1	NA	non-coding (NR_033770, exon 1 of 5)	non-coding (NR_033770, exon 1 of 5)	141	NR_033770	727758	Hs.585843	NR_033770	ENSG00000263006	ROCK1P1	-	Rho associated coiled-coil containing protein kinase 1 pseudogene 1	pseudo
peak245	chr10	42404945	42404998	+	1	NA	Intergenic	ALR/Alpha|Satellite|centr	458522	NR_024380	441666	Hs.255729	NR_024380	ENSG00000215146	LOC441666	-	zinc finger protein 91 pseudogene	pseudo
peak1797	chr21	41358172	41358180	+	1	NA	Intergenic	(CA)n|Simple_repeat|Simple_repeat	118829	NM_006198	5121	Hs.80296	NM_006198	ENSG00000183036	PCP4	PEP-19	Purkinje cell protein 4	protein-coding
peak133	chr1	148558291	148558338	+	1	NA	intron (NM_001170755, intron 1 of 21)	AluJb|SINE|Alu	126	NM_001170755	284565	Hs.523572	NM_173638	ENSG00000266338	NBPF15	AB14|AG3|NBPF16	NBPF member 15	protein-coding
peak2246	chr6	13590947	13591166	+	1	NA	intron (NM_031244, intron 4 of 9)	(TG)n|Simple_repeat|Simple_repeat	16197	NM_012241	23408	Hs.567431	NM_012241	ENSG00000124523	SIRT5	SIR2L5	sirtuin 5	protein-coding
peak2932	chrY	13846078	13846684	+	1	NA	Intergenic	(GAATG)n|Satellite|Satellite	687008	NR_033667	352887	Hs.546221	NR_033667	ENSG00000206159	GYG2P1	GYG2P	glycogenin 2 pseudogene 1	pseudo
peak2529	chr8	2224809	2224906	+	1	NA	Intergenic	AluJr|SINE|Alu	200188	NR_106983	102465695		NR_106983	ENSG00000273593	MIR7160	hsa-mir-7160	microRNA 7160	ncRNA
peak1666	chr20	62123398	62123899	+	1	NA	intron (NM_001958, intron 5 of 7)	(TGGA)n|Simple_repeat|Simple_repeat	7020	NM_001958	1917	Hs.433839	NM_001958	ENSG00000101210	EEF1A2	EEF1AL|EF-1-alpha-2|EF1A|EIEE33|HS1|MRD38|STN|STNL	eukaryotic translation elongation factor 1 alpha 2	protein-coding
peak276	chr10	47638835	47639023	+	1	NA	intron (NR_103827, intron 1 of 4)	intron (NR_103827, intron 1 of 4)	1915	NR_103827	100996567	Hs.546758	NR_103827		ANTXRLP1	-	anthrax toxin receptor-like pseudogene 1	pseudo
peak292	chr10	79230894	79231362	+	1	NA	intron (NM_001014797, intron 1 of 28)	intron (NM_001014797, intron 1 of 28)	120498	NR_126365	101929286	Hs.568867	NR_126365		KCNMA1-AS3	-	KCNMA1 antisense RNA 3	ncRNA
peak681	chr14	19013294	19013817	+	1	NA	Intergenic	ALR/Alpha|Satellite|centr	-364039	NM_001013354	440153	Hs.534880	NM_001013354	ENSG00000257115	OR11H12	-	olfactory receptor family 11 subfamily H member 12	protein-coding
peak966	chr16	46436559	46445349	+	1	NA	Intergenic	HSATII|Satellite|Satellite	162055	NR_026556	124149	Hs.97414	NM_001004299		ANKRD26P1	-	ankyrin repeat domain 26 pseudogene 1	pseudo
peak2050	chr4	8296450	8296539	+	1	NA	intron (NM_053044, intron 6 of 8)	(TCCA)n|Simple_repeat|Simple_repeat	25002	NM_001297559	94031	Hs.479119	NM_053044	ENSG00000170801	HTRA3	Prsp|Tasp	HtrA serine peptidase 3	protein-coding
peak987	chr16	57105099	57105347	+	1	NA	intron (NM_032206, intron 37 of 47)	intron (NM_032206, intron 37 of 47)	-21232	NM_152727	221184	Hs.339809	NM_152727	ENSG00000140848	CPNE2	COPN2|CPN2	copine 2	protein-coding
peak1857	chr22	23892875	23893223	+	1	NA	Intergenic	(TCCA)n|Simple_repeat|Simple_repeat	29446	NM_020070	3543	Hs.348935	NM_020070	ENSG00000128322	IGLL1	14.1|AGM2|CD179b|IGL1|IGL5|IGLJ14.1|IGLL|IGO|IGVPB|VPREB2	immunoglobulin lambda like polypeptide 1	protein-coding
peak1963	chr3	90457638	90457805	+	1	NA	Intergenic	ALR/Alpha|Satellite|centr	1301047	NM_005233	2042	Hs.123642	NM_005233	ENSG00000044524	EPHA3	EK4|ETK|ETK1|HEK|HEK4|TYRO4	EPH receptor A3	protein-coding
peak2455	chr7	101235621	101235642	+	1	NA	Intergenic	(TCCA)n|Simple_repeat|Simple_repeat	-23345	NR_103748	100506527	Hs.535863	NR_103747	ENSG00000233123	LINC01007	-	long intergenic non-protein coding RNA 1007	ncRNA
peak863	chr16	33870832	33871692	+	1	NA	Intergenic	HSATII|Satellite|Satellite	299418	NR_130771	104644205	Hs.742548	NR_130771		ENPP7P13	DUNQU1	ectonucleotide pyrophosphatase/phosphodiesterase 7 pseudogene 13	pseudo
peak215	chr10	35956092	35956518	+	1	NA	Intergenic	(CCA)n|Simple_repeat|Simple_repeat	-25943	NM_031866	8325	Hs.302634	NM_031866	ENSG00000177283	FZD8	FZ-8|hFZ8	frizzled class receptor 8	protein-coding
peak1416	chr2	92276307	92276616	+	1	NA	Intergenic	ALR/Alpha|Satellite|centr	147302	NR_027714	440888	Hs.730239	NM_001032412		ACTR3BP2	FKSG73	ACTR3B pseudogene 2	pseudo
peak1756	chr21	11132697	11132738	+	1	NA	Intergenic	AluSc8|SINE|Alu	-33780	NM_001187	574	Hs.545789	NM_001187		BAGE	BAGE1|CT2.1	B melanoma antigen	protein-coding
peak1002	chr16	73320662	73320944	+	1	NA	Intergenic	(TGGG)n|Simple_repeat|Simple_repeat	-99901	NR_038234	100506172	Hs.434230	NR_038234	ENSG00000258779	LINC01568	-	long intergenic non-protein coding RNA 1568	ncRNA
peak989	chr16	57422676	57422871	+	1	NA	Intergenic	(TG)n|Simple_repeat|Simple_repeat	-15906	NM_002987	6361	Hs.546294	NM_002987	ENSG00000102970	CCL17	A-152E5.3|ABCD-2|SCYA17|TARC	C-C motif chemokine ligand 17	protein-coding
peak1972	chr3	90490863	90490907	+	1	NA	Intergenic	ALR/Alpha|Satellite|centr	1334211	NM_005233	2042	Hs.123642	NM_005233	ENSG00000044524	EPHA3	EK4|ETK|ETK1|HEK|HEK4|TYRO4	EPH receptor A3	protein-coding
peak176	chr1	234234457	234234498	+	1	NA	intron (NM_173508, intron 2 of 7)	(TGG)n|Simple_repeat|Simple_repeat	-115480	NM_001300845	148641	Hs.158748	NM_173508	ENSG00000183780	SLC35F3	-	solute carrier family 35 member F3	protein-coding
peak2280	chr6	109200122	109200561	+	1	NA	intron (NM_001286609, intron 4 of 16)	intron (NM_001286609, intron 4 of 16)	30722	NM_001286609	84071	Hs.645481	NM_032131	ENSG00000118690	ARMC2	bA787I22.1	armadillo repeat containing 2	protein-coding
peak1554	chr2	240565395	240565797	+	1	NA	Intergenic	(TG)n|Simple_repeat|Simple_repeat	-118958	NR_037808	150935	Hs.555582	NR_037808		LOC150935	-	uncharacterized LOC150935	ncRNA
peak344	chr10	134695635	134695777	+	1	NA	intron (NM_001200049, intron 27 of 57)	(GTGTG)n|Simple_repeat|Simple_repeat	60383	NM_001200049	54777	Hs.298038	NM_017609	ENSG00000171811	CFAP46	C10orf123|C10orf124|C10orf92|C10orf93|TTC40|bA288G11.4|bA288G11.5|bB137A17.2|bB137A17.3	cilia and flagella associated protein 46	protein-coding
peak1219	chr19	8171663	8171960	+	1	NA	intron (NM_032447, intron 37 of 63)	(TGGA)n|Simple_repeat|Simple_repeat	41942	NM_001321431	84467	Hs.370362	NM_032447	ENSG00000142449	FBN3	-	fibrillin 3	protein-coding
peak2627	chr8	140709500	140709504	+	1	NA	intron (NM_001282534, intron 1 of 1)	(TGGA)n|Simple_repeat|Simple_repeat	5797	NR_104210	51305	Hs.493037	NM_001282534	ENSG00000169427	KCNK9	K2p9.1|KT3.2|TASK-3|TASK3	potassium two pore domain channel subfamily K member 9	protein-coding
peak818	chr16	6703695	6703700	+	1	NA	intron (NM_018723, intron 2 of 15)	(TGGA)n|Simple_repeat|Simple_repeat	-120113	NM_001142334	54715	Hs.459842	NM_018723	ENSG00000078328	RBFOX1	2BP1|A2BP1|FOX-1|FOX1|HRNBP1	RNA binding fox-1 homolog 1	protein-coding
peak1245	chr19	24571487	24571620	+	1	NA	Intergenic	ALR/Alpha|Satellite|centr	-225304	NR_003603	100101266	Hs.149312	NR_003603	ENSG00000268442	HAVCR1P1	-	hepatitis A virus cellular receptor 1 pseudogene 1	pseudo
peak2951	chrY	13867785	13868755	+	1	NA	Intergenic	(GAATG)n|Satellite|Satellite	665119	NR_033667	352887	Hs.546221	NR_033667	ENSG00000206159	GYG2P1	GYG2P	glycogenin 2 pseudogene 1	pseudo
peak1159	chr18	54137984	54138185	+	1	NA	Intergenic	(CA)n|Simple_repeat|Simple_repeat	167836	NM_004786	9352	Hs.114412	NM_004786	ENSG00000091164	TXNL1	HEL-S-114|TRP32|TXL-1|TXNL|Txl	thioredoxin like 1	protein-coding
peak881	chr16	33954343	33954419	+	1	NA	Intergenic	CT-rich|Low_complexity|Low_complexity	382537	NR_130771	104644205	Hs.742548	NR_130771		ENPP7P13	DUNQU1	ectonucleotide pyrophosphatase/phosphodiesterase 7 pseudogene 13	pseudo
peak1791	chr21	39133449	39133941	+	1	NA	intron (NM_002240, intron 2 of 3)	(TG)n|Simple_repeat|Simple_repeat	155046	NM_002240	3763	Hs.626242	NM_002240	ENSG00000157542	KCNJ6	BIR1|GIRK-2|GIRK2|KATP-2|KATP2|KCNJ7|KIR3.2|KPLBS|hiGIRK2	potassium voltage-gated channel subfamily J member 6	protein-coding
peak1152	chr18	44278028	44278156	+	1	NA	intron (NM_001307987, intron 1 of 5)	HAL1-2a_MD|LINE|L1	-41096	NM_144612	125336	Hs.345877	NM_144612	ENSG00000167210	LOXHD1	DFNB77|LH2D1	lipoxygenase homology domains 1	protein-coding
peak2435	chr7	64955433	64955509	+	1	NA	Intergenic	(CATTC)n|Simple_repeat|Simple_repeat	116759	NM_001287532	168374	Hs.9521	NM_007139	ENSG00000146757	ZNF92	HEL-203|HPF12|HTF12|TF12	zinc finger protein 92	protein-coding
peak565	chr12	116175711	116175806	+	1	NA	Intergenic	Intergenic	410701	NR_030351	693205		NR_030351	ENSG00000207967	MIR620	MIRN620|hsa-mir-620	microRNA 620	ncRNA
peak1019	chr16	86965883	86966534	+	1	NA	Intergenic	(AGGTG)n|Simple_repeat|Simple_repeat	-125182	NR_126008	440390	Hs.513789	NR_126008	ENSG00000232190	LINC02181	-	long intergenic non-protein coding RNA 2181	ncRNA
peak371	chr11	2147960	2148081	+	1	NA	Intergenic	(TGGG)n|Simple_repeat|Simple_repeat	7419	NR_030158	619552		NR_030158	ENSG00000207805	MIR483	MIRN483|hsa-mir-483|mir-483	microRNA 483	ncRNA
peak737	chr14	103548385	103548435	+	1	NA	Intergenic	Intergenic	-2137	NM_001330236	107984640		NM_001330236	ENSG00000283071	LBHD2	-	LBH domain containing 2	protein-coding
peak563	chr12	114103238	114103385	+	1	NA	Intergenic	Intergenic	108177	NR_110025	100506465	Hs.211461	NR_110025	ENSG00000249550	LINC01234	LCAL84|onco-lncRNA-32	long intergenic non-protein coding RNA 1234	ncRNA
peak614	chr12	132640359	132642846	+	1	NA	Intergenic	(CA)n|Simple_repeat|Simple_repeat	12630	NM_024078	79050	Hs.558536	NM_024078	ENSG00000184967	NOC4L	NET49|NOC4|UTP19	nucleolar complex associated 4 homolog	protein-coding
peak1378	chr2	71804487	71804587	+	1	NA	intron (NM_001130455, intron 30 of 54)	(CA)n|Simple_repeat|Simple_repeat	110705	NM_001130984	8291	Hs.252180	NM_003494	ENSG00000135636	DYSF	FER1L1|LGMD2B|MMD1	dysferlin	protein-coding
peak918	chr16	46389955	46390211	+	1	NA	Intergenic	HSATII|Satellite|Satellite	212926	NR_026556	124149	Hs.97414	NM_001004299		ANKRD26P1	-	ankyrin repeat domain 26 pseudogene 1	pseudo
peak604	chr12	130923906	130923921	+	1	NA	intron (NM_001351226, intron 11 of 21)	(TG)n|Simple_repeat|Simple_repeat	101480	NM_004764	9271	Hs.405659	NM_004764	ENSG00000125207	PIWIL1	CT80.1|HIWI|MIWI|PIWI	piwi like RNA-mediated gene silencing 1	protein-coding
peak46	chr1	12643608	12643635	+	1	NA	intron (NM_004753, intron 1 of 5)	(TCCA)n|Simple_repeat|Simple_repeat	-4570	NR_106788	102466722		NR_106788	ENSG00000276830	MIR6730	hsa-mir-6730	microRNA 6730	ncRNA
peak1451	chr2	109457313	109457469	+	1	NA	intron (NM_001351549, intron 11 of 13)	AluSx|SINE|Alu	54185	NM_001351554	165055	Hs.362702	NM_144978	ENSG00000163006	CCDC138	-	coiled-coil domain containing 138	protein-coding
peak1439	chr2	92324735	92324863	+	1	NA	Intergenic	ALR/Alpha|Satellite|centr	195640	NR_027714	440888	Hs.730239	NM_001032412		ACTR3BP2	FKSG73	ACTR3B pseudogene 2	pseudo
peak2219	chr5	159931333	159931967	+	1	NA	Intergenic	(TG)n|Simple_repeat|Simple_repeat	19291	NR_029701	406938		NR_029701	ENSG00000283733	MIR146A	MIRN146|MIRN146A|miR-146a|miRNA146A	microRNA 146a	ncRNA
peak2390	chr7	58015196	58015404	+	1	NA	Intergenic	ALR/Alpha|Satellite|centr	505417	NM_001159279	441234	Hs.533121	NM_001159279	ENSG00000182111	ZNF716	-	zinc finger protein 716	protein-coding
peak1177	chr18	76396457	76396480	+	1	NA	Intergenic	(TG)n|Simple_repeat|Simple_repeat	-343807	NM_171999	27164	Hs.700557	NM_171999	ENSG00000256463	SALL3	ZNF796	spalt like transcription factor 3	protein-coding
peak1380	chr2	71889823	71890133	+	1	NA	intron (NM_001130455, intron 44 of 54)	(TG)n|Simple_repeat|Simple_repeat	196146	NM_001130984	8291	Hs.252180	NM_003494	ENSG00000135636	DYSF	FER1L1|LGMD2B|MMD1	dysferlin	protein-coding
peak2677	chr9	66843671	66843873	+	1	NA	Intergenic	ALR/Alpha|Satellite|centr	-79195	NR_121570	101928381	Hs.708686	NR_121570		LOC101928381	-	uncharacterized LOC101928381	ncRNA
peak2810	chrY	10021711	10021762	+	1	NA	Intergenic	CT-rich|Low_complexity|Low_complexity	273329	NR_001540	252955	Hs.522846	NR_001540	ENSG00000239225	TTTY23	NCRNA00148|TTTY23B	testis-specific transcript, Y-linked 23 (non-protein coding)	ncRNA
peak607	chr12	131894332	131894392	+	1	NA	Intergenic	(TCCA)n|Simple_repeat|Simple_repeat	62347	NR_103736	338797	Hs.592007	NM_001025466		LINC02370	-	long intergenic non-protein coding RNA 2370	ncRNA
peak2453	chr7	100247870	100248179	+	1	NA	intron (NR_134539, intron 4 of 13)	(CA)n|Simple_repeat|Simple_repeat	6060	NM_016188	51412	Hs.259831	NM_016188	ENSG00000077080	ACTL6B	ACTL6|BAF53B|arpNalpha	actin like 6B	protein-coding
peak218	chr10	38868928	38884128	+	1	NA	Intergenic	HSATII|Satellite|Satellite	-113199	NR_045000	399746	Hs.742607	NR_045000		ACTR3BP5	FKSG74	ACTR3B pseudogene 5	pseudo
peak2464	chr7	131271837	131272274	+	1	NA	Intergenic	(TG)n|Simple_repeat|Simple_repeat	-30679	NM_001018111	5420	Hs.744213	NM_005397	ENSG00000128567	PODXL	Gp200|PC|PCLP|PCLP-1	podocalyxin like	protein-coding
peak48	chr1	15436178	15436495	+	1	NA	intron (NM_201628, intron 13 of 14)	(TG)n|Simple_repeat|Simple_repeat	42624	NR_027136	200197	Hs.531424	NM_182534	ENSG00000175147	TMEM51-AS1	C1orf126	TMEM51 antisense RNA 1	ncRNA
peak2851	chrY	13661132	13661321	+	1	NA	Intergenic	(GAATG)n|Satellite|Satellite	872163	NR_033667	352887	Hs.546221	NR_033667	ENSG00000206159	GYG2P1	GYG2P	glycogenin 2 pseudogene 1	pseudo
peak2273	chr6	58776250	58779305	+	1	NA	Intergenic	ALR/Alpha|Satellite|centr	-490053	NR_132994	106660612	Hs.561539	NR_125727	ENSG00000215190	LINC00680	-	long intergenic non-protein coding RNA 680	ncRNA
peak897	chr16	34180522	34187059	+	1	NA	Intergenic	HSATII|Satellite|Satellite	220972	NR_002837	606551	Hs.646441	NR_002837		UBE2MP1	-	ubiquitin conjugating enzyme E2 M pseudogene 1	pseudo
peak1333	chr2	2299334	2299384	+	1	NA	intron (NM_015025, intron 1 of 24)	(GA)n|Simple_repeat|Simple_repeat	-23645	NR_024468	730811	Hs.629472	NR_024468	ENSG00000225619	MYT1L-AS1	-	MYT1L antisense RNA 1	ncRNA
peak831	chr16	15084767	15084857	+	1	NA	intron (NM_001285448, intron 2 of 21)	AluSz6|SINE|Alu	15992	NM_001285445	23042	Hs.370781	NM_015027	ENSG00000179889	PDXDC1	LP8165	pyridoxal dependent decarboxylase domain containing 1	protein-coding
peak2393	chr7	61079592	61081109	+	1	NA	Intergenic	ALR/Alpha|Satellite|centr	1684084	NR_003952	643955	Hs.583308	NR_003952	ENSG00000185037	ZNF733P	ZNF733	zinc finger protein 733, pseudogene	pseudo
peak847	chr16	26768565	26768636	+	1	NA	Intergenic	(TGGA)n|Simple_repeat|Simple_repeat	-309619	NM_001145545	162083	Hs.120831	NM_182831		C16orf82	TNT	chromosome 16 open reading frame 82	protein-coding
peak1313	chr19	53442784	53442930	+	1	NA	intron (NM_001202473, intron 3 of 3)	AluSx|SINE|Alu	2990	NR_037805	399669	Hs.745445	NM_203307	ENSG00000213801	ZNF321P	ZNF321	zinc finger protein 321, pseudogene	pseudo
peak2375	chr7	55235118	55235168	+	1	NA	intron (NM_001346897, intron 14 of 25)	intron (NM_001346897, intron 14 of 25)	21499	NR_047551	100507500	Hs.720489	NR_047551	ENSG00000224057	EGFR-AS1	-	EGFR antisense RNA 1	ncRNA
peak2311	chr6	167928381	167928494	+	1	NA	Intergenic	HAL1-2a_MD|LINE|L1	-43424	NR_134591	105378127	Hs.58456	NR_134591		LOC105378127	-	uncharacterized LOC105378127	ncRNA
peak1760	chr21	11138284	11138763	+	1	NA	Intergenic	AluJb|SINE|Alu	-39586	NM_001187	574	Hs.545789	NM_001187		BAGE	BAGE1|CT2.1	B melanoma antigen	protein-coding
peak709	chr14	70295803	70295935	+	1	NA	Intergenic	(TG)n|Simple_repeat|Simple_repeat	17392	NR_149012	100506358		NR_149012		LOC100506358	-	uncharacterized LOC100506358	ncRNA
peak1372	chr2	47226294	47226388	+	1	NA	intron (NM_001288955, intron 7 of 18)	(TCCA)n|Simple_repeat|Simple_repeat	-57347	NM_001171508	90411	Hs.662152	NM_139279	ENSG00000180398	MCFD2	F5F8D|F5F8D2|LMAN1IP|SDNSF	multiple coagulation factor deficiency 2	protein-coding
peak1632	chr20	45886073	45886166	+	1	NA	intron (NM_001281784, intron 11 of 20)	intron (NM_001281784, intron 11 of 20)	-61127	NR_024594	100131496	Hs.662547	NR_024594	ENSG00000267882	LOC100131496	-	uncharacterized LOC100131496	ncRNA
peak154	chr1	202593325	202594243	+	1	NA	intron (NM_177402, intron 1 of 8)	intron (NM_177402, intron 1 of 8)	18797	NM_001136504	127833	Hs.25422	NM_177402	ENSG00000143858	SYT2	CMS7|MYSPC|SytII	synaptotagmin 2	protein-coding
peak973	chr16	47888679	47888795	+	1	NA	intron (NR_110649, intron 1 of 1)	(CA)n|Simple_repeat|Simple_repeat	-3755	NR_110650	101927132	Hs.589404	NR_110650	ENSG00000261231	LINC02133	-	long intergenic non-protein coding RNA 2133	ncRNA
peak2374	chr7	54269382	54269419	+	1	NA	non-coding (NR_004422, exon 1 of 1)	non-coding (NR_004422, exon 1 of 1)	714	NR_004422	3262	Hs.742598	NR_004422		HPVC1	HPV18E5L|PE5L	human papillomavirus (type 18) E5 central sequence-like 1	ncRNA
peak112	chr1	121356070	121356134	+	1	NA	Intergenic	ALR/Alpha|Satellite|centr	95192	NR_003955	647121	Hs.697682	NR_003955	ENSG00000231752	EMBP1	-	embigin pseudogene 1	pseudo
peak1642	chr20	55607053	55607140	+	1	NA	Intergenic	(TG)n|Simple_repeat|Simple_repeat	-181656	NR_110631	102723590	Hs.667674	NR_110631		BMP7-AS1	-	BMP7 antisense RNA 1	ncRNA
peak89	chr1	55468605	55468681	+	1	NA	intron (NM_057176, intron 1 of 3)	HAL1-2a_MD|LINE|L1	4026	NM_057176	7809	Hs.151291	NM_057176	ENSG00000162399	BSND	BART|DFNB73	barttin CLCNK type accessory beta subunit	protein-coding
peak2514	chr7	157841392	157841539	+	1	NA	intron (NM_130842, intron 10 of 21)	HAL1-2a_MD|LINE|L1	194188	NR_038966	100506585	Hs.661265	NR_038966	ENSG00000233038	LOC100506585	-	uncharacterized LOC100506585	ncRNA
peak1919	chr22	48979590	48980032	+	1	NA	intron (NM_015381, intron 1 of 3)	(CA)n|Simple_repeat|Simple_repeat	7693	NM_015381	25817	Hs.436854	NM_015381	ENSG00000219438	FAM19A5	QLLK5208|TAFA-5|TAFA5|UNQ5208	family with sequence similarity 19 member A5, C-C motif chemokine like	protein-coding
peak830	chr16	15055008	15055058	+	1	NA	Intergenic	AluSz6|SINE|Alu	-13559	NM_001285447	23042	Hs.370781	NM_015027	ENSG00000179889	PDXDC1	LP8165	pyridoxal dependent decarboxylase domain containing 1	protein-coding
peak92	chr1	64814746	64815312	+	1	NA	Intergenic	(TG)n|Simple_repeat|Simple_repeat	-121447	NM_020925	57685	Hs.443891	NM_020925	ENSG00000158966	CACHD1	-	cache domain containing 1	protein-coding
peak68	chr1	31312750	31312830	+	1	NA	Intergenic	(TGGA)n|Simple_repeat|Simple_repeat	15291	NR_146732	105378622	Hs.209284	NR_146732	ENSG00000223382	LINC01778	-	long intergenic non-protein coding RNA 1778	ncRNA
peak82	chr1	42010525	42010815	+	1	NA	intron (NM_001127714, intron 4 of 7)	(CCA)n|Simple_repeat|Simple_repeat	-60316	NM_001956	1907	Hs.1407	NM_001956	ENSG00000127129	EDN2	ET-2|ET2|PPET2	endothelin 2	protein-coding
peak2672	chr9	66833059	66834635	+	1	NA	Intergenic	ALR/Alpha|Satellite|centr	-89120	NR_121570	101928381	Hs.708686	NR_121570		LOC101928381	-	uncharacterized LOC101928381	ncRNA
peak990	chr16	57441878	57441928	+	1	NA	intron (NM_002987, intron 1 of 3)	(TCCA)n|Simple_repeat|Simple_repeat	3224	NM_002987	6361	Hs.546294	NM_002987	ENSG00000102970	CCL17	A-152E5.3|ABCD-2|SCYA17|TARC	C-C motif chemokine ligand 17	protein-coding
peak722	chr14	95355862	95356049	+	1	NA	Intergenic	(TG)n|Simple_repeat|Simple_repeat	118976	NR_144432	108868751		NR_144432	ENSG00000285205	DIGIT	-	divergent to GSC, Induced by TGF-b family signaling	ncRNA
peak508	chr12	34843143	34843291	+	1	NA	Intergenic	ALR/Alpha|Satellite|centr	668001	NM_032834	84920	Hs.102971	NM_032834	ENSG00000139133	ALG10	ALG10A|DIE2|KCR1	ALG10, alpha-1,2-glucosyltransferase	protein-coding
peak2241	chr6	3777061	3777325	+	1	NA	Intergenic	Intergenic	-24947	NM_183373	221749	Hs.484500	NM_183373	ENSG00000168994	PXDC1	C6orf145	PX domain containing 1	protein-coding
peak2925	chrY	13840803	13840871	+	1	NA	Intergenic	(GAATG)n|Satellite|Satellite	692552	NR_033667	352887	Hs.546221	NR_033667	ENSG00000206159	GYG2P1	GYG2P	glycogenin 2 pseudogene 1	pseudo
peak1885	chr22	39959486	39959852	+	1	NA	Intergenic	(TG)n|Simple_repeat|Simple_repeat	-7089	NM_021096	8911	Hs.125116	NM_021096	ENSG00000100346	CACNA1I	Cav3.3|ca(v)3.3	calcium voltage-gated channel subunit alpha1 I	protein-coding
peak996	chr16	66414464	66414661	+	1	NA	intron (NM_001795, intron 2 of 11)	HAL1-2a_MD|LINE|L1	14052	NM_001795	1003	Hs.76206	NM_001795	ENSG00000179776	CDH5	7B4|CD144	cadherin 5	protein-coding
peak2083	chr4	49142334	49142600	+	1	NA	Intergenic	(CATTC)n|Satellite|Satellite	153808	NM_001286791	80157	Hs.479703	NM_025087	ENSG00000109182	CWH43	CWH43-C|PGAP2IP	cell wall biogenesis 43 C-terminal homolog	protein-coding
peak251	chr10	42527248	42528293	+	1	NA	Intergenic	ALR/Alpha|Satellite|centr	335723	NR_024380	441666	Hs.255729	NR_024380	ENSG00000215146	LOC441666	-	zinc finger protein 91 pseudogene	pseudo
peak826	chr16	11732956	11732956	+	1	NA	Intergenic	(TGGA)n|Simple_repeat|Simple_repeat	-29333	NM_003498	8303	Hs.618526	NM_003498	ENSG00000184602	SNN	-	stannin	protein-coding
peak1426	chr2	92305650	92305819	+	1	NA	Intergenic	ALR/Alpha|Satellite|centr	176575	NR_027714	440888	Hs.730239	NM_001032412		ACTR3BP2	FKSG73	ACTR3B pseudogene 2	pseudo
peak1668	chr20	62478497	62478693	+	1	NA	Intergenic	(CA)n|Simple_repeat|Simple_repeat	-13971	NM_080622	140701	Hs.266774	NM_080622	ENSG00000183260	ABHD16B	C20orf135|dJ591C20.1	abhydrolase domain containing 16B	protein-coding
peak2345	chr7	4165016	4165073	+	1	NA	intron (NM_152744, intron 25 of 44)	(TGGA)n|Simple_repeat|Simple_repeat	-4273	NM_001079653	221935	Hs.653013	NM_152744	ENSG00000146555	SDK1	-	sidekick cell adhesion molecule 1	protein-coding
peak2211	chr5	139214564	139214626	+	1	NA	intron (NM_032289, intron 8 of 14)	intron (NM_032289, intron 8 of 14)	39189	NM_032289	84249	Hs.21963	NM_032289	ENSG00000146005	PSD2	EFA6C	pleckstrin and Sec7 domain containing 2	protein-coding
peak1694	chr21	10719953	10721972	+	1	NA	Intergenic	ALR/Alpha|Satellite|centr	269981	NM_001290224	7179	Hs.122986	NM_199259	ENSG00000274391	TPTE	CT44|PTEN2	transmembrane phosphatase with tensin homology	protein-coding
peak314	chr10	120245167	120245379	+	1	NA	Intergenic	(CA)n|Simple_repeat|Simple_repeat	109887	NM_004248	2834	Hs.248119	NM_004248	ENSG00000119973	PRLHR	GPR10|GR3|PrRPR	prolactin releasing hormone receptor	protein-coding
peak1124	chr18	8963391	8963603	+	1	NA	Intergenic	(CA)n|Simple_repeat|Simple_repeat	-139131	NM_021074	4729	Hs.464572	NM_021074	ENSG00000178127	NDUFV2	CI-24k	NADH:ubiquinone oxidoreductase core subunit V2	protein-coding
peak49	chr1	16948990	16949533	+	1	NA	intron (NR_026752, intron 5 of 6)	AluSp|SINE|Alu	8140	NR_026752	84809	Hs.631865	NR_026752	ENSG00000215908	CROCCP2	CROCCL1	ciliary rootlet coiled-coil, rootletin pseudogene 2	pseudo
peak676	chr14	19003991	19004517	+	1	NA	Intergenic	ALR/Alpha|Satellite|centr	-373340	NM_001013354	440153	Hs.534880	NM_001013354	ENSG00000257115	OR11H12	-	olfactory receptor family 11 subfamily H member 12	protein-coding
peak2500	chr7	156137331	156137419	+	1	NA	Intergenic	Intergenic	100907	NR_038232	285889	Hs.407095	NR_038232	ENSG00000233878	LOC285889	-	uncharacterized LOC285889	ncRNA
peak747	chr14	105325438	105325595	+	1	NA	Intergenic	(CACCAT)n|Simple_repeat|Simple_repeat	-6134	NM_001112726	283638	Hs.533721	NM_015005	ENSG00000099814	CEP170B	CEP170R|FAM68C|KIAA0284	centrosomal protein 170B	protein-coding
peak697	chr14	19041977	19043596	+	1	NA	Intergenic	ALR/Alpha|Satellite|centr	-334808	NM_001013354	440153	Hs.534880	NM_001013354	ENSG00000257115	OR11H12	-	olfactory receptor family 11 subfamily H member 12	protein-coding
peak132	chr1	148552810	148552874	+	1	NA	intron (NR_104217, intron 2 of 17).3	AluSx1|SINE|Alu	-5346	NM_001170755	284565	Hs.523572	NM_173638	ENSG00000266338	NBPF15	AB14|AG3|NBPF16	NBPF member 15	protein-coding
peak1512	chr2	218854940	218855068	+	1	NA	intron (NR_135524, intron 3 of 3)	HAL1-2a_MD|LINE|L1	11574	NR_135524	105373878	Hs.630709	NR_135524	ENSG00000223923	LOC105373878	-	uncharacterized LOC105373878	ncRNA
peak1676	chr21	10084933	10087321	+	1	NA	Intergenic	(GAATG)n|Simple_repeat|Simple_repeat	-117533	NR_038328	100132288	Hs.487562	NM_174948	ENSG00000188681	TEKT4P2	MAFIPL|TEKT4P	tektin 4 pseudogene 2	pseudo
peak406	chr11	48953883	48953974	+	1	NA	Intergenic	ALR/Alpha|Satellite|centr	-99224	NM_001206626	283116	Hs.448644	NM_001206626	ENSG00000182053	TRIM49B	-	tripartite motif containing 49B	protein-coding
peak1517	chr2	225783630	225783823	+	1	NA	intron (NM_014689, intron 2 of 55)	intron (NM_014689, intron 2 of 55)	28056	NM_001290263	55619	Hs.46578	NM_014689	ENSG00000135905	DOCK10	DRIP2|Nbla10300|ZIZ3	dedicator of cytokinesis 10	protein-coding
peak1237	chr19	18161363	18161404	+	1	NA	Intergenic	GA-rich|Low_complexity|Low_complexity	36430	NM_005535	3594	Hs.567294	NM_005535	ENSG00000096996	IL12RB1	CD212|IL-12R-BETA1|IL12RB|IMD30	interleukin 12 receptor subunit beta 1	protein-coding
peak937	chr16	46405671	46405747	+	1	NA	Intergenic	HSATII|Satellite|Satellite	197300	NR_026556	124149	Hs.97414	NM_001004299		ANKRD26P1	-	ankyrin repeat domain 26 pseudogene 1	pseudo
peak592	chr12	128116596	128116640	+	1	NA	intron (NR_120451, intron 3 of 3)	(TG)n|Simple_repeat|Simple_repeat	4394	NR_120451	101927637	Hs.170413	NR_120451	ENSG00000256022	LINC02411	-	long intergenic non-protein coding RNA 2411	ncRNA
peak1764	chr21	14338396	14339276	+	1	NA	Intergenic	ALR/Alpha|Satellite|centr	-71651	NR_026916	149992	Hs.558645	NM_153773		ANKRD30BP2	C21orf99|CT85|CTSP-1|CTSP1	ankyrin repeat domain 30B pseudogene 2	pseudo
peak2506	chr7	157349939	157349967	+	1	NA	intron (NM_130842, intron 20 of 21)	(CA)n|Simple_repeat|Simple_repeat	17161	NR_029689	406945		NR_029689	ENSG00000207960	MIR153-2	MIRN153-2|mir-153-2	microRNA 153-2	ncRNA
peak2251	chr6	34038967	34039279	+	1	NA	intron (NM_001282847, intron 2 of 9)	(CA)n|Simple_repeat|Simple_repeat	34636	NM_001256813	2914	Hs.429018	NM_000841	ENSG00000124493	GRM4	GPRC1D|MGLUR4|mGlu4	glutamate metabotropic receptor 4	protein-coding
peak1276	chr19	27867330	27867449	+	1	NA	Intergenic	ALR/Alpha|Satellite|centr	-416950	NR_110689	101927151	Hs.567934	NR_110687	ENSG00000267575	LOC101927151	-	uncharacterized LOC101927151	ncRNA
peak1438	chr2	92324211	92324268	+	1	NA	Intergenic	ALR/Alpha|Satellite|centr	195080	NR_027714	440888	Hs.730239	NM_001032412		ACTR3BP2	FKSG73	ACTR3B pseudogene 2	pseudo
peak1689	chr21	10714745	10715163	+	1	NA	Intergenic	ALR/Alpha|Satellite|centr	275989	NM_001290224	7179	Hs.122986	NM_199259	ENSG00000274391	TPTE	CT44|PTEN2	transmembrane phosphatase with tensin homology	protein-coding
peak1730	chr21	11072460	11072662	+	1	NA	intron (NM_001187, intron 3 of 4)	L1MDa|LINE|L1	26364	NM_182481	85318	Hs.545789	NM_182481		BAGE3	CT2.3	BAGE family member 3	protein-coding
peak1490	chr2	133026614	133027217	+	1	NA	Intergenic	MER39B|LTR|ERV1	-11373	NR_027020	554226	Hs.380689	NM_001358416	ENSG00000163046	ANKRD30BL	ANKRD30BP3|NCRNA00164	ankyrin repeat domain 30B like	protein-coding
peak2975	chrY	59031730	59032198	+	1	NA	Intergenic	AluSp|SINE|Alu	-68439	NM_005840	10251	Hs.381912	NM_005840	ENSG00000168939	SPRY3	spry-3	sprouty RTK signaling antagonist 3	protein-coding
peak108	chr1	121353510	121353746	+	1	NA	Intergenic	ALR/Alpha|Satellite|centr	92718	NR_003955	647121	Hs.697682	NR_003955	ENSG00000231752	EMBP1	-	embigin pseudogene 1	pseudo
peak573	chr12	118232431	118232468	+	1	NA	intron (NM_173598, intron 3 of 19)	(CA)n|Simple_repeat|Simple_repeat	173579	NM_173598	283455	Hs.375836	NM_173598	ENSG00000171435	KSR2	-	kinase suppressor of ras 2	protein-coding
peak1731	chr21	11079820	11080161	+	1	NA	intron (NM_001187, intron 3 of 4)	AluSx1|SINE|Alu	18935	NM_182481	85318	Hs.545789	NM_182481		BAGE3	CT2.3	BAGE family member 3	protein-coding
peak1782	chr21	32782426	32782696	+	1	NA	intron (NM_001353690, intron 1 of 27)	(TG)n|Simple_repeat|Simple_repeat	-65892	NM_001353694	7074	Hs.517228	NM_003253	ENSG00000156299	TIAM1	TIAM-1	T cell lymphoma invasion and metastasis 1	protein-coding
peak1525	chr2	235878641	235878766	+	1	NA	intron (NM_014521, intron 1 of 5)	(CA)n|Simple_repeat|Simple_repeat	18075	NM_014521	23677	Hs.516777	NM_014521	ENSG00000130147	SH3BP4	BOG25|TTP	SH3 domain binding protein 4	protein-coding
peak2716	chr9	93603331	93603561	+	1	NA	intron (NM_001174167, intron 1 of 13)	(TG)n|Simple_repeat|Simple_repeat	13744	NM_001174167	6850	Hs.371720	NM_003177	ENSG00000165025	SYK	p72-Syk	spleen associated tyrosine kinase	protein-coding
peak885	chr16	33959501	33959664	+	1	NA	Intergenic	Intergenic	387738	NR_130771	104644205	Hs.742548	NR_130771		ENPP7P13	DUNQU1	ectonucleotide pyrophosphatase/phosphodiesterase 7 pseudogene 13	pseudo
peak380	chr11	12189756	12189963	+	1	NA	intron (NM_001346295, intron 3 of 26)	(CA)n|Simple_repeat|Simple_repeat	4629	NR_106739	102466906		NR_106739	ENSG00000275373	MIR6124	hsa-mir-6124	microRNA 6124	ncRNA
peak1099	chr17	74543769	74544080	+	1	NA	Intergenic	(CA)n|Simple_repeat|Simple_repeat	7803	NM_001077620	768206	Hs.634380	NM_001077620	ENSG00000214140	PRCD	RP36	photoreceptor disc component	protein-coding
peak2726	chr9	95973643	95974154	+	1	NA	intron (NM_006648, intron 1 of 28)	(CTCA)n|Simple_repeat|Simple_repeat	26686	NM_006648	65268	Hs.654856	NM_006648	ENSG00000165238	WNK2	NY-CO-43|P/OKcl.13|PRKWNK2|SDCCAG43	WNK lysine deficient protein kinase 2	protein-coding
peak489	chr11	133388082	133388348	+	1	NA	intron (NM_001012393, intron 1 of 7)	(TG)n|Simple_repeat|Simple_repeat	14292	NM_001012393	4978	Hs.4817	NM_002545	ENSG00000183715	OPCML	IGLON1|OBCAM|OPCM	opioid binding protein/cell adhesion molecule like	protein-coding
peak2655	chr9	35913586	35913887	+	1	NA	Intergenic	(TG)n|Simple_repeat|Simple_repeat	4256	NM_001348107	158376	Hs.302677	NM_001348107	ENSG00000235387	SPAAR	LINC00961|SPAR	small regulatory polypeptide of amino acid response	protein-coding
peak983	chr16	51273982	51274110	+	1	NA	Intergenic	(TGG)n|Simple_repeat|Simple_repeat	-88863	NM_002968	6299	Hs.135787	NM_002968	ENSG00000103449	SALL1	HEL-S-89|HSAL1|Sal-1|TBS|ZNF794	spalt like transcription factor 1	protein-coding
peak556	chr12	110674133	110674173	+	1	NA	Intergenic	AluSx|SINE|Alu	-44879	NM_170665	488	Hs.506759	NM_001681	ENSG00000174437	ATP2A2	ATP2B|DAR|DD|SERCA2	ATPase sarcoplasmic/endoplasmic reticulum Ca2+ transporting 2	protein-coding
peak858	chr16	33406063	33406074	+	1	NA	Intergenic	AluJr|SINE|Alu	-107366	NR_033866	390705	Hs.278513	NR_033866		LOC390705	-	protein phosphatase 2 regulatory subunit B'', beta pseudogene	pseudo
peak1504	chr2	149329609	149329667	+	1	NA	Intergenic	AluSz|SINE|Alu	-72922	NM_015630	26122	Hs.23270	NM_015630	ENSG00000135999	EPC2	EPC-LIKE	enhancer of polycomb homolog 2	protein-coding
peak2709	chr9	92286505	92286594	+	1	NA	intron (NR_024280, intron 2 of 5)	(TGG)n|Simple_repeat|Simple_repeat	31851	NR_024280	100129066	Hs.125947	NR_024280	ENSG00000237372	UNQ6494	-	uncharacterized LOC100129066	ncRNA
peak106	chr1	121352828	121352881	+	1	NA	Intergenic	ALR/Alpha|Satellite|centr	91944	NR_003955	647121	Hs.697682	NR_003955	ENSG00000231752	EMBP1	-	embigin pseudogene 1	pseudo
peak2452	chr7	98408768	98409216	+	1	NA	Intergenic	(TGG)n|Simple_repeat|Simple_repeat	58681	NM_001134451	222865	Hs.270753	NM_152913	ENSG00000166448	TMEM130	-	transmembrane protein 130	protein-coding
peak1252	chr19	27733831	27734794	+	1	NA	Intergenic	ALR/Alpha|Satellite|centr	-550027	NR_110689	101927151	Hs.567934	NR_110687	ENSG00000267575	LOC101927151	-	uncharacterized LOC101927151	ncRNA
peak703	chr14	50865600	50865691	+	1	NA	Intergenic	AluSx|SINE|Alu	-1523	NM_001282236	8814	Hs.280881	NM_004196	ENSG00000100490	CDKL1	KKIALRE|P42	cyclin dependent kinase like 1	protein-coding
peak446	chr11	61265088	61265344	+	1	NA	Intergenic	(TG)n|Simple_repeat|Simple_repeat	-10852	NR_039708	100616470		NR_039708	ENSG00000266006	MIR4488	mir-4488	microRNA 4488	ncRNA
peak2823	chrY	13143376	13143427	+	1	NA	Intergenic	AluSz6|SINE|Alu	1389988	NR_033667	352887	Hs.546221	NR_033667	ENSG00000206159	GYG2P1	GYG2P	glycogenin 2 pseudogene 1	pseudo
peak378	chr11	11268539	11268593	+	1	NA	Intergenic	CT-rich|Low_complexity|Low_complexity	106338	NM_001256686	283106	Hs.654675	NM_001256686	ENSG00000254598	CSNK2A3	CSNK2A1P	casein kinase 2 alpha 3	protein-coding
peak97	chr1	88922845	88923350	+	1	NA	Intergenic	(CA)n|Simple_repeat|Simple_repeat	-226730	NM_001320707	5586	Hs.440833	NM_006256	ENSG00000065243	PKN2	PAK2|PRK2|PRKCL2|PRO2042|Pak-2|STK7	protein kinase N2	protein-coding
peak525	chr12	38008397	38008800	+	1	NA	Intergenic	ALR/Alpha|Satellite|centr	-701959	NM_001013620	144245	Hs.259305	NM_001013620	ENSG00000175548	ALG10B	ALG10|KCR1	ALG10B, alpha-1,2-glucosyltransferase	protein-coding
peak200	chr10	7420487	7420713	+	1	NA	intron (NM_001018039, intron 2 of 20)	(TGGG)n|Simple_repeat|Simple_repeat	30703	NM_001018039	57713	Hs.407983	NM_001018039	ENSG00000198879	SFMBT2	-	Scm like with four mbt domains 2	protein-coding
peak2080	chr4	49138067	49138285	+	1	NA	Intergenic	(CATTC)n|Satellite|Satellite	149517	NM_001286791	80157	Hs.479703	NM_025087	ENSG00000109182	CWH43	CWH43-C|PGAP2IP	cell wall biogenesis 43 C-terminal homolog	protein-coding
peak1070	chr17	36401270	36401691	+	1	NA	intron (NR_036750, intron 1 of 11)	MER102a|DNA|hAT-Charlie	11776	NR_036750	440434	Hs.443837	NR_036750	ENSG00000274487	LOC440434	-	aminopeptidase puromycin sensitive pseudogene	pseudo
peak2824	chrY	13143714	13143870	+	1	NA	Intergenic	(CATTC)n|Simple_repeat|Simple_repeat	1389597	NR_033667	352887	Hs.546221	NR_033667	ENSG00000206159	GYG2P1	GYG2P	glycogenin 2 pseudogene 1	pseudo
peak1568	chr20	10691754	10691831	+	1	NA	Intergenic	(TG)n|Simple_repeat|Simple_repeat	-37098	NM_000214	182	Hs.224012	NM_000214	ENSG00000101384	JAG1	AGS|AGS1|AHD|AWS|CD339|HJ1|JAGL1	jagged 1	protein-coding
peak249	chr10	42408007	42408355	+	1	NA	Intergenic	ALR/Alpha|Satellite|centr	455312	NR_024380	441666	Hs.255729	NR_024380	ENSG00000215146	LOC441666	-	zinc finger protein 91 pseudogene	pseudo
peak1265	chr19	27761154	27761214	+	1	NA	Intergenic	ALR/Alpha|Satellite|centr	-523155	NR_110689	101927151	Hs.567934	NR_110687	ENSG00000267575	LOC101927151	-	uncharacterized LOC101927151	ncRNA
peak1334	chr2	2577235	2577353	+	1	NA	Intergenic	(CA)n|Simple_repeat|Simple_repeat	-242209	NM_001303052	23040	Hs.434418	NM_015025	ENSG00000186487	MYT1L	MRD39|NZF1|ZC2H2C2|ZC2HC4B|myT1-L	myelin transcription factor 1 like	protein-coding
peak726	chr14	95532726	95533176	+	1	NA	Intergenic	(CACCAT)n|Simple_repeat|Simple_repeat	66889	NM_001195573	23405	Hs.87889	NM_030621	ENSG00000100697	DICER1	DCR1|Dicer|Dicer1e|HERNA|K12H4.8-LIKE|MNG1|RMSE2	dicer 1, ribonuclease III	protein-coding
peak1614	chr20	31784073	31784153	+	1	NA	intron (NR_026760, intron 1 of 8)	(CAAA)n|Simple_repeat|Simple_repeat	2702	NR_026760	317716	Hs.434194	NM_173859	ENSG00000183566	BPIFA4P	BASE	BPI fold containing family A member 4, pseudogene	pseudo
peak1816	chr21	44036145	44036410	+	1	NA	Intergenic	(CA)n|Simple_repeat|Simple_repeat	-1072	NR_131192	101928233	Hs.534827	NR_131192	ENSG00000225431	LINC01671	-	long intergenic non-protein coding RNA 1671	ncRNA
peak2208	chr5	134817548	134817917	+	1	NA	Intergenic	Intergenic	-29643	NM_001099221	497189	Hs.552091	NM_001099221	ENSG00000255833	TIFAB	-	TIFA inhibitor	protein-coding
peak469	chr11	77954176	77954213	+	1	NA	intron (NM_012296, intron 3 of 9)	AluSz|SINE|Alu	54336	NM_020798	57558	Hs.531249	NM_020798	ENSG00000118369	USP35	-	ubiquitin specific peptidase 35	protein-coding
peak979	chr16	49939920	49939927	+	1	NA	Intergenic	(TGGA)n|Simple_repeat|Simple_repeat	-48093	NM_001271620	23090	Hs.443715	NM_015069	ENSG00000102935	ZNF423	Ebfaz|JBTS19|NPHP14|OAZ|Roaz|ZFP423|Zfp104|hOAZ	zinc finger protein 423	protein-coding
peak499	chr12	34831754	34831806	+	1	NA	Intergenic	ALR/Alpha|Satellite|centr	656564	NM_032834	84920	Hs.102971	NM_032834	ENSG00000139133	ALG10	ALG10A|DIE2|KCR1	ALG10, alpha-1,2-glucosyltransferase	protein-coding
peak2387	chr7	58008649	58008680	+	1	NA	Intergenic	ALR/Alpha|Satellite|centr	498781	NM_001159279	441234	Hs.533121	NM_001159279	ENSG00000182111	ZNF716	-	zinc finger protein 716	protein-coding
peak2140	chr5	1041749	1043141	+	1	NA	Intergenic	(TGAG)n|Simple_repeat|Simple_repeat	20644	NR_039778	100616479		NR_039778	ENSG00000263834	MIR4635	-	microRNA 4635	ncRNA
peak1341	chr2	5273578	5274159	+	1	NA	Intergenic	(CACAC)n|Simple_repeat|Simple_repeat	557382	NR_110580	102723818	Hs.128107	NR_110580		LINC01248	-	long intergenic non-protein coding RNA 1248	ncRNA
peak1447	chr2	105440878	105441024	+	1	NA	intron (NR_037883, intron 1 of 3)	(TGG)n|Simple_repeat|Simple_repeat	26983	NR_131235	100506421	Hs.437281	NR_037883	ENSG00000233639	LINC01158	PANTR1|linc-Brn1a|linc-POU3F3	long intergenic non-protein coding RNA 1158	ncRNA
peak272	chr10	46528184	46528452	+	1	NA	Intergenic	(TG)n|Simple_repeat|Simple_repeat	112401	NM_001042362	26095	Hs.440733	NM_015605	ENSG00000204179	PTPN20	CT126|PTPN20A|PTPN20B|bA142I17.1|bA42B19.1	protein tyrosine phosphatase, non-receptor type 20	protein-coding
peak88	chr1	54005104	54005237	+	1	NA	intron (NM_147193, intron 3 of 9)	(CA)n|Simple_repeat|Simple_repeat	80098	NM_033067	63948	Hs.131654	NM_033067	ENSG00000143006	DMRTB1	-	DMRT like family B with proline rich C-terminal 1	protein-coding
peak364	chr11	1842787	1842981	+	1	NA	Intergenic	(TGGA)n|Simple_repeat|Simple_repeat	-12656	NM_001290333	90019	Hs.161031	NM_138567	ENSG00000149043	SYT8	-	synaptotagmin 8	protein-coding
peak1127	chr18	12430362	12430579	+	1	NA	intron (NM_001142405, intron 6 of 6)	(TG)n|Simple_repeat|Simple_repeat	-2303	NR_136514	105371998	Hs.515283	NR_136514		LOC105371998	-	uncharacterized LOC105371998	ncRNA
peak459	chr11	69964995	69965010	+	1	NA	intron (NR_030691, intron 8 of 24)	(TGGA)n|Simple_repeat|Simple_repeat	33486	NR_030691	55107	Hs.503074	NM_018043	ENSG00000131620	ANO1	DOG1|ORAOV2|TAOS2|TMEM16A	anoctamin 1	protein-coding
peak1007	chr16	81659867	81660690	+	1	NA	intron (NM_198390, intron 3 of 20)	intron (NM_198390, intron 3 of 20)	15325	NR_106759	102465251		NR_106759	ENSG00000275109	MIR6504	hsa-mir-6504	microRNA 6504	ncRNA
peak2974	chrY	59030117	59030427	+	1	NA	Intergenic	AluSx|SINE|Alu	-70131	NM_005840	10251	Hs.381912	NM_005840	ENSG00000168939	SPRY3	spry-3	sprouty RTK signaling antagonist 3	protein-coding
peak698	chr14	19045275	19045348	+	1	NA	Intergenic	ALR/Alpha|Satellite|centr	-332283	NM_001013354	440153	Hs.534880	NM_001013354	ENSG00000257115	OR11H12	-	olfactory receptor family 11 subfamily H member 12	protein-coding
peak1445	chr2	100632843	100633167	+	1	NA	intron (NM_001025108, intron 2 of 23)	(ATGGTG)n|Simple_repeat|Simple_repeat	89040	NM_001025108	3899	Hs.444414	NM_002285	ENSG00000144218	AFF3	LAF4|MLLT2-like	AF4/FMR2 family member 3	protein-coding
peak2119	chr4	169600086	169600631	+	1	NA	intron (NM_016081, intron 3 of 20)	(TG)n|Simple_repeat|Simple_repeat	47590	NM_001166109	23022	Hs.151220	NM_016081	ENSG00000129116	PALLD	CGI-151|CGI151|MYN|PNCA1|SIH002	palladin, cytoskeletal associated protein	protein-coding
peak2784	chrX	61727881	61727920	+	1	NA	Intergenic	ALR/Alpha|Satellite|centr	843318	NM_001012968	139886	Hs.612782	NM_001012968	ENSG00000186767	SPIN4	TDRD28	spindlin family member 4	protein-coding
peak273	chr10	47022926	47023379	+	1	NA	Intergenic	(TG)n|Simple_repeat|Simple_repeat	29606	NM_014696	9721	Hs.523375	NM_014696	ENSG00000204175	GPRIN2	GRIN2|KIAA0514	G protein regulated inducer of neurite outgrowth 2	protein-coding
peak1902	chr22	45000458	45000824	+	1	NA	Intergenic	(CA)n|Simple_repeat|Simple_repeat	20658	NR_044991	414351	Hs.572878	NR_044991		LINC00229	C22orf10|NCRNA00229|dJ474I12.C22.2	long intergenic non-protein coding RNA 229	ncRNA
peak2613	chr8	134206992	134207515	+	1	NA	intron (NM_001204870, intron 1 of 1)	(TG)n|Simple_repeat|Simple_repeat	3971	NM_001204870	8840	Hs.492974	NM_003882	ENSG00000104415	WISP1	CCN4|WISP1-OT1|WISP1-UT1|WISP1c|WISP1i|WISP1tc	WNT1 inducible signaling pathway protein 1	protein-coding
peak28	chr1	7714659	7715442	+	1	NA	intron (NM_001349608, intron 6 of 21)	(CA)n|Simple_repeat|Simple_repeat	-14740	NM_001349621	23261	Hs.397705	NM_015215	ENSG00000171735	CAMTA1	CANPMR	calmodulin binding transcription activator 1	protein-coding
peak1940	chr22	51067196	51067290	+	1	NA	promoter-TSS (NM_001085427)	promoter-TSS (NM_001085427)	-642	NM_001085428	410	Hs.88251	NM_000487	ENSG00000100299	ARSA	MLD	arylsulfatase A	protein-coding
peak1844	chr21	47011298	47011871	+	1	NA	Intergenic	Intergenic	-1984	NR_146912	105372840	Hs.406003	NR_146912	ENSG00000233922	LINC01694	-	long intergenic non-protein coding RNA 1694	ncRNA
peak1266	chr19	27770636	27770944	+	1	NA	Intergenic	ALR/Alpha|Satellite|centr	-513549	NR_110689	101927151	Hs.567934	NR_110687	ENSG00000267575	LOC101927151	-	uncharacterized LOC101927151	ncRNA
peak2292	chr6	160025767	160025820	+	1	NA	Intergenic	(TG)n|Simple_repeat|Simple_repeat	88567	NM_001322815	6648	Hs.487046	NM_000636	ENSG00000112096	SOD2	IPO-B|IPOB|MNSOD|MVCD6|Mn-SOD	superoxide dismutase 2	protein-coding
peak2649	chr8	145288285	145288384	+	1	NA	intron (NM_032450, intron 14 of 43)	intron (NM_032450, intron 14 of 43)	29306	NR_107057	102465906		NR_107057	ENSG00000284054	MIR7112	MIR7112-1|MIR7112-2|hsa-mir-7112|hsa-mir-7112-1|hsa-mir-7112-2	microRNA 7112	ncRNA
peak2358	chr7	36554794	36555203	+	1	NA	intron (NM_001177506, intron 20 of 21)	(CA)n|Simple_repeat|Simple_repeat	84728	NR_046764	100874264	Hs.690994	NR_046764	ENSG00000230539	AOAH-IT1	-	AOAH intronic transcript 1	ncRNA
peak2328	chr6	170421742	170421879	+	1	NA	Intergenic	(CA)n|Simple_repeat|Simple_repeat	-54056	NR_125878	102724511	Hs.550045	NR_125878		LOC102724511	-	uncharacterized LOC102724511	ncRNA
peak1938	chr22	50776150	50776396	+	1	NA	Intergenic	(TG)n|Simple_repeat|Simple_repeat	-5473	NM_001242898	9701	Hs.449098	NM_014678	ENSG00000100239	PPP6R2	KIAA0685|PP6R2|SAP190|SAPS2	protein phosphatase 6 regulatory subunit 2	protein-coding
peak1176	chr18	76366604	76366865	+	1	NA	Intergenic	(CA)n|Simple_repeat|Simple_repeat	-373541	NM_171999	27164	Hs.700557	NM_171999	ENSG00000256463	SALL3	ZNF796	spalt like transcription factor 3	protein-coding
peak1349	chr2	8736798	8737525	+	1	NA	Intergenic	(TG)n|Simple_repeat|Simple_repeat	-13239	NR_110257	101929567	Hs.634706	NR_110257	ENSG00000236008	LINC01814	-	long intergenic non-protein coding RNA 1814	ncRNA
peak534	chr12	45929644	45929789	+	1	NA	Intergenic	(TCCA)n|Simple_repeat|Simple_repeat	191988	NR_028408	400027	Hs.597122	NR_028408		LINC00938	-	long intergenic non-protein coding RNA 938	ncRNA
peak1495	chr2	133029652	133029929	+	1	NA	Intergenic	AluSp|SINE|Alu	-14248	NR_027020	554226	Hs.380689	NM_001358416	ENSG00000163046	ANKRD30BL	ANKRD30BP3|NCRNA00164	ankyrin repeat domain 30B like	protein-coding
peak1405	chr2	91789738	91789807	+	1	NA	Intergenic	L1MB3|LINE|L1	58203	NR_027238	654342	Hs.469287	NR_027238		LOC654342	-	lymphocyte-specific protein 1 pseudogene	pseudo
peak924	chr16	46394178	46394493	+	1	NA	Intergenic	HSATII|Satellite|Satellite	208674	NR_026556	124149	Hs.97414	NM_001004299		ANKRD26P1	-	ankyrin repeat domain 26 pseudogene 1	pseudo
peak1232	chr19	16885456	16885554	+	1	NA	intron (NM_001007525, intron 11 of 18)	(TCCA)n|Simple_repeat|Simple_repeat	43502	NM_001347994	284434	Hs.406014	NM_001007525	ENSG00000188039	NWD1	-	NACHT and WD repeat domain containing 1	protein-coding
peak518	chr12	37996624	37996632	+	1	NA	Intergenic	ALR/Alpha|Satellite|centr	-713929	NM_001013620	144245	Hs.259305	NM_001013620	ENSG00000175548	ALG10B	ALG10|KCR1	ALG10B, alpha-1,2-glucosyltransferase	protein-coding
peak481	chr11	131550285	131550323	+	1	NA	intron (NM_001352006, intron 2 of 9)	(TG)n|Simple_repeat|Simple_repeat	-16854	NR_126159	101929637	Hs.730330	NM_207432	ENSG00000224795	NTM-AS1	C11orf39	NTM antisense RNA 1	ncRNA
peak483	chr11	132032193	132032243	+	1	NA	intron (NM_001048209, intron 3 of 7)	(TG)n|Simple_repeat|Simple_repeat	-121978	NR_046820	100874281		NR_046820		NTM-IT	NTM-IT3	NTM intronic transcript	ncRNA
peak2448	chr7	76626721	76627190	+	1	NA	intron (NR_023383, intron 2 of 10)	G-rich|Low_complexity|Low_complexity	16816	NR_023383	441263	Hs.675888	NR_023383	ENSG00000265479	DTX2P1-UPK3BP1-PMS2P11	PMS2L11	DTX2P1-UPK3BP1-PMS2P11 readthrough, transcribed pseudogene	pseudo
peak1383	chr2	85056507	85057068	+	1	NA	intron (NM_001277053, intron 5 of 6)	(CA)n|Simple_repeat|Simple_repeat	51582	NM_001307978	129293	Hs.469134	NM_001080824	ENSG00000186854	TRABD2A	C2orf89|TIKI1	TraB domain containing 2A	protein-coding
peak2152	chr5	2160797	2161146	+	1	NA	Intergenic	(TCCA)n|Simple_repeat|Simple_repeat	151344	NR_104616	100506858	Hs.445071	NR_104616		LOC100506858	-	uncharacterized LOC100506858	ncRNA
peak2274	chr6	61912331	61912577	+	1	NA	Intergenic	ALR/Alpha|Satellite|centr	-371554	NM_001190706	100463487		NM_001190706		MTRNR2L9	HN9	MT-RNR2 like 9	protein-coding
peak738	chr14	103571536	103571743	+	1	NA	intron (NM_001077594, intron 6 of 10)	(TG)n|Simple_repeat|Simple_repeat	5158	NM_001077594	91828	Hs.37712	NM_001077594	ENSG00000205436	EXOC3L4	C14orf73	exocyst complex component 3 like 4	protein-coding
peak782	chr15	65017066	65017084	+	1	NA	Intergenic	AluJb|SINE|Alu	-21595	NM_001301302	4947	Hs.744924	NM_002537	ENSG00000180304	OAZ2	AZ2	ornithine decarboxylase antizyme 2	protein-coding
peak575	chr12	119013459	119014062	+	1	NA	Intergenic	(TG)n|Simple_repeat|Simple_repeat	185724	NR_134999	105370014	Hs.550870	NR_134998	ENSG00000256750	LINC02423	-	long intergenic non-protein coding RNA 2423	ncRNA
peak971	chr16	46949645	46949758	+	1	NA	intron (NM_001142466, intron 6 of 11)	(CA)n|Simple_repeat|Simple_repeat	-29315	NR_145840	109623466		NR_145840		SNORD148	-	small nucleolar RNA, C/D box 148	snoRNA
peak299	chr10	85937914	85938347	+	1	NA	intron (NM_207373, intron 2 of 2)	(CA)n|Simple_repeat|Simple_repeat	4576	NM_207373	387695	Hs.298713	NM_207373	ENSG00000188373	C10orf99	AP-57|AP57|CSBF|GPR15L|UNQ1833	chromosome 10 open reading frame 99	protein-coding
peak78	chr1	41955599	41955617	+	1	NA	Intergenic	(TCCA)n|Simple_repeat|Simple_repeat	-5254	NM_001956	1907	Hs.1407	NM_001956	ENSG00000127129	EDN2	ET-2|ET2|PPET2	endothelin 2	protein-coding
peak2033	chr4	6172214	6172389	+	1	NA	intron (NM_001099433, intron 1 of 20)	HAL1-2a_MD|LINE|L1	24045	NM_001306134	152789	Hs.479066	NM_144720	ENSG00000152969	JAKMIP1	Gababrbp|JAMIP1|MARLIN1	janus kinase and microtubule interacting protein 1	protein-coding
peak956	chr16	46426190	46426364	+	1	NA	Intergenic	HSATII|Satellite|Satellite	176732	NR_026556	124149	Hs.97414	NM_001004299		ANKRD26P1	-	ankyrin repeat domain 26 pseudogene 1	pseudo
peak1675	chr21	9983825	9983946	+	1	NA	Intergenic	AluSx|SINE|Alu	-15291	NR_038328	100132288	Hs.487562	NM_174948	ENSG00000188681	TEKT4P2	MAFIPL|TEKT4P	tektin 4 pseudogene 2	pseudo
peak1347	chr2	7179103	7179141	+	1	NA	intron (NM_001349181, intron 8 of 9)	(TGGA)n|Simple_repeat|Simple_repeat	38889	NR_110252	101929452		NR_110252	ENSG00000223884	LOC101929452	-	uncharacterized LOC101929452	ncRNA
peak1616	chr20	35024828	35024979	+	1	NA	intron (NM_014902, intron 2 of 12)	(CA)n|Simple_repeat|Simple_repeat	-64915	NM_001042486	22839	Hs.249600	NM_014902	ENSG00000080845	DLGAP4	DAP-4|DAP4|DLP4|SAPAP-4|SAPAP4	DLG associated protein 4	protein-coding
peak223	chr10	39109474	39112939	+	1	NA	Intergenic	Intergenic	121479	NR_045000	399746	Hs.742607	NR_045000		ACTR3BP5	FKSG74	ACTR3B pseudogene 5	pseudo
peak1005	chr16	81578270	81578449	+	1	NA	intron (NM_030629, intron 1 of 20)	(TG)n|Simple_repeat|Simple_repeat	10852	NR_107008	102465840		NR_107008	ENSG00000277255	MIR7854	hsa-mir-7854	microRNA 7854	ncRNA
peak472	chr11	112125038	112125231	+	1	NA	intron (NM_001145024, intron 2 of 3)	(TG)n|Simple_repeat|Simple_repeat	-5854	NR_133566	100132686	Hs.650455	NR_133566	ENSG00000268472	LOC100132686	-	uncharacterized LOC100132686	ncRNA
peak801	chr15	90289555	90289664	+	1	NA	Intergenic	(CA)n|Simple_repeat|Simple_repeat	4931	NM_018670	55897	Hs.447531	NM_018670	ENSG00000166823	MESP1	bHLHc5	mesoderm posterior bHLH transcription factor 1	protein-coding
peak911	chr16	35269604	35269743	+	1	NA	Intergenic	ALR/Alpha|Satellite|centr	288750	NR_033985	400533	Hs.499135	NR_033985	ENSG00000261122	LINC02167	-	long intergenic non-protein coding RNA 2167	ncRNA
peak2907	chrY	13826499	13826652	+	1	NA	Intergenic	(GAATG)n|Satellite|Satellite	706814	NR_033667	352887	Hs.546221	NR_033667	ENSG00000206159	GYG2P1	GYG2P	glycogenin 2 pseudogene 1	pseudo
peak1997	chr3	194047563	194048283	+	1	NA	Intergenic	(CA)n|Simple_repeat|Simple_repeat	-17330	NR_024480	100131551	Hs.128066	NR_024480	ENSG00000214145	LINC00887	HEIRCC	long intergenic non-protein coding RNA 887	ncRNA
peak2757	chr9	133232761	133232813	+	1	NA	intron (NM_001291815, intron 23 of 86)	(TGGG)n|Simple_repeat|Simple_repeat	-87307	NM_054012	445	Hs.160786	NM_000050	ENSG00000130707	ASS1	ASS|CTLN1	argininosuccinate synthase 1	protein-coding
peak2143	chr5	1044222	1047047	+	1	NA	Intergenic	(TGAG)n|Simple_repeat|Simple_repeat	17455	NR_039778	100616479		NR_039778	ENSG00000263834	MIR4635	-	microRNA 4635	ncRNA
peak2845	chrY	13651879	13652196	+	1	NA	Intergenic	(GAATG)n|Satellite|Satellite	881352	NR_033667	352887	Hs.546221	NR_033667	ENSG00000206159	GYG2P1	GYG2P	glycogenin 2 pseudogene 1	pseudo
peak357	chr11	1093311	1093444	+	1	NA	exon (NM_002457, exon 31 of 50)	exon (NM_002457, exon 31 of 50)	18502	NM_002457	4583	Hs.315	NM_002457		MUC2	MLP|MUC-2|SMUC	mucin 2, oligomeric mucus/gel-forming	protein-coding
peak865	chr16	33874997	33875022	+	1	NA	Intergenic	HSATII|Satellite|Satellite	303165	NR_130771	104644205	Hs.742548	NR_130771		ENPP7P13	DUNQU1	ectonucleotide pyrophosphatase/phosphodiesterase 7 pseudogene 13	pseudo
peak1677	chr21	10087662	10087708	+	1	NA	Intergenic	(GAGTG)n|Simple_repeat|Simple_repeat	-119091	NR_038328	100132288	Hs.487562	NM_174948	ENSG00000188681	TEKT4P2	MAFIPL|TEKT4P	tektin 4 pseudogene 2	pseudo
peak813	chr16	3601768	3601846	+	1	NA	intron (NM_178844, intron 11 of 20)	(TCCA)n|Simple_repeat|Simple_repeat	25598	NR_075083	197358	Hs.592091	NM_178844	ENSG00000167984	NLRC3	CLR16.2|NOD3	NLR family CARD domain containing 3	protein-coding
peak1636	chr20	48128434	48128500	+	1	NA	intron (NM_000961, intron 8 of 9)	(TGGA)n|Simple_repeat|Simple_repeat	-29286	NM_004975	3745	Hs.84244	NM_004975	ENSG00000158445	KCNB1	DRK1|Kv2.1	potassium voltage-gated channel subfamily B member 1	protein-coding
peak2105	chr4	80273715	80273874	+	1	NA	Intergenic	GA-rich|Low_complexity|Low_complexity	-26623	NM_032693	84779	Hs.676048	NM_032693	ENSG00000156269	NAA11	ARD1B|ARD2|hARD2	N(alpha)-acetyltransferase 11, NatA catalytic subunit	protein-coding
peak432	chr11	51580161	51580673	+	1	NA	Intergenic	ALR/Alpha|Satellite|centr	65135	NM_001004703	119749	Hs.553564	NM_001004703	ENSG00000185926	OR4C46	-	olfactory receptor family 4 subfamily C member 46	protein-coding
peak2822	chrY	13142933	13143014	+	1	NA	Intergenic	(CATTC)n|Satellite|Satellite	1390416	NR_033667	352887	Hs.546221	NR_033667	ENSG00000206159	GYG2P1	GYG2P	glycogenin 2 pseudogene 1	pseudo
peak715	chr14	93144465	93144537	+	1	NA	intron (NM_001319987, intron 7 of 8)	(TCCA)n|Simple_repeat|Simple_repeat	70546	NM_001008530	5641	Hs.18069	NM_005606	ENSG00000100600	LGMN	AEP|LGMN1|PRSC1	legumain	protein-coding
peak2305	chr6	166921174	166921408	+	1	NA	intron (NM_001006932, intron 6 of 21)	(CA)n|Simple_repeat|Simple_repeat	1630	NR_031734	100302141		NR_031734	ENSG00000222958	MIR1913	MIRN1913|hsa-mir-1913	microRNA 1913	ncRNA
peak1947	chr3	18013708	18013792	+	1	NA	intron (NM_001257177, intron 1 of 4)	(TG)n|Simple_repeat|Simple_repeat	9686	NM_001257177	339862	Hs.652981	NM_001257177		LOC339862	-	uncharacterized LOC339862	protein-coding
peak2098	chr4	49643406	49646003	+	1	NA	Intergenic	(GAATG)n|Satellite|Satellite	656045	NM_001286791	80157	Hs.479703	NM_025087	ENSG00000109182	CWH43	CWH43-C|PGAP2IP	cell wall biogenesis 43 C-terminal homolog	protein-coding
peak1590	chr20	26305250	26305305	+	1	NA	Intergenic	ALR/Alpha|Satellite|centr	-115408	NR_040095	284801	Hs.370699	NR_040095	ENSG00000227195	MIR663AHG	-	MIR663A host gene	ncRNA
peak997	chr16	69182695	69182796	+	1	NA	intron (NM_001318391, intron 6 of 16)	AluJb|SINE|Alu	16246	NM_032830	84916	Hs.461113	NM_032830	ENSG00000141076	UTP4	CIRH1A|CIRHIN|NAIC|TEX292	UTP4, small subunit processome component	protein-coding
peak1481	chr2	132996620	132996864	+	1	NA	intron (NR_152415, intron 1 of 5)	ALR/Alpha|Satellite|centr	17911	NR_031608	100313824		NR_031608	ENSG00000221288	MIR663B	MIRN663B|mir-663b	microRNA 663b	ncRNA
peak1852	chr22	16851678	16852764	+	1	NA	Intergenic	HSATII|Satellite|Satellite	221479	NM_014406	150160	Hs.128342	NM_014406	ENSG00000198445	CCT8L2	CESK1	chaperonin containing TCP1 subunit 8 like 2	protein-coding
peak479	chr11	120862711	120863116	+	1	NA	Intergenic	Intergenic	-31868	NM_001130047	219899	Hs.504136	NM_152715	ENSG00000154114	TBCEL	El|LRRC35	tubulin folding cofactor E like	protein-coding
peak17	chr1	4432878	4433131	+	1	NA	Intergenic	Intergenic	-39107	NR_027088	284661	Hs.278112	NR_027088	ENSG00000235054	LINC01777	-	long intergenic non-protein coding RNA 1777	ncRNA
peak146	chr1	182205842	182205970	+	1	NA	intron (NR_104175, intron 2 of 2)	(CA)n|Simple_repeat|Simple_repeat	77290	NR_104175	400799	Hs.634884	NR_104175	ENSG00000228918	LINC01344	GS1-122H1.2	long intergenic non-protein coding RNA 1344	ncRNA
peak1648	chr20	58262020	58262059	+	1	NA	intron (NM_001199506, intron 1 of 12)	(ATGGTG)n|Simple_repeat|Simple_repeat	10323	NM_001199506	116154	Hs.473218	NM_080672	ENSG00000087495	PHACTR3	C20orf101|H17739|PPP1R123|SCAPIN1|SCAPININ	phosphatase and actin regulator 3	protein-coding
peak408	chr11	48957892	48957958	+	1	NA	Intergenic	ALR/Alpha|Satellite|centr	-95227	NM_001206626	283116	Hs.448644	NM_001206626	ENSG00000182053	TRIM49B	-	tripartite motif containing 49B	protein-coding
peak1526	chr2	235987677	235987805	+	1	NA	Intergenic	Intergenic	127113	NM_014521	23677	Hs.516777	NM_014521	ENSG00000130147	SH3BP4	BOG25|TTP	SH3 domain binding protein 4	protein-coding
peak651	chr13	96362765	96362915	+	1	NA	intron (NM_006260, intron 2 of 11)	intron (NM_006260, intron 2 of 11)	33447	NM_006260	5611	Hs.59214	NM_006260	ENSG00000102580	DNAJC3	ACPHD|ERdj6|HP58|P58|P58IPK|PRKRI	DnaJ heat shock protein family (Hsp40) member C3	protein-coding
peak1122	chr18	3740921	3741163	+	1	NA	intron (NM_001003809, intron 3 of 9)	(CCA)n|Simple_repeat|Simple_repeat	104316	NM_001003809	9229	Hs.594640	NM_004746	ENSG00000170579	DLGAP1	DAP-1|DAP-1-ALPHA|DAP-1-BETA|DAP1|DLGAP1A|DLGAP1B|GKAP|SAPAP1	DLG associated protein 1	protein-coding
peak764	chr15	20477327	20477505	+	1	NA	Intergenic	AluSz|SINE|Alu	-10581	NR_038836	646096	Hs.448789	NR_038836	ENSG00000259156	CHEK2P2	-	checkpoint kinase 2 pseudogene 2	pseudo
peak2113	chr4	139788268	139788606	+	1	NA	intron (NR_133945, intron 2 of 2)	(CA)n|Simple_repeat|Simple_repeat	145363	NR_133945	105377448	Hs.200280	NR_133945	ENSG00000250195	LOC105377448	-	uncharacterized LOC105377448	ncRNA
peak1202	chr19	4602481	4602534	+	1	NA	Intergenic	(TGGA)n|Simple_repeat|Simple_repeat	-37020	NM_152362	126282	Hs.465643	NM_152362	ENSG00000185361	TNFAIP8L1	TIPE1	TNF alpha induced protein 8 like 1	protein-coding
peak1914	chr22	48665132	48665415	+	1	NA	Intergenic	(CA)n|Simple_repeat|Simple_repeat	-4903	NR_036172	100422916		NR_036172	ENSG00000266508	MIR3201	-	microRNA 3201	ncRNA
peak194	chr10	5378649	5378937	+	1	NA	Intergenic	(GTGTG)n|Simple_repeat|Simple_repeat	-28179	NM_053049	114131	Hs.511775	NM_053049	ENSG00000178473	UCN3	SCP|SPC|UCNIII	urocortin 3	protein-coding
peak706	chr14	66285366	66285928	+	1	NA	Intergenic	Intergenic	347827	NR_030355	693210		NR_030355	ENSG00000207781	MIR625	MIRN625|hsa-mir-625	microRNA 625	ncRNA
peak806	chr15	98545347	98546020	+	1	NA	promoter-TSS (NR_146563)	promoter-TSS (NR_146563)	-585	NR_146565	105371008		NR_146563		LINC02251	-	long intergenic non-protein coding RNA 2251	ncRNA
peak1520	chr2	233478393	233478523	+	1	NA	intron (NM_001243252, intron 1 of 3)	(CA)n|Simple_repeat|Simple_repeat	7691	NM_001243252	80303	Hs.516769	NM_025202	ENSG00000115468	EFHD1	MST133|MSTP133|PP3051|SWS2	EF-hand domain family member D1	protein-coding
peak2117	chr4	147207848	147208088	+	1	NA	intron (NR_133924, intron 7 of 9)	intron (NR_133924, intron 7 of 9)	72278	NM_001354631	345051	Hs.170876	NM_001354631	ENSG00000250673	REELD1	-	reeler domain containing 1	protein-coding
peak2259	chr6	39812687	39813246	+	1	NA	intron (NM_015345, intron 1 of 24)	(CA)n|Simple_repeat|Simple_repeat	52190	NR_125831	100505635	Hs.668513	NR_125831	ENSG00000235033	LOC100505635	-	uncharacterized LOC100505635	ncRNA
peak671	chr13	114754911	114754933	+	1	NA	intron (NM_001320822, intron 22 of 23)	(TCCA)n|Simple_repeat|Simple_repeat	88532	NM_001320822	22821	Hs.593075	NM_007368	ENSG00000185989	RASA3	GAP1IP4BP|GAPIII	RAS p21 protein activator 3	protein-coding
peak1845	chr21	47055119	47055472	+	1	NA	Intergenic	(TG)n|Simple_repeat|Simple_repeat	-8344	NM_001348238	54039	Hs.474049	NM_020528	ENSG00000183570	PCBP3	ALPHA-CP3|PCBP3-OT1|PCBP3OT	poly(rC) binding protein 3	protein-coding
peak2107	chr4	81129177	81129604	+	1	NA	Intergenic	(CA)n|Simple_repeat|Simple_repeat	10733	NM_001099403	56978	Hs.373642	NM_020226	ENSG00000152784	PRDM8	EPM10|KMT8D|PFM5	PR/SET domain 8	protein-coding
peak1460	chr2	122236372	122236481	+	1	NA	intron (NM_001142274, intron 8 of 37)	(CA)n|Simple_repeat|Simple_repeat	-52030	NR_023343	100151683	Hs.689638	NR_023343	ENSG00000264229	RNU4ATAC	MOPD1|RFMN|RNU4ATAC1|TALS|U4ATAC	RNA, U4atac small nuclear (U12-dependent splicing)	snRNA
peak1966	chr3	90464473	90464523	+	1	NA	Intergenic	ALR/Alpha|Satellite|centr	1307824	NM_005233	2042	Hs.123642	NM_005233	ENSG00000044524	EPHA3	EK4|ETK|ETK1|HEK|HEK4|TYRO4	EPH receptor A3	protein-coding
peak1703	chr21	10734520	10734695	+	1	NA	Intergenic	ALR/Alpha|Satellite|centr	256336	NM_001290224	7179	Hs.122986	NM_199259	ENSG00000274391	TPTE	CT44|PTEN2	transmembrane phosphatase with tensin homology	protein-coding
peak33	chr1	9120494	9120636	+	1	NA	intron (NM_003039, intron 1 of 11)	(CA)n|Simple_repeat|Simple_repeat	9322	NM_001328620	6518	Hs.530003	NM_003039	ENSG00000142583	SLC2A5	GLUT-5|GLUT5	solute carrier family 2 member 5	protein-coding
peak2558	chr8	40677698	40678133	+	1	NA	intron (NM_001135731, intron 2 of 5)	(TG)n|Simple_repeat|Simple_repeat	77428	NM_024645	79698	Hs.591850	NM_024645	ENSG00000165061	ZMAT4	-	zinc finger matrin-type 4	protein-coding
peak1615	chr20	33813232	33813379	+	1	NA	intron (NM_001355008, intron 3 of 14)	(CA)n|Simple_repeat|Simple_repeat	-1234	NM_006690	10893	Hs.715494	NM_006690	ENSG00000125966	MMP24	MMP-24|MMP25|MT-MMP 5|MT-MMP5|MT5-MMP|MT5MMP|MTMMP5	matrix metallopeptidase 24	protein-coding
peak2202	chr5	77229701	77229703	+	1	NA	intron (NR_105012, intron 1 of 1)	(CA)n|Simple_repeat|Simple_repeat	-24369	NR_105013	101929154	Hs.252895	NR_105012		LOC101929154	-	uncharacterized LOC101929154	ncRNA
peak687	chr14	19022693	19022757	+	1	NA	Intergenic	ALR/Alpha|Satellite|centr	-354869	NM_001013354	440153	Hs.534880	NM_001013354	ENSG00000257115	OR11H12	-	olfactory receptor family 11 subfamily H member 12	protein-coding
peak1834	chr21	45337985	45338017	+	1	NA	intron (NM_020132, intron 2 of 9)	HAL1-2a_MD|LINE|L1	-7278	NM_001037553	56894	Hs.248785	NM_020132	ENSG00000160216	AGPAT3	LPAAT-GAMMA1|LPAAT3	1-acylglycerol-3-phosphate O-acyltransferase 3	protein-coding
peak1182	chr18	77302104	77302572	+	1	NA	Intergenic	(TCCA)n|Simple_repeat|Simple_repeat	-36944	NR_148949	284240	Hs.448912	NR_148949		LOC284240	-	uncharacterized LOC284240	ncRNA
peak549	chr12	108999846	109000045	+	1	NA	Intergenic	Intergenic	-8051	NM_181724	338773	Hs.449718	NM_181724	ENSG00000183160	TMEM119	OBIF	transmembrane protein 119	protein-coding
peak776	chr15	29592269	29592475	+	1	NA	intron (NM_015307, intron 2 of 10)	(TGGA)n|Simple_repeat|Simple_repeat	-30352	NM_138704	56160	Hs.94011	NM_138704	ENSG00000185115	NSMCE3	HCA4|LICS|MAGEG1|MAGEL3|NDNL2|NSE3	NSE3 homolog, SMC5-SMC6 complex component	protein-coding
peak2654	chr9	15484921	15484924	+	1	NA	intron (NM_001317898, intron 6 of 10)	AluSx|SINE|Alu	25365	NM_021144	11168	Hs.658434	NM_021144	ENSG00000164985	PSIP1	DFS70|LEDGF|PAIP|PSIP2|p52|p75	PC4 and SFRS1 interacting protein 1	protein-coding
peak2449	chr7	76627407	76627515	+	1	NA	intron (NR_023383, intron 2 of 10)	(TG)n|Simple_repeat|Simple_repeat	17322	NR_023383	441263	Hs.675888	NR_023383	ENSG00000265479	DTX2P1-UPK3BP1-PMS2P11	PMS2L11	DTX2P1-UPK3BP1-PMS2P11 readthrough, transcribed pseudogene	pseudo
peak2615	chr8	135472794	135473953	+	1	NA	Intergenic	Intergenic	-136941	NR_002438	594840	Hs.626298	NR_002438	ENSG00000248492	ZFAT-AS1	NCRNA00070|SAS-ZFAT|ZFAT-AS|ZFATAS	ZFAT antisense RNA 1	ncRNA
peak1672	chr21	9826550	9826851	+	1	NA	TTS (NR_037421)	TTS (NR_037421)	497	NR_128714
peak1403	chr2	91779996	91780819	+	1	NA	Intergenic	CT-rich|Low_complexity|Low_complexity	67568	NR_027238	654342	Hs.469287	NR_027238		LOC654342	-	lymphocyte-specific protein 1 pseudogene	pseudo
peak1679	chr21	10699803	10699916	+	1	NA	Intergenic	ALR/Alpha|Satellite|centr	291084	NM_001290224	7179	Hs.122986	NM_199259	ENSG00000274391	TPTE	CT44|PTEN2	transmembrane phosphatase with tensin homology	protein-coding
peak2344	chr7	4164579	4164696	+	1	NA	intron (NM_152744, intron 25 of 44)	(TGGA)n|Simple_repeat|Simple_repeat	-4680	NM_001079653	221935	Hs.653013	NM_152744	ENSG00000146555	SDK1	-	sidekick cell adhesion molecule 1	protein-coding
peak2722	chr9	94667423	94667879	+	1	NA	intron (NM_004560, intron 1 of 8)	(CA)n|Simple_repeat|Simple_repeat	44793	NM_001318204	4920	Hs.98255	NM_004560	ENSG00000169071	ROR2	BDB|BDB1|NTRKR2	receptor tyrosine kinase like orphan receptor 2	protein-coding
peak1538	chr2	238819272	238819354	+	1	NA	intron (NM_001308353, intron 3 of 3)	intron (NM_001308353, intron 3 of 3)	51126	NM_005855	10267	Hs.471783	NM_005855	ENSG00000132329	RAMP1	-	receptor activity modifying protein 1	protein-coding
peak638	chr13	30065200	30066295	+	1	NA	intron (NM_001033602, intron 9 of 13)	intron (NM_001033602, intron 9 of 13)	-3860	NR_046378	100874107	Hs.577987	NR_046378		MTUS2-AS1	-	MTUS2 antisense RNA 1	ncRNA
peak964	chr16	46434768	46434938	+	1	NA	Intergenic	HSATII|Satellite|Satellite	168156	NR_026556	124149	Hs.97414	NM_001004299		ANKRD26P1	-	ankyrin repeat domain 26 pseudogene 1	pseudo
peak562	chr12	113828309	113828559	+	1	NA	TTS (NM_001159727)	TTS (NM_001159727)	13258	NM_006843	10993	Hs.439023	NM_006843	ENSG00000135094	SDS	SDH	serine dehydratase	protein-coding
peak833	chr16	15767291	15767399	+	1	NA	intron (NM_017668, intron 3 of 8)	AluSz|SINE|Alu	23262	NM_017668	54820	Hs.655378	NM_017668	ENSG00000072864	NDE1	HOM-TES-87|LIS4|MHAC|NDE|NUDE|NUDE1	nudE neurodevelopment protein 1	protein-coding
peak2930	chrY	13844395	13844817	+	1	NA	Intergenic	(GAATG)n|Satellite|Satellite	688783	NR_033667	352887	Hs.546221	NR_033667	ENSG00000206159	GYG2P1	GYG2P	glycogenin 2 pseudogene 1	pseudo
peak1706	chr21	10746982	10747015	+	1	NA	Intergenic	ALR/Alpha|Satellite|centr	243945	NM_001290224	7179	Hs.122986	NM_199259	ENSG00000274391	TPTE	CT44|PTEN2	transmembrane phosphatase with tensin homology	protein-coding
peak1258	chr19	27744167	27744216	+	1	NA	Intergenic	ALR/Alpha|Satellite|centr	-540148	NR_110689	101927151	Hs.567934	NR_110687	ENSG00000267575	LOC101927151	-	uncharacterized LOC101927151	ncRNA
peak75	chr1	40760886	40761032	+	1	NA	Intergenic	AluSp|SINE|Alu	21980	NM_001852	1298	Hs.418012	NM_001852	ENSG00000049089	COL9A2	DJ39G22.4|EDM2|MED|STL5	collagen type IX alpha 2 chain	protein-coding
peak2792	chrX	61745672	61745873	+	1	NA	Intergenic	ALR/Alpha|Satellite|centr	825446	NM_001012968	139886	Hs.612782	NM_001012968	ENSG00000186767	SPIN4	TDRD28	spindlin family member 4	protein-coding
peak705	chr14	66284364	66285160	+	1	NA	Intergenic	(CA)n|Simple_repeat|Simple_repeat	346942	NR_030355	693210		NR_030355	ENSG00000207781	MIR625	MIRN625|hsa-mir-625	microRNA 625	ncRNA
peak1006	chr16	81648741	81649124	+	1	NA	intron (NM_198390, intron 2 of 20)	(TG)n|Simple_repeat|Simple_repeat	3979	NR_106759	102465251		NR_106759	ENSG00000275109	MIR6504	hsa-mir-6504	microRNA 6504	ncRNA
peak2631	chr8	141130745	141130900	+	1	NA	intron (NM_001321646, intron 16 of 21)	(TCCA)n|Simple_repeat|Simple_repeat	-20188	NR_144431	359809	Hs.26814	NR_144431	ENSG00000282164	PEG13	-	paternally expressed 13	ncRNA
peak1039	chr17	5406254	5406341	+	1	NA	intron (NM_001033053, intron 15 of 15)	(GAATG)n|Simple_repeat|Simple_repeat	-1978	NM_001162371	728392	Hs.104305	NM_001162371		LOC728392	-	uncharacterized LOC728392	protein-coding
peak105	chr1	121351776	121352027	+	1	NA	Intergenic	ALR/Alpha|Satellite|centr	90991	NR_003955	647121	Hs.697682	NR_003955	ENSG00000231752	EMBP1	-	embigin pseudogene 1	pseudo
peak141	chr1	161261631	161261692	+	1	NA	Intergenic	MER20B|DNA|hAT-Charlie	18101	NM_001315491	4359	Hs.591486	NM_000530	ENSG00000158887	MPZ	CHM|CMT1|CMT1B|CMT2I|CMT2J|CMT4E|CMTDI3|CMTDID|DSS|HMSNIB|MPP|P0	myelin protein zero	protein-coding
peak1111	chr17	78471815	78471865	+	1	NA	Intergenic	(TG)n|Simple_repeat|Simple_repeat	-21436	NM_002522	4884	Hs.514556	NM_002522	ENSG00000171246	NPTX1	NP1	neuronal pentraxin 1	protein-coding
peak1585	chr20	26265535	26265711	+	1	NA	Intergenic	ALR/Alpha|Satellite|centr	-75754	NR_040095	284801	Hs.370699	NR_040095	ENSG00000227195	MIR663AHG	-	MIR663A host gene	ncRNA
peak962	chr16	46432582	46432669	+	1	NA	Intergenic	HSATII|Satellite|Satellite	170384	NR_026556	124149	Hs.97414	NM_001004299		ANKRD26P1	-	ankyrin repeat domain 26 pseudogene 1	pseudo
peak2742	chr9	124568930	124568984	+	1	NA	Intergenic	(TG)n|Simple_repeat|Simple_repeat	63893	NM_138709	153090	Hs.522378	NM_032552	ENSG00000136848	DAB2IP	AF9Q34|AIP-1|AIP1|DIP1/2	DAB2 interacting protein	protein-coding
peak678	chr14	19009148	19009748	+	1	NA	Intergenic	ALR/Alpha|Satellite|centr	-368146	NM_001013354	440153	Hs.534880	NM_001013354	ENSG00000257115	OR11H12	-	olfactory receptor family 11 subfamily H member 12	protein-coding
peak1926	chr22	49283641	49284023	+	1	NA	intron (NR_038944, intron 3 of 6)	(TCCA)n|Simple_repeat|Simple_repeat	21250	NR_038944	100128946	Hs.535676	NR_038944	ENSG00000205632	LINC01310	WI2-81516E3.1	long intergenic non-protein coding RNA 1310	ncRNA
peak136	chr1	149222646	149222672	+	1	NA	Intergenic	Intergenic	-65576	NR_145442	644634		NM_001348147		FAM231D	-	family with sequence similarity 231 member D	protein-coding
peak1323	chr2	527149	527479	+	1	NA	Intergenic	(TG)n|Simple_repeat|Simple_repeat	-18491	NR_146470	101927362	Hs.385749	NR_146470	ENSG00000225942	LINC01875	-	long intergenic non-protein coding RNA 1875	ncRNA
peak2371	chr7	49828553	49828875	+	1	NA	intron (NM_198570, intron 2 of 3)	(TG)n|Simple_repeat|Simple_repeat	13785	NR_136188	375567	Hs.629302	NM_198570	ENSG00000188730	VWC2	PSST739|UNQ739	von Willebrand factor C domain containing 2	protein-coding
peak649	chr13	42040254	42040453	+	1	NA	intron (NM_014059, intron 2 of 4)	(CA)n|Simple_repeat|Simple_repeat	8811	NM_014059	28984	Hs.507866	NM_014059	ENSG00000102760	RGCC	C13orf15|RGC-32|RGC32|bA157L14.2	regulator of cell cycle	protein-coding
peak1973	chr3	90495126	90495363	+	1	NA	Intergenic	ALR/Alpha|Satellite|centr	1338570	NM_005233	2042	Hs.123642	NM_005233	ENSG00000044524	EPHA3	EK4|ETK|ETK1|HEK|HEK4|TYRO4	EPH receptor A3	protein-coding
peak1802	chr21	42364679	42365052	+	1	NA	Intergenic	(CA)n|Simple_repeat|Simple_repeat	-145800	NM_001271534	1826	Hs.160418	NM_001389	ENSG00000171587	DSCAM	CHD2|CHD2-42|CHD2-52	DS cell adhesion molecule	protein-coding
peak1798	chr21	41510228	41511081	+	1	NA	intron (NM_001389, intron 18 of 32)	(TG)n|Simple_repeat|Simple_repeat	73704	NR_039917	100616148		NR_039917	ENSG00000263973	MIR4760	-	microRNA 4760	ncRNA
peak777	chr15	30465069	30465501	+	1	NA	Intergenic	(TG)n|Simple_repeat|Simple_repeat	-22954	NR_026771	26082	Hs.652128	NR_026771	ENSG00000225930	LINC02249	DKFZP434L187	long intergenic non-protein coding RNA 2249	ncRNA
peak1549	chr2	240267945	240268670	+	1	NA	intron (NM_006037, intron 2 of 26)	intron (NM_006037, intron 2 of 26)	5192	NR_039948	100616360		NR_039948	ENSG00000264292	MIR2467	mir-2467	microRNA 2467	ncRNA
peak2368	chr7	48369991	48370196	+	1	NA	intron (NM_152701, intron 27 of 61)	(TCCA)n|Simple_repeat|Simple_repeat	159036	NM_152701	154664	Hs.226568	NM_152701	ENSG00000179869	ABCA13	-	ATP binding cassette subfamily A member 13	protein-coding
peak2621	chr8	139817774	139818557	+	1	NA	intron (NM_152888, intron 10 of 64)	HAL1-2a_MD|LINE|L1	108084	NM_152888	169044	Hs.117169	NM_152888	ENSG00000169436	COL22A1	-	collagen type XXII alpha 1 chain	protein-coding
peak2048	chr4	8235451	8235636	+	1	NA	intron (NR_134639, intron 12 of 14)	(TCCA)n|Simple_repeat|Simple_repeat	34572	NM_018986	54436	Hs.479116	NM_018986	ENSG00000125089	SH3TC1	-	SH3 domain and tetratricopeptide repeats 1	protein-coding
peak2002	chr3	194831448	194831581	+	1	NA	intron (NM_152531, intron 3 of 3)	(TG)n|Simple_repeat|Simple_repeat	16197	NR_104188	100874528	Hs.581659	NR_104188	ENSG00000233303	XXYLT1-AS1	-	XXYLT1 antisense RNA 1	ncRNA
peak161	chr1	212863134	212863393	+	1	NA	intron (NM_018664, intron 2 of 2)	intron (NM_018664, intron 2 of 2)	10064	NM_018664	55509	Hs.62919	NM_018664	ENSG00000123685	BATF3	JDP1|JUNDM1|SNFT	basic leucine zipper ATF-like transcription factor 3	protein-coding
peak1817	chr21	44083153	44083295	+	1	NA	intron (NM_001001575, intron 1 of 14)	(CA)n|Simple_repeat|Simple_repeat	9362	NM_001001570	5152	Hs.473927	NM_002606	ENSG00000160191	PDE9A	HSPDE9A2	phosphodiesterase 9A	protein-coding
peak466	chr11	71074112	71074302	+	1	NA	Intergenic	(TGAG)n|Simple_repeat|Simple_repeat	60193	NR_038862	399923	Hs.128191	NM_001001680	ENSG00000172900	FLJ42102	-	uncharacterized LOC399923	ncRNA
peak765	chr15	20478684	20478913	+	1	NA	Intergenic	AluSz|SINE|Alu	-9199	NR_038836	646096	Hs.448789	NR_038836	ENSG00000259156	CHEK2P2	-	checkpoint kinase 2 pseudogene 2	pseudo
peak1773	chr21	14358420	14358634	+	1	NA	Intergenic	ALR/Alpha|Satellite|centr	-51960	NR_026916	149992	Hs.558645	NM_153773		ANKRD30BP2	C21orf99|CT85|CTSP-1|CTSP1	ankyrin repeat domain 30B pseudogene 2	pseudo
peak977	chr16	49661463	49661819	+	1	NA	intron (NM_015069, intron 4 of 7)	(TCCA)n|Simple_repeat|Simple_repeat	36501	NM_001330533	23090	Hs.443715	NM_015069	ENSG00000102935	ZNF423	Ebfaz|JBTS19|NPHP14|OAZ|Roaz|ZFP423|Zfp104|hOAZ	zinc finger protein 423	protein-coding
peak594	chr12	128649391	128649441	+	1	NA	Intergenic	(CACCAT)n|Simple_repeat|Simple_repeat	46654	NR_104648	101927694	Hs.524849	NR_104648	ENSG00000256659	LINC02368	-	long intergenic non-protein coding RNA 2368	ncRNA
peak69	chr1	31760787	31760852	+	1	NA	intron (NM_004814, intron 4 of 9)	AluSq|SINE|Alu	8825	NM_004814	9410	Hs.33962	NM_004814	ENSG00000060688	SNRNP40	40K|HPRP8BP|PRP8BP|PRPF8BP|SPF38|WDR57	small nuclear ribonucleoprotein U5 subunit 40	protein-coding
peak2220	chr5	168173373	168173397	+	1	NA	intron (NM_003062, intron 20 of 35)	(GTGTG)n|Simple_repeat|Simple_repeat	21875	NR_029632	407001		NR_029632	ENSG00000207739	MIR218-2	MIRN218-2|mir-218-2	microRNA 218-2	ncRNA
peak2853	chrY	13663179	13663225	+	1	NA	Intergenic	(GAATG)n|Satellite|Satellite	870187	NR_033667	352887	Hs.546221	NR_033667	ENSG00000206159	GYG2P1	GYG2P	glycogenin 2 pseudogene 1	pseudo
peak441	chr11	55027171	55027457	+	1	NA	Intergenic	ALR/Alpha|Satellite|centr	-2344	NM_024114	79097	Hs.195715	NM_024114	ENSG00000150244	TRIM48	RNF101	tripartite motif containing 48	protein-coding
peak2554	chr8	37643049	37643252	+	1	NA	Intergenic	(CA)n|Simple_repeat|Simple_repeat	-11251	NM_032777	25960	Hs.274136	NM_032777	ENSG00000020181	ADGRA2	GPR124|TEM5	adhesion G protein-coupled receptor A2	protein-coding
peak341	chr10	134205911	134206074	+	1	NA	Intergenic	(ATGGTG)n|Simple_repeat|Simple_repeat	-4710	NM_138499	170394	Hs.527751	NM_138499	ENSG00000171813	PWWP2B	PWWP2|bA432J24.1|pp8607	PWWP domain containing 2B	protein-coding
peak589	chr12	126811924	126812043	+	1	NA	Intergenic	(TG)n|Simple_repeat|Simple_repeat	-98709	NR_146291	105370059		NR_146291		LINC02350	-	long intergenic non-protein coding RNA 2350	ncRNA
peak2296	chr6	161355443	161355544	+	1	NA	Intergenic	(CA)n|Simple_repeat|Simple_repeat	-57266	NM_006724	4216	Hs.390428	NM_005922	ENSG00000085511	MAP3K4	MAPKKK4|MEKK 4|MEKK4|MTK1|PRO0412	mitogen-activated protein kinase kinase kinase 4	protein-coding
peak595	chr12	128690304	128690363	+	1	NA	Intergenic	(CA)n|Simple_repeat|Simple_repeat	-38718	NR_039720
peak532	chr12	38083281	38083390	+	1	NA	Intergenic	ALR/Alpha|Satellite|centr	-627222	NM_001013620	144245	Hs.259305	NM_001013620	ENSG00000175548	ALG10B	ALG10|KCR1	ALG10B, alpha-1,2-glucosyltransferase	protein-coding
peak221	chr10	39102578	39106060	+	1	NA	Intergenic	(CATTC)n|Satellite|Satellite	114592	NR_045000	399746	Hs.742607	NR_045000		ACTR3BP5	FKSG74	ACTR3B pseudogene 5	pseudo
peak425	chr11	51573146	51573401	+	1	NA	Intergenic	ALR/Alpha|Satellite|centr	57991	NM_001004703	119749	Hs.553564	NM_001004703	ENSG00000185926	OR4C46	-	olfactory receptor family 4 subfamily C member 46	protein-coding
peak195	chr10	5423155	5423369	+	1	NA	Intergenic	(CA)n|Simple_repeat|Simple_repeat	16290	NM_053049	114131	Hs.511775	NM_053049	ENSG00000178473	UCN3	SCP|SPC|UCNIII	urocortin 3	protein-coding
peak1785	chr21	36112578	36112736	+	1	NA	Intergenic	(TCCA)n|Simple_repeat|Simple_repeat	-3178	NR_024351	54064	Hs.436868	NR_024351	ENSG00000230978	LINC00160	C21orf52|NCRNA00160	long intergenic non-protein coding RNA 160	ncRNA
peak506	chr12	34841882	34842176	+	1	NA	Intergenic	ALR/Alpha|Satellite|centr	666813	NM_032834	84920	Hs.102971	NM_032834	ENSG00000139133	ALG10	ALG10A|DIE2|KCR1	ALG10, alpha-1,2-glucosyltransferase	protein-coding
peak2910	chrY	13827863	13828185	+	1	NA	Intergenic	(GAATG)n|Satellite|Satellite	705365	NR_033667	352887	Hs.546221	NR_033667	ENSG00000206159	GYG2P1	GYG2P	glycogenin 2 pseudogene 1	pseudo
peak1986	chr3	131981953	131982055	+	1	NA	Intergenic	(CA)n|Simple_repeat|Simple_repeat	-54207	NM_001292037	55	Hs.433060	NM_001099	ENSG00000014257	ACPP	5'-NT|ACP-3|ACP3	acid phosphatase, prostate	protein-coding
peak1092	chr17	72072346	72072530	+	1	NA	Intergenic	(TGG)n|Simple_repeat|Simple_repeat	-127357	NM_000999	6169	Hs.380953	NM_000999	ENSG00000172809	RPL38	L38	ribosomal protein L38	protein-coding
peak1409	chr2	91917031	91917070	+	1	NA	Intergenic	AluJb|SINE|Alu	-16914	NR_136329	101927050	Hs.578075	NR_136329		LOC101927050	-	lysine methyltransferase 2C pseudogene	pseudo
peak2044	chr4	7641320	7642221	+	1	NA	intron (NM_020777, intron 4 of 26)	(TG)n|Simple_repeat|Simple_repeat	-114047	NR_026892	84740	Hs.663029	NM_032654	ENSG00000272620	AFAP1-AS1	AFAP1-AS|AFAP1AS	AFAP1 antisense RNA 1	ncRNA
peak601	chr12	130302832	130302998	+	1	NA	intron (NM_133448, intron 1 of 8)	(TG)n|Simple_repeat|Simple_repeat	85297	NM_133448	121256	Hs.507268	NM_133448	ENSG00000151952	TMEM132D	MOLT|PPP1R153	transmembrane protein 132D	protein-coding
peak297	chr10	82415747	82415751	+	1	NA	Intergenic	(TCTG)n|Simple_repeat|Simple_repeat	115174	NM_001145719	387694	Hs.147643	NM_207372	ENSG00000178217	SH2D4B	-	SH2 domain containing 4B	protein-coding
peak1582	chr20	26054788	26054879	+	1	NA	intron (NR_026713, intron 3 of 4)	HAL1-2a_MD|LINE|L1	19583	NR_026713	284800	Hs.516956	NM_182583	ENSG00000125804	FAM182A	C20orf91|C20orf91A	family with sequence similarity 182 member A	ncRNA
peak10	chr1	3287471	3288016	+	1	NA	intron (NM_022114, intron 3 of 16)	(TCCA)n|Simple_repeat|Simple_repeat	-83404	NM_014448	27237	Hs.87435	NM_014448	ENSG00000130762	ARHGEF16	GEF16|NBR	Rho guanine nucleotide exchange factor 16	protein-coding
peak2564	chr8	43770502	43770560	+	1	NA	Intergenic	ALR/Alpha|Satellite|centr	622946	NM_001005365	340441	Hs.531579	NM_001002920	ENSG00000188877	POTEA	A26A1|CT104.3|POTE-8|POTE8	POTE ankyrin domain family member A	protein-coding
peak2402	chr7	61095500	61095785	+	1	NA	Intergenic	ALR/Alpha|Satellite|centr	1668792	NR_003952	643955	Hs.583308	NR_003952	ENSG00000185037	ZNF733P	ZNF733	zinc finger protein 733, pseudogene	pseudo
peak1899	chr22	44731812	44731821	+	1	NA	Intergenic	(TG)n|Simple_repeat|Simple_repeat	-23085	NM_001099294	85352	Hs.6829	NM_001099294	ENSG00000138944	SHISAL1	KIAA1644	shisa like 1	protein-coding
peak1523	chr2	235422880	235423884	+	1	NA	Intergenic	(GTGTG)n|Simple_repeat|Simple_repeat	-17685	NM_001282431	10123	Hs.111554	NM_005737	ENSG00000188042	ARL4C	ARL7|LAK	ADP ribosylation factor like GTPase 4C	protein-coding
peak2129	chr4	187081274	187081655	+	1	NA	intron (NM_001006655, intron 8 of 13)	(CA)n|Simple_repeat|Simple_repeat	15469	NM_015398	25854	Hs.744961	NM_015398	ENSG00000109794	FAM149A	MST119|MSTP119	family with sequence similarity 149 member A	protein-coding
peak1974	chr3	90496234	90496425	+	1	NA	Intergenic	ALR/Alpha|Satellite|centr	1339655	NM_005233	2042	Hs.123642	NM_005233	ENSG00000044524	EPHA3	EK4|ETK|ETK1|HEK|HEK4|TYRO4	EPH receptor A3	protein-coding
peak894	chr16	34012052	34012245	+	1	NA	Intergenic	ALR/Alpha|Satellite|centr	392614	NR_002837	606551	Hs.646441	NR_002837		UBE2MP1	-	ubiquitin conjugating enzyme E2 M pseudogene 1	pseudo
peak2601	chr8	124671285	124671366	+	1	NA	Intergenic	(TCCA)n|Simple_repeat|Simple_repeat	-6135	NM_001081675	340359	Hs.450252	NM_001081675	ENSG00000175946	KLHL38	C8ORFK36	kelch like family member 38	protein-coding
peak1655	chr20	59962326	59962465	+	1	NA	intron (NM_001794, intron 2 of 15)	(CA)n|Simple_repeat|Simple_repeat	-112082	NM_001252338	1002	Hs.473231	NM_001794	ENSG00000179242	CDH4	CAD4|R-CAD|RCAD	cadherin 4	protein-coding
peak2746	chr9	126109911	126110056	+	1	NA	Intergenic	(TG)n|Simple_repeat|Simple_repeat	-8463	NM_173689	286204	Hs.568340	NM_173689	ENSG00000148204	CRB2	FSGS9|VMCKD	crumbs 2, cell polarity complex component	protein-coding
peak158	chr1	208322513	208322849	+	1	NA	intron (NM_025179, intron 3 of 31)	(TG)n|Simple_repeat|Simple_repeat	94984	NM_025179	5362	Hs.497626	NM_025179	ENSG00000076356	PLXNA2	OCT|PLXN2	plexin A2	protein-coding
peak2855	chrY	13664338	13664869	+	1	NA	Intergenic	(GAATG)n|Satellite|Satellite	868786	NR_033667	352887	Hs.546221	NR_033667	ENSG00000206159	GYG2P1	GYG2P	glycogenin 2 pseudogene 1	pseudo
peak473	chr11	112125852	112125960	+	1	NA	intron (NM_001145024, intron 2 of 3)	(TG)n|Simple_repeat|Simple_repeat	-5082	NR_133566	100132686	Hs.650455	NR_133566	ENSG00000268472	LOC100132686	-	uncharacterized LOC100132686	ncRNA
peak1354	chr2	10573464	10573736	+	1	NA	Intergenic	(TG)n|Simple_repeat|Simple_repeat	13375	NR_028374	100302743	Hs.730525	NR_028374	ENSG00000206633	SNORA80B	ACA67B	small nucleolar RNA, H/ACA box 80B	snoRNA
peak2814	chrY	13137170	13137383	+	1	NA	Intergenic	AluYc|SINE|Alu	1396113	NR_033667	352887	Hs.546221	NR_033667	ENSG00000206159	GYG2P1	GYG2P	glycogenin 2 pseudogene 1	pseudo
peak1120	chr18	108113	108474	+	1	NA	promoter-TSS (NR_033770)	promoter-TSS (NR_033770)	-772	NR_033770	727758	Hs.585843	NR_033770	ENSG00000263006	ROCK1P1	-	Rho associated coiled-coil containing protein kinase 1 pseudogene 1	pseudo
peak984	chr16	55053355	55053962	+	1	NA	Intergenic	(CA)n|Simple_repeat|Simple_repeat	88547	NM_005853	10265	Hs.435730	NM_005853	ENSG00000176842	IRX5	HMMS|IRX-2a|IRXB2	iroquois homeobox 5	protein-coding
peak2871	chrY	13686748	13686952	+	1	NA	Intergenic	(GAATG)n|Satellite|Satellite	846539	NR_033667	352887	Hs.546221	NR_033667	ENSG00000206159	GYG2P1	GYG2P	glycogenin 2 pseudogene 1	pseudo
peak815	chr16	4277220	4277496	+	1	NA	intron (NM_001323667, intron 1 of 6)	(TGGA)n|Simple_repeat|Simple_repeat	14723	NM_001323668	6345	Hs.10041	NM_001098814	ENSG00000185739	SRL	SAR	sarcalumenin	protein-coding
peak2582	chr8	46906534	46906585	+	1	NA	Intergenic	ALR/Alpha|Satellite|centr	622706	NR_146077	389652		NR_146077	ENSG00000248498	ASNSP1	ASNSL1	asparagine synthetase pseudogene 1	pseudo
peak1996	chr3	193920608	193920693	+	1	NA	TTS (NR_125404)	TTS (NR_125404)	3446	NR_125404	100505920	Hs.436654	NR_125403	ENSG00000225742	LINC02036	-	long intergenic non-protein coding RNA 2036	ncRNA
[truncated: 1,084 more rows]
