# Supplementary material for: Dynamic gene regulation by nuclear colony-stimulating factor 1 receptor in human monocytes and macrophages
Source: Nat Commun. 2019 Apr 26;10:1935. doi: 10.1038/s41467-019-09970-9 (PMC6486619; doi:10.1038/s41467-019-09970-9)
Supplement: Supplementary file 12 — Supplementary Data 9 [file 41467_2019_9970_MOESM12_ESM.xls]

## Sheet: intersect_CFMS_H3K4me3_d0_annot
PeakID (cmd=annotatePeaks.pl intersect_CFMS_H3K4me3_d0.bed hg19 -go intersect_CFMS_H3K4me3_d0_GO -annStats annStats_intersect_CFMS_H3K4me3_d0.txt)	Chr	Start	End	Strand	Peak Score	Focus Ratio/Region Size	Annotation	Detailed Annotation	Distance to TSS	Nearest PromoterID	Entrez ID	Nearest Unigene	Nearest Refseq	Nearest Ensembl	Gene Name	Gene Alias	Gene Description	Gene Type
peak1434	chr9	128967036	128967292	+	1	NA	Intergenic	(TG)n|Simple_repeat|Simple_repeat	71030	NR_121584	101929116	Hs.382124	NR_121584	ENSG00000228392	LOC101929116	-	uncharacterized LOC101929116	ncRNA
peak726	chr2	92321886	92322048	+	1	NA	Intergenic	ALR/Alpha|Satellite|centr	192808	NR_027714	440888	Hs.730239	NM_001032412		ACTR3BP2	FKSG73	ACTR3B pseudogene 2	pseudo
peak822	chr20	37256039	37256162	+	1	NA	intron (NM_001164431, intron 3 of 14)	(TG)n|Simple_repeat|Simple_repeat	25523	NM_001164431	343578	Hs.451997	NM_001164431	ENSG00000124143	ARHGAP40	C20orf95|dJ1100H13.4	Rho GTPase activating protein 40	protein-coding
peak962	chr21	43374711	43374893	+	1	NA	promoter-TSS (NM_015500)	promoter-TSS (NM_015500)	-803	NM_015500	25966	Hs.473894	NM_015500	ENSG00000157617	C2CD2	C21orf25|C21orf258|TMEM24L	C2 calcium dependent domain containing 2	protein-coding
peak382	chr14	103386799	103386852	+	1	NA	Intergenic	(TCCA)n|Simple_repeat|Simple_repeat	-2168	NM_030943	81693	Hs.534494	NM_030943	ENSG00000166126	AMN	PRO1028|amnionless	amnion associated transmembrane protein	protein-coding
peak813	chr20	26315347	26315667	+	1	NA	Intergenic	ALR/Alpha|Satellite|centr	-125638	NR_040095	284801	Hs.370699	NR_040095	ENSG00000227195	MIR663AHG	-	MIR663A host gene	ncRNA
peak263	chr12	38008397	38008675	+	1	NA	Intergenic	ALR/Alpha|Satellite|centr	-702021	NM_001308340	144245	Hs.259305	NM_001013620	ENSG00000175548	ALG10B	ALG10|KCR1	ALG10B, alpha-1,2-glucosyltransferase	protein-coding
peak650	chr19	55063845	55064214	+	1	NA	Intergenic	(TG)n|Simple_repeat|Simple_repeat	20120	NR_104097	90011	Hs.288520	NM_033206	ENSG00000104970	KIR3DX1	KIR3DL0|LENG12	killer cell immunoglobulin like receptor, three Ig domains X1	pseudo
peak1325	chr8	43764284	43764493	+	1	NA	Intergenic	ALR/Alpha|Satellite|centr	616803	NM_001005365	340441	Hs.531579	NM_001002920	ENSG00000188877	POTEA	A26A1|CT104.3|POTE-8|POTE8	POTE ankyrin domain family member A	protein-coding
peak1536	chrY	13802754	13803156	+	1	NA	Intergenic	(GAATG)n|Satellite|Satellite	730434	NR_033667	352887	Hs.546221	NR_033667	ENSG00000206159	GYG2P1	GYG2P	glycogenin 2 pseudogene 1	pseudo
peak1376	chr9	44993039	44993260	+	1	NA	Intergenic	Intergenic	2913	NR_027421	100132948	Hs.645763	NM_001024942	ENSG00000154537	FAM27C	FAM27A|FAM27A1|FAM27A3|bA7G23.5	family with sequence similarity 27 member C	ncRNA
peak769	chr2	233478377	233478632	+	1	NA	intron (NM_001243252, intron 1 of 3)	(CA)n|Simple_repeat|Simple_repeat	7737	NM_001243252	80303	Hs.516769	NM_025202	ENSG00000115468	EFHD1	MST133|MSTP133|PP3051|SWS2	EF-hand domain family member D1	protein-coding
peak511	chr16	80757896	80758033	+	1	NA	intron (NM_152342, intron 1 of 6)	GA-rich|Low_complexity|Low_complexity	80211	NM_152342	124359	Hs.60257	NM_152342	ENSG00000166446	CDYL2	PCCP1	chromodomain Y like 2	protein-coding
peak1412	chr9	92521917	92522114	+	1	NA	Intergenic	(TG)n|Simple_repeat|Simple_repeat	-209683	NR_109791	101927847	Hs.584312	NR_109791		LOC101927847	-	uncharacterized LOC101927847	ncRNA
peak721	chr2	92308802	92309888	+	1	NA	Intergenic	ALR/Alpha|Satellite|centr	180186	NR_027714	440888	Hs.730239	NM_001032412		ACTR3BP2	FKSG73	ACTR3B pseudogene 2	pseudo
peak231	chr11	102601763	102601960	+	1	NA	Intergenic	(CCCA)n|Simple_repeat|Simple_repeat	-6176	NM_001304442	4317	Hs.161839	NM_002424	ENSG00000118113	MMP8	CLG1|HNC|MMP-8|PMNL-CL	matrix metallopeptidase 8	protein-coding
peak347	chr13	114907296	114907844	+	1	NA	Intergenic	(CA)n|Simple_repeat|Simple_repeat	-9472	NM_001320821	22821	Hs.593075	NM_007368	ENSG00000185989	RASA3	GAP1IP4BP|GAPIII	RAS p21 protein activator 3	protein-coding
peak439	chr16	33887326	33891918	+	1	NA	Intergenic	HSATII|Satellite|Satellite	317778	NR_130772	104644205	Hs.742548	NR_130771		ENPP7P13	DUNQU1	ectonucleotide pyrophosphatase/phosphodiesterase 7 pseudogene 13	pseudo
peak1025	chr3	72386470	72386730	+	1	NA	Intergenic	(TG)n|Simple_repeat|Simple_repeat	109174	NM_012234	23429	Hs.7910	NM_012234	ENSG00000163602	RYBP	AAP1|APAP-1|DEDAF|YEAF1	RING1 and YY1 binding protein	protein-coding
peak848	chr21	10704670	10705439	+	1	NA	Intergenic	ALR/Alpha|Satellite|centr	285889	NM_199259	7179	Hs.122986	NM_199259	ENSG00000274391	TPTE	CT44|PTEN2	transmembrane phosphatase with tensin homology	protein-coding
peak1309	chr8	1529473	1529689	+	1	NA	intron (NM_001346810, intron 6 of 14)	intron (NM_001346810, intron 6 of 14)	40249	NR_103863	100507435	Hs.667133	NR_103863	ENSG00000253267	DLGAP2-AS1	-	DLGAP2 antisense RNA 1	ncRNA
peak669	chr2	7908157	7908446	+	1	NA	Intergenic	(CA)n|Simple_repeat|Simple_repeat	131485	NR_110256	101929551	Hs.116006	NR_110256	ENSG00000226506	LOC101929551	-	uncharacterized LOC101929551	ncRNA
peak673	chr2	10573491	10573889	+	1	NA	Intergenic	Intergenic	13285	NR_028374	100302743	Hs.730525	NR_028374	ENSG00000206633	SNORA80B	ACA67B	small nucleolar RNA, H/ACA box 80B	snoRNA
peak341	chr13	113320534	113320997	+	1	NA	intron (NM_207440, intron 1 of 2)	(TG)n|Simple_repeat|Simple_repeat	19407	NM_207440	400165	Hs.591213	NM_207440		ATP11AUN	C13orf35|SMABLO1	ATP11A upstream neighbor	protein-coding
peak811	chr20	26309475	26309883	+	1	NA	Intergenic	ALR/Alpha|Satellite|centr	-119810	NR_040095	284801	Hs.370699	NR_040095	ENSG00000227195	MIR663AHG	-	MIR663A host gene	ncRNA
peak259	chr12	38001912	38002289	+	1	NA	Intergenic	ALR/Alpha|Satellite|centr	-708457	NM_001308340	144245	Hs.259305	NM_001013620	ENSG00000175548	ALG10B	ALG10|KCR1	ALG10B, alpha-1,2-glucosyltransferase	protein-coding
peak222	chr11	63777662	63778131	+	1	NA	intron (NM_014067, intron 4 of 10)	(TTGG)n|Simple_repeat|Simple_repeat	24571	NR_003089	55611	Hs.473788	NM_017670	ENSG00000167770	OTUB1	HSPC263|OTB1|OTU1	OTU deubiquitinase, ubiquitin aldehyde binding 1	protein-coding
peak1495	chrY	13446453	13451975	+	1	NA	Intergenic	Intergenic	1084175	NR_033667	352887	Hs.546221	NR_033667	ENSG00000206159	GYG2P1	GYG2P	glycogenin 2 pseudogene 1	pseudo
peak975	chr21	46462322	46462458	+	1	NA	Intergenic	(TG)n|Simple_repeat|Simple_repeat	30736	NR_027292	728039	Hs.309203	NM_032653	ENSG00000235374	SSR4P1	C21orf122|PRED57|PRED90	signal sequence receptor subunit 4 pseudogene 1	pseudo
peak1097	chr4	81129177	81129604	+	1	NA	Intergenic	(CA)n|Simple_repeat|Simple_repeat	10733	NM_001099403	56978	Hs.373642	NM_020226	ENSG00000152784	PRDM8	EPM10|KMT8D|PFM5	PR/SET domain 8	protein-coding
peak676	chr2	20365077	20365908	+	1	NA	Intergenic	(CA)n|Simple_repeat|Simple_repeat	59435	NM_002997	6382	Hs.224607	NM_002997	ENSG00000115884	SDC1	CD138|SDC|SYND1|syndecan	syndecan 1	protein-coding
peak264	chr12	38016382	38016670	+	1	NA	Intergenic	ALR/Alpha|Satellite|centr	-694031	NM_001308340	144245	Hs.259305	NM_001013620	ENSG00000175548	ALG10B	ALG10|KCR1	ALG10B, alpha-1,2-glucosyltransferase	protein-coding
peak1319	chr8	29678168	29678344	+	1	NA	intron (NR_125817, intron 2 of 2)	(CA)n|Simple_repeat|Simple_repeat	7764	NR_125817	101929470	Hs.204721	NR_125817	ENSG00000248964	LOC101929470	-	uncharacterized LOC101929470	ncRNA
peak781	chr2	238819201	238819611	+	1	NA	intron (NM_001308353, intron 3 of 3)	intron (NM_001308353, intron 3 of 3)	51219	NM_001308353	10267	Hs.471783	NM_005855	ENSG00000132329	RAMP1	-	receptor activity modifying protein 1	protein-coding
peak1158	chr6	2376571	2376677	+	1	NA	intron (NR_046229, intron 4 of 6)	(CA)n|Simple_repeat|Simple_repeat	130637	NR_046229	100508120	Hs.188825	NR_046229		GMDS-DT	GMDS-AS1	GMDS divergent transcript	ncRNA
peak21	chr1	11433571	11433879	+	1	NA	Intergenic	(TG)n|Simple_repeat|Simple_repeat	100470	NM_001330349	29914	Hs.522933	NM_013319	ENSG00000120942	UBIAD1	SCCD|TERE1	UbiA prenyltransferase domain containing 1	protein-coding
peak926	chr21	14340981	14341053	+	1	NA	Intergenic	ALR/Alpha|Satellite|centr	-69470	NR_026916	149992	Hs.558645	NM_153773		ANKRD30BP2	C21orf99|CT85|CTSP-1|CTSP1	ankyrin repeat domain 30B pseudogene 2	pseudo
peak637	chr19	33741445	33741825	+	1	NA	Intergenic	(CA)n|Simple_repeat|Simple_repeat	-24879	NM_019849	56301	Hs.58679	NM_019849	ENSG00000130876	SLC7A10	ASC1|HASC-1|asc-1	solute carrier family 7 member 10	protein-coding
peak1227	chr7	61085692	61085735	+	1	NA	Intergenic	ALR/Alpha|Satellite|centr	1678721	NR_003952	643955	Hs.583308	NR_003952	ENSG00000185037	ZNF733P	ZNF733	zinc finger protein 733, pseudogene	pseudo
peak638	chr19	33997042	33997859	+	1	NA	intron (NM_000285, intron 3 of 14)	(CA)n|Simple_repeat|Simple_repeat	15349	NM_001166057	5184	Hs.36473	NM_000285	ENSG00000124299	PEPD	PROLIDASE	peptidase D	protein-coding
peak758	chr2	133026733	133027866	+	1	NA	Intergenic	GA-rich|Low_complexity|Low_complexity	-11757	NR_152415	554226	Hs.380689	NM_001358416	ENSG00000163046	ANKRD30BL	ANKRD30BP3|NCRNA00164	ankyrin repeat domain 30B like	protein-coding
peak1538	chrY	13808308	13809193	+	1	NA	Intergenic	(GAATG)n|Satellite|Satellite	724639	NR_033667	352887	Hs.546221	NR_033667	ENSG00000206159	GYG2P1	GYG2P	glycogenin 2 pseudogene 1	pseudo
peak1161	chr6	34038951	34040621	+	1	NA	intron (NM_001282847, intron 2 of 9)	(CA)n|Simple_repeat|Simple_repeat	33973	NM_001256813	2914	Hs.429018	NM_000841	ENSG00000124493	GRM4	GPRC1D|MGLUR4|mGlu4	glutamate metabotropic receptor 4	protein-coding
peak1088	chr4	49633245	49635370	+	1	NA	Intergenic	Intergenic	645648	NM_001286791	80157	Hs.479703	NM_025087	ENSG00000109182	CWH43	CWH43-C|PGAP2IP	cell wall biogenesis 43 C-terminal homolog	protein-coding
peak1219	chr7	57994809	57995065	+	1	NA	Intergenic	ALR/Alpha|Satellite|centr	485054	NM_001159279	441234	Hs.533121	NM_001159279	ENSG00000182111	ZNF716	-	zinc finger protein 716	protein-coding
peak26	chr1	22699409	22699472	+	1	NA	Intergenic	(GAATG)n|Simple_repeat|Simple_repeat	-78904	NM_001083621	9923	Hs.418966	NM_014870	ENSG00000184677	ZBTB40	ZNF923	zinc finger and BTB domain containing 40	protein-coding
peak885	chr21	10763900	10764063	+	1	NA	Intergenic	ALR/Alpha|Satellite|centr	226962	NM_199259	7179	Hs.122986	NM_199259	ENSG00000274391	TPTE	CT44|PTEN2	transmembrane phosphatase with tensin homology	protein-coding
peak407	chr15	71491807	71492186	+	1	NA	intron (NM_024817, intron 2 of 16)	(TG)n|Simple_repeat|Simple_repeat	-10598	NR_120348	101929196	Hs.680472	NR_120348		THSD4-AS1	-	THSD4 antisense RNA 1	ncRNA
peak1603	chrY	59022283	59022502	+	1	NA	Intergenic	AluJr|SINE|Alu	-78011	NM_005840	10251	Hs.381912	NM_005840	ENSG00000168939	SPRY3	spry-3	sprouty RTK signaling antagonist 3	protein-coding
peak989	chr22	39959257	39960449	+	1	NA	Intergenic	(TG)n|Simple_repeat|Simple_repeat	-6905	NM_001003406	8911	Hs.125116	NM_021096	ENSG00000100346	CACNA1I	Cav3.3|ca(v)3.3	calcium voltage-gated channel subunit alpha1 I	protein-coding
peak1460	chrM	16067	16387	+	1	NA	Intergenic	Intergenic	14554	NR_137295
peak1295	chr7	157632066	157632512	+	1	NA	intron (NM_130842, intron 11 of 21)	(TG)n|Simple_repeat|Simple_repeat	-14988	NR_038966	100506585	Hs.661265	NR_038966	ENSG00000233038	LOC100506585	-	uncharacterized LOC100506585	ncRNA
peak857	chr21	10720637	10721972	+	1	NA	Intergenic	ALR/Alpha|Satellite|centr	269639	NM_199259	7179	Hs.122986	NM_199259	ENSG00000274391	TPTE	CT44|PTEN2	transmembrane phosphatase with tensin homology	protein-coding
peak952	chr21	39994956	39995315	+	1	NA	intron (NR_111949, intron 1 of 4)	(CA)n|Simple_repeat|Simple_repeat	37456	NM_001243428	2078	Hs.473819	NM_004449	ENSG00000157554	ERG	erg-3|p55	ERG, ETS transcription factor	protein-coding
peak195	chr11	48884427	48884588	+	1	NA	Intergenic	ALR/Alpha|Satellite|centr	-168645	NM_001206626	283116	Hs.448644	NM_001206626	ENSG00000182053	TRIM49B	-	tripartite motif containing 49B	protein-coding
peak748	chr2	132981180	132981393	+	1	NA	intron (NR_152415, intron 1 of 5)	ALR/Alpha|Satellite|centr	33367	NR_031608	100313824		NR_031608	ENSG00000221288	MIR663B	MIRN663B|mir-663b	microRNA 663b	ncRNA
peak1084	chr4	49146278	49147052	+	1	NA	Intergenic	(CATTC)n|Satellite|Satellite	158006	NM_001286791	80157	Hs.479703	NM_025087	ENSG00000109182	CWH43	CWH43-C|PGAP2IP	cell wall biogenesis 43 C-terminal homolog	protein-coding
peak324	chr13	24131253	24131458	+	1	NA	Intergenic	(TG)n|Simple_repeat|Simple_repeat	-13154	NM_148957	55504	Hs.149168	NM_018647	ENSG00000127863	TNFRSF19	TAJ|TAJ-alpha|TRADE|TROY	TNF receptor superfamily member 19	protein-coding
peak363	chr14	19035148	19035234	+	1	NA	Intergenic	ALR/Alpha|Satellite|centr	-342403	NM_001013354	440153	Hs.534880	NM_001013354	ENSG00000257115	OR11H12	-	olfactory receptor family 11 subfamily H member 12	protein-coding
peak180	chr10	135380162	135380327	+	1	NA	TTS (NR_033789)	TTS (NR_033789)	-1106	NM_001143763	93426	Hs.553795	NM_130784	ENSG00000171772	SYCE1	C10orf94|CT76|POF12|SPGF15	synaptonemal complex central element protein 1	protein-coding
peak1601	chrY	58971969	58983278	+	1	NA	Intergenic	(CATTC)n|Simple_repeat|Simple_repeat	-122780	NM_005840	10251	Hs.381912	NM_005840	ENSG00000168939	SPRY3	spry-3	sprouty RTK signaling antagonist 3	protein-coding
peak855	chr21	10717138	10718592	+	1	NA	Intergenic	ALR/Alpha|Satellite|centr	273078	NM_199259	7179	Hs.122986	NM_199259	ENSG00000274391	TPTE	CT44|PTEN2	transmembrane phosphatase with tensin homology	protein-coding
peak1146	chr5	75553530	75553890	+	1	NA	intron (NM_014979, intron 4 of 12)	(TG)n|Simple_repeat|Simple_repeat	-145370	NM_006633	10788	Hs.291030	NM_006633	ENSG00000145703	IQGAP2	-	IQ motif containing GTPase activating protein 2	protein-coding
peak1413	chr9	92755932	92756104	+	1	NA	Intergenic	Intergenic	24320	NR_109791	101927847	Hs.584312	NR_109791		LOC101927847	-	uncharacterized LOC101927847	ncRNA
peak1454	chrM	226	633	+	1	NA	promoter-TSS (NR_137294)	promoter-TSS (NR_137294)	-221	NR_137294
peak1177	chr6	164086390	164086808	+	1	NA	intron (NR_134620, intron 1 of 1)	intron (NR_134620, intron 1 of 1)	5917	NR_134620	102724152	Hs.738183	NR_134620		LOC102724152	-	uncharacterized LOC102724152	ncRNA
peak216	chr11	55020585	55020759	+	1	NA	Intergenic	ALR/Alpha|Satellite|centr	-8986	NM_024114	79097	Hs.195715	NM_024114	ENSG00000150244	TRIM48	RNF101	tripartite motif containing 48	protein-coding
peak1079	chr4	49139906	49140271	+	1	NA	Intergenic	(CATTC)n|Satellite|Satellite	151429	NM_001286791	80157	Hs.479703	NM_025087	ENSG00000109182	CWH43	CWH43-C|PGAP2IP	cell wall biogenesis 43 C-terminal homolog	protein-coding
peak1029	chr3	90456828	90456916	+	1	NA	Intergenic	ALR/Alpha|Satellite|centr	1300198	NM_182644	2042	Hs.123642	NM_005233	ENSG00000044524	EPHA3	EK4|ETK|ETK1|HEK|HEK4|TYRO4	EPH receptor A3	protein-coding
peak1020	chr3	5281018	5281309	+	1	NA	Intergenic	(CA)n|Simple_repeat|Simple_repeat	10777	NR_039953	100616334		NR_039953	ENSG00000265180	MIR4790	-	microRNA 4790	ncRNA
peak804	chr20	26260145	26260402	+	1	NA	Intergenic	ALR/Alpha|Satellite|centr	-70404	NR_040095	284801	Hs.370699	NR_040095	ENSG00000227195	MIR663AHG	-	MIR663A host gene	ncRNA
peak306	chr12	131880505	131880794	+	1	NA	Intergenic	HAL1-2a_MD|LINE|L1	48634	NR_103736	338797	Hs.592007	NM_001025466		LINC02370	-	long intergenic non-protein coding RNA 2370	ncRNA
peak1436	chr9	132101786	132103265	+	1	NA	intron (NR_120686, intron 2 of 3)	intron (NR_120686, intron 2 of 3)	3323	NR_120685	100506119	Hs.624047	NR_120685	ENSG00000233901	LINC01503	-	long intergenic non-protein coding RNA 1503	ncRNA
peak1480	chrY	10021859	10022207	+	1	NA	Intergenic	AluSx1|SINE|Alu	273626	NR_003593	100101121	Hs.522846	NR_003593	ENSG00000250204	TTTY23B	TTTY23	testis-specific transcript, Y-linked 23B (non-protein coding)	ncRNA
peak491	chr16	46425281	46426579	+	1	NA	Intergenic	HSATII|Satellite|Satellite	177079	NR_026556	124149	Hs.97414	NM_001004299		ANKRD26P1	-	ankyrin repeat domain 26 pseudogene 1	pseudo
peak1047	chr4	1574742	1575075	+	1	NA	Intergenic	(CA)n|Simple_repeat|Simple_repeat	110810	NM_001013622	152877	Hs.143314	NM_001013622	ENSG00000174137	FAM53A	DNTNP	family with sequence similarity 53 member A	protein-coding
peak1072	chr4	49111525	49113461	+	1	NA	Intergenic	(CATTC)n|Satellite|Satellite	123834	NM_001286791	80157	Hs.479703	NM_025087	ENSG00000109182	CWH43	CWH43-C|PGAP2IP	cell wall biogenesis 43 C-terminal homolog	protein-coding
peak125	chr10	42404720	42405318	+	1	NA	Intergenic	ALR/Alpha|Satellite|centr	458474	NR_024380	441666	Hs.255729	NR_024380	ENSG00000215146	LOC441666	-	zinc finger protein 91 pseudogene	pseudo
peak1060	chr4	7641141	7641386	+	1	NA	intron (NM_020777, intron 4 of 26)	intron (NM_020777, intron 4 of 26)	-114554	NR_026892	84740	Hs.663029	NM_032654	ENSG00000272620	AFAP1-AS1	AFAP1-AS|AFAP1AS	AFAP1 antisense RNA 1	ncRNA
peak841	chr21	9866800	9866999	+	1	NA	Intergenic	AluY|SINE|Alu	40696	NR_037458
peak881	chr21	10758137	10758282	+	1	NA	Intergenic	ALR/Alpha|Satellite|centr	232734	NM_199259	7179	Hs.122986	NM_199259	ENSG00000274391	TPTE	CT44|PTEN2	transmembrane phosphatase with tensin homology	protein-coding
peak1303	chr7	158233992	158234274	+	1	NA	intron (NM_130842, intron 1 of 21)	(ATGGTG)n|Simple_repeat|Simple_repeat	91372	NR_030325	693180		NR_030325	ENSG00000207637	MIR595	MIRN595|hsa-mir-595	microRNA 595	ncRNA
peak891	chr21	10894879	10895215	+	1	NA	Intergenic	Intergenic	95896	NM_199259	7179	Hs.122986	NM_199259	ENSG00000274391	TPTE	CT44|PTEN2	transmembrane phosphatase with tensin homology	protein-coding
peak1133	chr5	11311790	11312153	+	1	NA	intron (NM_001288715, intron 8 of 20)	(CA)n|Simple_repeat|Simple_repeat	277058	NM_001288715	1501	Hs.314543	NM_001332	ENSG00000169862	CTNND2	GT24|NPRAP	catenin delta 2	protein-coding
peak224	chr11	65601944	65601968	+	1	NA	intron (NM_152760, intron 1 of 12)	intron (NM_152760, intron 1 of 12)	546	NM_152760	254122	Hs.591950	NM_152760	ENSG00000172803	SNX32	SNX6B	sorting nexin 32	protein-coding
peak656	chr2	1607945	1608384	+	1	NA	Intergenic	(CA)n|Simple_repeat|Simple_repeat	140155	NM_012293	7837	Hs.332197	NM_012293	ENSG00000130508	PXDN	ASGD7|COPOA|D2S448|D2S448E|MG50|PRG2|PXN|VPO	peroxidasin	protein-coding
peak1038	chr3	129088450	129089643	+	1	NA	Intergenic	Intergenic	27145	NR_002992	677797	Hs.711399	NR_002992	ENSG00000207088	SNORA7B	ACA7B	small nucleolar RNA, H/ACA box 7B	snoRNA
peak274	chr12	110099491	110099762	+	1	NA	Intergenic	(CTA)n|Simple_repeat|Simple_repeat	-52561	NM_032829	84915	Hs.661785	NM_032829	ENSG00000139438	FAM222A	C12orf34	family with sequence similarity 222 member A	protein-coding
peak847	chr21	10704592	10704613	+	1	NA	Intergenic	ALR/Alpha|Satellite|centr	286341	NM_199259	7179	Hs.122986	NM_199259	ENSG00000274391	TPTE	CT44|PTEN2	transmembrane phosphatase with tensin homology	protein-coding
peak1031	chr3	90467120	90467298	+	1	NA	Intergenic	ALR/Alpha|Satellite|centr	1310535	NM_182644	2042	Hs.123642	NM_005233	ENSG00000044524	EPHA3	EK4|ETK|ETK1|HEK|HEK4|TYRO4	EPH receptor A3	protein-coding
peak1000	chr22	48665097	48665415	+	1	NA	Intergenic	(CA)n|Simple_repeat|Simple_repeat	-4920	NR_036172	100422916		NR_036172	ENSG00000266508	MIR3201	-	microRNA 3201	ncRNA
peak1510	chrY	13644306	13644449	+	1	NA	Intergenic	HSATII|Satellite|Satellite	889012	NR_033667	352887	Hs.546221	NR_033667	ENSG00000206159	GYG2P1	GYG2P	glycogenin 2 pseudogene 1	pseudo
peak1486	chrY	13137934	13138680	+	1	NA	Intergenic	(CACTC)n|Simple_repeat|Simple_repeat	1395082	NR_033667	352887	Hs.546221	NR_033667	ENSG00000206159	GYG2P1	GYG2P	glycogenin 2 pseudogene 1	pseudo
peak1549	chrY	13822339	13822663	+	1	NA	Intergenic	(GAATG)n|Satellite|Satellite	710888	NR_033667	352887	Hs.546221	NR_033667	ENSG00000206159	GYG2P1	GYG2P	glycogenin 2 pseudogene 1	pseudo
peak369	chr14	19045275	19045564	+	1	NA	Intergenic	ALR/Alpha|Satellite|centr	-332175	NM_001013354	440153	Hs.534880	NM_001013354	ENSG00000257115	OR11H12	-	olfactory receptor family 11 subfamily H member 12	protein-coding
peak104	chr10	38789006	38818953	+	1	NA	Intergenic	(GAATG)n|Satellite|Satellite	86905	NR_024497	399744	Hs.497951	NM_001013665		LINC00999	-	long intergenic non-protein coding RNA 999	ncRNA
peak1504	chrY	13482136	13482345	+	1	NA	Intergenic	BSR/Beta|Satellite|Satellite	1051149	NR_033667	352887	Hs.546221	NR_033667	ENSG00000206159	GYG2P1	GYG2P	glycogenin 2 pseudogene 1	pseudo
peak871	chr21	10735828	10736361	+	1	NA	Intergenic	ALR/Alpha|Satellite|centr	254849	NM_199259	7179	Hs.122986	NM_199259	ENSG00000274391	TPTE	CT44|PTEN2	transmembrane phosphatase with tensin homology	protein-coding
peak865	chr21	10731790	10731985	+	1	NA	Intergenic	ALR/Alpha|Satellite|centr	259056	NM_199259	7179	Hs.122986	NM_199259	ENSG00000274391	TPTE	CT44|PTEN2	transmembrane phosphatase with tensin homology	protein-coding
peak944	chr21	32782466	32782688	+	1	NA	intron (NM_001353690, intron 1 of 27)	(TG)n|Simple_repeat|Simple_repeat	-65908	NM_001353694	7074	Hs.517228	NM_003253	ENSG00000156299	TIAM1	TIAM-1	T cell lymphoma invasion and metastasis 1	protein-coding
peak185	chr11	1017246	1017956	+	1	NA	exon (NM_005961, exon 31 of 33)	exon (NM_005961, exon 31 of 33)	19105	NM_005961	4588	Hs.528432	NM_005961	ENSG00000184956	MUC6	MUC-6	mucin 6, oligomeric mucus/gel-forming	protein-coding
peak305	chr12	131212915	131213105	+	1	NA	Intergenic	(CA)n|Simple_repeat|Simple_repeat	-12160	NM_001351229	23504	Hs.657441	NM_015347	ENSG00000060709	RIMBP2	PPP1R133|RBP2|RIM-BP2	RIMS binding protein 2	protein-coding
peak1272	chr7	149700256	149701294	+	1	NA	intron (NM_001351028, intron 6 of 9)	(TG)n|Simple_repeat|Simple_repeat	-37669	NR_148939	100134040	Hs.552781	NR_148939		LOC100134040	-	uncharacterized LOC100134040	ncRNA
peak1095	chr4	80273558	80274064	+	1	NA	Intergenic	(CAGA)n|Simple_repeat|Simple_repeat	-26640	NM_032693	84779	Hs.676048	NM_032693	ENSG00000156269	NAA11	ARD1B|ARD2|hARD2	N(alpha)-acetyltransferase 11, NatA catalytic subunit	protein-coding
peak1226	chr7	61085088	61085576	+	1	NA	Intergenic	ALR/Alpha|Satellite|centr	1679102	NR_003952	643955	Hs.583308	NR_003952	ENSG00000185037	ZNF733P	ZNF733	zinc finger protein 733, pseudogene	pseudo
peak1390	chr9	66841001	66841819	+	1	NA	Intergenic	ALR/Alpha|Satellite|centr	-81557	NR_121570	101928381	Hs.708686	NR_121570		LOC101928381	-	uncharacterized LOC101928381	ncRNA
peak1375	chr9	38628781	38629124	+	1	NA	Intergenic	(CA)n|Simple_repeat|Simple_repeat	7867	NR_027294	158228	Hs.632652	NR_027294		FAM201A	C9orf122	family with sequence similarity 201 member A	ncRNA
peak1512	chrY	13647976	13648419	+	1	NA	Intergenic	(GAATG)n|Satellite|Satellite	885192	NR_033667	352887	Hs.546221	NR_033667	ENSG00000206159	GYG2P1	GYG2P	glycogenin 2 pseudogene 1	pseudo
peak303	chr12	130923842	130924142	+	1	NA	intron (NM_001351226, intron 11 of 21)	(TG)n|Simple_repeat|Simple_repeat	101559	NM_001190971	9271	Hs.405659	NM_004764	ENSG00000125207	PIWIL1	CT80.1|HIWI|MIWI|PIWI	piwi like RNA-mediated gene silencing 1	protein-coding
peak1379	chr9	66796943	66797354	+	1	NA	Intergenic	ALR/Alpha|Satellite|centr	-125819	NR_121570	101928381	Hs.708686	NR_121570		LOC101928381	-	uncharacterized LOC101928381	ncRNA
peak719	chr2	92307520	92307793	+	1	NA	Intergenic	ALR/Alpha|Satellite|centr	178497	NR_027714	440888	Hs.730239	NM_001032412		ACTR3BP2	FKSG73	ACTR3B pseudogene 2	pseudo
peak1561	chrY	13832992	13834090	+	1	NA	Intergenic	(GAATG)n|Satellite|Satellite	699848	NR_033667	352887	Hs.546221	NR_033667	ENSG00000206159	GYG2P1	GYG2P	glycogenin 2 pseudogene 1	pseudo
peak85	chr1	246989042	246989389	+	1	NA	Intergenic	(TG)n|Simple_repeat|Simple_repeat	36296	NR_015422	149134	Hs.720494	NM_207326		LINC01341	-	long intergenic non-protein coding RNA 1341	ncRNA
peak1070	chr4	49104317	49108426	+	1	NA	Intergenic	(CATTC)n|Satellite|Satellite	117712	NM_001286791	80157	Hs.479703	NM_025087	ENSG00000109182	CWH43	CWH43-C|PGAP2IP	cell wall biogenesis 43 C-terminal homolog	protein-coding
peak1338	chr8	50680594	50680883	+	1	NA	Intergenic	(CA)n|Simple_repeat|Simple_repeat	-141548	NM_001321775	54212	Hs.584914	NM_018967	ENSG00000147481	SNTG1	G1SYN|SYN4	syntrophin gamma 1	protein-coding
peak993	chr22	45014790	45014975	+	1	NA	intron (NR_044991, intron 3 of 4)	(TG)n|Simple_repeat|Simple_repeat	6417	NR_044991	414351	Hs.572878	NR_044991		LINC00229	C22orf10|NCRNA00229|dJ474I12.C22.2	long intergenic non-protein coding RNA 229	ncRNA
peak150	chr10	81085898	81086322	+	1	NA	Intergenic	(TG)n|Simple_repeat|Simple_repeat	-21110	NM_005729	10105	Hs.381072	NM_005729	ENSG00000108179	PPIF	CYP3|CyP-M|Cyp-D|CypD	peptidylprolyl isomerase F	protein-coding
peak1244	chr7	61980251	61980699	+	1	NA	Intergenic	ALR/Alpha|Satellite|centr	783959	NR_003952	643955	Hs.583308	NR_003952	ENSG00000185037	ZNF733P	ZNF733	zinc finger protein 733, pseudogene	pseudo
peak523	chr17	7077934	7078509	+	1	NA	intron (NM_001671, intron 5 of 8)	(CA)n|Simple_repeat|Simple_repeat	4662	NM_001197216	432	Hs.12056	NM_001671	ENSG00000141505	ASGR1	ASGPR|ASGPR1|CLEC4H1|HL-1	asialoglycoprotein receptor 1	protein-coding
peak249	chr12	34836752	34836949	+	1	NA	Intergenic	ALR/Alpha|Satellite|centr	661634	NM_032834	84920	Hs.102971	NM_032834	ENSG00000139133	ALG10	ALG10A|DIE2|KCR1	ALG10, alpha-1,2-glucosyltransferase	protein-coding
peak1122	chr5	3322653	3324514	+	1	NA	Intergenic	(TG)n|Simple_repeat|Simple_repeat	-129347	NR_147000	105374624	Hs.518991	NR_147000	ENSG00000249830	LINC02162	-	long intergenic non-protein coding RNA 2162	ncRNA
peak1470	chrX	61814993	61815203	+	1	NA	Intergenic	ALR/Alpha|Satellite|centr	756120	NM_001012968	139886	Hs.612782	NM_001012968	ENSG00000186767	SPIN4	TDRD28	spindlin family member 4	protein-coding
peak1400	chr9	89380086	89380453	+	1	NA	Intergenic	(TG)n|Simple_repeat|Simple_repeat	181835	NM_002048	2619	Hs.65029	NM_002048	ENSG00000180447	GAS1	-	growth arrest specific 1	protein-coding
peak1388	chr9	66832953	66834628	+	1	NA	Intergenic	ALR/Alpha|Satellite|centr	-89177	NR_121570	101928381	Hs.708686	NR_121570		LOC101928381	-	uncharacterized LOC101928381	ncRNA
peak717	chr2	92300546	92300743	+	1	NA	Intergenic	ALR/Alpha|Satellite|centr	171485	NR_027714	440888	Hs.730239	NM_001032412		ACTR3BP2	FKSG73	ACTR3B pseudogene 2	pseudo
peak192	chr11	11268446	11268707	+	1	NA	Intergenic	CT-rich|Low_complexity|Low_complexity	106328	NM_001256686	283106	Hs.654675	NM_001256686	ENSG00000254598	CSNK2A3	CSNK2A1P	casein kinase 2 alpha 3	protein-coding
peak155	chr10	105795617	105795982	+	1	NA	intron (NM_000494, intron 48 of 55)	(TG)n|Simple_repeat|Simple_repeat	12145	NR_030760	100126326		NR_030760	ENSG00000283788	MIR936	MIRN936|hsa-mir-936	microRNA 936	ncRNA
peak1350	chr8	133904982	133905271	+	1	NA	intron (NM_003235, intron 10 of 47)	(TG)n|Simple_repeat|Simple_repeat	25921	NM_003235	7038	Hs.654591	NM_003235	ENSG00000042832	TG	AITD3|TGN	thyroglobulin	protein-coding
peak291	chr12	127720965	127721360	+	1	NA	Intergenic	(TG)n|Simple_repeat|Simple_repeat	47666	NR_146537	105370065		NR_146537		LINC02376	-	long intergenic non-protein coding RNA 2376	ncRNA
peak498	chr16	46436290	46436889	+	1	NA	Intergenic	HSATII|Satellite|Satellite	166420	NR_026556	124149	Hs.97414	NM_001004299		ANKRD26P1	-	ankyrin repeat domain 26 pseudogene 1	pseudo
peak577	chr18	60865452	60866036	+	1	NA	intron (NM_000633, intron 2 of 2)	(CA)n|Simple_repeat|Simple_repeat	120869	NM_000633	596	Hs.150749	NM_000633	ENSG00000171791	BCL2	Bcl-2|PPP1R50	BCL2, apoptosis regulator	protein-coding
peak1106	chr4	187218991	187219147	+	1	NA	intron (NR_033900, intron 1 of 3)	(CA)n|Simple_repeat|Simple_repeat	31951	NM_000128	2160	Hs.1430	NM_000128	ENSG00000088926	F11	FXI|PTA	coagulation factor XI	protein-coding
peak1204	chr7	31117001	31117051	+	1	NA	intron (NM_001118, intron 3 of 15)	(TG)n|Simple_repeat|Simple_repeat	24950	NM_001199637	117	Hs.377783	NM_001118	ENSG00000078549	ADCYAP1R1	PAC1|PAC1R|PACAPR|PACAPRI	ADCYAP receptor type I	protein-coding
peak905	chr21	11112127	11112575	+	1	NA	Intergenic	AluSx|SINE|Alu	-13414	NM_001187	574	Hs.545789	NM_001187		BAGE	BAGE1|CT2.1	B melanoma antigen	protein-coding
peak693	chr2	89830383	89841453	+	1	NA	Intergenic	HSATII|Satellite|Satellite	724034	NR_039635	100616399		NR_039635	ENSG00000265510	MIR4436A	mir-4436a	microRNA 4436a	ncRNA
peak912	chr21	11125424	11125728	+	1	NA	Intergenic	AluSg|SINE|Alu	-26639	NM_001187	574	Hs.545789	NM_001187		BAGE	BAGE1|CT2.1	B melanoma antigen	protein-coding
peak867	chr21	10732741	10732759	+	1	NA	Intergenic	ALR/Alpha|Satellite|centr	258193	NM_199259	7179	Hs.122986	NM_199259	ENSG00000274391	TPTE	CT44|PTEN2	transmembrane phosphatase with tensin homology	protein-coding
peak728	chr2	92324761	92324863	+	1	NA	Intergenic	ALR/Alpha|Satellite|centr	195653	NR_027714	440888	Hs.730239	NM_001032412		ACTR3BP2	FKSG73	ACTR3B pseudogene 2	pseudo
peak1009	chr22	49277706	49277993	+	1	NA	intron (NR_038944, intron 1 of 6)	(CA)n|Simple_repeat|Simple_repeat	15267	NR_038944	100128946	Hs.535676	NR_038944	ENSG00000205632	LINC01310	WI2-81516E3.1	long intergenic non-protein coding RNA 1310	ncRNA
peak764	chr2	134566794	134566969	+	1	NA	Intergenic	A-rich|Low_complexity|Low_complexity	-240850	NM_207363	344148	Hs.537329	NM_207363	ENSG00000176771	NCKAP5	ERIH1|ERIH2|NAP5	NCK associated protein 5	protein-coding
peak1221	chr7	58015361	58015549	+	1	NA	Intergenic	ALR/Alpha|Satellite|centr	505572	NM_001159279	441234	Hs.533121	NM_001159279	ENSG00000182111	ZNF716	-	zinc finger protein 716	protein-coding
peak8	chr1	4580603	4580815	+	1	NA	Intergenic	Intergenic	-50838	NR_147025	105376679		NR_147025	ENSG00000232596	LINC01646	-	long intergenic non-protein coding RNA 1646	ncRNA
peak887	chr21	10772972	10772979	+	1	NA	Intergenic	ALR/Alpha|Satellite|centr	217968	NM_199259	7179	Hs.122986	NM_199259	ENSG00000274391	TPTE	CT44|PTEN2	transmembrane phosphatase with tensin homology	protein-coding
peak53	chr1	121359715	121359759	+	1	NA	Intergenic	ALR/Alpha|Satellite|centr	98827	NR_003955	647121	Hs.697682	NR_003955	ENSG00000231752	EMBP1	-	embigin pseudogene 1	pseudo
peak1409	chr9	91868193	91869509	+	1	NA	Intergenic	(TG)n|Simple_repeat|Simple_repeat	-57259	NM_001827	1164	Hs.83758	NM_001827	ENSG00000123975	CKS2	CKSHS2	CDC28 protein kinase regulatory subunit 2	protein-coding
peak677	chr2	23426425	23426644	+	1	NA	Intergenic	(CA)n|Simple_repeat|Simple_repeat	-181764	NM_052920	114818	Hs.130593	NM_025067	ENSG00000119771	KLHL29	KBTBD9	kelch like family member 29	protein-coding
peak593	chr19	4492539	4492877	+	1	NA	intron (NM_001001520, intron 6 of 16)	(TG)n|Simple_repeat|Simple_repeat	18757	NM_001348169	84717	Hs.43071	NM_032631	ENSG00000167674	HDGFL2	HDGF-2|HDGF2|HDGFRP2|HRP-2|HRP2	HDGF like 2	protein-coding
peak1582	chrY	13855813	13855849	+	1	NA	Intergenic	(GAATG)n|Satellite|Satellite	677558	NR_033667	352887	Hs.546221	NR_033667	ENSG00000206159	GYG2P1	GYG2P	glycogenin 2 pseudogene 1	pseudo
peak1287	chr7	155055656	155055798	+	1	NA	Intergenic	(TG)n|Simple_repeat|Simple_repeat	-33755	NM_198336	3638	Hs.520819	NM_005542	ENSG00000186480	INSIG1	CL6	insulin induced gene 1	protein-coding
peak737	chr2	125275012	125275406	+	1	NA	intron (NM_130773, intron 8 of 23)	HAL1-2a_MD|LINE|L1	492345	NM_130773	129684	Hs.660653	NM_130773	ENSG00000155052	CNTNAP5	caspr5	contactin associated protein like 5	protein-coding
peak1526	chrY	13669402	13669604	+	1	NA	Intergenic	(GAATG)n|Satellite|Satellite	863886	NR_033667	352887	Hs.546221	NR_033667	ENSG00000206159	GYG2P1	GYG2P	glycogenin 2 pseudogene 1	pseudo
peak859	chr21	10723773	10724237	+	1	NA	Intergenic	ALR/Alpha|Satellite|centr	266938	NM_199259	7179	Hs.122986	NM_199259	ENSG00000274391	TPTE	CT44|PTEN2	transmembrane phosphatase with tensin homology	protein-coding
peak517	chr16	86497913	86498175	+	1	NA	Intergenic	(ATGGTG)n|Simple_repeat|Simple_repeat	44422	NR_033925	400550	Hs.448825	NR_033925	ENSG00000268388	FENDRR	FOXF1-AS1|FOXF1AS1|TCONS_00024240|lincFOXF1|onco-lncRNA-21	FOXF1 adjacent non-coding developmental regulatory RNA	ncRNA
peak1117	chr5	2219238	2219707	+	1	NA	Intergenic	(TCCA)n|Simple_repeat|Simple_repeat	92843	NR_104616	100506858	Hs.445071	NR_104616		LOC100506858	-	uncharacterized LOC100506858	ncRNA
peak573	chr18	22315646	22316032	+	1	NA	intron (NR_134604, intron 2 of 2)	(TG)n|Simple_repeat|Simple_repeat	10094	NR_134604	105372028	Hs.569901	NR_134604	ENSG00000266573	LOC105372028	-	uncharacterized LOC105372028	ncRNA
peak68	chr1	181105639	181105982	+	1	NA	Intergenic	(CA)n|Simple_repeat|Simple_repeat	-37810	NR_125966	101928973	Hs.637822	NR_125966	ENSG00000237292	LINC01732	-	long intergenic non-protein coding RNA 1732	ncRNA
peak444	chr16	33950422	33951471	+	1	NA	Intergenic	Intergenic	379102	NR_130772	104644205	Hs.742548	NR_130771		ENPP7P13	DUNQU1	ectonucleotide pyrophosphatase/phosphodiesterase 7 pseudogene 13	pseudo
peak130	chr10	42529242	42530980	+	1	NA	Intergenic	ALR/Alpha|Satellite|centr	333382	NR_024380	441666	Hs.255729	NR_024380	ENSG00000215146	LOC441666	-	zinc finger protein 91 pseudogene	pseudo
peak102	chr10	18861724	18862471	+	1	NA	intron (NM_182543, intron 8 of 10)	(CATTC)n|Satellite|Satellite	78469	NM_001351117	221078	Hs.396175	NM_182543	ENSG00000241058	NSUN6	4933414E04Rik|ARL5B-AS1|NOPD1	NOP2/Sun RNA methyltransferase family member 6	protein-coding
peak1187	chr6	168999907	169000458	+	1	NA	intron (NM_022138, intron 8 of 12)	(CA)n|Simple_repeat|Simple_repeat	158351	NM_001166412	64094	Hs.487200	NM_022138	ENSG00000112562	SMOC2	DTDP1|MST117|MSTP117|MSTP140|SMAP2|bA270C4A.1|bA37D8.1|dJ421D16.1	SPARC related modular calcium binding 2	protein-coding
peak1130	chr5	11240367	11240495	+	1	NA	intron (NM_001288715, intron 8 of 20)	(CA)n|Simple_repeat|Simple_repeat	348598	NM_001288715	1501	Hs.314543	NM_001332	ENSG00000169862	CTNND2	GT24|NPRAP	catenin delta 2	protein-coding
peak1435	chr9	128967392	128967550	+	1	NA	Intergenic	(TG)n|Simple_repeat|Simple_repeat	70723	NR_121584	101929116	Hs.382124	NR_121584	ENSG00000228392	LOC101929116	-	uncharacterized LOC101929116	ncRNA
peak208	chr11	51571906	51572174	+	1	NA	Intergenic	ALR/Alpha|Satellite|centr	56758	NM_001004703	119749	Hs.553564	NM_001004703	ENSG00000185926	OR4C46	-	olfactory receptor family 4 subfamily C member 46	protein-coding
peak1410	chr9	91986611	91986888	+	1	NA	intron (NM_001142287, intron 18 of 20)	intron (NM_001142287, intron 18 of 20)	52983	NM_001282690	79048	Hs.59804	NM_024077	ENSG00000187742	SECISBP2	SBP2	SECIS binding protein 2	protein-coding
peak376	chr14	95057332	95057580	+	1	NA	intron (NM_000624, intron 5 of 5)	(CACTC)n|Simple_repeat|Simple_repeat	9750	NM_000624	5104	Hs.159628	NM_000624	ENSG00000188488	SERPINA5	PAI-3|PAI3|PCI|PCI-B|PLANH3|PROCI	serpin family A member 5	protein-coding
peak220	chr11	59537360	59537695	+	1	NA	intron (NM_004177, intron 1 of 10)	(TG)n|Simple_repeat|Simple_repeat	14995	NM_001178040	6809	Hs.180711	NM_004177	ENSG00000166900	STX3	STX3A	syntaxin 3	protein-coding
peak556	chr17	77998096	77998614	+	1	NA	intron (NM_019020, intron 1 of 11)	(CA)n|Simple_repeat|Simple_repeat	11302	NM_019020	125058	Hs.369819	NM_019020	ENSG00000167291	TBC1D16	-	TBC1 domain family member 16	protein-coding
peak318	chr13	20966584	20968592	+	1	NA	Intergenic	(CA)n|Simple_repeat|Simple_repeat	40397	NR_039721	100616304		NR_039721	ENSG00000263978	MIR4499	-	microRNA 4499	ncRNA
peak1034	chr3	90495126	90495632	+	1	NA	Intergenic	ALR/Alpha|Satellite|centr	1338705	NM_182644	2042	Hs.123642	NM_005233	ENSG00000044524	EPHA3	EK4|ETK|ETK1|HEK|HEK4|TYRO4	EPH receptor A3	protein-coding
peak1315	chr8	11314120	11314147	+	1	NA	intron (NM_053279, intron 1 of 2)	intron (NM_053279, intron 1 of 2)	10143	NM_053279	83648	Hs.124299	NM_053279	ENSG00000154319	FAM167A	C8orf13|D8S265	family with sequence similarity 167 member A	protein-coding
peak1231	chr7	61792573	61792906	+	1	NA	Intergenic	HSATII|Satellite|Satellite	971695	NR_003952	643955	Hs.583308	NR_003952	ENSG00000185037	ZNF733P	ZNF733	zinc finger protein 733, pseudogene	pseudo
peak1562	chrY	13835108	13835345	+	1	NA	Intergenic	(GAATG)n|Satellite|Satellite	698163	NR_033667	352887	Hs.546221	NR_033667	ENSG00000206159	GYG2P1	GYG2P	glycogenin 2 pseudogene 1	pseudo
peak707	chr2	92267508	92270521	+	1	NA	Intergenic	HSATII|Satellite|Satellite	139855	NR_027714	440888	Hs.730239	NM_001032412		ACTR3BP2	FKSG73	ACTR3B pseudogene 2	pseudo
peak43	chr1	78114654	78114744	+	1	NA	intron (NM_001308237, intron 1 of 13)	AluSz|SINE|Alu	33644	NM_015534	26009	Hs.480506	NM_015534	ENSG00000036549	ZZZ3	ATAC1	zinc finger ZZ-type containing 3	protein-coding
peak1553	chrY	13825797	13826204	+	1	NA	Intergenic	(GAATG)n|Satellite|Satellite	707389	NR_033667	352887	Hs.546221	NR_033667	ENSG00000206159	GYG2P1	GYG2P	glycogenin 2 pseudogene 1	pseudo
peak1010	chr22	49278162	49278390	+	1	NA	intron (NR_038944, intron 1 of 6)	(CA)n|Simple_repeat|Simple_repeat	15694	NR_038944	100128946	Hs.535676	NR_038944	ENSG00000205632	LINC01310	WI2-81516E3.1	long intergenic non-protein coding RNA 1310	ncRNA
peak999	chr22	48043257	48043485	+	1	NA	intron (NR_122046, intron 2 of 8)	(CA)n|Simple_repeat|Simple_repeat	15948	NR_122046	284930	Hs.407567	NR_122046	ENSG00000224271	LOC284930	-	uncharacterized LOC284930	ncRNA
peak1255	chr7	77449753	77449928	+	1	NA	intron (NM_001127360, intron 1 of 8)	(TG)n|Simple_repeat|Simple_repeat	-19607	NM_020432	57157	Hs.203965	NM_020432	ENSG00000006576	PHTF2	-	putative homeodomain transcription factor 2	protein-coding
peak390	chr14	106156033	106156457	+	1	NA	Intergenic	(CA)n|Simple_repeat|Simple_repeat	-17101	NR_046211	2003	Hs.744419	NR_046211		ELK2AP	ELK2|ELK2.1|ELK2P1	ELK2A, member of ETS oncogene family, pseudogene	pseudo
peak1359	chr8	139877745	139878098	+	1	NA	intron (NM_152888, intron 3 of 64)	(TG)n|Simple_repeat|Simple_repeat	48328	NM_152888	169044	Hs.117169	NM_152888	ENSG00000169436	COL22A1	-	collagen type XXII alpha 1 chain	protein-coding
peak649	chr19	52663328	52663453	+	1	NA	intron (NM_001102657, intron 4 of 4)	AluSx3|SINE|Alu	11546	NM_001102657	162962	Hs.631584	NM_001102657	ENSG00000196267	ZNF836	-	zinc finger protein 836	protein-coding
peak1323	chr8	40677802	40678482	+	1	NA	intron (NM_001135731, intron 2 of 5)	(TG)n|Simple_repeat|Simple_repeat	77201	NM_001135731	79698	Hs.591850	NM_024645	ENSG00000165061	ZMAT4	-	zinc finger matrin-type 4	protein-coding
peak1253	chr7	64953775	64955209	+	1	NA	Intergenic	(CACTC)n|Simple_repeat|Simple_repeat	115780	NM_001287532	168374	Hs.9521	NM_007139	ENSG00000146757	ZNF92	HEL-203|HPF12|HTF12|TF12	zinc finger protein 92	protein-coding
peak333	chr13	36532107	36532569	+	1	NA	intron (NM_004734, intron 3 of 17)	(CCA)n|Simple_repeat|Simple_repeat	-102340	NM_001195430	9201	Hs.507755	NM_004734	ENSG00000133083	DCLK1	CL1|CLICK1|DCAMKL1|DCDC3A|DCLK	doublecortin like kinase 1	protein-coding
peak1262	chr7	131338783	131339263	+	1	NA	Intergenic	(TG)n|Simple_repeat|Simple_repeat	-97647	NM_001018111	5420	Hs.744213	NM_005397	ENSG00000128567	PODXL	Gp200|PC|PCLP|PCLP-1	podocalyxin like	protein-coding
peak1579	chrY	13850014	13851623	+	1	NA	Intergenic	(GAATG)n|Satellite|Satellite	682571	NR_033667	352887	Hs.546221	NR_033667	ENSG00000206159	GYG2P1	GYG2P	glycogenin 2 pseudogene 1	pseudo
peak1046	chr4	548811	549458	+	1	NA	Intergenic	(CCCA)n|Simple_repeat|Simple_repeat	-21823	NR_148199	105374338	Hs.518426	NR_148199	ENSG00000283183	LOC105374338	-	uncharacterized LOC105374338	ncRNA
peak860	chr21	10725583	10725990	+	1	NA	Intergenic	ALR/Alpha|Satellite|centr	265157	NM_199259	7179	Hs.122986	NM_199259	ENSG00000274391	TPTE	CT44|PTEN2	transmembrane phosphatase with tensin homology	protein-coding
peak1290	chr7	157091718	157092498	+	1	NA	Intergenic	(TG)n|Simple_repeat|Simple_repeat	-37602	NM_005494	10049	Hs.490745	NM_005494	ENSG00000105993	DNAJB6	DJ4|DnaJ|HHDJ1|HSJ-2|HSJ2|LGMD1D|LGMD1E|MRJ|MSJ-1	DnaJ heat shock protein family (Hsp40) member B6	protein-coding
peak1522	chrY	13661066	13661343	+	1	NA	Intergenic	(GAATG)n|Satellite|Satellite	872185	NR_033667	352887	Hs.546221	NR_033667	ENSG00000206159	GYG2P1	GYG2P	glycogenin 2 pseudogene 1	pseudo
peak1437	chr9	132158820	132159164	+	1	NA	Intergenic	(TGGA)n|Simple_repeat|Simple_repeat	59790	NR_120685	100506119	Hs.624047	NR_120685	ENSG00000233901	LINC01503	-	long intergenic non-protein coding RNA 1503	ncRNA
peak759	chr2	133027920	133028791	+	1	NA	Intergenic	GA-rich|Low_complexity|Low_complexity	-12813	NR_152415	554226	Hs.380689	NM_001358416	ENSG00000163046	ANKRD30BL	ANKRD30BP3|NCRNA00164	ankyrin repeat domain 30B like	protein-coding
peak308	chr12	132640359	132641079	+	1	NA	Intergenic	(CA)n|Simple_repeat|Simple_repeat	11747	NM_024078	79050	Hs.558536	NM_024078	ENSG00000184967	NOC4L	NET49|NOC4|UTP19	nucleolar complex associated 4 homolog	protein-coding
peak142	chr10	47022934	47023335	+	1	NA	Intergenic	(TG)n|Simple_repeat|Simple_repeat	29588	NM_014696	9721	Hs.523375	NM_014696	ENSG00000204175	GPRIN2	GRIN2|KIAA0514	G protein regulated inducer of neurite outgrowth 2	protein-coding
peak1075	chr4	49116513	49118157	+	1	NA	Intergenic	(CATTC)n|Satellite|Satellite	128676	NM_001286791	80157	Hs.479703	NM_025087	ENSG00000109182	CWH43	CWH43-C|PGAP2IP	cell wall biogenesis 43 C-terminal homolog	protein-coding
peak71	chr1	204164537	204164779	+	1	NA	intron (NM_002256, intron 1 of 2)	(CA)n|Simple_repeat|Simple_repeat	961	NM_002256	3814	Hs.95008	NM_002256	ENSG00000170498	KISS1	HH13|KiSS-1	KiSS-1 metastasis suppressor	protein-coding
peak931	chr21	14349660	14349697	+	1	NA	Intergenic	ALR/Alpha|Satellite|centr	-60809	NR_026916	149992	Hs.558645	NM_153773		ANKRD30BP2	C21orf99|CT85|CTSP-1|CTSP1	ankyrin repeat domain 30B pseudogene 2	pseudo
peak537	chr17	39806257	39806642	+	1	NA	Intergenic	(CA)n|Simple_repeat|Simple_repeat	-9998	NR_033415	284116	Hs.725790	NR_033415	ENSG00000214514	KRT42P	-	keratin 42 pseudogene	pseudo
peak1540	chrY	13810587	13811397	+	1	NA	Intergenic	Intergenic	722397	NR_033667	352887	Hs.546221	NR_033667	ENSG00000206159	GYG2P1	GYG2P	glycogenin 2 pseudogene 1	pseudo
peak972	chr21	45631659	45631922	+	1	NA	Intergenic	(TGAG)n|Simple_repeat|Simple_repeat	29097	NM_001283051	23308	Hs.14155	NM_015259	ENSG00000160223	ICOSLG	B7-H2|B7H2|B7RP-1|B7RP1|CD275|GL50|ICOS-L|ICOSL|LICOS	inducible T cell costimulator ligand	protein-coding
peak1351	chr8	134416742	134417228	+	1	NA	Intergenic	(CA)n|Simple_repeat|Simple_repeat	-107438	NM_001258433	10397	Hs.372914	NM_006096	ENSG00000104419	NDRG1	CAP43|CMT4D|DRG-1|DRG1|GC4|HMSNL|NDR1|NMSL|PROXY1|RIT42|RTP|TARG1|TDD5	N-myc downstream regulated 1	protein-coding
peak990	chr22	39961725	39961943	+	1	NA	Intergenic	(ATGGTG)n|Simple_repeat|Simple_repeat	-4924	NM_001003406	8911	Hs.125116	NM_021096	ENSG00000100346	CACNA1I	Cav3.3|ca(v)3.3	calcium voltage-gated channel subunit alpha1 I	protein-coding
peak1345	chr8	98730288	98730348	+	1	NA	intron (NM_178812, intron 9 of 11)	AluSx|SINE|Alu	-57491	NM_018407	55353	Hs.492314	NM_018407	ENSG00000104341	LAPTM4B	LAPTM4beta|LC27	lysosomal protein transmembrane 4 beta	protein-coding
peak42	chr1	64814950	64815289	+	1	NA	Intergenic	(TG)n|Simple_repeat|Simple_repeat	-121357	NM_020925	57685	Hs.443891	NM_020925	ENSG00000158966	CACHD1	-	cache domain containing 1	protein-coding
peak310	chr12	132874396	132874584	+	1	NA	intron (NM_001122636, intron 1 of 10)	intron (NM_001122636, intron 1 of 10)	22513	NR_024563	100130238	Hs.536338	NR_024563		LOC100130238	-	uncharacterized LOC100130238	ncRNA
peak245	chr12	6290453	6290657	+	1	NA	Intergenic	(TG)n|Simple_repeat|Simple_repeat	-18318	NM_001330312	928	Hs.114286	NM_001769	ENSG00000010278	CD9	BTCC-1|DRAP-27|MIC3|MRP-1|TSPAN-29|TSPAN29	CD9 molecule	protein-coding
peak834	chr20	61075645	61075709	+	1	NA	Intergenic	(TG)n|Simple_repeat|Simple_repeat	-24651	NM_080473	140628	Hs.352250	NM_080473	ENSG00000130700	GATA5	CHTD5|GATAS|bB379O24.1	GATA binding protein 5	protein-coding
peak1421	chr9	95709166	95709376	+	1	NA	promoter-TSS (NM_001083536)	promoter-TSS (NM_001083536)	-330	NM_001083536	89846	Hs.411081	NM_033086	ENSG00000127084	FGD3	ZFYVE5	FYVE, RhoGEF and PH domain containing 3	protein-coding
peak1586	chrY	13861134	13861455	+	1	NA	Intergenic	(GAATG)n|Satellite|Satellite	672095	NR_033667	352887	Hs.546221	NR_033667	ENSG00000206159	GYG2P1	GYG2P	glycogenin 2 pseudogene 1	pseudo
peak516	chr16	85605840	85606129	+	1	NA	Intergenic	(CA)n|Simple_repeat|Simple_repeat	-39045	NM_001134473	23199	Hs.461647	NM_014615	ENSG00000131149	GSE1	CRHSP24|KIAA0182	Gse1 coiled-coil protein	protein-coding
peak144	chr10	47639313	47639377	+	1	NA	intron (NR_103827, intron 1 of 4)	intron (NR_103827, intron 1 of 4)	1499	NR_103828	100996567	Hs.546758	NR_103827		ANTXRLP1	-	anthrax toxin receptor-like pseudogene 1	pseudo
peak135	chr10	42667010	42667701	+	1	NA	Intergenic	HSATII|Satellite|Satellite	196138	NR_024380	441666	Hs.255729	NR_024380	ENSG00000215146	LOC441666	-	zinc finger protein 91 pseudogene	pseudo
peak515	chr16	85433995	85434395	+	1	NA	Intergenic	(TG)n|Simple_repeat|Simple_repeat	-94264	NR_049816	100847022		NR_049816	ENSG00000266307	MIR5093	-	microRNA 5093	ncRNA
peak1372	chr9	6594579	6594793	+	1	NA	intron (NM_000170, intron 9 of 24)	AluSz|SINE|Alu	51006	NM_000170	2731	Hs.584238	NM_000170	ENSG00000178445	GLDC	GCE|GCSP|HYGN1	glycine decarboxylase	protein-coding
peak1	chr1	724093	724588	+	1	NA	Intergenic	(GAATG)n|Satellite|Satellite	-10272	NR_033908	100288069	Hs.527521	NR_033908		LOC100288069	-	uncharacterized LOC100288069	ncRNA
peak1005	chr22	48980077	48980572	+	1	NA	intron (NM_015381, intron 1 of 3)	(CA)n|Simple_repeat|Simple_repeat	8206	NM_015381	25817	Hs.436854	NM_015381	ENSG00000219438	FAM19A5	QLLK5208|TAFA-5|TAFA5|UNQ5208	family with sequence similarity 19 member A5, C-C motif chemokine like	protein-coding
peak213	chr11	51579335	51579644	+	1	NA	Intergenic	ALR/Alpha|Satellite|centr	64207	NM_001004703	119749	Hs.553564	NM_001004703	ENSG00000185926	OR4C46	-	olfactory receptor family 4 subfamily C member 46	protein-coding
peak199	chr11	48953260	48953305	+	1	NA	Intergenic	ALR/Alpha|Satellite|centr	-99870	NM_001206626	283116	Hs.448644	NM_001206626	ENSG00000182053	TRIM49B	-	tripartite motif containing 49B	protein-coding
peak1112	chr5	1047535	1047924	+	1	NA	Intergenic	(TGAG)n|Simple_repeat|Simple_repeat	15360	NR_039778	100616479		NR_039778	ENSG00000263834	MIR4635	-	microRNA 4635	ncRNA
peak1490	chrY	13141550	13142211	+	1	NA	Intergenic	AluYa8|SINE|Alu	1391509	NR_033667	352887	Hs.546221	NR_033667	ENSG00000206159	GYG2P1	GYG2P	glycogenin 2 pseudogene 1	pseudo
peak557	chr17	78485330	78485569	+	1	NA	Intergenic	(CA)n|Simple_repeat|Simple_repeat	-33176	NM_001163034	57521	Hs.133044	NM_020761	ENSG00000141564	RPTOR	KOG1|Mip1	regulatory associated protein of MTOR complex 1	protein-coding
peak419	chr16	10133887	10134443	+	1	NA	intron (NM_000833, intron 3 of 13)	(CA)n|Simple_repeat|Simple_repeat	141759	NM_001134408	2903	Hs.411472	NM_000833	ENSG00000183454	GRIN2A	EPND|FESD|GluN2A|LKS|NMDAR2A|NR2A	glutamate ionotropic receptor NMDA type subunit 2A	protein-coding
peak1481	chrY	10023590	10024353	+	1	NA	Intergenic	CT-rich|Low_complexity|Low_complexity	275564	NR_003593	100101121	Hs.522846	NR_003593	ENSG00000250204	TTTY23B	TTTY23	testis-specific transcript, Y-linked 23B (non-protein coding)	ncRNA
peak1174	chr6	161355480	161355657	+	1	NA	Intergenic	(CA)n|Simple_repeat|Simple_repeat	-57191	NM_001291958	4216	Hs.390428	NM_005922	ENSG00000085511	MAP3K4	MAPKKK4|MEKK 4|MEKK4|MTK1|PRO0412	mitogen-activated protein kinase kinase kinase 4	protein-coding
peak1450	chr9	140249986	140250066	+	1	NA	intron (NM_017820, intron 8 of 21)	GA-rich|Low_complexity|Low_complexity	-53323	NM_001004354	441478	Hs.535075	NM_001004354	ENSG00000198435	NRARP	-	NOTCH regulated ankyrin repeat protein	protein-coding
peak86	chr10	1487314	1487490	+	1	NA	intron (NM_018702, intron 1 of 9)	(TCCA)n|Simple_repeat|Simple_repeat	-81423	NR_033387	642394	Hs.568831	NM_001098830	ENSG00000205696	ADARB2-AS1	C10orf109|NCRNA00168	ADARB2 antisense RNA 1	ncRNA
peak789	chr2	240854549	240854614	+	1	NA	intron (NR_136158, intron 7 of 10)	(CA)n|Simple_repeat|Simple_repeat	27930	NR_039949	100616417		NR_039949	ENSG00000264279	MIR4786	mir-4786	microRNA 4786	ncRNA
peak374	chr14	94829118	94829331	+	1	NA	TTS (NM_006220)	TTS (NM_006220)	3815	NM_006220	390502	Hs.525557	NM_006220	ENSG00000258597	SERPINA2	ARGS|ATR|PIL|SERPINA2P|psiATR	serpin family A member 2 (gene/pseudogene)	protein-coding
peak313	chr12	133527519	133528530	+	1	NA	intron (NM_183238, intron 1 of 4)	intron (NM_183238, intron 1 of 4)	4844	NM_183238	100289635	Hs.29698	NM_183238	ENSG00000196458	ZNF605	-	zinc finger protein 605	protein-coding
peak384	chr14	103571512	103571738	+	1	NA	intron (NM_001077594, intron 6 of 10)	(TG)n|Simple_repeat|Simple_repeat	5144	NM_001077594	91828	Hs.37712	NM_001077594	ENSG00000205436	EXOC3L4	C14orf73	exocyst complex component 3 like 4	protein-coding
peak941	chr21	14366470	14366825	+	1	NA	Intergenic	ALR/Alpha|Satellite|centr	-43840	NR_026916	149992	Hs.558645	NM_153773		ANKRD30BP2	C21orf99|CT85|CTSP-1|CTSP1	ankyrin repeat domain 30B pseudogene 2	pseudo
peak119	chr10	42388581	42389964	+	1	NA	Intergenic	HSATII|Satellite|Satellite	474221	NR_024380	441666	Hs.255729	NR_024380	ENSG00000215146	LOC441666	-	zinc finger protein 91 pseudogene	pseudo
peak25	chr1	21672958	21673115	+	1	NA	Intergenic	Intergenic	-1002	NM_001113348	1889	Hs.195080	NM_001397	ENSG00000117298	ECE1	ECE	endothelin converting enzyme 1	protein-coding
peak177	chr10	134988079	134988576	+	1	NA	intron (NM_152643, intron 3 of 29)	(TGGA)n|Simple_repeat|Simple_repeat	14369	NM_001347864	85442	Hs.530685	NM_152643	ENSG00000171798	KNDC1	C10orf23|RASGEF2|Very-KIND|bB439H18.3|v-KIND	kinase non-catalytic C-lobe domain containing 1	protein-coding
peak1314	chr8	11313993	11314040	+	1	NA	intron (NM_053279, intron 1 of 2)	(TGGG)n|Simple_repeat|Simple_repeat	10260	NM_053279	83648	Hs.124299	NM_053279	ENSG00000154319	FAM167A	C8orf13|D8S265	family with sequence similarity 167 member A	protein-coding
peak265	chr12	38028743	38028806	+	1	NA	Intergenic	ALR/Alpha|Satellite|centr	-681783	NM_001308340	144245	Hs.259305	NM_001013620	ENSG00000175548	ALG10B	ALG10|KCR1	ALG10B, alpha-1,2-glucosyltransferase	protein-coding
peak440	chr16	33892015	33893728	+	1	NA	Intergenic	HSATII|Satellite|Satellite	321027	NR_130772	104644205	Hs.742548	NR_130771		ENPP7P13	DUNQU1	ectonucleotide pyrophosphatase/phosphodiesterase 7 pseudogene 13	pseudo
peak1308	chr8	1236521	1236989	+	1	NA	intron (NM_001346810, intron 3 of 14)	intron (NM_001346810, intron 3 of 14)	14068	NR_111948	286083	Hs.382131	NR_033895	ENSG00000275427	LOC286083	-	uncharacterized LOC286083	ncRNA
peak232	chr11	115018801	115019044	+	1	NA	Intergenic	(TG)n|Simple_repeat|Simple_repeat	-185374	NR_135108	105369509	Hs.736064	NR_135108		LOC105369509	-	uncharacterized LOC105369509	ncRNA
peak438	chr16	33886763	33887143	+	1	NA	Intergenic	HSATII|Satellite|Satellite	315109	NR_130772	104644205	Hs.742548	NR_130771		ENPP7P13	DUNQU1	ectonucleotide pyrophosphatase/phosphodiesterase 7 pseudogene 13	pseudo
peak424	chr16	26385130	26386106	+	1	NA	Intergenic	(TGGA)n|Simple_repeat|Simple_repeat	349060	NR_036146	100422923		NR_036146	ENSG00000265005	MIR548W	-	microRNA 548w	ncRNA
peak1118	chr5	2525942	2526261	+	1	NA	Intergenic	(TG)n|Simple_repeat|Simple_repeat	-186604	NR_145480	101234261		NR_145480	ENSG00000281560	LSINCT5	-	long stress-induced non-coding transcript 5	ncRNA
peak33	chr1	41890095	41890700	+	1	NA	Intergenic	(TG)n|Simple_repeat|Simple_repeat	-49056	NR_135817	101929901		NR_135817	ENSG00000229901	LOC101929901	-	uncharacterized LOC101929901	ncRNA
peak793	chr2	242485250	242485381	+	1	NA	intron (NR_033346, intron 1 of 1)	(CA)n|Simple_repeat|Simple_repeat	-12831	NM_032515	666	Hs.293753	NM_032515	ENSG00000176720	BOK	BCL2L9|BOKL	BOK, BCL2 family apoptosis regulator	protein-coding
peak901	chr21	11099986	11100389	+	1	NA	Intergenic	REP522|Satellite|telo	-1250	NM_001187	574	Hs.545789	NM_001187		BAGE	BAGE1|CT2.1	B melanoma antigen	protein-coding
peak243	chr11	134610232	134610557	+	1	NA	intron (NR_147836, intron 1 of 1)	(TG)n|Simple_repeat|Simple_repeat	4555	NR_147836	729305	Hs.148365	NR_147836	ENSG00000251226	LOC729305	-	uncharacterized LOC729305	ncRNA
peak330	chr13	30065350	30065749	+	1	NA	intron (NM_001033602, intron 9 of 13)	intron (NM_001033602, intron 9 of 13)	-3662	NR_046378	100874107	Hs.577987	NR_046378		MTUS2-AS1	-	MTUS2 antisense RNA 1	ncRNA
peak258	chr12	37990280	37990452	+	1	NA	Intergenic	ALR/Alpha|Satellite|centr	-720191	NM_001308340	144245	Hs.259305	NM_001013620	ENSG00000175548	ALG10B	ALG10|KCR1	ALG10B, alpha-1,2-glucosyltransferase	protein-coding
peak958	chr21	42364933	42365285	+	1	NA	Intergenic	(CA)n|Simple_repeat|Simple_repeat	-146044	NM_001271534	1826	Hs.160418	NM_001389	ENSG00000171587	DSCAM	CHD2|CHD2-42|CHD2-52	DS cell adhesion molecule	protein-coding
peak997	chr22	46375391	46376080	+	1	NA	Intergenic	(CA)n|Simple_repeat|Simple_repeat	-2727	NM_058238	7477	Hs.512714	NM_058238	ENSG00000188064	WNT7B	-	Wnt family member 7B	protein-coding
peak1517	chrY	13652824	13653178	+	1	NA	Intergenic	(GAATG)n|Satellite|Satellite	880388	NR_033667	352887	Hs.546221	NR_033667	ENSG00000206159	GYG2P1	GYG2P	glycogenin 2 pseudogene 1	pseudo
peak1334	chr8	46868631	46868910	+	1	NA	Intergenic	ALR/Alpha|Satellite|centr	660495	NR_146077	389652		NR_146077	ENSG00000248498	ASNSP1	ASNSL1	asparagine synthetase pseudogene 1	pseudo
peak1024	chr3	72130981	72131135	+	1	NA	intron (NR_104116, intron 2 of 6)	(A)n|Simple_repeat|Simple_repeat	18548	NR_104116	285286	Hs.559386	NR_104116	ENSG00000241163	LINC00877	-	long intergenic non-protein coding RNA 877	ncRNA
peak1514	chrY	13650311	13651043	+	1	NA	Intergenic	(GAATG)n|Satellite|Satellite	882712	NR_033667	352887	Hs.546221	NR_033667	ENSG00000206159	GYG2P1	GYG2P	glycogenin 2 pseudogene 1	pseudo
peak270	chr12	105064215	105064736	+	1	NA	intron (NM_001173982, intron 2 of 2)	(CA)n|Simple_repeat|Simple_repeat	79064	NR_037487	100500843		NR_037487	ENSG00000264295	MIR3922	-	microRNA 3922	ncRNA
peak988	chr22	37317155	37317257	+	1	NA	intron (NM_000395, intron 1 of 13)	(TG)n|Simple_repeat|Simple_repeat	7531	NM_000395	1439	Hs.592192	NM_000395	ENSG00000100368	CSF2RB	CD131|CDw131|IL3RB|IL5RB|SMDP5|betaGMR	colony stimulating factor 2 receptor beta common subunit	protein-coding
peak441	chr16	33893834	33895366	+	1	NA	Intergenic	HSATII|Satellite|Satellite	322756	NR_130772	104644205	Hs.742548	NR_130771		ENPP7P13	DUNQU1	ectonucleotide pyrophosphatase/phosphodiesterase 7 pseudogene 13	pseudo
peak933	chr21	14351332	14351348	+	1	NA	Intergenic	ALR/Alpha|Satellite|centr	-59147	NR_026916	149992	Hs.558645	NM_153773		ANKRD30BP2	C21orf99|CT85|CTSP-1|CTSP1	ankyrin repeat domain 30B pseudogene 2	pseudo
peak602	chr19	8638486	8638897	+	1	NA	intron (NM_001348355, intron 1 of 27)	AluSz6|SINE|Alu	3640	NM_012335	4542	Hs.465818	NM_012335	ENSG00000142347	MYO1F	-	myosin IF	protein-coding
peak1528	chrY	13676241	13676540	+	1	NA	Intergenic	(GAATG)n|Satellite|Satellite	856999	NR_033667	352887	Hs.546221	NR_033667	ENSG00000206159	GYG2P1	GYG2P	glycogenin 2 pseudogene 1	pseudo
peak922	chr21	11164016	11164127	+	1	NA	Intergenic	AluSx|SINE|Alu	-65134	NM_001187	574	Hs.545789	NM_001187		BAGE	BAGE1|CT2.1	B melanoma antigen	protein-coding
peak189	chr11	1212872	1213071	+	1	NA	exon (NM_001304359, exon 17 of 37)	exon (NM_001304359, exon 17 of 37)	-31324	NM_002458	727897	Hs.523395	NM_002458	ENSG00000117983	MUC5B	MG1|MUC-5B|MUC5|MUC9	mucin 5B, oligomeric mucus/gel-forming	protein-coding
peak284	chr12	119013640	119013929	+	1	NA	Intergenic	(TG)n|Simple_repeat|Simple_repeat	185700	NR_134998	105370014	Hs.550870	NR_134998	ENSG00000256750	LINC02423	-	long intergenic non-protein coding RNA 2423	ncRNA
peak1104	chr4	183731130	183731679	+	1	NA	Intergenic	Intergenic	107002	NM_001351744	1635	Hs.183850	NM_001921	ENSG00000129187	DCTD	-	dCMP deaminase	protein-coding
peak1271	chr7	148158927	148159222	+	1	NA	Intergenic	(CA)n|Simple_repeat|Simple_repeat	-128583	NM_145304	202865	Hs.352212	NM_145304	ENSG00000170279	C7orf33	-	chromosome 7 open reading frame 33	protein-coding
peak575	chr18	46546092	46546360	+	1	NA	Intergenic	Intergenic	-3847	NR_148999	100129878	Hs.437704	NR_148999	ENSG00000264269	LOC100129878	-	uncharacterized LOC100129878	ncRNA
peak114	chr10	42354851	42367062	+	1	NA	Intergenic	(CATTC)n|Satellite|Satellite	502537	NR_024380	441666	Hs.255729	NR_024380	ENSG00000215146	LOC441666	-	zinc finger protein 91 pseudogene	pseudo
peak961	chr21	42522325	42522786	+	1	NA	Intergenic	(TG)n|Simple_repeat|Simple_repeat	-2564	NR_024100	284835	Hs.106234	NR_024100	ENSG00000226496	LINC00323	C21orf130|NCRNA00323|PRED42	long intergenic non-protein coding RNA 323	ncRNA
peak1083	chr4	49144914	49145731	+	1	NA	Intergenic	(CATTC)n|Satellite|Satellite	156663	NM_001286791	80157	Hs.479703	NM_025087	ENSG00000109182	CWH43	CWH43-C|PGAP2IP	cell wall biogenesis 43 C-terminal homolog	protein-coding
peak1078	chr4	49133484	49133991	+	1	NA	Intergenic	(CATTC)n|Satellite|Satellite	145078	NM_001286791	80157	Hs.479703	NM_025087	ENSG00000109182	CWH43	CWH43-C|PGAP2IP	cell wall biogenesis 43 C-terminal homolog	protein-coding
peak1544	chrY	13815254	13815771	+	1	NA	Intergenic	(GAATG)n|Satellite|Satellite	717877	NR_033667	352887	Hs.546221	NR_033667	ENSG00000206159	GYG2P1	GYG2P	glycogenin 2 pseudogene 1	pseudo
peak1292	chr7	157275082	157275393	+	1	NA	intron (NR_110157, intron 2 of 3)	(TG)n|Simple_repeat|Simple_repeat	16312	NR_110157	101927914	Hs.623826	NR_110157	ENSG00000234210	LOC101927914	-	uncharacterized LOC101927914	ncRNA
peak826	chr20	55380368	55380544	+	1	NA	Intergenic	(CA)n|Simple_repeat|Simple_repeat	176098	NM_003222	7022	Hs.473152	NM_003222	ENSG00000087510	TFAP2C	AP2-GAMMA|ERF1|TFAP2G|hAP-2g	transcription factor AP-2 gamma	protein-coding
peak1393	chr9	67791110	67791312	+	1	NA	Intergenic	GA-rich|Low_complexity|Low_complexity	2978	NR_027422	100133121	Hs.744835	NR_027422		FAM27B	FAM27A2	family with sequence similarity 27 member B	ncRNA
peak96	chr10	18848592	18849735	+	1	NA	intron (NM_182543, intron 8 of 10)	(GAATG)n|Satellite|Satellite	91403	NM_001351117	221078	Hs.396175	NM_182543	ENSG00000241058	NSUN6	4933414E04Rik|ARL5B-AS1|NOPD1	NOP2/Sun RNA methyltransferase family member 6	protein-coding
peak472	chr16	46393974	46394689	+	1	NA	Intergenic	HSATII|Satellite|Satellite	208678	NR_026556	124149	Hs.97414	NM_001004299		ANKRD26P1	-	ankyrin repeat domain 26 pseudogene 1	pseudo
peak1498	chrY	13460886	13461250	+	1	NA	Intergenic	BSR/Beta|Satellite|Satellite	1072321	NR_033667	352887	Hs.546221	NR_033667	ENSG00000206159	GYG2P1	GYG2P	glycogenin 2 pseudogene 1	pseudo
peak850	chr21	10706953	10707198	+	1	NA	Intergenic	ALR/Alpha|Satellite|centr	283868	NM_199259	7179	Hs.122986	NM_199259	ENSG00000274391	TPTE	CT44|PTEN2	transmembrane phosphatase with tensin homology	protein-coding
peak1229	chr7	61742276	61759390	+	1	NA	Intergenic	HSATII|Satellite|Satellite	1013601	NR_003952	643955	Hs.583308	NR_003952	ENSG00000185037	ZNF733P	ZNF733	zinc finger protein 733, pseudogene	pseudo
peak581	chr18	75669425	75669751	+	1	NA	Intergenic	HAL1-2a_MD|LINE|L1	36095	NR_104127	101927715	Hs.385670	NR_104127		LINC01029	-	long intergenic non-protein coding RNA 1029	ncRNA
peak248	chr12	34833296	34833533	+	1	NA	Intergenic	ALR/Alpha|Satellite|centr	658198	NM_032834	84920	Hs.102971	NM_032834	ENSG00000139133	ALG10	ALG10A|DIE2|KCR1	ALG10, alpha-1,2-glucosyltransferase	protein-coding
peak1456	chrM	10916	11193	+	1	NA	Intergenic	Intergenic	9381	NR_137295
peak980	chr21	47762036	47762238	+	1	NA	intron (NM_001315529, intron 3 of 46)	AluSx|SINE|Alu	17335	NM_001315529	5116	Hs.474069	NM_006031	ENSG00000160299	PCNT	KEN|MOPD2|PCN|PCNT2|PCNTB|PCTN2|SCKL4	pericentrin	protein-coding
peak590	chr19	3154570	3154803	+	1	NA	intron (NM_002068, intron 4 of 6)	(TGGA)n|Simple_repeat|Simple_repeat	487	NR_110670	100996351		NR_110670	ENSG00000267551	LOC100996351	-	uncharacterized LOC100996351	ncRNA
peak503	chr16	50726567	50727125	+	1	NA	Intergenic	(TG)n|Simple_repeat|Simple_repeat	-4204	NM_022162	64127	Hs.592072	NM_022162	ENSG00000167207	NOD2	ACUG|BLAU|BLAUS|CARD15|CD|CLR16.3|IBD1|NLRC2|NOD2B|PSORAS1|YAOS	nucleotide binding oligomerization domain containing 2	protein-coding
peak1354	chr8	139704096	139704297	+	1	NA	intron (NM_152888, intron 35 of 64)	(TG)n|Simple_repeat|Simple_repeat	-195131	NM_015912	51059	Hs.126024	NM_015912	ENSG00000147724	FAM135B	C8ORFK32	family with sequence similarity 135 member B	protein-coding
peak326	chr13	24132665	24132992	+	1	NA	Intergenic	(TG)n|Simple_repeat|Simple_repeat	-11681	NM_148957	55504	Hs.149168	NM_018647	ENSG00000127863	TNFRSF19	TAJ|TAJ-alpha|TRADE|TROY	TNF receptor superfamily member 19	protein-coding
peak10	chr1	5868876	5869165	+	1	NA	Intergenic	Intergenic	53781	NR_039838	100616421		NR_039838	ENSG00000264101	MIR4689	mir-4689	microRNA 4689	ncRNA
peak1076	chr4	49118359	49123273	+	1	NA	Intergenic	(CATTC)n|Satellite|Satellite	132157	NM_001286791	80157	Hs.479703	NM_025087	ENSG00000109182	CWH43	CWH43-C|PGAP2IP	cell wall biogenesis 43 C-terminal homolog	protein-coding
peak1012	chr22	49380970	49381277	+	1	NA	Intergenic	(TG)n|Simple_repeat|Simple_repeat	118541	NR_038944	100128946	Hs.535676	NR_038944	ENSG00000205632	LINC01310	WI2-81516E3.1	long intergenic non-protein coding RNA 1310	ncRNA
peak817	chr20	29650103	29650546	+	1	NA	intron (NR_145491, intron 7 of 7)	L1PB1|LINE|L1	-12186	NR_045115	140678	Hs.653099	NR_045115		MLLT10P1	MLLT10L|bA348I14.3	myeloid/lymphoid or mixed-lineage leukemia; translocated to, 10 pseudogene 1	pseudo
peak205	chr11	51567763	51567972	+	1	NA	Intergenic	ALR/Alpha|Satellite|centr	52585	NM_001004703	119749	Hs.553564	NM_001004703	ENSG00000185926	OR4C46	-	olfactory receptor family 4 subfamily C member 46	protein-coding
peak1288	chr7	155894191	155894470	+	1	NA	Intergenic	(TG)n|Simple_repeat|Simple_repeat	139004	NM_001291913	389602	Hs.583071	NM_001291913		LOC389602	-	uncharacterized LOC389602	protein-coding
peak1466	chrX	61732619	61733513	+	1	NA	Intergenic	ALR/Alpha|Satellite|centr	838152	NM_001012968	139886	Hs.612782	NM_001012968	ENSG00000186767	SPIN4	TDRD28	spindlin family member 4	protein-coding
peak1173	chr6	160956279	160956742	+	1	NA	intron (NM_005577, intron 38 of 39)	HAL1-2a_MD|LINE|L1	-24354	NR_028092	80350	Hs.654503	NM_024492	ENSG00000213071	LPAL2	APOA2|APOAL|APOARGC|apo(a)rg-C	lipoprotein(a) like 2, pseudogene	pseudo
peak1541	chrY	13812848	13813131	+	1	NA	Intergenic	(GAATG)n|Satellite|Satellite	720400	NR_033667	352887	Hs.546221	NR_033667	ENSG00000206159	GYG2P1	GYG2P	glycogenin 2 pseudogene 1	pseudo
peak1368	chr8	143583954	143584196	+	1	NA	intron (NM_001702, intron 16 of 29)	(TGG)n|Simple_repeat|Simple_repeat	38698	NM_001702	575	Hs.194654	NM_001702	ENSG00000181790	ADGRB1	BAI1|GDAIF	adhesion G protein-coupled receptor B1	protein-coding
peak1223	chr7	61079021	61080291	+	1	NA	Intergenic	ALR/Alpha|Satellite|centr	1684778	NR_003952	643955	Hs.583308	NR_003952	ENSG00000185037	ZNF733P	ZNF733	zinc finger protein 733, pseudogene	pseudo
peak1149	chr5	133035872	133036160	+	1	NA	Intergenic	(CACAC)n|Simple_repeat|Simple_repeat	-87793	NM_015082	23105	Hs.483390	NM_015082	ENSG00000053108	FSTL4	-	follistatin like 4	protein-coding
peak863	chr21	10729631	10729707	+	1	NA	Intergenic	ALR/Alpha|Satellite|centr	261274	NM_199259	7179	Hs.122986	NM_199259	ENSG00000274391	TPTE	CT44|PTEN2	transmembrane phosphatase with tensin homology	protein-coding
peak1326	chr8	43769773	43770002	+	1	NA	Intergenic	ALR/Alpha|Satellite|centr	622302	NM_001005365	340441	Hs.531579	NM_001002920	ENSG00000188877	POTEA	A26A1|CT104.3|POTE-8|POTE8	POTE ankyrin domain family member A	protein-coding
peak570	chr18	18514717	18515255	+	1	NA	Intergenic	ALR/Alpha|Satellite|centr	176826	NM_005406	6093	Hs.306307	NM_005406	ENSG00000067900	ROCK1	P160ROCK|ROCK-I	Rho associated coiled-coil containing protein kinase 1	protein-coding
peak183	chr11	357502	357769	+	1	NA	Intergenic	(CA)n|Simple_repeat|Simple_repeat	-12160	NM_178537	338707	Hs.148074	NM_178537	ENSG00000182272	B4GALNT4	-	beta-1,4-N-acetyl-galactosaminyltransferase 4	protein-coding
peak1380	chr9	66820839	66821070	+	1	NA	Intergenic	ALR/Alpha|Satellite|centr	-102013	NR_121570	101928381	Hs.708686	NR_121570		LOC101928381	-	uncharacterized LOC101928381	ncRNA
peak1547	chrY	13820464	13820912	+	1	NA	Intergenic	(GAATG)n|Satellite|Satellite	712701	NR_033667	352887	Hs.546221	NR_033667	ENSG00000206159	GYG2P1	GYG2P	glycogenin 2 pseudogene 1	pseudo
peak854	chr21	10716406	10716688	+	1	NA	Intergenic	ALR/Alpha|Satellite|centr	274396	NM_199259	7179	Hs.122986	NM_199259	ENSG00000274391	TPTE	CT44|PTEN2	transmembrane phosphatase with tensin homology	protein-coding
peak1595	chrY	28787106	28787630	+	1	NA	Intergenic	(GAATG)n|Satellite|Satellite	912731	NR_001524	114760	Hs.511777	NR_001524	ENSG00000231141	TTTY3	LINC00121|NCRNA00121|TTTY3A|TTY3	testis-specific transcript, Y-linked 3 (non-protein coding)	ncRNA
peak771	chr2	235423420	235423861	+	1	NA	Intergenic	(TG)n|Simple_repeat|Simple_repeat	-17943	NM_001282431	10123	Hs.111554	NM_005737	ENSG00000188042	ARL4C	ARL7|LAK	ADP ribosylation factor like GTPase 4C	protein-coding
peak1321	chr8	38626880	38627487	+	1	NA	intron (NM_001352804, intron 1 of 10)	intron (NM_001352804, intron 1 of 10)	12426	NM_001352797	6867	Hs.279245	NM_006283	ENSG00000147526	TACC1	Ga55	transforming acidic coiled-coil containing protein 1	protein-coding
peak1164	chr6	57262678	57262918	+	1	NA	intron (NM_000947, intron 7 of 14)	AluSc|SINE|Alu	7868	NR_036097	100422884		NR_036097	ENSG00000212017	MIR548U	-	microRNA 548u	ncRNA
peak77	chr1	224203897	224204330	+	1	NA	intron (NR_136593, intron 2 of 4)	(GAATG)n|Satellite|Satellite	23681	NR_136593	100287497	Hs.568390	NR_136590		LOC100287497	-	septin 7 pseudogene	pseudo
peak1066	chr4	39815316	39815851	+	1	NA	Intergenic	(TG)n|Simple_repeat|Simple_repeat	115919	NM_001111112	3093	Hs.50308	NM_005339	ENSG00000078140	UBE2K	E2-25K|HIP2|HYPG|LIG|UBC1	ubiquitin conjugating enzyme E2 K	protein-coding
peak1389	chr9	66834804	66835373	+	1	NA	Intergenic	ALR/Alpha|Satellite|centr	-87879	NR_121570	101928381	Hs.708686	NR_121570		LOC101928381	-	uncharacterized LOC101928381	ncRNA
peak773	chr2	236211396	236211611	+	1	NA	Intergenic	AluY|SINE|Alu	-191230	NM_001037131	116987	Hs.435039	NM_014914	ENSG00000157985	AGAP1	AGAP-1|CENTG2|GGAP1|cnt-g2	ArfGAP with GTPase domain, ankyrin repeat and PH domain 1	protein-coding
peak1300	chr7	157948186	157948442	+	1	NA	intron (NM_130842, intron 5 of 21)	HAL1-2a_MD|LINE|L1	301037	NR_038966	100506585	Hs.661265	NR_038966	ENSG00000233038	LOC100506585	-	uncharacterized LOC100506585	ncRNA
peak115	chr10	42368725	42371538	+	1	NA	Intergenic	(CATTC)n|Satellite|Satellite	493362	NR_024380	441666	Hs.255729	NR_024380	ENSG00000215146	LOC441666	-	zinc finger protein 91 pseudogene	pseudo
peak640	chr19	35788900	35789456	+	1	NA	intron (NM_080600, intron 4 of 11)	(CA)n|Simple_repeat|Simple_repeat	6189	NM_002361	4099	Hs.643440	NM_002361	ENSG00000105695	MAG	GMA|S-MAG|SIGLEC-4A|SIGLEC4A|SPG75	myelin associated glycoprotein	protein-coding
peak626	chr19	27830346	27830381	+	1	NA	Intergenic	ALR/Alpha|Satellite|centr	-453976	NR_110689	101927151	Hs.567934	NR_110687	ENSG00000267575	LOC101927151	-	uncharacterized LOC101927151	ncRNA
peak1162	chr6	35137370	35137569	+	1	NA	Intergenic	(CCA)n|Simple_repeat|Simple_repeat	-28282	NM_001261819	6954	Hs.435371	NM_018679	ENSG00000124678	TCP11	D6S230E|FPPR	t-complex 11	protein-coding
peak1307	chr8	1043496	1043521	+	1	NA	intron (NM_001346810, intron 2 of 14)	intron (NM_001346810, intron 2 of 14)	207315	NR_111948	286083	Hs.382131	NR_033895	ENSG00000275427	LOC286083	-	uncharacterized LOC286083	ncRNA
peak67	chr1	177320830	177321046	+	1	NA	intron (NR_126001, intron 1 of 3)	(TG)n|Simple_repeat|Simple_repeat	216	NR_126001	102724661	Hs.146628	NR_126001		LINC01645	-	long intergenic non-protein coding RNA 1645	ncRNA
peak1035	chr3	90496012	90496426	+	1	NA	Intergenic	ALR/Alpha|Satellite|centr	1339545	NM_182644	2042	Hs.123642	NM_005233	ENSG00000044524	EPHA3	EK4|ETK|ETK1|HEK|HEK4|TYRO4	EPH receptor A3	protein-coding
peak256	chr12	34852116	34852463	+	1	NA	Intergenic	ALR/Alpha|Satellite|centr	677073	NM_032834	84920	Hs.102971	NM_032834	ENSG00000139133	ALG10	ALG10A|DIE2|KCR1	ALG10, alpha-1,2-glucosyltransferase	protein-coding
peak937	chr21	14359853	14360017	+	1	NA	Intergenic	ALR/Alpha|Satellite|centr	-50552	NR_026916	149992	Hs.558645	NM_153773		ANKRD30BP2	C21orf99|CT85|CTSP-1|CTSP1	ankyrin repeat domain 30B pseudogene 2	pseudo
peak889	chr21	10773566	10829537	+	1	NA	Intergenic	(GAATG)n|Satellite|Satellite	189392	NM_199259	7179	Hs.122986	NM_199259	ENSG00000274391	TPTE	CT44|PTEN2	transmembrane phosphatase with tensin homology	protein-coding
peak1167	chr6	61911757	61911758	+	1	NA	Intergenic	ALR/Alpha|Satellite|centr	-372251	NM_001190706	100463487		NM_001190706		MTRNR2L9	HN9	MT-RNR2 like 9	protein-coding
peak358	chr14	19015312	19015507	+	1	NA	Intergenic	ALR/Alpha|Satellite|centr	-362185	NM_001013354	440153	Hs.534880	NM_001013354	ENSG00000257115	OR11H12	-	olfactory receptor family 11 subfamily H member 12	protein-coding
peak1574	chrY	13845530	13845809	+	1	NA	Intergenic	(GAATG)n|Satellite|Satellite	687720	NR_033667	352887	Hs.546221	NR_033667	ENSG00000206159	GYG2P1	GYG2P	glycogenin 2 pseudogene 1	pseudo
peak528	chr17	21553490	21553800	+	1	NA	Intergenic	(ATGGTG)n|Simple_repeat|Simple_repeat	-98704	NM_001113434	339263	Hs.514016	NM_001113434	ENSG00000212719	C17orf51	-	chromosome 17 open reading frame 51	protein-coding
peak47	chr1	121351776	121352264	+	1	NA	Intergenic	ALR/Alpha|Satellite|centr	91110	NR_003955	647121	Hs.697682	NR_003955	ENSG00000231752	EMBP1	-	embigin pseudogene 1	pseudo
peak464	chr16	35279534	35279781	+	1	NA	Intergenic	ALR/Alpha|Satellite|centr	298734	NR_033985	400533	Hs.499135	NR_033985	ENSG00000261122	LINC02167	-	long intergenic non-protein coding RNA 2167	ncRNA
peak1557	chrY	13830013	13830130	+	1	NA	Intergenic	(GAATG)n|Satellite|Satellite	703318	NR_033667	352887	Hs.546221	NR_033667	ENSG00000206159	GYG2P1	GYG2P	glycogenin 2 pseudogene 1	pseudo
peak149	chr10	79230911	79231286	+	1	NA	intron (NM_001014797, intron 1 of 28)	(CACAA)n|Simple_repeat|Simple_repeat	120468	NR_126365	101929286	Hs.568867	NR_126365		KCNMA1-AS3	-	KCNMA1 antisense RNA 3	ncRNA
peak273	chr12	110073529	110073869	+	1	NA	Intergenic	(CCA)n|Simple_repeat|Simple_repeat	62199	NM_001114185	4598	Hs.130607	NM_000431	ENSG00000110921	MVK	LRBP|MK|MVLK|POROK3	mevalonate kinase	protein-coding
peak1382	chr9	66821470	66821959	+	1	NA	Intergenic	ALR/Alpha|Satellite|centr	-101253	NR_121570	101928381	Hs.708686	NR_121570		LOC101928381	-	uncharacterized LOC101928381	ncRNA
peak241	chr11	133608523	133608772	+	1	NA	Intergenic	(TG)n|Simple_repeat|Simple_repeat	71624	NR_120444	646522	Hs.560000	NR_120444	ENSG00000255258	LOC646522	-	uncharacterized LOC646522	ncRNA
peak201	chr11	48953822	48953974	+	1	NA	Intergenic	ALR/Alpha|Satellite|centr	-99254	NM_001206626	283116	Hs.448644	NM_001206626	ENSG00000182053	TRIM49B	-	tripartite motif containing 49B	protein-coding
peak1064	chr4	38756115	38756207	+	1	NA	Intergenic	(CA)n|Simple_repeat|Simple_repeat	28450	NM_001017388	81793	Hs.120551	NM_030956	ENSG00000174123	TLR10	CD290	toll like receptor 10	protein-coding
peak117	chr10	42373754	42386451	+	1	NA	Intergenic	(CATTC)n|Satellite|Satellite	483391	NR_024380	441666	Hs.255729	NR_024380	ENSG00000215146	LOC441666	-	zinc finger protein 91 pseudogene	pseudo
peak157	chr10	120042308	120042568	+	1	NA	Intergenic	(CA)n|Simple_repeat|Simple_repeat	59401	NM_022063	63877	Hs.105575	NM_022063	ENSG00000165669	FAM204A	C10orf84|bA319I23.1	family with sequence similarity 204 member A	protein-coding
peak720	chr2	92307964	92308478	+	1	NA	Intergenic	ALR/Alpha|Satellite|centr	179062	NR_027714	440888	Hs.730239	NM_001032412		ACTR3BP2	FKSG73	ACTR3B pseudogene 2	pseudo
peak465	chr16	35281188	35281401	+	1	NA	Intergenic	ALR/Alpha|Satellite|centr	300371	NR_033985	400533	Hs.499135	NR_033985	ENSG00000261122	LINC02167	-	long intergenic non-protein coding RNA 2167	ncRNA
peak426	chr16	26824270	26824569	+	1	NA	Intergenic	Intergenic	-253800	NM_001145545	162083	Hs.120831	NM_182831		C16orf82	TNT	chromosome 16 open reading frame 82	protein-coding
peak1059	chr4	7615744	7616084	+	1	NA	intron (NM_020777, intron 3 of 26)	(TCCA)n|Simple_repeat|Simple_repeat	-139903	NR_026892	84740	Hs.663029	NM_032654	ENSG00000272620	AFAP1-AS1	AFAP1-AS|AFAP1AS	AFAP1 antisense RNA 1	ncRNA
peak939	chr21	14362454	14362726	+	1	NA	Intergenic	ALR/Alpha|Satellite|centr	-47897	NR_026916	149992	Hs.558645	NM_153773		ANKRD30BP2	C21orf99|CT85|CTSP-1|CTSP1	ankyrin repeat domain 30B pseudogene 2	pseudo
peak543	chr17	63496083	63496314	+	1	NA	Intergenic	(GGGTG)n|Simple_repeat|Simple_repeat	42539	NR_131984	105827617		NR_131984	ENSG00000263520	LINC02563	CRAT40	long intergenic non-protein coding RNA 2563	ncRNA
peak1121	chr5	2888570	2888758	+	1	NA	Intergenic	PRIMA4-int|LTR|ERV1	-29304	NR_136207	105374620	Hs.742780	NR_136207		LOC105374620	-	uncharacterized LOC105374620	ncRNA
peak893	chr21	11055895	11056037	+	1	NA	intron (NM_182484, intron 3 of 8)	AluSx3|SINE|Alu	42959	NM_182484	85316	Hs.545789	NM_182484		BAGE5	CT2.5	BAGE family member 5	protein-coding
peak1275	chr7	151010159	151010939	+	1	NA	Intergenic	(TG)n|Simple_repeat|Simple_repeat	-28298	NM_016118	51667	Hs.647082	NM_016118	ENSG00000013374	NUB1	BS4|NUB1L|NYREN18	negative regulator of ubiquitin like proteins 1	protein-coding
peak1008	chr22	49082748	49082978	+	1	NA	intron (NM_001082967, intron 2 of 3)	(TGGA)n|Simple_repeat|Simple_repeat	-93244	NR_039761	100616415		NR_039761	ENSG00000266887	MIR4535	-	microRNA 4535	ncRNA
peak79	chr1	228497967	228498260	+	1	NA	intron (NM_052843, intron 49 of 80)	(TCCA)n|Simple_repeat|Simple_repeat	86697	NR_106800	102465444		NR_106800	ENSG00000284311	MIR6742	hsa-mir-6742	microRNA 6742	ncRNA
peak586	chr18	76722363	76722875	+	1	NA	Intergenic	(CA)n|Simple_repeat|Simple_repeat	-17656	NM_171999	27164	Hs.700557	NM_171999	ENSG00000256463	SALL3	ZNF796	spalt like transcription factor 3	protein-coding
peak1239	chr7	61968719	61969767	+	1	NA	Intergenic	ALR/Alpha|Satellite|centr	795191	NR_003952	643955	Hs.583308	NR_003952	ENSG00000185037	ZNF733P	ZNF733	zinc finger protein 733, pseudogene	pseudo
peak1254	chr7	66940140	66940426	+	1	NA	Intergenic	HAL1-2a_MD|LINE|L1	139320	NR_108104	101929736	Hs.634050	NR_108104	ENSG00000235475	LINC01372	-	long intergenic non-protein coding RNA 1372	ncRNA
peak380	chr14	99301803	99302332	+	1	NA	Intergenic	(CTCA)n|Simple_repeat|Simple_repeat	124117	NM_001346979	283598	Hs.448754	NM_182560	ENSG00000176605	C14orf177	-	chromosome 14 open reading frame 177	protein-coding
peak1073	chr4	49113514	49115128	+	1	NA	Intergenic	(CATTC)n|Satellite|Satellite	125662	NM_001286791	80157	Hs.479703	NM_025087	ENSG00000109182	CWH43	CWH43-C|PGAP2IP	cell wall biogenesis 43 C-terminal homolog	protein-coding
peak947	chr21	37365724	37366353	+	1	NA	intron (NR_110418, intron 1 of 5)	intron (NR_110418, intron 1 of 5)	10927	NR_110418	101928269	Hs.589909	NR_110418		LOC101928269	-	uncharacterized LOC101928269	ncRNA
peak15	chr1	7629417	7629540	+	1	NA	intron (NM_001349608, intron 5 of 21)	(CACCAT)n|Simple_repeat|Simple_repeat	-100312	NM_001349620	23261	Hs.397705	NM_015215	ENSG00000171735	CAMTA1	CANPMR	calmodulin binding transcription activator 1	protein-coding
peak165	chr10	129227022	129227269	+	1	NA	intron (NM_001380, intron 47 of 51)	(GTGTG)n|Simple_repeat|Simple_repeat	-120468	NM_001030013	594857	Hs.643423	NM_001030013	ENSG00000214285	NPS	-	neuropeptide S	protein-coding
peak716	chr2	92297732	92298011	+	1	NA	Intergenic	ALR/Alpha|Satellite|centr	168712	NR_027714	440888	Hs.730239	NM_001032412		ACTR3BP2	FKSG73	ACTR3B pseudogene 2	pseudo
peak396	chr15	20478787	20478818	+	1	NA	Intergenic	AluSz|SINE|Alu	-9195	NR_038836	646096	Hs.448789	NR_038836	ENSG00000259156	CHEK2P2	-	checkpoint kinase 2 pseudogene 2	pseudo
peak1238	chr7	61968014	61968514	+	1	NA	Intergenic	ALR/Alpha|Satellite|centr	796170	NR_003952	643955	Hs.583308	NR_003952	ENSG00000185037	ZNF733P	ZNF733	zinc finger protein 733, pseudogene	pseudo
peak929	chr21	14343908	14344374	+	1	NA	Intergenic	ALR/Alpha|Satellite|centr	-66346	NR_026916	149992	Hs.558645	NM_153773		ANKRD30BP2	C21orf99|CT85|CTSP-1|CTSP1	ankyrin repeat domain 30B pseudogene 2	pseudo
peak679	chr2	25148218	25148467	+	1	NA	Intergenic	(TG)n|Simple_repeat|Simple_repeat	-5456	NM_004036	109	Hs.467898	NM_004036	ENSG00000138031	ADCY3	AC-III|AC3|BMIQ19	adenylate cyclase 3	protein-coding
peak36	chr1	53562096	53562482	+	1	NA	intron (NM_001287597, intron 4 of 9)	intron (NM_001287597, intron 4 of 9)	34565	NM_153703	127435	Hs.586141	NM_153703	ENSG00000174348	PODN	PCAN|SLRR5A	podocan	protein-coding
peak297	chr12	129150270	129150536	+	1	NA	intron (NM_001136103, intron 4 of 8)	(CA)n|Simple_repeat|Simple_repeat	158138	NM_145648	121260	Hs.507260	NM_145648	ENSG00000139370	SLC15A4	FP12591|PHT1|PTR4	solute carrier family 15 member 4	protein-coding
peak1251	chr7	61990627	61990865	+	1	NA	Intergenic	ALR/Alpha|Satellite|centr	773688	NR_003952	643955	Hs.583308	NR_003952	ENSG00000185037	ZNF733P	ZNF733	zinc finger protein 733, pseudogene	pseudo
peak991	chr22	44730683	44730837	+	1	NA	Intergenic	(TG)n|Simple_repeat|Simple_repeat	-22029	NM_001099294	85352	Hs.6829	NM_001099294	ENSG00000138944	SHISAL1	KIAA1644	shisa like 1	protein-coding
peak236	chr11	120862711	120862924	+	1	NA	Intergenic	(TG)n|Simple_repeat|Simple_repeat	-31964	NM_152715	219899	Hs.504136	NM_152715	ENSG00000154114	TBCEL	El|LRRC35	tubulin folding cofactor E like	protein-coding
peak1513	chrY	13648710	13649233	+	1	NA	Intergenic	(GAATG)n|Satellite|Satellite	884418	NR_033667	352887	Hs.546221	NR_033667	ENSG00000206159	GYG2P1	GYG2P	glycogenin 2 pseudogene 1	pseudo
peak266	chr12	38028860	38029135	+	1	NA	Intergenic	ALR/Alpha|Satellite|centr	-681560	NM_001308340	144245	Hs.259305	NM_001013620	ENSG00000175548	ALG10B	ALG10|KCR1	ALG10B, alpha-1,2-glucosyltransferase	protein-coding
peak289	chr12	126811505	126812243	+	1	NA	Intergenic	(TG)n|Simple_repeat|Simple_repeat	-98818	NR_146291	105370059		NR_146291		LINC02350	-	long intergenic non-protein coding RNA 2350	ncRNA
peak1086	chr4	49149098	49158661	+	1	NA	Intergenic	(CATTC)n|Satellite|Satellite	165220	NM_001286791	80157	Hs.479703	NM_025087	ENSG00000109182	CWH43	CWH43-C|PGAP2IP	cell wall biogenesis 43 C-terminal homolog	protein-coding
peak702	chr2	90482143	90482275	+	1	NA	Intergenic	(GCTG)n|Simple_repeat|Simple_repeat	1365766	NR_027238	654342	Hs.469287	NR_027238		LOC654342	-	lymphocyte-specific protein 1 pseudogene	pseudo
peak420	chr16	15767291	15767490	+	1	NA	intron (NM_017668, intron 3 of 8)	intron (NM_017668, intron 3 of 8)	23307	NM_017668	54820	Hs.655378	NM_017668	ENSG00000072864	NDE1	HOM-TES-87|LIS4|MHAC|NDE|NUDE|NUDE1	nudE neurodevelopment protein 1	protein-coding
peak1402	chr9	90484570	90484646	+	1	NA	intron (NR_149022, intron 3 of 3)	(CA)n|Simple_repeat|Simple_repeat	-10637	NR_040117	392364	Hs.689633	NR_040117		LOC392364	-	nuclear pore associated protein 1 pseudogene	pseudo
peak1040	chr3	194047735	194048147	+	1	NA	Intergenic	(CA)n|Simple_repeat|Simple_repeat	-17348	NR_024480	100131551	Hs.128066	NR_024480	ENSG00000214145	LINC00887	HEIRCC	long intergenic non-protein coding RNA 887	ncRNA
peak978	chr21	47055566	47055577	+	1	NA	Intergenic	(TG)n|Simple_repeat|Simple_repeat	-8068	NM_001348239	54039	Hs.474049	NM_020528	ENSG00000183570	PCBP3	ALPHA-CP3|PCBP3-OT1|PCBP3OT	poly(rC) binding protein 3	protein-coding
peak1377	chr9	66455233	66455626	+	1	NA	Intergenic	G-rich|Low_complexity|Low_complexity	-1860	NR_121647	103352539	Hs.351215	NR_121647	ENSG00000238113	LINC01410	-	long intergenic non-protein coding RNA 1410	ncRNA
peak389	chr14	106037047	106037262	+	1	NA	Intergenic	(CA)n|Simple_repeat|Simple_repeat	38962	NR_135205	105370697	Hs.148580	NR_135205		LOC105370697	-	uncharacterized LOC105370697	ncRNA
peak385	chr14	104681546	104682067	+	1	NA	Intergenic	(AGGTG)n|Simple_repeat|Simple_repeat	-8115	NR_146612	145195	Hs.534297	NR_146611	ENSG00000258913	C14orf144	-	chromosome 14 open reading frame 144 (putative)	ncRNA
peak987	chr22	37076150	37076491	+	1	NA	intron (NM_006078, intron 1 of 3)	(CCA)n|Simple_repeat|Simple_repeat	22583	NM_006078	10369	Hs.146766	NM_006078	ENSG00000166862	CACNG2	MRD10	calcium voltage-gated channel auxiliary subunit gamma 2	protein-coding
peak1159	chr6	10589317	10589605	+	1	NA	intron (NM_145655, intron 1 of 2)	(TG)n|Simple_repeat|Simple_repeat	3468	NM_145655	2651	Hs.519884	NM_001491	ENSG00000111846	GCNT2	CCAT|CTRCT13|GCNT2C|GCNT5|IGNT|II|NACGT1|NAGCT1|ULG3|bA360O19.2|bA421M1.1	glucosaminyl (N-acetyl) transferase 2 (I blood group)	protein-coding
peak1340	chr8	53351149	53351558	+	1	NA	Intergenic	(GTGTG)n|Simple_repeat|Simple_repeat	-28914	NM_001352836	9705	Hs.655499	NM_014682	ENSG00000147488	ST18	NZF3|ZC2H2C3|ZC2HC10|ZNF387	ST18, C2H2C-type zinc finger	protein-coding
peak1057	chr4	7132523	7133126	+	1	NA	Intergenic	(TG)n|Simple_repeat|Simple_repeat	-27721	NR_027441	730971	Hs.591718	NR_027441		LINC02447	-	long intergenic non-protein coding RNA 2447	ncRNA
peak45	chr1	111264824	111265095	+	1	NA	Intergenic	(TG)n|Simple_repeat|Simple_repeat	-47304	NM_002232	3738	Hs.169948	NM_002232	ENSG00000177272	KCNA3	HGK5|HLK3|HPCN3|HUKIII|KV1.3|MK3|PCN3	potassium voltage-gated channel subfamily A member 3	protein-coding
peak524	chr17	7078816	7079143	+	1	NA	intron (NM_001671, intron 5 of 8)	(CA)n|Simple_repeat|Simple_repeat	3904	NM_001197216	432	Hs.12056	NM_001671	ENSG00000141505	ASGR1	ASGPR|ASGPR1|CLEC4H1|HL-1	asialoglycoprotein receptor 1	protein-coding
peak230	chr11	92438569	92439166	+	1	NA	intron (NM_001008781, intron 3 of 24)	(TGG)n|Simple_repeat|Simple_repeat	209927	NR_135091	105369431	Hs.532389	NR_135091		LOC105369431	-	uncharacterized LOC105369431	ncRNA
peak1427	chr9	108621939	108622110	+	1	NA	Intergenic	GA-rich|Low_complexity|Low_complexity	165218	NM_018112	55151	Hs.411925	NM_018112	ENSG00000095209	TMEM38B	C9orf87|D4Ertd89e|OI14|TRIC-B|TRICB|bA219P18.1	transmembrane protein 38B	protein-coding
peak57	chr1	142535343	142541437	+	1	NA	Intergenic	(GAATG)n|Satellite|Satellite	175215	NR_046228	100874392	Hs.648245	NR_046228		ANKRD20A12P	-	ankyrin repeat domain 20 family member A12, pseudogene	pseudo
peak895	chr21	11080901	11081498	+	1	NA	intron (NM_001187, intron 3 of 4)	AluSq2|SINE|Alu	17726	NM_182484	85316	Hs.545789	NM_182484		BAGE5	CT2.5	BAGE family member 5	protein-coding
peak106	chr10	38885306	38887396	+	1	NA	Intergenic	HSATII|Satellite|Satellite	-103376	NR_045000	399746	Hs.742607	NR_045000		ACTR3BP5	FKSG74	ACTR3B pseudogene 5	pseudo
peak1305	chr7	158515574	158515930	+	1	NA	Intergenic	(TTGTG)n|Simple_repeat|Simple_repeat	-18230	NM_001281933	54892	Hs.18616	NM_017760	ENSG00000146918	NCAPG2	CAP-G2|CAPG2|LUZP5|MTB|hCAP-G2	non-SMC condensin II complex subunit G2	protein-coding
peak73	chr1	209943851	209944108	+	1	NA	intron (NM_001287754, intron 1 of 6)	intron (NM_001287754, intron 1 of 6)	2146	NM_001287754	80342	Hs.147434	NM_025228	ENSG00000009790	TRAF3IP3	T3JAM	TRAF3 interacting protein 3	protein-coding
peak617	chr19	27744287	27744445	+	1	NA	Intergenic	ALR/Alpha|Satellite|centr	-539973	NR_110689	101927151	Hs.567934	NR_110687	ENSG00000267575	LOC101927151	-	uncharacterized LOC101927151	ncRNA
peak790	chr2	240855003	240855788	+	1	NA	intron (NR_136158, intron 7 of 10)	(CA)n|Simple_repeat|Simple_repeat	27116	NR_039949	100616417		NR_039949	ENSG00000264279	MIR4786	mir-4786	microRNA 4786	ncRNA
peak1484	chrY	13137292	13137478	+	1	NA	Intergenic	(CACTC)n|Simple_repeat|Simple_repeat	1396004	NR_033667	352887	Hs.546221	NR_033667	ENSG00000206159	GYG2P1	GYG2P	glycogenin 2 pseudogene 1	pseudo
peak908	chr21	11115461	11115642	+	1	NA	Intergenic	AluSx3|SINE|Alu	-16614	NM_001187	574	Hs.545789	NM_001187		BAGE	BAGE1|CT2.1	B melanoma antigen	protein-coding
peak83	chr1	234383419	234383602	+	1	NA	intron (NM_001300845, intron 2 of 6)	(TTGG)n|Simple_repeat|Simple_repeat	33553	NM_001300845	148641	Hs.158748	NM_173508	ENSG00000183780	SLC35F3	-	solute carrier family 35 member F3	protein-coding
peak742	chr2	129550196	129550494	+	1	NA	Intergenic	(CA)n|Simple_repeat|Simple_repeat	-71829	NR_110278	101927881	Hs.570247	NR_110278		LOC101927881	-	uncharacterized LOC101927881	ncRNA
peak844	chr21	10699614	10700796	+	1	NA	Intergenic	ALR/Alpha|Satellite|centr	290738	NM_199259	7179	Hs.122986	NM_199259	ENSG00000274391	TPTE	CT44|PTEN2	transmembrane phosphatase with tensin homology	protein-coding
peak792	chr2	242456607	242457141	+	1	NA	Intergenic	(CA)n|Simple_repeat|Simple_repeat	-7887	NM_001282305	10494	Hs.516807	NM_006374	ENSG00000115694	STK25	SOK1|YSK1	serine/threonine kinase 25	protein-coding
peak551	chr17	74543990	74544293	+	1	NA	Intergenic	(CA)n|Simple_repeat|Simple_repeat	8020	NM_001077620	768206	Hs.634380	NM_001077620	ENSG00000214140	PRCD	RP36	photoreceptor disc component	protein-coding
peak496	chr16	46434768	46435041	+	1	NA	Intergenic	HSATII|Satellite|Satellite	168105	NR_026556	124149	Hs.97414	NM_001004299		ANKRD26P1	-	ankyrin repeat domain 26 pseudogene 1	pseudo
peak1537	chrY	13804806	13805041	+	1	NA	Intergenic	(GAATG)n|Satellite|Satellite	728466	NR_033667	352887	Hs.546221	NR_033667	ENSG00000206159	GYG2P1	GYG2P	glycogenin 2 pseudogene 1	pseudo
peak286	chr12	121432631	121433033	+	1	NA	intron (NM_000545, intron 4 of 9)	(CACTC)n|Simple_repeat|Simple_repeat	16461	NM_000545	6927	Hs.654455	NM_000545	ENSG00000135100	HNF1A	HNF-1A|HNF1|HNF4A|IDDM20|LFB1|MODY3|TCF-1|TCF1	HNF1 homeobox A	protein-coding
peak1344	chr8	82754523	82754941	+	1	NA	promoter-TSS (NM_152837)	promoter-TSS (NM_152837)	-211	NR_145475	64089	Hs.492121	NM_022133	ENSG00000104497	SNX16	-	sorting nexin 16	protein-coding
peak1044	chr3	196625479	196625844	+	1	NA	intron (NM_152699, intron 2 of 9)	HSATII|Satellite|Satellite	30934	NM_152699	205564	Hs.240770	NM_152699	ENSG00000119231	SENP5	-	SUMO specific peptidase 5	protein-coding
peak1155	chr5	177784759	177785436	+	1	NA	intron (NM_173465, intron 2 of 28)	(TG)n|Simple_repeat|Simple_repeat	-125274	NR_103510	85007	Hs.248746	NM_153373	ENSG00000175309	PHYKPL	AGXT2L2|PHLU	5-phosphohydroxy-L-lysine phospho-lyase	protein-coding
peak735	chr2	121035284	121035566	+	1	NA	intron (NM_002881, intron 1 of 4)	(TG)n|Simple_repeat|Simple_repeat	25011	NM_002881	5899	Hs.469820	NM_002881	ENSG00000144118	RALB	-	RAS like proto-oncogene B	protein-coding
peak928	chr21	14342457	14342751	+	1	NA	Intergenic	ALR/Alpha|Satellite|centr	-67883	NR_026916	149992	Hs.558645	NM_153773		ANKRD30BP2	C21orf99|CT85|CTSP-1|CTSP1	ankyrin repeat domain 30B pseudogene 2	pseudo
peak210	chr11	51574052	51574618	+	1	NA	Intergenic	ALR/Alpha|Satellite|centr	59053	NM_001004703	119749	Hs.553564	NM_001004703	ENSG00000185926	OR4C46	-	olfactory receptor family 4 subfamily C member 46	protein-coding
peak874	chr21	10750711	10750910	+	1	NA	Intergenic	ALR/Alpha|Satellite|centr	240133	NM_199259	7179	Hs.122986	NM_199259	ENSG00000274391	TPTE	CT44|PTEN2	transmembrane phosphatase with tensin homology	protein-coding
peak840	chr21	9825441	9827373	+	1	NA	TTS (NR_037421)	TTS (NR_037421)	204	NR_037458
peak1349	chr8	129053096	129053546	+	1	NA	intron (NR_003367, intron 5 of 8)	(TG)n|Simple_repeat|Simple_repeat	-8077	NR_031612	100302175		NR_031612	ENSG00000221176	MIR1207	MIRN1207|hsa-mir-1207	microRNA 1207	ncRNA
peak752	chr2	133004661	133004839	+	1	NA	intron (NR_152415, intron 1 of 5)	ALR/Alpha|Satellite|centr	9903	NR_031608	100313824		NR_031608	ENSG00000221288	MIR663B	MIRN663B|mir-663b	microRNA 663b	ncRNA
peak28	chr1	25362389	25362717	+	1	NA	Intergenic	HAL1-2a_MD|LINE|L1	12559	NR_039623	100616365		NR_039623	ENSG00000264371	MIR4425	-	microRNA 4425	ncRNA
peak98	chr10	18852611	18853803	+	1	NA	intron (NM_182543, intron 8 of 10)	(CATTC)n|Satellite|Satellite	87359	NM_001351117	221078	Hs.396175	NM_182543	ENSG00000241058	NSUN6	4933414E04Rik|ARL5B-AS1|NOPD1	NOP2/Sun RNA methyltransferase family member 6	protein-coding
peak162	chr10	125730946	125731337	+	1	NA	Intergenic	Intergenic	-79641	NM_198148	119587	Hs.656887	NM_198148	ENSG00000121898	CPXM2	CPX2|UNQ676	carboxypeptidase X, M14 family member 2	protein-coding
peak598	chr19	6719803	6720338	+	1	NA	intron (NM_000064, intron 1 of 40)	intron (NM_000064, intron 1 of 40)	623	NM_000064	718	Hs.529053	NM_000064	ENSG00000125730	C3	AHUS5|ARMD9|ASP|C3a|C3b|CPAMD1|HEL-S-62p	complement C3	protein-coding
peak1090	chr4	49641866	49643392	+	1	NA	Intergenic	(GAATG)n|Satellite|Satellite	653970	NM_001286791	80157	Hs.479703	NM_025087	ENSG00000109182	CWH43	CWH43-C|PGAP2IP	cell wall biogenesis 43 C-terminal homolog	protein-coding
peak805	chr20	26289511	26289650	+	1	NA	Intergenic	ALR/Alpha|Satellite|centr	-99711	NR_040095	284801	Hs.370699	NR_040095	ENSG00000227195	MIR663AHG	-	MIR663A host gene	ncRNA
peak917	chr21	11131283	11132794	+	1	NA	Intergenic	AluSx1|SINE|Alu	-33101	NM_001187	574	Hs.545789	NM_001187		BAGE	BAGE1|CT2.1	B melanoma antigen	protein-coding
peak574	chr18	44126450	44126648	+	1	NA	intron (NM_144612, intron 22 of 39)	(CATTC)n|Satellite|Satellite	10183	NM_001308013	125336	Hs.345877	NM_144612	ENSG00000167210	LOXHD1	DFNB77|LH2D1	lipoxygenase homology domains 1	protein-coding
peak653	chr2	1599215	1599443	+	1	NA	Intergenic	(CA)n|Simple_repeat|Simple_repeat	148990	NM_012293	7837	Hs.332197	NM_012293	ENSG00000130508	PXDN	ASGD7|COPOA|D2S448|D2S448E|MG50|PRG2|PXN|VPO	peroxidasin	protein-coding
peak966	chr21	44090254	44090788	+	1	NA	intron (NM_001001575, intron 1 of 14)	(CA)n|Simple_repeat|Simple_repeat	16659	NM_001001572	5152	Hs.473927	NM_002606	ENSG00000160191	PDE9A	HSPDE9A2	phosphodiesterase 9A	protein-coding
peak1558	chrY	13830189	13830520	+	1	NA	Intergenic	(GAATG)n|Satellite|Satellite	703035	NR_033667	352887	Hs.546221	NR_033667	ENSG00000206159	GYG2P1	GYG2P	glycogenin 2 pseudogene 1	pseudo
peak1213	chr7	51544839	51545310	+	1	NA	Intergenic	(TG)n|Simple_repeat|Simple_repeat	-160516	NM_001346444	23242	Hs.99141	NM_015198	ENSG00000106078	COBL	-	cordon-bleu WH2 repeat protein	protein-coding
peak1581	chrY	13853478	13854043	+	1	NA	Intergenic	(GAATG)n|Satellite|Satellite	679629	NR_033667	352887	Hs.546221	NR_033667	ENSG00000206159	GYG2P1	GYG2P	glycogenin 2 pseudogene 1	pseudo
peak711	chr2	92281060	92281605	+	1	NA	Intergenic	ALR/Alpha|Satellite|centr	152173	NR_027714	440888	Hs.730239	NM_001032412		ACTR3BP2	FKSG73	ACTR3B pseudogene 2	pseudo
peak1186	chr6	168829736	168830030	+	1	NA	Intergenic	(TG)n|Simple_repeat|Simple_repeat	-11948	NM_022138	64094	Hs.487200	NM_022138	ENSG00000112562	SMOC2	DTDP1|MST117|MSTP117|MSTP140|SMAP2|bA270C4A.1|bA37D8.1|dJ421D16.1	SPARC related modular calcium binding 2	protein-coding
peak535	chr17	36193922	36194100	+	1	NA	Intergenic	(CA)n|Simple_repeat|Simple_repeat	50352	NR_024178	284100	Hs.434159	NM_001129906	ENSG00000276715	YWHAEP7	-	tyrosine 3-monooxygenase/tryptophan 5-monooxygenase activation protein epsilon pseudogene 7	pseudo
peak39	chr1	53565390	53566236	+	1	NA	intron (NM_001287597, intron 4 of 9)	(CA)n|Simple_repeat|Simple_repeat	38089	NM_153703	127435	Hs.586141	NM_153703	ENSG00000174348	PODN	PCAN|SLRR5A	podocan	protein-coding
peak372	chr14	66284387	66284810	+	1	NA	Intergenic	(CA)n|Simple_repeat|Simple_repeat	346778	NR_030355	693210		NR_030355	ENSG00000207781	MIR625	MIRN625|hsa-mir-625	microRNA 625	ncRNA
peak345	chr13	114754173	114754403	+	1	NA	intron (NM_001320822, intron 22 of 23)	(TCCA)n|Simple_repeat|Simple_repeat	89166	NM_001320822	22821	Hs.593075	NM_007368	ENSG00000185989	RASA3	GAP1IP4BP|GAPIII	RAS p21 protein activator 3	protein-coding
peak452	chr16	33974110	33975667	+	1	NA	Intergenic	ALR/Alpha|Satellite|centr	403044	NR_130772	104644205	Hs.742548	NR_130771		ENPP7P13	DUNQU1	ectonucleotide pyrophosphatase/phosphodiesterase 7 pseudogene 13	pseudo
peak58	chr1	142542102	142542865	+	1	NA	Intergenic	(GAATG)n|Satellite|Satellite	171122	NR_046228	100874392	Hs.648245	NR_046228		ANKRD20A12P	-	ankyrin repeat domain 20 family member A12, pseudogene	pseudo
peak191	chr11	1757778	1758048	+	1	NA	intron (NM_001170820, intron 2 of 2)	(GAGTG)n|Simple_repeat|Simple_repeat	13911	NM_001170820	402778	Hs.121575	NM_001170820	ENSG00000244242	IFITM10	DSPA3	interferon induced transmembrane protein 10	protein-coding
peak607	chr19	16180013	16180520	+	1	NA	intron (NM_001145160, intron 1 of 8)	(TG)n|Simple_repeat|Simple_repeat	1949	NM_001145160	7171	Hs.631618	NM_003290	ENSG00000167460	TPM4	HEL-S-108	tropomyosin 4	protein-coding
peak1461	chrX	58560770	58560815	+	1	NA	Intergenic	ALR/Alpha|Satellite|centr	-623725	NM_007156	7789	Hs.550094	NM_007156	ENSG00000198205	ZXDA	ZNF896	zinc finger, X-linked, duplicated A	protein-coding
peak1101	chr4	180584893	180585272	+	1	NA	Intergenic	(CA)n|Simple_repeat|Simple_repeat	1495220	NR_033918	728081	Hs.535735	NR_033918	ENSG00000248197	LINC00290	NCRNA00290	long intergenic non-protein coding RNA 290	ncRNA
peak533	chr17	35117332	35117583	+	1	NA	Intergenic	(TG)n|Simple_repeat|Simple_repeat	159432	NM_024864	79922	Hs.194864	NM_024864	ENSG00000278619	MRM1	-	mitochondrial rRNA methyltransferase 1	protein-coding
peak1335	chr8	46882701	46882717	+	1	NA	Intergenic	ALR/Alpha|Satellite|centr	646556	NR_146077	389652		NR_146077	ENSG00000248498	ASNSP1	ASNSL1	asparagine synthetase pseudogene 1	pseudo
peak1438	chr9	132172599	132172888	+	1	NA	Intergenic	(CACCAT)n|Simple_repeat|Simple_repeat	73541	NR_120685	100506119	Hs.624047	NR_120685	ENSG00000233901	LINC01503	-	long intergenic non-protein coding RNA 1503	ncRNA
peak738	chr2	126931103	126931424	+	1	NA	Intergenic	(TG)n|Simple_repeat|Simple_repeat	-55701	NR_146970	105373600	Hs.555059	NR_146970	ENSG00000226813	LINC01941	-	long intergenic non-protein coding RNA 1941	ncRNA
peak583	chr18	75998241	75998614	+	1	NA	Intergenic	(TG)n|Simple_repeat|Simple_repeat	-292744	NR_104127	101927715	Hs.385670	NR_104127		LINC01029	-	long intergenic non-protein coding RNA 1029	ncRNA
peak506	chr16	55477160	55477445	+	1	NA	intron (NR_147198, intron 4 of 6)	(CA)n|Simple_repeat|Simple_repeat	18907	NR_147198	107984884	Hs.666473	NR_147198		MMP2-AS1	-	MMP2 antisense RNA 1	ncRNA
peak1471	chrX	61821437	61821493	+	1	NA	Intergenic	ALR/Alpha|Satellite|centr	749753	NM_001012968	139886	Hs.612782	NM_001012968	ENSG00000186767	SPIN4	TDRD28	spindlin family member 4	protein-coding
peak280	chr12	118210124	118210185	+	1	NA	intron (NM_173598, intron 3 of 19)	(CA)n|Simple_repeat|Simple_repeat	195874	NM_173598	283455	Hs.375836	NM_173598	ENSG00000171435	KSR2	-	kinase suppressor of ras 2	protein-coding
peak60	chr1	143536751	143537190	+	1	NA	Intergenic	AluSc|SINE|Alu	-135951	NR_106967	102466225		NR_106967	ENSG00000278596	MIR6077	MIR6077-1|MIR6077-2|hsa-mir-6077|hsa-mir-6077-1|hsa-mir-6077-2	microRNA 6077	ncRNA
peak672	chr2	10373673	10374025	+	1	NA	Intergenic	(TG)n|Simple_repeat|Simple_repeat	-41052	NR_036222	100422929		NR_036222	ENSG00000265418	MIR4261	-	microRNA 4261	ncRNA
peak336	chr13	100067198	100067561	+	1	NA	Intergenic	(CA)n|Simple_repeat|Simple_repeat	58994	NR_030353	693208		NR_030353	ENSG00000207719	MIR623	MIRN623|hsa-mir-623	microRNA 623	ncRNA
peak161	chr10	125013894	125015143	+	1	NA	Intergenic	(CCA)n|Simple_repeat|Simple_repeat	100758	NM_001007793	9184	Hs.418533	NM_004725	ENSG00000154473	BUB3	BUB3L|hBUB3	BUB3, mitotic checkpoint protein	protein-coding
peak1533	chrY	13711035	13711298	+	1	NA	Intergenic	(GAATG)n|Satellite|Satellite	822223	NR_033667	352887	Hs.546221	NR_033667	ENSG00000206159	GYG2P1	GYG2P	glycogenin 2 pseudogene 1	pseudo
peak1234	chr7	61795116	61800752	+	1	NA	Intergenic	HSATII|Satellite|Satellite	966500	NR_003952	643955	Hs.583308	NR_003952	ENSG00000185037	ZNF733P	ZNF733	zinc finger protein 733, pseudogene	pseudo
peak1116	chr5	1929878	1930169	+	1	NA	Intergenic	(TG)n|Simple_repeat|Simple_repeat	42578	NR_109912	101929081	Hs.519180	NR_109912	ENSG00000249326	CTD-2194D22.4	-	uncharacterized LOC101929081	ncRNA
peak1330	chr8	43785376	43785904	+	1	NA	Intergenic	ALR/Alpha|Satellite|centr	638055	NM_001005365	340441	Hs.531579	NM_001002920	ENSG00000188877	POTEA	A26A1|CT104.3|POTE-8|POTE8	POTE ankyrin domain family member A	protein-coding
peak1194	chr7	694003	694096	+	1	NA	intron (NM_001164762, intron 4 of 10)	(CACCAT)n|Simple_repeat|Simple_repeat	51014	NR_110055	101926963	Hs.521338	NR_110054		LOC101926963	-	uncharacterized LOC101926963	ncRNA
peak1411	chr9	92099337	92099820	+	1	NA	Intergenic	(GTGTG)n|Simple_repeat|Simple_repeat	-4967	NM_006378	10507	Hs.494406	NM_006378	ENSG00000187764	SEMA4D	C9orf164|CD100|COLL4|M-sema-G|SEMAJ|coll-4	semaphorin 4D	protein-coding
peak356	chr14	19013060	19013343	+	1	NA	Intergenic	ALR/Alpha|Satellite|centr	-364393	NM_001013354	440153	Hs.534880	NM_001013354	ENSG00000257115	OR11H12	-	olfactory receptor family 11 subfamily H member 12	protein-coding
peak93	chr10	18842322	18843390	+	1	NA	intron (NM_182543, intron 8 of 10)	(GAATG)n|Satellite|Satellite	97710	NM_001351117	221078	Hs.396175	NM_182543	ENSG00000241058	NSUN6	4933414E04Rik|ARL5B-AS1|NOPD1	NOP2/Sun RNA methyltransferase family member 6	protein-coding
peak682	chr2	43446124	43446493	+	1	NA	Intergenic	(CA)n|Simple_repeat|Simple_repeat	7437	NM_006887	678	Hs.503093	NM_006887	ENSG00000152518	ZFP36L2	BRF2|ERF-2|ERF2|RNF162C|TIS11D	ZFP36 ring finger protein like 2	protein-coding
peak1001	chr22	48728177	48728451	+	1	NA	Intergenic	(CA)n|Simple_repeat|Simple_repeat	58138	NR_036172	100422916		NR_036172	ENSG00000266508	MIR3201	-	microRNA 3201	ncRNA
peak188	chr11	1141410	1141732	+	1	NA	Intergenic	(TG)n|Simple_repeat|Simple_repeat	-10009	NM_001304359	4586	Hs.534332	NM_017511	ENSG00000215182	MUC5AC	MUC5|TBM|leB|mucin	mucin 5AC, oligomeric mucus/gel-forming	protein-coding
peak612	chr19	27731844	27735024	+	1	NA	Intergenic	ALR/Alpha|Satellite|centr	-550905	NR_110689	101927151	Hs.567934	NR_110687	ENSG00000267575	LOC101927151	-	uncharacterized LOC101927151	ncRNA
peak468	chr16	46389909	46390246	+	1	NA	Intergenic	HSATII|Satellite|Satellite	212932	NR_026556	124149	Hs.97414	NM_001004299		ANKRD26P1	-	ankyrin repeat domain 26 pseudogene 1	pseudo
peak1318	chr8	21624433	21624766	+	1	NA	intron (NM_001165039, intron 1 of 6)	(CA)n|Simple_repeat|Simple_repeat	21747	NM_001495	2675	Hs.441202	NM_001495	ENSG00000168546	GFRA2	GDNFRB|NRTNR-ALPHA|NTNRA|RETL2|TRNR2	GDNF family receptor alpha 2	protein-coding
peak766	chr2	135875128	135875246	+	1	NA	intron (NM_012233, intron 7 of 23)	(TTC)n|Simple_repeat|Simple_repeat	-19011	NR_145723	109616967		NR_145723	ENSG00000208308	SNORA40B	-	small nucleolar RNA, H/ACA box 40B	snoRNA
peak1563	chrY	13837775	13837959	+	1	NA	Intergenic	(GAATG)n|Satellite|Satellite	695522	NR_033667	352887	Hs.546221	NR_033667	ENSG00000206159	GYG2P1	GYG2P	glycogenin 2 pseudogene 1	pseudo
peak66	chr1	167025697	167025992	+	1	NA	intron (NM_005814, intron 4 of 6)	(TG)n|Simple_repeat|Simple_repeat	34024	NM_005814	10223	Hs.651244	NM_005814	ENSG00000143167	GPA33	A33	glycoprotein A33	protein-coding
peak277	chr12	115342097	115342218	+	1	NA	Intergenic	(TG)n|Simple_repeat|Simple_repeat	-220188	NM_005996	6926	Hs.744016	NM_005996	ENSG00000135111	TBX3	TBX3-ISO|UMS|XHL	T-box 3	protein-coding
peak1425	chr9	98330510	98330776	+	1	NA	Intergenic	(TG)n|Simple_repeat|Simple_repeat	-51304	NM_001354919	5727	Hs.494538	NM_000264	ENSG00000185920	PTCH1	BCNS|NBCCS|PTC|PTC1|PTCH	patched 1	protein-coding
peak1355	chr8	139754227	139754303	+	1	NA	intron (NM_152888, intron 22 of 64)	(ATGGTG)n|Simple_repeat|Simple_repeat	171984	NM_152888	169044	Hs.117169	NM_152888	ENSG00000169436	COL22A1	-	collagen type XXII alpha 1 chain	protein-coding
peak1485	chrY	13137568	13137873	+	1	NA	Intergenic	AluJo|SINE|Alu	1395669	NR_033667	352887	Hs.546221	NR_033667	ENSG00000206159	GYG2P1	GYG2P	glycogenin 2 pseudogene 1	pseudo
peak1169	chr6	61913012	61913718	+	1	NA	Intergenic	ALR/Alpha|Satellite|centr	-370643	NM_001190706	100463487		NM_001190706		MTRNR2L9	HN9	MT-RNR2 like 9	protein-coding
peak1446	chr9	137838154	137838618	+	1	NA	Intergenic	(CA)n|Simple_repeat|Simple_repeat	-28537	NM_002003	2219	Hs.440898	NM_002003	ENSG00000085265	FCN1	FCNM	ficolin 1	protein-coding
peak1423	chr9	98319445	98319677	+	1	NA	Intergenic	(CACAA)n|Simple_repeat|Simple_repeat	-40222	NM_001354919	5727	Hs.494538	NM_000264	ENSG00000185920	PTCH1	BCNS|NBCCS|PTC|PTC1|PTCH	patched 1	protein-coding
peak1071	chr4	49108652	49110966	+	1	NA	Intergenic	(CATTC)n|Satellite|Satellite	121150	NM_001286791	80157	Hs.479703	NM_025087	ENSG00000109182	CWH43	CWH43-C|PGAP2IP	cell wall biogenesis 43 C-terminal homolog	protein-coding
peak443	chr16	33935773	33936270	+	1	NA	Intergenic	C-rich|Low_complexity|Low_complexity	364177	NR_130772	104644205	Hs.742548	NR_130771		ENPP7P13	DUNQU1	ectonucleotide pyrophosphatase/phosphodiesterase 7 pseudogene 13	pseudo
peak1089	chr4	49635427	49641748	+	1	NA	Intergenic	(GAATG)n|Satellite|Satellite	649928	NM_001286791	80157	Hs.479703	NM_025087	ENSG00000109182	CWH43	CWH43-C|PGAP2IP	cell wall biogenesis 43 C-terminal homolog	protein-coding
peak589	chr19	2362019	2362358	+	1	NA	Intergenic	Intergenic	-27581	NM_182973	360200	Hs.465560	NM_182973	ENSG00000178297	TMPRSS9	-	transmembrane serine protease 9	protein-coding
peak421	chr16	18152929	18153316	+	1	NA	Intergenic	(TG)n|Simple_repeat|Simple_repeat	273397	NM_001282507	101059938	Hs.634612	NM_001282507	ENSG00000214967	NPIPA7	-	nuclear pore complex interacting protein family member A7	protein-coding
peak621	chr19	27758524	27758568	+	1	NA	Intergenic	ALR/Alpha|Satellite|centr	-525793	NR_110689	101927151	Hs.567934	NR_110687	ENSG00000267575	LOC101927151	-	uncharacterized LOC101927151	ncRNA
peak178	chr10	135151527	135151908	+	1	NA	Intergenic	Intergenic	-1230	NM_001321617	50632	Hs.148680	NM_015722	ENSG00000130643	CALY	DRD1IP|NSG3	calcyon neuron specific vesicular protein	protein-coding
peak454	chr16	33983039	33983335	+	1	NA	Intergenic	ALR/Alpha|Satellite|centr	411343	NR_130772	104644205	Hs.742548	NR_130771		ENPP7P13	DUNQU1	ectonucleotide pyrophosphatase/phosphodiesterase 7 pseudogene 13	pseudo
peak1280	chr7	152103723	152103994	+	1	NA	intron (NM_170606, intron 1 of 58)	AluJo|SINE|Alu	29232	NM_170606	58508	Hs.647120	NM_021230	ENSG00000055609	KMT2C	HALR|KLEFS2|MLL3	lysine methyltransferase 2C	protein-coding
peak643	chr19	41883178	41883280	+	1	NA	promoter-TSS (NM_001042595)	promoter-TSS (NM_001042595)	60	NM_001042595	641649	Hs.709417	NM_001042595	ENSG00000142046	TMEM91	DSPC3|IFITMD6	transmembrane protein 91	protein-coding
peak244	chr12	1714233	1714365	+	1	NA	Intergenic	(TG)n|Simple_repeat|Simple_repeat	-10968	NM_152441	144699	Hs.367956	NM_152441	ENSG00000171823	FBXL14	Fbl14	F-box and leucine rich repeat protein 14	protein-coding
peak531	chr17	31149657	31149855	+	1	NA	intron (NM_001303279, intron 1 of 21)	CpG	54435	NM_001303280	4642	Hs.602063	NM_015194	ENSG00000176658	MYO1D	PPP1R108|myr4	myosin ID	protein-coding
peak1028	chr3	90453047	90453267	+	1	NA	Intergenic	ALR/Alpha|Satellite|centr	1296483	NM_182644	2042	Hs.123642	NM_005233	ENSG00000044524	EPHA3	EK4|ETK|ETK1|HEK|HEK4|TYRO4	EPH receptor A3	protein-coding
peak408	chr15	80736785	80737803	+	1	NA	intron (NM_014862, intron 1 of 18)	intron (NM_014862, intron 1 of 18)	40602	NM_014862	9915	Hs.459070	NM_014862	ENSG00000172379	ARNT2	WEDAS|bHLHe1	aryl hydrocarbon receptor nuclear translocator 2	protein-coding
peak352	chr14	19009322	19009716	+	1	NA	Intergenic	ALR/Alpha|Satellite|centr	-368075	NM_001013354	440153	Hs.534880	NM_001013354	ENSG00000257115	OR11H12	-	olfactory receptor family 11 subfamily H member 12	protein-coding
peak1550	chrY	13822965	13823442	+	1	NA	Intergenic	(GAATG)n|Satellite|Satellite	710186	NR_033667	352887	Hs.546221	NR_033667	ENSG00000206159	GYG2P1	GYG2P	glycogenin 2 pseudogene 1	pseudo
peak268	chr12	38512584	38512630	+	1	NA	Intergenic	(ATGGTG)n|Simple_repeat|Simple_repeat	-197950	NM_001308340	144245	Hs.259305	NM_001013620	ENSG00000175548	ALG10B	ALG10|KCR1	ALG10B, alpha-1,2-glucosyltransferase	protein-coding
peak1016	chr22	50776547	50776836	+	1	NA	Intergenic	(TG)n|Simple_repeat|Simple_repeat	-5055	NM_001242899	9701	Hs.449098	NM_014678	ENSG00000100239	PPP6R2	KIAA0685|PP6R2|SAP190|SAPS2	protein phosphatase 6 regulatory subunit 2	protein-coding
peak158	chr10	120245197	120245460	+	1	NA	Intergenic	(CA)n|Simple_repeat|Simple_repeat	109832	NM_004248	2834	Hs.248119	NM_004248	ENSG00000119973	PRLHR	GPR10|GR3|PrRPR	prolactin releasing hormone receptor	protein-coding
peak1394	chr9	68418767	68419031	+	1	NA	Intergenic	(CA)n|Simple_repeat|Simple_repeat	-3511	NR_039688	100616184		NR_039688	ENSG00000276029	MIR4477A	-	microRNA 4477a	ncRNA
peak1310	chr8	5475461	5475818	+	1	NA	Intergenic	(TG)n|Simple_repeat|Simple_repeat	-623311	NM_033225	64478	Hs.571466	NM_033225	ENSG00000183117	CSMD1	PPP1R24	CUB and Sushi multiple domains 1	protein-coding
peak1431	chr9	126109623	126109956	+	1	NA	Intergenic	(TG)n|Simple_repeat|Simple_repeat	-8657	NM_173689	286204	Hs.568340	NM_173689	ENSG00000148204	CRB2	FSGS9|VMCKD	crumbs 2, cell polarity complex component	protein-coding
peak190	chr11	1512830	1513059	+	1	NA	Intergenic	(CA)n|Simple_repeat|Simple_repeat	-4935	NM_001172223	81532	Hs.370360	NM_053005	ENSG00000182208	MOB2	HCCA2	MOB kinase activator 2	protein-coding
peak539	chr17	41399861	41400275	+	1	NA	Intergenic	AluSp|SINE|Alu	-19006	NR_047479	100874261	Hs.546898	NR_047479	ENSG00000236383	LINC00854	TMEM106A-AS1	long intergenic non-protein coding RNA 854	ncRNA
peak44	chr1	91852741	91853125	+	1	NA	intron (NM_001017975, intron 4 of 38)	LSU-rRNA_Hsa|rRNA|rRNA	17493	NM_001017975	164045	Hs.454818	NM_001017975	ENSG00000162669	HFM1	MER3|POF9|SEC63D1|Si-11|Si-11-6|helicase	HFM1, ATP dependent DNA helicase homolog	protein-coding
peak739	chr2	127434798	127435059	+	1	NA	intron (NM_016815, intron 1 of 2)	(TGAG)n|Simple_repeat|Simple_repeat	21417	NM_016815	2995	Hs.59138	NM_002101	ENSG00000136732	GYPC	CD236|CD236R|GE|GE:GPC:GPD:GYPD|GPC|GPD|GYPD|PAS-2|PAS-2'	glycophorin C (Gerbich blood group)	protein-coding
peak295	chr12	128817760	128818453	+	1	NA	intron (NM_001136103, intron 1 of 8)	(TG)n|Simple_repeat|Simple_repeat	39469	NR_037406	100500817		NR_037406	ENSG00000265635	MIR3612	-	microRNA 3612	ncRNA
peak145	chr10	47639456	47639661	+	1	NA	intron (NR_103827, intron 1 of 4)	intron (NR_103827, intron 1 of 4)	1286	NR_103828	100996567	Hs.546758	NR_103827		ANTXRLP1	-	anthrax toxin receptor-like pseudogene 1	pseudo
peak1551	chrY	13824019	13824357	+	1	NA	Intergenic	(GAATG)n|Satellite|Satellite	709201	NR_033667	352887	Hs.546221	NR_033667	ENSG00000206159	GYG2P1	GYG2P	glycogenin 2 pseudogene 1	pseudo
peak1501	chrY	13468226	13468377	+	1	NA	Intergenic	BSR/Beta|Satellite|Satellite	1065088	NR_033667	352887	Hs.546221	NR_033667	ENSG00000206159	GYG2P1	GYG2P	glycogenin 2 pseudogene 1	pseudo
peak489	chr16	46418128	46418874	+	1	NA	Intergenic	HSATII|Satellite|Satellite	184508	NR_026556	124149	Hs.97414	NM_001004299		ANKRD26P1	-	ankyrin repeat domain 26 pseudogene 1	pseudo
peak772	chr2	235987640	235987889	+	1	NA	Intergenic	Intergenic	127136	NM_014521	23677	Hs.516777	NM_014521	ENSG00000130147	SH3BP4	BOG25|TTP	SH3 domain binding protein 4	protein-coding
peak544	chr17	70300490	70300700	+	1	NA	Intergenic	(TG)n|Simple_repeat|Simple_repeat	-38357	NR_135222	146795	Hs.651743	NR_135222	ENSG00000264026	LINC02003	-	long intergenic non-protein coding RNA 2003	ncRNA
peak595	chr19	5019320	5019609	+	1	NA	intron (NM_015015, intron 2 of 22)	HAL1-2a_MD|LINE|L1	50340	NM_015015	23030	Hs.654816	NM_015015	ENSG00000127663	KDM4B	JMJD2B|TDRD14B	lysine demethylase 4B	protein-coding
peak463	chr16	35250205	35250404	+	1	NA	Intergenic	ALR/Alpha|Satellite|centr	269381	NR_033985	400533	Hs.499135	NR_033985	ENSG00000261122	LINC02167	-	long intergenic non-protein coding RNA 2167	ncRNA
peak709	chr2	92272706	92273309	+	1	NA	Intergenic	ALR/Alpha|Satellite|centr	143848	NR_027714	440888	Hs.730239	NM_001032412		ACTR3BP2	FKSG73	ACTR3B pseudogene 2	pseudo
peak753	chr2	133016650	133016936	+	1	NA	Intergenic	AluJb|SINE|Alu	-1251	NR_152415	554226	Hs.380689	NM_001358416	ENSG00000163046	ANKRD30BL	ANKRD30BP3|NCRNA00164	ankyrin repeat domain 30B like	protein-coding
peak481	chr16	46405466	46405970	+	1	NA	Intergenic	HSATII|Satellite|Satellite	197291	NR_026556	124149	Hs.97414	NM_001004299		ANKRD26P1	-	ankyrin repeat domain 26 pseudogene 1	pseudo
peak1482	chrY	10031830	10032039	+	1	NA	Intergenic	AluJb|SINE|Alu	283527	NR_003593	100101121	Hs.522846	NR_003593	ENSG00000250204	TTTY23B	TTTY23	testis-specific transcript, Y-linked 23B (non-protein coding)	ncRNA
peak160	chr10	124484261	124484366	+	1	NA	Intergenic	(CA)n|Simple_repeat|Simple_repeat	-24972	NM_001010912	399814	Hs.363649	NM_001010912	ENSG00000183559	C10orf120	bA318C4.1	chromosome 10 open reading frame 120	protein-coding
peak704	chr2	91780025	91780921	+	1	NA	Intergenic	CT-rich|Low_complexity|Low_complexity	67502	NR_027238	654342	Hs.469287	NR_027238		LOC654342	-	lymphocyte-specific protein 1 pseudogene	pseudo
peak852	chr21	10710865	10710993	+	1	NA	Intergenic	ALR/Alpha|Satellite|centr	280014	NM_199259	7179	Hs.122986	NM_199259	ENSG00000274391	TPTE	CT44|PTEN2	transmembrane phosphatase with tensin homology	protein-coding
peak154	chr10	98561210	98561673	+	1	NA	Intergenic	GA-rich|Low_complexity|Low_complexity	27080	NR_030338	693192		NR_030338	ENSG00000207976	MIR607	MIRN607|hsa-mir-607	microRNA 607	ncRNA
peak429	chr16	33293953	33294228	+	1	NA	Intergenic	(GCTG)n|Simple_repeat|Simple_repeat	4612	NR_033866	390705	Hs.278513	NR_033866		LOC390705	-	protein phosphatase 2 regulatory subunit B'', beta pseudogene	pseudo
peak977	chr21	47054914	47055445	+	1	NA	Intergenic	(TG)n|Simple_repeat|Simple_repeat	-8460	NM_001348239	54039	Hs.474049	NM_020528	ENSG00000183570	PCBP3	ALPHA-CP3|PCBP3-OT1|PCBP3OT	poly(rC) binding protein 3	protein-coding
peak904	chr21	11110635	11110891	+	1	NA	Intergenic	AluSx|SINE|Alu	-11826	NM_001187	574	Hs.545789	NM_001187		BAGE	BAGE1|CT2.1	B melanoma antigen	protein-coding
peak403	chr15	30465135	30465472	+	1	NA	Intergenic	(TG)n|Simple_repeat|Simple_repeat	-22936	NR_026771	26082	Hs.652128	NR_026771	ENSG00000225930	LINC02249	DKFZP434L187	long intergenic non-protein coding RNA 2249	ncRNA
peak527	chr17	21310389	21311415	+	1	NA	intron (NM_001194958, intron 1 of 2)	(TCCA)n|Simple_repeat|Simple_repeat	2454	NM_001194958	100134444	Hs.200629	NM_001194958	ENSG00000260458	KCNJ18	KIR2.6|TTPP2	potassium voltage-gated channel subfamily J member 18	protein-coding
peak497	chr16	46435473	46435896	+	1	NA	Intergenic	HSATII|Satellite|Satellite	167325	NR_026556	124149	Hs.97414	NM_001004299		ANKRD26P1	-	ankyrin repeat domain 26 pseudogene 1	pseudo
peak542	chr17	57926379	57926389	+	1	NA	Intergenic	AluJb|SINE|Alu	7757	NR_029493	406991	Hs.444569	NR_029493	ENSG00000284190	MIR21	MIRN21|hsa-mir-21|miR-21|miRNA21	microRNA 21	ncRNA
peak512	chr16	84982858	84983087	+	1	NA	Intergenic	(TG)n|Simple_repeat|Simple_repeat	62169	NM_001145548	55625	Hs.461610	NM_017740	ENSG00000153786	ZDHHC7	DHHC7|SERZ-B|SERZ1|ZNF370	zinc finger DHHC-type containing 7	protein-coding
peak798	chr20	23169077	23169564	+	1	NA	Intergenic	(TG)n|Simple_repeat|Simple_repeat	-56047	NR_034149	200261	Hs.352228	NM_182535	ENSG00000233746	LINC00656	-	long intergenic non-protein coding RNA 656	ncRNA
peak1192	chr7	390216	390640	+	1	NA	Intergenic	Intergenic	-28963	NR_033960	442497	Hs.704269	NR_033960	ENSG00000249574	LOC442497	-	uncharacterized LOC442497	ncRNA
peak713	chr2	92290359	92291176	+	1	NA	Intergenic	ALR/Alpha|Satellite|centr	161608	NR_027714	440888	Hs.730239	NM_001032412		ACTR3BP2	FKSG73	ACTR3B pseudogene 2	pseudo
peak1543	chrY	13814545	13814880	+	1	NA	Intergenic	Intergenic	718677	NR_033667	352887	Hs.546221	NR_033667	ENSG00000206159	GYG2P1	GYG2P	glycogenin 2 pseudogene 1	pseudo
peak416	chr16	7411775	7412384	+	1	NA	intron (NM_145891, intron 1 of 12)	intron (NM_145891, intron 1 of 12)	29328	NM_145893	54715	Hs.459842	NM_018723	ENSG00000078328	RBFOX1	2BP1|A2BP1|FOX-1|FOX1|HRNBP1	RNA binding fox-1 homolog 1	protein-coding
peak27	chr1	23718752	23719327	+	1	NA	intron (NM_003196, intron 8 of 10)	(CA)n|Simple_repeat|Simple_repeat	-22682	NM_001077195	80818	Hs.293798	NM_030634	ENSG00000125945	ZNF436	ZNF|Zfp46	zinc finger protein 436	protein-coding
peak809	chr20	26308087	26308380	+	1	NA	Intergenic	ALR/Alpha|Satellite|centr	-118364	NR_040095	284801	Hs.370699	NR_040095	ENSG00000227195	MIR663AHG	-	MIR663A host gene	ncRNA
peak1218	chr7	57553908	57556785	+	1	NA	Intergenic	(GAATG)n|Satellite|Satellite	45463	NM_001159279	441234	Hs.533121	NM_001159279	ENSG00000182111	ZNF716	-	zinc finger protein 716	protein-coding
peak864	chr21	10730169	10730690	+	1	NA	Intergenic	ALR/Alpha|Satellite|centr	260514	NM_199259	7179	Hs.122986	NM_199259	ENSG00000274391	TPTE	CT44|PTEN2	transmembrane phosphatase with tensin homology	protein-coding
peak16	chr1	7714792	7715258	+	1	NA	intron (NM_001349608, intron 6 of 21)	(CA)n|Simple_repeat|Simple_repeat	-14765	NM_001349620	23261	Hs.397705	NM_015215	ENSG00000171735	CAMTA1	CANPMR	calmodulin binding transcription activator 1	protein-coding
peak1463	chrX	61728110	61728406	+	1	NA	Intergenic	ALR/Alpha|Satellite|centr	842960	NM_001012968	139886	Hs.612782	NM_001012968	ENSG00000186767	SPIN4	TDRD28	spindlin family member 4	protein-coding
peak1599	chrY	28800190	28800510	+	1	NA	Intergenic	(CGAAT)n|Simple_repeat|Simple_repeat	925713	NR_001524	114760	Hs.511777	NR_001524	ENSG00000231141	TTTY3	LINC00121|NCRNA00121|TTTY3A|TTY3	testis-specific transcript, Y-linked 3 (non-protein coding)	ncRNA
peak428	chr16	32833572	32833828	+	1	NA	Intergenic	L1M4b|LINE|L1	62763	NR_003083	386757	Hs.433146	NM_198857	ENSG00000214617	SLC6A10P	CT-2|CT2|SLC6A10|SLC6A10pA	solute carrier family 6 member 10, pseudogene	pseudo
peak888	chr21	10773039	10773477	+	1	NA	Intergenic	ALR/Alpha|Satellite|centr	217685	NM_199259	7179	Hs.122986	NM_199259	ENSG00000274391	TPTE	CT44|PTEN2	transmembrane phosphatase with tensin homology	protein-coding
peak88	chr10	4174324	4174695	+	1	NA	Intergenic	(CA)n|Simple_repeat|Simple_repeat	80591	NR_120632	101927964	Hs.737041	NR_120632	ENSG00000236990	LOC101927964	-	uncharacterized LOC101927964	ncRNA
peak875	chr21	10752584	10752994	+	1	NA	Intergenic	ALR/Alpha|Satellite|centr	238154	NM_199259	7179	Hs.122986	NM_199259	ENSG00000274391	TPTE	CT44|PTEN2	transmembrane phosphatase with tensin homology	protein-coding
peak521	chr17	896566	897660	+	1	NA	Intergenic	(CACCT)n|Simple_repeat|Simple_repeat	-3020	NM_013337	29928	Hs.745034	NM_013337	ENSG00000177370	TIMM22	TEX4|TIM22	translocase of inner mitochondrial membrane 22	protein-coding
peak393	chr15	20005092	20005251	+	1	NA	Intergenic	ALR/Alpha|Satellite|centr	-482826	NR_038836	646096	Hs.448789	NR_038836	ENSG00000259156	CHEK2P2	-	checkpoint kinase 2 pseudogene 2	pseudo
peak1585	chrY	13859630	13860231	+	1	NA	Intergenic	(GAATG)n|Satellite|Satellite	673459	NR_033667	352887	Hs.546221	NR_033667	ENSG00000206159	GYG2P1	GYG2P	glycogenin 2 pseudogene 1	pseudo
peak1341	chr8	54583505	54584137	+	1	NA	Intergenic	(CA)n|Simple_repeat|Simple_repeat	-147296	NR_149032	100507516	Hs.597483	NR_149032		LOC100507516	-	uncharacterized LOC100507516	ncRNA
peak1165	chr6	58776250	58779346	+	1	NA	Intergenic	ALR/Alpha|Satellite|centr	-490074	NR_125728	106660612	Hs.561539	NR_125727	ENSG00000215190	LINC00680	-	long intergenic non-protein coding RNA 680	ncRNA
peak934	chr21	14354765	14355246	+	1	NA	Intergenic	ALR/Alpha|Satellite|centr	-55482	NR_026916	149992	Hs.558645	NM_153773		ANKRD30BP2	C21orf99|CT85|CTSP-1|CTSP1	ankyrin repeat domain 30B pseudogene 2	pseudo
peak1134	chr5	33626823	33627161	+	1	NA	intron (NM_030955, intron 13 of 23)	HAL1-2a_MD|LINE|L1	186110	NM_001258438	6897	Hs.481860	NM_152295	ENSG00000113407	TARS	ThrRS	threonyl-tRNA synthetase	protein-coding
peak18	chr1	9354016	9354400	+	1	NA	intron (NM_025106, intron 1 of 2)	intron (NM_025106, intron 1 of 2)	1267	NM_025106	80176	Hs.8261	NM_025106	ENSG00000171621	SPSB1	SSB-1|SSB1	splA/ryanodine receptor domain and SOCS box containing 1	protein-coding
peak846	chr21	10702167	10703226	+	1	NA	Intergenic	ALR/Alpha|Satellite|centr	288247	NM_199259	7179	Hs.122986	NM_199259	ENSG00000274391	TPTE	CT44|PTEN2	transmembrane phosphatase with tensin homology	protein-coding
peak973	chr21	45839444	45839770	+	1	NA	intron (NM_001320351, intron 22 of 30)	HAL1-2a_MD|LINE|L1	-5805	NM_001320352	7226	Hs.369759	NM_003307	ENSG00000142185	TRPM2	EREG1|KNP3|LTRPC2|LTrpC-2|NUDT9H|NUDT9L1|TRPC7	transient receptor potential cation channel subfamily M member 2	protein-coding
peak1021	chr3	14296449	14296635	+	1	NA	Intergenic	(TG)n|Simple_repeat|Simple_repeat	76314	NM_014463	27258	Hs.111632	NM_014463	ENSG00000170860	LSM3	SMX4|USS2|YLR438C	LSM3 homolog, U6 small nuclear RNA and mRNA degradation associated	protein-coding
peak1546	chrY	13818728	13819077	+	1	NA	Intergenic	(GAATG)n|Satellite|Satellite	714487	NR_033667	352887	Hs.546221	NR_033667	ENSG00000206159	GYG2P1	GYG2P	glycogenin 2 pseudogene 1	pseudo
peak894	chr21	11079742	11080761	+	1	NA	intron (NM_001187, intron 3 of 4)	AluSx|SINE|Alu	18674	NM_182484	85316	Hs.545789	NM_182484		BAGE5	CT2.5	BAGE family member 5	protein-coding
peak1091	chr4	49643552	49647538	+	1	NA	Intergenic	(GAATG)n|Satellite|Satellite	656886	NM_001286791	80157	Hs.479703	NM_025087	ENSG00000109182	CWH43	CWH43-C|PGAP2IP	cell wall biogenesis 43 C-terminal homolog	protein-coding
peak1297	chr7	157923442	157925103	+	1	NA	intron (NM_130842, intron 8 of 21)	(CA)n|Simple_repeat|Simple_repeat	276995	NR_038966	100506585	Hs.661265	NR_038966	ENSG00000233038	LOC100506585	-	uncharacterized LOC100506585	ncRNA
peak1312	chr8	8504387	8504882	+	1	NA	Intergenic	(CA)n|Simple_repeat|Simple_repeat	-55032	NM_194284	137075	Hs.183617	NM_194284	ENSG00000253958	CLDN23	CLDNL|hCG1646163	claudin 23	protein-coding
peak9	chr1	5447335	5447695	+	1	NA	Intergenic	(TG)n|Simple_repeat|Simple_repeat	-176616	NR_039612
peak23	chr1	20780660	20781229	+	1	NA	Intergenic	(TG)n|Simple_repeat|Simple_repeat	-25657	NR_033887	339505	Hs.633269	NR_033887		LINC01141	-	long intergenic non-protein coding RNA 1141	ncRNA
peak597	chr19	6532261	6532712	+	1	NA	intron (NM_003811, intron 1 of 2)	(TG)n|Simple_repeat|Simple_repeat	1476	NM_003811	8744	Hs.1524	NM_003811	ENSG00000125657	TNFSF9	4-1BB-L|CD137L|TNLG5A	TNF superfamily member 9	protein-coding
peak965	chr21	44082905	44083028	+	1	NA	intron (NM_001001575, intron 1 of 14)	(CA)n|Simple_repeat|Simple_repeat	9104	NM_001001572	5152	Hs.473927	NM_002606	ENSG00000160191	PDE9A	HSPDE9A2	phosphodiesterase 9A	protein-coding
peak632	chr19	30661656	30662387	+	1	NA	Intergenic	(TG)n|Simple_repeat|Simple_repeat	-201279	NM_014717	9745	Hs.378901	NM_014717	ENSG00000198597	ZNF536	-	zinc finger protein 536	protein-coding
peak287	chr12	121887918	121888199	+	1	NA	intron (NM_001005366, intron 13 of 22)	AluSx|SINE|Alu	-5903	NR_106957	102465665		NR_106957	ENSG00000284402	MIR7107	hsa-mir-7107	microRNA 7107	ncRNA
peak603	chr19	8788607	8788612	+	1	NA	Intergenic	(TCCA)n|Simple_repeat|Simple_repeat	20571	NM_178525	284382	Hs.209206	NM_178525	ENSG00000181786	ACTL9	HSD21	actin like 9	protein-coding
peak218	chr11	55026171	55026444	+	1	NA	Intergenic	ALR/Alpha|Satellite|centr	-3351	NM_024114	79097	Hs.195715	NM_024114	ENSG00000150244	TRIM48	RNF101	tripartite motif containing 48	protein-coding
peak745	chr2	130517067	130517646	+	1	NA	Intergenic	(CA)n|Simple_repeat|Simple_repeat	117708	NR_149127	105373615		NR_149127		LINC02572	-	long intergenic non-protein coding RNA 2572	ncRNA
peak1328	chr8	43771592	43771834	+	1	NA	Intergenic	ALR/Alpha|Satellite|centr	624128	NM_001005365	340441	Hs.531579	NM_001002920	ENSG00000188877	POTEA	A26A1|CT104.3|POTE-8|POTE8	POTE ankyrin domain family member A	protein-coding
peak823	chr20	44846292	44846581	+	1	NA	intron (NM_021248, intron 4 of 11)	(CA)n|Simple_repeat|Simple_repeat	90701	NM_021248	64405	Hs.472861	NM_021248	ENSG00000149654	CDH22	C20orf25|dJ998H6.1	cadherin 22	protein-coding
peak1100	chr4	174338069	174338301	+	1	NA	intron (NM_001329597, intron 2 of 3)	(CA)n|Simple_repeat|Simple_repeat	-17788	NM_007281	11341	Hs.7122	NM_007281	ENSG00000164106	SCRG1	SCRG-1	stimulator of chondrogenesis 1	protein-coding
peak998	chr22	48023937	48024620	+	1	NA	intron (NR_033377, intron 1 of 5)	intron (NR_033377, intron 1 of 5)	3040	NR_033377	400932	Hs.561058	NM_001001693	ENSG00000205634	LINC00898	-	long intergenic non-protein coding RNA 898	ncRNA
peak74	chr1	210827160	210827372	+	1	NA	intron (NM_001170564, intron 9 of 9)	intron (NM_001170564, intron 9 of 9)	324626	NM_001170580	55733	Hs.58650	NM_018194	ENSG00000054392	HHAT	MART2|SKI1|Skn	hedgehog acyltransferase	protein-coding
peak357	chr14	19013403	19013817	+	1	NA	Intergenic	ALR/Alpha|Satellite|centr	-363984	NM_001013354	440153	Hs.534880	NM_001013354	ENSG00000257115	OR11H12	-	olfactory receptor family 11 subfamily H member 12	protein-coding
peak1378	chr9	66456484	66457273	+	1	NA	promoter-TSS (NR_121647)	promoter-TSS (NR_121647)	-411	NR_121647	103352539	Hs.351215	NR_121647	ENSG00000238113	LINC01410	-	long intergenic non-protein coding RNA 1410	ncRNA
peak1230	chr7	61779512	61792514	+	1	NA	Intergenic	HSATII|Satellite|Satellite	978421	NR_003952	643955	Hs.583308	NR_003952	ENSG00000185037	ZNF733P	ZNF733	zinc finger protein 733, pseudogene	pseudo
peak861	chr21	10726056	10726401	+	1	NA	Intergenic	ALR/Alpha|Satellite|centr	264715	NM_199259	7179	Hs.122986	NM_199259	ENSG00000274391	TPTE	CT44|PTEN2	transmembrane phosphatase with tensin homology	protein-coding
peak1256	chr7	92052933	92053237	+	1	NA	intron (NR_145992, intron 5 of 9)	(TG)n|Simple_repeat|Simple_repeat	13543	NR_145992	105375396		NM_001317905	ENSG00000230927	TMBIM7P	-	transmembrane BAX inhibitor motif containing 7, pseudogene	pseudo
peak715	chr2	92296580	92297127	+	1	NA	Intergenic	ALR/Alpha|Satellite|centr	167694	NR_027714	440888	Hs.730239	NM_001032412		ACTR3BP2	FKSG73	ACTR3B pseudogene 2	pseudo
peak434	chr16	33873117	33874646	+	1	NA	Intergenic	(GAATG)n|Simple_repeat|Simple_repeat	302037	NR_130772	104644205	Hs.742548	NR_130771		ENPP7P13	DUNQU1	ectonucleotide pyrophosphatase/phosphodiesterase 7 pseudogene 13	pseudo
peak1224	chr7	61081995	61082500	+	1	NA	Intergenic	ALR/Alpha|Satellite|centr	1682187	NR_003952	643955	Hs.583308	NR_003952	ENSG00000185037	ZNF733P	ZNF733	zinc finger protein 733, pseudogene	pseudo
peak502	chr16	48964588	48966776	+	1	NA	Intergenic	(CA)n|Simple_repeat|Simple_repeat	-321562	NM_153029	9683	Hs.511839	NM_153029	ENSG00000102921	N4BP1	-	NEDD4 binding protein 1	protein-coding
peak1058	chr4	7133203	7133594	+	1	NA	Intergenic	(TG)n|Simple_repeat|Simple_repeat	-28295	NR_027441	730971	Hs.591718	NR_027441		LINC02447	-	long intergenic non-protein coding RNA 2447	ncRNA
peak615	chr19	27737237	27740383	+	1	NA	Intergenic	ALR/Alpha|Satellite|centr	-545529	NR_110689	101927151	Hs.567934	NR_110687	ENSG00000267575	LOC101927151	-	uncharacterized LOC101927151	ncRNA
peak842	chr21	10084810	10087315	+	1	NA	Intergenic	Intergenic	-117468	NR_038327	100132288	Hs.487562	NM_174948	ENSG00000188681	TEKT4P2	MAFIPL|TEKT4P	tektin 4 pseudogene 2	pseudo
peak594	chr19	4492986	4493171	+	1	NA	intron (NM_001001520, intron 6 of 16)	(TG)n|Simple_repeat|Simple_repeat	19127	NM_001348169	84717	Hs.43071	NM_032631	ENSG00000167674	HDGFL2	HDGF-2|HDGF2|HDGFRP2|HRP-2|HRP2	HDGF like 2	protein-coding
peak1107	chr4	190426608	190426897	+	1	NA	Intergenic	(CA)n|Simple_repeat|Simple_repeat	-154008	NR_121679	101928971	Hs.519164	NR_121679	ENSG00000250739	LINC01262	TCONS_l2_00021807	long intergenic non-protein coding RNA 1262	ncRNA
peak706	chr2	91801822	91801941	+	1	NA	Intergenic	AluSq2|SINE|Alu	46094	NR_027238	654342	Hs.469287	NR_027238		LOC654342	-	lymphocyte-specific protein 1 pseudogene	pseudo
peak1026	chr3	75719856	75720129	+	1	NA	Intergenic	Intergenic	-1440	NR_040005	401074	Hs.528540	NR_040004	ENSG00000242516	LINC00960	-	long intergenic non-protein coding RNA 960	ncRNA
peak1347	chr8	123511790	123512178	+	1	NA	intron (NR_131202, intron 2 of 3)	(CA)n|Simple_repeat|Simple_repeat	68899	NR_131202	105375734	Hs.628341	NR_131202		SMILR	-	smooth muscle induced lncRNA, enhancer of proliferation	ncRNA
peak1452	chr9	140795437	140795586	+	1	NA	intron (NM_000718, intron 3 of 45)	(TG)n|Simple_repeat|Simple_repeat	-8489	NR_121583	100133077	Hs.640081	NR_121583	ENSG00000203987	LOC100133077	-	uncharacterized LOC100133077	ncRNA
peak94	chr10	18843474	18845483	+	1	NA	intron (NM_182543, intron 8 of 10)	(GAATG)n|Satellite|Satellite	96088	NM_001351117	221078	Hs.396175	NM_182543	ENSG00000241058	NSUN6	4933414E04Rik|ARL5B-AS1|NOPD1	NOP2/Sun RNA methyltransferase family member 6	protein-coding
peak1369	chr8	143890094	143890618	+	1	NA	Intergenic	(TG)n|Simple_repeat|Simple_repeat	-22348	NM_003695	8581	Hs.415762	NM_003695	ENSG00000167656	LY6D	E48|Ly-6D	lymphocyte antigen 6 family member D	protein-coding
peak1142	chr5	49497042	49497062	+	1	NA	Intergenic	ALR/Alpha|Satellite|centr	240182	NM_198449	133418	Hs.561411	NM_198449	ENSG00000170571	EMB	GP70	embigin	protein-coding
peak866	chr21	10732200	10732673	+	1	NA	Intergenic	ALR/Alpha|Satellite|centr	258507	NM_199259	7179	Hs.122986	NM_199259	ENSG00000274391	TPTE	CT44|PTEN2	transmembrane phosphatase with tensin homology	protein-coding
peak95	chr10	18846069	18847805	+	1	NA	intron (NM_182543, intron 8 of 10)	(GAATG)n|Satellite|Satellite	93629	NM_001351117	221078	Hs.396175	NM_182543	ENSG00000241058	NSUN6	4933414E04Rik|ARL5B-AS1|NOPD1	NOP2/Sun RNA methyltransferase family member 6	protein-coding
peak667	chr2	6287384	6287806	+	1	NA	Intergenic	(CA)n|Simple_repeat|Simple_repeat	165485	NR_026833	400940	Hs.378814	NM_207479		LOC400940	-	uncharacterized LOC400940	ncRNA
peak1479	chrY	10021415	10021765	+	1	NA	Intergenic	CT-rich|Low_complexity|Low_complexity	273183	NR_003593	100101121	Hs.522846	NR_003593	ENSG00000250204	TTTY23B	TTTY23	testis-specific transcript, Y-linked 23B (non-protein coding)	ncRNA
peak690	chr2	85056575	85057243	+	1	NA	intron (NM_001277053, intron 5 of 6)	(CA)n|Simple_repeat|Simple_repeat	51460	NM_001080824	129293	Hs.469134	NM_001080824	ENSG00000186854	TRABD2A	C2orf89|TIKI1	TraB domain containing 2A	protein-coding
peak1152	chr5	149034469	149034825	+	1	NA	Intergenic	(CA)n|Simple_repeat|Simple_repeat	73512	NM_001001669	389337	Hs.256206	NM_001001669	ENSG00000183111	ARHGEF37	-	Rho guanine nucleotide exchange factor 37	protein-coding
peak247	chr12	34831735	34831958	+	1	NA	Intergenic	ALR/Alpha|Satellite|centr	656630	NM_032834	84920	Hs.102971	NM_032834	ENSG00000139133	ALG10	ALG10A|DIE2|KCR1	ALG10, alpha-1,2-glucosyltransferase	protein-coding
peak261	chr12	38006983	38007083	+	1	NA	Intergenic	ALR/Alpha|Satellite|centr	-703524	NM_001308340	144245	Hs.259305	NM_001013620	ENSG00000175548	ALG10B	ALG10|KCR1	ALG10B, alpha-1,2-glucosyltransferase	protein-coding
peak37	chr1	53563627	53564260	+	1	NA	intron (NM_001287597, intron 4 of 9)	intron (NM_001287597, intron 4 of 9)	36219	NM_153703	127435	Hs.586141	NM_153703	ENSG00000174348	PODN	PCAN|SLRR5A	podocan	protein-coding
peak1472	chrX	108297575	108297785	+	1	NA	promoter-TSS (NR_106735)	promoter-TSS (NR_106735)	-92	NR_106735
peak446	chr16	33954119	33954870	+	1	NA	Intergenic	CT-rich|Low_complexity|Low_complexity	382650	NR_130772	104644205	Hs.742548	NR_130771		ENPP7P13	DUNQU1	ectonucleotide pyrophosphatase/phosphodiesterase 7 pseudogene 13	pseudo
peak1188	chr6	169060142	169060729	+	1	NA	intron (NM_022138, intron 11 of 12)	intron (NM_022138, intron 11 of 12)	218604	NM_001166412	64094	Hs.487200	NM_022138	ENSG00000112562	SMOC2	DTDP1|MST117|MSTP117|MSTP140|SMAP2|bA270C4A.1|bA37D8.1|dJ421D16.1	SPARC related modular calcium binding 2	protein-coding
peak327	chr13	24930630	24931142	+	1	NA	Intergenic	(CA)n|Simple_repeat|Simple_repeat	25298	NR_131903	100861547	Hs.585625	NR_131903	ENSG00000261498	LINC00566	-	long intergenic non-protein coding RNA 566	ncRNA
peak332	chr13	36335489	36337896	+	1	NA	Intergenic	(CA)n|Simple_repeat|Simple_repeat	64828	NR_132115	100507114	Hs.236298	NR_132115	ENSG00000236036	LINC00445	-	long intergenic non-protein coding RNA 445	ncRNA
peak451	chr16	33973423	33974043	+	1	NA	Intergenic	ALR/Alpha|Satellite|centr	401889	NR_130772	104644205	Hs.742548	NR_130771		ENPP7P13	DUNQU1	ectonucleotide pyrophosphatase/phosphodiesterase 7 pseudogene 13	pseudo
peak80	chr1	228918171	228918562	+	1	NA	Intergenic	(TG)n|Simple_repeat|Simple_repeat	47542	NM_021205	58480	Hs.647774	NM_021205	ENSG00000116574	RHOU	ARHU|CDC42L1|G28K|WRCH1|hG28K	ras homolog family member U	protein-coding
peak24	chr1	21672827	21672846	+	1	NA	promoter-TSS (NM_001113348)	promoter-TSS (NM_001113348)	-802	NM_001113348	1889	Hs.195080	NM_001397	ENSG00000117298	ECE1	ECE	endothelin converting enzyme 1	protein-coding
peak927	chr21	14342307	14342313	+	1	NA	Intergenic	ALR/Alpha|Satellite|centr	-68177	NR_026916	149992	Hs.558645	NM_153773		ANKRD30BP2	C21orf99|CT85|CTSP-1|CTSP1	ankyrin repeat domain 30B pseudogene 2	pseudo
peak1467	chrX	61733612	61733616	+	1	NA	Intergenic	ALR/Alpha|Satellite|centr	837604	NM_001012968	139886	Hs.612782	NM_001012968	ENSG00000186767	SPIN4	TDRD28	spindlin family member 4	protein-coding
peak344	chr13	114753496	114753783	+	1	NA	intron (NM_001320822, intron 22 of 23)	(TCCA)n|Simple_repeat|Simple_repeat	89815	NM_001320822	22821	Hs.593075	NM_007368	ENSG00000185989	RASA3	GAP1IP4BP|GAPIII	RAS p21 protein activator 3	protein-coding
peak683	chr2	47105557	47105916	+	1	NA	Intergenic	(CA)n|Simple_repeat|Simple_repeat	37271	NM_001171506	90411	Hs.662152	NM_139279	ENSG00000180398	MCFD2	F5F8D|F5F8D2|LMAN1IP|SDNSF	multiple coagulation factor deficiency 2	protein-coding
peak1555	chrY	13827890	13828327	+	1	NA	Intergenic	(GAATG)n|Satellite|Satellite	705281	NR_033667	352887	Hs.546221	NR_033667	ENSG00000206159	GYG2P1	GYG2P	glycogenin 2 pseudogene 1	pseudo
peak120	chr10	42390101	42397368	+	1	NA	Intergenic	HSATII|Satellite|Satellite	469759	NR_024380	441666	Hs.255729	NR_024380	ENSG00000215146	LOC441666	-	zinc finger protein 91 pseudogene	pseudo
peak986	chr22	35859556	35859783	+	1	NA	Intergenic	(TCCA)n|Simple_repeat|Simple_repeat	63553	NM_006739	4174	Hs.517582	NM_006739	ENSG00000100297	MCM5	CDC46|MGORS8|P1-CDC46	minichromosome maintenance complex component 5	protein-coding
peak432	chr16	33870714	33872795	+	1	NA	Intergenic	HSATII|Satellite|Satellite	299910	NR_130772	104644205	Hs.742548	NR_130771		ENPP7P13	DUNQU1	ectonucleotide pyrophosphatase/phosphodiesterase 7 pseudogene 13	pseudo
peak148	chr10	73192041	73192224	+	1	NA	intron (NM_052836, intron 1 of 12)	(TG)n|Simple_repeat|Simple_repeat	35441	NM_001171931	64072	Hs.656032	NM_022124	ENSG00000107736	CDH23	CDHR23|PITA5|USH1D	cadherin related 23	protein-coding
peak955	chr21	41291549	41292340	+	1	NA	intron (NM_006198, intron 2 of 2)	(TG)n|Simple_repeat|Simple_repeat	52597	NM_006198	5121	Hs.80296	NM_006198	ENSG00000183036	PCP4	PEP-19	Purkinje cell protein 4	protein-coding
peak948	chr21	37366415	37366657	+	1	NA	intron (NR_110418, intron 1 of 5)	intron (NR_110418, intron 1 of 5)	10429	NR_110418	101928269	Hs.589909	NR_110418		LOC101928269	-	uncharacterized LOC101928269	ncRNA
peak360	chr14	19021671	19021850	+	1	NA	Intergenic	ALR/Alpha|Satellite|centr	-355834	NM_001013354	440153	Hs.534880	NM_001013354	ENSG00000257115	OR11H12	-	olfactory receptor family 11 subfamily H member 12	protein-coding
peak878	chr21	10753763	10754241	+	1	NA	Intergenic	ALR/Alpha|Satellite|centr	236941	NM_199259	7179	Hs.122986	NM_199259	ENSG00000274391	TPTE	CT44|PTEN2	transmembrane phosphatase with tensin homology	protein-coding
peak547	chr17	72461228	72462133	+	1	NA	promoter-TSS (NM_007261)	promoter-TSS (NM_007261)	-832	NM_001330457	11314	Hs.9688	NM_007261	ENSG00000167851	CD300A	CLM-8|CMRF-35-H9|CMRF-35H|CMRF35-H|CMRF35-H9|CMRF35H|CMRF35H9|IGSF12|IRC1|IRC1/IRC2|IRC2|IRp60	CD300a molecule	protein-coding
peak193	chr11	47378313	47378924	+	1	NA	intron (NM_003120, intron 4 of 4)	intron (NM_003120, intron 4 of 4)	-4365	NM_000256	4607	Hs.524906	NM_000256	ENSG00000134571	MYBPC3	CMD1MM|CMH4|FHC|LVNC10|MYBP-C	myosin binding protein C, cardiac	protein-coding
peak576	chr18	50318994	50319368	+	1	NA	intron (NM_005215, intron 2 of 28)	(CATTC)n|Simple_repeat|Simple_repeat	-444290	NR_130465	100616232		NR_130465	ENSG00000263872	MIR4528	-	microRNA 4528	ncRNA
peak1600	chrY	28801431	28801857	+	1	NA	Intergenic	(GAATG)n|Simple_repeat|Simple_repeat	927007	NR_001524	114760	Hs.511777	NR_001524	ENSG00000231141	TTTY3	LINC00121|NCRNA00121|TTTY3A|TTY3	testis-specific transcript, Y-linked 3 (non-protein coding)	ncRNA
peak899	chr21	11099329	11099548	+	1	NA	promoter-TSS (NM_181704)	promoter-TSS (NM_181704)	-501	NM_001187	574	Hs.545789	NM_001187		BAGE	BAGE1|CT2.1	B melanoma antigen	protein-coding
peak907	chr21	11113457	11113919	+	1	NA	Intergenic	AluJb|SINE|Alu	-14751	NM_001187	574	Hs.545789	NM_001187		BAGE	BAGE1|CT2.1	B melanoma antigen	protein-coding
peak405	chr15	70595582	70595811	+	1	NA	Intergenic	(TGGA)n|Simple_repeat|Simple_repeat	202571	NR_146562	105370880		NR_146562	ENSG00000259473	LINC02205	-	long intergenic non-protein coding RNA 2205	ncRNA
peak1520	chrY	13659236	13659437	+	1	NA	Intergenic	(GAATG)n|Satellite|Satellite	874053	NR_033667	352887	Hs.546221	NR_033667	ENSG00000206159	GYG2P1	GYG2P	glycogenin 2 pseudogene 1	pseudo
peak453	chr16	33975815	33976016	+	1	NA	Intergenic	ALR/Alpha|Satellite|centr	404071	NR_130772	104644205	Hs.742548	NR_130771		ENPP7P13	DUNQU1	ectonucleotide pyrophosphatase/phosphodiesterase 7 pseudogene 13	pseudo
peak886	chr21	10765706	10765920	+	1	NA	Intergenic	ALR/Alpha|Satellite|centr	225130	NM_199259	7179	Hs.122986	NM_199259	ENSG00000274391	TPTE	CT44|PTEN2	transmembrane phosphatase with tensin homology	protein-coding
peak1062	chr4	15705305	15705695	+	1	NA	intron (NM_004334, intron 1 of 8)	intron (NM_004334, intron 1 of 8)	927	NM_004334	683	Hs.720344	NM_004334	ENSG00000109743	BST1	CD157	bone marrow stromal cell antigen 1	protein-coding
peak1065	chr4	39814718	39814841	+	1	NA	Intergenic	(TG)n|Simple_repeat|Simple_repeat	115115	NM_001111112	3093	Hs.50308	NM_005339	ENSG00000078140	UBE2K	E2-25K|HIP2|HYPG|LIG|UBC1	ubiquitin conjugating enzyme E2 K	protein-coding
peak1459	chrM	15363	15672	+	1	NA	Intergenic	Intergenic	13844	NR_137295
peak461	chr16	35234606	35234755	+	1	NA	Intergenic	ALR/Alpha|Satellite|centr	253757	NR_033985	400533	Hs.499135	NR_033985	ENSG00000261122	LINC02167	-	long intergenic non-protein coding RNA 2167	ncRNA
peak59	chr1	143447944	143448232	+	1	NA	Intergenic	AluSx|SINE|Alu	-224833	NR_106967	102466225		NR_106967	ENSG00000278596	MIR6077	MIR6077-1|MIR6077-2|hsa-mir-6077|hsa-mir-6077-1|hsa-mir-6077-2	microRNA 6077	ncRNA
peak391	chr14	106156584	106157501	+	1	NA	Intergenic	(CA)n|Simple_repeat|Simple_repeat	-17898	NR_046211	2003	Hs.744419	NR_046211		ELK2AP	ELK2|ELK2.1|ELK2P1	ELK2A, member of ETS oncogene family, pseudogene	pseudo
peak1365	chr8	142982452	142982893	+	1	NA	Intergenic	Intergenic	96985	NR_130468	100616374		NR_130468	ENSG00000265612	MIR4539	-	microRNA 4539	ncRNA
peak480	chr16	46404713	46405247	+	1	NA	Intergenic	HSATII|Satellite|Satellite	198029	NR_026556	124149	Hs.97414	NM_001004299		ANKRD26P1	-	ankyrin repeat domain 26 pseudogene 1	pseudo
peak622	chr19	27758668	27758811	+	1	NA	Intergenic	ALR/Alpha|Satellite|centr	-525600	NR_110689	101927151	Hs.567934	NR_110687	ENSG00000267575	LOC101927151	-	uncharacterized LOC101927151	ncRNA
peak1408	chr9	91589079	91589150	+	1	NA	Intergenic	Intergenic	-16664	NM_001142413	286223	Hs.585118	NM_001001938	ENSG00000186354	C9orf47	C9orf108|bA791O21.3	chromosome 9 open reading frame 47	protein-coding
peak520	chr16	89700963	89701314	+	1	NA	intron (NM_004413, intron 2 of 10)	(TTTCC)n|Simple_repeat|Simple_repeat	14138	NM_004413	1800	Hs.109	NM_004413	ENSG00000015413	DPEP1	MBD1|MDP|RDP	dipeptidase 1	protein-coding
peak1443	chr9	137231281	137231542	+	1	NA	intron (NM_002957, intron 1 of 9)	intron (NM_002957, intron 1 of 9)	13102	NM_002957	6256	Hs.590886	NM_002957	ENSG00000186350	RXRA	NR2B1	retinoid X receptor alpha	protein-coding
peak1502	chrY	13479426	13479644	+	1	NA	Intergenic	BSR/Beta|Satellite|Satellite	1053854	NR_033667	352887	Hs.546221	NR_033667	ENSG00000206159	GYG2P1	GYG2P	glycogenin 2 pseudogene 1	pseudo
peak1055	chr4	6127686	6128025	+	1	NA	intron (NM_001099433, intron 1 of 20)	(CA)n|Simple_repeat|Simple_repeat	68491	NM_001306134	152789	Hs.479066	NM_144720	ENSG00000152969	JAKMIP1	Gababrbp|JAMIP1|MARLIN1	janus kinase and microtubule interacting protein 1	protein-coding
peak710	chr2	92274695	92275139	+	1	NA	Intergenic	ALR/Alpha|Satellite|centr	145758	NR_027714	440888	Hs.730239	NM_001032412		ACTR3BP2	FKSG73	ACTR3B pseudogene 2	pseudo
peak469	chr16	46390395	46391347	+	1	NA	Intergenic	HSATII|Satellite|Satellite	212138	NR_026556	124149	Hs.97414	NM_001004299		ANKRD26P1	-	ankyrin repeat domain 26 pseudogene 1	pseudo
peak361	chr14	19022858	19023309	+	1	NA	Intergenic	ALR/Alpha|Satellite|centr	-354511	NM_001013354	440153	Hs.534880	NM_001013354	ENSG00000257115	OR11H12	-	olfactory receptor family 11 subfamily H member 12	protein-coding
peak596	chr19	5369426	5369597	+	1	NA	Intergenic	(TCCA)n|Simple_repeat|Simple_repeat	-28697	NM_130855	5802	Hs.744928	NM_002850	ENSG00000105426	PTPRS	PTPSIGMA|R-PTP-S|R-PTP-sigma	protein tyrosine phosphatase, receptor type S	protein-coding
peak1353	chr8	139218528	139219014	+	1	NA	intron (NM_015912, intron 7 of 19)	intron (NM_015912, intron 7 of 19)	-122983	NM_001354876	401478	Hs.654931	NM_001354876		LOC401478	-	uncharacterized LOC401478	protein-coding
peak239	chr11	132897337	132897710	+	1	NA	intron (NM_001012393, intron 1 of 7)	(TG)n|Simple_repeat|Simple_repeat	-83860	NM_001319105	4978	Hs.4817	NM_002545	ENSG00000183715	OPCML	IGLON1|OBCAM|OPCM	opioid binding protein/cell adhesion molecule like	protein-coding
peak1342	chr8	55190880	55191385	+	1	NA	Intergenic	(CA)n|Simple_repeat|Simple_repeat	143351	NM_014175	29088	Hs.18349	NM_014175	ENSG00000137547	MRPL15	HSPC145|L15mt|MRP-L15|MRP-L7|RPML7	mitochondrial ribosomal protein L15	protein-coding
peak897	chr21	11092139	11092666	+	1	NA	intron (NM_001187, intron 2 of 4)	AluSx1|SINE|Alu	6523	NM_182484	85316	Hs.545789	NM_182484		BAGE5	CT2.5	BAGE family member 5	protein-coding
peak495	chr16	46432369	46433233	+	1	NA	Intergenic	HSATII|Satellite|Satellite	170208	NR_026556	124149	Hs.97414	NM_001004299		ANKRD26P1	-	ankyrin repeat domain 26 pseudogene 1	pseudo
peak541	chr17	54887412	54887421	+	1	NA	intron (NM_001085430, intron 6 of 7)	intron (NM_001085430, intron 6 of 7)	23871	NM_001085430	339210	Hs.658949	NM_001085430	ENSG00000214226	C17orf67	-	chromosome 17 open reading frame 67	protein-coding
peak12	chr1	5869376	5869570	+	1	NA	Intergenic	(CA)n|Simple_repeat|Simple_repeat	53328	NR_039838	100616421		NR_039838	ENSG00000264101	MIR4689	mir-4689	microRNA 4689	ncRNA
peak1087	chr4	49323430	49323633	+	1	NA	Intergenic	Intergenic	334872	NM_001286791	80157	Hs.479703	NM_025087	ENSG00000109182	CWH43	CWH43-C|PGAP2IP	cell wall biogenesis 43 C-terminal homolog	protein-coding
peak519	chr16	87535744	87536069	+	1	NA	intron (NR_110943, intron 1 of 3)	(TG)n|Simple_repeat|Simple_repeat	8113	NR_110943	101928737	Hs.579009	NR_110943	ENSG00000260750	LOC101928737	-	uncharacterized LOC101928737	ncRNA
peak4	chr1	3326310	3326499	+	1	NA	intron (NM_022114, intron 8 of 16)	(TG)n|Simple_repeat|Simple_repeat	-44743	NM_014448	27237	Hs.87435	NM_014448	ENSG00000130762	ARHGEF16	GEF16|NBR	Rho guanine nucleotide exchange factor 16	protein-coding
peak499	chr16	46437141	46442474	+	1	NA	Intergenic	HSATII|Satellite|Satellite	163202	NR_026556	124149	Hs.97414	NM_001004299		ANKRD26P1	-	ankyrin repeat domain 26 pseudogene 1	pseudo
peak995	chr22	45029543	45029771	+	1	NA	Intergenic	(TGGA)n|Simple_repeat|Simple_repeat	-8358	NR_044991	414351	Hs.572878	NR_044991		LINC00229	C22orf10|NCRNA00229|dJ474I12.C22.2	long intergenic non-protein coding RNA 229	ncRNA
peak1063	chr4	38755143	38755336	+	1	NA	Intergenic	(CA)n|Simple_repeat|Simple_repeat	29372	NM_001017388	81793	Hs.120551	NM_030956	ENSG00000174123	TLR10	CD290	toll like receptor 10	protein-coding
peak775	chr2	237502674	237502865	+	1	NA	Intergenic	(TG)n|Simple_repeat|Simple_repeat	24389	NM_020311	57007	Hs.471751	NM_020311	ENSG00000144476	ACKR3	CMKOR1|CXC-R7|CXCR-7|CXCR7|GPR159|RDC-1|RDC1	atypical chemokine receptor 3	protein-coding
peak1569	chrY	13842143	13842197	+	1	NA	Intergenic	(GAATG)n|Satellite|Satellite	691219	NR_033667	352887	Hs.546221	NR_033667	ENSG00000206159	GYG2P1	GYG2P	glycogenin 2 pseudogene 1	pseudo
peak1534	chrY	13720270	13720486	+	1	NA	Intergenic	(GAATG)n|Satellite|Satellite	813011	NR_033667	352887	Hs.546221	NR_033667	ENSG00000206159	GYG2P1	GYG2P	glycogenin 2 pseudogene 1	pseudo
peak1363	chr8	142551190	142551366	+	1	NA	Intergenic	(CA)n|Simple_repeat|Simple_repeat	-33948	NR_102364	389690	Hs.689547	NM_207414	ENSG00000226807	MROH5	-	maestro heat like repeat family member 5	protein-coding
peak1140	chr5	46397928	46398296	+	1	NA	Intergenic	ALR/Alpha|Satellite|centr	-701892	NM_021072	348980	Hs.353176	NM_021072	ENSG00000164588	HCN1	BCNG-1|BCNG1|EIEE24|HAC-2	hyperpolarization activated cyclic nucleotide gated potassium channel 1	protein-coding
peak1215	chr7	55270834	55271177	+	1	NA	TTS (NM_001346898)	TTS (NM_001346898)	-14363	NR_047551	100507500	Hs.720489	NR_047551	ENSG00000224057	EGFR-AS1	-	EGFR antisense RNA 1	ncRNA
peak868	chr21	10732920	10733417	+	1	NA	Intergenic	ALR/Alpha|Satellite|centr	257775	NM_199259	7179	Hs.122986	NM_199259	ENSG00000274391	TPTE	CT44|PTEN2	transmembrane phosphatase with tensin homology	protein-coding
peak153	chr10	85937748	85938076	+	1	NA	intron (NM_207373, intron 2 of 2)	(CA)n|Simple_repeat|Simple_repeat	4358	NM_207373	387695	Hs.298713	NM_207373	ENSG00000188373	C10orf99	AP-57|AP57|CSBF|GPR15L|UNQ1833	chromosome 10 open reading frame 99	protein-coding
peak1067	chr4	40297055	40297656	+	1	NA	Intergenic	(TCTCTG)n|Simple_repeat|Simple_repeat	-11847	NR_121641	101060498	Hs.351492	NR_121640	ENSG00000249241	LINC02265	-	long intergenic non-protein coding RNA 2265	ncRNA
peak795	chr2	242806738	242807186	+	1	NA	Intergenic	Intergenic	-4924	NM_173821	285093	Hs.376307	NM_173821	ENSG00000188011	RTP5	C2orf85|CXXC11|Z3CXXC5	receptor transporter protein 5 (putative)	protein-coding
peak950	chr21	39133721	39134010	+	1	NA	intron (NM_002240, intron 2 of 3)	(TG)n|Simple_repeat|Simple_repeat	154876	NM_002240	3763	Hs.626242	NM_002240	ENSG00000157542	KCNJ6	BIR1|GIRK-2|GIRK2|KATP-2|KATP2|KCNJ7|KIR3.2|KPLBS|hiGIRK2	potassium voltage-gated channel subfamily J member 6	protein-coding
peak946	chr21	35357623	35357832	+	1	NA	Intergenic	Intergenic	9044	NR_134561	101928126	Hs.436879	NR_134561		LOC101928126	-	uncharacterized LOC101928126	ncRNA
peak830	chr20	60414667	60414718	+	1	NA	intron (NM_001252339, intron 3 of 14)	(TG)n|Simple_repeat|Simple_repeat	114026	NR_031658	100302168		NR_031658	ENSG00000284193	MIR1257	MIRN1257|hsa-mir-1257	microRNA 1257	ncRNA
peak504	chr16	52787989	52788011	+	1	NA	Intergenic	(CA)n|Simple_repeat|Simple_repeat	-147113	NR_033920	643714	Hs.662199	NR_033920	ENSG00000249231	CASC16	LINC00918	cancer susceptibility 16 (non-protein coding)	ncRNA
peak568	chr18	18510922	18512553	+	1	NA	Intergenic	ALR/Alpha|Satellite|centr	180075	NM_005406	6093	Hs.306307	NM_005406	ENSG00000067900	ROCK1	P160ROCK|ROCK-I	Rho associated coiled-coil containing protein kinase 1	protein-coding
peak675	chr2	19093254	19093401	+	1	NA	Intergenic	Intergenic	133399	NR_135287	400945	Hs.502854	NR_135287	ENSG00000236204	LINC01376	-	long intergenic non-protein coding RNA 1376	ncRNA
peak442	chr16	33895426	33902404	+	1	NA	Intergenic	(CACTC)n|Simple_repeat|Simple_repeat	327071	NR_130772	104644205	Hs.742548	NR_130771		ENPP7P13	DUNQU1	ectonucleotide pyrophosphatase/phosphodiesterase 7 pseudogene 13	pseudo
peak457	chr16	34180480	34188148	+	1	NA	Intergenic	HSATII|Satellite|Satellite	220448	NR_002837	606551	Hs.646441	NR_002837		UBE2MP1	-	ubiquitin conjugating enzyme E2 M pseudogene 1	pseudo
peak1277	chr7	152101904	152102181	+	1	NA	intron (NM_170606, intron 1 of 58)	AluJb|SINE|Alu	31048	NM_170606	58508	Hs.647120	NM_021230	ENSG00000055609	KMT2C	HALR|KLEFS2|MLL3	lysine methyltransferase 2C	protein-coding
peak1515	chrY	13651098	13651612	+	1	NA	Intergenic	(GAATG)n|Satellite|Satellite	882034	NR_033667	352887	Hs.546221	NR_033667	ENSG00000206159	GYG2P1	GYG2P	glycogenin 2 pseudogene 1	pseudo
peak433	chr16	33872956	33872995	+	1	NA	Intergenic	HSATII|Satellite|Satellite	301131	NR_130772	104644205	Hs.742548	NR_130771		ENPP7P13	DUNQU1	ectonucleotide pyrophosphatase/phosphodiesterase 7 pseudogene 13	pseudo
peak630	chr19	27888005	27888479	+	1	NA	Intergenic	ALR/Alpha|Satellite|centr	-396097	NR_110689	101927151	Hs.567934	NR_110687	ENSG00000267575	LOC101927151	-	uncharacterized LOC101927151	ncRNA
peak1228	chr7	61739529	61742117	+	1	NA	Intergenic	HSATII|Satellite|Satellite	1023611	NR_003952	643955	Hs.583308	NR_003952	ENSG00000185037	ZNF733P	ZNF733	zinc finger protein 733, pseudogene	pseudo
peak1478	chrY	10020633	10020954	+	1	NA	Intergenic	CT-rich|Low_complexity|Low_complexity	272386	NR_003593	100101121	Hs.522846	NR_003593	ENSG00000250204	TTTY23B	TTTY23	testis-specific transcript, Y-linked 23B (non-protein coding)	ncRNA
peak1042	chr3	194664106	194664353	+	1	NA	Intergenic	CT-rich|Low_complexity|Low_complexity	-151088	NR_104188	100874528	Hs.581659	NR_104188	ENSG00000233303	XXYLT1-AS1	-	XXYLT1 antisense RNA 1	ncRNA
peak703	chr2	91760034	91760286	+	1	NA	Intergenic	AluSx3|SINE|Alu	87815	NR_027238	654342	Hs.469287	NR_027238		LOC654342	-	lymphocyte-specific protein 1 pseudogene	pseudo
peak437	chr16	33884120	33885894	+	1	NA	Intergenic	HSATII|Satellite|Satellite	313163	NR_130772	104644205	Hs.742548	NR_130771		ENPP7P13	DUNQU1	ectonucleotide pyrophosphatase/phosphodiesterase 7 pseudogene 13	pseudo
peak982	chr22	16860103	16862560	+	1	NA	Intergenic	HSATII|Satellite|Satellite	212369	NM_014406	150160	Hs.128342	NM_014406	ENSG00000198445	CCT8L2	CESK1	chaperonin containing TCP1 subunit 8 like 2	protein-coding
peak1577	chrY	13847620	13848130	+	1	NA	Intergenic	(GAATG)n|Satellite|Satellite	685514	NR_033667	352887	Hs.546221	NR_033667	ENSG00000206159	GYG2P1	GYG2P	glycogenin 2 pseudogene 1	pseudo
peak1049	chr4	3568850	3569244	+	1	NA	Intergenic	(CA)n|Simple_repeat|Simple_repeat	-9549	NR_040045	285492	Hs.145563	NM_173661		LINC00955	-	long intergenic non-protein coding RNA 955	ncRNA
peak31	chr1	32575070	32575289	+	1	NA	intron (NM_012316, intron 1 of 13)	intron (NM_012316, intron 1 of 13)	1535	NM_012316	23633	Hs.470588	NM_012316	ENSG00000025800	KPNA6	IPOA7|KPNA7	karyopherin subunit alpha 6	protein-coding
peak1266	chr7	142927663	142928129	+	1	NA	Intergenic	Intergenic	8766	NM_176882	259286	Hs.352241	NM_176882	ENSG00000221937	TAS2R40	GPR60|T2R40|T2R58	taste 2 receptor member 40	protein-coding
peak1045	chr3	197900168	197900355	+	1	NA	intron (NR_146164, intron 4 of 17)	(TTAGGG)n|Simple_repeat|Simple_repeat	20184	NR_146164	728262	Hs.744675	NM_001145248	ENSG00000236438	FAM157A	GTF2IP18	family with sequence similarity 157 member A (non-protein coding)	ncRNA
peak1604	chrY	59030091	59030427	+	1	NA	Intergenic	AluSx|SINE|Alu	-70144	NM_005840	10251	Hs.381912	NM_005840	ENSG00000168939	SPRY3	spry-3	sprouty RTK signaling antagonist 3	protein-coding
peak166	chr10	130262671	130262890	+	1	NA	Intergenic	CT-rich|Low_complexity|Low_complexity	178566	NR_120619	101927381	Hs.523342	NR_120619	ENSG00000280953	LINC01163	TCONS_00017722	long intergenic non-protein coding RNA 1163	ncRNA
peak238	chr11	132032160	132032593	+	1	NA	intron (NM_001048209, intron 3 of 7)	(TG)n|Simple_repeat|Simple_repeat	-121820	NR_046820	100874281		NR_046820		NTM-IT	NTM-IT3	NTM intronic transcript	ncRNA
peak350	chr14	19004903	19005222	+	1	NA	Intergenic	ALR/Alpha|Satellite|centr	-372532	NM_001013354	440153	Hs.534880	NM_001013354	ENSG00000257115	OR11H12	-	olfactory receptor family 11 subfamily H member 12	protein-coding
peak814	chr20	26315774	26316402	+	1	NA	Intergenic	ALR/Alpha|Satellite|centr	-126219	NR_040095	284801	Hs.370699	NR_040095	ENSG00000227195	MIR663AHG	-	MIR663A host gene	ncRNA
peak1493	chrY	13194628	13195491	+	1	NA	Intergenic	HAL1-3A_ME|LINE|L1	1338330	NR_033667	352887	Hs.546221	NR_033667	ENSG00000206159	GYG2P1	GYG2P	glycogenin 2 pseudogene 1	pseudo
peak501	chr16	46497642	46500457	+	1	NA	Intergenic	HSATII|Satellite|Satellite	103960	NR_026556	124149	Hs.97414	NM_001004299		ANKRD26P1	-	ankyrin repeat domain 26 pseudogene 1	pseudo
peak932	chr21	14349840	14350006	+	1	NA	Intergenic	ALR/Alpha|Satellite|centr	-60564	NR_026916	149992	Hs.558645	NM_153773		ANKRD30BP2	C21orf99|CT85|CTSP-1|CTSP1	ankyrin repeat domain 30B pseudogene 2	pseudo
peak1583	chrY	13856050	13856804	+	1	NA	Intergenic	(GAATG)n|Satellite|Satellite	676962	NR_033667	352887	Hs.546221	NR_033667	ENSG00000206159	GYG2P1	GYG2P	glycogenin 2 pseudogene 1	pseudo
peak513	chr16	84999536	84999671	+	1	NA	Intergenic	(CA)n|Simple_repeat|Simple_repeat	45538	NM_001145548	55625	Hs.461610	NM_017740	ENSG00000153786	ZDHHC7	DHHC7|SERZ-B|SERZ1|ZNF370	zinc finger DHHC-type containing 7	protein-coding
peak1201	chr7	6742015	6742108	+	1	NA	intron (NM_006956, intron 2 of 5)	intron (NM_006956, intron 2 of 5)	4505	NM_016265	7559	Hs.431471	NM_006956	ENSG00000164631	ZNF12	GIOT-3|HZF11|KOX3|ZNF325	zinc finger protein 12	protein-coding
peak2	chr1	724686	727029	+	1	NA	Intergenic	(GAATG)n|Satellite|Satellite	-11789	NR_033908	100288069	Hs.527521	NR_033908		LOC100288069	-	uncharacterized LOC100288069	ncRNA
peak1145	chr5	68260689	68260978	+	1	NA	Intergenic	(CA)n|Simple_repeat|Simple_repeat	64921	NR_130778	101928885	Hs.630474	NR_130778		LINC02198	-	long intergenic non-protein coding RNA 2198	ncRNA
peak1103	chr4	181488210	181488487	+	1	NA	Intergenic	(TGAG)n|Simple_repeat|Simple_repeat	591954	NR_033918	728081	Hs.535735	NR_033918	ENSG00000248197	LINC00290	NCRNA00290	long intergenic non-protein coding RNA 290	ncRNA
peak1337	chr8	49538742	49538878	+	1	NA	intron (NR_105002, intron 2 of 3)	(TG)n|Simple_repeat|Simple_repeat	5847	NR_105004	101929217	Hs.547790	NR_105004	ENSG00000253455	LOC101929217	-	uncharacterized LOC101929217	ncRNA
peak913	chr21	11125968	11126348	+	1	NA	Intergenic	AluSx1|SINE|Alu	-27221	NM_001187	574	Hs.545789	NM_001187		BAGE	BAGE1|CT2.1	B melanoma antigen	protein-coding
peak1367	chr8	143303774	143303810	+	1	NA	intron (NM_145003, intron 13 of 13)	(CTCA)n|Simple_repeat|Simple_repeat	24075	NR_024378	619434	Hs.393308	NR_024378	ENSG00000254008	LINC00051	C8orf43|NCRNA00051	long intergenic non-protein coding RNA 51	ncRNA
peak179	chr10	135152298	135153011	+	1	NA	Intergenic	(CA)n|Simple_repeat|Simple_repeat	-2167	NM_001321617	50632	Hs.148680	NM_015722	ENSG00000130643	CALY	DRD1IP|NSG3	calcyon neuron specific vesicular protein	protein-coding
peak170	chr10	132588544	132589913	+	1	NA	Intergenic	(CA)n|Simple_repeat|Simple_repeat	171703	NR_036180	100422867		NR_036180	ENSG00000264803	MIR378C	mir-378c	microRNA 378c	ncRNA
peak1519	chrY	13658642	13659086	+	1	NA	Intergenic	(GAATG)n|Satellite|Satellite	874525	NR_033667	352887	Hs.546221	NR_033667	ENSG00000206159	GYG2P1	GYG2P	glycogenin 2 pseudogene 1	pseudo
peak1181	chr6	166920964	166921096	+	1	NA	intron (NM_001006932, intron 6 of 21)	intron (NM_001006932, intron 6 of 21)	1891	NR_031734	100302141		NR_031734	ENSG00000222958	MIR1913	MIRN1913|hsa-mir-1913	microRNA 1913	ncRNA
peak1503	chrY	13481638	13481944	+	1	NA	Intergenic	BSR/Beta|Satellite|Satellite	1051598	NR_033667	352887	Hs.546221	NR_033667	ENSG00000206159	GYG2P1	GYG2P	glycogenin 2 pseudogene 1	pseudo
peak17	chr1	7715424	7715510	+	1	NA	intron (NM_001349608, intron 6 of 21)	(CA)n|Simple_repeat|Simple_repeat	-14323	NM_001349620	23261	Hs.397705	NM_015215	ENSG00000171735	CAMTA1	CANPMR	calmodulin binding transcription activator 1	protein-coding
peak493	chr16	46428526	46430193	+	1	NA	Intergenic	HSATII|Satellite|Satellite	173650	NR_026556	124149	Hs.97414	NM_001004299		ANKRD26P1	-	ankyrin repeat domain 26 pseudogene 1	pseudo
peak1240	chr7	61970079	61970655	+	1	NA	Intergenic	ALR/Alpha|Satellite|centr	794067	NR_003952	643955	Hs.583308	NR_003952	ENSG00000185037	ZNF733P	ZNF733	zinc finger protein 733, pseudogene	pseudo
peak410	chr15	91806525	91806611	+	1	NA	intron (NM_001323031, intron 6 of 12)	(CA)n|Simple_repeat|Simple_repeat	161682	NM_001323040	9899	Hs.21754	NM_014848	ENSG00000185518	SV2B	HsT19680	synaptic vesicle glycoprotein 2B	protein-coding
peak923	chr21	11184607	11184814	+	1	NA	Intergenic	AluSc5|SINE|Alu	-85773	NM_001187	574	Hs.545789	NM_001187		BAGE	BAGE1|CT2.1	B melanoma antigen	protein-coding
peak1605	chrY	59031815	59032314	+	1	NA	Intergenic	AluSp|SINE|Alu	-68339	NM_005840	10251	Hs.381912	NM_005840	ENSG00000168939	SPRY3	spry-3	sprouty RTK signaling antagonist 3	protein-coding
peak187	chr11	1092615	1093594	+	1	NA	exon (NM_002457, exon 31 of 50)	exon (NM_002457, exon 31 of 50)	18229	NM_002457	4583	Hs.315	NM_002457		MUC2	MLP|MUC-2|SMUC	mucin 2, oligomeric mucus/gel-forming	protein-coding
peak354	chr14	19010981	19011196	+	1	NA	Intergenic	ALR/Alpha|Satellite|centr	-366506	NM_001013354	440153	Hs.534880	NM_001013354	ENSG00000257115	OR11H12	-	olfactory receptor family 11 subfamily H member 12	protein-coding
peak1384	chr9	66823203	66823528	+	1	NA	Intergenic	ALR/Alpha|Satellite|centr	-99602	NR_121570	101928381	Hs.708686	NR_121570		LOC101928381	-	uncharacterized LOC101928381	ncRNA
peak65	chr1	160164001	160164290	+	1	NA	intron (NM_001231, intron 3 of 10)	(CA)n|Simple_repeat|Simple_repeat	3860	NM_001231	844	Hs.632476	NM_001231	ENSG00000143318	CASQ1	CASQ|PDIB1|VMCQA	calsequestrin 1	protein-coding
peak778	chr2	238120333	238120645	+	1	NA	Intergenic	(TG)n|Simple_repeat|Simple_repeat	126405	NM_006710	10920	Hs.531713	NM_006710	ENSG00000198612	COPS8	COP9|CSN8|SGN8	COP9 signalosome subunit 8	protein-coding
peak133	chr10	42596799	42602038	+	1	NA	Intergenic	HSATII|Satellite|Satellite	264075	NR_024380	441666	Hs.255729	NR_024380	ENSG00000215146	LOC441666	-	zinc finger protein 91 pseudogene	pseudo
peak1589	chrY	13865515	13866060	+	1	NA	Intergenic	(GAATG)n|Satellite|Satellite	667602	NR_033667	352887	Hs.546221	NR_033667	ENSG00000206159	GYG2P1	GYG2P	glycogenin 2 pseudogene 1	pseudo
peak296	chr12	129149647	129149829	+	1	NA	intron (NM_001136103, intron 4 of 8)	intron (NM_001136103, intron 4 of 8)	158803	NM_145648	121260	Hs.507260	NM_145648	ENSG00000139370	SLC15A4	FP12591|PHT1|PTR4	solute carrier family 15 member 4	protein-coding
peak1532	chrY	13706466	13706757	+	1	NA	Intergenic	(GAATG)n|Satellite|Satellite	826778	NR_033667	352887	Hs.546221	NR_033667	ENSG00000206159	GYG2P1	GYG2P	glycogenin 2 pseudogene 1	pseudo
peak395	chr15	20477302	20477505	+	1	NA	Intergenic	AluSz|SINE|Alu	-10594	NR_038836	646096	Hs.448789	NR_038836	ENSG00000259156	CHEK2P2	-	checkpoint kinase 2 pseudogene 2	pseudo
peak1119	chr5	2531514	2531996	+	1	NA	Intergenic	(CA)n|Simple_repeat|Simple_repeat	-180950	NR_145480	101234261		NR_145480	ENSG00000281560	LSINCT5	-	long stress-induced non-coding transcript 5	ncRNA
peak780	chr2	238474041	238474438	+	1	NA	promoter-TSS (NM_015893)	promoter-TSS (NM_015893)	-978	NM_015893	51052	Hs.247710	NM_015893	ENSG00000071677	PRLH	PRH|PRRP	prolactin releasing hormone	protein-coding
peak1373	chr9	36764192	36764267	+	1	NA	Intergenic	(TG)n|Simple_repeat|Simple_repeat	59367	NR_039686	100616289		NR_039686	ENSG00000266255	MIR4475	-	microRNA 4475	ncRNA
peak664	chr2	5163007	5163288	+	1	NA	Intergenic	(CTA)n|Simple_repeat|Simple_repeat	-459335	NR_034134	727982	Hs.444391	NR_034134	ENSG00000231532	LINC01249	-	long intergenic non-protein coding RNA 1249	ncRNA
peak409	chr15	89444263	89444498	+	1	NA	intron (NM_001310321, intron 6 of 7)	(CA)n|Simple_repeat|Simple_repeat	-5523	NM_178232	145864	Hs.447530	NM_178232	ENSG00000140511	HAPLN3	EXLD1|HsT19883	hyaluronan and proteoglycan link protein 3	protein-coding
peak633	chr19	31955528	31956360	+	1	NA	Intergenic	(TG)n|Simple_repeat|Simple_repeat	-115513	NR_138034	57616	Hs.278436	NM_020856	ENSG00000121297	TSHZ3	TSH3|ZNF537	teashirt zinc finger homeobox 3	protein-coding
peak652	chr19	57555594	57555935	+	1	NA	Intergenic	(TGGA)n|Simple_repeat|Simple_repeat	-75745	NM_020903	57663	Hs.515632	NM_020903	ENSG00000131864	USP29	HOM-TES-84/86	ubiquitin specific peptidase 29	protein-coding
peak1126	chr5	3786064	3786362	+	1	NA	Intergenic	(CACAT)n|Simple_repeat|Simple_repeat	190045	NM_024337	79192	Hs.424156	NM_024337	ENSG00000170549	IRX1	IRX-5|IRXA1	iroquois homeobox 1	protein-coding
peak337	chr13	109945624	109947081	+	1	NA	Intergenic	Intergenic	-106691	NR_126361	104326054	Hs.569298	NR_126361	ENSG00000229792	LINC00399	TCONS_00021596	long intergenic non-protein coding RNA 399	ncRNA
peak1208	chr7	47513677	47514804	+	1	NA	intron (NM_022748, intron 4 of 30)	(CACAA)n|Simple_repeat|Simple_repeat	-9839	NR_145813	109623468		NR_145813		SNORD151	-	small nucleolar RNA, C/D box 151	snoRNA
peak50	chr1	121355732	121356358	+	1	NA	Intergenic	ALR/Alpha|Satellite|centr	95135	NR_003955	647121	Hs.697682	NR_003955	ENSG00000231752	EMBP1	-	embigin pseudogene 1	pseudo
peak1007	chr22	48981287	48981605	+	1	NA	intron (NM_015381, intron 1 of 3)	(CA)n|Simple_repeat|Simple_repeat	9328	NM_015381	25817	Hs.436854	NM_015381	ENSG00000219438	FAM19A5	QLLK5208|TAFA-5|TAFA5|UNQ5208	family with sequence similarity 19 member A5, C-C motif chemokine like	protein-coding
peak215	chr11	54993377	54993454	+	1	NA	Intergenic	ALR/Alpha|Satellite|centr	-36243	NM_024114	79097	Hs.195715	NM_024114	ENSG00000150244	TRIM48	RNF101	tripartite motif containing 48	protein-coding
peak226	chr11	65602305	65602464	+	1	NA	intron (NM_152760, intron 1 of 12)	(TG)n|Simple_repeat|Simple_repeat	974	NM_152760	254122	Hs.591950	NM_152760	ENSG00000172803	SNX32	SNX6B	sorting nexin 32	protein-coding
peak425	chr16	26553555	26553957	+	1	NA	Intergenic	HAL1-2a_MD|LINE|L1	517198	NR_036146	100422923		NR_036146	ENSG00000265005	MIR548W	-	microRNA 548w	ncRNA
peak314	chr13	19642295	19642642	+	1	NA	Intergenic	HAL1-2a_MD|LINE|L1	49955	NR_146902	107984132	Hs.614937	NR_146902		LOC107984132	-	uncharacterized LOC107984132	ncRNA
peak1018	chr22	50778211	50778773	+	1	NA	Intergenic	(TG)n|Simple_repeat|Simple_repeat	-3254	NM_001242899	9701	Hs.449098	NM_014678	ENSG00000100239	PPP6R2	KIAA0685|PP6R2|SAP190|SAPS2	protein phosphatase 6 regulatory subunit 2	protein-coding
peak1311	chr8	5475908	5476197	+	1	NA	Intergenic	(TG)n|Simple_repeat|Simple_repeat	-623724	NM_033225	64478	Hs.571466	NM_033225	ENSG00000183117	CSMD1	PPP1R24	CUB and Sushi multiple domains 1	protein-coding
peak714	chr2	92296033	92296318	+	1	NA	Intergenic	ALR/Alpha|Satellite|centr	167016	NR_027714	440888	Hs.730239	NM_001032412		ACTR3BP2	FKSG73	ACTR3B pseudogene 2	pseudo
peak487	chr16	46416737	46417550	+	1	NA	Intergenic	HSATII|Satellite|Satellite	185866	NR_026556	124149	Hs.97414	NM_001004299		ANKRD26P1	-	ankyrin repeat domain 26 pseudogene 1	pseudo
peak168	chr10	130683882	130683917	+	1	NA	Intergenic	(CA)n|Simple_repeat|Simple_repeat	-27198	NR_148990	728327	Hs.454452	NR_148990	ENSG00000224190	LOC728327	-	uncharacterized LOC728327	ncRNA
peak1548	chrY	13822077	13822257	+	1	NA	Intergenic	(GAATG)n|Satellite|Satellite	711222	NR_033667	352887	Hs.546221	NR_033667	ENSG00000206159	GYG2P1	GYG2P	glycogenin 2 pseudogene 1	pseudo
peak1298	chr7	157925214	157925511	+	1	NA	intron (NM_130842, intron 8 of 21)	(CA)n|Simple_repeat|Simple_repeat	278085	NR_038966	100506585	Hs.661265	NR_038966	ENSG00000233038	LOC100506585	-	uncharacterized LOC100506585	ncRNA
peak1336	chr8	48676249	48676670	+	1	NA	Intergenic	(GTGTG)n|Simple_repeat|Simple_repeat	-25733	NM_005195	1052	Hs.440829	NM_005195	ENSG00000221869	CEBPD	C/EBP-delta|CELF|CRP3|NF-IL6-beta	CCAAT enhancer binding protein delta	protein-coding
peak275	chr12	110624363	110624586	+	1	NA	intron (NM_001347947, intron 11 of 17)	AluJb|SINE|Alu	62334	NM_001347948	28981	Hs.528382	NM_014055	ENSG00000122970	IFT81	CDV-1|CDV-1R|CDV1|CDV1R|DV1|SRTD19	intraflagellar transport 81	protein-coding
peak873	chr21	10749395	10750244	+	1	NA	Intergenic	ALR/Alpha|Satellite|centr	241124	NM_199259	7179	Hs.122986	NM_199259	ENSG00000274391	TPTE	CT44|PTEN2	transmembrane phosphatase with tensin homology	protein-coding
peak1183	chr6	167907457	167907697	+	1	NA	Intergenic	(CA)n|Simple_repeat|Simple_repeat	-22564	NR_134591	105378127	Hs.58456	NR_134591		LOC105378127	-	uncharacterized LOC105378127	ncRNA
peak963	chr21	43604079	43604426	+	1	NA	Intergenic	(TG)n|Simple_repeat|Simple_repeat	-15547	NM_207627	9619	Hs.124649	NM_004915	ENSG00000160179	ABCG1	ABC8|WHITE1	ATP binding cassette subfamily G member 1	protein-coding
peak837	chr20	62784792	62785103	+	1	NA	Intergenic	(TG)n|Simple_repeat|Simple_repeat	-10880	NM_004535	4661	Hs.279562	NM_004535	ENSG00000196132	MYT1	C20orf36|MTF1|MYTI|NZF2|PLPB1|ZC2H2C1|ZC2HC4A	myelin transcription factor 1	protein-coding
peak1036	chr3	126872971	126873661	+	1	NA	Intergenic	(TG)n|Simple_repeat|Simple_repeat	-38658	NM_001007534	285311	Hs.591284	NM_001007534	ENSG00000214324	C3orf56	-	chromosome 3 open reading frame 56	protein-coding
peak610	chr19	19911885	19912136	+	1	NA	intron (NM_001145404, intron 2 of 2)	intron (NM_001145404, intron 2 of 2)	20550	NM_001145404	440515	Hs.351906	NM_001099269	ENSG00000081665	ZNF506	-	zinc finger protein 506	protein-coding
peak56	chr1	121484142	121485402	+	1	NA	Intergenic	ALR/Alpha|Satellite|centr	223862	NR_003955	647121	Hs.697682	NR_003955	ENSG00000231752	EMBP1	-	embigin pseudogene 1	pseudo
peak507	chr16	57105079	57105347	+	1	NA	intron (NM_032206, intron 37 of 47)	intron (NM_032206, intron 37 of 47)	-21242	NM_152727	221184	Hs.339809	NM_152727	ENSG00000140848	CPNE2	COPN2|CPN2	copine 2	protein-coding
peak949	chr21	37911688	37911903	+	1	NA	intron (NM_001146077, intron 1 of 2)	intron (NM_001146077, intron 1 of 2)	3322	NM_001146078	23562	Hs.660278	NM_012130	ENSG00000159261	CLDN14	DFNB29	claudin 14	protein-coding
peak279	chr12	117870986	117871288	+	1	NA	Intergenic	(CA)n|Simple_repeat|Simple_repeat	-71530	NM_001204218	4842	Hs.654410	NM_000620	ENSG00000089250	NOS1	IHPS1|N-NOS|NC-NOS|NOS|bNOS|nNOS	nitric oxide synthase 1	protein-coding
peak1241	chr7	61970799	61971539	+	1	NA	Intergenic	ALR/Alpha|Satellite|centr	793265	NR_003952	643955	Hs.583308	NR_003952	ENSG00000185037	ZNF733P	ZNF733	zinc finger protein 733, pseudogene	pseudo
peak1094	chr4	68264303	68266780	+	1	NA	Intergenic	ALR/Alpha|Satellite|centr	22177	NR_110747	101927237	Hs.435644	NR_110747	ENSG00000250075	LOC101927237	-	uncharacterized LOC101927237	ncRNA
peak1096	chr4	80274486	80274721	+	1	NA	Intergenic	GA-rich|Low_complexity|Low_complexity	-27432	NM_032693	84779	Hs.676048	NM_032693	ENSG00000156269	NAA11	ARD1B|ARD2|hARD2	N(alpha)-acetyltransferase 11, NatA catalytic subunit	protein-coding
peak880	chr21	10756525	10756863	+	1	NA	Intergenic	ALR/Alpha|Satellite|centr	234249	NM_199259	7179	Hs.122986	NM_199259	ENSG00000274391	TPTE	CT44|PTEN2	transmembrane phosphatase with tensin homology	protein-coding
peak1052	chr4	3628949	3629374	+	1	NA	Intergenic	Intergenic	50421	NR_034136	100133461	Hs.554274	NR_034136	ENSG00000250632	LINC02171	-	long intergenic non-protein coding RNA 2171	ncRNA
peak924	chr21	14338396	14339551	+	1	NA	Intergenic	ALR/Alpha|Satellite|centr	-71514	NR_026916	149992	Hs.558645	NM_153773		ANKRD30BP2	C21orf99|CT85|CTSP-1|CTSP1	ankyrin repeat domain 30B pseudogene 2	pseudo
peak72	chr1	207096985	207097856	+	1	NA	Intergenic	(TG)n|Simple_repeat|Simple_repeat	-2042	NM_005449	9214	Hs.58831	NM_005449	ENSG00000162894	FCMR	FAIM3|TOSO	Fc fragment of IgM receptor	protein-coding
peak954	chr21	40883000	40883305	+	1	NA	intron (NM_001001713, intron 5 of 6)	(TG)n|Simple_repeat|Simple_repeat	59372	NM_007341	6450	Hs.473847	NM_007341	ENSG00000185437	SH3BGR	21-GARP	SH3 domain binding glutamate rich protein	protein-coding
peak368	chr14	19042809	19043098	+	1	NA	Intergenic	ALR/Alpha|Satellite|centr	-334641	NM_001013354	440153	Hs.534880	NM_001013354	ENSG00000257115	OR11H12	-	olfactory receptor family 11 subfamily H member 12	protein-coding
peak1092	chr4	49647593	49660050	+	1	NA	Intergenic	(GAATG)n|Satellite|Satellite	665162	NM_001286791	80157	Hs.479703	NM_025087	ENSG00000109182	CWH43	CWH43-C|PGAP2IP	cell wall biogenesis 43 C-terminal homolog	protein-coding
peak445	chr16	33952992	33953464	+	1	NA	Intergenic	AluSz|SINE|Alu	381384	NR_130772	104644205	Hs.742548	NR_130771		ENPP7P13	DUNQU1	ectonucleotide pyrophosphatase/phosphodiesterase 7 pseudogene 13	pseudo
peak470	chr16	46391745	46392309	+	1	NA	Intergenic	HSATII|Satellite|Satellite	210982	NR_026556	124149	Hs.97414	NM_001004299		ANKRD26P1	-	ankyrin repeat domain 26 pseudogene 1	pseudo
peak540	chr17	42667789	42668165	+	1	NA	Intergenic	(TG)n|Simple_repeat|Simple_repeat	33165	NM_001466	2535	Hs.142912	NM_001466	ENSG00000180340	FZD2	Fz2|fz-2|fzE2|hFz2	frizzled class receptor 2	protein-coding
peak960	chr21	42384410	42384794	+	1	NA	Intergenic	Intergenic	135389	NR_024100	284835	Hs.106234	NR_024100	ENSG00000226496	LINC00323	C21orf130|NCRNA00323|PRED42	long intergenic non-protein coding RNA 323	ncRNA
peak1056	chr4	6535740	6536374	+	1	NA	intron (NM_001206995, intron 2 of 9)	intron (NM_001206995, intron 2 of 9)	21348	NM_001206995	5522	Hs.479069	NM_020416	ENSG00000074211	PPP2R2C	B55-GAMMA|B55gamma|IMYPNO|IMYPNO1|PR52|PR55G	protein phosphatase 2 regulatory subunit Bgamma	protein-coding
peak729	chr2	95991476	95991765	+	1	NA	intron (NM_013434, intron 2 of 8)	(CA)n|Simple_repeat|Simple_repeat	-21148	NM_001034914	30818	Hs.437376	NM_013434	ENSG00000115041	KCNIP3	CSEN|DREAM|KCHIP3	potassium voltage-gated channel interacting protein 3	protein-coding
peak1270	chr7	148028532	148028822	+	1	NA	intron (NR_036093, intron 3 of 3)	(TGGA)n|Simple_repeat|Simple_repeat	-258980	NM_145304	202865	Hs.352212	NM_145304	ENSG00000170279	C7orf33	-	chromosome 7 open reading frame 33	protein-coding
peak529	chr17	25262996	25268079	+	1	NA	Intergenic	AluSz6|SINE|Alu	150730	NR_135673	105371703	Hs.649918	NR_135673		LOC105371703	-	uncharacterized LOC105371703	ncRNA
peak288	chr12	125156214	125156517	+	1	NA	Intergenic	Intergenic	-104355	NM_001077261	9612	Hs.137510	NM_006312	ENSG00000196498	NCOR2	CTG26|N-CoR2|SMAP270|SMRT|SMRTE|SMRTE-tau|TNRC14|TRAC|TRAC-1|TRAC1	nuclear receptor corepressor 2	protein-coding
peak1566	chrY	13840803	13841556	+	1	NA	Intergenic	(GAATG)n|Satellite|Satellite	692210	NR_033667	352887	Hs.546221	NR_033667	ENSG00000206159	GYG2P1	GYG2P	glycogenin 2 pseudogene 1	pseudo
peak1123	chr5	3446126	3446880	+	1	NA	intron (NR_033898, intron 2 of 4)	(ATGGTG)n|Simple_repeat|Simple_repeat	-6427	NR_147000	105374624	Hs.518991	NR_147000	ENSG00000249830	LINC02162	-	long intergenic non-protein coding RNA 2162	ncRNA
peak659	chr2	2299194	2299535	+	1	NA	intron (NM_015025, intron 1 of 24)	(GA)n|Simple_repeat|Simple_repeat	-23640	NR_024468	730811	Hs.629472	NR_024468	ENSG00000225619	MYT1L-AS1	-	MYT1L antisense RNA 1	ncRNA
peak1151	chr5	137960822	137961055	+	1	NA	Intergenic	Charlie1a|DNA|hAT-Charlie	-49620	NM_004134	3313	Hs.184233	NM_004134	ENSG00000113013	HSPA9	CRP40|CSA|EVPLS|GRP-75|GRP75|HEL-S-124m|HSPA9B|MOT|MOT2|MTHSP75|PBP74|SAAN|SIDBA4	heat shock protein family A (Hsp70) member 9	protein-coding
peak832	chr20	60804254	60804787	+	1	NA	Intergenic	(CA)n|Simple_repeat|Simple_repeat	-9021	NM_014835	9885	Hs.473254	NM_014835	ENSG00000130703	OSBPL2	DFNA67|DNFA67|ORP-2|ORP2	oxysterol binding protein like 2	protein-coding
peak304	chr12	131068402	131068983	+	1	NA	intron (NM_001351226, intron 2 of 21)	intron (NM_001351226, intron 2 of 21)	44309	NM_015347	23504	Hs.657441	NM_015347	ENSG00000060709	RIMBP2	PPP1R133|RBP2|RIM-BP2	RIMS binding protein 2	protein-coding
peak1249	chr7	61986701	61987017	+	1	NA	Intergenic	ALR/Alpha|Satellite|centr	777575	NR_003952	643955	Hs.583308	NR_003952	ENSG00000185037	ZNF733P	ZNF733	zinc finger protein 733, pseudogene	pseudo
peak762	chr2	133033816	133034083	+	1	NA	Intergenic	AluSp|SINE|Alu	-18407	NR_152415	554226	Hs.380689	NM_001358416	ENSG00000163046	ANKRD30BL	ANKRD30BP3|NCRNA00164	ankyrin repeat domain 30B like	protein-coding
peak99	chr10	18853957	18854461	+	1	NA	intron (NM_182543, intron 8 of 10)	(CATTC)n|Satellite|Satellite	86357	NM_001351117	221078	Hs.396175	NM_182543	ENSG00000241058	NSUN6	4933414E04Rik|ARL5B-AS1|NOPD1	NOP2/Sun RNA methyltransferase family member 6	protein-coding
peak666	chr2	5649865	5650494	+	1	NA	Intergenic	(TAGTG)n|Simple_repeat|Simple_repeat	181071	NR_110580	102723818	Hs.128107	NR_110580		LINC01248	-	long intergenic non-protein coding RNA 1248	ncRNA
peak1474	chrX	139805458	139805964	+	1	NA	intron (NR_104228, intron 2 of 3)	(CA)n|Simple_repeat|Simple_repeat	13787	NR_028344	286411	Hs.317627	NR_028344	ENSG00000203930	LINC00632	-	long intergenic non-protein coding RNA 632	ncRNA
peak959	chr21	42365399	42365832	+	1	NA	Intergenic	(CA)n|Simple_repeat|Simple_repeat	-146550	NM_001271534	1826	Hs.160418	NM_001389	ENSG00000171587	DSCAM	CHD2|CHD2-42|CHD2-52	DS cell adhesion molecule	protein-coding
peak227	chr11	67436503	67437115	+	1	NA	intron (NM_001031615, intron 1 of 9)	(TG)n|Simple_repeat|Simple_repeat	5502	NM_001354345	222	Hs.87539	NM_000695	ENSG00000132746	ALDH3B2	ALDH8	aldehyde dehydrogenase 3 family member B2	protein-coding
peak545	chr17	71949355	71949719	+	1	NA	Intergenic	(CA)n|Simple_repeat|Simple_repeat	-124861	NR_027146	283982	Hs.464079	NM_182564		LINC00469	C17orf54	long intergenic non-protein coding RNA 469	ncRNA
peak578	chr18	60866088	60867216	+	1	NA	intron (NM_000633, intron 2 of 2)	(CA)n|Simple_repeat|Simple_repeat	119961	NM_000633	596	Hs.150749	NM_000633	ENSG00000171791	BCL2	Bcl-2|PPP1R50	BCL2, apoptosis regulator	protein-coding
peak460	chr16	34189717	34196993	+	1	NA	Intergenic	HSATII|Satellite|Satellite	211407	NR_002837	606551	Hs.646441	NR_002837		UBE2MP1	-	ubiquitin conjugating enzyme E2 M pseudogene 1	pseudo
peak281	chr12	118210265	118210509	+	1	NA	intron (NM_173598, intron 3 of 19)	(CA)n|Simple_repeat|Simple_repeat	195641	NM_173598	283455	Hs.375836	NM_173598	ENSG00000171435	KSR2	-	kinase suppressor of ras 2	protein-coding
peak992	chr22	45013106	45013418	+	1	NA	intron (NR_044991, intron 3 of 4)	(CA)n|Simple_repeat|Simple_repeat	8037	NR_044991	414351	Hs.572878	NR_044991		LINC00229	C22orf10|NCRNA00229|dJ474I12.C22.2	long intergenic non-protein coding RNA 229	ncRNA
peak1135	chr5	33671925	33672283	+	1	NA	intron (NM_001324512, intron 5 of 21)	(CA)n|Simple_repeat|Simple_repeat	220193	NM_001324511	81792	Hs.12680	NM_030955	ENSG00000151388	ADAMTS12	PRO4389	ADAM metallopeptidase with thrombospondin type 1 motif 12	protein-coding
peak32	chr1	39612845	39613070	+	1	NA	intron (NM_012090, intron 1 of 92)	T-rich|Low_complexity|Low_complexity	63118	NM_012090	23499	Hs.472475	NM_012090	ENSG00000127603	MACF1	ABP620|ACF7|MACF|OFC4	microtubule-actin crosslinking factor 1	protein-coding
peak1506	chrY	13485375	13485616	+	1	NA	Intergenic	BSR/Beta|Satellite|Satellite	1047894	NR_033667	352887	Hs.546221	NR_033667	ENSG00000206159	GYG2P1	GYG2P	glycogenin 2 pseudogene 1	pseudo
peak1157	chr6	1403266	1403788	+	1	NA	Intergenic	(CA)n|Simple_repeat|Simple_repeat	-12881	NR_106778	102466720		NR_106778	ENSG00000275859	MIR6720	hsa-mir-6720|mir-6720	microRNA 6720	ncRNA
peak375	chr14	94985936	94986385	+	1	NA	Intergenic	(TGG)n|Simple_repeat|Simple_repeat	-1979	NM_173850	145264	Hs.99476	NM_173850	ENSG00000165953	SERPINA12	OL-64	serpin family A member 12	protein-coding
peak184	chr11	1016642	1017041	+	1	NA	exon (NM_005961, exon 31 of 33)	exon (NM_005961, exon 31 of 33)	19865	NM_005961	4588	Hs.528432	NM_005961	ENSG00000184956	MUC6	MUC-6	mucin 6, oligomeric mucus/gel-forming	protein-coding
peak181	chr10	135380399	135380853	+	1	NA	non-coding (NR_033789, exon 2 of 2)	non-coding (NR_033789, exon 2 of 2)	1153	NM_130784	93426	Hs.553795	NM_130784	ENSG00000171772	SYCE1	C10orf94|CT76|POF12|SPGF15	synaptonemal complex central element protein 1	protein-coding
peak906	chr21	11112989	11113400	+	1	NA	Intergenic	AluSq2|SINE|Alu	-14257	NM_001187	574	Hs.545789	NM_001187		BAGE	BAGE1|CT2.1	B melanoma antigen	protein-coding
peak890	chr21	10830093	10860729	+	1	NA	Intergenic	(GAATG)n|Satellite|Satellite	145532	NM_199259	7179	Hs.122986	NM_199259	ENSG00000274391	TPTE	CT44|PTEN2	transmembrane phosphatase with tensin homology	protein-coding
peak413	chr16	2887463	2887740	+	1	NA	Intergenic	(CA)n|Simple_repeat|Simple_repeat	5151	NR_026864	124221	Hs.434388	NM_178453	ENSG00000172460	PRSS30P	Disp|TMPRSS8|TMPRSS8P	serine protease 30, pseudogene	pseudo
peak1306	chr7	158958848	158959390	+	1	NA	Intergenic	(TG)n|Simple_repeat|Simple_repeat	-21470	NR_130758	7434	Hs.585052	NM_003382	ENSG00000106018	VIPR2	C16DUPq36.3|DUP7q36.3|PACAP-R-3|PACAP-R3|VIP-R-2|VPAC2|VPAC2R|VPCAP2R	vasoactive intestinal peptide receptor 2	protein-coding
peak292	chr12	128181387	128181876	+	1	NA	Intergenic	(TGG)n|Simple_repeat|Simple_repeat	-41498	NR_134995	105370068	Hs.524845	NR_134995		LOC105370068	-	uncharacterized LOC105370068	ncRNA
peak684	chr2	62957814	62958141	+	1	NA	intron (NM_001354213, intron 2 of 24)	GA-rich|Low_complexity|Low_complexity	23945	NM_001354217	23301	Hs.271667	NM_015252	ENSG00000115504	EHBP1	HPC12|NACSIN	EH domain binding protein 1	protein-coding
peak1014	chr22	49989257	49989404	+	1	NA	intron (NR_110523, intron 1 of 4)	(ATG)n|Simple_repeat|Simple_repeat	-52216	NR_037440	100500882		NR_037440	ENSG00000264139	MIR3667	-	microRNA 3667	ncRNA
peak1141	chr5	49405724	49406085	+	1	NA	Intergenic	ALR/Alpha|Satellite|centr	331330	NM_198449	133418	Hs.561411	NM_198449	ENSG00000170571	EMB	GP70	embigin	protein-coding
peak294	chr12	128690090	128690457	+	1	NA	Intergenic	(CA)n|Simple_repeat|Simple_repeat	-38778	NR_039720
peak967	chr21	44580004	44580511	+	1	NA	Intergenic	(CA)n|Simple_repeat|Simple_repeat	-8861	NM_000394	1409	Hs.184085	NM_000394	ENSG00000160202	CRYAA	CRYA1|CTRCT9|HSPB4	crystallin alpha A	protein-coding
peak1003	chr22	48978136	48979545	+	1	NA	intron (NM_015381, intron 1 of 3)	(CACAC)n|Simple_repeat|Simple_repeat	6722	NM_015381	25817	Hs.436854	NM_015381	ENSG00000219438	FAM19A5	QLLK5208|TAFA-5|TAFA5|UNQ5208	family with sequence similarity 19 member A5, C-C motif chemokine like	protein-coding
peak1333	chr8	46856409	46856686	+	1	NA	Intergenic	ALR/Alpha|Satellite|centr	672718	NR_146077	389652		NR_146077	ENSG00000248498	ASNSP1	ASNSL1	asparagine synthetase pseudogene 1	pseudo
peak582	chr18	75912456	75912603	+	1	NA	Intergenic	(CA)n|Simple_repeat|Simple_repeat	-206846	NR_104127	101927715	Hs.385670	NR_104127		LINC01029	-	long intergenic non-protein coding RNA 1029	ncRNA
peak563	chr18	4510712	4510936	+	1	NA	Intergenic	(TGG)n|Simple_repeat|Simple_repeat	-55558	NM_004746	9229	Hs.594640	NM_004746	ENSG00000170579	DLGAP1	DAP-1|DAP-1-ALPHA|DAP-1-BETA|DAP1|DLGAP1A|DLGAP1B|GKAP|SAPAP1	DLG associated protein 1	protein-coding
peak151	chr10	82415432	82416351	+	1	NA	Intergenic	(TG)n|Simple_repeat|Simple_repeat	115316	NM_001145719	387694	Hs.147643	NM_207372	ENSG00000178217	SH2D4B	-	SH2 domain containing 4B	protein-coding
peak19	chr1	10010820	10011010	+	1	NA	intron (NM_001297779, intron 1 of 4)	AluSz|SINE|Alu	7429	NM_001297779	64802	Hs.633762	NM_022787	ENSG00000173614	NMNAT1	LCA9|NMNAT|PNAT1	nicotinamide nucleotide adenylyltransferase 1	protein-coding
peak584	chr18	76209158	76209774	+	1	NA	Intergenic	(CA)n|Simple_repeat|Simple_repeat	-503783	NR_104127	101927715	Hs.385670	NR_104127		LINC01029	-	long intergenic non-protein coding RNA 1029	ncRNA
peak883	chr21	10760520	10760997	+	1	NA	Intergenic	ALR/Alpha|Satellite|centr	230185	NM_199259	7179	Hs.122986	NM_199259	ENSG00000274391	TPTE	CT44|PTEN2	transmembrane phosphatase with tensin homology	protein-coding
peak801	chr20	23960859	23961084	+	1	NA	Intergenic	(CA)n|Simple_repeat|Simple_repeat	6541	NM_178312	92086	Hs.355394	NM_080920	ENSG00000149435	GGTLC1	GGTL6|GGTLA3|GGTLA4|dJ831C21.1|dJ831C21.2	gamma-glutamyltransferase light chain 1	protein-coding
peak1316	chr8	12443338	12443648	+	1	NA	intron (NR_047662, intron 6 of 8)	(TGGA)n|Simple_repeat|Simple_repeat	79627	NR_047662	729732	Hs.322761	NR_047662	ENSG00000283674	LOC729732	-	uncharacterized LOC729732	ncRNA
peak339	chr13	110695719	110696039	+	1	NA	Intergenic	(CA)n|Simple_repeat|Simple_repeat	-9753	NR_126387	104355146	Hs.508690	NR_126387	ENSG00000231428	LINC00396	-	long intergenic non-protein coding RNA 396	ncRNA
peak1385	chr9	66823639	66824090	+	1	NA	Intergenic	ALR/Alpha|Satellite|centr	-99103	NR_121570	101928381	Hs.708686	NR_121570		LOC101928381	-	uncharacterized LOC101928381	ncRNA
peak175	chr10	134228706	134229246	+	1	NA	intron (NM_138499, intron 2 of 2)	(CA)n|Simple_repeat|Simple_repeat	18274	NM_138499	170394	Hs.527751	NM_138499	ENSG00000171813	PWWP2B	PWWP2|bA432J24.1|pp8607	PWWP domain containing 2B	protein-coding
peak1565	chrY	13838910	13839628	+	1	NA	Intergenic	Intergenic	694120	NR_033667	352887	Hs.546221	NR_033667	ENSG00000206159	GYG2P1	GYG2P	glycogenin 2 pseudogene 1	pseudo
peak1053	chr4	5672161	5672456	+	1	NA	intron (NM_147127, intron 7 of 21)	HAL1-2a_MD|LINE|L1	37986	NM_147127	132884	Hs.87306	NM_147127	ENSG00000173040	EVC2	LBN|WAD	EvC ciliary complex subunit 2	protein-coding
peak250	chr12	34837621	34837847	+	1	NA	Intergenic	ALR/Alpha|Satellite|centr	662518	NM_032834	84920	Hs.102971	NM_032834	ENSG00000139133	ALG10	ALG10A|DIE2|KCR1	ALG10, alpha-1,2-glucosyltransferase	protein-coding
peak599	chr19	6995199	6995489	+	1	NA	Intergenic	(TGG)n|Simple_repeat|Simple_repeat	-4487	NR_024075	326342	Hs.688043	NM_001080498	ENSG00000268758	ADGRE4P	EMR4|EMR4P|FIRE|GPR127|PGR16	adhesion G protein-coupled receptor E4, pseudogene	pseudo
peak394	chr15	20457639	20457777	+	1	NA	Intergenic	AluSz|SINE|Alu	-30289	NR_038836	646096	Hs.448789	NR_038836	ENSG00000259156	CHEK2P2	-	checkpoint kinase 2 pseudogene 2	pseudo
peak782	chr2	239034744	239035018	+	1	NA	intron (NM_194312, intron 6 of 8)	(TG)n|Simple_repeat|Simple_repeat	-1150	NM_001308370	339768	Hs.127724	NM_194312	ENSG00000144488	ESPNL	-	espin like	protein-coding
peak624	chr19	27778905	27779105	+	1	NA	Intergenic	ALR/Alpha|Satellite|centr	-505334	NR_110689	101927151	Hs.567934	NR_110687	ENSG00000267575	LOC101927151	-	uncharacterized LOC101927151	ncRNA
peak478	chr16	46400578	46401841	+	1	NA	Intergenic	HSATII|Satellite|Satellite	201800	NR_026556	124149	Hs.97414	NM_001004299		ANKRD26P1	-	ankyrin repeat domain 26 pseudogene 1	pseudo
peak725	chr2	92321245	92321792	+	1	NA	Intergenic	ALR/Alpha|Satellite|centr	192359	NR_027714	440888	Hs.730239	NM_001032412		ACTR3BP2	FKSG73	ACTR3B pseudogene 2	pseudo
peak942	chr21	14366912	14366965	+	1	NA	Intergenic	ALR/Alpha|Satellite|centr	-43549	NR_026916	149992	Hs.558645	NM_153773		ANKRD30BP2	C21orf99|CT85|CTSP-1|CTSP1	ankyrin repeat domain 30B pseudogene 2	pseudo
peak138	chr10	42813525	42817120	+	1	NA	Intergenic	(CATTC)n|Satellite|Satellite	48171	NR_024380	441666	Hs.255729	NR_024380	ENSG00000215146	LOC441666	-	zinc finger protein 91 pseudogene	pseudo
peak1279	chr7	152103165	152103457	+	1	NA	intron (NM_170606, intron 1 of 58)	AluJb|SINE|Alu	29779	NM_170606	58508	Hs.647120	NM_021230	ENSG00000055609	KMT2C	HALR|KLEFS2|MLL3	lysine methyltransferase 2C	protein-coding
peak1077	chr4	49128330	49128624	+	1	NA	Intergenic	(CATTC)n|Satellite|Satellite	139818	NM_001286791	80157	Hs.479703	NM_025087	ENSG00000109182	CWH43	CWH43-C|PGAP2IP	cell wall biogenesis 43 C-terminal homolog	protein-coding
peak229	chr11	70217422	70217691	+	1	NA	intron (NM_177423, intron 21 of 25)	intron (NM_177423, intron 21 of 25)	-27056	NM_005231	2017	Hs.596164	NM_005231	ENSG00000085733	CTTN	EMS1	cortactin	protein-coding
peak1217	chr7	57545919	57553854	+	1	NA	Intergenic	(GAATG)n|Satellite|Satellite	40003	NM_001159279	441234	Hs.533121	NM_001159279	ENSG00000182111	ZNF716	-	zinc finger protein 716	protein-coding
peak251	chr12	34839664	34839665	+	1	NA	Intergenic	ALR/Alpha|Satellite|centr	664448	NM_032834	84920	Hs.102971	NM_032834	ENSG00000139133	ALG10	ALG10A|DIE2|KCR1	ALG10, alpha-1,2-glucosyltransferase	protein-coding
peak1050	chr4	3580276	3580663	+	1	NA	intron (NR_040045, intron 1 of 2)	(CCCA)n|Simple_repeat|Simple_repeat	1873	NR_040045	285492	Hs.145563	NM_173661		LINC00955	-	long intergenic non-protein coding RNA 955	ncRNA
peak70	chr1	202174437	202175027	+	1	NA	intron (NM_021636, intron 1 of 17)	(CA)n|Simple_repeat|Simple_repeat	1827	NM_021636	59352	Hs.497402	NM_021636	ENSG00000133067	LGR6	GPCR|VTS20631	leucine rich repeat containing G protein-coupled receptor 6	protein-coding
peak627	chr19	27860436	27860492	+	1	NA	Intergenic	ALR/Alpha|Satellite|centr	-423875	NR_110689	101927151	Hs.567934	NR_110687	ENSG00000267575	LOC101927151	-	uncharacterized LOC101927151	ncRNA
peak1189	chr6	169633639	169634551	+	1	NA	intron (NM_003247, intron 11 of 22)	intron (NM_003247, intron 11 of 22)	20114	NM_003247	7058	Hs.371147	NM_003247	ENSG00000186340	THBS2	TSP2	thrombospondin 2	protein-coding
peak1594	chrY	28786430	28786955	+	1	NA	Intergenic	(GAATG)n|Satellite|Satellite	912055	NR_001524	114760	Hs.511777	NR_001524	ENSG00000231141	TTTY3	LINC00121|NCRNA00121|TTTY3A|TTY3	testis-specific transcript, Y-linked 3 (non-protein coding)	ncRNA
peak625	chr19	27802748	27803057	+	1	NA	Intergenic	ALR/Alpha|Satellite|centr	-481437	NR_110689	101927151	Hs.567934	NR_110687	ENSG00000267575	LOC101927151	-	uncharacterized LOC101927151	ncRNA
peak207	chr11	51569690	51570137	+	1	NA	Intergenic	ALR/Alpha|Satellite|centr	54631	NM_001004703	119749	Hs.553564	NM_001004703	ENSG00000185926	OR4C46	-	olfactory receptor family 4 subfamily C member 46	protein-coding
peak562	chr18	3740997	3741286	+	1	NA	intron (NM_001003809, intron 3 of 9)	(CCA)n|Simple_repeat|Simple_repeat	104217	NM_001003809	9229	Hs.594640	NM_004746	ENSG00000170579	DLGAP1	DAP-1|DAP-1-ALPHA|DAP-1-BETA|DAP1|DLGAP1A|DLGAP1B|GKAP|SAPAP1	DLG associated protein 1	protein-coding
peak525	chr17	11206479	11206823	+	1	NA	intron (NM_001173461, intron 2 of 3)	(TG)n|Simple_repeat|Simple_repeat	61911	NM_207386	388336	Hs.592124	NM_175903	ENSG00000188803	SHISA6	-	shisa family member 6	protein-coding
peak435	chr16	33876739	33877371	+	1	NA	Intergenic	HSATII|Satellite|Satellite	305211	NR_130772	104644205	Hs.742548	NR_130771		ENPP7P13	DUNQU1	ectonucleotide pyrophosphatase/phosphodiesterase 7 pseudogene 13	pseudo
peak1264	chr7	132332397	132332895	+	1	NA	promoter-TSS (NR_046323)	promoter-TSS (NR_046323)	801	NM_181775	91584	Hs.511454	NM_020911	ENSG00000221866	PLXNA4	FAYV2820|PLEXA4|PLXNA4A|PLXNA4B|PRO34003	plexin A4	protein-coding
peak740	chr2	127592141	127592445	+	1	NA	Intergenic	HAL1-2a_MD|LINE|L1	-64169	NR_136239	101929926	Hs.98984	NM_001322244	ENSG00000237524	TEX51	-	testis expressed 51	protein-coding
peak981	chr22	16848043	16859962	+	1	NA	Intergenic	HSATII|Satellite|Satellite	219698	NM_014406	150160	Hs.128342	NM_014406	ENSG00000198445	CCT8L2	CESK1	chaperonin containing TCP1 subunit 8 like 2	protein-coding
peak1496	chrY	13452329	13454089	+	1	NA	Intergenic	(CATTC)n|Satellite|Satellite	1080180	NR_033667	352887	Hs.546221	NR_033667	ENSG00000206159	GYG2P1	GYG2P	glycogenin 2 pseudogene 1	pseudo
peak592	chr19	3605864	3605988	+	1	NA	intron (NM_001060, intron 1 of 2)	(CA)n|Simple_repeat|Simple_repeat	905	NM_201636	6915	Hs.442530	NM_001060	ENSG00000006638	TBXA2R	BDPLT13|TXA2-R	thromboxane A2 receptor	protein-coding
peak1284	chr7	154675232	154676376	+	1	NA	intron (NM_001039350, intron 21 of 25)	(CA)n|Simple_repeat|Simple_repeat	-44423	NR_024477	100132707	Hs.586358	NR_024476	ENSG00000214106	PAXIP1-AS2	PAXIP1OS	PAXIP1 antisense RNA 2	ncRNA
peak802	chr20	26188882	26189408	+	1	NA	promoter-TSS (NR_030386)	promoter-TSS (NR_030386)	-231	NR_030386	724033		NR_030386	ENSG00000284419	MIR663A	MIR663|MIRN663|hsa-mir-663|hsa-mir-663a|mir-663a	microRNA 663a	ncRNA
peak1293	chr7	157558398	157558687	+	1	NA	intron (NM_130842, intron 11 of 21)	(TCCA)n|Simple_repeat|Simple_repeat	-88735	NR_038966	100506585	Hs.661265	NR_038966	ENSG00000233038	LOC100506585	-	uncharacterized LOC100506585	ncRNA
peak415	chr16	6422732	6423021	+	1	NA	intron (NM_018723, intron 2 of 15)	intron (NM_018723, intron 2 of 15)	353172	NM_001308117	54715	Hs.459842	NM_018723	ENSG00000078328	RBFOX1	2BP1|A2BP1|FOX-1|FOX1|HRNBP1	RNA binding fox-1 homolog 1	protein-coding
peak763	chr2	133034363	133035000	+	1	NA	Intergenic	AluJb|SINE|Alu	-19139	NR_152415	554226	Hs.380689	NM_001358416	ENSG00000163046	ANKRD30BL	ANKRD30BP3|NCRNA00164	ankyrin repeat domain 30B like	protein-coding
peak483	chr16	46410446	46410967	+	1	NA	Intergenic	HSATII|Satellite|Satellite	192303	NR_026556	124149	Hs.97414	NM_001004299		ANKRD26P1	-	ankyrin repeat domain 26 pseudogene 1	pseudo
peak1360	chr8	139894790	139895035	+	1	NA	intron (NM_152888, intron 2 of 64)	(CTCA)n|Simple_repeat|Simple_repeat	31337	NM_152888	169044	Hs.117169	NM_152888	ENSG00000169436	COL22A1	-	collagen type XXII alpha 1 chain	protein-coding
peak364	chr14	19036170	19036610	+	1	NA	Intergenic	ALR/Alpha|Satellite|centr	-341204	NM_001013354	440153	Hs.534880	NM_001013354	ENSG00000257115	OR11H12	-	olfactory receptor family 11 subfamily H member 12	protein-coding
peak1564	chrY	13838193	13838734	+	1	NA	Intergenic	(GAATG)n|Satellite|Satellite	694926	NR_033667	352887	Hs.546221	NR_033667	ENSG00000206159	GYG2P1	GYG2P	glycogenin 2 pseudogene 1	pseudo
peak335	chr13	100066834	100067034	+	1	NA	Intergenic	(CA)n|Simple_repeat|Simple_repeat	58549	NR_030353	693208		NR_030353	ENSG00000207719	MIR623	MIRN623|hsa-mir-623	microRNA 623	ncRNA
peak136	chr10	42790493	42795521	+	1	NA	Intergenic	(CATTC)n|Satellite|Satellite	70486	NR_024380	441666	Hs.255729	NR_024380	ENSG00000215146	LOC441666	-	zinc finger protein 91 pseudogene	pseudo
peak505	chr16	52788137	52788672	+	1	NA	Intergenic	(CA)n|Simple_repeat|Simple_repeat	-147517	NR_033920	643714	Hs.662199	NR_033920	ENSG00000249231	CASC16	LINC00918	cancer susceptibility 16 (non-protein coding)	ncRNA
peak90	chr10	6502907	6503076	+	1	NA	intron (NM_001282645, intron 13 of 16)	(TCCA)n|Simple_repeat|Simple_repeat	110713	NR_148966	399716	Hs.737229	NR_148966		LOC399716	-	uncharacterized LOC399716	ncRNA
peak146	chr10	51501980	51502540	+	1	NA	intron (NR_110767, intron 7 of 7)	intron (NR_110767, intron 7 of 7)	-15933	NR_126580	653268	Hs.447454	NM_001077685		AGAP7P	AGAP-7|AGAP7|CTGLF4|bA109G10.1	ArfGAP with GTPase domain, ankyrin repeat and PH domain 7, pseudogene	pseudo
peak128	chr10	42409207	42409409	+	1	NA	Intergenic	ALR/Alpha|Satellite|centr	454185	NR_024380	441666	Hs.255729	NR_024380	ENSG00000215146	LOC441666	-	zinc finger protein 91 pseudogene	pseudo
peak658	chr2	1683184	1683767	+	1	NA	intron (NM_012293, intron 7 of 22)	(TG)n|Simple_repeat|Simple_repeat	64844	NM_012293	7837	Hs.332197	NM_012293	ENSG00000130508	PXDN	ASGD7|COPOA|D2S448|D2S448E|MG50|PRG2|PXN|VPO	peroxidasin	protein-coding
peak1494	chrY	13195967	13196498	+	1	NA	Intergenic	(CACTC)n|Simple_repeat|Simple_repeat	1337157	NR_033667	352887	Hs.546221	NR_033667	ENSG00000206159	GYG2P1	GYG2P	glycogenin 2 pseudogene 1	pseudo
peak64	chr1	160163793	160163937	+	1	NA	intron (NM_001231, intron 3 of 10)	intron (NM_001231, intron 3 of 10)	3580	NM_001231	844	Hs.632476	NM_001231	ENSG00000143318	CASQ1	CASQ|PDIB1|VMCQA	calsequestrin 1	protein-coding
peak129	chr10	42527248	42527855	+	1	NA	Intergenic	ALR/Alpha|Satellite|centr	335942	NR_024380	441666	Hs.255729	NR_024380	ENSG00000215146	LOC441666	-	zinc finger protein 91 pseudogene	pseudo
peak508	chr16	57441694	57442058	+	1	NA	intron (NM_002987, intron 1 of 3)	(TCCA)n|Simple_repeat|Simple_repeat	3197	NM_002987	6361	Hs.546294	NM_002987	ENSG00000102970	CCL17	A-152E5.3|ABCD-2|SCYA17|TARC	C-C motif chemokine ligand 17	protein-coding
peak1235	chr7	61800935	61802191	+	1	NA	Intergenic	HSATII|Satellite|Satellite	962871	NR_003952	643955	Hs.583308	NR_003952	ENSG00000185037	ZNF733P	ZNF733	zinc finger protein 733, pseudogene	pseudo
peak134	chr10	42661292	42666953	+	1	NA	Intergenic	HSATII|Satellite|Satellite	199371	NR_024380	441666	Hs.255729	NR_024380	ENSG00000215146	LOC441666	-	zinc finger protein 91 pseudogene	pseudo
peak1180	chr6	166829527	166829709	+	1	NA	intron (NM_001006932, intron 20 of 21)	(CACCAT)n|Simple_repeat|Simple_repeat	-33117	NR_073093	51660	Hs.172755	NM_016098	ENSG00000060762	MPC1	BRP44L|CGI-129|MPYCD|SLC54A1|dJ68L15.3	mitochondrial pyruvate carrier 1	protein-coding
peak1037	chr3	126873777	126874812	+	1	NA	Intergenic	(TG)n|Simple_repeat|Simple_repeat	-37680	NM_001007534	285311	Hs.591284	NM_001007534	ENSG00000214324	C3orf56	-	chromosome 3 open reading frame 56	protein-coding
peak1211	chr7	49828306	49828630	+	1	NA	intron (NM_198570, intron 2 of 3)	(TG)n|Simple_repeat|Simple_repeat	13539	NR_136188	375567	Hs.629302	NM_198570	ENSG00000188730	VWC2	PSST739|UNQ739	von Willebrand factor C domain containing 2	protein-coding
peak571	chr18	18515574	18516474	+	1	NA	Intergenic	ALR/Alpha|Satellite|centr	175788	NM_005406	6093	Hs.306307	NM_005406	ENSG00000067900	ROCK1	P160ROCK|ROCK-I	Rho associated coiled-coil containing protein kinase 1	protein-coding
peak918	chr21	11133392	11134841	+	1	NA	Intergenic	Intergenic	-35179	NM_001187	574	Hs.545789	NM_001187		BAGE	BAGE1|CT2.1	B melanoma antigen	protein-coding
peak552	chr17	75158333	75158373	+	1	NA	intron (NM_001204410, intron 4 of 17)	LSU-rRNA_Hsa|rRNA|rRNA	21348	NM_001143999	6397	Hs.464184	NM_003003	ENSG00000129657	SEC14L1	PRELID4A|SEC14L	SEC14 like lipid binding 1	protein-coding
peak940	chr21	14365141	14365209	+	1	NA	Intergenic	ALR/Alpha|Satellite|centr	-45312	NR_026916	149992	Hs.558645	NM_153773		ANKRD30BP2	C21orf99|CT85|CTSP-1|CTSP1	ankyrin repeat domain 30B pseudogene 2	pseudo
peak1260	chr7	103021677	103022428	+	1	NA	intron (NM_198999, intron 14 of 19)	(CATA)n|Simple_repeat|Simple_repeat	34081	NM_002803	5701	Hs.437366	NM_002803	ENSG00000161057	PSMC2	MSS1|Nbla10058|S7	proteasome 26S subunit, ATPase 2	protein-coding
peak1462	chrX	61727290	61727346	+	1	NA	Intergenic	ALR/Alpha|Satellite|centr	843900	NM_001012968	139886	Hs.612782	NM_001012968	ENSG00000186767	SPIN4	TDRD28	spindlin family member 4	protein-coding
peak388	chr14	106035794	106036276	+	1	NA	Intergenic	(CA)n|Simple_repeat|Simple_repeat	37843	NR_135205	105370697	Hs.148580	NR_135205		LOC105370697	-	uncharacterized LOC105370697	ncRNA
peak240	chr11	133196698	133197023	+	1	NA	intron (NM_001012393, intron 1 of 7)	(TG)n|Simple_repeat|Simple_repeat	205647	NM_001012393	4978	Hs.4817	NM_002545	ENSG00000183715	OPCML	IGLON1|OBCAM|OPCM	opioid binding protein/cell adhesion molecule like	protein-coding
peak569	chr18	18512993	18513531	+	1	NA	Intergenic	ALR/Alpha|Satellite|centr	178550	NM_005406	6093	Hs.306307	NM_005406	ENSG00000067900	ROCK1	P160ROCK|ROCK-I	Rho associated coiled-coil containing protein kinase 1	protein-coding
peak484	chr16	46411196	46412590	+	1	NA	Intergenic	HSATII|Satellite|Satellite	191116	NR_026556	124149	Hs.97414	NM_001004299		ANKRD26P1	-	ankyrin repeat domain 26 pseudogene 1	pseudo
peak1150	chr5	134817383	134817757	+	1	NA	Intergenic	(TG)n|Simple_repeat|Simple_repeat	-29481	NM_001099221	497189	Hs.552091	NM_001099221	ENSG00000255833	TIFAB	-	TIFA inhibitor	protein-coding
peak169	chr10	130814607	130814896	+	1	NA	Intergenic	(TG)n|Simple_repeat|Simple_repeat	103654	NR_148990	728327	Hs.454452	NR_148990	ENSG00000224190	LOC728327	-	uncharacterized LOC728327	ncRNA
peak665	chr2	5273578	5274159	+	1	NA	Intergenic	(CACAC)n|Simple_repeat|Simple_repeat	557382	NR_110580	102723818	Hs.128107	NR_110580		LINC01248	-	long intergenic non-protein coding RNA 1248	ncRNA
peak1166	chr6	61903804	61903967	+	1	NA	Intergenic	ALR/Alpha|Satellite|centr	-380123	NM_001190706	100463487		NM_001190706		MTRNR2L9	HN9	MT-RNR2 like 9	protein-coding
peak1282	chr7	152434880	152435069	+	1	NA	Intergenic	(CA)n|Simple_repeat|Simple_repeat	-21860	NM_020445	57180	Hs.647117	NM_020445	ENSG00000133627	ACTR3B	ARP11|ARP3BETA	ARP3 actin related protein 3 homolog B	protein-coding
peak176	chr10	134824174	134825293	+	1	NA	Intergenic	(TG)n|Simple_repeat|Simple_repeat	45695	NR_046231	399829	Hs.252872	NR_046231	ENSG00000240707	LINC01168	-	long intergenic non-protein coding RNA 1168	ncRNA
peak1370	chr8	144071587	144071865	+	1	NA	intron (NR_026913, intron 1 of 1)	(TG)n|Simple_repeat|Simple_repeat	-5519	NR_102426	100128627		NR_102426		CDC42P3	-	cell division cycle 42 pseudogene 3	pseudo
peak843	chr21	10698915	10699476	+	1	NA	Intergenic	ALR/Alpha|Satellite|centr	291748	NM_199259	7179	Hs.122986	NM_199259	ENSG00000274391	TPTE	CT44|PTEN2	transmembrane phosphatase with tensin homology	protein-coding
peak182	chr11	356943	357326	+	1	NA	Intergenic	(CA)n|Simple_repeat|Simple_repeat	-12661	NM_178537	338707	Hs.148074	NM_178537	ENSG00000182272	B4GALNT4	-	beta-1,4-N-acetyl-galactosaminyltransferase 4	protein-coding
peak731	chr2	106305932	106306301	+	1	NA	Intergenic	(TG)n|Simple_repeat|Simple_repeat	-55404	NM_001004722	8440	Hs.529244	NM_003581	ENSG00000071051	NCK2	GRB4|NCKbeta	NCK adaptor protein 2	protein-coding
peak1507	chrY	13642733	13642875	+	1	NA	Intergenic	HSATII|Satellite|Satellite	890585	NR_033667	352887	Hs.546221	NR_033667	ENSG00000206159	GYG2P1	GYG2P	glycogenin 2 pseudogene 1	pseudo
peak784	chr2	239394120	239394264	+	1	NA	Intergenic	(CA)n|Simple_repeat|Simple_repeat	58623	NM_001330196	51665	Hs.516788	NM_016114	ENSG00000065802	ASB1	ASB-1	ankyrin repeat and SOCS box containing 1	protein-coding
peak1465	chrX	61730703	61731249	+	1	NA	Intergenic	ALR/Alpha|Satellite|centr	840242	NM_001012968	139886	Hs.612782	NM_001012968	ENSG00000186767	SPIN4	TDRD28	spindlin family member 4	protein-coding
peak370	chr14	19052058	19052097	+	1	NA	Intergenic	ALR/Alpha|Satellite|centr	-325517	NM_001013354	440153	Hs.534880	NM_001013354	ENSG00000257115	OR11H12	-	olfactory receptor family 11 subfamily H member 12	protein-coding
peak488	chr16	46417660	46417949	+	1	NA	Intergenic	Intergenic	185205	NR_026556	124149	Hs.97414	NM_001004299		ANKRD26P1	-	ankyrin repeat domain 26 pseudogene 1	pseudo
peak411	chr15	91806723	91806837	+	1	NA	intron (NM_001323031, intron 6 of 12)	(CA)n|Simple_repeat|Simple_repeat	161894	NM_001323040	9899	Hs.21754	NM_014848	ENSG00000185518	SV2B	HsT19680	synaptic vesicle glycoprotein 2B	protein-coding
peak1184	chr6	168052147	168052780	+	1	NA	Intergenic	(TG)n|Simple_repeat|Simple_repeat	27440	NR_117091	401286	Hs.487182	NR_117091	ENSG00000272549	LINC02538	-	long intergenic non-protein coding RNA 2538	ncRNA
peak611	chr19	24575520	24575827	+	1	NA	Intergenic	ALR/Alpha|Satellite|centr	-229424	NR_003603	100101266	Hs.149312	NR_003603	ENSG00000268442	HAVCR1P1	-	hepatitis A virus cellular receptor 1 pseudogene 1	pseudo
peak853	chr21	10714745	10715233	+	1	NA	Intergenic	ALR/Alpha|Satellite|centr	275954	NM_199259	7179	Hs.122986	NM_199259	ENSG00000274391	TPTE	CT44|PTEN2	transmembrane phosphatase with tensin homology	protein-coding
peak819	chr20	29811682	29833156	+	1	NA	Intergenic	(GAATG)n|Satellite|Satellite	-23048	NM_001037730	245929	Hs.580793	NM_001037730	ENSG00000215547	DEFB115	DEFB-15	defensin beta 115	protein-coding
peak340	chr13	111526266	111526791	+	1	NA	Intergenic	(CA)n|Simple_repeat|Simple_repeat	-3873	NR_027701	283487	Hs.245390	NM_178514	ENSG00000255874	LINC00346	C13orf29|NCRNA00346	long intergenic non-protein coding RNA 346	ncRNA
peak700	chr2	90478718	90479338	+	1	NA	Intergenic	AluSx3|SINE|Alu	1367144	NR_039635	100616399		NR_039635	ENSG00000265510	MIR4436A	mir-4436a	microRNA 4436a	ncRNA
peak858	chr21	10722808	10723343	+	1	NA	Intergenic	ALR/Alpha|Satellite|centr	267868	NM_199259	7179	Hs.122986	NM_199259	ENSG00000274391	TPTE	CT44|PTEN2	transmembrane phosphatase with tensin homology	protein-coding
peak346	chr13	114754692	114754999	+	1	NA	intron (NM_001320822, intron 22 of 23)	(TCCA)n|Simple_repeat|Simple_repeat	88609	NM_001320822	22821	Hs.593075	NM_007368	ENSG00000185989	RASA3	GAP1IP4BP|GAPIII	RAS p21 protein activator 3	protein-coding
peak448	chr16	33957606	33958855	+	1	NA	Intergenic	CT-rich|Low_complexity|Low_complexity	386386	NR_130772	104644205	Hs.742548	NR_130771		ENPP7P13	DUNQU1	ectonucleotide pyrophosphatase/phosphodiesterase 7 pseudogene 13	pseudo
peak122	chr10	42399935	42400651	+	1	NA	Intergenic	ALR/Alpha|Satellite|centr	463200	NR_024380	441666	Hs.255729	NR_024380	ENSG00000215146	LOC441666	-	zinc finger protein 91 pseudogene	pseudo
peak1276	chr7	152100740	152100886	+	1	NA	intron (NM_170606, intron 1 of 58)	(CA)n|Simple_repeat|Simple_repeat	32277	NM_170606	58508	Hs.647120	NM_021230	ENSG00000055609	KMT2C	HALR|KLEFS2|MLL3	lysine methyltransferase 2C	protein-coding
peak1592	chrY	28784201	28784722	+	1	NA	Intergenic	(GAATG)n|Satellite|Satellite	909824	NR_001524	114760	Hs.511777	NR_001524	ENSG00000231141	TTTY3	LINC00121|NCRNA00121|TTTY3A|TTY3	testis-specific transcript, Y-linked 3 (non-protein coding)	ncRNA
peak1250	chr7	61989832	61990236	+	1	NA	Intergenic	ALR/Alpha|Satellite|centr	774400	NR_003952	643955	Hs.583308	NR_003952	ENSG00000185037	ZNF733P	ZNF733	zinc finger protein 733, pseudogene	pseudo
peak1294	chr7	157564651	157564933	+	1	NA	intron (NM_130842, intron 11 of 21)	(CA)n|Simple_repeat|Simple_repeat	-82485	NR_038966	100506585	Hs.661265	NR_038966	ENSG00000233038	LOC100506585	-	uncharacterized LOC100506585	ncRNA
peak657	chr2	1658908	1659051	+	1	NA	intron (NM_012293, intron 14 of 22)	intron (NM_012293, intron 14 of 22)	89340	NM_012293	7837	Hs.332197	NM_012293	ENSG00000130508	PXDN	ASGD7|COPOA|D2S448|D2S448E|MG50|PRG2|PXN|VPO	peroxidasin	protein-coding
peak1245	chr7	61981755	61982044	+	1	NA	Intergenic	ALR/Alpha|Satellite|centr	782535	NR_003952	643955	Hs.583308	NR_003952	ENSG00000185037	ZNF733P	ZNF733	zinc finger protein 733, pseudogene	pseudo
peak734	chr2	109882517	109882789	+	1	NA	intron (NM_001099289, intron 1 of 9)	(TG)n|Simple_repeat|Simple_repeat	47428	NR_036224	100423027		NR_036224	ENSG00000265965	MIR4266	-	microRNA 4266	ncRNA
peak1332	chr8	43820504	43820723	+	1	NA	Intergenic	ALR/Alpha|Satellite|centr	673028	NM_001005365	340441	Hs.531579	NM_001002920	ENSG00000188877	POTEA	A26A1|CT104.3|POTE-8|POTE8	POTE ankyrin domain family member A	protein-coding
peak131	chr10	42532310	42532769	+	1	NA	Intergenic	ALR/Alpha|Satellite|centr	330954	NR_024380	441666	Hs.255729	NR_024380	ENSG00000215146	LOC441666	-	zinc finger protein 91 pseudogene	pseudo
peak272	chr12	108989003	108989387	+	1	NA	intron (NM_181724, intron 1 of 1)	(CA)n|Simple_repeat|Simple_repeat	2699	NM_181724	338773	Hs.449718	NM_181724	ENSG00000183160	TMEM119	OBIF	transmembrane protein 119	protein-coding
peak736	chr2	121891660	121891850	+	1	NA	Intergenic	(TG)n|Simple_repeat|Simple_repeat	151023	NM_014553	29842	Hs.156471	NM_014553	ENSG00000115112	TFCP2L1	CRTR1|LBP-9|LBP9	transcription factor CP2 like 1	protein-coding
peak695	chr2	89848585	89849831	+	1	NA	Intergenic	HSATII|Satellite|Satellite	737324	NR_039635	100616399		NR_039635	ENSG00000265510	MIR4436A	mir-4436a	microRNA 4436a	ncRNA
peak1404	chr9	91287014	91287376	+	1	NA	Intergenic	Intergenic	73625	NR_036252	100423015		NR_036252	ENSG00000265873	MIR4289	-	microRNA 4289	ncRNA
peak14	chr1	7558292	7558565	+	1	NA	intron (NM_001349608, intron 5 of 21)	(TG)n|Simple_repeat|Simple_repeat	-108614	NR_146200	102725193	Hs.666120	NR_146199	ENSG00000237728	LOC102725193	-	uncharacterized LOC102725193	ncRNA
peak1232	chr7	61792969	61793599	+	1	NA	Intergenic	HSATII|Satellite|Satellite	971150	NR_003952	643955	Hs.583308	NR_003952	ENSG00000185037	ZNF733P	ZNF733	zinc finger protein 733, pseudogene	pseudo
peak1131	chr5	11240951	11241275	+	1	NA	intron (NM_001288715, intron 8 of 20)	(CA)n|Simple_repeat|Simple_repeat	347916	NM_001288715	1501	Hs.314543	NM_001332	ENSG00000169862	CTNND2	GT24|NPRAP	catenin delta 2	protein-coding
peak200	chr11	48953599	48953736	+	1	NA	Intergenic	ALR/Alpha|Satellite|centr	-99485	NM_001206626	283116	Hs.448644	NM_001206626	ENSG00000182053	TRIM49B	-	tripartite motif containing 49B	protein-coding
peak509	chr16	58121269	58121574	+	1	NA	Intergenic	(CA)n|Simple_repeat|Simple_repeat	41875	NM_013242	29105	Hs.532755	NM_013242	ENSG00000070761	CFAP20	BUG22|C16orf80|EVORF|GTL3|fSAP23	cilia and flagella associated protein 20	protein-coding
peak1212	chr7	51430124	51430467	+	1	NA	Intergenic	(CCA)n|Simple_repeat|Simple_repeat	-45737	NM_001346444	23242	Hs.99141	NM_015198	ENSG00000106078	COBL	-	cordon-bleu WH2 repeat protein	protein-coding
peak1429	chr9	124657568	124658001	+	1	NA	intron (NM_001139442, intron 6 of 8)	(TG)n|Simple_repeat|Simple_repeat	152720	NM_138709	153090	Hs.522378	NM_032552	ENSG00000136848	DAB2IP	AF9Q34|AIP-1|AIP1|DIP1/2	DAB2 interacting protein	protein-coding
peak137	chr10	42795739	42813469	+	1	NA	Intergenic	(CATTC)n|Satellite|Satellite	58889	NR_024380	441666	Hs.255729	NR_024380	ENSG00000215146	LOC441666	-	zinc finger protein 91 pseudogene	pseudo
peak315	chr13	19648828	19649048	+	1	NA	intron (NR_146902, intron 4 of 4)	HAL1-2a_MD|LINE|L1	43485	NR_146902	107984132	Hs.614937	NR_146902		LOC107984132	-	uncharacterized LOC107984132	ncRNA
peak829	chr20	60019332	60019745	+	1	NA	intron (NM_001794, intron 2 of 15)	intron (NM_001794, intron 2 of 15)	-54939	NM_001252338	1002	Hs.473231	NM_001794	ENSG00000179242	CDH4	CAD4|R-CAD|RCAD	cadherin 4	protein-coding
peak754	chr2	133022404	133022708	+	1	NA	Intergenic	AluSx|SINE|Alu	-7014	NR_152415	554226	Hs.380689	NM_001358416	ENSG00000163046	ANKRD30BL	ANKRD30BP3|NCRNA00164	ankyrin repeat domain 30B like	protein-coding
peak404	chr15	69678385	69678631	+	1	NA	intron (NM_017705, intron 5 of 8)	(CA)n|Simple_repeat|Simple_repeat	-28077	NM_004856	9493	Hs.270845	NM_004856	ENSG00000137807	KIF23	CHO1|KNSL5|MKLP-1|MKLP1	kinesin family member 23	protein-coding
peak609	chr19	18578728	18579023	+	1	NA	intron (NM_006532, intron 2 of 11)	intron (NM_006532, intron 2 of 11)	-29764	NR_045573	51477	Hs.405873	NM_016368	ENSG00000105655	ISYNA1	INO1|INOS|IPS|IPS 1|IPS-1	inositol-3-phosphate synthase 1	protein-coding
peak78	chr1	228258910	228258976	+	1	NA	Intergenic	Intergenic	-11418	NM_001024226	375	Hs.286221	NM_001658	ENSG00000143761	ARF1	-	ADP ribosylation factor 1	protein-coding
peak431	chr16	33864639	33868727	+	1	NA	Intergenic	(GAATG)n|Satellite|Satellite	294839	NR_130772	104644205	Hs.742548	NR_130771		ENPP7P13	DUNQU1	ectonucleotide pyrophosphatase/phosphodiesterase 7 pseudogene 13	pseudo
peak301	chr12	130539378	130540111	+	1	NA	Intergenic	(CA)n|Simple_repeat|Simple_repeat	-12857	NR_024457	100190940	Hs.625993	NR_024457	ENSG00000214039	LINC02418	-	long intergenic non-protein coding RNA 2418	ncRNA
peak1108	chr4	190478699	190479314	+	1	NA	Intergenic	Intergenic	-101754	NR_121679	101928971	Hs.519164	NR_121679	ENSG00000250739	LINC01262	TCONS_l2_00021807	long intergenic non-protein coding RNA 1262	ncRNA
peak152	chr10	82418160	82418482	+	1	NA	Intergenic	(TG)n|Simple_repeat|Simple_repeat	117746	NM_001145719	387694	Hs.147643	NM_207372	ENSG00000178217	SH2D4B	-	SH2 domain containing 4B	protein-coding
peak103	chr10	38772474	38788869	+	1	NA	Intergenic	(GAATG)n|Satellite|Satellite	63597	NR_024497	399744	Hs.497951	NM_001013665		LINC00999	-	long intergenic non-protein coding RNA 999	ncRNA
peak197	chr11	48896875	48897157	+	1	NA	Intergenic	ALR/Alpha|Satellite|centr	-156136	NM_001206626	283116	Hs.448644	NM_001206626	ENSG00000182053	TRIM49B	-	tripartite motif containing 49B	protein-coding
peak1185	chr6	168055992	168056309	+	1	NA	Intergenic	(TGGA)n|Simple_repeat|Simple_repeat	23753	NR_117091	401286	Hs.487182	NR_117091	ENSG00000272549	LINC02538	-	long intergenic non-protein coding RNA 2538	ncRNA
peak510	chr16	70906378	70906590	+	1	NA	intron (NM_001270974, intron 64 of 85)	(TCCA)n|Simple_repeat|Simple_repeat	-71405	NM_001351157	55697	Hs.445061	NM_018052	ENSG00000103043	VAC14	ArPIKfyve|TAX1BP2|TRX	Vac14, PIKFYVE complex component	protein-coding
peak1414	chr9	93456640	93456930	+	1	NA	Intergenic	(TG)n|Simple_repeat|Simple_repeat	-51398	NM_017594	54769	Hs.165636	NM_017594	ENSG00000165023	DIRAS2	Di-Ras2	DIRAS family GTPase 2	protein-coding
peak1199	chr7	3009448	3009600	+	1	NA	intron (NM_032415, intron 1 of 24)	(CTCA)n|Simple_repeat|Simple_repeat	74055	NM_032415	84433	Hs.648101	NM_032415	ENSG00000198286	CARD11	BENTA|BIMP3|CARMA1|IMD11|IMD11A|PPBL	caspase recruitment domain family member 11	protein-coding
peak1263	chr7	132001742	132001927	+	1	NA	intron (NM_020911, intron 3 of 31)	(GGTTG)n|Simple_repeat|Simple_repeat	56214	NR_134565	101928807	Hs.552131	NR_134565		LOC101928807	-	uncharacterized LOC101928807	ncRNA
peak349	chr14	19003983	19004482	+	1	NA	Intergenic	ALR/Alpha|Satellite|centr	-373362	NM_001013354	440153	Hs.534880	NM_001013354	ENSG00000257115	OR11H12	-	olfactory receptor family 11 subfamily H member 12	protein-coding
peak1144	chr5	55160315	55160687	+	1	NA	intron (NM_001297572, intron 3 of 10)	intron (NM_001297572, intron 3 of 10)	11351	NM_001242639	133396	Hs.55378	NM_139017	ENSG00000164509	IL31RA	CRL|CRL3|GLM-R|GLMR|GPL|IL-31RA|PLCA2|PRO21384|hGLM-R	interleukin 31 receptor A	protein-coding
peak585	chr18	76463816	76464125	+	1	NA	Intergenic	(TG)n|Simple_repeat|Simple_repeat	-276305	NM_171999	27164	Hs.700557	NM_171999	ENSG00000256463	SALL3	ZNF796	spalt like transcription factor 3	protein-coding
peak1182	chr6	167751460	167751933	+	1	NA	intron (NM_031949, intron 1 of 2)	(CA)n|Simple_repeat|Simple_repeat	13122	NM_031949	83887	Hs.520554	NM_031949	ENSG00000120440	TTLL2	C6orf104|NYD-TSPG|dJ366N23.3	tubulin tyrosine ligase like 2	protein-coding
peak733	chr2	109815764	109816128	+	1	NA	intron (NM_001099289, intron 1 of 9)	(GAATG)n|Satellite|Satellite	-57902	NR_036223	100422863		NR_036223	ENSG00000264934	MIR4265	-	microRNA 4265	ncRNA
peak1491	chrY	13142699	13143040	+	1	NA	Intergenic	(CATTC)n|Satellite|Satellite	1390520	NR_033667	352887	Hs.546221	NR_033667	ENSG00000206159	GYG2P1	GYG2P	glycogenin 2 pseudogene 1	pseudo
peak953	chr21	40285614	40286443	+	1	NA	intron (NR_120405, intron 2 of 3)	(CA)n|Simple_repeat|Simple_repeat	24325	NR_120405	400867	Hs.689509	NR_120405		LOC400867	-	uncharacterized LOC400867	ncRNA
peak870	chr21	10734007	10734284	+	1	NA	Intergenic	ALR/Alpha|Satellite|centr	256798	NM_199259	7179	Hs.122986	NM_199259	ENSG00000274391	TPTE	CT44|PTEN2	transmembrane phosphatase with tensin homology	protein-coding
peak401	chr15	27138155	27138536	+	1	NA	intron (NM_000810, intron 6 of 10)	(TG)n|Simple_repeat|Simple_repeat	26072	NM_001165037	2558	Hs.24969	NM_000810	ENSG00000186297	GABRA5	-	gamma-aminobutyric acid type A receptor alpha5 subunit	protein-coding
peak1591	chrY	13868865	13870007	+	1	NA	Intergenic	(GAATG)n|Satellite|Satellite	663953	NR_033667	352887	Hs.546221	NR_033667	ENSG00000206159	GYG2P1	GYG2P	glycogenin 2 pseudogene 1	pseudo
peak1511	chrY	13644597	13644858	+	1	NA	Intergenic	HSATII|Satellite|Satellite	888662	NR_033667	352887	Hs.546221	NR_033667	ENSG00000206159	GYG2P1	GYG2P	glycogenin 2 pseudogene 1	pseudo
peak1439	chr9	133871682	133872041	+	1	NA	Intergenic	(CA)n|Simple_repeat|Simple_repeat	-12643	NM_006059	10319	Hs.201805	NM_006059	ENSG00000050555	LAMC3	OCCM	laminin subunit gamma 3	protein-coding
peak661	chr2	3049628	3050091	+	1	NA	intron (NR_110228, intron 3 of 6)	(TG)n|Simple_repeat|Simple_repeat	79939	NR_110228	101927554	Hs.638446	NR_110228	ENSG00000234423	LINC01250	-	long intergenic non-protein coding RNA 1250	ncRNA
peak566	chr18	15407747	15408009	+	1	NA	Intergenic	ALR/Alpha|Satellite|centr	-81960	NR_027417	644669	Hs.579474	NR_027417	ENSG00000215512	LOC644669	-	ankyrin repeat domain 30B pseudogene	pseudo
peak751	chr2	132998239	132998731	+	1	NA	intron (NR_152415, intron 1 of 5)	ALR/Alpha|Satellite|centr	16168	NR_031608	100313824		NR_031608	ENSG00000221288	MIR663B	MIRN663B|mir-663b	microRNA 663b	ncRNA
peak909	chr21	11115697	11116642	+	1	NA	Intergenic	HERVIP10FH-int|LTR|ERV1	-17232	NM_001187	574	Hs.545789	NM_001187		BAGE	BAGE1|CT2.1	B melanoma antigen	protein-coding
peak618	chr19	27744568	27744855	+	1	NA	Intergenic	ALR/Alpha|Satellite|centr	-539628	NR_110689	101927151	Hs.567934	NR_110687	ENSG00000267575	LOC101927151	-	uncharacterized LOC101927151	ncRNA
peak623	chr19	27760066	27760757	+	1	NA	Intergenic	ALR/Alpha|Satellite|centr	-523928	NR_110689	101927151	Hs.567934	NR_110687	ENSG00000267575	LOC101927151	-	uncharacterized LOC101927151	ncRNA
peak806	chr20	26301642	26301915	+	1	NA	Intergenic	ALR/Alpha|Satellite|centr	-111909	NR_040095	284801	Hs.370699	NR_040095	ENSG00000227195	MIR663AHG	-	MIR663A host gene	ncRNA
peak1568	chrY	13841920	13842053	+	1	NA	Intergenic	(GAATG)n|Satellite|Satellite	691403	NR_033667	352887	Hs.546221	NR_033667	ENSG00000206159	GYG2P1	GYG2P	glycogenin 2 pseudogene 1	pseudo
peak1500	chrY	13467942	13467942	+	1	NA	Intergenic	BSR/Beta|Satellite|Satellite	1065447	NR_033667	352887	Hs.546221	NR_033667	ENSG00000206159	GYG2P1	GYG2P	glycogenin 2 pseudogene 1	pseudo
peak34	chr1	41993488	41993782	+	1	NA	intron (NM_001127714, intron 4 of 7)	(CA)n|Simple_repeat|Simple_repeat	-43281	NM_001956	1907	Hs.1407	NM_001956	ENSG00000127129	EDN2	ET-2|ET2|PPET2	endothelin 2	protein-coding
peak447	chr16	33954970	33955817	+	1	NA	Intergenic	HERVIP10FH-int|LTR|ERV1	383549	NR_130772	104644205	Hs.742548	NR_130771		ENPP7P13	DUNQU1	ectonucleotide pyrophosphatase/phosphodiesterase 7 pseudogene 13	pseudo
peak1420	chr9	95566751	95567040	+	1	NA	TTS (NR_136301)	TTS (NR_136301)	3474	NR_136301	101929748	Hs.551296	NR_136301		LOC101929748	-	uncharacterized LOC101929748	ncRNA
peak124	chr10	42404544	42404667	+	1	NA	Intergenic	ALR/Alpha|Satellite|centr	458888	NR_024380	441666	Hs.255729	NR_024380	ENSG00000215146	LOC441666	-	zinc finger protein 91 pseudogene	pseudo
peak687	chr2	71798166	71798435	+	1	NA	intron (NM_001130455, intron 29 of 54)	(CA)n|Simple_repeat|Simple_repeat	104468	NM_001130982	8291	Hs.252180	NM_003494	ENSG00000135636	DYSF	FER1L1|LGMD2B|MMD1	dysferlin	protein-coding
peak810	chr20	26308621	26308970	+	1	NA	Intergenic	ALR/Alpha|Satellite|centr	-118926	NR_040095	284801	Hs.370699	NR_040095	ENSG00000227195	MIR663AHG	-	MIR663A host gene	ncRNA
peak449	chr16	33959249	33959686	+	1	NA	Intergenic	Intergenic	387623	NR_130772	104644205	Hs.742548	NR_130771		ENPP7P13	DUNQU1	ectonucleotide pyrophosphatase/phosphodiesterase 7 pseudogene 13	pseudo
peak580	chr18	75231200	75231528	+	1	NA	Intergenic	(CA)n|Simple_repeat|Simple_repeat	269356	NM_001480	2587	Hs.272191	NM_001480	ENSG00000166573	GALR1	GALNR|GALNR1	galanin receptor 1	protein-coding
peak329	chr13	29105723	29106008	+	1	NA	Intergenic	(TG)n|Simple_repeat|Simple_repeat	-36600	NM_001160030	2321	Hs.594454	NM_002019	ENSG00000102755	FLT1	FLT|FLT-1|VEGFR-1|VEGFR1	fms related tyrosine kinase 1	protein-coding
peak82	chr1	229284981	229285285	+	1	NA	Intergenic	Intergenic	25415	NR_039659	100616234		NR_039659	ENSG00000283468	MIR4454	-	microRNA 4454	ncRNA
peak1043	chr3	195891453	195892345	+	1	NA	Intergenic	Intergenic	22392	NR_034088	401109	Hs.280133	NM_001001699	ENSG00000224652	LINC00885	-	long intergenic non-protein coding RNA 885	ncRNA
peak732	chr2	106552237	106553353	+	1	NA	Intergenic	(CA)n|Simple_repeat|Simple_repeat	84591	NM_001004720	8440	Hs.529244	NM_003581	ENSG00000071051	NCK2	GRB4|NCKbeta	NCK adaptor protein 2	protein-coding
peak107	chr10	38887468	38888892	+	1	NA	Intergenic	HSATII|Satellite|Satellite	-101547	NR_045000	399746	Hs.742607	NR_045000		ACTR3BP5	FKSG74	ACTR3B pseudogene 5	pseudo
peak221	chr11	61264585	61265298	+	1	NA	Intergenic	(TG)n|Simple_repeat|Simple_repeat	-11127	NR_039708	100616470		NR_039708	ENSG00000266006	MIR4488	mir-4488	microRNA 4488	ncRNA
peak1259	chr7	100550567	100550900	+	1	NA	exon (NM_005960, exon 3 of 15)	exon (NM_005960, exon 3 of 15)	3681	NM_005960	4584	Hs.703577	NM_005960	ENSG00000169894	MUC3A	MUC-3A|MUC3	mucin 3A, cell surface associated	protein-coding
peak1523	chrY	13663588	13663900	+	1	NA	Intergenic	(GAATG)n|Satellite|Satellite	869645	NR_033667	352887	Hs.546221	NR_033667	ENSG00000206159	GYG2P1	GYG2P	glycogenin 2 pseudogene 1	pseudo
peak462	chr16	35239515	35239936	+	1	NA	Intergenic	ALR/Alpha|Satellite|centr	258802	NR_033985	400533	Hs.499135	NR_033985	ENSG00000261122	LINC02167	-	long intergenic non-protein coding RNA 2167	ncRNA
peak879	chr21	10755913	10756225	+	1	NA	Intergenic	ALR/Alpha|Satellite|centr	234874	NM_199259	7179	Hs.122986	NM_199259	ENSG00000274391	TPTE	CT44|PTEN2	transmembrane phosphatase with tensin homology	protein-coding
peak828	chr20	59950628	59951244	+	1	NA	intron (NM_001794, intron 2 of 15)	HAL1-2a_MD|LINE|L1	123454	NM_001794	1002	Hs.473231	NM_001794	ENSG00000179242	CDH4	CAD4|R-CAD|RCAD	cadherin 4	protein-coding
peak872	chr21	10742765	10743851	+	1	NA	Intergenic	ALR/Alpha|Satellite|centr	247635	NM_199259	7179	Hs.122986	NM_199259	ENSG00000274391	TPTE	CT44|PTEN2	transmembrane phosphatase with tensin homology	protein-coding
peak803	chr20	26189561	26190006	+	1	NA	promoter-TSS (NR_040095)	promoter-TSS (NR_040095)	86	NR_040095	284801	Hs.370699	NR_040095	ENSG00000227195	MIR663AHG	-	MIR663A host gene	ncRNA
peak206	chr11	51568267	51568980	+	1	NA	Intergenic	ALR/Alpha|Satellite|centr	53341	NM_001004703	119749	Hs.553564	NM_001004703	ENSG00000185926	OR4C46	-	olfactory receptor family 4 subfamily C member 46	protein-coding
peak52	chr1	121357759	121358191	+	1	NA	Intergenic	ALR/Alpha|Satellite|centr	97065	NR_003955	647121	Hs.697682	NR_003955	ENSG00000231752	EMBP1	-	embigin pseudogene 1	pseudo
peak938	chr21	14360068	14360382	+	1	NA	Intergenic	ALR/Alpha|Satellite|centr	-50262	NR_026916	149992	Hs.558645	NM_153773		ANKRD30BP2	C21orf99|CT85|CTSP-1|CTSP1	ankyrin repeat domain 30B pseudogene 2	pseudo
peak1524	chrY	13664221	13664738	+	1	NA	Intergenic	(GAATG)n|Satellite|Satellite	868910	NR_033667	352887	Hs.546221	NR_033667	ENSG00000206159	GYG2P1	GYG2P	glycogenin 2 pseudogene 1	pseudo
peak641	chr19	35883776	35884261	+	1	NA	Intergenic	(TG)n|Simple_repeat|Simple_repeat	-12491	NR_040046	100128682	Hs.570008	NR_040046	ENSG00000205786	LINC01531	-	long intergenic non-protein coding RNA 1531	ncRNA
peak1013	chr22	49973984	49974808	+	1	NA	intron (NR_110523, intron 1 of 4)	(CA)n|Simple_repeat|Simple_repeat	-37282	NR_037440	100500882		NR_037440	ENSG00000264139	MIR3667	-	microRNA 3667	ncRNA
peak631	chr19	29337031	29337563	+	1	NA	Intergenic	(TG)n|Simple_repeat|Simple_repeat	-118696	NR_110759	100420587	Hs.569956	NR_110759	ENSG00000283403	LOC100420587	-	SHC binding and spindle associated 1 pseudogene	pseudo
peak770	chr2	235422943	235423250	+	1	NA	Intergenic	(GTGTG)n|Simple_repeat|Simple_repeat	-17399	NM_001282431	10123	Hs.111554	NM_005737	ENSG00000188042	ARL4C	ARL7|LAK	ADP ribosylation factor like GTPase 4C	protein-coding
peak644	chr19	42423079	42423400	+	1	NA	Intergenic	(CA)n|Simple_repeat|Simple_repeat	-9733	NR_135626	100505585		NR_135626	ENSG00000076928	LOC100505585	-	uncharacterized LOC100505585	ncRNA
peak97	chr10	18850626	18851469	+	1	NA	intron (NM_182543, intron 8 of 10)	intron (NM_182543, intron 8 of 10)	89519	NM_001351117	221078	Hs.396175	NM_182543	ENSG00000241058	NSUN6	4933414E04Rik|ARL5B-AS1|NOPD1	NOP2/Sun RNA methyltransferase family member 6	protein-coding
peak635	chr19	33724369	33724780	+	1	NA	Intergenic	(CA)n|Simple_repeat|Simple_repeat	-7818	NM_019849	56301	Hs.58679	NM_019849	ENSG00000130876	SLC7A10	ASC1|HASC-1|asc-1	solute carrier family 7 member 10	protein-coding
peak718	chr2	92305581	92306375	+	1	NA	Intergenic	ALR/Alpha|Satellite|centr	176819	NR_027714	440888	Hs.730239	NM_001032412		ACTR3BP2	FKSG73	ACTR3B pseudogene 2	pseudo
peak788	chr2	240268037	240268183	+	1	NA	intron (NM_006037, intron 2 of 26)	intron (NM_006037, intron 2 of 26)	5389	NR_039948	100616360		NR_039948	ENSG00000264292	MIR2467	mir-2467	microRNA 2467	ncRNA
peak143	chr10	47058625	47059645	+	1	NA	Intergenic	(CA)n|Simple_repeat|Simple_repeat	-24399	NM_001278794	5540	Hs.524719	NM_005972	ENSG00000204174	NPY4R	NPY4-R|PP1|PPYR1|Y4	neuropeptide Y receptor Y4	protein-coding
peak689	chr2	71845167	71845702	+	1	NA	intron (NM_001130455, intron 40 of 54)	(GTGTG)n|Simple_repeat|Simple_repeat	151602	NM_001130982	8291	Hs.252180	NM_003494	ENSG00000135636	DYSF	FER1L1|LGMD2B|MMD1	dysferlin	protein-coding
peak1417	chr9	94473124	94474351	+	1	NA	Intergenic	Intergenic	-75110	NR_037489	100500902		NR_037489	ENSG00000283351	MIR3910-2	mir-3910-2	microRNA 3910-2	ncRNA
peak290	chr12	127650726	127650925	+	1	NA	Intergenic	LSU-rRNA_Hsa|rRNA|rRNA	-105883	NR_104646	101927592	Hs.385663	NR_104646	ENSG00000249345	LINC02405	-	long intergenic non-protein coding RNA 2405	ncRNA
peak900	chr21	11099632	11099928	+	1	NA	promoter-TSS (NM_181704)	promoter-TSS (NM_181704)	-843	NM_001187	574	Hs.545789	NM_001187		BAGE	BAGE1|CT2.1	B melanoma antigen	protein-coding
peak606	chr19	13099866	13100535	+	1	NA	Intergenic	Intergenic	-6384	NM_002501	4784	Hs.257970	NM_002501	ENSG00000008441	NFIX	CTF|MRSHSS|NF-I/X|NF1-X|NF1A|SOTOS2	nuclear factor I X	protein-coding
peak342	chr13	114477557	114477638	+	1	NA	intron (NM_001348663, intron 3 of 7)	(CA)n|Simple_repeat|Simple_repeat	15381	NM_001348663	348013	Hs.280805	NM_182614	ENSG00000184497	TMEM255B	FAM70B	transmembrane protein 255B	protein-coding
peak1257	chr7	98408768	98409175	+	1	NA	Intergenic	(TGG)n|Simple_repeat|Simple_repeat	58702	NM_001134451	222865	Hs.270753	NM_152913	ENSG00000166448	TMEM130	-	transmembrane protein 130	protein-coding
peak816	chr20	26318209	26318766	+	1	NA	Intergenic	ALR/Alpha|Satellite|centr	-128618	NR_040095	284801	Hs.370699	NR_040095	ENSG00000227195	MIR663AHG	-	MIR663A host gene	ncRNA
peak791	chr2	241248131	241249240	+	1	NA	Intergenic	(TG)n|Simple_repeat|Simple_repeat	-126430	NM_002081	2817	Hs.328232	NM_002081	ENSG00000063660	GPC1	glypican	glypican 1	protein-coding
peak799	chr20	23434743	23435067	+	1	NA	Intergenic	(CA)n|Simple_repeat|Simple_repeat	-1423	NM_080830	140880	Hs.128100	NM_080830	ENSG00000125831	CST11	CST8L|CTES2|SC13|dJ322G13.6	cystatin 11	protein-coding
peak1424	chr9	98329964	98330441	+	1	NA	Intergenic	(TG)n|Simple_repeat|Simple_repeat	-50863	NM_001354919	5727	Hs.494538	NM_000264	ENSG00000185920	PTCH1	BCNS|NBCCS|PTC|PTC1|PTCH	patched 1	protein-coding
peak920	chr21	11135813	11136012	+	1	NA	Intergenic	AluSx1|SINE|Alu	-36975	NM_001187	574	Hs.545789	NM_001187		BAGE	BAGE1|CT2.1	B melanoma antigen	protein-coding
peak902	chr21	11106765	11109028	+	1	NA	Intergenic	AluJb|SINE|Alu	-8959	NM_001187	574	Hs.545789	NM_001187		BAGE	BAGE1|CT2.1	B melanoma antigen	protein-coding
peak466	chr16	46385781	46387062	+	1	NA	Intergenic	HSATII|Satellite|Satellite	216588	NR_026556	124149	Hs.97414	NM_001004299		ANKRD26P1	-	ankyrin repeat domain 26 pseudogene 1	pseudo
peak156	chr10	115438482	115438756	+	1	NA	promoter-TSS (NM_033338)	promoter-TSS (NM_033338)	-302	NM_001267056	840	Hs.9216	NM_001227	ENSG00000165806	CASP7	CASP-7|CMH-1|ICE-LAP3|LICE2|MCH3	caspase 7	protein-coding
peak321	chr13	22545106	22545447	+	1	NA	Intergenic	(TG)n|Simple_repeat|Simple_repeat	-92977	NR_047040	100874182	Hs.148951	NR_047040	ENSG00000226722	LINC00424	-	long intergenic non-protein coding RNA 424	ncRNA
peak147	chr10	72720034	72720326	+	1	NA	Intergenic	(TG)n|Simple_repeat|Simple_repeat	21370	NR_134313	105378349	Hs.119164	NR_134313	ENSG00000259267	LOC105378349	-	uncharacterized LOC105378349	ncRNA
peak366	chr14	19038161	19039352	+	1	NA	Intergenic	ALR/Alpha|Satellite|centr	-338838	NM_001013354	440153	Hs.534880	NM_001013354	ENSG00000257115	OR11H12	-	olfactory receptor family 11 subfamily H member 12	protein-coding
peak399	chr15	20553345	20553630	+	1	NA	Intergenic	MER47A|DNA|TcMar-Tigger	65490	NR_038836	646096	Hs.448789	NR_038836	ENSG00000259156	CHEK2P2	-	checkpoint kinase 2 pseudogene 2	pseudo
peak1518	chrY	13654078	13654277	+	1	NA	Intergenic	(GAATG)n|Satellite|Satellite	879212	NR_033667	352887	Hs.546221	NR_033667	ENSG00000206159	GYG2P1	GYG2P	glycogenin 2 pseudogene 1	pseudo
peak560	chr18	108070	108697	+	1	NA	promoter-TSS (NR_033770)	promoter-TSS (NR_033770)	-682	NR_033770	727758	Hs.585843	NR_033770	ENSG00000263006	ROCK1P1	-	Rho associated coiled-coil containing protein kinase 1 pseudogene 1	pseudo
peak1137	chr5	46340969	46341142	+	1	NA	Intergenic	ALR/Alpha|Satellite|centr	-644835	NM_021072	348980	Hs.353176	NM_021072	ENSG00000164588	HCN1	BCNG-1|BCNG1|EIEE24|HAC-2	hyperpolarization activated cyclic nucleotide gated potassium channel 1	protein-coding
peak371	chr14	65232657	65232849	+	1	NA	TTS (NM_001355437)	TTS (NM_001355437)	19651	NR_107009	102465841		NR_107009	ENSG00000284269	MIR7855	hsa-mir-7855	microRNA 7855	ncRNA
peak1407	chr9	91588678	91588975	+	1	NA	Intergenic	(CA)n|Simple_repeat|Simple_repeat	-16952	NM_001142413	286223	Hs.585118	NM_001001938	ENSG00000186354	C9orf47	C9orf108|bA791O21.3	chromosome 9 open reading frame 47	protein-coding
peak629	chr19	27886524	27887036	+	1	NA	Intergenic	ALR/Alpha|Satellite|centr	-397559	NR_110689	101927151	Hs.567934	NR_110687	ENSG00000267575	LOC101927151	-	uncharacterized LOC101927151	ncRNA
peak1416	chr9	93604594	93604950	+	1	NA	intron (NM_001174167, intron 1 of 13)	(TG)n|Simple_repeat|Simple_repeat	15070	NM_001174167	6850	Hs.371720	NM_003177	ENSG00000165025	SYK	p72-Syk	spleen associated tyrosine kinase	protein-coding
peak526	chr17	21195827	21195918	+	1	NA	intron (NM_002756, intron 1 of 11)	AluJb|SINE|Alu	4524	NM_002756	5606	Hs.514012	NM_002756	ENSG00000034152	MAP2K3	MAPKK3|MEK3|MKK3|PRKMK3|SAPKK-2|SAPKK2	mitogen-activated protein kinase kinase 3	protein-coding
peak1401	chr9	90327950	90328349	+	1	NA	Intergenic	(TG)n|Simple_repeat|Simple_repeat	-12825	NM_001257971	1514	Hs.731507	NM_001912	ENSG00000135047	CTSL	CATL|CTSL1|MEP	cathepsin L	protein-coding
peak604	chr19	8788669	8788780	+	1	NA	Intergenic	(TCCA)n|Simple_repeat|Simple_repeat	20456	NM_178525	284382	Hs.209206	NM_178525	ENSG00000181786	ACTL9	HSD21	actin like 9	protein-coding
peak159	chr10	121072491	121072747	+	1	NA	intron (NM_005308, intron 1 of 15)	(TGG)n|Simple_repeat|Simple_repeat	-64865	NR_039829	100616398		NR_039829	ENSG00000265719	MIR4681	-	microRNA 4681	ncRNA
peak877	chr21	10753384	10753546	+	1	NA	Intergenic	ALR/Alpha|Satellite|centr	237478	NM_199259	7179	Hs.122986	NM_199259	ENSG00000274391	TPTE	CT44|PTEN2	transmembrane phosphatase with tensin homology	protein-coding
peak925	chr21	14340589	14340924	+	1	NA	Intergenic	ALR/Alpha|Satellite|centr	-69731	NR_026916	149992	Hs.558645	NM_153773		ANKRD30BP2	C21orf99|CT85|CTSP-1|CTSP1	ankyrin repeat domain 30B pseudogene 2	pseudo
peak228	chr11	69656258	69656522	+	1	NA	Intergenic	(CAA)n|Simple_repeat|Simple_repeat	-22198	NM_005247	2248	Hs.37092	NM_005247	ENSG00000186895	FGF3	HBGF-3|INT2	fibroblast growth factor 3	protein-coding
peak945	chr21	32782760	32782916	+	1	NA	intron (NM_001353690, intron 1 of 27)	intron (NM_001353690, intron 1 of 27)	-66169	NM_001353694	7074	Hs.517228	NM_003253	ENSG00000156299	TIAM1	TIAM-1	T cell lymphoma invasion and metastasis 1	protein-coding
peak1285	chr7	154999364	154999627	+	1	NA	Intergenic	(TG)n|Simple_repeat|Simple_repeat	-89987	NM_198336	3638	Hs.520819	NM_005542	ENSG00000186480	INSIG1	CL6	insulin induced gene 1	protein-coding
peak660	chr2	2576687	2577907	+	1	NA	Intergenic	(CA)n|Simple_repeat|Simple_repeat	-242212	NM_001303052	23040	Hs.434418	NM_015025	ENSG00000186487	MYT1L	MRD39|NZF1|ZC2H2C2|ZC2HC4B|myT1-L	myelin transcription factor 1 like	protein-coding
peak299	chr12	130302311	130302661	+	1	NA	intron (NM_133448, intron 1 of 8)	(TG)n|Simple_repeat|Simple_repeat	85726	NM_133448	121256	Hs.507268	NM_133448	ENSG00000151952	TMEM132D	MOLT|PPP1R153	transmembrane protein 132D	protein-coding
peak994	chr22	45015630	45015880	+	1	NA	intron (NR_044991, intron 3 of 4)	(TG)n|Simple_repeat|Simple_repeat	5544	NR_044991	414351	Hs.572878	NR_044991		LINC00229	C22orf10|NCRNA00229|dJ474I12.C22.2	long intergenic non-protein coding RNA 229	ncRNA
peak572	chr18	18516554	18520331	+	1	NA	Intergenic	ALR/Alpha|Satellite|centr	173370	NM_005406	6093	Hs.306307	NM_005406	ENSG00000067900	ROCK1	P160ROCK|ROCK-I	Rho associated coiled-coil containing protein kinase 1	protein-coding
peak271	chr12	108757003	108757625	+	1	NA	Intergenic	(TG)n|Simple_repeat|Simple_repeat	-24220	NM_001142343	1240	Hs.197143	NM_004072	ENSG00000174600	CMKLR1	CHEMERINR|ChemR23|DEZ|RVER1	chemerin chemokine-like receptor 1	protein-coding
peak1444	chr9	137260688	137260802	+	1	NA	intron (NM_002957, intron 1 of 9)	(TG)n|Simple_repeat|Simple_repeat	-10396	NM_001291920	6256	Hs.590886	NM_002957	ENSG00000186350	RXRA	NR2B1	retinoid X receptor alpha	protein-coding
peak896	chr21	11085319	11085561	+	1	NA	intron (NM_001187, intron 3 of 4)	(CCA)n|Simple_repeat|Simple_repeat	13485	NM_182484	85316	Hs.545789	NM_182484		BAGE5	CT2.5	BAGE family member 5	protein-coding
peak1233	chr7	61793656	61794881	+	1	NA	Intergenic	HSATII|Satellite|Satellite	970166	NR_003952	643955	Hs.583308	NR_003952	ENSG00000185037	ZNF733P	ZNF733	zinc finger protein 733, pseudogene	pseudo
peak654	chr2	1599778	1601150	+	1	NA	Intergenic	(CA)n|Simple_repeat|Simple_repeat	147855	NM_012293	7837	Hs.332197	NM_012293	ENSG00000130508	PXDN	ASGD7|COPOA|D2S448|D2S448E|MG50|PRG2|PXN|VPO	peroxidasin	protein-coding
peak979	chr21	47055870	47056469	+	1	NA	Intergenic	(TG)n|Simple_repeat|Simple_repeat	-7470	NM_001348239	54039	Hs.474049	NM_020528	ENSG00000183570	PCBP3	ALPHA-CP3|PCBP3-OT1|PCBP3OT	poly(rC) binding protein 3	protein-coding
peak328	chr13	28033858	28034167	+	1	NA	Intergenic	Intergenic	-9273	NM_152912	219402	Hs.534582	NM_152912	ENSG00000122033	MTIF3	IF3mt	mitochondrial translational initiation factor 3	protein-coding
peak1209	chr7	48031216	48031318	+	1	NA	intron (NM_001030019, intron 8 of 9)	intron (NM_001030019, intron 8 of 9)	-12045	NM_004507	3364	Hs.152983	NM_004507	ENSG00000136273	HUS1	hHUS1	HUS1 checkpoint clamp component	protein-coding
peak836	chr20	62478330	62478693	+	1	NA	Intergenic	(CA)n|Simple_repeat|Simple_repeat	-14055	NM_080622	140701	Hs.266774	NM_080622	ENSG00000183260	ABHD16B	C20orf135|dJ591C20.1	abhydrolase domain containing 16B	protein-coding
peak475	chr16	46396434	46396914	+	1	NA	Intergenic	HSATII|Satellite|Satellite	206335	NR_026556	124149	Hs.97414	NM_001004299		ANKRD26P1	-	ankyrin repeat domain 26 pseudogene 1	pseudo
peak639	chr19	35788026	35788631	+	1	NA	intron (NM_080600, intron 4 of 11)	(CA)n|Simple_repeat|Simple_repeat	5339	NM_002361	4099	Hs.643440	NM_002361	ENSG00000105695	MAG	GMA|S-MAG|SIGLEC-4A|SIGLEC4A|SPG75	myelin associated glycoprotein	protein-coding
peak1580	chrY	13851739	13852249	+	1	NA	Intergenic	(GAATG)n|Satellite|Satellite	681395	NR_033667	352887	Hs.546221	NR_033667	ENSG00000206159	GYG2P1	GYG2P	glycogenin 2 pseudogene 1	pseudo
peak1286	chr7	155000224	155000709	+	1	NA	Intergenic	(TG)n|Simple_repeat|Simple_repeat	-89016	NM_198336	3638	Hs.520819	NM_005542	ENSG00000186480	INSIG1	CL6	insulin induced gene 1	protein-coding
peak1473	chrX	136520405	136520691	+	1	NA	Intergenic	L1PA7|LINE|L1	-127738	NM_001330661	7547	Hs.111227	NM_003413	ENSG00000156925	ZIC3	HTX|HTX1|VACTERLX|ZNF203	Zic family member 3	protein-coding
peak473	chr16	46394792	46395079	+	1	NA	Intergenic	HSATII|Satellite|Satellite	208074	NR_026556	124149	Hs.97414	NM_001004299		ANKRD26P1	-	ankyrin repeat domain 26 pseudogene 1	pseudo
peak211	chr11	51576550	51577174	+	1	NA	Intergenic	ALR/Alpha|Satellite|centr	61580	NM_001004703	119749	Hs.553564	NM_001004703	ENSG00000185926	OR4C46	-	olfactory receptor family 4 subfamily C member 46	protein-coding
peak436	chr16	33877884	33883976	+	1	NA	Intergenic	HSATII|Satellite|Satellite	309086	NR_130772	104644205	Hs.742548	NR_130771		ENPP7P13	DUNQU1	ectonucleotide pyrophosphatase/phosphodiesterase 7 pseudogene 13	pseudo
peak530	chr17	25279481	25279726	+	1	NA	Intergenic	GA-rich|Low_complexity|Low_complexity	136664	NR_135673	105371703	Hs.649918	NR_135673		LOC105371703	-	uncharacterized LOC105371703	ncRNA
peak1530	chrY	13684672	13685093	+	1	NA	Intergenic	(GAATG)n|Satellite|Satellite	848507	NR_033667	352887	Hs.546221	NR_033667	ENSG00000206159	GYG2P1	GYG2P	glycogenin 2 pseudogene 1	pseudo
peak1225	chr7	61083232	61083564	+	1	NA	Intergenic	ALR/Alpha|Satellite|centr	1681036	NR_003952	643955	Hs.583308	NR_003952	ENSG00000185037	ZNF733P	ZNF733	zinc finger protein 733, pseudogene	pseudo
peak1190	chr6	169714075	169714512	+	1	NA	Intergenic	Intergenic	-60084	NM_003247	7058	Hs.371147	NM_003247	ENSG00000186340	THBS2	TSP2	thrombospondin 2	protein-coding
peak680	chr2	29439854	29440130	+	1	NA	intron (NM_001353765, intron 4 of 9)	(TG)n|Simple_repeat|Simple_repeat	6774	NM_001353765	238	Hs.654469	NM_004304	ENSG00000171094	ALK	CD246|NBLST3	ALK receptor tyrosine kinase	protein-coding
peak821	chr20	36942413	36942792	+	1	NA	intron (NM_001725, intron 5 of 14)	(ATGGTG)n|Simple_repeat|Simple_repeat	10050	NM_001725	671	Hs.529019	NM_001725	ENSG00000101425	BPI	BPIFD1|rBPI	bactericidal permeability increasing protein	protein-coding
peak620	chr19	27756150	27756353	+	1	NA	Intergenic	ALR/Alpha|Satellite|centr	-528088	NR_110689	101927151	Hs.567934	NR_110687	ENSG00000267575	LOC101927151	-	uncharacterized LOC101927151	ncRNA
peak892	chr21	10939983	10940191	+	1	NA	intron (NM_199259, intron 13 of 22)	AluSz6|SINE|Alu	50856	NM_199259	7179	Hs.122986	NM_199259	ENSG00000274391	TPTE	CT44|PTEN2	transmembrane phosphatase with tensin homology	protein-coding
peak522	chr17	7016612	7016882	+	1	NA	intron (NM_080913, intron 2 of 8)	(CA)n|Simple_repeat|Simple_repeat	882	NM_080914	433	Hs.654440	NM_001181	ENSG00000161944	ASGR2	ASGP-R2|ASGPR2|CLEC4H2|HBXBP|HL-2	asialoglycoprotein receptor 2	protein-coding
peak1556	chrY	13829303	13829725	+	1	NA	Intergenic	(GAATG)n|Satellite|Satellite	703875	NR_033667	352887	Hs.546221	NR_033667	ENSG00000206159	GYG2P1	GYG2P	glycogenin 2 pseudogene 1	pseudo
peak976	chr21	47011298	47011871	+	1	NA	Intergenic	Intergenic	-1984	NR_146912	105372840	Hs.406003	NR_146912	ENSG00000233922	LINC01694	-	long intergenic non-protein coding RNA 1694	ncRNA
peak362	chr14	19035063	19035087	+	1	NA	Intergenic	ALR/Alpha|Satellite|centr	-342519	NM_001013354	440153	Hs.534880	NM_001013354	ENSG00000257115	OR11H12	-	olfactory receptor family 11 subfamily H member 12	protein-coding
peak1109	chr5	1042242	1043470	+	1	NA	Intergenic	(TGAG)n|Simple_repeat|Simple_repeat	20233	NR_039778	100616479		NR_039778	ENSG00000263834	MIR4635	-	microRNA 4635	ncRNA
peak1596	chrY	28787738	28788192	+	1	NA	Intergenic	(GAGTG)n|Simple_repeat|Simple_repeat	913328	NR_001524	114760	Hs.511777	NR_001524	ENSG00000231141	TTTY3	LINC00121|NCRNA00121|TTTY3A|TTY3	testis-specific transcript, Y-linked 3 (non-protein coding)	ncRNA
peak1453	chr9	140843063	140843915	+	1	NA	intron (NM_000718, intron 6 of 45)	(TG)n|Simple_repeat|Simple_repeat	-1977	NR_132978	105376331		NR_132977		LOC105376331	-	uncharacterized LOC105376331	ncRNA
peak856	chr21	10718839	10720401	+	1	NA	Intergenic	ALR/Alpha|Satellite|centr	271323	NM_199259	7179	Hs.122986	NM_199259	ENSG00000274391	TPTE	CT44|PTEN2	transmembrane phosphatase with tensin homology	protein-coding
peak1366	chr8	143094202	143094463	+	1	NA	Intergenic	Intergenic	-14675	NR_130468	100616374		NR_130468	ENSG00000265612	MIR4539	-	microRNA 4539	ncRNA
peak712	chr2	92281948	92282379	+	1	NA	Intergenic	ALR/Alpha|Satellite|centr	153004	NR_027714	440888	Hs.730239	NM_001032412		ACTR3BP2	FKSG73	ACTR3B pseudogene 2	pseudo
peak1128	chr5	6448052	6448623	+	1	NA	promoter-TSS (NM_001145161)	promoter-TSS (NM_001145161)	-399	NM_001145161	134111	Hs.126856	NM_001145161	ENSG00000215218	UBE2QL1	-	ubiquitin conjugating enzyme E2 Q family like 1	protein-coding
peak338	chr13	110307225	110307429	+	1	NA	Intergenic	(TG)n|Simple_repeat|Simple_repeat	-73294	NR_103846	101409253	Hs.578072	NR_103846	ENSG00000234854	LINC00676	-	long intergenic non-protein coding RNA 676	ncRNA
peak1317	chr8	21017404	21017774	+	1	NA	Intergenic	(CA)n|Simple_repeat|Simple_repeat	-138161	NR_104677	101929172	Hs.128668	NR_104677	ENSG00000254334	LOC101929172	-	uncharacterized LOC101929172	ncRNA
peak1302	chr7	158055497	158055607	+	1	NA	intron (NM_001308267, intron 2 of 21)	(CA)n|Simple_repeat|Simple_repeat	269953	NR_030325	693180		NR_030325	ENSG00000207637	MIR595	MIRN595|hsa-mir-595	microRNA 595	ncRNA
peak48	chr1	121352821	121353467	+	1	NA	Intergenic	ALR/Alpha|Satellite|centr	92234	NR_003955	647121	Hs.697682	NR_003955	ENSG00000231752	EMBP1	-	embigin pseudogene 1	pseudo
peak283	chr12	119013346	119013568	+	1	NA	Intergenic	(TG)n|Simple_repeat|Simple_repeat	186027	NR_134998	105370014	Hs.550870	NR_134998	ENSG00000256750	LINC02423	-	long intergenic non-protein coding RNA 2423	ncRNA
peak651	chr19	57156520	57156651	+	1	NA	intron (NM_001193628, intron 1 of 3)	(TG)n|Simple_repeat|Simple_repeat	2058	NM_001193628	147670	Hs.336588	NM_001193628	ENSG00000268182	SMIM17	-	small integral membrane protein 17	protein-coding
peak786	chr2	239622280	239622671	+	1	NA	Intergenic	(CA)n|Simple_repeat|Simple_repeat	-134198	NM_057179	117581	Hs.422585	NM_057179	ENSG00000233608	TWIST2	AMS|BBRSAY|DERMO1|FFDD3|SETLSS|bHLHa39	twist family bHLH transcription factor 2	protein-coding
peak591	chr19	3244939	3245264	+	1	NA	intron (NR_033342, intron 1 of 12)	(TG)n|Simple_repeat|Simple_repeat	19618	NR_033342	60680	Hs.655747	NM_021938	ENSG00000161082	CELF5	BRUNOL-5|BRUNOL5|CELF-5	CUGBP Elav-like family member 5	protein-coding
peak1447	chr9	137848817	137849100	+	1	NA	Intergenic	(TG)n|Simple_repeat|Simple_repeat	-39109	NM_002003	2219	Hs.440898	NM_002003	ENSG00000085265	FCN1	FCNM	ficolin 1	protein-coding
peak1529	chrY	13677066	13678093	+	1	NA	Intergenic	(GAATG)n|Satellite|Satellite	855810	NR_033667	352887	Hs.546221	NR_033667	ENSG00000206159	GYG2P1	GYG2P	glycogenin 2 pseudogene 1	pseudo
peak400	chr15	22539333	22539648	+	1	NA	Intergenic	Intergenic	-7075	NR_033735	646396	Hs.451294	NR_033735		REREP3	-	arginine-glutamic acid dipeptide repeats pseudogene 3	pseudo
peak646	chr19	45025119	45025420	+	1	NA	intron (NM_001102600, intron 4 of 11)	(TG)n|Simple_repeat|Simple_repeat	8279	NM_001102598	125931	Hs.689632	NM_198444	ENSG00000273777	CEACAM20	UNQ9366	carcinoembryonic antigen related cell adhesion molecule 20	protein-coding
peak1296	chr7	157921829	157922333	+	1	NA	intron (NM_130842, intron 8 of 21)	(CA)n|Simple_repeat|Simple_repeat	274804	NR_038966	100506585	Hs.661265	NR_038966	ENSG00000233038	LOC100506585	-	uncharacterized LOC100506585	ncRNA
peak61	chr1	149033126	149035790	+	1	NA	intron (NR_104217, intron 2 of 17).3	HSATII|Satellite|Satellite	75267	NR_104217	101929780	Hs.534675	NR_104217	ENSG00000272150	NBPF25P	WI2-925H4.1	NBPF member 25, pseudogene	pseudo
peak1598	chrY	28798847	28800138	+	1	NA	Intergenic	(GAGTG)n|Simple_repeat|Simple_repeat	924855	NR_001524	114760	Hs.511777	NR_001524	ENSG00000231141	TTTY3	LINC00121|NCRNA00121|TTTY3A|TTY3	testis-specific transcript, Y-linked 3 (non-protein coding)	ncRNA
peak1156	chr5	178372072	178372670	+	1	NA	intron (NM_182594, intron 2 of 4)	(TG)n|Simple_repeat|Simple_repeat	4179	NM_001323309	285676	Hs.259441	NM_182594	ENSG00000178187	ZNF454	-	zinc finger protein 454	protein-coding
peak930	chr21	14344718	14345381	+	1	NA	Intergenic	ALR/Alpha|Satellite|centr	-65438	NR_026916	149992	Hs.558645	NM_153773		ANKRD30BP2	C21orf99|CT85|CTSP-1|CTSP1	ankyrin repeat domain 30B pseudogene 2	pseudo
peak755	chr2	133023944	133024305	+	1	NA	Intergenic	(CAGA)n|Simple_repeat|Simple_repeat	-8582	NR_152415	554226	Hs.380689	NM_001358416	ENSG00000163046	ANKRD30BL	ANKRD30BP3|NCRNA00164	ankyrin repeat domain 30B like	protein-coding
peak20	chr1	10721583	10722273	+	1	NA	intron (NM_001079843, intron 5 of 20)	(CA)n|Simple_repeat|Simple_repeat	134805	NM_017766	54897	Hs.439894	NM_017766	ENSG00000130940	CASZ1	CAS11|CST|SRG|ZNF693|dJ734G22.1	castor zinc finger 1	protein-coding
peak692	chr2	87623859	87624035	+	1	NA	Intergenic	(CAGC)n|Simple_repeat|Simple_repeat	-130999	NR_024206	112597	Hs.652166	NR_024204	ENSG00000222041	CYTOR	C2orf59|LINC00152|NCRNA00152	cytoskeleton regulator RNA	ncRNA
peak482	chr16	46408630	46410186	+	1	NA	Intergenic	HSATII|Satellite|Satellite	193601	NR_026556	124149	Hs.97414	NM_001004299		ANKRD26P1	-	ankyrin repeat domain 26 pseudogene 1	pseudo
peak1415	chr9	93603346	93604538	+	1	NA	intron (NM_001174167, intron 1 of 13)	(TG)n|Simple_repeat|Simple_repeat	14240	NM_001174167	6850	Hs.371720	NM_003177	ENSG00000165025	SYK	p72-Syk	spleen associated tyrosine kinase	protein-coding
peak555	chr17	76474483	76474837	+	1	NA	intron (NM_173628, intron 51 of 80)	HAL1-2a_MD|LINE|L1	-6332	NR_102401	100996295	Hs.615304	NR_102401		DNAH17-AS1	-	DNAH17 antisense RNA 1	ncRNA
peak514	chr16	85190573	85190776	+	1	NA	Intergenic	(TCCA)n|Simple_repeat|Simple_repeat	19918	NR_033984	400548	Hs.592054	NR_033984	ENSG00000278214	LINC02139	-	long intergenic non-protein coding RNA 2139	ncRNA
peak1509	chrY	13643907	13644204	+	1	NA	Intergenic	HSATII|Satellite|Satellite	889334	NR_033667	352887	Hs.546221	NR_033667	ENSG00000206159	GYG2P1	GYG2P	glycogenin 2 pseudogene 1	pseudo
peak386	chr14	104993272	104993981	+	1	NA	Intergenic	(CA)n|Simple_repeat|Simple_repeat	-52395	NM_001286399	400258	Hs.153827	NM_001008404	ENSG00000184601	C14orf180	C14orf77|NRAC	chromosome 14 open reading frame 180	protein-coding
peak1138	chr5	46385072	46385325	+	1	NA	Intergenic	ALR/Alpha|Satellite|centr	-688978	NM_021072	348980	Hs.353176	NM_021072	ENSG00000164588	HCN1	BCNG-1|BCNG1|EIEE24|HAC-2	hyperpolarization activated cyclic nucleotide gated potassium channel 1	protein-coding
peak1048	chr4	1654157	1654465	+	1	NA	intron (NM_001297435, intron 4 of 5)	(CA)n|Simple_repeat|Simple_repeat	31407	NM_001013622	152877	Hs.143314	NM_001013622	ENSG00000174137	FAM53A	DNTNP	family with sequence similarity 53 member A	protein-coding
peak269	chr12	96558178	96558395	+	1	NA	Intergenic	(CA)n|Simple_repeat|Simple_repeat	-29874	NM_005230	2004	Hs.46523	NM_005230	ENSG00000111145	ELK3	ERP|NET|SAP-2|SAP2	ELK3, ETS transcription factor	protein-coding
peak1343	chr8	70602209	70602549	+	1	NA	intron (NM_001146008, intron 5 of 7)	LSU-rRNA_Hsa|rRNA|rRNA	97244	NR_132437	23213	Hs.409602	NM_015170	ENSG00000137573	SULF1	SULF-1	sulfatase 1	protein-coding
peak1483	chrY	10043693	10043949	+	1	NA	Intergenic	ALR/Alpha|Satellite|centr	295414	NR_003593	100101121	Hs.522846	NR_003593	ENSG00000250204	TTTY23B	TTTY23	testis-specific transcript, Y-linked 23B (non-protein coding)	ncRNA
peak833	chr20	60805025	60805674	+	1	NA	Intergenic	(CTCA)n|Simple_repeat|Simple_repeat	-8192	NM_014835	9885	Hs.473254	NM_014835	ENSG00000130703	OSBPL2	DFNA67|DNFA67|ORP-2|ORP2	oxysterol binding protein like 2	protein-coding
peak1017	chr22	50777396	50778147	+	1	NA	Intergenic	Intergenic	-3975	NM_001242899	9701	Hs.449098	NM_014678	ENSG00000100239	PPP6R2	KIAA0685|PP6R2|SAP190|SAPS2	protein phosphatase 6 regulatory subunit 2	protein-coding
peak260	chr12	38006036	38006119	+	1	NA	Intergenic	ALR/Alpha|Satellite|centr	-704480	NM_001308340	144245	Hs.259305	NM_001013620	ENSG00000175548	ALG10B	ALG10|KCR1	ALG10B, alpha-1,2-glucosyltransferase	protein-coding
peak546	chr17	72072580	72072771	+	1	NA	Intergenic	(TGG)n|Simple_repeat|Simple_repeat	-127120	NM_000999	6169	Hs.380953	NM_000999	ENSG00000172809	RPL38	L38	ribosomal protein L38	protein-coding
peak331	chr13	31416423	31417828	+	1	NA	Intergenic	(TG)n|Simple_repeat|Simple_repeat	-39574	NR_103813	440132	Hs.729493	NR_103813	ENSG00000236094	LINC00545	-	long intergenic non-protein coding RNA 545	ncRNA
peak760	chr2	133028948	133031597	+	1	NA	Intergenic	Intergenic	-14730	NR_152415	554226	Hs.380689	NM_001358416	ENSG00000163046	ANKRD30BL	ANKRD30BP3|NCRNA00164	ankyrin repeat domain 30B like	protein-coding
peak1573	chrY	13845195	13845472	+	1	NA	Intergenic	(GAATG)n|Satellite|Satellite	688056	NR_033667	352887	Hs.546221	NR_033667	ENSG00000206159	GYG2P1	GYG2P	glycogenin 2 pseudogene 1	pseudo
peak22	chr1	12645007	12645375	+	1	NA	intron (NM_004753, intron 1 of 5)	(TG)n|Simple_repeat|Simple_repeat	-6140	NR_106788	102466722		NR_106788	ENSG00000276830	MIR6730	hsa-mir-6730	microRNA 6730	ncRNA
peak474	chr16	46395787	46396298	+	1	NA	Intergenic	HSATII|Satellite|Satellite	206967	NR_026556	124149	Hs.97414	NM_001004299		ANKRD26P1	-	ankyrin repeat domain 26 pseudogene 1	pseudo
peak1477	chrY	10019246	10019971	+	1	NA	Intergenic	AluSz|SINE|Alu	271201	NR_003593	100101121	Hs.522846	NR_003593	ENSG00000250204	TTTY23B	TTTY23	testis-specific transcript, Y-linked 23B (non-protein coding)	ncRNA
peak1418	chr9	94667396	94667951	+	1	NA	intron (NM_004560, intron 1 of 8)	(CA)n|Simple_repeat|Simple_repeat	44771	NM_001318204	4920	Hs.98255	NM_004560	ENSG00000169071	ROR2	BDB|BDB1|NTRKR2	receptor tyrosine kinase like orphan receptor 2	protein-coding
peak214	chr11	51580650	51581139	+	1	NA	Intergenic	ALR/Alpha|Satellite|centr	65612	NM_001004703	119749	Hs.553564	NM_001004703	ENSG00000185926	OR4C46	-	olfactory receptor family 4 subfamily C member 46	protein-coding
peak587	chr18	76722930	76723338	+	1	NA	Intergenic	(CA)n|Simple_repeat|Simple_repeat	-17141	NM_171999	27164	Hs.700557	NM_171999	ENSG00000256463	SALL3	ZNF796	spalt like transcription factor 3	protein-coding
peak348	chr14	19000721	19001041	+	1	NA	Intergenic	ALR/Alpha|Satellite|centr	-376713	NM_001013354	440153	Hs.534880	NM_001013354	ENSG00000257115	OR11H12	-	olfactory receptor family 11 subfamily H member 12	protein-coding
peak355	chr14	19012074	19012585	+	1	NA	Intergenic	ALR/Alpha|Satellite|centr	-365265	NM_001013354	440153	Hs.534880	NM_001013354	ENSG00000257115	OR11H12	-	olfactory receptor family 11 subfamily H member 12	protein-coding
peak320	chr13	21072124	21072522	+	1	NA	intron (NM_015974, intron 2 of 7)	(CA)n|Simple_repeat|Simple_repeat	27689	NM_015974	51084	Hs.370703	NM_015974	ENSG00000165475	CRYL1	GDH|HEL30|lambda-CRY	crystallin lambda 1	protein-coding
peak1545	chrY	13817112	13818271	+	1	NA	Intergenic	(GAATG)n|Satellite|Satellite	715698	NR_033667	352887	Hs.546221	NR_033667	ENSG00000206159	GYG2P1	GYG2P	glycogenin 2 pseudogene 1	pseudo
peak254	chr12	34847643	34847960	+	1	NA	Intergenic	ALR/Alpha|Satellite|centr	672585	NM_032834	84920	Hs.102971	NM_032834	ENSG00000139133	ALG10	ALG10A|DIE2|KCR1	ALG10, alpha-1,2-glucosyltransferase	protein-coding
peak1521	chrY	13660294	13660580	+	1	NA	Intergenic	(GAATG)n|Satellite|Satellite	872952	NR_033667	352887	Hs.546221	NR_033667	ENSG00000206159	GYG2P1	GYG2P	glycogenin 2 pseudogene 1	pseudo
peak756	chr2	133025352	133025431	+	1	NA	Intergenic	Intergenic	-9849	NR_152415	554226	Hs.380689	NM_001358416	ENSG00000163046	ANKRD30BL	ANKRD30BP3|NCRNA00164	ankyrin repeat domain 30B like	protein-coding
peak173	chr10	132870906	132870971	+	1	NA	Intergenic	(CA)n|Simple_repeat|Simple_repeat	-22543	NR_120623	101927489	Hs.659317	NR_120623	ENSG00000230098	TCERG1L-AS1	-	TCERG1L antisense RNA 1	ncRNA
peak636	chr19	33740612	33741289	+	1	NA	Intergenic	(CA)n|Simple_repeat|Simple_repeat	-24194	NM_019849	56301	Hs.58679	NM_019849	ENSG00000130876	SLC7A10	ASC1|HASC-1|asc-1	solute carrier family 7 member 10	protein-coding
peak300	chr12	130302803	130302998	+	1	NA	intron (NM_133448, intron 1 of 8)	(TG)n|Simple_repeat|Simple_repeat	85312	NM_133448	121256	Hs.507268	NM_133448	ENSG00000151952	TMEM132D	MOLT|PPP1R153	transmembrane protein 132D	protein-coding
peak100	chr10	18854560	18855667	+	1	NA	intron (NM_182543, intron 8 of 10)	(CATTC)n|Satellite|Satellite	85453	NM_001351117	221078	Hs.396175	NM_182543	ENSG00000241058	NSUN6	4933414E04Rik|ARL5B-AS1|NOPD1	NOP2/Sun RNA methyltransferase family member 6	protein-coding
peak588	chr18	77393836	77394071	+	1	NA	Intergenic	(TGG)n|Simple_repeat|Simple_repeat	45792	NR_136643	284241		NR_136643	ENSG00000178412	LOC284241	-	uncharacterized LOC284241	ncRNA
peak1154	chr5	169978654	169978948	+	1	NA	intron (NM_014592, intron 1 of 7)	(TG)n|Simple_repeat|Simple_repeat	47761	NM_001278340	30820	Hs.484111	NM_014592	ENSG00000182132	KCNIP1	KCHIP1|VABP	potassium voltage-gated channel interacting protein 1	protein-coding
peak1068	chr4	49093134	49095188	+	1	NA	Intergenic	(CATTC)n|Satellite|Satellite	105502	NM_001286791	80157	Hs.479703	NM_025087	ENSG00000109182	CWH43	CWH43-C|PGAP2IP	cell wall biogenesis 43 C-terminal homolog	protein-coding
peak1304	chr7	158387695	158388127	+	1	NA	Intergenic	HAL1-2a_MD|LINE|L1	3603	NR_049893	100847032		NR_049893	ENSG00000265598	MIR5707	-	microRNA 5707	ncRNA
peak1492	chrY	13143487	13143996	+	1	NA	Intergenic	(CATTC)n|Simple_repeat|Simple_repeat	1389648	NR_033667	352887	Hs.546221	NR_033667	ENSG00000206159	GYG2P1	GYG2P	glycogenin 2 pseudogene 1	pseudo
peak323	chr13	23507883	23508188	+	1	NA	Intergenic	(CA)n|Simple_repeat|Simple_repeat	-17527	NR_138043	100996930	Hs.380803	NR_138043		LINC00621	-	long intergenic non-protein coding RNA 621	ncRNA
peak1396	chr9	72652958	72653582	+	1	NA	Intergenic	(GAATG)n|Satellite|Satellite	-5227	NR_125850	256691	Hs.547172	NM_153267	ENSG00000165072	MAMDC2	-	MAM domain containing 2	protein-coding
peak800	chr20	23457090	23457471	+	1	NA	Intergenic	(TG)n|Simple_repeat|Simple_repeat	-14458	NM_001281730	10047	Hs.121602	NM_005492	ENSG00000125815	CST8	CRES|CTES5	cystatin 8	protein-coding
peak1032	chr3	90475770	90475823	+	1	NA	Intergenic	ALR/Alpha|Satellite|centr	1319122	NM_182644	2042	Hs.123642	NM_005233	ENSG00000044524	EPHA3	EK4|ETK|ETK1|HEK|HEK4|TYRO4	EPH receptor A3	protein-coding
peak367	chr14	19039614	19039954	+	1	NA	Intergenic	ALR/Alpha|Satellite|centr	-337810	NM_001013354	440153	Hs.534880	NM_001013354	ENSG00000257115	OR11H12	-	olfactory receptor family 11 subfamily H member 12	protein-coding
peak1455	chrM	5129	5417	+	1	NA	Intergenic	Intergenic	3600	NR_137295
peak655	chr2	1601307	1601318	+	1	NA	Intergenic	(CA)n|Simple_repeat|Simple_repeat	147007	NM_012293	7837	Hs.332197	NM_012293	ENSG00000130508	PXDN	ASGD7|COPOA|D2S448|D2S448E|MG50|PRG2|PXN|VPO	peroxidasin	protein-coding
peak668	chr2	6909536	6909838	+	1	NA	intron (NR_038369, intron 1 of 5)	(TG)n|Simple_repeat|Simple_repeat	755	NR_038369	400941	Hs.446195	NM_001001695	ENSG00000205837	LINC00487	-	long intergenic non-protein coding RNA 487	ncRNA
peak1419	chr9	95566172	95566685	+	1	NA	Intergenic	Intergenic	3941	NR_136301	101929748	Hs.551296	NR_136301		LOC101929748	-	uncharacterized LOC101929748	ncRNA
peak471	chr16	46392379	46393513	+	1	NA	Intergenic	HSATII|Satellite|Satellite	210063	NR_026556	124149	Hs.97414	NM_001004299		ANKRD26P1	-	ankyrin repeat domain 26 pseudogene 1	pseudo
peak278	chr12	115342282	115342534	+	1	NA	Intergenic	(TG)n|Simple_repeat|Simple_repeat	-220439	NM_005996	6926	Hs.744016	NM_005996	ENSG00000135111	TBX3	TBX3-ISO|UMS|XHL	T-box 3	protein-coding
peak767	chr2	225783179	225783478	+	1	NA	intron (NM_014689, intron 2 of 55)	(TG)n|Simple_repeat|Simple_repeat	28454	NM_001290263	55619	Hs.46578	NM_014689	ENSG00000135905	DOCK10	DRIP2|Nbla10300|ZIZ3	dedicator of cytokinesis 10	protein-coding
peak783	chr2	239035082	239035469	+	1	NA	promoter-TSS (NM_001308370)	promoter-TSS (NM_001308370)	-756	NM_001308370	339768	Hs.127724	NM_194312	ENSG00000144488	ESPNL	-	espin like	protein-coding
peak1329	chr8	43771895	43772338	+	1	NA	Intergenic	ALR/Alpha|Satellite|centr	624531	NM_001005365	340441	Hs.531579	NM_001002920	ENSG00000188877	POTEA	A26A1|CT104.3|POTE-8|POTE8	POTE ankyrin domain family member A	protein-coding
peak1195	chr7	1657957	1658179	+	1	NA	Intergenic	(TG)n|Simple_repeat|Simple_repeat	3962	NR_001288	260341	Hs.534596	NR_001288		TFAMP1	MTTF1|TCF6L1	transcription factor A, mitochondrial pseudogene 1	pseudo
peak1139	chr5	46397453	46397658	+	1	NA	Intergenic	ALR/Alpha|Satellite|centr	-701335	NM_021072	348980	Hs.353176	NM_021072	ENSG00000164588	HCN1	BCNG-1|BCNG1|EIEE24|HAC-2	hyperpolarization activated cyclic nucleotide gated potassium channel 1	protein-coding
peak1033	chr3	90475953	90476069	+	1	NA	Intergenic	ALR/Alpha|Satellite|centr	1319337	NM_182644	2042	Hs.123642	NM_005233	ENSG00000044524	EPHA3	EK4|ETK|ETK1|HEK|HEK4|TYRO4	EPH receptor A3	protein-coding
peak127	chr10	42407531	42407729	+	1	NA	Intergenic	ALR/Alpha|Satellite|centr	455863	NR_024380	441666	Hs.255729	NR_024380	ENSG00000215146	LOC441666	-	zinc finger protein 91 pseudogene	pseudo
peak1196	chr7	1658353	1658357	+	1	NA	Intergenic	(TG)n|Simple_repeat|Simple_repeat	4249	NR_001288	260341	Hs.534596	NR_001288		TFAMP1	MTTF1|TCF6L1	transcription factor A, mitochondrial pseudogene 1	pseudo
peak1441	chr9	136657302	136657330	+	1	NA	intron (NM_003371, intron 11 of 26)	(TG)n|Simple_repeat|Simple_repeat	-52239	NM_007101	1757	Hs.198003	NM_007101	ENSG00000123453	SARDH	BPR-2|DMGDHL1|SAR|SARD|SDH	sarcosine dehydrogenase	protein-coding
peak1381	chr9	66821157	66821290	+	1	NA	Intergenic	ALR/Alpha|Satellite|centr	-101744	NR_121570	101928381	Hs.708686	NR_121570		LOC101928381	-	uncharacterized LOC101928381	ncRNA
peak1069	chr4	49098239	49102703	+	1	NA	Intergenic	(CATTC)n|Satellite|Satellite	111812	NM_001286791	80157	Hs.479703	NM_025087	ENSG00000109182	CWH43	CWH43-C|PGAP2IP	cell wall biogenesis 43 C-terminal homolog	protein-coding
peak935	chr21	14358420	14358592	+	1	NA	Intergenic	ALR/Alpha|Satellite|centr	-51981	NR_026916	149992	Hs.558645	NM_153773		ANKRD30BP2	C21orf99|CT85|CTSP-1|CTSP1	ankyrin repeat domain 30B pseudogene 2	pseudo
peak921	chr21	11138275	11138763	+	1	NA	Intergenic	AluJb|SINE|Alu	-39582	NM_001187	574	Hs.545789	NM_001187		BAGE	BAGE1|CT2.1	B melanoma antigen	protein-coding
peak172	chr10	132724768	132724939	+	1	NA	Intergenic	(TG)n|Simple_repeat|Simple_repeat	36078	NR_036180	100422867		NR_036180	ENSG00000264803	MIR378C	mir-378c	microRNA 378c	ncRNA
peak694	chr2	89841823	89847042	+	1	NA	Intergenic	HSATII|Satellite|Satellite	732548	NR_039635	100616399		NR_039635	ENSG00000265510	MIR4436A	mir-4436a	microRNA 4436a	ncRNA
peak1301	chr7	158055142	158055433	+	1	NA	intron (NM_001308267, intron 2 of 21)	(CA)n|Simple_repeat|Simple_repeat	270218	NR_030325	693180		NR_030325	ENSG00000207637	MIR595	MIRN595|hsa-mir-595	microRNA 595	ncRNA
peak915	chr21	11128021	11128131	+	1	NA	Intergenic	Intergenic	-29139	NM_001187	574	Hs.545789	NM_001187		BAGE	BAGE1|CT2.1	B melanoma antigen	protein-coding
peak1242	chr7	61976174	61976730	+	1	NA	Intergenic	ALR/Alpha|Satellite|centr	787982	NR_003952	643955	Hs.583308	NR_003952	ENSG00000185037	ZNF733P	ZNF733	zinc finger protein 733, pseudogene	pseudo
peak746	chr2	131734575	131735132	+	1	NA	intron (NM_032995, intron 3 of 11)	(TG)n|Simple_repeat|Simple_repeat	59883	NM_032995	50649	Hs.469935	NM_015320	ENSG00000136002	ARHGEF4	ASEF|ASEF1|GEF4|STM6	Rho guanine nucleotide exchange factor 4	protein-coding
peak1093	chr4	65139800	65139862	+	1	NA	Intergenic	AluSp|SINE|Alu	135347	NM_001010874	253017	Hs.227752	NM_001010874	ENSG00000205678	TECRL	CPVT3|GPSN2L|SRD5A2L2|TERL	trans-2,3-enoyl-CoA reductase like	protein-coding
peak876	chr21	10753060	10753100	+	1	NA	Intergenic	ALR/Alpha|Satellite|centr	237863	NM_199259	7179	Hs.122986	NM_199259	ENSG00000274391	TPTE	CT44|PTEN2	transmembrane phosphatase with tensin homology	protein-coding
peak579	chr18	74679243	74679516	+	1	NA	intron (NM_001306089, intron 30 of 30)	intron (NM_001306089, intron 30 of 30)	49676	NM_001025092	4155	Hs.551713	NM_002385	ENSG00000197971	MBP	-	myelin basic protein	protein-coding
peak1243	chr7	61979168	61979566	+	1	NA	Intergenic	ALR/Alpha|Satellite|centr	785067	NR_003952	643955	Hs.583308	NR_003952	ENSG00000185037	ZNF733P	ZNF733	zinc finger protein 733, pseudogene	pseudo
peak1147	chr5	92826445	92826700	+	1	NA	intron (NR_021491, intron 4 of 5)	HAL1-2a_MD|LINE|L1	80477	NR_109825	441094	Hs.457407	NR_015369	ENSG00000237187	NR2F1-AS1	-	NR2F1 antisense RNA 1	ncRNA
peak202	chr11	50770269	50770295	+	1	NA	Intergenic	ALR/Alpha|Satellite|centr	401964	NR_024504	646813	Hs.684179	NR_024504		LOC646813	-	DExH-box helicase 9 pseudogene	pseudo
peak1267	chr7	142928185	142928414	+	1	NA	Intergenic	(CA)n|Simple_repeat|Simple_repeat	9169	NM_176882	259286	Hs.352241	NM_176882	ENSG00000221937	TAS2R40	GPR60|T2R40|T2R58	taste 2 receptor member 40	protein-coding
peak567	chr18	15409404	15410100	+	1	NA	Intergenic	ALR/Alpha|Satellite|centr	-83834	NR_027417	644669	Hs.579474	NR_027417	ENSG00000215512	LOC644669	-	ankyrin repeat domain 30B pseudogene	pseudo
peak1274	chr7	150606828	150607243	+	1	NA	Intergenic	(TG)n|Simple_repeat|Simple_repeat	45882	NM_001204798	3757	Hs.647099	NM_000238	ENSG00000055118	KCNH2	ERG-1|ERG1|H-ERG|HERG|HERG1|Kv11.1|LQT2|SQT1	potassium voltage-gated channel subfamily H member 2	protein-coding
peak334	chr13	42040254	42040453	+	1	NA	intron (NM_014059, intron 2 of 4)	(CA)n|Simple_repeat|Simple_repeat	8811	NM_014059	28984	Hs.507866	NM_014059	ENSG00000102760	RGCC	C13orf15|RGC-32|RGC32|bA157L14.2	regulator of cell cycle	protein-coding
peak246	chr12	20704374	20704574	+	1	NA	intron (NM_000921, intron 1 of 15)	SSU-rRNA_Hsa|rRNA|rRNA	-20324	NM_001244683	5139	Hs.386791	NM_000921	ENSG00000172572	PDE3A	CGI-PDE|CGI-PDE A|CGI-PDE-A|HTNB	phosphodiesterase 3A	protein-coding
peak1143	chr5	49503901	49503929	+	1	NA	Intergenic	ALR/Alpha|Satellite|centr	233319	NM_198449	133418	Hs.561411	NM_198449	ENSG00000170571	EMB	GP70	embigin	protein-coding
peak1440	chr9	135999398	135999726	+	1	NA	intron (NM_001042368, intron 1 of 17)	(CA)n|Simple_repeat|Simple_repeat	-2925	NM_001271776	5900	Hs.106185	NM_006266	ENSG00000160271	RALGDS	RGDS|RGF|RalGEF	ral guanine nucleotide dissociation stimulator	protein-coding
peak1207	chr7	39299784	39300085	+	1	NA	intron (NM_007252, intron 5 of 10)	(CA)n|Simple_repeat|Simple_repeat	68799	NR_145730	109616963		NR_145730	ENSG00000206947	SNORA20B	-	small nucleolar RNA, H/ACA box 20B	snoRNA
peak1203	chr7	27407742	27408155	+	1	NA	Intergenic	(CA)n|Simple_repeat|Simple_repeat	-121100	NR_120507	101410536	Hs.687800	NR_120507	ENSG00000253405	EVX1-AS	EVX1-AS1	EVX1 antisense RNA	ncRNA
peak267	chr12	38038111	38038310	+	1	NA	Intergenic	ALR/Alpha|Satellite|centr	-672347	NM_001308340	144245	Hs.259305	NM_001013620	ENSG00000175548	ALG10B	ALG10|KCR1	ALG10B, alpha-1,2-glucosyltransferase	protein-coding
peak1458	chrM	13375	14860	+	1	NA	Intergenic	Intergenic	12444	NR_137295
peak1371	chr9	4713888	4714241	+	1	NA	intron (NM_001199856, intron 4 of 4)	(CA)n|Simple_repeat|Simple_repeat	12163	NM_001199856	50808	Hs.732022	NM_016282	ENSG00000147853	AK3	AK3L1|AK6|AKL3L|AKL3L1|FIX	adenylate kinase 3	protein-coding
peak1571	chrY	13843459	13844323	+	1	NA	Intergenic	(GAATG)n|Satellite|Satellite	689498	NR_033667	352887	Hs.546221	NR_033667	ENSG00000206159	GYG2P1	GYG2P	glycogenin 2 pseudogene 1	pseudo
peak1320	chr8	38360119	38360972	+	1	NA	Intergenic	(TG)n|Simple_repeat|Simple_repeat	25635	NM_207412	389649	Hs.546586	NM_207412	ENSG00000196166	C8orf86	-	chromosome 8 open reading frame 86	protein-coding
peak1539	chrY	13809300	13810520	+	1	NA	Intergenic	(GAATG)n|Satellite|Satellite	723479	NR_033667	352887	Hs.546221	NR_033667	ENSG00000206159	GYG2P1	GYG2P	glycogenin 2 pseudogene 1	pseudo
peak971	chr21	45394077	45394456	+	1	NA	intron (NM_001037553, intron 6 of 8)	(TG)n|Simple_repeat|Simple_repeat	-37940	NM_003274	7109	Hs.126221	NM_003274	ENSG00000160218	TRAPPC10	EHOC-1|EHOC1|GT334|TMEM1|TRS130|TRS30	trafficking protein particle complex 10	protein-coding
peak317	chr13	20704824	20705077	+	1	NA	Intergenic	(CA)n|Simple_repeat|Simple_repeat	28110	NR_126380	104355137	Hs.578016	NR_126380	ENSG00000236076	LINC01072	-	long intergenic non-protein coding RNA 1072	ncRNA
peak851	chr21	10710425	10710798	+	1	NA	Intergenic	ALR/Alpha|Satellite|centr	280332	NM_199259	7179	Hs.122986	NM_199259	ENSG00000274391	TPTE	CT44|PTEN2	transmembrane phosphatase with tensin homology	protein-coding
peak818	chr20	29803854	29811621	+	1	NA	Intergenic	Intergenic	-37730	NM_001037730	245929	Hs.580793	NM_001037730	ENSG00000215547	DEFB115	DEFB-15	defensin beta 115	protein-coding
peak1433	chr9	128172239	128172506	+	1	NA	Intergenic	(CA)n|Simple_repeat|Simple_repeat	148299	NM_001330778	26130	Hs.42376	NM_015635	ENSG00000165219	GAPVD1	GAPEX5|GAPex-5|RAP6	GTPase activating protein and VPS9 domains 1	protein-coding
peak1392	chr9	67320695	67320979	+	1	NA	intron (NR_136300, intron 3 of 3)	ALR/Alpha|Satellite|centr	19328	NR_146110	728034		NR_146105		BMS1P14	-	BMS1, ribosome biogenesis factor pseudogene 14	pseudo
peak237	chr11	131995135	131995700	+	1	NA	intron (NR_147854, intron 1 of 5)	(TG)n|Simple_repeat|Simple_repeat	-158779	NR_046820	100874281		NR_046820		NTM-IT	NTM-IT3	NTM intronic transcript	ncRNA
peak1346	chr8	102374485	102374749	+	1	NA	Intergenic	(CCCA)n|Simple_repeat|Simple_repeat	-6504	NR_002182	83955	Hs.567608	NM_032031	ENSG00000228224	NACAP1	FKSG17	NACA pseudogene 1	pseudo
peak406	chr15	70851075	70851507	+	1	NA	Intergenic	(CA)n|Simple_repeat|Simple_repeat	27654	NR_135691	101929151	Hs.434703	NR_135691	ENSG00000280639	LINC02204	-	long intergenic non-protein coding RNA 2204	ncRNA
peak101	chr10	18855756	18861527	+	1	NA	intron (NM_182543, intron 8 of 10)	(CATTC)n|Satellite|Satellite	81925	NM_001351117	221078	Hs.396175	NM_182543	ENSG00000241058	NSUN6	4933414E04Rik|ARL5B-AS1|NOPD1	NOP2/Sun RNA methyltransferase family member 6	protein-coding
peak647	chr19	46833620	46833866	+	1	NA	intron (NM_022462, intron 11 of 13)	(TGGA)n|Simple_repeat|Simple_repeat	-16508	NM_001204284	5536	Hs.654604	NM_006247	ENSG00000011485	PPP5C	PP5|PPP5|PPT	protein phosphatase 5 catalytic subunit	protein-coding
peak414	chr16	4718465	4718846	+	1	NA	intron (NR_102267, intron 8 of 14)	intron (NR_102267, intron 8 of 14)	-2664	NR_106827	102466731		NR_106827	ENSG00000276641	MIR6769A	hsa-mir-6769a	microRNA 6769a	ncRNA
peak1597	chrY	28789227	28789516	+	1	NA	Intergenic	(GAATG)n|Satellite|Satellite	914734	NR_001524	114760	Hs.511777	NR_001524	ENSG00000231141	TTTY3	LINC00121|NCRNA00121|TTTY3A|TTY3	testis-specific transcript, Y-linked 3 (non-protein coding)	ncRNA
peak477	chr16	46399782	46400520	+	1	NA	Intergenic	HSATII|Satellite|Satellite	202858	NR_026556	124149	Hs.97414	NM_001004299		ANKRD26P1	-	ankyrin repeat domain 26 pseudogene 1	pseudo
peak276	chr12	115341764	115341884	+	1	NA	Intergenic	(TG)n|Simple_repeat|Simple_repeat	-219855	NM_005996	6926	Hs.744016	NM_005996	ENSG00000135111	TBX3	TBX3-ISO|UMS|XHL	T-box 3	protein-coding
peak1129	chr5	8208421	8208740	+	1	NA	Intergenic	(TG)n|Simple_repeat|Simple_repeat	249097	NR_039984	729506	Hs.566412	NR_039984	ENSG00000245729	LINC02226	-	long intergenic non-protein coding RNA 2226	ncRNA
peak558	chr17	79398507	79399392	+	1	NA	intron (NM_001291324, intron 1 of 27)	HAL1-2a_MD|LINE|L1	19265	NR_036152	100422944		NR_036152	ENSG00000266189	MIR3186	mir-3186	microRNA 3186	ncRNA
peak561	chr18	108864	109574	+	1	NA	non-coding (NR_033770, exon 1 of 5)	non-coding (NR_033770, exon 1 of 5)	154	NR_033770	727758	Hs.585843	NR_033770	ENSG00000263006	ROCK1P1	-	Rho associated coiled-coil containing protein kinase 1 pseudogene 1	pseudo
peak377	chr14	95356597	95357264	+	1	NA	Intergenic	(TG)n|Simple_repeat|Simple_repeat	119951	NR_144432	108868751		NR_144432	ENSG00000285205	DIGIT	-	divergent to GSC, Induced by TGF-b family signaling	ncRNA
peak634	chr19	33724107	33724249	+	1	NA	Intergenic	(CA)n|Simple_repeat|Simple_repeat	-7422	NM_019849	56301	Hs.58679	NM_019849	ENSG00000130876	SLC7A10	ASC1|HASC-1|asc-1	solute carrier family 7 member 10	protein-coding
peak141	chr10	42817846	42818046	+	1	NA	Intergenic	ALR/Alpha|Satellite|centr	45547	NR_024380	441666	Hs.255729	NR_024380	ENSG00000215146	LOC441666	-	zinc finger protein 91 pseudogene	pseudo
peak293	chr12	128649310	128649330	+	1	NA	Intergenic	(CACCAT)n|Simple_repeat|Simple_repeat	46558	NR_104648	101927694	Hs.524849	NR_104648	ENSG00000256659	LINC02368	-	long intergenic non-protein coding RNA 2368	ncRNA
peak412	chr15	98545187	98545555	+	1	NA	promoter-TSS (NR_146563)	promoter-TSS (NR_146563)	-897	NR_146563	105371008		NR_146563		LINC02251	-	long intergenic non-protein coding RNA 2251	ncRNA
peak903	chr21	11109164	11109825	+	1	NA	Intergenic	AluSz|SINE|Alu	-10557	NM_001187	574	Hs.545789	NM_001187		BAGE	BAGE1|CT2.1	B melanoma antigen	protein-coding
peak1153	chr5	159931591	159931921	+	1	NA	Intergenic	(TG)n|Simple_repeat|Simple_repeat	19397	NR_029701	406938		NR_029701	ENSG00000283733	MIR146A	MIRN146|MIRN146A|miR-146a|miRNA146A	microRNA 146a	ncRNA
peak1247	chr7	61982502	61983020	+	1	NA	Intergenic	ALR/Alpha|Satellite|centr	781673	NR_003952	643955	Hs.583308	NR_003952	ENSG00000185037	ZNF733P	ZNF733	zinc finger protein 733, pseudogene	pseudo
peak1168	chr6	61912307	61912577	+	1	NA	Intergenic	ALR/Alpha|Satellite|centr	-371566	NM_001190706	100463487		NM_001190706		MTRNR2L9	HN9	MT-RNR2 like 9	protein-coding
peak1054	chr4	6005418	6005964	+	1	NA	Intergenic	(ATG)n|Simple_repeat|Simple_repeat	-80636	NR_039608	100616201		NR_039608	ENSG00000263631	MIR378D1	mir-378d-1	microRNA 378d-1	ncRNA
peak845	chr21	10701005	10701326	+	1	NA	Intergenic	ALR/Alpha|Satellite|centr	289778	NM_199259	7179	Hs.122986	NM_199259	ENSG00000274391	TPTE	CT44|PTEN2	transmembrane phosphatase with tensin homology	protein-coding
peak140	chr10	42817605	42817725	+	1	NA	Intergenic	ALR/Alpha|Satellite|centr	45828	NR_024380	441666	Hs.255729	NR_024380	ENSG00000215146	LOC441666	-	zinc finger protein 91 pseudogene	pseudo
peak186	chr11	1018245	1018256	+	1	NA	exon (NM_005961, exon 31 of 33)	exon (NM_005961, exon 31 of 33)	18456	NM_005961	4588	Hs.528432	NM_005961	ENSG00000184956	MUC6	MUC-6	mucin 6, oligomeric mucus/gel-forming	protein-coding
peak225	chr11	65602062	65602191	+	1	NA	intron (NM_152760, intron 1 of 12)	(TG)n|Simple_repeat|Simple_repeat	716	NM_152760	254122	Hs.591950	NM_152760	ENSG00000172803	SNX32	SNX6B	sorting nexin 32	protein-coding
peak1527	chrY	13674521	13674822	+	1	NA	Intergenic	(GAATG)n|Satellite|Satellite	858718	NR_033667	352887	Hs.546221	NR_033667	ENSG00000206159	GYG2P1	GYG2P	glycogenin 2 pseudogene 1	pseudo
peak613	chr19	27735083	27735612	+	1	NA	Intergenic	ALR/Alpha|Satellite|centr	-548992	NR_110689	101927151	Hs.567934	NR_110687	ENSG00000267575	LOC101927151	-	uncharacterized LOC101927151	ncRNA
peak696	chr2	89849944	89856154	+	1	NA	Intergenic	(CATTC)n|Satellite|Satellite	741165	NR_039635	100616399		NR_039635	ENSG00000265510	MIR4436A	mir-4436a	microRNA 4436a	ncRNA
peak1002	chr22	48744826	48745002	+	1	NA	Intergenic	(CA)n|Simple_repeat|Simple_repeat	74738	NR_036172	100422916		NR_036172	ENSG00000266508	MIR3201	-	microRNA 3201	ncRNA
peak1214	chr7	51844362	51844697	+	1	NA	Intergenic	(TG)n|Simple_repeat|Simple_repeat	-459971	NM_001346444	23242	Hs.99141	NM_015198	ENSG00000106078	COBL	-	cordon-bleu WH2 repeat protein	protein-coding
peak835	chr20	61602938	61603435	+	1	NA	Intergenic	(TG)n|Simple_repeat|Simple_repeat	19187	NM_022082	63910	Hs.512686	NM_022082	ENSG00000101194	SLC17A9	C20orf59|POROK8|VNUT	solute carrier family 17 member 9	protein-coding
peak41	chr1	54585550	54585839	+	1	NA	Intergenic	(CCA)n|Simple_repeat|Simple_repeat	33160	NM_001353655	200008		NM_201546	ENSG00000157211	CDCP2	-	CUB domain containing protein 2	protein-coding
peak417	chr16	7412518	7412769	+	1	NA	intron (NM_145891, intron 1 of 12)	(TG)n|Simple_repeat|Simple_repeat	29892	NM_145893	54715	Hs.459842	NM_018723	ENSG00000078328	RBFOX1	2BP1|A2BP1|FOX-1|FOX1|HRNBP1	RNA binding fox-1 homolog 1	protein-coding
peak1004	chr22	48979673	48980017	+	1	NA	intron (NM_015381, intron 1 of 3)	(CA)n|Simple_repeat|Simple_repeat	7727	NM_015381	25817	Hs.436854	NM_015381	ENSG00000219438	FAM19A5	QLLK5208|TAFA-5|TAFA5|UNQ5208	family with sequence similarity 19 member A5, C-C motif chemokine like	protein-coding
peak1136	chr5	46339302	46339623	+	1	NA	Intergenic	ALR/Alpha|Satellite|centr	-643242	NM_021072	348980	Hs.353176	NM_021072	ENSG00000164588	HCN1	BCNG-1|BCNG1|EIEE24|HAC-2	hyperpolarization activated cyclic nucleotide gated potassium channel 1	protein-coding
peak1163	chr6	44012189	44013128	+	1	NA	intron (NR_125864, intron 1 of 4)	(CA)n|Simple_repeat|Simple_repeat	29731	NR_125864	101929705	Hs.670378	NR_125864	ENSG00000237686	LOC101929705	-	uncharacterized LOC101929705	ncRNA
peak1432	chr9	126734416	126736306	+	1	NA	Intergenic	(TG)n|Simple_repeat|Simple_repeat	36314	NR_135129	100505588	Hs.547168	NR_135129	ENSG00000236668	LOC100505588	-	uncharacterized LOC100505588	ncRNA
peak1222	chr7	61054295	61055961	+	1	NA	Intergenic	HSATII|Satellite|Satellite	1709306	NR_003952	643955	Hs.583308	NR_003952	ENSG00000185037	ZNF733P	ZNF733	zinc finger protein 733, pseudogene	pseudo
peak1364	chr8	142955484	142955827	+	1	NA	Intergenic	Intergenic	-87981	NR_031636	100302147		NR_031636	ENSG00000221768	MIR1302-7	MIRN1302-7|hsa-mir-1302-7	microRNA 1302-7	ncRNA
peak796	chr2	242807387	242808037	+	1	NA	Intergenic	(TG)n|Simple_repeat|Simple_repeat	-4174	NM_173821	285093	Hs.376307	NM_173821	ENSG00000188011	RTP5	C2orf85|CXXC11|Z3CXXC5	receptor transporter protein 5 (putative)	protein-coding
peak1361	chr8	140502655	140502909	+	1	NA	Intergenic	(TG)n|Simple_repeat|Simple_repeat	212517	NM_001282534	51305	Hs.493037	NM_001282534	ENSG00000169427	KCNK9	K2p9.1|KT3.2|TASK-3|TASK3	potassium two pore domain channel subfamily K member 9	protein-coding
peak697	chr2	89856272	89880059	+	1	NA	Intergenic	(CATTC)n|Satellite|Satellite	756281	NR_039635	100616399		NR_039635	ENSG00000265510	MIR4436A	mir-4436a	microRNA 4436a	ncRNA
peak209	chr11	51573628	51573629	+	1	NA	Intergenic	ALR/Alpha|Satellite|centr	58346	NM_001004703	119749	Hs.553564	NM_001004703	ENSG00000185926	OR4C46	-	olfactory receptor family 4 subfamily C member 46	protein-coding
peak1403	chr9	91119276	91119561	+	1	NA	Intergenic	(TG)n|Simple_repeat|Simple_repeat	-30598	NM_001161625	158046	Hs.734507	NM_145283	ENSG00000130045	NXNL2	C9orf121|RDCVF2|RdCVF2L	nucleoredoxin like 2	protein-coding
peak1171	chr6	119558476	119558833	+	1	NA	intron (NM_005907, intron 6 of 12)	intron (NM_005907, intron 6 of 12)	-88296	NM_001100411	79632	Hs.443789	NM_024581	ENSG00000111879	FAM184A	C6orf60	family with sequence similarity 184 member A	protein-coding
peak601	chr19	8182907	8183074	+	1	NA	intron (NM_032447, intron 26 of 63)	intron (NM_032447, intron 26 of 63)	30763	NM_001321431	84467	Hs.370362	NM_032447	ENSG00000142449	FBN3	-	fibrillin 3	protein-coding
peak1179	chr6	166207705	166208131	+	1	NA	Intergenic	(CA)n|Simple_repeat|Simple_repeat	-132330	NM_006661	10846	Hs.348762	NM_006661	ENSG00000112541	PDE10A	ADSD2|HSPDE10A|IOLOD|LINC00473|PDE10A19	phosphodiesterase 10A	protein-coding
peak1105	chr4	187081428	187081768	+	1	NA	intron (NM_001006655, intron 8 of 13)	intron (NM_001006655, intron 8 of 13)	15603	NM_015398	25854	Hs.744961	NM_015398	ENSG00000109794	FAM149A	MST119|MSTP119	family with sequence similarity 149 member A	protein-coding
peak381	chr14	100993159	100993476	+	1	NA	intron (NM_001350948, intron 5 of 6)	(CACCAT)n|Simple_repeat|Simple_repeat	41090	NM_001159531	57596	Hs.211751	NM_020836	ENSG00000183092	BEGAIN	-	brain enriched guanylate kinase associated	protein-coding
peak111	chr10	39097592	39101143	+	1	NA	Intergenic	(CATTC)n|Satellite|Satellite	109640	NR_045000	399746	Hs.742607	NR_045000		ACTR3BP5	FKSG74	ACTR3B pseudogene 5	pseudo
peak1567	chrY	13841677	13841701	+	1	NA	Intergenic	(GAATG)n|Satellite|Satellite	691700	NR_033667	352887	Hs.546221	NR_033667	ENSG00000206159	GYG2P1	GYG2P	glycogenin 2 pseudogene 1	pseudo
peak1200	chr7	4164579	4164819	+	1	NA	intron (NM_152744, intron 25 of 44)	(TGGA)n|Simple_repeat|Simple_repeat	-4618	NM_001079653	221935	Hs.653013	NM_152744	ENSG00000146555	SDK1	-	sidekick cell adhesion molecule 1	protein-coding
peak825	chr20	46639453	46639830	+	1	NA	Intergenic	HAL1-2a_MD|LINE|L1	-20780	NR_110027	101927457	Hs.445823	NR_110027		LINC01522	-	long intergenic non-protein coding RNA 1522	ncRNA
peak467	chr16	46388245	46389512	+	1	NA	Intergenic	HSATII|Satellite|Satellite	214131	NR_026556	124149	Hs.97414	NM_001004299		ANKRD26P1	-	ankyrin repeat domain 26 pseudogene 1	pseudo
peak492	chr16	46426787	46428334	+	1	NA	Intergenic	HSATII|Satellite|Satellite	175449	NR_026556	124149	Hs.97414	NM_001004299		ANKRD26P1	-	ankyrin repeat domain 26 pseudogene 1	pseudo
peak262	chr12	38007164	38007228	+	1	NA	Intergenic	ALR/Alpha|Satellite|centr	-703361	NM_001308340	144245	Hs.259305	NM_001013620	ENSG00000175548	ALG10B	ALG10|KCR1	ALG10B, alpha-1,2-glucosyltransferase	protein-coding
peak383	chr14	103386964	103387304	+	1	NA	Intergenic	(TCCA)n|Simple_repeat|Simple_repeat	-1859	NM_030943	81693	Hs.534494	NM_030943	ENSG00000166126	AMN	PRO1028|amnionless	amnion associated transmembrane protein	protein-coding
peak1281	chr7	152106121	152106232	+	1	NA	intron (NM_170606, intron 1 of 58)	AluJb|SINE|Alu	26914	NM_170606	58508	Hs.647120	NM_021230	ENSG00000055609	KMT2C	HALR|KLEFS2|MLL3	lysine methyltransferase 2C	protein-coding
peak479	chr16	46402729	46404032	+	1	NA	Intergenic	HSATII|Satellite|Satellite	199629	NR_026556	124149	Hs.97414	NM_001004299		ANKRD26P1	-	ankyrin repeat domain 26 pseudogene 1	pseudo
peak1578	chrY	13848905	13849229	+	1	NA	Intergenic	(GAATG)n|Satellite|Satellite	684322	NR_033667	352887	Hs.546221	NR_033667	ENSG00000206159	GYG2P1	GYG2P	glycogenin 2 pseudogene 1	pseudo
peak774	chr2	236711388	236711826	+	1	NA	intron (NM_001244888, intron 8 of 9)	(TGG)n|Simple_repeat|Simple_repeat	-285042	NR_146582	27321		NR_146582		TNRC17	CAGL234	trinucleotide repeat containing 17	ncRNA
peak1110	chr5	1043870	1045438	+	1	NA	Intergenic	(TGAG)n|Simple_repeat|Simple_repeat	18435	NR_039778	100616479		NR_039778	ENSG00000263834	MIR4635	-	microRNA 4635	ncRNA
peak785	chr2	239394472	239394503	+	1	NA	Intergenic	(CA)n|Simple_repeat|Simple_repeat	58918	NM_001330196	51665	Hs.516788	NM_016114	ENSG00000065802	ASB1	ASB-1	ankyrin repeat and SOCS box containing 1	protein-coding
peak1041	chr3	194073022	194073315	+	1	NA	Intergenic	(TG)n|Simple_repeat|Simple_repeat	-1111	NM_001080513	1370	Hs.528368	NM_001309	ENSG00000178772	CPN2	ACBP	carboxypeptidase N subunit 2	protein-coding
peak1593	chrY	28785474	28786291	+	1	NA	Intergenic	(CGAAT)n|Simple_repeat|Simple_repeat	911245	NR_001524	114760	Hs.511777	NR_001524	ENSG00000231141	TTTY3	LINC00121|NCRNA00121|TTTY3A|TTY3	testis-specific transcript, Y-linked 3 (non-protein coding)	ncRNA
peak1570	chrY	13842475	13843401	+	1	NA	Intergenic	(GAATG)n|Satellite|Satellite	690451	NR_033667	352887	Hs.546221	NR_033667	ENSG00000206159	GYG2P1	GYG2P	glycogenin 2 pseudogene 1	pseudo
peak1590	chrY	13866181	13868645	+	1	NA	Intergenic	(GAATG)n|Satellite|Satellite	665976	NR_033667	352887	Hs.546221	NR_033667	ENSG00000206159	GYG2P1	GYG2P	glycogenin 2 pseudogene 1	pseudo
peak13	chr1	6090599	6090985	+	1	NA	intron (NM_172130, intron 1 of 14)	(TG)n|Simple_repeat|Simple_repeat	-3556	NM_001199860	8514	Hs.440497	NM_003636	ENSG00000069424	KCNAB2	AKR6A5|HKvbeta2|HKvbeta2.1|HKvbeta2.2|KCNA2B|KV-BETA-2	potassium voltage-gated channel subfamily A regulatory beta subunit 2	protein-coding
peak757	chr2	133025539	133025748	+	1	NA	Intergenic	Intergenic	-10101	NR_152415	554226	Hs.380689	NM_001358416	ENSG00000163046	ANKRD30BL	ANKRD30BP3|NCRNA00164	ankyrin repeat domain 30B like	protein-coding
peak1216	chr7	55272248	55272650	+	1	NA	intron (NM_001346899, intron 26 of 26)	(CA)n|Simple_repeat|Simple_repeat	-15807	NR_047551	100507500	Hs.720489	NR_047551	ENSG00000224057	EGFR-AS1	-	EGFR antisense RNA 1	ncRNA
peak616	chr19	27744168	27744224	+	1	NA	Intergenic	ALR/Alpha|Satellite|centr	-540143	NR_110689	101927151	Hs.567934	NR_110687	ENSG00000267575	LOC101927151	-	uncharacterized LOC101927151	ncRNA
peak198	chr11	48898983	48899255	+	1	NA	Intergenic	ALR/Alpha|Satellite|centr	-154033	NM_001206626	283116	Hs.448644	NM_001206626	ENSG00000182053	TRIM49B	-	tripartite motif containing 49B	protein-coding
peak1468	chrX	61745817	61745873	+	1	NA	Intergenic	ALR/Alpha|Satellite|centr	825373	NM_001012968	139886	Hs.612782	NM_001012968	ENSG00000186767	SPIN4	TDRD28	spindlin family member 4	protein-coding
peak359	chr14	19016386	19016658	+	1	NA	Intergenic	ALR/Alpha|Satellite|centr	-361072	NM_001013354	440153	Hs.534880	NM_001013354	ENSG00000257115	OR11H12	-	olfactory receptor family 11 subfamily H member 12	protein-coding
peak1448	chr9	137983354	137983728	+	1	NA	intron (NM_001282611, intron 2 of 5)	(CA)n|Simple_repeat|Simple_repeat	4027	NM_001282611	10439	Hs.522484	NM_006334	ENSG00000130558	OLFM1	AMY|NOE1|NOELIN1|OlfA	olfactomedin 1	protein-coding
peak422	chr16	25925324	25925660	+	1	NA	intron (NM_006040, intron 1 of 1)	intron (NM_006040, intron 1 of 1)	-111066	NR_036146	100422923		NR_036146	ENSG00000265005	MIR548W	-	microRNA 548w	ncRNA
peak645	chr19	44169164	44169262	+	1	NA	intron (NM_001005376, intron 3 of 6)	(TTGGGG)n|Simple_repeat|Simple_repeat	5285	NM_002659	5329	Hs.466871	NM_002659	ENSG00000011422	PLAUR	CD87|U-PAR|UPAR|URKR	plasminogen activator, urokinase receptor	protein-coding
peak309	chr12	132641137	132642883	+	1	NA	Intergenic	(CA)n|Simple_repeat|Simple_repeat	13038	NM_024078	79050	Hs.558536	NM_024078	ENSG00000184967	NOC4L	NET49|NOC4|UTP19	nucleolar complex associated 4 homolog	protein-coding
peak1113	chr5	1048210	1048805	+	1	NA	Intergenic	(TGGG)n|Simple_repeat|Simple_repeat	14582	NR_039778	100616479		NR_039778	ENSG00000263834	MIR4635	-	microRNA 4635	ncRNA
peak1030	chr3	90456976	90457033	+	1	NA	Intergenic	ALR/Alpha|Satellite|centr	1300330	NM_182644	2042	Hs.123642	NM_005233	ENSG00000044524	EPHA3	EK4|ETK|ETK1|HEK|HEK4|TYRO4	EPH receptor A3	protein-coding
peak373	chr14	69736181	69736531	+	1	NA	intron (NM_001168368, intron 1 of 14)	(TG)n|Simple_repeat|Simple_repeat	9675	NM_020692	57452	Hs.21035	NM_020692	ENSG00000100626	GALNT16	GALNACT16|GALNTL1|GalNAc-T16	polypeptide N-acetylgalactosaminyltransferase 16	protein-coding
peak1120	chr5	2584834	2584897	+	1	NA	Intergenic	(TGGA)n|Simple_repeat|Simple_repeat	-127840	NR_145480	101234261		NR_145480	ENSG00000281560	LSINCT5	-	long stress-induced non-coding transcript 5	ncRNA
peak1206	chr7	36555529	36555952	+	1	NA	intron (NM_001177506, intron 20 of 21)	(CA)n|Simple_repeat|Simple_repeat	83986	NR_046764	100874264	Hs.690994	NR_046764	ENSG00000230539	AOAH-IT1	-	AOAH intronic transcript 1	ncRNA
peak1395	chr9	68419162	68419689	+	1	NA	Intergenic	(CA)n|Simple_repeat|Simple_repeat	-4037	NR_039688	100616184		NR_039688	ENSG00000276029	MIR4477A	-	microRNA 4477a	ncRNA
peak1386	chr9	66825326	66825528	+	1	NA	Intergenic	ALR/Alpha|Satellite|centr	-97540	NR_121570	101928381	Hs.708686	NR_121570		LOC101928381	-	uncharacterized LOC101928381	ncRNA
peak242	chr11	134609332	134610060	+	1	NA	intron (NR_147836, intron 1 of 1)	intron (NR_147836, intron 1 of 1)	3857	NR_147836	729305	Hs.148365	NR_147836	ENSG00000251226	LOC729305	-	uncharacterized LOC729305	ncRNA
peak681	chr2	30099171	30099539	+	1	NA	intron (NM_004304, intron 1 of 28)	(ATGGTG)n|Simple_repeat|Simple_repeat	45122	NM_004304	238	Hs.654469	NM_004304	ENSG00000171094	ALK	CD246|NBLST3	ALK receptor tyrosine kinase	protein-coding
peak671	chr2	9457636	9458033	+	1	NA	intron (NM_001135191, intron 3 of 26)	(CA)n|Simple_repeat|Simple_repeat	104955	NM_001319068	9270	Hs.467662	NM_004763	ENSG00000119185	ITGB1BP1	ICAP-1A|ICAP-1B|ICAP-1alpha|ICAP1|ICAP1A|ICAP1B	integrin subunit beta 1 binding protein 1	protein-coding
peak1210	chr7	49477927	49478186	+	1	NA	Intergenic	(CATAC)n|Simple_repeat|Simple_repeat	-335201	NM_198570	375567	Hs.629302	NM_198570	ENSG00000188730	VWC2	PSST739|UNQ739	von Willebrand factor C domain containing 2	protein-coding
peak84	chr1	240726162	240726451	+	1	NA	intron (NM_022469, intron 1 of 1)	(TG)n|Simple_repeat|Simple_repeat	49156	NM_022469	64388	Hs.98206	NM_022469	ENSG00000180875	GREM2	CKTSF1B2|DAND3|PRDC|STHAG9	gremlin 2, DAN family BMP antagonist	protein-coding
peak1205	chr7	31117146	31117204	+	1	NA	intron (NM_001118, intron 3 of 15)	(TG)n|Simple_repeat|Simple_repeat	25099	NM_001199637	117	Hs.377783	NM_001118	ENSG00000078549	ADCYAP1R1	PAC1|PAC1R|PACAPR|PACAPRI	ADCYAP receptor type I	protein-coding
peak564	chr18	15404232	15404586	+	1	NA	Intergenic	ALR/Alpha|Satellite|centr	-78491	NR_027417	644669	Hs.579474	NR_027417	ENSG00000215512	LOC644669	-	ankyrin repeat domain 30B pseudogene	pseudo
peak1023	chr3	38125835	38126106	+	1	NA	intron (NM_007335, intron 7 of 36)	(TAG)n|Simple_repeat|Simple_repeat	45274	NM_001321153	9940	Hs.714499	NM_007335	ENSG00000008226	DLEC1	CFAP81|DLC-1|DLC1|F56	deleted in lung and esophageal cancer 1	protein-coding
peak255	chr12	34849931	34850132	+	1	NA	Intergenic	ALR/Alpha|Satellite|centr	674815	NM_032834	84920	Hs.102971	NM_032834	ENSG00000139133	ALG10	ALG10A|DIE2|KCR1	ALG10, alpha-1,2-glucosyltransferase	protein-coding
peak282	chr12	118231241	118231675	+	1	NA	intron (NM_173598, intron 3 of 19)	intron (NM_173598, intron 3 of 19)	174570	NM_173598	283455	Hs.375836	NM_173598	ENSG00000171435	KSR2	-	kinase suppressor of ras 2	protein-coding
peak302	chr12	130784910	130785078	+	1	NA	Intergenic	(TG)n|Simple_repeat|Simple_repeat	-37439	NM_004764	9271	Hs.405659	NM_004764	ENSG00000125207	PIWIL1	CT80.1|HIWI|MIWI|PIWI	piwi like RNA-mediated gene silencing 1	protein-coding
peak1170	chr6	61913969	61914509	+	1	NA	Intergenic	ALR/Alpha|Satellite|centr	-369769	NM_001190706	100463487		NM_001190706		MTRNR2L9	HN9	MT-RNR2 like 9	protein-coding
peak1172	chr6	159274042	159274334	+	1	NA	intron (NR_028496, intron 2 of 2)	(CA)n|Simple_repeat|Simple_repeat	4476	NR_028496	202459	Hs.487035	NM_145303	ENSG00000243775	OSTCP1	DC2L|OSTCL	oligosaccharyltransferase complex subunit pseudogene 1	pseudo
peak705	chr2	91801573	91801767	+	1	NA	Intergenic	AluJb|SINE|Alu	46305	NR_027238	654342	Hs.469287	NR_027238		LOC654342	-	lymphocyte-specific protein 1 pseudogene	pseudo
peak678	chr2	23645132	23645421	+	1	NA	intron (NM_052920, intron 1 of 13)	(TG)n|Simple_repeat|Simple_repeat	36978	NM_052920	114818	Hs.130593	NM_025067	ENSG00000119771	KLHL29	KBTBD9	kelch like family member 29	protein-coding
peak969	chr21	45025437	45025791	+	1	NA	intron (NM_007031, intron 7 of 8)	intron (NM_007031, intron 7 of 8)	4256	NR_106718	102464825		NR_106718	ENSG00000278433	MIR6070	hsa-mir-6070	microRNA 6070	ncRNA
peak316	chr13	20370972	20371614	+	1	NA	Intergenic	FLAM_C|SINE|Alu	-14117	NR_044998	55269	Hs.213198	NM_001042414	ENSG00000121390	PSPC1	PSP1	paraspeckle component 1	protein-coding
peak824	chr20	45417358	45418028	+	1	NA	Intergenic	(TG)n|Simple_repeat|Simple_repeat	79414	NM_030777	81031	Hs.305971	NM_030777	ENSG00000197496	SLC2A10	ATS|GLUT10	solute carrier family 2 member 10	protein-coding
peak849	chr21	10705563	10705970	+	1	NA	Intergenic	ALR/Alpha|Satellite|centr	285177	NM_199259	7179	Hs.122986	NM_199259	ENSG00000274391	TPTE	CT44|PTEN2	transmembrane phosphatase with tensin homology	protein-coding
peak1531	chrY	13686748	13686947	+	1	NA	Intergenic	(GAATG)n|Satellite|Satellite	846542	NR_033667	352887	Hs.546221	NR_033667	ENSG00000206159	GYG2P1	GYG2P	glycogenin 2 pseudogene 1	pseudo
peak1464	chrX	61729827	61730380	+	1	NA	Intergenic	ALR/Alpha|Satellite|centr	841115	NM_001012968	139886	Hs.612782	NM_001012968	ENSG00000186767	SPIN4	TDRD28	spindlin family member 4	protein-coding
peak862	chr21	10728146	10728225	+	1	NA	Intergenic	ALR/Alpha|Satellite|centr	262758	NM_199259	7179	Hs.122986	NM_199259	ENSG00000274391	TPTE	CT44|PTEN2	transmembrane phosphatase with tensin homology	protein-coding
peak741	chr2	127801382	127802295	+	1	NA	Intergenic	(CA)n|Simple_repeat|Simple_repeat	37803	NM_001320634	274	Hs.193163	NM_004305	ENSG00000136717	BIN1	AMPH2|AMPHL|CNM2|SH3P9	bridging integrator 1	protein-coding
peak458	chr16	34188239	34189166	+	1	NA	Intergenic	HSATII|Satellite|Satellite	216060	NR_002837	606551	Hs.646441	NR_002837		UBE2MP1	-	ubiquitin conjugating enzyme E2 M pseudogene 1	pseudo
peak1099	chr4	154583821	154584503	+	1	NA	intron (NR_134873, intron 2 of 2)	(ATGGTG)n|Simple_repeat|Simple_repeat	-21242	NM_001318790	7097	Hs.519033	NM_003264	ENSG00000137462	TLR2	CD282|TIL4	toll like receptor 2	protein-coding
peak911	chr21	11124133	11124297	+	1	NA	Intergenic	CT-rich|Low_complexity|Low_complexity	-25278	NM_001187	574	Hs.545789	NM_001187		BAGE	BAGE1|CT2.1	B melanoma antigen	protein-coding
peak1178	chr6	165339157	165339483	+	1	NA	Intergenic	(CA)n|Simple_repeat|Simple_repeat	-103768	NR_131926	105378111		NR_131926		MEAT6	-	melanoma-associated transcript 6	ncRNA
peak1508	chrY	13642958	13643422	+	1	NA	Intergenic	HSATII|Satellite|Satellite	890199	NR_033667	352887	Hs.546221	NR_033667	ENSG00000206159	GYG2P1	GYG2P	glycogenin 2 pseudogene 1	pseudo
peak398	chr15	20546204	20547414	+	1	NA	Intergenic	(CAGC)n|Simple_repeat|Simple_repeat	58812	NR_038836	646096	Hs.448789	NR_038836	ENSG00000259156	CHEK2P2	-	checkpoint kinase 2 pseudogene 2	pseudo
peak1111	chr5	1045557	1047435	+	1	NA	Intergenic	(TGAG)n|Simple_repeat|Simple_repeat	16593	NR_039778	100616479		NR_039778	ENSG00000263834	MIR4635	-	microRNA 4635	ncRNA
peak815	chr20	26317814	26318136	+	1	NA	Intergenic	ALR/Alpha|Satellite|centr	-128106	NR_040095	284801	Hs.370699	NR_040095	ENSG00000227195	MIR663AHG	-	MIR663A host gene	ncRNA
peak1015	chr22	50775975	50776264	+	1	NA	Intergenic	(TG)n|Simple_repeat|Simple_repeat	-5627	NM_001242899	9701	Hs.449098	NM_014678	ENSG00000100239	PPP6R2	KIAA0685|PP6R2|SAP190|SAPS2	protein phosphatase 6 regulatory subunit 2	protein-coding
peak1299	chr7	157943968	157944324	+	1	NA	intron (NM_130842, intron 5 of 21)	intron (NM_130842, intron 5 of 21)	296869	NR_038966	100506585	Hs.661265	NR_038966	ENSG00000233038	LOC100506585	-	uncharacterized LOC100506585	ncRNA
peak1525	chrY	13667886	13668086	+	1	NA	Intergenic	(GAATG)n|Satellite|Satellite	865403	NR_033667	352887	Hs.546221	NR_033667	ENSG00000206159	GYG2P1	GYG2P	glycogenin 2 pseudogene 1	pseudo
peak7	chr1	4363015	4363389	+	1	NA	Intergenic	(CATTC)n|Simple_repeat|Simple_repeat	-108909	NR_027088	284661	Hs.278112	NR_027088	ENSG00000235054	LINC01777	-	long intergenic non-protein coding RNA 1777	ncRNA
peak69	chr1	202173444	202173984	+	1	NA	intron (NM_021636, intron 1 of 17)	(CA)n|Simple_repeat|Simple_repeat	809	NM_021636	59352	Hs.497402	NM_021636	ENSG00000133067	LGR6	GPCR|VTS20631	leucine rich repeat containing G protein-coupled receptor 6	protein-coding
peak450	chr16	33963902	33964024	+	1	NA	Intergenic	SSU-rRNA_Hsa|rRNA|rRNA	392119	NR_130772	104644205	Hs.742548	NR_130771		ENPP7P13	DUNQU1	ectonucleotide pyrophosphatase/phosphodiesterase 7 pseudogene 13	pseudo
peak87	chr10	2949064	2949393	+	1	NA	Intergenic	(CA)n|Simple_repeat|Simple_repeat	-160484	NM_001323069	5214	Hs.26010	NM_002627	ENSG00000067057	PFKP	ATP-PFK|PFK-C|PFK-P|PFKF	phosphofructokinase, platelet	protein-coding
peak1516	chrY	13651874	13652193	+	1	NA	Intergenic	(GAATG)n|Satellite|Satellite	881356	NR_033667	352887	Hs.546221	NR_033667	ENSG00000206159	GYG2P1	GYG2P	glycogenin 2 pseudogene 1	pseudo
peak1348	chr8	125700383	125700666	+	1	NA	intron (NM_001282971, intron 3 of 14)	(TG)n|Simple_repeat|Simple_repeat	40224	NM_014751	9788	Hs.336994	NM_014751	ENSG00000170873	MTSS1	MIM|MIMA|MIMB	MTSS1, I-BAR domain containing	protein-coding
peak1374	chr9	37036022	37036337	+	1	NA	Intergenic	CpG	-1703	NM_001280549	5079	Hs.654464	NM_016734	ENSG00000196092	PAX5	ALL3|BSAP	paired box 5	protein-coding
peak118	chr10	42386769	42388381	+	1	NA	Intergenic	HSATII|Satellite|Satellite	475918	NR_024380	441666	Hs.255729	NR_024380	ENSG00000215146	LOC441666	-	zinc finger protein 91 pseudogene	pseudo
peak807	chr20	26302548	26302819	+	1	NA	Intergenic	ALR/Alpha|Satellite|centr	-112814	NR_040095	284801	Hs.370699	NR_040095	ENSG00000227195	MIR663AHG	-	MIR663A host gene	ncRNA
peak1082	chr4	49143885	49144427	+	1	NA	Intergenic	(CATTC)n|Satellite|Satellite	155497	NM_001286791	80157	Hs.479703	NM_025087	ENSG00000109182	CWH43	CWH43-C|PGAP2IP	cell wall biogenesis 43 C-terminal homolog	protein-coding
peak1588	chrY	13864396	13864747	+	1	NA	Intergenic	(GAATG)n|Satellite|Satellite	668818	NR_033667	352887	Hs.546221	NR_033667	ENSG00000206159	GYG2P1	GYG2P	glycogenin 2 pseudogene 1	pseudo
peak423	chr16	25925716	25925962	+	1	NA	intron (NM_006040, intron 1 of 1)	intron (NM_006040, intron 1 of 1)	-110719	NR_036146	100422923		NR_036146	ENSG00000265005	MIR548W	-	microRNA 548w	ncRNA
peak1358	chr8	139817027	139818591	+	1	NA	intron (NM_152888, intron 10 of 64)	(TG)n|Simple_repeat|Simple_repeat	108440	NM_152888	169044	Hs.117169	NM_152888	ENSG00000169436	COL22A1	-	collagen type XXII alpha 1 chain	protein-coding
peak688	chr2	71844803	71845018	+	1	NA	intron (NM_001130455, intron 40 of 54)	(GTGTG)n|Simple_repeat|Simple_repeat	151078	NM_001130982	8291	Hs.252180	NM_003494	ENSG00000135636	DYSF	FER1L1|LGMD2B|MMD1	dysferlin	protein-coding
peak608	chr19	16363953	16364180	+	1	NA	Intergenic	(CA)n|Simple_repeat|Simple_repeat	55401	NM_001130524	8907	Hs.71040	NM_032493	ENSG00000072958	AP1M1	AP47|CLAPM2|CLTNM|MU-1A	adaptor related protein complex 1 subunit mu 1	protein-coding
peak1584	chrY	13857203	13858963	+	1	NA	Intergenic	(GAATG)n|Satellite|Satellite	675306	NR_033667	352887	Hs.546221	NR_033667	ENSG00000206159	GYG2P1	GYG2P	glycogenin 2 pseudogene 1	pseudo
peak605	chr19	11575410	11575667	+	1	NA	intron (NM_032281, intron 3 of 6)	(CA)n|Simple_repeat|Simple_repeat	16265	NM_001420	1995	Hs.1701	NM_001420	ENSG00000196361	ELAVL3	HUC|HUCL|PLE21	ELAV like RNA binding protein 3	protein-coding
peak1027	chr3	75720681	75721136	+	1	NA	promoter-TSS (NR_040005)	promoter-TSS (NR_040005)	-524	NR_040005	401074	Hs.528540	NR_040004	ENSG00000242516	LINC00960	-	long intergenic non-protein coding RNA 960	ncRNA
peak1051	chr4	3581987	3582296	+	1	NA	intron (NR_040045, intron 1 of 2)	(TCCA)n|Simple_repeat|Simple_repeat	3545	NR_040045	285492	Hs.145563	NM_173661		LINC00955	-	long intergenic non-protein coding RNA 955	ncRNA
peak869	chr21	10733622	10733907	+	1	NA	Intergenic	ALR/Alpha|Satellite|centr	257179	NM_199259	7179	Hs.122986	NM_199259	ENSG00000274391	TPTE	CT44|PTEN2	transmembrane phosphatase with tensin homology	protein-coding
peak1331	chr8	43793026	43793231	+	1	NA	Intergenic	ALR/Alpha|Satellite|centr	645543	NM_001005365	340441	Hs.531579	NM_001002920	ENSG00000188877	POTEA	A26A1|CT104.3|POTE-8|POTE8	POTE ankyrin domain family member A	protein-coding
peak194	chr11	48883338	48883793	+	1	NA	Intergenic	ALR/Alpha|Satellite|centr	-169587	NM_001206626	283116	Hs.448644	NM_001206626	ENSG00000182053	TRIM49B	-	tripartite motif containing 49B	protein-coding
peak307	chr12	132173341	132173555	+	1	NA	Intergenic	Intergenic	-22184	NM_004592	6433	Hs.308171	NM_004592	ENSG00000061936	SFSWAP	SFRS8|SWAP	splicing factor SWAP	protein-coding
peak174	chr10	134177771	134178483	+	1	NA	intron (NM_030626, intron 9 of 10)	intron (NM_030626, intron 9 of 10)	27516	NM_001309474	80313	Hs.119897	NM_030626	ENSG00000148814	LRRC27	-	leucine rich repeat containing 27	protein-coding
peak794	chr2	242803366	242803819	+	1	NA	Intergenic	(CACAA)n|Simple_repeat|Simple_repeat	-2534	NM_005018	5133	Hs.158297	NM_005018	ENSG00000188389	PDCD1	CD279|PD-1|PD1|SLEB2|hPD-1|hPD-l|hSLE1	programmed cell death 1	protein-coding
peak343	chr13	114477705	114477868	+	1	NA	intron (NM_001348663, intron 3 of 7)	(CA)n|Simple_repeat|Simple_repeat	15570	NM_001348663	348013	Hs.280805	NM_182614	ENSG00000184497	TMEM255B	FAM70B	transmembrane protein 255B	protein-coding
peak89	chr10	5423300	5423557	+	1	NA	Intergenic	(CA)n|Simple_repeat|Simple_repeat	16456	NM_053049	114131	Hs.511775	NM_053049	ENSG00000178473	UCN3	SCP|SPC|UCNIII	urocortin 3	protein-coding
peak1352	chr8	135473279	135473680	+	1	NA	Intergenic	(TG)n|Simple_repeat|Simple_repeat	-136835	NR_002438	594840	Hs.626298	NR_002438	ENSG00000248492	ZFAT-AS1	NCRNA00070|SAS-ZFAT|ZFAT-AS|ZFATAS	ZFAT antisense RNA 1	ncRNA
peak996	chr22	45687079	45687719	+	1	NA	intron (NM_006953, intron 4 of 5)	(TG)n|Simple_repeat|Simple_repeat	6531	NM_001167574	7380	Hs.632787	NM_006953	ENSG00000100373	UPK3A	UP3A|UPIII|UPIIIA|UPK3	uroplakin 3A	protein-coding
peak121	chr10	42398362	42399757	+	1	NA	Intergenic	ALR/Alpha|Satellite|centr	464434	NR_024380	441666	Hs.255729	NR_024380	ENSG00000215146	LOC441666	-	zinc finger protein 91 pseudogene	pseudo
peak1080	chr4	49141564	49141766	+	1	NA	Intergenic	(CATTC)n|Satellite|Satellite	153006	NM_001286791	80157	Hs.479703	NM_025087	ENSG00000109182	CWH43	CWH43-C|PGAP2IP	cell wall biogenesis 43 C-terminal homolog	protein-coding
peak964	chr21	44036083	44036445	+	1	NA	Intergenic	(CA)n|Simple_repeat|Simple_repeat	-1059	NR_131192	101928233	Hs.534827	NR_131192	ENSG00000225431	LINC01671	-	long intergenic non-protein coding RNA 1671	ncRNA
peak691	chr2	85136761	85136957	+	1	NA	Intergenic	(CCA)n|Simple_repeat|Simple_repeat	4096	NM_021103	9168	Hs.446574	NM_021103	ENSG00000034510	TMSB10	MIG12|TB10	thymosin beta 10	protein-coding
peak534	chr17	35117816	35118178	+	1	NA	Intergenic	(TG)n|Simple_repeat|Simple_repeat	159972	NM_024864	79922	Hs.194864	NM_024864	ENSG00000278619	MRM1	-	mitochondrial rRNA methyltransferase 1	protein-coding
peak943	chr21	14367026	14368204	+	1	NA	Intergenic	ALR/Alpha|Satellite|centr	-42872	NR_026916	149992	Hs.558645	NM_153773		ANKRD30BP2	C21orf99|CT85|CTSP-1|CTSP1	ankyrin repeat domain 30B pseudogene 2	pseudo
peak779	chr2	238120769	238121520	+	1	NA	Intergenic	(TG)n|Simple_repeat|Simple_repeat	127060	NM_006710	10920	Hs.531713	NM_006710	ENSG00000198612	COPS8	COP9|CSN8|SGN8	COP9 signalosome subunit 8	protein-coding
peak884	chr21	10762222	10763828	+	1	NA	Intergenic	ALR/Alpha|Satellite|centr	227918	NM_199259	7179	Hs.122986	NM_199259	ENSG00000274391	TPTE	CT44|PTEN2	transmembrane phosphatase with tensin homology	protein-coding
peak747	chr2	131743384	131743690	+	1	NA	intron (NM_032995, intron 3 of 11)	(TG)n|Simple_repeat|Simple_repeat	68567	NM_032995	50649	Hs.469935	NM_015320	ENSG00000136002	ARHGEF4	ASEF|ASEF1|GEF4|STM6	Rho guanine nucleotide exchange factor 4	protein-coding
peak1327	chr8	43771144	43771489	+	1	NA	Intergenic	ALR/Alpha|Satellite|centr	623731	NM_001005365	340441	Hs.531579	NM_001002920	ENSG00000188877	POTEA	A26A1|CT104.3|POTE-8|POTE8	POTE ankyrin domain family member A	protein-coding
peak549	chr17	72564982	72565430	+	1	NA	Intergenic	(TG)n|Simple_repeat|Simple_repeat	-1724	NM_001324073	100130520		NM_001324073	ENSG00000284690	CD300H	CD300Hs	CD300c molecule-like	protein-coding
peak112	chr10	39101249	39102341	+	1	NA	Intergenic	(CATTC)n|Satellite|Satellite	112068	NR_045000	399746	Hs.742607	NR_045000		ACTR3BP5	FKSG74	ACTR3B pseudogene 5	pseudo
peak662	chr2	3141579	3141914	+	1	NA	Intergenic	(CA)n|Simple_repeat|Simple_repeat	-11948	NR_110228	101927554	Hs.638446	NR_110228	ENSG00000234423	LINC01250	-	long intergenic non-protein coding RNA 1250	ncRNA
peak916	chr21	11129103	11130216	+	1	NA	Intergenic	AluSq10|SINE|Alu	-30722	NM_001187	574	Hs.545789	NM_001187		BAGE	BAGE1|CT2.1	B melanoma antigen	protein-coding
peak459	chr16	34189561	34189631	+	1	NA	Intergenic	HSATII|Satellite|Satellite	215166	NR_002837	606551	Hs.646441	NR_002837		UBE2MP1	-	ubiquitin conjugating enzyme E2 M pseudogene 1	pseudo
peak311	chr12	132875171	132875363	+	1	NA	intron (NM_001122636, intron 1 of 10)	intron (NM_001122636, intron 1 of 10)	23290	NR_024563	100130238	Hs.536338	NR_024563		LOC100130238	-	uncharacterized LOC100130238	ncRNA
peak1313	chr8	11313579	11313733	+	1	NA	intron (NM_053279, intron 1 of 2)	(TG)n|Simple_repeat|Simple_repeat	10620	NM_053279	83648	Hs.124299	NM_053279	ENSG00000154319	FAM167A	C8orf13|D8S265	family with sequence similarity 167 member A	protein-coding
peak708	chr2	92271069	92272646	+	1	NA	Intergenic	HSATII|Satellite|Satellite	142698	NR_027714	440888	Hs.730239	NM_001032412		ACTR3BP2	FKSG73	ACTR3B pseudogene 2	pseudo
peak743	chr2	129824767	129824896	+	1	NA	Intergenic	(TG)n|Simple_repeat|Simple_repeat	202657	NR_110278	101927881	Hs.570247	NR_110278		LOC101927881	-	uncharacterized LOC101927881	ncRNA
peak212	chr11	51578510	51578775	+	1	NA	Intergenic	ALR/Alpha|Satellite|centr	63360	NM_001004703	119749	Hs.553564	NM_001004703	ENSG00000185926	OR4C46	-	olfactory receptor family 4 subfamily C member 46	protein-coding
peak62	chr1	149222467	149222672	+	1	NA	Intergenic	AluSx|SINE|Alu	-65666	NM_001348147	644634		NM_001348147		FAM231D	-	family with sequence similarity 231 member D	protein-coding
peak1405	chr9	91287961	91288153	+	1	NA	Intergenic	(TG)n|Simple_repeat|Simple_repeat	72763	NR_036252	100423015		NR_036252	ENSG00000265873	MIR4289	-	microRNA 4289	ncRNA
peak1445	chr9	137576917	137577422	+	1	NA	intron (NM_000093, intron 1 of 65)	(TCCA)n|Simple_repeat|Simple_repeat	-32480	NR_138049	414316	Hs.571561	NR_138049	ENSG00000204011	COL5A1-AS1	C9orf104|bA54A22.4	COL5A1 antisense RNA 1	ncRNA
peak685	chr2	67441383	67441695	+	1	NA	intron (NR_110568, intron 1 of 3)	intron (NR_110568, intron 1 of 3)	912	NR_038844	644838	Hs.145561	NR_038844	ENSG00000236780	LINC01829	-	long intergenic non-protein coding RNA 1829	ncRNA
peak776	chr2	238038963	238039042	+	1	NA	Intergenic	(TG)n|Simple_repeat|Simple_repeat	44918	NM_006710	10920	Hs.531713	NM_006710	ENSG00000198612	COPS8	COP9|CSN8|SGN8	COP9 signalosome subunit 8	protein-coding
peak108	chr10	39076571	39082247	+	1	NA	Intergenic	(CATTC)n|Satellite|Satellite	89682	NR_045000	399746	Hs.742607	NR_045000		ACTR3BP5	FKSG74	ACTR3B pseudogene 5	pseudo
peak219	chr11	55027386	55027457	+	1	NA	Intergenic	ALR/Alpha|Satellite|centr	-2237	NM_024114	79097	Hs.195715	NM_024114	ENSG00000150244	TRIM48	RNF101	tripartite motif containing 48	protein-coding
peak536	chr17	39788854	39789344	+	1	NA	intron (NR_033415, intron 4 of 10)	intron (NR_033415, intron 4 of 10)	7352	NR_033415	284116	Hs.725790	NR_033415	ENSG00000214514	KRT42P	-	keratin 42 pseudogene	pseudo
peak984	chr22	35739541	35739672	+	1	NA	intron (NM_001135729, intron 12 of 14)	(CA)n|Simple_repeat|Simple_repeat	-6814	NR_106717	102464824		NR_106717	ENSG00000274280	MIR6069	hsa-mir-6069	microRNA 6069	ncRNA
peak139	chr10	42817227	42817391	+	1	NA	Intergenic	ALR/Alpha|Satellite|centr	46184	NR_024380	441666	Hs.255729	NR_024380	ENSG00000215146	LOC441666	-	zinc finger protein 91 pseudogene	pseudo
peak1559	chrY	13831672	13831961	+	1	NA	Intergenic	(GAATG)n|Satellite|Satellite	701573	NR_033667	352887	Hs.546221	NR_033667	ENSG00000206159	GYG2P1	GYG2P	glycogenin 2 pseudogene 1	pseudo
peak319	chr13	21071525	21072020	+	1	NA	intron (NM_015974, intron 2 of 7)	(CA)n|Simple_repeat|Simple_repeat	28240	NM_015974	51084	Hs.370703	NM_015974	ENSG00000165475	CRYL1	GDH|HEL30|lambda-CRY	crystallin lambda 1	protein-coding
peak670	chr2	8737012	8737301	+	1	NA	Intergenic	(TG)n|Simple_repeat|Simple_repeat	-13234	NR_110257	101929567	Hs.634706	NR_110257	ENSG00000236008	LINC01814	-	long intergenic non-protein coding RNA 1814	ncRNA
peak1489	chrY	13140827	13141476	+	1	NA	Intergenic	(CATTC)n|Satellite|Satellite	1392238	NR_033667	352887	Hs.546221	NR_033667	ENSG00000206159	GYG2P1	GYG2P	glycogenin 2 pseudogene 1	pseudo
peak476	chr16	46398586	46399258	+	1	NA	Intergenic	HSATII|Satellite|Satellite	204087	NR_026556	124149	Hs.97414	NM_001004299		ANKRD26P1	-	ankyrin repeat domain 26 pseudogene 1	pseudo
peak619	chr19	27752750	27753302	+	1	NA	Intergenic	ALR/Alpha|Satellite|centr	-531313	NR_110689	101927151	Hs.567934	NR_110687	ENSG00000267575	LOC101927151	-	uncharacterized LOC101927151	ncRNA
peak1497	chrY	13454185	13459609	+	1	NA	Intergenic	(CATTC)n|Satellite|Satellite	1076492	NR_033667	352887	Hs.546221	NR_033667	ENSG00000206159	GYG2P1	GYG2P	glycogenin 2 pseudogene 1	pseudo
peak1269	chr7	148028059	148028453	+	1	NA	intron (NR_036093, intron 3 of 3)	(TGGA)n|Simple_repeat|Simple_repeat	-259401	NM_145304	202865	Hs.352212	NM_145304	ENSG00000170279	C7orf33	-	chromosome 7 open reading frame 33	protein-coding
peak75	chr1	224199333	224202925	+	1	NA	intron (NR_136593, intron 2 of 4)	(GAATG)n|Satellite|Satellite	20697	NR_136593	100287497	Hs.568390	NR_136590		LOC100287497	-	septin 7 pseudogene	pseudo
peak35	chr1	42010565	42010748	+	1	NA	intron (NM_001127714, intron 4 of 7)	(CCA)n|Simple_repeat|Simple_repeat	-60302	NM_001956	1907	Hs.1407	NM_001956	ENSG00000127129	EDN2	ET-2|ET2|PPET2	endothelin 2	protein-coding
peak1406	chr9	91345398	91345513	+	1	NA	Intergenic	(TCCA)n|Simple_repeat|Simple_repeat	15365	NR_036252	100423015		NR_036252	ENSG00000265873	MIR4289	-	microRNA 4289	ncRNA
peak285	chr12	119513532	119513539	+	1	NA	intron (NM_194286, intron 1 of 12)	(ATG)n|Simple_repeat|Simple_repeat	94235	NM_194286	84530	Hs.744964	NM_194286	ENSG00000139767	SRRM4	KIAA1853|MU-MB-2.76|nSR100	serine/arginine repetitive matrix 4	protein-coding
peak1265	chr7	135399828	135400139	+	1	NA	intron (NM_012450, intron 2 of 15)	(TG)n|Simple_repeat|Simple_repeat	12969	NM_012450	26266	Hs.490241	NM_012450	ENSG00000164707	SLC13A4	NAS2|SUT-1|SUT1	solute carrier family 13 member 4	protein-coding
peak1469	chrX	61747271	61747541	+	1	NA	Intergenic	ALR/Alpha|Satellite|centr	823812	NM_001012968	139886	Hs.612782	NM_001012968	ENSG00000186767	SPIN4	TDRD28	spindlin family member 4	protein-coding
peak257	chr12	34852598	34852989	+	1	NA	Intergenic	ALR/Alpha|Satellite|centr	677577	NM_032834	84920	Hs.102971	NM_032834	ENSG00000139133	ALG10	ALG10A|DIE2|KCR1	ALG10, alpha-1,2-glucosyltransferase	protein-coding
peak1220	chr7	57999402	57999660	+	1	NA	Intergenic	ALR/Alpha|Satellite|centr	489648	NM_001159279	441234	Hs.533121	NM_001159279	ENSG00000182111	ZNF716	-	zinc finger protein 716	protein-coding
peak164	chr10	129226743	129226968	+	1	NA	intron (NM_001380, intron 47 of 51)	(GTGTG)n|Simple_repeat|Simple_repeat	-120758	NM_001030013	594857	Hs.643423	NM_001030013	ENSG00000214285	NPS	-	neuropeptide S	protein-coding
peak550	chr17	72728666	72728964	+	1	NA	intron (NM_175738, intron 2 of 8)	(ATGTG)n|Simple_repeat|Simple_repeat	-3884	NM_001330471	326624	Hs.351413	NM_175738	ENSG00000172794	RAB37	-	RAB37, member RAS oncogene family	protein-coding
peak727	chr2	92323989	92324269	+	1	NA	Intergenic	ALR/Alpha|Satellite|centr	194970	NR_027714	440888	Hs.730239	NM_001032412		ACTR3BP2	FKSG73	ACTR3B pseudogene 2	pseudo
peak1322	chr8	38775852	38776255	+	1	NA	intron (NM_021623, intron 2 of 12)	(CA)n|Simple_repeat|Simple_repeat	17300	NM_021623	59339	Hs.369123	NM_021623	ENSG00000169499	PLEKHA2	TAPP2	pleckstrin homology domain containing A2	protein-coding
peak1268	chr7	148027483	148027772	+	1	NA	intron (NR_036093, intron 3 of 3)	(TGGA)n|Simple_repeat|Simple_repeat	-260030	NM_145304	202865	Hs.352212	NM_145304	ENSG00000170279	C7orf33	-	chromosome 7 open reading frame 33	protein-coding
peak1011	chr22	49283366	49283971	+	1	NA	intron (NR_038944, intron 3 of 6)	intron (NR_038944, intron 3 of 6)	21086	NR_038944	100128946	Hs.535676	NR_038944	ENSG00000205632	LINC01310	WI2-81516E3.1	long intergenic non-protein coding RNA 1310	ncRNA
peak392	chr15	20005021	20005022	+	1	NA	Intergenic	ALR/Alpha|Satellite|centr	-482976	NR_038836	646096	Hs.448789	NR_038836	ENSG00000259156	CHEK2P2	-	checkpoint kinase 2 pseudogene 2	pseudo
peak63	chr1	154686453	154687066	+	1	NA	intron (NM_002249, intron 6 of 7)	(TG)n|Simple_repeat|Simple_repeat	-86303	NM_001025107	103	Hs.12341	NM_001111	ENSG00000160710	ADAR	ADAR1|AGS6|DRADA|DSH|DSRAD|G1P1|IFI-4|IFI4|K88DSRBP|P136	adenosine deaminase, RNA specific	protein-coding
peak749	chr2	132996468	132996664	+	1	NA	intron (NR_152415, intron 1 of 5)	ALR/Alpha|Satellite|centr	18087	NR_031608	100313824		NR_031608	ENSG00000221288	MIR663B	MIRN663B|mir-663b	microRNA 663b	ncRNA
peak628	chr19	27869140	27869275	+	1	NA	Intergenic	ALR/Alpha|Satellite|centr	-415132	NR_110689	101927151	Hs.567934	NR_110687	ENSG00000267575	LOC101927151	-	uncharacterized LOC101927151	ncRNA
peak614	chr19	27735914	27737039	+	1	NA	Intergenic	ALR/Alpha|Satellite|centr	-547863	NR_110689	101927151	Hs.567934	NR_110687	ENSG00000267575	LOC101927151	-	uncharacterized LOC101927151	ncRNA
peak379	chr14	98361715	98361936	+	1	NA	Intergenic	(CA)n|Simple_repeat|Simple_repeat	82636	NR_152748	388011	Hs.651477	NR_015430	ENSG00000246223	LINC01550	C14orf64	long intergenic non-protein coding RNA 1550	ncRNA
peak1449	chr9	138728472	138728759	+	1	NA	intron (NM_015447, intron 7 of 16)	intron (NM_015447, intron 7 of 16)	70390	NM_015447	157922	Hs.522493	NM_015447	ENSG00000130559	CAMSAP1	-	calmodulin regulated spectrin associated protein 1	protein-coding
peak1237	chr7	61967566	61967845	+	1	NA	Intergenic	ALR/Alpha|Satellite|centr	796729	NR_003952	643955	Hs.583308	NR_003952	ENSG00000185037	ZNF733P	ZNF733	zinc finger protein 733, pseudogene	pseudo
peak1499	chrY	13464874	13465158	+	1	NA	Intergenic	BSR/Beta|Satellite|Satellite	1068373	NR_033667	352887	Hs.546221	NR_033667	ENSG00000206159	GYG2P1	GYG2P	glycogenin 2 pseudogene 1	pseudo
peak838	chr21	9472738	9472757	+	1	NA	Intergenic	AluSc8|SINE|Alu	-353085	NR_128711	103504731		NR_128711	ENSG00000264462	MIR3648-2	hsa-mir-3648-2	microRNA 3648-2	ncRNA
peak235	chr11	118479598	118480068	+	1	NA	intron (NM_001144759, intron 1 of 20)	CpG	1527	NM_001144758	23187	Hs.504062	NM_015157	ENSG00000019144	PHLDB1	LL5A	pleckstrin homology like domain family B member 1	protein-coding
peak663	chr2	4018952	4019843	+	1	NA	intron (NR_037881, intron 1 of 2)	(TG)n|Simple_repeat|Simple_repeat	2225	NR_037881	100505964	Hs.190267	NR_037881	ENSG00000237401	LINC01304	-	long intergenic non-protein coding RNA 1304	ncRNA
peak29	chr1	27951114	27951422	+	1	NA	intron (NM_001042747, intron 2 of 12)	intron (NM_001042747, intron 2 of 12)	1483	NM_001042747	2268	Hs.1422	NM_005248	ENSG00000000938	FGR	SRC2|c-fgr|c-src2|p55-Fgr|p55c-fgr|p58-Fgr|p58c-fgr	FGR proto-oncogene, Src family tyrosine kinase	protein-coding
peak1191	chr6	169714953	169715453	+	1	NA	Intergenic	(CA)n|Simple_repeat|Simple_repeat	-60994	NM_003247	7058	Hs.371147	NM_003247	ENSG00000186340	THBS2	TSP2	thrombospondin 2	protein-coding
peak322	chr13	23253652	23253797	+	1	NA	Intergenic	(CCA)n|Simple_repeat|Simple_repeat	218596	NR_033774	646201	Hs.729338	NR_033774		BASP1P1	-	brain abundant, membrane attached signal protein 1 pseudogene 1	pseudo
peak744	chr2	129824950	129825380	+	1	NA	Intergenic	(TG)n|Simple_repeat|Simple_repeat	202991	NR_110278	101927881	Hs.570247	NR_110278		LOC101927881	-	uncharacterized LOC101927881	ncRNA
peak1398	chr9	79186676	79186866	+	1	NA	Intergenic	LSU-rRNA_Hsa|rRNA|rRNA	71222	NM_001097636	2650	Hs.521568	NM_001490	ENSG00000187210	GCNT1	C2GNT|C2GNT-L|C2GNT1|G6NT|NACGT2|NAGCT2	glucosaminyl (N-acetyl) transferase 1, core 2	protein-coding
peak430	chr16	33421803	33421977	+	1	NA	Intergenic	(TG)n|Simple_repeat|Simple_repeat	-123188	NR_033866	390705	Hs.278513	NR_033866		LOC390705	-	protein phosphatase 2 regulatory subunit B'', beta pseudogene	pseudo
peak1572	chrY	13844409	13844868	+	1	NA	Intergenic	(GAATG)n|Satellite|Satellite	688751	NR_033667	352887	Hs.546221	NR_033667	ENSG00000206159	GYG2P1	GYG2P	glycogenin 2 pseudogene 1	pseudo
peak724	chr2	92320670	92321188	+	1	NA	Intergenic	ALR/Alpha|Satellite|centr	191770	NR_027714	440888	Hs.730239	NM_001032412		ACTR3BP2	FKSG73	ACTR3B pseudogene 2	pseudo
peak204	chr11	51567472	51567546	+	1	NA	Intergenic	ALR/Alpha|Satellite|centr	52227	NM_001004703	119749	Hs.553564	NM_001004703	ENSG00000185926	OR4C46	-	olfactory receptor family 4 subfamily C member 46	protein-coding
peak1006	chr22	48980754	48981232	+	1	NA	intron (NM_015381, intron 1 of 3)	(CA)n|Simple_repeat|Simple_repeat	8875	NM_015381	25817	Hs.436854	NM_015381	ENSG00000219438	FAM19A5	QLLK5208|TAFA-5|TAFA5|UNQ5208	family with sequence similarity 19 member A5, C-C motif chemokine like	protein-coding
peak1587	chrY	13861628	13862344	+	1	NA	Intergenic	(GAATG)n|Satellite|Satellite	671403	NR_033667	352887	Hs.546221	NR_033667	ENSG00000206159	GYG2P1	GYG2P	glycogenin 2 pseudogene 1	pseudo
peak565	chr18	15407450	15407639	+	1	NA	Intergenic	ALR/Alpha|Satellite|centr	-81626	NR_027417	644669	Hs.579474	NR_027417	ENSG00000215512	LOC644669	-	ankyrin repeat domain 30B pseudogene	pseudo
peak1022	chr3	14296700	14296804	+	1	NA	Intergenic	(TG)n|Simple_repeat|Simple_repeat	76524	NM_014463	27258	Hs.111632	NM_014463	ENSG00000170860	LSM3	SMX4|USS2|YLR438C	LSM3 homolog, U6 small nuclear RNA and mRNA degradation associated	protein-coding
peak233	chr11	115019142	115019220	+	1	NA	Intergenic	(TG)n|Simple_repeat|Simple_repeat	-185115	NR_135108	105369509	Hs.736064	NR_135108		LOC105369509	-	uncharacterized LOC105369509	ncRNA
peak968	chr21	45024259	45024648	+	1	NA	intron (NM_007031, intron 7 of 8)	intron (NM_007031, intron 7 of 8)	5417	NR_106718	102464825		NR_106718	ENSG00000278433	MIR6070	hsa-mir-6070	microRNA 6070	ncRNA
peak1457	chrM	12235	12526	+	1	NA	Intergenic	Intergenic	10707	NR_137295
peak500	chr16	46442552	46456144	+	1	NA	Intergenic	HSATII|Satellite|Satellite	153661	NR_026556	124149	Hs.97414	NM_001004299		ANKRD26P1	-	ankyrin repeat domain 26 pseudogene 1	pseudo
peak1125	chr5	3785510	3785932	+	1	NA	Intergenic	(CA)n|Simple_repeat|Simple_repeat	189553	NM_024337	79192	Hs.424156	NM_024337	ENSG00000170549	IRX1	IRX-5|IRXA1	iroquois homeobox 1	protein-coding
peak5	chr1	3521725	3521881	+	1	NA	intron (NM_001409, intron 1 of 36)	intron (NM_001409, intron 1 of 36)	6256	NM_001409	1953	Hs.593645	NM_001409	ENSG00000162591	MEGF6	EGFL3	multiple EGF like domains 6	protein-coding
peak132	chr10	42539115	42539433	+	1	NA	Intergenic	ALR/Alpha|Satellite|centr	324219	NR_024380	441666	Hs.255729	NR_024380	ENSG00000215146	LOC441666	-	zinc finger protein 91 pseudogene	pseudo
peak1387	chr9	66825838	66826392	+	1	NA	Intergenic	ALR/Alpha|Satellite|centr	-96852	NR_121570	101928381	Hs.708686	NR_121570		LOC101928381	-	uncharacterized LOC101928381	ncRNA
peak1426	chr9	98919965	98920260	+	1	NA	Intergenic	(TG)n|Simple_repeat|Simple_repeat	-41419	NR_132344	158434	Hs.381771	NM_001256408	ENSG00000275465	LOC158434	-	uncharacterized LOC158434	ncRNA
peak1397	chr9	78789999	78790203	+	1	NA	intron (NM_006200, intron 14 of 20)	intron (NM_006200, intron 14 of 20)	219343	NM_018339	55312	Hs.37558	NM_018339	ENSG00000135002	RFK	RIFK	riboflavin kinase	protein-coding
peak1488	chrY	13140127	13140748	+	1	NA	Intergenic	(CACTC)n|Simple_repeat|Simple_repeat	1392952	NR_033667	352887	Hs.546221	NR_033667	ENSG00000206159	GYG2P1	GYG2P	glycogenin 2 pseudogene 1	pseudo
peak1175	chr6	161795181	161795466	+	1	NA	intron (NM_013987, intron 9 of 10)	(TG)n|Simple_repeat|Simple_repeat	-96686	NR_134594	105378098	Hs.691066	NR_134593		LOC105378098	-	uncharacterized LOC105378098	ncRNA
peak1575	chrY	13845868	13846717	+	1	NA	Intergenic	(GAATG)n|Satellite|Satellite	687097	NR_033667	352887	Hs.546221	NR_033667	ENSG00000206159	GYG2P1	GYG2P	glycogenin 2 pseudogene 1	pseudo
peak1399	chr9	88668010	88668755	+	1	NA	intron (NM_016548, intron 3 of 9)	(CACAC)n|Simple_repeat|Simple_repeat	46128	NM_016548	51280	Hs.494337	NM_016548	ENSG00000135052	GOLM1	C9orf155|GOLPH2|GP73|HEL46|PSEC0257|bA379P1.3	golgi membrane protein 1	protein-coding
peak1160	chr6	34011936	34012561	+	1	NA	intron (NM_001256809, intron 4 of 8)	(CA)n|Simple_repeat|Simple_repeat	-44420	NR_031681	100302123		NR_031681	ENSG00000221697	MIR1275	MIRN1275|hsa-mir-1275|mir-1275	microRNA 1275	ncRNA
peak761	chr2	133032626	133032841	+	1	NA	Intergenic	Intergenic	-17191	NR_152415	554226	Hs.380689	NM_001358416	ENSG00000163046	ANKRD30BL	ANKRD30BP3|NCRNA00164	ankyrin repeat domain 30B like	protein-coding
peak827	chr20	57405383	57405495	+	1	NA	intron (NR_002785, intron 4 of 4)	(CCA)n|Simple_repeat|Simple_repeat	-9334	NM_016592	2778	Hs.125898	NM_000516	ENSG00000087460	GNAS	AHO|C20orf45|GNAS1|GPSA|GSA|GSP|NESP|PITA3|POH|SCG6|SgVI	GNAS complex locus	protein-coding
peak1127	chr5	5305159	5305681	+	1	NA	intron (NM_139056, intron 20 of 22)	(CA)n|Simple_repeat|Simple_repeat	-117366	NM_015325	23379	Hs.449296	NM_015325	ENSG00000164151	ICE1	KIAA0947	interactor of little elongation complex ELL subunit 1	protein-coding
peak365	chr14	19037161	19037545	+	1	NA	Intergenic	ALR/Alpha|Satellite|centr	-340241	NM_001013354	440153	Hs.534880	NM_001013354	ENSG00000257115	OR11H12	-	olfactory receptor family 11 subfamily H member 12	protein-coding
peak402	chr15	27596356	27597315	+	1	NA	intron (NM_001270873, intron 5 of 5)	(TG)n|Simple_repeat|Simple_repeat	-190369	NR_120343	101928869	Hs.585699	NR_120343	ENSG00000228740	GABRG3-AS1	-	GABRG3 antisense RNA 1	ncRNA
peak1442	chr9	137170959	137171423	+	1	NA	Intergenic	(CA)n|Simple_repeat|Simple_repeat	16052	NR_146518	105376310	Hs.573484	NR_146518	ENSG00000223729	LINC02247	-	long intergenic non-protein coding RNA 2247	ncRNA
peak1278	chr7	152102376	152102667	+	1	NA	intron (NM_170606, intron 1 of 58)	AluSz6|SINE|Alu	30569	NM_170606	58508	Hs.647120	NM_021230	ENSG00000055609	KMT2C	HALR|KLEFS2|MLL3	lysine methyltransferase 2C	protein-coding
peak298	chr12	129509558	129509733	+	1	NA	Intergenic	(CA)n|Simple_repeat|Simple_repeat	-84590	NR_104173	283352	Hs.665667	NR_104172	ENSG00000249196	TMEM132D-AS1	-	TMEM132D antisense RNA 1	ncRNA
peak6	chr1	4067622	4067886	+	1	NA	Intergenic	HAL1-3A_ME|LINE|L1	-58714	NR_147024	105376672	Hs.435087	NR_147024	ENSG00000226374	LINC01345	-	long intergenic non-protein coding RNA 1345	ncRNA
peak223	chr11	64362903	64363004	+	1	NA	intron (NM_001276326, intron 4 of 9)	(TGGA)n|Simple_repeat|Simple_repeat	4671	NM_001276327	116085	Hs.174424	NM_144585	ENSG00000197891	SLC22A12	OAT4L|RST|URAT1	solute carrier family 22 member 12	protein-coding
peak808	chr20	26307746	26307933	+	1	NA	Intergenic	ALR/Alpha|Satellite|centr	-117970	NR_040095	284801	Hs.370699	NR_040095	ENSG00000227195	MIR663AHG	-	MIR663A host gene	ncRNA
peak1102	chr4	181487632	181488066	+	1	NA	Intergenic	(TG)n|Simple_repeat|Simple_repeat	592453	NR_033918	728081	Hs.535735	NR_033918	ENSG00000248197	LINC00290	NCRNA00290	long intergenic non-protein coding RNA 290	ncRNA
peak1261	chr7	129792070	129792517	+	1	NA	Intergenic	(CA)n|Simple_repeat|Simple_repeat	10722	NR_149034	100128325	Hs.105944	NR_149033	ENSG00000229196	LOC100128325	-	uncharacterized LOC100128325	ncRNA
peak674	chr2	16576448	16576842	+	1	NA	Intergenic	(CA)n|Simple_repeat|Simple_repeat	270489	NM_030797	81553	Hs.467769	NM_030797	ENSG00000197872	FAM49A	-	family with sequence similarity 49 member A	protein-coding
peak970	chr21	45378524	45378813	+	1	NA	intron (NM_001037553, intron 1 of 8)	(TG)n|Simple_repeat|Simple_repeat	33389	NM_001037553	56894	Hs.248785	NM_020132	ENSG00000160216	AGPAT3	LPAAT-GAMMA1|LPAAT3	1-acylglycerol-3-phosphate O-acyltransferase 3	protein-coding
peak797	chr20	11349711	11350359	+	1	NA	Intergenic	(CA)n|Simple_repeat|Simple_repeat	-96004	NR_038972	339593	Hs.434320	NR_038972		LOC339593	-	uncharacterized LOC339593	ncRNA
peak123	chr10	42401675	42402287	+	1	NA	Intergenic	ALR/Alpha|Satellite|centr	461512	NR_024380	441666	Hs.255729	NR_024380	ENSG00000215146	LOC441666	-	zinc finger protein 91 pseudogene	pseudo
peak91	chr10	12657627	12657922	+	1	NA	intron (NM_153498, intron 2 of 10)	(TG)n|Simple_repeat|Simple_repeat	37022	NR_039700	100616151		NR_039700	ENSG00000263584	MIR4480	-	microRNA 4480	ncRNA
peak1505	chrY	13484423	13484625	+	1	NA	Intergenic	BSR/Beta|Satellite|Satellite	1048865	NR_033667	352887	Hs.546221	NR_033667	ENSG00000206159	GYG2P1	GYG2P	glycogenin 2 pseudogene 1	pseudo
peak914	chr21	11126879	11127026	+	1	NA	Intergenic	AluSq|SINE|Alu	-28015	NM_001187	574	Hs.545789	NM_001187		BAGE	BAGE1|CT2.1	B melanoma antigen	protein-coding
peak548	chr17	72526628	72526730	+	1	NA	intron (NM_174892, intron 1 of 3)	intron (NM_174892, intron 1 of 3)	934	NM_174892	124599	Hs.313343	NM_174892	ENSG00000178789	CD300LB	CD300b|CLM-7|CLM7|CMRF35-A2|IREM-3|IREM3|TREM-5|TREM5	CD300 molecule like family member b	protein-coding
peak1451	chr9	140795023	140795279	+	1	NA	intron (NM_000718, intron 3 of 45)	(TCTG)n|Simple_repeat|Simple_repeat	-8129	NR_121583	100133077	Hs.640081	NR_121583	ENSG00000203987	LOC100133077	-	uncharacterized LOC100133077	ncRNA
peak538	chr17	41382052	41382454	+	1	NA	Intergenic	Intergenic	-1191	NR_047479	100874261	Hs.546898	NR_047479	ENSG00000236383	LINC00854	TMEM106A-AS1	long intergenic non-protein coding RNA 854	ncRNA
peak898	chr21	11096580	11096968	+	1	NA	intron (NM_001187, intron 2 of 4)	AluSx|SINE|Alu	2151	NM_182484	85316	Hs.545789	NM_182484		BAGE5	CT2.5	BAGE family member 5	protein-coding
peak985	chr22	35739807	35739985	+	1	NA	intron (NM_001135729, intron 12 of 14)	(CA)n|Simple_repeat|Simple_repeat	-7104	NR_106717	102464824		NR_106717	ENSG00000274280	MIR6069	hsa-mir-6069	microRNA 6069	ncRNA
peak92	chr10	18410181	18410470	+	1	NA	Intergenic	(TG)n|Simple_repeat|Simple_repeat	-19281	NM_201597	783	Hs.59093	NM_000724	ENSG00000165995	CACNB2	CACNLB2|CAVB2|MYSB	calcium voltage-gated channel auxiliary subunit beta 2	protein-coding
peak956	chr21	41358032	41358180	+	1	NA	Intergenic	Intergenic	118759	NM_006198	5121	Hs.80296	NM_006198	ENSG00000183036	PCP4	PEP-19	Purkinje cell protein 4	protein-coding
peak765	chr2	134569001	134569440	+	1	NA	Intergenic	A-rich|Low_complexity|Low_complexity	-243189	NM_207363	344148	Hs.537329	NM_207363	ENSG00000176771	NCKAP5	ERIH1|ERIH2|NAP5	NCK associated protein 5	protein-coding
peak1535	chrY	13800921	13801914	+	1	NA	Intergenic	(GAATG)n|Satellite|Satellite	731972	NR_033667	352887	Hs.546221	NR_033667	ENSG00000206159	GYG2P1	GYG2P	glycogenin 2 pseudogene 1	pseudo
peak418	chr16	8612474	8612680	+	1	NA	Intergenic	(TGAG)n|Simple_repeat|Simple_repeat	7430	NM_001290095	283953	Hs.150849	NM_001146336	ENSG00000232258	TMEM114	-	transmembrane protein 114	protein-coding
peak49	chr1	121354036	121354677	+	1	NA	Intergenic	ALR/Alpha|Satellite|centr	93446	NR_003955	647121	Hs.697682	NR_003955	ENSG00000231752	EMBP1	-	embigin pseudogene 1	pseudo
peak1560	chrY	13832260	13832857	+	1	NA	Intergenic	(GAATG)n|Satellite|Satellite	700831	NR_033667	352887	Hs.546221	NR_033667	ENSG00000206159	GYG2P1	GYG2P	glycogenin 2 pseudogene 1	pseudo
peak1362	chr8	140764610	140765583	+	1	NA	intron (NM_001321646, intron 20 of 21)	(TCCA)n|Simple_repeat|Simple_repeat	-49797	NR_104210	51305	Hs.493037	NM_001282534	ENSG00000169427	KCNK9	K2p9.1|KT3.2|TASK-3|TASK3	potassium two pore domain channel subfamily K member 9	protein-coding
peak936	chr21	14359138	14359579	+	1	NA	Intergenic	ALR/Alpha|Satellite|centr	-51129	NR_026916	149992	Hs.558645	NM_153773		ANKRD30BP2	C21orf99|CT85|CTSP-1|CTSP1	ankyrin repeat domain 30B pseudogene 2	pseudo
peak1258	chr7	100178064	100178367	+	1	NA	intron (NM_001289934, intron 4 of 17)	(CA)n|Simple_repeat|Simple_repeat	5596	NM_001289934	4034	Hs.125742	NM_002319	ENSG00000077454	LRCH4	LRN|LRRN1|LRRN4|PP14183	leucine rich repeats and calponin homology domain containing 4	protein-coding
peak750	chr2	132997490	132997851	+	1	NA	intron (NR_152415, intron 1 of 5)	ALR/Alpha|Satellite|centr	16983	NR_031608	100313824		NR_031608	ENSG00000221288	MIR663B	MIRN663B|mir-663b	microRNA 663b	ncRNA
peak839	chr21	9473307	9473709	+	1	NA	Intergenic	Intergenic	-352324	NR_128711	103504731		NR_128711	ENSG00000264462	MIR3648-2	hsa-mir-3648-2	microRNA 3648-2	ncRNA
peak325	chr13	24131929	24132247	+	1	NA	Intergenic	(TG)n|Simple_repeat|Simple_repeat	-12421	NM_148957	55504	Hs.149168	NM_018647	ENSG00000127863	TNFRSF19	TAJ|TAJ-alpha|TRADE|TROY	TNF receptor superfamily member 19	protein-coding
peak642	chr19	41736241	41736557	+	1	NA	intron (NM_001278599, intron 1 of 16)	(TG)n|Simple_repeat|Simple_repeat	3739	NM_001278599	558	Hs.590970	NM_001699	ENSG00000167601	AXL	ARK|JTK11|Tyro7|UFO	AXL receptor tyrosine kinase	protein-coding
peak699	chr2	90373116	90373168	+	1	NA	Intergenic	HSATII|Satellite|Satellite	1261258	NR_039635	100616399		NR_039635	ENSG00000265510	MIR4436A	mir-4436a	microRNA 4436a	ncRNA
peak518	chr16	86943003	86943304	+	1	NA	Intergenic	(CA)n|Simple_repeat|Simple_repeat	-148237	NR_126008	440390	Hs.513789	NR_126008	ENSG00000232190	LINC02181	-	long intergenic non-protein coding RNA 2181	ncRNA
peak1422	chr9	96386631	96386858	+	1	NA	intron (NM_005392, intron 1 of 21)	(ATGGTG)n|Simple_repeat|Simple_repeat	29621	NR_049853	100847045		NR_049853	ENSG00000283146	MIR548AU	-	microRNA 548au	ncRNA
peak1081	chr4	49143776	49143826	+	1	NA	Intergenic	(CATTC)n|Satellite|Satellite	155142	NM_001286791	80157	Hs.479703	NM_025087	ENSG00000109182	CWH43	CWH43-C|PGAP2IP	cell wall biogenesis 43 C-terminal homolog	protein-coding
peak490	chr16	46419258	46420796	+	1	NA	Intergenic	HSATII|Satellite|Satellite	182982	NR_026556	124149	Hs.97414	NM_001004299		ANKRD26P1	-	ankyrin repeat domain 26 pseudogene 1	pseudo
peak113	chr10	39102577	39154955	+	1	NA	Intergenic	(GAATG)n|Satellite|Satellite	139039	NR_045000	399746	Hs.742607	NR_045000		ACTR3BP5	FKSG74	ACTR3B pseudogene 5	pseudo
peak1291	chr7	157274335	157274766	+	1	NA	intron (NR_110157, intron 2 of 3)	(TG)n|Simple_repeat|Simple_repeat	15625	NR_110157	101927914	Hs.623826	NR_110157	ENSG00000234210	LOC101927914	-	uncharacterized LOC101927914	ncRNA
peak1476	chrX	139806874	139806994	+	1	NA	intron (NR_104228, intron 2 of 3)	(CA)n|Simple_repeat|Simple_repeat	15010	NR_028344	286411	Hs.317627	NR_028344	ENSG00000203930	LINC00632	-	long intergenic non-protein coding RNA 632	ncRNA
peak1428	chr9	124569284	124569721	+	1	NA	Intergenic	(TG)n|Simple_repeat|Simple_repeat	64438	NM_138709	153090	Hs.522378	NM_032552	ENSG00000136848	DAB2IP	AF9Q34|AIP-1|AIP1|DIP1/2	DAB2 interacting protein	protein-coding
peak1324	chr8	41685216	41685361	+	1	NA	intron (NM_001142446, intron 1 of 42)	(CA)n|Simple_repeat|Simple_repeat	-30148	NM_000037	286	Hs.654438	NM_000037	ENSG00000029534	ANK1	ANK|SPH1|SPH2	ankyrin 1	protein-coding
peak252	chr12	34841528	34841932	+	1	NA	Intergenic	ALR/Alpha|Satellite|centr	666514	NM_032834	84920	Hs.102971	NM_032834	ENSG00000139133	ALG10	ALG10A|DIE2|KCR1	ALG10, alpha-1,2-glucosyltransferase	protein-coding
peak957	chr21	41510348	41510692	+	1	NA	intron (NM_001389, intron 18 of 32)	(TG)n|Simple_repeat|Simple_repeat	73838	NR_039917	100616148		NR_039917	ENSG00000263973	MIR4760	-	microRNA 4760	ncRNA
peak1198	chr7	2889931	2890196	+	1	NA	Intergenic	(CACCAT)n|Simple_repeat|Simple_repeat	-6104	NM_001293092	2768	Hs.487341	NM_007353	ENSG00000146535	GNA12	NNX3|RMP|gep	G protein subunit alpha 12	protein-coding
peak532	chr17	33478018	33478422	+	1	NA	intron (NM_001033576, intron 4 of 19)	LSU-rRNA_Hsa|rRNA|rRNA	2937	NM_173167	146862	Hs.379636	NM_173167	ENSG00000141161	UNC45B	CMYA4|CTRCT43|SMUNC45|UNC-45B|UNC45	unc-45 myosin chaperone B	protein-coding
peak351	chr14	19005295	19005368	+	1	NA	Intergenic	ALR/Alpha|Satellite|centr	-372263	NM_001013354	440153	Hs.534880	NM_001013354	ENSG00000257115	OR11H12	-	olfactory receptor family 11 subfamily H member 12	protein-coding
peak1061	chr4	7641454	7642205	+	1	NA	intron (NM_020777, intron 4 of 26)	intron (NM_020777, intron 4 of 26)	-113988	NR_026892	84740	Hs.663029	NM_032654	ENSG00000272620	AFAP1-AS1	AFAP1-AS|AFAP1AS	AFAP1 antisense RNA 1	ncRNA
peak974	chr21	46462012	46462201	+	1	NA	Intergenic	(TG)n|Simple_repeat|Simple_repeat	31020	NR_027292	728039	Hs.309203	NM_032653	ENSG00000235374	SSR4P1	C21orf122|PRED57|PRED90	signal sequence receptor subunit 4 pseudogene 1	pseudo
peak553	chr17	75465989	75466429	+	1	NA	intron (NM_001293698, intron 1 of 9)	(TCCA)n|Simple_repeat|Simple_repeat	-5116	NM_001113495	10801	Hs.440932	NM_006640	ENSG00000184640	2009-09-01	AF17q25|MSF|MSF1|NAPB|PNUTL4|SINT1|SeptD1	septin 9	protein-coding
peak234	chr11	117680611	117680814	+	1	NA	Intergenic	(CA)n|Simple_repeat|Simple_repeat	-12736	NM_020693	57453	Hs.659513	NM_020693	ENSG00000177103	DSCAML1	DSCAM2	DS cell adhesion molecule like 1	protein-coding
peak203	chr11	51567131	51567330	+	1	NA	Intergenic	L1PA3|LINE|L1	51948	NM_001004703	119749	Hs.553564	NM_001004703	ENSG00000185926	OR4C46	-	olfactory receptor family 4 subfamily C member 46	protein-coding
peak455	chr16	34021530	34021809	+	1	NA	Intergenic	ALR/Alpha|Satellite|centr	383093	NR_002837	606551	Hs.646441	NR_002837		UBE2MP1	-	ubiquitin conjugating enzyme E2 M pseudogene 1	pseudo
peak1246	chr7	61982120	61982232	+	1	NA	Intergenic	ALR/Alpha|Satellite|centr	782258	NR_003952	643955	Hs.583308	NR_003952	ENSG00000185037	ZNF733P	ZNF733	zinc finger protein 733, pseudogene	pseudo
peak1357	chr8	139755372	139755664	+	1	NA	intron (NM_152888, intron 22 of 64)	HAL1-2a_MD|LINE|L1	170731	NM_152888	169044	Hs.117169	NM_152888	ENSG00000169436	COL22A1	-	collagen type XXII alpha 1 chain	protein-coding
peak1576	chrY	13846952	13847480	+	1	NA	Intergenic	(GAATG)n|Satellite|Satellite	686173	NR_033667	352887	Hs.546221	NR_033667	ENSG00000206159	GYG2P1	GYG2P	glycogenin 2 pseudogene 1	pseudo
peak456	chr16	34022469	34022771	+	1	NA	Intergenic	ALR/Alpha|Satellite|centr	382142	NR_002837	606551	Hs.646441	NR_002837		UBE2MP1	-	ubiquitin conjugating enzyme E2 M pseudogene 1	pseudo
peak38	chr1	53564437	53564510	+	1	NA	intron (NM_001287597, intron 4 of 9)	intron (NM_001287597, intron 4 of 9)	36749	NM_153703	127435	Hs.586141	NM_153703	ENSG00000174348	PODN	PCAN|SLRR5A	podocan	protein-coding
peak1193	chr7	507060	507432	+	1	NA	Intergenic	(CCA)n|Simple_repeat|Simple_repeat	52235	NM_002607	5154	Hs.535898	NM_002607	ENSG00000197461	PDGFA	PDGF-A|PDGF1	platelet derived growth factor subunit A	protein-coding
peak1176	chr6	163777772	163778269	+	1	NA	Intergenic	(CA)n|Simple_repeat|Simple_repeat	-9955	NR_033862	401282	Hs.444817	NR_033862		DKFZp451B082	-	uncharacterized LOC401282	ncRNA
peak701	chr2	90479583	90480468	+	1	NA	Intergenic	AluSx3|SINE|Alu	1367950	NR_027238	654342	Hs.469287	NR_027238		LOC654342	-	lymphocyte-specific protein 1 pseudogene	pseudo
peak820	chr20	36040378	36040607	+	1	NA	Intergenic	Intergenic	65961	NM_198291	6714	Hs.195659	NM_005417	ENSG00000197122	SRC	ASV|SRC1|THC6|c-SRC|p60-Src	SRC proto-oncogene, non-receptor tyrosine kinase	protein-coding
peak1391	chr9	66843671	66843906	+	1	NA	Intergenic	ALR/Alpha|Satellite|centr	-79179	NR_121570	101928381	Hs.708686	NR_121570		LOC101928381	-	uncharacterized LOC101928381	ncRNA
peak1098	chr4	82425266	82425381	+	1	NA	Intergenic	(CA)n|Simple_repeat|Simple_repeat	-32241	NM_001300736	153020	Hs.591696	NM_152545	ENSG00000138670	RASGEF1B	GPIG4	RasGEF domain family member 1B	protein-coding
peak387	chr14	105290991	105291344	+	1	NA	Intergenic	(TGGA)n|Simple_repeat|Simple_repeat	3629	NR_024396	196872	Hs.352220	NR_024396	ENSG00000258701	LINC00638	-	long intergenic non-protein coding RNA 638	ncRNA
peak831	chr20	60414777	60414933	+	1	NA	intron (NM_001252339, intron 3 of 14)	(TG)n|Simple_repeat|Simple_repeat	113863	NR_031658	100302168		NR_031658	ENSG00000284193	MIR1257	MIRN1257|hsa-mir-1257	microRNA 1257	ncRNA
peak116	chr10	42371601	42372229	+	1	NA	Intergenic	(CATTC)n|Satellite|Satellite	491578	NR_024380	441666	Hs.255729	NR_024380	ENSG00000215146	LOC441666	-	zinc finger protein 91 pseudogene	pseudo
peak910	chr21	11119368	11119691	+	1	NA	Intergenic	AluJb|SINE|Alu	-20592	NM_001187	574	Hs.545789	NM_001187		BAGE	BAGE1|CT2.1	B melanoma antigen	protein-coding
peak46	chr1	116184012	116184232	+	1	NA	promoter-TSS (NM_001172411)	promoter-TSS (NM_001172411)	-452	NM_138959	81839	Hs.515130	NM_138959	ENSG00000173218	VANGL1	KITENIN|LPP2|STB2|STBM2	VANGL planar cell polarity protein 1	protein-coding
peak110	chr10	39096512	39097502	+	1	NA	Intergenic	(CATTC)n|Satellite|Satellite	107280	NR_045000	399746	Hs.742607	NR_045000		ACTR3BP5	FKSG74	ACTR3B pseudogene 5	pseudo
peak1039	chr3	131981845	131982164	+	1	NA	Intergenic	(CA)n|Simple_repeat|Simple_repeat	-54207	NM_001292037	55	Hs.433060	NM_001099	ENSG00000014257	ACPP	5'-NT|ACP-3|ACP3	acid phosphatase, prostate	protein-coding
peak378	chr14	95725130	95725445	+	1	NA	intron (NM_024734, intron 1 of 12)	intron (NM_024734, intron 1 of 12)	60958	NM_024734	79789	Hs.301478	NM_024734	ENSG00000165959	CLMN	-	calmin	protein-coding
peak3	chr1	1301390	1302994	+	1	NA	Intergenic	(TGAG)n|Simple_repeat|Simple_repeat	-3271	NM_001282582	54587	Hs.515687	NM_032348	ENSG00000162576	MXRA8	ASP3	matrix remodeling associated 8	protein-coding
peak554	chr17	75481156	75481466	+	1	NA	intron (NM_001113491, intron 4 of 11)	intron (NM_001113491, intron 4 of 11)	9986	NM_001113495	10801	Hs.440932	NM_006640	ENSG00000184640	2009-09-01	AF17q25|MSF|MSF1|NAPB|PNUTL4|SINT1|SeptD1	septin 9	protein-coding
peak1132	chr5	11310988	11311605	+	1	NA	intron (NM_001288715, intron 8 of 20)	(CA)n|Simple_repeat|Simple_repeat	277733	NM_001288715	1501	Hs.314543	NM_001332	ENSG00000169862	CTNND2	GT24|NPRAP	catenin delta 2	protein-coding
peak253	chr12	34846267	34846615	+	1	NA	Intergenic	ALR/Alpha|Satellite|centr	671225	NM_032834	84920	Hs.102971	NM_032834	ENSG00000139133	ALG10	ALG10A|DIE2|KCR1	ALG10, alpha-1,2-glucosyltransferase	protein-coding
peak983	chr22	35738920	35739430	+	1	NA	intron (NM_001135729, intron 12 of 14)	(CA)n|Simple_repeat|Simple_repeat	-6383	NR_106717	102464824		NR_106717	ENSG00000274280	MIR6069	hsa-mir-6069	microRNA 6069	ncRNA
peak951	chr21	39994454	39994743	+	1	NA	intron (NR_111949, intron 1 of 4)	(CA)n|Simple_repeat|Simple_repeat	-37729	NM_001243429	2078	Hs.473819	NM_004449	ENSG00000157554	ERG	erg-3|p55	ERG, ETS transcription factor	protein-coding
peak1487	chrY	13139024	13139869	+	1	NA	Intergenic	(CACTC)n|Simple_repeat|Simple_repeat	1393943	NR_033667	352887	Hs.546221	NR_033667	ENSG00000206159	GYG2P1	GYG2P	glycogenin 2 pseudogene 1	pseudo
peak722	chr2	92317071	92317827	+	1	NA	Intergenic	ALR/Alpha|Satellite|centr	188290	NR_027714	440888	Hs.730239	NM_001032412		ACTR3BP2	FKSG73	ACTR3B pseudogene 2	pseudo
peak686	chr2	67899606	67899904	+	1	NA	Intergenic	Intergenic	152939	NR_110271	101927701	Hs.348697	NR_110271	ENSG00000237013	LINC01812	-	long intergenic non-protein coding RNA 1812	ncRNA
peak485	chr16	46413431	46413960	+	1	NA	Intergenic	HSATII|Satellite|Satellite	189314	NR_026556	124149	Hs.97414	NM_001004299		ANKRD26P1	-	ankyrin repeat domain 26 pseudogene 1	pseudo
peak54	chr1	121386137	121386470	+	1	NA	Intergenic	ALR/Alpha|Satellite|centr	125393	NR_003955	647121	Hs.697682	NR_003955	ENSG00000231752	EMBP1	-	embigin pseudogene 1	pseudo
peak1085	chr4	49147120	49148914	+	1	NA	Intergenic	Intergenic	159358	NM_001286791	80157	Hs.479703	NM_025087	ENSG00000109182	CWH43	CWH43-C|PGAP2IP	cell wall biogenesis 43 C-terminal homolog	protein-coding
peak353	chr14	19010277	19010880	+	1	NA	Intergenic	ALR/Alpha|Satellite|centr	-367016	NM_001013354	440153	Hs.534880	NM_001013354	ENSG00000257115	OR11H12	-	olfactory receptor family 11 subfamily H member 12	protein-coding
peak397	chr15	20545075	20545258	+	1	NA	Intergenic	(TG)n|Simple_repeat|Simple_repeat	57169	NR_038836	646096	Hs.448789	NR_038836	ENSG00000259156	CHEK2P2	-	checkpoint kinase 2 pseudogene 2	pseudo
peak777	chr2	238039349	238039615	+	1	NA	Intergenic	(TG)n|Simple_repeat|Simple_repeat	45398	NM_006710	10920	Hs.531713	NM_006710	ENSG00000198612	COPS8	COP9|CSN8|SGN8	COP9 signalosome subunit 8	protein-coding
peak1602	chrY	59013766	59014009	+	1	NA	Intergenic	L1MB3|LINE|L1	-86516	NM_005840	10251	Hs.381912	NM_005840	ENSG00000168939	SPRY3	spry-3	sprouty RTK signaling antagonist 3	protein-coding
peak648	chr19	50992162	50992278	+	1	NA	Intergenic	G-rich|Low_complexity|Low_complexity	-12217	NM_138411	112703	Hs.448941	NM_138411	ENSG00000142530	FAM71E1	-	family with sequence similarity 71 member E1	protein-coding
peak1475	chrX	139806705	139806806	+	1	NA	intron (NR_104228, intron 2 of 3)	(CA)n|Simple_repeat|Simple_repeat	14831	NR_028344	286411	Hs.317627	NR_028344	ENSG00000203930	LINC00632	-	long intergenic non-protein coding RNA 632	ncRNA
peak1356	chr8	139754543	139754761	+	1	NA	intron (NM_152888, intron 22 of 64)	(ATGGTG)n|Simple_repeat|Simple_repeat	171597	NM_152888	169044	Hs.117169	NM_152888	ENSG00000169436	COL22A1	-	collagen type XXII alpha 1 chain	protein-coding
peak486	chr16	46415202	46415740	+	1	NA	Intergenic	HSATII|Satellite|Satellite	187538	NR_026556	124149	Hs.97414	NM_001004299		ANKRD26P1	-	ankyrin repeat domain 26 pseudogene 1	pseudo
peak723	chr2	92318348	92319153	+	1	NA	Intergenic	ALR/Alpha|Satellite|centr	189591	NR_027714	440888	Hs.730239	NM_001032412		ACTR3BP2	FKSG73	ACTR3B pseudogene 2	pseudo
peak51	chr1	121356700	121357467	+	1	NA	Intergenic	ALR/Alpha|Satellite|centr	96173	NR_003955	647121	Hs.697682	NR_003955	ENSG00000231752	EMBP1	-	embigin pseudogene 1	pseudo
peak312	chr12	133527112	133527419	+	1	NA	intron (NM_183238, intron 1 of 4)	(CA)n|Simple_repeat|Simple_repeat	5603	NM_183238	100289635	Hs.29698	NM_183238	ENSG00000196458	ZNF605	-	zinc finger protein 605	protein-coding
peak55	chr1	121478478	121478833	+	1	NA	Intergenic	ALR/Alpha|Satellite|centr	217745	NR_003955	647121	Hs.697682	NR_003955	ENSG00000231752	EMBP1	-	embigin pseudogene 1	pseudo
peak171	chr10	132723468	132724715	+	1	NA	Intergenic	(TG)n|Simple_repeat|Simple_repeat	36840	NR_036180	100422867		NR_036180	ENSG00000264803	MIR378C	mir-378c	microRNA 378c	ncRNA
peak730	chr2	100633271	100633487	+	1	NA	intron (NM_001025108, intron 2 of 23)	intron (NM_001025108, intron 2 of 23)	88666	NM_001025108	3899	Hs.444414	NM_002285	ENSG00000144218	AFF3	LAF4|MLLT2-like	AF4/FMR2 family member 3	protein-coding
peak1236	chr7	61802689	61803016	+	1	NA	Intergenic	HSATII|Satellite|Satellite	961582	NR_003952	643955	Hs.583308	NR_003952	ENSG00000185037	ZNF733P	ZNF733	zinc finger protein 733, pseudogene	pseudo
peak427	chr16	31705867	31706142	+	1	NA	Intergenic	(CA)n|Simple_repeat|Simple_repeat	-5930	NR_024034	100132341	Hs.715792	NM_024048	ENSG00000131797	CLUHP3	C16orf67|KIAA0664L3|KIAA0664P3|URLC3	clustered mitochondria homolog pseudogene 3	pseudo
peak163	chr10	125994559	125994823	+	1	NA	Intergenic	(CAT)n|Simple_repeat|Simple_repeat	112854	NM_001322969	4942	Hs.523332	NM_000274	ENSG00000065154	OAT	GACR|HOGA|OATASE|OKT	ornithine aminotransferase	protein-coding
peak559	chr17	79498625	79499248	+	1	NA	intron (NM_001077182, intron 1 of 4)	(ATGGTG)n|Simple_repeat|Simple_repeat	3519	NM_001077182	25794	Hs.118555	NM_012418	ENSG00000186765	FSCN2	RFSN|RP30	fascin actin-bundling protein 2, retinal	protein-coding
peak81	chr1	229113565	229113809	+	1	NA	Intergenic	Intergenic	196861	NR_039659	100616234		NR_039659	ENSG00000283468	MIR4454	-	microRNA 4454	ncRNA
peak1019	chr22	51067146	51067432	+	1	NA	promoter-TSS (NM_001085427)	promoter-TSS (NM_001085427)	-688	NM_001085426	410	Hs.88251	NM_000487	ENSG00000100299	ARSA	MLD	arylsulfatase A	protein-coding
peak1252	chr7	61992538	61992817	+	1	NA	Intergenic	ALR/Alpha|Satellite|centr	771757	NR_003952	643955	Hs.583308	NR_003952	ENSG00000185037	ZNF733P	ZNF733	zinc finger protein 733, pseudogene	pseudo
peak1554	chrY	13826367	13827508	+	1	NA	Intergenic	(GAATG)n|Satellite|Satellite	706452	NR_033667	352887	Hs.546221	NR_033667	ENSG00000206159	GYG2P1	GYG2P	glycogenin 2 pseudogene 1	pseudo
peak1289	chr7	156291440	156291655	+	1	NA	intron (NR_026865, intron 2 of 3)	(CA)n|Simple_repeat|Simple_repeat	-41638	NR_024119	64433	Hs.404170	NR_024119	ENSG00000279418	LINC00244	C7orf4|NCRNA00244	long intergenic non-protein coding RNA 244	ncRNA
peak1197	chr7	1658618	1658708	+	1	NA	Intergenic	(TG)n|Simple_repeat|Simple_repeat	4557	NR_001288	260341	Hs.534596	NR_001288		TFAMP1	MTTF1|TCF6L1	transcription factor A, mitochondrial pseudogene 1	pseudo
peak1248	chr7	61986036	61986504	+	1	NA	Intergenic	ALR/Alpha|Satellite|centr	778164	NR_003952	643955	Hs.583308	NR_003952	ENSG00000185037	ZNF733P	ZNF733	zinc finger protein 733, pseudogene	pseudo
peak1148	chr5	92826752	92827056	+	1	NA	intron (NR_021491, intron 4 of 5)	(TGG)n|Simple_repeat|Simple_repeat	80145	NR_109825	441094	Hs.457407	NR_015369	ENSG00000237187	NR2F1-AS1	-	NR2F1 antisense RNA 1	ncRNA
peak494	chr16	46431289	46432145	+	1	NA	Intergenic	HSATII|Satellite|Satellite	171292	NR_026556	124149	Hs.97414	NM_001004299		ANKRD26P1	-	ankyrin repeat domain 26 pseudogene 1	pseudo
peak11	chr1	5869267	5869286	+	1	NA	Intergenic	Intergenic	53525	NR_039838	100616421		NR_039838	ENSG00000264101	MIR4689	mir-4689	microRNA 4689	ncRNA
peak1542	chrY	13813254	13814294	+	1	NA	Intergenic	Intergenic	719615	NR_033667	352887	Hs.546221	NR_033667	ENSG00000206159	GYG2P1	GYG2P	glycogenin 2 pseudogene 1	pseudo
peak217	chr11	55025513	55025764	+	1	NA	Intergenic	ALR/Alpha|Satellite|centr	-4020	NM_024114	79097	Hs.195715	NM_024114	ENSG00000150244	TRIM48	RNF101	tripartite motif containing 48	protein-coding
peak787	chr2	240267388	240267979	+	1	NA	intron (NM_006037, intron 2 of 26)	intron (NM_006037, intron 2 of 26)	5816	NR_039948	100616360		NR_039948	ENSG00000264292	MIR2467	mir-2467	microRNA 2467	ncRNA
peak109	chr10	39082341	39096445	+	1	NA	Intergenic	(CATTC)n|Satellite|Satellite	99666	NR_045000	399746	Hs.742607	NR_045000		ACTR3BP5	FKSG74	ACTR3B pseudogene 5	pseudo
peak126	chr10	42406439	42407256	+	1	NA	Intergenic	ALR/Alpha|Satellite|centr	456646	NR_024380	441666	Hs.255729	NR_024380	ENSG00000215146	LOC441666	-	zinc finger protein 91 pseudogene	pseudo
peak600	chr19	7756245	7757013	+	1	NA	intron (NM_001220500, intron 8 of 10)	(CCA)n|Simple_repeat|Simple_repeat	7736	NM_001207019	2208	Hs.465778	NM_002002	ENSG00000104921	FCER2	BLAST-2|CD23|CD23A|CLEC4J|FCE2|IGEBF	Fc fragment of IgE receptor II	protein-coding
peak30	chr1	30196504	30196659	+	1	NA	Intergenic	(CCA)n|Simple_repeat|Simple_repeat	313878	NR_110790	101929406	Hs.639413	NR_110790	ENSG00000233399	LINC01648	-	long intergenic non-protein coding RNA 1648	ncRNA
peak768	chr2	225783622	225783817	+	1	NA	intron (NM_014689, intron 2 of 55)	(TG)n|Simple_repeat|Simple_repeat	28063	NM_001290263	55619	Hs.46578	NM_014689	ENSG00000135905	DOCK10	DRIP2|Nbla10300|ZIZ3	dedicator of cytokinesis 10	protein-coding
peak1074	chr4	49115374	49116447	+	1	NA	Intergenic	(CATTC)n|Satellite|Satellite	127251	NM_001286791	80157	Hs.479703	NM_025087	ENSG00000109182	CWH43	CWH43-C|PGAP2IP	cell wall biogenesis 43 C-terminal homolog	protein-coding
peak919	chr21	11135038	11135325	+	1	NA	Intergenic	AluSx|SINE|Alu	-36244	NM_001187	574	Hs.545789	NM_001187		BAGE	BAGE1|CT2.1	B melanoma antigen	protein-coding
peak812	chr20	26313041	26313680	+	1	NA	Intergenic	ALR/Alpha|Satellite|centr	-123491	NR_040095	284801	Hs.370699	NR_040095	ENSG00000227195	MIR663AHG	-	MIR663A host gene	ncRNA
peak1114	chr5	1562169	1562636	+	1	NA	Intergenic	Intergenic	32244	NR_003263	728609	Hs.379186	NR_003263		SDHAP3	SDHACL|SDHAL	succinate dehydrogenase complex flavoprotein subunit A pseudogene 3	pseudo
peak1283	chr7	153976091	153976192	+	1	NA	intron (NM_001290253, intron 1 of 5)	(TG)n|Simple_repeat|Simple_repeat	-26156	NM_001290252	1804	Hs.490684	NM_001936	ENSG00000130226	DPP6	DPL1|DPPX|MRD33|VF2	dipeptidyl peptidase like 6	protein-coding
peak1202	chr7	26679303	26679647	+	1	NA	intron (NM_001302625, intron 1 of 2)	(CA)n|Simple_repeat|Simple_repeat	771	NM_001302625	285941	Hs.413394	NM_001145531		C7orf71	-	chromosome 7 open reading frame 71	protein-coding
peak1552	chrY	13824946	13825737	+	1	NA	Intergenic	(GAATG)n|Satellite|Satellite	708048	NR_033667	352887	Hs.546221	NR_033667	ENSG00000206159	GYG2P1	GYG2P	glycogenin 2 pseudogene 1	pseudo
peak40	chr1	53566422	53567162	+	1	NA	intron (NM_001287597, intron 4 of 9)	intron (NM_001287597, intron 4 of 9)	39068	NM_153703	127435	Hs.586141	NM_153703	ENSG00000174348	PODN	PCAN|SLRR5A	podocan	protein-coding
peak1115	chr5	1929308	1929726	+	1	NA	Intergenic	(TG)n|Simple_repeat|Simple_repeat	42072	NR_109912	101929081	Hs.519180	NR_109912	ENSG00000249326	CTD-2194D22.4	-	uncharacterized LOC101929081	ncRNA
peak167	chr10	130270003	130270407	+	1	NA	Intergenic	(CA)n|Simple_repeat|Simple_repeat	185991	NR_120619	101927381	Hs.523342	NR_120619	ENSG00000280953	LINC01163	TCONS_00017722	long intergenic non-protein coding RNA 1163	ncRNA
peak1339	chr8	53188543	53188832	+	1	NA	intron (NR_148195, intron 2 of 3)	(CA)n|Simple_repeat|Simple_repeat	-21635	NM_001352864	9705	Hs.655499	NM_014682	ENSG00000147488	ST18	NZF3|ZC2H2C3|ZC2HC10|ZNF387	ST18, C2H2C-type zinc finger	protein-coding
peak1124	chr5	3727637	3728200	+	1	NA	Intergenic	(CA)n|Simple_repeat|Simple_repeat	131750	NM_024337	79192	Hs.424156	NM_024337	ENSG00000170549	IRX1	IRX-5|IRXA1	iroquois homeobox 1	protein-coding
peak1273	chr7	150056766	150057063	+	1	NA	Intergenic	(CA)n|Simple_repeat|Simple_repeat	-8965	NM_013400	29803	Hs.647086	NM_013400	ENSG00000214022	REPIN1	AP4|RIP60|ZNF464|Zfp464	replication initiator 1	protein-coding
peak1383	chr9	66822337	66822993	+	1	NA	Intergenic	ALR/Alpha|Satellite|centr	-100302	NR_121570	101928381	Hs.708686	NR_121570		LOC101928381	-	uncharacterized LOC101928381	ncRNA
peak882	chr21	10759185	10760171	+	1	NA	Intergenic	ALR/Alpha|Satellite|centr	231265	NM_199259	7179	Hs.122986	NM_199259	ENSG00000274391	TPTE	CT44|PTEN2	transmembrane phosphatase with tensin homology	protein-coding
peak698	chr2	90372181	90372835	+	1	NA	Intergenic	HSATII|Satellite|Satellite	1260624	NR_039635	100616399		NR_039635	ENSG00000265510	MIR4436A	mir-4436a	microRNA 4436a	ncRNA
peak76	chr1	224203147	224203840	+	1	NA	intron (NR_136593, intron 2 of 4)	(GAATG)n|Satellite|Satellite	23061	NR_136593	100287497	Hs.568390	NR_136590		LOC100287497	-	septin 7 pseudogene	pseudo
peak1430	chr9	126109037	126109176	+	1	NA	Intergenic	Intergenic	-9340	NM_173689	286204	Hs.568340	NM_173689	ENSG00000148204	CRB2	FSGS9|VMCKD	crumbs 2, cell polarity complex component	protein-coding
peak105	chr10	38868928	38885166	+	1	NA	Intergenic	HSATII|Satellite|Satellite	-112680	NR_045000	399746	Hs.742607	NR_045000		ACTR3BP5	FKSG74	ACTR3B pseudogene 5	pseudo
peak196	chr11	48888445	48888623	+	1	NA	Intergenic	ALR/Alpha|Satellite|centr	-164618	NM_001206626	283116	Hs.448644	NM_001206626	ENSG00000182053	TRIM49B	-	tripartite motif containing 49B	protein-coding
