# Supplementary material for: Dynamic gene regulation by nuclear colony-stimulating factor 1 receptor in human monocytes and macrophages
Source: Nat Commun. 2019 Apr 26;10:1935. doi: 10.1038/s41467-019-09970-9 (PMC6486619; doi:10.1038/s41467-019-09970-9)
Supplement: Supplementary file 13 — Supplementary Data 10 [file 41467_2019_9970_MOESM13_ESM.xls]

## Sheet: intersect_CFMS_H3K4me1_d3_annot
PeakID (cmd=annotatePeaks.pl intersect_CFMS_H3K4me1_d3.bed hg19 -go intersect_CFMS_H3K4me1_d3_GO -annStats annStats_intersect_CFMS_H3K4me1_d3.txt)	Chr	Start	End	Strand	Peak Score	Focus Ratio/Region Size	Annotation	Detailed Annotation	Distance to TSS	Nearest PromoterID	Entrez ID	Nearest Unigene	Nearest Refseq	Nearest Ensembl	Gene Name	Gene Alias	Gene Description	Gene Type
peak1412	chr4	70296539	70296856	+	1	NA	Intergenic	LSU-rRNA_Hsa|rRNA|rRNA	64929	NM_001297615	7363	Hs.285887	NM_021139	ENSG00000156096	UGT2B4	HLUG25|UDPGT2B4|UDPGTH1|UDPGTh-1|UGT2B11	UDP glucuronosyltransferase family 2 member B4	protein-coding
peak1859	chrX	61730173	61731255	+	1	NA	Intergenic	ALR/Alpha|Satellite|centr	840504	NM_001012968	139886	Hs.612782	NM_001012968	ENSG00000186767	SPIN4	TDRD28	spindlin family member 4	protein-coding
peak1689	chr8	17014339	17014600	+	1	NA	intron (NM_016353, intron 1 of 12)	CpG	633	NM_016353	51201	Hs.728241	NM_016353	ENSG00000104219	ZDHHC2	DHHC2|ZNF372	zinc finger DHHC-type containing 2	protein-coding
peak1665	chr7	150779751	150780451	+	1	NA	5' UTR (NM_031434, exon 1 of 3)	5' UTR (NM_031434, exon 1 of 3)	312	NM_031434	83590	Hs.726215	NM_031434	ENSG00000164897	TMUB1	C7orf21|DULP|SB144	transmembrane and ubiquitin like domain containing 1	protein-coding
peak1311	chr3	49967014	49967183	+	1	NA	exon (NM_001142501, exon 1 of 5)	exon (NM_001142501, exon 1 of 5)	347	NM_001142501	84315	Hs.655014	NM_032355	ENSG00000164077	MON1A	SAND1	MON1 homolog A, secretory trafficking associated	protein-coding
peak1211	chr21	35357495	35357694	+	1	NA	Intergenic	(CACAC)n|Simple_repeat|Simple_repeat	8911	NR_134561	101928126	Hs.436879	NR_134561		LOC101928126	-	uncharacterized LOC101928126	ncRNA
peak899	chr19	16940423	16940538	+	1	NA	intron (NM_001297595, intron 1 of 18)	intron (NM_001297595, intron 1 of 18)	282	NM_001297595	23309	Hs.13999	NM_015260	ENSG00000127511	SIN3B	-	SIN3 transcription regulator family member B	protein-coding
peak483	chr14	66284519	66285477	+	1	NA	Intergenic	(CA)n|Simple_repeat|Simple_repeat	347178	NR_030355	693210		NR_030355	ENSG00000207781	MIR625	MIRN625|hsa-mir-625	microRNA 625	ncRNA
peak1076	chr2	159314275	159314596	+	1	NA	intron (NM_001304970, intron 1 of 21)	CpG	1043	NM_003628	8502	Hs.407580	NM_003628	ENSG00000144283	PKP4	p0071	plakophilin 4	protein-coding
peak595	chr16	14145235	14145420	+	1	NA	Intergenic	(CA)n|Simple_repeat|Simple_repeat	-19843	NM_014048	57496	Hs.49143	NM_014048	ENSG00000186260	MKL2	MRTF-B|MRTFB|NPD001	MKL1/myocardin like 2	protein-coding
peak704	chr17	4844162	4844204	+	1	NA	promoter-TSS (NM_001165417)	promoter-TSS (NM_001165417)	-721	NM_001165418	8402	Hs.184877	NM_003562	ENSG00000108528	SLC25A11	OGC|SLC20A4	solute carrier family 25 member 11	protein-coding
peak591	chr16	6822691	6822967	+	1	NA	promoter-TSS (NM_001142334)	promoter-TSS (NM_001142334)	-981	NM_001142334	54715	Hs.459842	NM_018723	ENSG00000078328	RBFOX1	2BP1|A2BP1|FOX-1|FOX1|HRNBP1	RNA binding fox-1 homolog 1	protein-coding
peak1383	chr4	7726137	7726242	+	1	NA	intron (NM_020777, intron 19 of 26)	HAL1-2a_MD|LINE|L1	-29628	NR_026892	84740	Hs.663029	NM_032654	ENSG00000272620	AFAP1-AS1	AFAP1-AS|AFAP1AS	AFAP1 antisense RNA 1	ncRNA
peak649	chr16	46399863	46407577	+	1	NA	Intergenic	HSATII|Satellite|Satellite	199289	NR_026556	124149	Hs.97414	NM_001004299		ANKRD26P1	-	ankyrin repeat domain 26 pseudogene 1	pseudo
peak1178	chr20	61847848	61847857	+	1	NA	promoter-TSS (NM_017798)	promoter-TSS (NM_017798)	-314	NM_017798	54915	Hs.744852	NM_017798	ENSG00000149658	YTHDF1	C20orf21	YTH N6-methyladenosine RNA binding protein 1	protein-coding
peak698	chr17	1082803	1082982	+	1	NA	intron (NM_001322841, intron 1 of 22)	CpG	376	NM_021962	29	Hs.159306	NM_001092	ENSG00000159842	ABR	MDB	ABR, RhoGEF and GTPase activating protein	protein-coding
peak1744	chr8	145687444	145688127	+	1	NA	exon (NM_001330618, exon 1 of 4)	exon (NM_001330618, exon 1 of 4)	449	NM_001330618	50626	Hs.459379	NM_032687	ENSG00000187954	CYHR1	CHRP	cysteine and histidine rich 1	protein-coding
peak1586	chr7	8192158	8192428	+	1	NA	intron (NM_001350838, intron 6 of 11)	(CCA)n|Simple_repeat|Simple_repeat	109389	NM_001350829	3382	Hs.487561	NM_004968	ENSG00000003147	ICA1	ICA69|ICAp69	islet cell autoantigen 1	protein-coding
peak384	chr12	110247054	110247156	+	1	NA	intron (NM_147204, intron 1 of 13)	(TCCA)n|Simple_repeat|Simple_repeat	5496	NM_001177431	59341	Hs.506713	NM_021625	ENSG00000111199	TRPV4	BCYM3|CMT2C|HMSN2C|OTRPC4|SMAL|SPSMA|SSQTL1|TRP12|VRL2|VROAC	transient receptor potential cation channel subfamily V member 4	protein-coding
peak1464	chr5	58335594	58335686	+	1	NA	promoter-TSS (NM_001197222)	promoter-TSS (NM_001197222)	-301	NM_001197221	5144	Hs.117545	NM_006203	ENSG00000113448	PDE4D	ACRDYS2|DPDE3|HSPDE4D|PDE43|PDE4DN2|STRK1	phosphodiesterase 4D	protein-coding
peak570	chr16	1464132	1464326	+	1	NA	intron (NM_001037125, intron 1 of 5)	CpG-8572	492	NM_001037125	64718	Hs.643536	NM_023076	ENSG00000059145	UNKL	C16orf28|ZC3H5L|ZC3HDC5L	unkempt family like zinc finger	protein-coding
peak1596	chr7	47513751	47514695	+	1	NA	intron (NM_022748, intron 4 of 30)	(CACAA)n|Simple_repeat|Simple_repeat	-9822	NR_145813	109623468		NR_145813		SNORD151	-	small nucleolar RNA, C/D box 151	snoRNA
peak28	chr1	10721780	10722500	+	1	NA	intron (NM_001079843, intron 5 of 20)	(CA)n|Simple_repeat|Simple_repeat	134593	NM_017766	54897	Hs.439894	NM_017766	ENSG00000130940	CASZ1	CAS11|CST|SRG|ZNF693|dJ734G22.1	castor zinc finger 1	protein-coding
peak724	chr17	21904337	21904731	+	1	NA	intron (NR_027084, intron 1 of 1)	intron (NR_027084, intron 1 of 1)	472	NR_027084	284124	Hs.310247	NR_027084	ENSG00000276399	FLJ36000	-	uncharacterized FLJ36000	ncRNA
peak1402	chr4	49146573	49153165	+	1	NA	Intergenic	(CATTC)n|Satellite|Satellite	161210	NM_001286791	80157	Hs.479703	NM_025087	ENSG00000109182	CWH43	CWH43-C|PGAP2IP	cell wall biogenesis 43 C-terminal homolog	protein-coding
peak287	chr11	9286705	9286883	+	1	NA	promoter-TSS (NR_145966)	promoter-TSS (NR_145966)	79	NM_001348748	23258	Hs.501857	NM_015213	ENSG00000184014	DENND5A	EIEE49|RAB6IP1	DENN domain containing 5A	protein-coding
peak1672	chr7	157274078	157275060	+	1	NA	intron (NR_110157, intron 2 of 3)	intron (NR_110157, intron 2 of 3)	15644	NR_110157	101927914	Hs.623826	NR_110157	ENSG00000234210	LOC101927914	-	uncharacterized LOC101927914	ncRNA
peak702	chr17	2615378	2615442	+	1	NA	promoter-TSS (NM_015229)	promoter-TSS (NM_015229)	-193	NR_136412	105371592	Hs.731739	NR_136412	ENSG00000262050	LOC105371592	-	uncharacterized LOC105371592	ncRNA
peak1539	chr6	61912381	61914344	+	1	NA	Intergenic	ALR/Alpha|Satellite|centr	-370646	NM_001190706	100463487		NM_001190706		MTRNR2L9	HN9	MT-RNR2 like 9	protein-coding
peak1141	chr20	25604158	25604337	+	1	NA	promoter-TSS (NR_126466)	promoter-TSS (NR_126466)	401	NM_152667	140838	Hs.143137	NM_152667	ENSG00000170191	NANP	C20orf147|HDHD4|dJ694B14.3	N-acetylneuraminic acid phosphatase	protein-coding
peak998	chr2	16252954	16253582	+	1	NA	Intergenic	(TG)n|Simple_repeat|Simple_repeat	62719	NR_126559	104797537	Hs.435748	NR_126559	ENSG00000236289	GACAT3	LINC01458|lncRNA-AC130710	gastric cancer associated transcript 3 (non-protein coding)	ncRNA
peak257	chr10	133795953	133795976	+	1	NA	promoter-TSS (NM_004052)	promoter-TSS (NM_004052)	-447	NM_004052	664	Hs.144873	NM_004052	ENSG00000176171	BNIP3	NIP3	BCL2 interacting protein 3	protein-coding
peak382	chr12	108989180	108989380	+	1	NA	intron (NM_181724, intron 1 of 1)	(CA)n|Simple_repeat|Simple_repeat	2614	NM_181724	338773	Hs.449718	NM_181724	ENSG00000183160	TMEM119	OBIF	transmembrane protein 119	protein-coding
peak755	chr17	42143313	42143731	+	1	NA	intron (NM_152344, intron 2 of 5)	intron (NM_152344, intron 2 of 5)	1465	NM_152344	124801	Hs.355570	NM_152344	ENSG00000161654	LSM12	PNAS-135	LSM12 homolog	protein-coding
peak1564	chr6	166829516	166829754	+	1	NA	intron (NM_001006932, intron 20 of 21)	(CACCAT)n|Simple_repeat|Simple_repeat	-33134	NM_016098	51660	Hs.172755	NM_016098	ENSG00000060762	MPC1	BRP44L|CGI-129|MPYCD|SLC54A1|dJ68L15.3	mitochondrial pyruvate carrier 1	protein-coding
peak57	chr1	36184067	36184593	+	1	NA	5' UTR (NM_152374, exon 1 of 2)	5' UTR (NM_152374, exon 1 of 2)	460	NM_152374	127703	Hs.112023	NM_152374	ENSG00000142686	C1orf216	-	chromosome 1 open reading frame 216	protein-coding
peak1359	chr3	197462505	197462748	+	1	NA	intron (NM_001145642, intron 1 of 20)	AluJo|SINE|Alu	1171	NM_014687	9711	Hs.478868	NM_014687	ENSG00000145016	RUBCN	KIAA0226|RUBICON|SCAR15	RUN and cysteine rich domain containing beclin 1 interacting protein	protein-coding
peak1770	chr9	66823499	66823848	+	1	NA	Intergenic	ALR/Alpha|Satellite|centr	-99294	NR_121570	101928381	Hs.708686	NR_121570		LOC101928381	-	uncharacterized LOC101928381	ncRNA
peak934	chr19	37807763	37808058	+	1	NA	promoter-TSS (NR_138104)	promoter-TSS (NR_138104)	-874	NR_138107	284459	Hs.640243	NM_181786	ENSG00000181666	HKR1	ZNF875	HKR1, GLI-Kruppel zinc finger family member	protein-coding
peak1135	chr20	10653798	10654791	+	1	NA	5' UTR (NM_000214, exon 1 of 26)	5' UTR (NM_000214, exon 1 of 26)	400	NM_000214	182	Hs.224012	NM_000214	ENSG00000101384	JAG1	AGS|AGS1|AHD|AWS|CD339|HJ1|JAGL1	jagged 1	protein-coding
peak319	chr11	64692217	64692654	+	1	NA	5' UTR (NM_006244, exon 1 of 14)	5' UTR (NM_006244, exon 1 of 14)	292	NM_006244	5526	Hs.75199	NM_006244	ENSG00000068971	PPP2R5B	B56B|B56beta|PR61B	protein phosphatase 2 regulatory subunit B'beta	protein-coding
peak865	chr19	6995385	6995518	+	1	NA	Intergenic	(TGG)n|Simple_repeat|Simple_repeat	-4594	NR_024075	326342	Hs.688043	NM_001080498	ENSG00000268758	ADGRE4P	EMR4|EMR4P|FIRE|GPR127|PGR16	adhesion G protein-coupled receptor E4, pseudogene	pseudo
peak1433	chr5	856778	856961	+	1	NA	Intergenic	Intergenic	-5768	NM_024786	79844	Hs.654874	NM_024786	ENSG00000188818	ZDHHC11	ZNF399	zinc finger DHHC-type containing 11	protein-coding
peak516	chr14	106035650	106037017	+	1	NA	Intergenic	(CA)n|Simple_repeat|Simple_repeat	38141	NR_135205	105370697	Hs.148580	NR_135205		LOC105370697	-	uncharacterized LOC105370697	ncRNA
peak1848	chr9	139701885	139702083	+	1	NA	promoter-TSS (NM_001173988)	promoter-TSS (NM_001173988)	-390	NM_001173988	55684	Hs.370555	NM_017995	ENSG00000196642	RABL6	C9orf86|PARF|RBEL1|pp8875	RAB, member RAS oncogene family like 6	protein-coding
peak1179	chr20	62257531	62257869	+	1	NA	promoter-TSS (NR_132418)	promoter-TSS (NR_132418)	754	NM_012384	26205	Hs.473286	NM_012384	ENSG00000101216	GMEB2	GMEB-2|P79PIF|PIF79	glucocorticoid modulatory element binding protein 2	protein-coding
peak1027	chr2	89849999	89879933	+	1	NA	Intergenic	(CATTC)n|Satellite|Satellite	753082	NR_039635	100616399		NR_039635	ENSG00000265510	MIR4436A	mir-4436a	microRNA 4436a	ncRNA
peak290	chr11	10952837	10953588	+	1	NA	Intergenic	G-rich|Low_complexity|Low_complexity	73448	NR_034137	729013	Hs.726427	NR_034137	ENSG00000247271	ZBED5-AS1	-	ZBED5 antisense RNA 1	ncRNA
peak1601	chr7	51844542	51844648	+	1	NA	Intergenic	(TG)n|Simple_repeat|Simple_repeat	-460037	NM_001346441	23242	Hs.99141	NM_015198	ENSG00000106078	COBL	-	cordon-bleu WH2 repeat protein	protein-coding
peak1593	chr7	36194056	36194516	+	1	NA	exon (NM_030636, exon 2 of 8)	exon (NM_030636, exon 2 of 8)	1450	NM_030636	80820	Hs.487994	NM_030636	ENSG00000122547	EEPD1	HSPC107	endonuclease/exonuclease/phosphatase family domain containing 1	protein-coding
peak1001	chr2	20648100	20648125	+	1	NA	3' UTR (NM_004040, exon 1 of 1)	3' UTR (NM_004040, exon 1 of 1)	1280	NM_004040	388	Hs.502876	NM_004040	ENSG00000143878	RHOB	ARH6|ARHB|MST081|MSTP081|RHOH6	ras homolog family member B	protein-coding
peak1291	chr22	50775548	50777957	+	1	NA	Intergenic	(TG)n|Simple_repeat|Simple_repeat	-4994	NM_001351642	9701	Hs.449098	NM_014678	ENSG00000100239	PPP6R2	KIAA0685|PP6R2|SAP190|SAPS2	protein phosphatase 6 regulatory subunit 2	protein-coding
peak505	chr14	103386500	103387567	+	1	NA	Intergenic	(TCCA)n|Simple_repeat|Simple_repeat	-1960	NM_030943	81693	Hs.534494	NM_030943	ENSG00000166126	AMN	PRO1028|amnionless	amnion associated transmembrane protein	protein-coding
peak1126	chr20	328456	328961	+	1	NA	intron (NM_001323685, intron 1 of 3)	CpG	159	NM_001323685	80023	Hs.416024	NM_024958	ENSG00000125841	NRSN2	C20orf98|dJ1103G7.6	neurensin 2	protein-coding
peak897	chr19	16435743	16435964	+	1	NA	intron (NM_016270, intron 1 of 2)	CpG	216	NM_016270	10365	Hs.685136	NM_016270	ENSG00000127528	KLF2	LKLF	Kruppel like factor 2	protein-coding
peak1319	chr3	69591770	69591789	+	1	NA	Intergenic	CpG	-156324	NM_015123	23150	Hs.371681	NM_015123	ENSG00000114541	FRMD4B	6030440G05Rik|GRSP1	FERM domain containing 4B	protein-coding
peak921	chr19	34625579	34625760	+	1	NA	Intergenic	CpG	-37683	NM_015578	26065	Hs.744009	NM_015578	ENSG00000257103	LSM14A	C19orf13|FAM61A|RAP55|RAP55A	LSM14A, mRNA processing body assembly factor	protein-coding
peak399	chr12	123465333	123465912	+	1	NA	intron (NM_001278380, intron 1 of 5)	CpG	1015	NM_001278379	51329	Hs.103561	NM_016638	ENSG00000182196	ARL6IP4	SFRS20|SR-25|SRp25|SRrp37	ADP ribosylation factor like GTPase 6 interacting protein 4	protein-coding
peak956	chr19	50979787	50980308	+	1	NA	promoter-TSS (NM_138411)	promoter-TSS (NM_138411)	-44	NM_138411	112703	Hs.448941	NM_138411	ENSG00000142530	FAM71E1	-	family with sequence similarity 71 member E1	protein-coding
peak72	chr1	68151454	68151912	+	1	NA	intron (NM_001199741, intron 1 of 2)	CpG	823	NM_001199741	1647	Hs.80409	NM_001924	ENSG00000116717	GADD45A	DDIT1|GADD45	growth arrest and DNA damage inducible alpha	protein-coding
peak589	chr16	6422385	6423491	+	1	NA	intron (NM_018723, intron 2 of 15)	(TGGA)n|Simple_repeat|Simple_repeat	353234	NM_001308117	54715	Hs.459842	NM_018723	ENSG00000078328	RBFOX1	2BP1|A2BP1|FOX-1|FOX1|HRNBP1	RNA binding fox-1 homolog 1	protein-coding
peak1695	chr8	29677708	29677964	+	1	NA	intron (NR_125817, intron 2 of 2)	(CA)n|Simple_repeat|Simple_repeat	8184	NR_125817	101929470	Hs.204721	NR_125817	ENSG00000248964	LOC101929470	-	uncharacterized LOC101929470	ncRNA
peak1254	chr22	24236855	24237278	+	1	NA	exon (NM_002415, exon 2 of 3)	exon (NM_002415, exon 2 of 3)	501	NM_002415	4282	Hs.407995	NM_002415	ENSG00000240972	MIF	GIF|GLIF|MMIF	macrophage migration inhibitory factor	protein-coding
peak240	chr10	124221440	124221805	+	1	NA	exon (NM_002775, exon 1 of 9)	exon (NM_002775, exon 1 of 9)	581	NM_002775	5654	Hs.501280	NM_002775	ENSG00000166033	HTRA1	ARMD7|CADASIL2|CARASIL|HtrA|L56|ORF480|PRSS11	HtrA serine peptidase 1	protein-coding
peak286	chr11	2466466	2466694	+	1	NA	exon (NM_000218, exon 1 of 16)	exon (NM_000218, exon 1 of 16)	359	NM_000218	3784	Hs.95162	NM_000218	ENSG00000053918	KCNQ1	ATFB1|ATFB3|JLNS1|KCNA8|KCNA9|KVLQT1|Kv1.9|Kv7.1|LQT|LQT1|RWS|SQT2|WRS	potassium voltage-gated channel subfamily Q member 1	protein-coding
peak274	chr11	568132	568433	+	1	NA	promoter-TSS (NR_029623)	promoter-TSS (NR_029623)	-84	NR_029623	406992		NR_029623	ENSG00000199038	MIR210	MIRN210|mir-210	microRNA 210	ncRNA
peak1843	chr9	138798504	138798617	+	1	NA	intron (NM_015447, intron 1 of 16)	CpG	445	NM_015447	157922	Hs.522493	NM_015447	ENSG00000130559	CAMSAP1	-	calmodulin regulated spectrin associated protein 1	protein-coding
peak1158	chr20	47316173	47316286	+	1	NA	intron (NM_020820, intron 7 of 39)	(TCCA)n|Simple_repeat|Simple_repeat	128191	NM_020820	57580	Hs.153310	NM_020820	ENSG00000124126	PREX1	P-REX1	phosphatidylinositol-3,4,5-trisphosphate dependent Rac exchange factor 1	protein-coding
peak1012	chr2	62957832	62958177	+	1	NA	intron (NM_001354213, intron 2 of 24)	GA-rich|Low_complexity|Low_complexity	23972	NM_001354217	23301	Hs.271667	NM_015252	ENSG00000115504	EHBP1	HPC12|NACSIN	EH domain binding protein 1	protein-coding
peak98	chr1	145575198	145575265	+	1	NA	promoter-TSS (NM_006099)	promoter-TSS (NM_006099)	-757	NM_006099	10401	Hs.435761	NM_006099	ENSG00000131788	PIAS3	ZMIZ5	protein inhibitor of activated STAT 3	protein-coding
peak1483	chr5	135364672	135365003	+	1	NA	exon (NM_000358, exon 1 of 17)	exon (NM_000358, exon 1 of 17)	253	NM_000358	7045	Hs.369397	NM_000358	ENSG00000120708	TGFBI	BIGH3|CDB1|CDG2|CDGG1|CSD|CSD1|CSD2|CSD3|EBMD|LCD1	transforming growth factor beta induced	protein-coding
peak926	chr19	35883861	35884343	+	1	NA	Intergenic	(TG)n|Simple_repeat|Simple_repeat	-12407	NR_040046	100128682	Hs.570008	NR_040046	ENSG00000205786	LINC01531	-	long intergenic non-protein coding RNA 1531	ncRNA
peak1284	chr22	46409724	46410019	+	1	NA	Intergenic	Intergenic	7375	NR_027240	730668	Hs.640071	NR_027240	ENSG00000280424	LOC730668	-	dynein heavy chain -like pseudogene	pseudo
peak211	chr10	80828740	80828906	+	1	NA	promoter-TSS (NM_020338)	promoter-TSS (NM_020338)	31	NM_020338	57178	Hs.193118	NM_020338	ENSG00000108175	ZMIZ1	MIZ|RAI17|TRAFIP10|ZIMP10	zinc finger MIZ-type containing 1	protein-coding
peak1298	chr3	13008565	13008839	+	1	NA	intron (NM_001134382, intron 1 of 14)	CpG	496	NM_014869	9922	Hs.475506	NM_014869	ENSG00000144711	IQSEC1	ARF-GEP100|ARFGEP100|BRAG2|GEP100	IQ motif and Sec7 domain 1	protein-coding
peak1205	chr21	14344250	14344991	+	1	NA	Intergenic	ALR/Alpha|Satellite|centr	-65867	NR_026916	149992	Hs.558645	NM_153773		ANKRD30BP2	C21orf99|CT85|CTSP-1|CTSP1	ankyrin repeat domain 30B pseudogene 2	pseudo
peak70	chr1	64059384	64059639	+	1	NA	promoter-TSS (NM_001172819)	promoter-TSS (NM_001172819)	31	NM_001172819	5236	Hs.1869	NM_002633	ENSG00000079739	PGM1	CDG1T|GSD14	phosphoglucomutase 1	protein-coding
peak767	chr17	54910889	54911648	+	1	NA	promoter-TSS (NM_003647)	promoter-TSS (NM_003647)	19	NM_001085430	339210	Hs.658949	NM_001085430	ENSG00000214226	C17orf67	-	chromosome 17 open reading frame 67	protein-coding
peak1575	chr7	1177349	1177653	+	1	NA	5' UTR (NM_001318252, exon 1 of 5)	5' UTR (NM_001318252, exon 1 of 5)	392	NM_001350968	84310	Hs.653258	NM_032350	ENSG00000146540	C7orf50	YCR016W	chromosome 7 open reading frame 50	protein-coding
peak1911	chrY	13845380	13847371	+	1	NA	Intergenic	(GAATG)n|Satellite|Satellite	687014	NR_033667	352887	Hs.546221	NR_033667	ENSG00000206159	GYG2P1	GYG2P	glycogenin 2 pseudogene 1	pseudo
peak716	chr17	9618986	9619287	+	1	NA	intron (NM_153210, intron 14 of 14)	(TG)n|Simple_repeat|Simple_repeat	70282	NM_001267576	124739	Hs.709621	NM_153210	ENSG00000154914	USP43	-	ubiquitin specific peptidase 43	protein-coding
peak1637	chr7	100178017	100178408	+	1	NA	intron (NM_001289934, intron 4 of 17)	(CA)n|Simple_repeat|Simple_repeat	5599	NM_001289934	4034	Hs.125742	NM_002319	ENSG00000077454	LRCH4	LRN|LRRN1|LRRN4|PP14183	leucine rich repeats and calponin homology domain containing 4	protein-coding
peak434	chr13	24132313	24132982	+	1	NA	Intergenic	(TG)n|Simple_repeat|Simple_repeat	-11862	NM_148957	55504	Hs.149168	NM_018647	ENSG00000127863	TNFRSF19	TAJ|TAJ-alpha|TRADE|TROY	TNF receptor superfamily member 19	protein-coding
peak568	chr16	1020357	1020862	+	1	NA	intron (NM_001352017, intron 1 of 11)	CpG	390	NM_001352021	64788	Hs.71912	NM_022773	ENSG00000103227	LMF1	C16orf26|HMFN1876|JFP11|TMEM112|TMEM112A	lipase maturation factor 1	protein-coding
peak84	chr1	112281436	112281717	+	1	NA	promoter-TSS (NR_038951)	promoter-TSS (NR_038951)	470	NM_019099	55924	Hs.193406	NM_019099	ENSG00000197852	INKA2	C1orf183|FAM212B	inka box actin regulator 2	protein-coding
peak963	chr19	55063608	55064285	+	1	NA	Intergenic	(TG)n|Simple_repeat|Simple_repeat	20037	NR_104096	90011	Hs.288520	NM_033206	ENSG00000104970	KIR3DX1	KIR3DL0|LENG12	killer cell immunoglobulin like receptor, three Ig domains X1	pseudo
peak721	chr17	18161242	18161924	+	1	NA	intron (NM_002018, intron 1 of 29)	intron (NM_002018, intron 1 of 29)	287	NM_001256264	2314	Hs.513984	NM_002018	ENSG00000177731	FLII	FLI|FLIL|Fli1	FLII, actin remodeling protein	protein-coding
peak635	chr16	33961114	33961466	+	1	NA	Intergenic	CpG	389446	NR_130772	104644205	Hs.742548	NR_130771		ENPP7P13	DUNQU1	ectonucleotide pyrophosphatase/phosphodiesterase 7 pseudogene 13	pseudo
peak141	chr1	247266895	247267074	+	1	NA	promoter-TSS (NR_147502)	promoter-TSS (NR_147502)	690	NM_001142572	79862	Hs.163754	NM_024804	ENSG00000188295	ZNF669	-	zinc finger protein 669	protein-coding
peak1535	chr6	52285284	52285452	+	1	NA	promoter-TSS (NM_001172420)	promoter-TSS (NM_001172420)	374	NM_018100	114327	Hs.403171	NM_018100	ENSG00000096093	EFHC1	EJM1|dJ304B14.2	EF-hand domain containing 1	protein-coding
peak1053	chr2	109815763	109816111	+	1	NA	intron (NM_001099289, intron 1 of 9)	(GAATG)n|Satellite|Satellite	-57893	NR_036223	100422863		NR_036223	ENSG00000264934	MIR4265	-	microRNA 4265	ncRNA
peak119	chr1	202593935	202594371	+	1	NA	intron (NM_177402, intron 1 of 8)	intron (NM_177402, intron 1 of 8)	18428	NM_001136504	127833	Hs.25422	NM_177402	ENSG00000143858	SYT2	CMS7|MYSPC|SytII	synaptotagmin 2	protein-coding
peak885	chr19	11878262	11878361	+	1	NA	intron (NM_152355, intron 1 of 3)	LTR26E|LTR|ERV1	496	NM_152355	126068	Hs.675132	NM_152355	ENSG00000197044	ZNF441	-	zinc finger protein 441	protein-coding
peak729	chr17	26646311	26646364	+	1	NA	exon (NM_014573, exon 1 of 3)	exon (NM_014573, exon 1 of 3)	216	NM_014573	27346	Hs.199695	NM_014573	ENSG00000109084	TMEM97	MAC30	transmembrane protein 97	protein-coding
peak1624	chr7	65446095	65446835	+	1	NA	intron (NM_000181, intron 1 of 11)	AluSx|SINE|Alu	836	NM_000181	2990	Hs.255230	NM_000181	ENSG00000169919	GUSB	BG|MPS7	glucuronidase beta	protein-coding
peak923	chr19	34895479	34895511	+	1	NA	intron (NM_032346, intron 1 of 6)	CpG	192	NM_032346	84306	Hs.515344	NM_032346	ENSG00000126249	PDCD2L	-	programmed cell death 2 like	protein-coding
peak401	chr12	123995411	123996233	+	1	NA	intron (NM_178314, intron 2 of 6)	(TG)n|Simple_repeat|Simple_repeat	8951	NM_001319244	353116	Hs.530315	NM_178314	ENSG00000188026	RILPL1	GOSPEL|RLP1	Rab interacting lysosomal protein like 1	protein-coding
peak1194	chr21	10841691	10847152	+	1	NA	Intergenic	(GAATG)n|Satellite|Satellite	146522	NM_199260	7179	Hs.122986	NM_199259	ENSG00000274391	TPTE	CT44|PTEN2	transmembrane phosphatase with tensin homology	protein-coding
peak352	chr12	7036458	7037079	+	1	NA	promoter-TSS (NM_001940)	promoter-TSS (NM_001940)	-712	NM_001940	1822	Hs.143766	NM_001940	ENSG00000111676	ATN1	B37|D12S755E|DRPLA|HRS|NOD	atrophin 1	protein-coding
peak817	chr18	45935671	45936026	+	1	NA	promoter-TSS (NM_001318841)	promoter-TSS (NM_001318841)	-55	NM_001318841	201501	Hs.515388	NM_001039360	ENSG00000184828	ZBTB7C	APM-1|APM1|ZBTB36|ZNF857C	zinc finger and BTB domain containing 7C	protein-coding
peak242	chr10	125013897	125015008	+	1	NA	Intergenic	(CCA)n|Simple_repeat|Simple_repeat	100692	NM_001007793	9184	Hs.418533	NM_004725	ENSG00000154473	BUB3	BUB3L|hBUB3	BUB3, mitotic checkpoint protein	protein-coding
peak13	chr1	3092652	3093235	+	1	NA	intron (NM_022114, intron 1 of 16)	intron (NM_022114, intron 1 of 16)	48404	NR_036215	100422968		NR_036215	ENSG00000283572	MIR4251	-	microRNA 4251	ncRNA
peak1013	chr2	65216691	65216991	+	1	NA	exon (NM_003038, exon 1 of 8)	exon (NM_003038, exon 1 of 8)	346	NM_003038	6509	Hs.654352	NM_003038	ENSG00000115902	SLC1A4	ASCT1|SATT|SPATCCM	solute carrier family 1 member 4	protein-coding
peak1225	chr21	44082859	44083019	+	1	NA	intron (NM_001001575, intron 1 of 14)	(CA)n|Simple_repeat|Simple_repeat	9077	NM_001001568	5152	Hs.473927	NM_002606	ENSG00000160191	PDE9A	HSPDE9A2	phosphodiesterase 9A	protein-coding
peak559	chr15	94594688	94595084	+	1	NA	intron (NR_120320, intron 2 of 8)	(CA)n|Simple_repeat|Simple_repeat	56281	NR_120320	101927112	Hs.134687	NR_120320	ENSG00000259724	LINC01581	-	long intergenic non-protein coding RNA 1581	ncRNA
peak1299	chr3	13461434	13461754	+	1	NA	exon (NM_024923, exon 1 of 40)	exon (NM_024923, exon 1 of 40)	225	NM_024923	23225	Hs.475525	NM_024923	ENSG00000132182	NUP210	GP210|POM210	nucleoporin 210	protein-coding
peak81	chr1	109642998	109643464	+	1	NA	TTS (NR_003023)	TTS (NR_003023)	416	NR_003023	677766	Hs.550815	NR_003023	ENSG00000278249	SCARNA2	HBII-382|mgU2-25/61	small Cajal body-specific RNA 2	ncRNA
peak791	chr17	79519534	79519955	+	1	NA	promoter-TSS (NR_033338)	promoter-TSS (NR_033338)	-315	NR_033338	80233	Hs.313905	NM_025161	ENSG00000185504	FAAP100	C17orf70	Fanconi anemia core complex associated protein 100	protein-coding
peak1427	chr4	154605599	154605671	+	1	NA	intron (NM_001318791, intron 1 of 2)	CpG	231	NM_001318795	7097	Hs.519033	NM_003264	ENSG00000137462	TLR2	CD282|TIL4	toll like receptor 2	protein-coding
peak61	chr1	40421091	40421323	+	1	NA	intron (NM_001287808, intron 1 of 11)	CpG	423	NM_001287808	84879	Hs.655177	NM_032793	ENSG00000168389	MFSD2A	MCPH15|MFSD2|NLS1	major facilitator superfamily domain containing 2A	protein-coding
peak256	chr10	133541989	133542094	+	1	NA	Intergenic	(CA)n|Simple_repeat|Simple_repeat	80494	NR_038365	399827	Hs.523353	NM_001001677	ENSG00000189275	LINC01164	-	long intergenic non-protein coding RNA 1164	ncRNA
peak692	chr16	88468003	88468351	+	1	NA	Intergenic	(TGGA)n|Simple_repeat|Simple_repeat	-25702	NM_001127464	84627	Hs.54925	NM_001127464	ENSG00000225614	ZNF469	BCS|BCS1	zinc finger protein 469	protein-coding
peak1702	chr8	43825676	43826025	+	1	NA	Intergenic	ALR/Alpha|Satellite|centr	678265	NM_001005365	340441	Hs.531579	NM_001002920	ENSG00000188877	POTEA	A26A1|CT104.3|POTE-8|POTE8	POTE ankyrin domain family member A	protein-coding
peak988	chr2	5273517	5274067	+	1	NA	Intergenic	(CACAC)n|Simple_repeat|Simple_repeat	557458	NR_110580	102723818	Hs.128107	NR_110580		LINC01248	-	long intergenic non-protein coding RNA 1248	ncRNA
peak667	chr16	58121614	58121694	+	1	NA	Intergenic	(CA)n|Simple_repeat|Simple_repeat	41642	NM_013242	29105	Hs.532755	NM_013242	ENSG00000070761	CFAP20	BUG22|C16orf80|EVORF|GTL3|fSAP23	cilia and flagella associated protein 20	protein-coding
peak1819	chr9	127533097	127533472	+	1	NA	intron (NM_001489, intron 1 of 9)	CpG	305	NM_001278546	2649	Hs.20131	NM_001489	ENSG00000148200	NR6A1	CT150|GCNF|GCNF1|NR61|RTR|hGCNF|hRTR	nuclear receptor subfamily 6 group A member 1	protein-coding
peak1598	chr7	49828499	49828724	+	1	NA	intron (NM_198570, intron 2 of 3)	intron (NM_198570, intron 2 of 3)	13682	NR_136188	375567	Hs.629302	NM_198570	ENSG00000188730	VWC2	PSST739|UNQ739	von Willebrand factor C domain containing 2	protein-coding
peak541	chr15	74907356	74907497	+	1	NA	promoter-TSS (NM_001130028)	promoter-TSS (NM_001130028)	91	NM_001130028	1198	Hs.511790	NM_001292	ENSG00000179335	CLK3	PHCLK3|PHCLK3/152	CDC like kinase 3	protein-coding
peak118	chr1	202173536	202174911	+	1	NA	intron (NM_021636, intron 1 of 17)	(CA)n|Simple_repeat|Simple_repeat	1318	NM_021636	59352	Hs.497402	NM_021636	ENSG00000133067	LGR6	GPCR|VTS20631	leucine rich repeat containing G protein-coupled receptor 6	protein-coding
peak515	chr14	105865068	105865338	+	1	NA	TTS (NM_015197)	TTS (NM_015197)	283	NM_001195082	647310	Hs.729499	NM_001195082	ENSG00000226174	TEX22	-	testis expressed 22	protein-coding
peak1391	chr4	39815531	39816251	+	1	NA	Intergenic	(TG)n|Simple_repeat|Simple_repeat	116227	NM_001111113	3093	Hs.50308	NM_005339	ENSG00000078140	UBE2K	E2-25K|HIP2|HYPG|LIG|UBC1	ubiquitin conjugating enzyme E2 K	protein-coding
peak1856	chrX	9536775	9537225	+	1	NA	intron (NM_001139468, intron 3 of 17)	(TG)n|Simple_repeat|Simple_repeat	103799	NM_005647	6907	Hs.495656	NM_005647	ENSG00000101849	TBL1X	EBI|SMAP55|TBL1	transducin beta like 1 X-linked	protein-coding
peak277	chr11	954431	954709	+	1	NA	intron (NM_012305, intron 1 of 21)	(TATG)n|Simple_repeat|Simple_repeat	28761	NR_144510	161	Hs.19121	NM_012305	ENSG00000183020	AP2A2	ADTAB|CLAPA2|HIP-9|HIP9|HYPJ	adaptor related protein complex 2 subunit alpha 2	protein-coding
peak1608	chr7	61079164	61081092	+	1	NA	Intergenic	ALR/Alpha|Satellite|centr	1684306	NR_003952	643955	Hs.583308	NR_003952	ENSG00000185037	ZNF733P	ZNF733	zinc finger protein 733, pseudogene	pseudo
peak1730	chr8	142357604	142358270	+	1	NA	Intergenic	(CA)n|Simple_repeat|Simple_repeat	7289	NR_024441	731779	Hs.586414	NR_024441	ENSG00000253595	LINC01300	-	long intergenic non-protein coding RNA 1300	ncRNA
peak585	chr16	4276848	4277344	+	1	NA	intron (NM_001323667, intron 1 of 6)	(TGGA)n|Simple_repeat|Simple_repeat	14985	NM_001098814	6345	Hs.10041	NM_001098814	ENSG00000185739	SRL	SAR	sarcalumenin	protein-coding
peak1532	chr6	44095685	44096066	+	1	NA	promoter-TSS (NM_001318771)	promoter-TSS (NM_001318771)	584	NM_018426	55362	Hs.414473	NM_018426	ENSG00000137216	TMEM63B	C6orf110	transmembrane protein 63B	protein-coding
peak840	chr19	1131572	1131754	+	1	NA	intron (NM_014963, intron 4 of 31)	intron (NM_014963, intron 4 of 31)	610	NM_001100122	22904	Hs.408708	NM_014963	ENSG00000064932	SBNO2	KIAA0963|SNO|STNO	strawberry notch homolog 2	protein-coding
peak377	chr12	105064391	105064667	+	1	NA	intron (NM_001173982, intron 2 of 2)	(CA)n|Simple_repeat|Simple_repeat	79118	NR_037487	100500843		NR_037487	ENSG00000264295	MIR3922	-	microRNA 3922	ncRNA
peak890	chr19	14544395	14544696	+	1	NA	intron (NM_002741, intron 1 of 21)	CpG	379	NM_002741	5585	Hs.466044	NM_002741	ENSG00000123143	PKN1	DBK|PAK-1|PAK1|PKN|PKN-ALPHA|PRK1|PRKCL1	protein kinase N1	protein-coding
peak486	chr14	70306295	70306609	+	1	NA	Intergenic	(TG)n|Simple_repeat|Simple_repeat	27975	NR_149012	100506358		NR_149012		LOC100506358	-	uncharacterized LOC100506358	ncRNA
peak1058	chr2	127801605	127802285	+	1	NA	Intergenic	(CA)n|Simple_repeat|Simple_repeat	37696	NM_001320634	274	Hs.193163	NM_004305	ENSG00000136717	BIN1	AMPH2|AMPHL|CNM2|SH3P9	bridging integrator 1	protein-coding
peak1378	chr4	6783921	6784081	+	1	NA	promoter-TSS (NM_001100590)	promoter-TSS (NM_001100590)	-458	NM_001100590	9778	Hs.79276	NM_014743	ENSG00000170871	KIAA0232	-	KIAA0232	protein-coding
peak146	chr10	2949128	2949327	+	1	NA	Intergenic	(CA)n|Simple_repeat|Simple_repeat	-160485	NM_002627	5214	Hs.26010	NM_002627	ENSG00000067057	PFKP	ATP-PFK|PFK-C|PFK-P|PFKF	phosphofructokinase, platelet	protein-coding
peak851	chr19	3153325	3154004	+	1	NA	intron (NM_002068, intron 4 of 6)	(TGGA)n|Simple_repeat|Simple_repeat	1509	NR_110670	100996351		NR_110670	ENSG00000267551	LOC100996351	-	uncharacterized LOC100996351	ncRNA
peak1557	chr6	157802723	157803060	+	1	NA	5' UTR (NM_024630, exon 1 of 9)	5' UTR (NM_024630, exon 1 of 9)	334	NM_024630	79683	Hs.596214	NM_024630	ENSG00000175048	ZDHHC14	NEW1CP	zinc finger DHHC-type containing 14	protein-coding
peak1478	chr5	127419325	127419977	+	1	NA	promoter-TSS (NR_015360)	promoter-TSS (NR_015360)	168	NR_046207	6558	Hs.162585	NM_001046	ENSG00000064651	SLC12A2	BSC|BSC2|NKCC1|PPP1R141	solute carrier family 12 member 2	protein-coding
peak459	chr13	113242557	113242643	+	1	NA	promoter-TSS (NM_001286279)	promoter-TSS (NM_001286279)	-101	NM_001286278	10426	Hs.224152	NM_006322	ENSG00000126216	TUBGCP3	104p|ALP6|GCP3|Grip104|SPBC98|Spc98|Spc98p	tubulin gamma complex associated protein 3	protein-coding
peak508	chr14	105131407	105131606	+	1	NA	non-coding (NR_135293, exon 1 of 2)	non-coding (NR_135293, exon 1 of 2)	389	NR_135293	101929634	Hs.532502	NR_135293	ENSG00000260792	LINC02280	-	long intergenic non-protein coding RNA 2280	ncRNA
peak835	chr19	488668	489493	+	1	NA	Intergenic	CpG	-7410	NM_130760	8174	Hs.102598	NM_130760	ENSG00000099866	MADCAM1	MACAM1	mucosal vascular addressin cell adhesion molecule 1	protein-coding
peak21	chr1	6614178	6614475	+	1	NA	exon (NM_024654, exon 1 of 12)	exon (NM_024654, exon 1 of 12)	332	NM_024654	79707	Hs.59425	NM_024654	ENSG00000162408	NOL9	Grc3|NET6	nucleolar protein 9	protein-coding
peak881	chr19	11616161	11616476	+	1	NA	TTS (NM_001142465)	TTS (NM_001142465)	420	NM_138783	115950	Hs.465928	NM_138783	ENSG00000161914	ZNF653	E430039K05Rik|ZIP67	zinc finger protein 653	protein-coding
peak1376	chr4	6535898	6536342	+	1	NA	intron (NM_001206995, intron 2 of 9)	(CA)n|Simple_repeat|Simple_repeat	21285	NM_001206995	5522	Hs.479069	NM_020416	ENSG00000074211	PPP2R2C	B55-GAMMA|B55gamma|IMYPNO|IMYPNO1|PR52|PR55G	protein phosphatase 2 regulatory subunit Bgamma	protein-coding
peak979	chr2	1599172	1601434	+	1	NA	Intergenic	Intergenic	148016	NM_012293	7837	Hs.332197	NM_012293	ENSG00000130508	PXDN	ASGD7|COPOA|D2S448|D2S448E|MG50|PRG2|PXN|VPO	peroxidasin	protein-coding
peak1767	chr9	44993042	44993379	+	1	NA	Intergenic	CT-rich|Low_complexity|Low_complexity	2974	NR_027421	100132948	Hs.645763	NM_001024942	ENSG00000154537	FAM27C	FAM27A|FAM27A1|FAM27A3|bA7G23.5	family with sequence similarity 27 member C	ncRNA
peak1703	chr8	50680462	50680945	+	1	NA	Intergenic	(CA)n|Simple_repeat|Simple_repeat	-141583	NM_001287813	54212	Hs.584914	NM_018967	ENSG00000147481	SNTG1	G1SYN|SYN4	syntrophin gamma 1	protein-coding
peak467	chr14	19000635	19001128	+	1	NA	Intergenic	ALR/Alpha|Satellite|centr	-376713	NM_001013354	440153	Hs.534880	NM_001013354	ENSG00000257115	OR11H12	-	olfactory receptor family 11 subfamily H member 12	protein-coding
peak385	chr12	110906536	110906741	+	1	NA	promoter-TSS (NM_001164372)	promoter-TSS (NM_001164372)	-112	NM_001164372	51184	Hs.634680	NM_016301	ENSG00000111231	GPN3	ATPBD1C	GPN-loop GTPase 3	protein-coding
peak464	chr13	114477535	114478169	+	1	NA	intron (NM_001348663, intron 3 of 7)	(CA)n|Simple_repeat|Simple_repeat	15636	NM_182614	348013	Hs.280805	NM_182614	ENSG00000184497	TMEM255B	FAM70B	transmembrane protein 255B	protein-coding
peak1688	chr8	12443427	12443685	+	1	NA	intron (NR_047662, intron 6 of 8)	(TGGA)n|Simple_repeat|Simple_repeat	79564	NR_047662	729732	Hs.322761	NR_047662	ENSG00000283674	LOC729732	-	uncharacterized LOC729732	ncRNA
peak842	chr19	2290503	2290670	+	1	NA	exon (NM_001101391, exon 2 of 2)	exon (NM_001101391, exon 2 of 2)	-8405	NM_198532	374872	Hs.511803	NM_198532	ENSG00000188305	PEAK3	C19orf35	PEAK family member 3	protein-coding
peak1897	chrY	13804649	13805042	+	1	NA	Intergenic	(GAATG)n|Satellite|Satellite	728544	NR_033667	352887	Hs.546221	NR_033667	ENSG00000206159	GYG2P1	GYG2P	glycogenin 2 pseudogene 1	pseudo
peak1888	chrY	13650437	13651534	+	1	NA	Intergenic	(GAATG)n|Satellite|Satellite	882404	NR_033667	352887	Hs.546221	NR_033667	ENSG00000206159	GYG2P1	GYG2P	glycogenin 2 pseudogene 1	pseudo
peak681	chr16	81659900	81660841	+	1	NA	intron (NM_198390, intron 3 of 20)	intron (NM_198390, intron 3 of 20)	15417	NR_106759	102465251		NR_106759	ENSG00000275109	MIR6504	hsa-mir-6504	microRNA 6504	ncRNA
peak1109	chr2	239196921	239197121	+	1	NA	5' UTR (NM_022817, exon 1 of 23)	5' UTR (NM_022817, exon 1 of 23)	186	NM_022817	8864	Hs.58756	NM_003894	ENSG00000132326	PER2	FASPS|FASPS1	period circadian regulator 2	protein-coding
peak123	chr1	207096999	207098105	+	1	NA	Intergenic	(TG)n|Simple_repeat|Simple_repeat	-2174	NM_001142473	9214	Hs.58831	NM_005449	ENSG00000162894	FCMR	FAIM3|TOSO	Fc fragment of IgM receptor	protein-coding
peak1236	chr21	45394054	45394536	+	1	NA	intron (NM_001037553, intron 6 of 8)	(TG)n|Simple_repeat|Simple_repeat	-37911	NM_003274	7109	Hs.126221	NM_003274	ENSG00000160218	TRAPPC10	EHOC-1|EHOC1|GT334|TMEM1|TRS130|TRS30	trafficking protein particle complex 10	protein-coding
peak1800	chr9	96424553	96424746	+	1	NA	intron (NM_005392, intron 12 of 21)	(TGGA)n|Simple_repeat|Simple_repeat	67526	NR_049853	100847045		NR_049853	ENSG00000283146	MIR548AU	-	microRNA 548au	ncRNA
peak766	chr17	48474613	48474850	+	1	NA	5' UTR (NM_018509, exon 1 of 7)	5' UTR (NM_018509, exon 1 of 7)	183	NM_018509	55379	Hs.370927	NM_018509	ENSG00000108829	LRRC59	PRO1855|p34	leucine rich repeat containing 59	protein-coding
peak734	chr17	29886524	29887165	+	1	NA	promoter-TSS (NR_029710)	promoter-TSS (NR_029710)	-171	NR_029710	406968		NR_029710	ENSG00000207614	MIR193A	MIRN193|MIRN193A|mir-193a	microRNA 193a	ncRNA
peak913	chr19	27789512	27789853	+	1	NA	Intergenic	ALR/Alpha|Satellite|centr	-494657	NR_110689	101927151	Hs.567934	NR_110687	ENSG00000267575	LOC101927151	-	uncharacterized LOC101927151	ncRNA
peak1785	chr9	90328048	90328289	+	1	NA	Intergenic	(TG)n|Simple_repeat|Simple_repeat	-12806	NM_001257971	1514	Hs.731507	NM_001912	ENSG00000135047	CTSL	CATL|CTSL1|MEP	cathepsin L	protein-coding
peak1145	chr20	29518773	29518947	+	1	NA	intron (NR_145432, intron 1 of 1)	SST1|Satellite|centr	2353	NR_145432	400841	Hs.516959	NM_207470		LINC01597	-	long intergenic non-protein coding RNA 1597	ncRNA
peak1315	chr3	52931142	52931625	+	1	NA	exon (NM_001198974, exon 1 of 10)	exon (NM_001198974, exon 1 of 10)	214	NM_001198974	100526772	Hs.744189	NM_001198974	ENSG00000248592	TMEM110-MUSTN1	-	TMEM110-MUSTN1 readthrough	protein-coding
peak201	chr10	60272604	60272948	+	1	NA	promoter-TSS (NM_001080512)	promoter-TSS (NM_001080512)	-128	NM_001080512	80114	Hs.100261	NM_001080512	ENSG00000122870	BICC1	BICC|CYSRD	BicC family RNA binding protein 1	protein-coding
peak320	chr11	64879774	64879898	+	1	NA	TTS (NR_073519)	TTS (NR_073519)	510	NM_001277233	7108	Hs.31130	NM_003273	ENSG00000149809	TM7SF2	ANG1|DHCR14A|NET47	transmembrane 7 superfamily member 2	protein-coding
peak1302	chr3	42055470	42056006	+	1	NA	Intergenic	CpG	-51806	NM_017886	54986	Hs.656192	NM_017886	ENSG00000168038	ULK4	FAM7C1|REC01035	unc-51 like kinase 4	protein-coding
peak1631	chr7	98409066	98409262	+	1	NA	Intergenic	(TGG)n|Simple_repeat|Simple_repeat	58509	NM_152913	222865	Hs.270753	NM_152913	ENSG00000166448	TMEM130	-	transmembrane protein 130	protein-coding
peak1210	chr21	34563705	34563956	+	1	NA	Intergenic	(TTGG)n|Simple_repeat|Simple_repeat	-21289	NR_024102	728409	Hs.125234	NR_024102	ENSG00000229086	LINC01548	C21orf54	long intergenic non-protein coding RNA 1548	ncRNA
peak1571	chr7	189988	190031	+	1	NA	Intergenic	Intergenic	-2960	NM_020223	56975	Hs.134742	NM_020223	ENSG00000177706	FAM20C	DMP-4|DMP4|G-CK|GEF-CK|RNS	FAM20C, golgi associated secretory pathway kinase	protein-coding
peak477	chr14	50998921	50999120	+	1	NA	promoter-TSS (NM_001127713)	promoter-TSS (NM_001127713)	356	NM_006575	11183	Hs.130491	NM_006575	ENSG00000012983	MAP4K5	GCKR|KHS|KHS1|MAPKKKK5	mitogen-activated protein kinase kinase kinase kinase 5	protein-coding
peak1499	chr5	180618118	180619331	+	1	NA	intron (NR_108031, intron 1 of 1)	CpG-21583	184	NR_108031	102577426	Hs.277359	NR_108031	ENSG00000248473	LINC01962	-	long intergenic non-protein coding RNA 1962	ncRNA
peak413	chr12	128817668	128818475	+	1	NA	intron (NM_001136103, intron 1 of 8)	(TG)n|Simple_repeat|Simple_repeat	39434	NR_037406	100500817		NR_037406	ENSG00000265635	MIR3612	-	microRNA 3612	ncRNA
peak258	chr10	134121148	134121354	+	1	NA	promoter-TSS (NM_001318879)	promoter-TSS (NM_001318879)	226	NM_173575	282974	Hs.469002	NM_173575	ENSG00000165752	STK32C	PKE|YANK3	serine/threonine kinase 32C	protein-coding
peak690	chr16	87535890	87536421	+	1	NA	intron (NR_110943, intron 1 of 3)	(TG)n|Simple_repeat|Simple_repeat	8362	NR_110943	101928737	Hs.579009	NR_110943	ENSG00000260750	LOC101928737	-	uncharacterized LOC101928737	ncRNA
peak462	chr13	114239248	114239447	+	1	NA	intron (NM_007111, intron 1 of 11)	intron (NM_007111, intron 1 of 11)	291	NM_007111	7027	Hs.79353	NM_007111	ENSG00000198176	TFDP1	DILC|DP1|DRTF1|Dp-1	transcription factor Dp-1	protein-coding
peak744	chr17	39788782	39789936	+	1	NA	intron (NR_033415, intron 4 of 10)	(TG)n|Simple_repeat|Simple_repeat	7092	NR_033415	284116	Hs.725790	NR_033415	ENSG00000214514	KRT42P	-	keratin 42 pseudogene	pseudo
peak1655	chr7	141401396	141401898	+	1	NA	intron (NM_001080392, intron 1 of 8)	CpG	306	NM_001080392	57189	Hs.521240	NM_001080392	ENSG00000257093	KIAA1147	LCHN|PRO2561	KIAA1147	protein-coding
peak1320	chr3	71630975	71631594	+	1	NA	intron (NM_001012505, intron 1 of 6)	CpG-18683	1620	NM_001349339
peak1480	chr5	132802591	132802707	+	1	NA	intron (NM_015082, intron 3 of 15)	(TG)n|Simple_repeat|Simple_repeat	-39251	NR_031621	100302134		NR_031621	ENSG00000221287	MIR1289-2	MIRN1289-2|hsa-mir-1289-2	microRNA 1289-2	ncRNA
peak397	chr12	122150675	122151108	+	1	NA	intron (NM_001080825, intron 1 of 11)	CpG	233	NM_001080825	144404	Hs.644504	NM_001080825	ENSG00000188735	TMEM120B	-	transmembrane protein 120B	protein-coding
peak631	chr16	33898876	33902307	+	1	NA	Intergenic	(CATTC)n|Simple_repeat|Simple_repeat	328747	NR_130772	104644205	Hs.742548	NR_130771		ENPP7P13	DUNQU1	ectonucleotide pyrophosphatase/phosphodiesterase 7 pseudogene 13	pseudo
peak1545	chr6	116421897	116422237	+	1	NA	promoter-TSS (NM_152729)	promoter-TSS (NM_152729)	68	NM_152729	221294	Hs.520341	NM_152729	ENSG00000178425	NT5DC1	C6orf200|LP2642|NT5C2L1	5'-nucleotidase domain containing 1	protein-coding
peak1097	chr2	232651315	232651553	+	1	NA	intron (NM_022730, intron 1 of 6)	intron (NM_022730, intron 1 of 6)	341	NM_001282950	64708	Hs.335061	NM_022730	ENSG00000144524	COPS7B	CSN7B|SGN7b	COP9 signalosome subunit 7B	protein-coding
peak1484	chr5	139487670	139487953	+	1	NA	promoter-TSS (NR_102741)	promoter-TSS (NR_102741)	-214	NR_102740	100505636	Hs.438871	NR_102739	ENSG00000245146	MALINC1	LINC01024|MA-linc1	mitosis associated long intergenic non-coding RNA 1	ncRNA
peak212	chr10	81085975	81086495	+	1	NA	Intergenic	(TG)n|Simple_repeat|Simple_repeat	-20985	NM_005729	10105	Hs.381072	NM_005729	ENSG00000108179	PPIF	CYP3|CyP-M|Cyp-D|CypD	peptidylprolyl isomerase F	protein-coding
peak241	chr10	124484689	124484898	+	1	NA	Intergenic	(CA)n|Simple_repeat|Simple_repeat	-25452	NM_001010912	399814	Hs.363649	NM_001010912	ENSG00000183559	C10orf120	bA318C4.1	chromosome 10 open reading frame 120	protein-coding
peak754	chr17	42091931	42091971	+	1	NA	intron (NM_001304814, intron 2 of 4)	intron (NM_001304814, intron 2 of 4)	446	NM_032376	84336	Hs.514211	NM_032376	ENSG00000091947	TMEM101	-	transmembrane protein 101	protein-coding
peak3	chr1	894343	894521	+	1	NA	exon (NM_015658, exon 2 of 19)	exon (NM_015658, exon 2 of 19)	247	NM_015658	26155	Hs.405987	NM_015658	ENSG00000188976	NOC2L	NET15|NET7|NIR|PPP1R112	NOC2 like nucleolar associated transcriptional repressor	protein-coding
peak1270	chr22	41417673	41418206	+	1	NA	Intergenic	CpG	51786	NR_132979	106635682		NR_132979		SNORD140	-	small nucleolar RNA, C/D box 140	snoRNA
peak1704	chr8	53188629	53188861	+	1	NA	intron (NR_148195, intron 2 of 3)	(CA)n|Simple_repeat|Simple_repeat	-21693	NM_001352845	9705	Hs.655499	NM_014682	ENSG00000147488	ST18	NZF3|ZC2H2C3|ZC2HC10|ZNF387	ST18, C2H2C-type zinc finger	protein-coding
peak799	chr18	110808	111579	+	1	NA	intron (NR_033770, intron 1 of 4)	BSR/Beta|Satellite|Satellite	1146	NR_107045	102466878		NR_107045	ENSG00000277521	MIR8078	hsa-mir-8078	microRNA 8078	ncRNA
peak103	chr1	155024286	155024292	+	1	NA	promoter-TSS (NR_040772)	promoter-TSS (NR_040772)	541	NM_207195	8751	Hs.312098	NM_003815	ENSG00000143537	ADAM15	MDC15	ADAM metallopeptidase domain 15	protein-coding
peak64	chr1	45240971	45241312	+	1	NA	promoter-TSS (NR_000015)	promoter-TSS (NR_000015)	-105	NM_001012	6202	Hs.512675	NM_001012	ENSG00000142937	RPS8	S8	ribosomal protein S8	protein-coding
peak1491	chr5	174905709	174905789	+	1	NA	intron (NM_001322977, intron 1 of 10)	CpG	248	NM_001322980	94081	Hs.369440	NM_022754	ENSG00000164466	SFXN1	SLC56A1|TCC	sideroflexin 1	protein-coding
peak160	chr10	18841757	18844717	+	1	NA	intron (NM_182543, intron 8 of 10)	(GAATG)n|Satellite|Satellite	97329	NM_182543	221078	Hs.396175	NM_182543	ENSG00000241058	NSUN6	4933414E04Rik|ARL5B-AS1|NOPD1	NOP2/Sun RNA methyltransferase family member 6	protein-coding
peak800	chr18	657726	658160	+	1	NA	exon (NM_001012716, exon 1 of 2)	exon (NM_001012716, exon 1 of 2)	339	NM_001071	7298	Hs.369762	NM_001071	ENSG00000176890	TYMS	HST422|TMS|TS	thymidylate synthetase	protein-coding
peak1149	chr20	35090952	35091049	+	1	NA	exon (NM_183006, exon 1 of 7)	exon (NM_183006, exon 1 of 7)	814	NM_183006	22839	Hs.249600	NM_014902	ENSG00000080845	DLGAP4	DAP-4|DAP4|DLP4|SAPAP-4|SAPAP4	DLG associated protein 4	protein-coding
peak968	chr19	57019499	57019926	+	1	NA	intron (NM_020813, intron 1 of 4)	intron (NM_020813, intron 1 of 4)	500	NM_001321768	57573	Hs.230188	NM_020813	ENSG00000196263	ZNF471	ERP1|Z1971	zinc finger protein 471	protein-coding
peak1373	chr4	3595547	3595886	+	1	NA	Intergenic	(TG)n|Simple_repeat|Simple_repeat	17120	NR_040045	285492	Hs.145563	NM_173661		LINC00955	-	long intergenic non-protein coding RNA 955	ncRNA
peak735	chr17	30813983	30814185	+	1	NA	promoter-TSS (NM_003885)	promoter-TSS (NM_003885)	-21	NM_003885	8851	Hs.500015	NM_003885	ENSG00000176749	CDK5R1	CDK5P35|CDK5R|NCK5A|p23|p25|p35|p35nck5a	cyclin dependent kinase 5 regulatory subunit 1	protein-coding
peak1009	chr2	46524856	46525255	+	1	NA	exon (NM_001430, exon 1 of 16)	exon (NM_001430, exon 1 of 16)	514	NM_001430	2034	Hs.468410	NM_001430	ENSG00000116016	EPAS1	ECYT4|HIF2A|HLF|MOP2|PASD2|bHLHe73	endothelial PAS domain protein 1	protein-coding
peak959	chr19	54024556	54024730	+	1	NA	5' UTR (NM_001317120, exon 1 of 7)	5' UTR (NM_001317120, exon 1 of 7)	466	NM_018555	55422	Hs.185674	NM_018555	ENSG00000130844	ZNF331	RITA|ZNF361|ZNF463	zinc finger protein 331	protein-coding
peak1544	chr6	114180856	114181583	+	1	NA	exon (NM_002356, exon 2 of 2)	exon (NM_002356, exon 2 of 2)	2705	NM_002356	4082	Hs.519909	NM_002356	ENSG00000277443	MARCKS	80K-L|MACS|PKCSL|PRKCSL	myristoylated alanine rich protein kinase C substrate	protein-coding
peak1797	chr9	95566375	95567219	+	1	NA	TTS (NR_136301)	TTS (NR_136301)	3572	NR_136301	101929748	Hs.551296	NR_136301		LOC101929748	-	uncharacterized LOC101929748	ncRNA
peak1448	chr5	11240668	11241150	+	1	NA	intron (NM_001288715, intron 8 of 20)	(CA)n|Simple_repeat|Simple_repeat	348120	NM_001288715	1501	Hs.314543	NM_001332	ENSG00000169862	CTNND2	GT24|NPRAP	catenin delta 2	protein-coding
peak1687	chr8	11313377	11314021	+	1	NA	intron (NM_053279, intron 1 of 2)	(TG)n|Simple_repeat|Simple_repeat	10577	NM_053279	83648	Hs.124299	NM_053279	ENSG00000154319	FAM167A	C8orf13|D8S265	family with sequence similarity 167 member A	protein-coding
peak1167	chr20	58514560	58514996	+	1	NA	promoter-TSS (NM_001190827)	promoter-TSS (NM_001190827)	574	NM_006242	5509	Hs.42215	NM_006242	ENSG00000132825	PPP1R3D	PPP1R6	protein phosphatase 1 regulatory subunit 3D	protein-coding
peak248	chr10	130269811	130270225	+	1	NA	Intergenic	(CA)n|Simple_repeat|Simple_repeat	185804	NR_120619	101927381	Hs.523342	NR_120619	ENSG00000280953	LINC01163	TCONS_00017722	long intergenic non-protein coding RNA 1163	ncRNA
peak430	chr13	21071392	21071841	+	1	NA	intron (NM_015974, intron 2 of 7)	(CA)n|Simple_repeat|Simple_repeat	28396	NM_015974	51084	Hs.370703	NM_015974	ENSG00000165475	CRYL1	GDH|HEL30|lambda-CRY	crystallin lambda 1	protein-coding
peak932	chr19	36909532	36909722	+	1	NA	promoter-TSS (NM_001321919)	promoter-TSS (NM_001321919)	-51	NM_001321917	284406	Hs.558734	NM_133466	ENSG00000181007	ZFP82	ZNF545	ZFP82 zinc finger protein	protein-coding
peak1057	chr2	127592152	127592292	+	1	NA	Intergenic	HAL1-2a_MD|LINE|L1	-64240	NM_001322244	101929926	Hs.98984	NM_001322244	ENSG00000237524	TEX51	-	testis expressed 51	protein-coding
peak1597	chr7	48369476	48369849	+	1	NA	intron (NM_152701, intron 27 of 61)	(TCCA)n|Simple_repeat|Simple_repeat	158605	NM_152701	154664	Hs.226568	NM_152701	ENSG00000179869	ABCA13	-	ATP binding cassette subfamily A member 13	protein-coding
peak1175	chr20	60804177	60805757	+	1	NA	Intergenic	(CA)n|Simple_repeat|Simple_repeat	-8574	NM_001278649	9885	Hs.473254	NM_014835	ENSG00000130703	OSBPL2	DFNA67|DNFA67|ORP-2|ORP2	oxysterol binding protein like 2	protein-coding
peak14	chr1	3566021	3566500	+	1	NA	intron (NM_017818, intron 1 of 11)	intron (NM_017818, intron 1 of 11)	411	NM_017818	49856	Hs.31714	NM_017818	ENSG00000116213	WRAP73	WDR8	WD repeat containing, antisense to TP73	protein-coding
peak1763	chr9	37035955	37036754	+	1	NA	Intergenic	CpG	-1878	NM_001280549	5079	Hs.654464	NM_016734	ENSG00000196092	PAX5	ALL3|BSAP	paired box 5	protein-coding
peak732	chr17	29233305	29233983	+	1	NA	promoter-TSS (NM_024683)	promoter-TSS (NM_024683)	-358	NM_024683	79736	Hs.317340	NM_024683	ENSG00000172171	TEFM	C17orf42	transcription elongation factor, mitochondrial	protein-coding
peak1833	chr9	132258982	132259384	+	1	NA	intron (NR_038955, intron 2 of 4)	intron (NR_038955, intron 2 of 4)	8244	NR_038955	100506190	Hs.529860	NR_038955		LINC00963	MetaLnc9	long intergenic non-protein coding RNA 963	ncRNA
peak1119	chr2	242456633	242457013	+	1	NA	Intergenic	Intergenic	-7836	NM_001282305	10494	Hs.516807	NM_006374	ENSG00000115694	STK25	SOK1|YSK1	serine/threonine kinase 25	protein-coding
peak156	chr10	11653740	11653983	+	1	NA	promoter-TSS (NR_125732)	promoter-TSS (NR_125732)	-73	NR_125732	9712	Hs.498661	NM_014688	ENSG00000148429	USP6NL	RNTRE|TRE2NL|USP6NL-IT1	USP6 N-terminal like	protein-coding
peak1610	chr7	61083250	61083705	+	1	NA	Intergenic	ALR/Alpha|Satellite|centr	1680957	NR_003952	643955	Hs.583308	NR_003952	ENSG00000185037	ZNF733P	ZNF733	zinc finger protein 733, pseudogene	pseudo
peak187	chr10	42539312	42539652	+	1	NA	Intergenic	ALR/Alpha|Satellite|centr	324011	NR_024380	441666	Hs.255729	NR_024380	ENSG00000215146	LOC441666	-	zinc finger protein 91 pseudogene	pseudo
peak1615	chr7	61779552	61791938	+	1	NA	Intergenic	HSATII|Satellite|Satellite	978689	NR_003952	643955	Hs.583308	NR_003952	ENSG00000185037	ZNF733P	ZNF733	zinc finger protein 733, pseudogene	pseudo
peak626	chr16	33882887	33884055	+	1	NA	Intergenic	HSATII|Satellite|Satellite	311627	NR_130772	104644205	Hs.742548	NR_130771		ENPP7P13	DUNQU1	ectonucleotide pyrophosphatase/phosphodiesterase 7 pseudogene 13	pseudo
peak1416	chr4	89513155	89513157	+	1	NA	promoter-TSS (NM_001271602)	promoter-TSS (NM_001271602)	-418	NM_014606	8916	Hs.35804	NM_014606	ENSG00000138641	HERC3	-	HECT and RLD domain containing E3 ubiquitin protein ligase 3	protein-coding
peak325	chr11	67057513	67057537	+	1	NA	intron (NM_001347901, intron 2 of 15)	intron (NM_001347901, intron 2 of 15)	763	NM_207354	338692	Hs.438673	NM_207354	ENSG00000172932	ANKRD13D	-	ankyrin repeat domain 13D	protein-coding
peak517	chr14	106155319	106157276	+	1	NA	Intergenic	(CA)n|Simple_repeat|Simple_repeat	-17153	NR_046211	2003	Hs.744419	NR_046211		ELK2AP	ELK2|ELK2.1|ELK2P1	ELK2A, member of ETS oncogene family, pseudogene	pseudo
peak1811	chr9	116163303	116163307	+	1	NA	promoter-TSS (NM_001317745)	promoter-TSS (NM_001317745)	95	NM_001317745	210	Hs.1227	NM_000031	ENSG00000148218	ALAD	ALADH|PBGS	aminolevulinate dehydratase	protein-coding
peak95	chr1	121483341	121485518	+	1	NA	Intergenic	ALR/Alpha|Satellite|centr	223519	NR_003955	647121	Hs.697682	NR_003955	ENSG00000231752	EMBP1	-	embigin pseudogene 1	pseudo
peak1235	chr21	45378507	45379296	+	1	NA	intron (NM_001037553, intron 1 of 8)	(GTGTG)n|Simple_repeat|Simple_repeat	33622	NM_001037553	56894	Hs.248785	NM_020132	ENSG00000160216	AGPAT3	LPAAT-GAMMA1|LPAAT3	1-acylglycerol-3-phosphate O-acyltransferase 3	protein-coding
peak314	chr11	63753998	63754252	+	1	NA	intron (NM_017670, intron 1 of 6)	CpG	800	NM_017670	55611	Hs.473788	NM_017670	ENSG00000167770	OTUB1	HSPC263|OTB1|OTU1	OTU deubiquitinase, ubiquitin aldehyde binding 1	protein-coding
peak1842	chr9	138392192	138392674	+	1	NA	promoter-TSS (NM_016034)	promoter-TSS (NM_016034)	-44	NR_051969	51116	Hs.382044	NM_016034	ENSG00000122140	MRPS2	CGI-91|MRP-S2|S2mt	mitochondrial ribosomal protein S2	protein-coding
peak1130	chr20	3219761	3220318	+	1	NA	promoter-TSS (NM_001174089)	promoter-TSS (NM_001174089)	-152	NM_001174089	83959	Hs.105607	NM_032034	ENSG00000088836	SLC4A11	BTR1|CDPD1|CHED|CHED2|NABC1|dJ794I6.2	solute carrier family 4 member 11	protein-coding
peak1892	chrY	13705351	13705698	+	1	NA	Intergenic	(GAATG)n|Satellite|Satellite	827865	NR_033667	352887	Hs.546221	NR_033667	ENSG00000206159	GYG2P1	GYG2P	glycogenin 2 pseudogene 1	pseudo
peak1837	chr9	136857365	136857843	+	1	NA	promoter-TSS (NM_001134398)	promoter-TSS (NM_001134398)	-158	NM_001134398	7410	Hs.369921	NM_003371	ENSG00000160293	VAV2	VAV-2	vav guanine nucleotide exchange factor 2	protein-coding
peak418	chr12	132173484	132173880	+	1	NA	Intergenic	Intergenic	-21950	NM_004592	6433	Hs.308171	NM_004592	ENSG00000061936	SFSWAP	SFRS8|SWAP	splicing factor SWAP	protein-coding
peak162	chr10	18848300	18849086	+	1	NA	intron (NM_182543, intron 8 of 10)	(GAATG)n|Satellite|Satellite	91873	NM_182543	221078	Hs.396175	NM_182543	ENSG00000241058	NSUN6	4933414E04Rik|ARL5B-AS1|NOPD1	NOP2/Sun RNA methyltransferase family member 6	protein-coding
peak17	chr1	5869048	5869597	+	1	NA	Intergenic	Intergenic	53479	NR_039838	100616421		NR_039838	ENSG00000264101	MIR4689	mir-4689	microRNA 4689	ncRNA
peak482	chr14	65171448	65171722	+	1	NA	intron (NM_001308147, intron 1 of 16)	CpG	459	NM_001308147	26030	Hs.509637	NM_015549	ENSG00000126822	PLEKHG3	ARHGEF43|KIAA0599	pleckstrin homology and RhoGEF domain containing G3	protein-coding
peak572	chr16	1662846	1662942	+	1	NA	promoter-TSS (NM_014714)	promoter-TSS (NM_014714)	-785	NM_014714	9742	Hs.389438	NM_014714	ENSG00000187535	IFT140	MZSDS|RP80|SRTD9|WDTC2|c305C8.4|c380F5.1|gs114	intraflagellar transport 140	protein-coding
peak630	chr16	33897554	33897833	+	1	NA	Intergenic	HSATII|Satellite|Satellite	325849	NR_130772	104644205	Hs.742548	NR_130771		ENPP7P13	DUNQU1	ectonucleotide pyrophosphatase/phosphodiesterase 7 pseudogene 13	pseudo
peak1707	chr8	72756272	72756332	+	1	NA	promoter-TSS (NR_033651)	promoter-TSS (NR_033651)	-49	NR_033651	100132891	Hs.137674	NR_033651	ENSG00000235531	MSC-AS1	-	MSC antisense RNA 1	ncRNA
peak822	chr18	60383456	60383711	+	1	NA	exon (NM_194449, exon 1 of 17)	exon (NM_194449, exon 1 of 17)	911	NM_194449	23239	Hs.465337	NM_194449	ENSG00000081913	PHLPP1	PHLPP|PLEKHE1|PPM3A|SCOP	PH domain and leucine rich repeat protein phosphatase 1	protein-coding
peak528	chr15	40734219	40734224	+	1	NA	intron (NR_125372, intron 1 of 4)	CpG	871	NR_125372	22893	Hs.22109	NM_014952	ENSG00000140320	BAHD1	-	bromo adjacent homology domain containing 1	protein-coding
peak1176	chr20	60961734	60961740	+	1	NA	promoter-TSS (NM_001024)	promoter-TSS (NM_001024)	-384	NM_001024	6227	Hs.190968	NM_001024	ENSG00000171858	RPS21	HLDF|S21	ribosomal protein S21	protein-coding
peak688	chr16	86497966	86498316	+	1	NA	Intergenic	HAL1-2a_MD|LINE|L1	44325	NR_033925	400550	Hs.448825	NR_033925	ENSG00000268388	FENDRR	FOXF1-AS1|FOXF1AS1|TCONS_00024240|lincFOXF1|onco-lncRNA-21	FOXF1 adjacent non-coding developmental regulatory RNA	ncRNA
peak965	chr19	56152544	56152934	+	1	NA	promoter-TSS (NM_016202)	promoter-TSS (NM_016202)	347	NM_207115	51157	Hs.631551	NM_016202	ENSG00000213015	ZNF580	-	zinc finger protein 580	protein-coding
peak1080	chr2	178214163	178214726	+	1	NA	intron (NR_026966, intron 1 of 8)	intron (NR_026966, intron 1 of 8)	-35834	NR_106767	102465255		NR_106767	ENSG00000278418	MIR6512	hsa-mir-6512|mir-6512	microRNA 6512	ncRNA
peak122	chr1	204164361	204164744	+	1	NA	intron (NM_002256, intron 1 of 2)	(CA)n|Simple_repeat|Simple_repeat	1067	NM_002256	3814	Hs.95008	NM_002256	ENSG00000170498	KISS1	HH13|KiSS-1	KiSS-1 metastasis suppressor	protein-coding
peak1918	chrY	13862947	13863300	+	1	NA	Intergenic	(GAATG)n|Satellite|Satellite	670266	NR_033667	352887	Hs.546221	NR_033667	ENSG00000206159	GYG2P1	GYG2P	glycogenin 2 pseudogene 1	pseudo
peak922	chr19	34662996	34663057	+	1	NA	promoter-TSS (NM_015578)	promoter-TSS (NM_015578)	-326	NM_015578	26065	Hs.744009	NM_015578	ENSG00000257103	LSM14A	C19orf13|FAM61A|RAP55|RAP55A	LSM14A, mRNA processing body assembly factor	protein-coding
peak339	chr11	92438896	92439207	+	1	NA	intron (NM_001008781, intron 3 of 24)	(TGG)n|Simple_repeat|Simple_repeat	209743	NR_135091	105369431	Hs.532389	NR_135091		LOC105369431	-	uncharacterized LOC105369431	ncRNA
peak1170	chr20	60067149	60067270	+	1	NA	intron (NM_001794, intron 2 of 15)	HAL1-2a_MD|LINE|L1	-7268	NM_001252338	1002	Hs.473231	NM_001794	ENSG00000179242	CDH4	CAD4|R-CAD|RCAD	cadherin 4	protein-coding
peak1330	chr3	124606286	124606376	+	1	NA	promoter-TSS (NM_002213)	promoter-TSS (NM_002213)	-179	NM_002213	3693	Hs.13155	NM_002213	ENSG00000082781	ITGB5	-	integrin subunit beta 5	protein-coding
peak502	chr14	100438268	100438417	+	1	NA	5' UTR (NM_001330221, exon 1 of 14)	5' UTR (NM_001330221, exon 1 of 14)	530	NM_001330221	51466	Hs.125867	NM_016337	ENSG00000196405	EVL	RNB6	Enah/Vasp-like	protein-coding
peak132	chr1	228507441	228507640	+	1	NA	intron (NM_052843, intron 54 of 80)	(TCCA)n|Simple_repeat|Simple_repeat	77270	NR_106800	102465444		NR_106800	ENSG00000284311	MIR6742	hsa-mir-6742	microRNA 6742	ncRNA
peak194	chr10	42813740	42817603	+	1	NA	Intergenic	(CATTC)n|Satellite|Satellite	47822	NR_024380	441666	Hs.255729	NR_024380	ENSG00000215146	LOC441666	-	zinc finger protein 91 pseudogene	pseudo
peak567	chr16	837879	838078	+	1	NA	promoter-TSS (NM_022092)	promoter-TSS (NM_022092)	405	NM_001324414	113000	Hs.101742	NM_058192	ENSG00000007376	RPUSD1	C16orf40|RLUCL	RNA pseudouridylate synthase domain containing 1	protein-coding
peak1328	chr3	119217968	119218084	+	1	NA	intron (NM_016589, intron 1 of 6)	AluJb|SINE|Alu	658	NM_016589	51300	Hs.477287	NM_016589	ENSG00000113845	TIMMDC1	C3orf1	translocase of inner mitochondrial membrane domain containing 1	protein-coding
peak1037	chr2	92300543	92300897	+	1	NA	Intergenic	ALR/Alpha|Satellite|centr	171561	NR_027714	440888	Hs.730239	NM_001032412		ACTR3BP2	FKSG73	ACTR3B pseudogene 2	pseudo
peak1019	chr2	71845492	71845763	+	1	NA	intron (NM_001130455, intron 40 of 54)	(GTGTG)n|Simple_repeat|Simple_repeat	151795	NM_001130982	8291	Hs.252180	NM_003494	ENSG00000135636	DYSF	FER1L1|LGMD2B|MMD1	dysferlin	protein-coding
peak498	chr14	95404249	95404813	+	1	NA	Intergenic	Intergenic	167552	NR_144432	108868751		NR_144432	ENSG00000285205	DIGIT	-	divergent to GSC, Induced by TGF-b family signaling	ncRNA
peak37	chr1	17240878	17240995	+	1	NA	Intergenic	CpG	-7509	NM_014675	9696	Hs.309403	NM_014675	ENSG00000058453	CROCC	ROLT|TAX1BP2	ciliary rootlet coiled-coil, rootletin	protein-coding
peak1469	chr5	73936506	73936582	+	1	NA	non-coding (NR_046318, exon 1 of 2)	non-coding (NR_046318, exon 1 of 2)	696	NM_001292004	3074	Hs.69293	NM_000521	ENSG00000049860	HEXB	ENC-1AS|HEL-248|HEL-S-111	hexosaminidase subunit beta	protein-coding
peak1881	chrY	13460445	13461252	+	1	NA	Intergenic	BSR/Beta|Satellite|Satellite	1072541	NR_033667	352887	Hs.546221	NR_033667	ENSG00000206159	GYG2P1	GYG2P	glycogenin 2 pseudogene 1	pseudo
peak788	chr17	78485093	78485347	+	1	NA	Intergenic	Intergenic	-33405	NM_020761	57521	Hs.133044	NM_020761	ENSG00000141564	RPTOR	KOG1|Mip1	regulatory associated protein of MTOR complex 1	protein-coding
peak1494	chr5	176784991	176785326	+	1	NA	intron (NM_006480, intron 1 of 14)	intron (NM_006480, intron 1 of 14)	314	NM_006480	10636	Hs.9347	NM_006480	ENSG00000169220	RGS14	-	regulator of G protein signaling 14	protein-coding
peak1818	chr9	126734216	126735526	+	1	NA	Intergenic	(TG)n|Simple_repeat|Simple_repeat	36804	NR_135129	100505588	Hs.547168	NR_135129	ENSG00000236668	LOC100505588	-	uncharacterized LOC100505588	ncRNA
peak62	chr1	40974365	40974563	+	1	NA	promoter-TSS (NM_022774)	promoter-TSS (NM_022774)	73	NM_001346951	64789	Hs.59584	NM_022774	ENSG00000164002	EXO5	C1orf176|DEM1|Exo V|hExo5	exonuclease 5	protein-coding
peak1199	chr21	11109776	11110232	+	1	NA	Intergenic	Intergenic	-11067	NM_001187	574	Hs.545789	NM_001187		BAGE	BAGE1|CT2.1	B melanoma antigen	protein-coding
peak1177	chr20	61603082	61603390	+	1	NA	Intergenic	(TG)n|Simple_repeat|Simple_repeat	19237	NM_001302643	63910	Hs.512686	NM_022082	ENSG00000101194	SLC17A9	C20orf59|POROK8|VNUT	solute carrier family 17 member 9	protein-coding
peak379	chr12	105864075	105864382	+	1	NA	Intergenic	(TG)n|Simple_repeat|Simple_repeat	139814	NM_001145199	387882	Hs.368938	NM_207376	ENSG00000235162	C12orf75	AGD3|OCC-1|OCC1	chromosome 12 open reading frame 75	protein-coding
peak1788	chr9	91868537	91869284	+	1	NA	Intergenic	(TG)n|Simple_repeat|Simple_repeat	-57200	NM_001827	1164	Hs.83758	NM_001827	ENSG00000123975	CKS2	CKSHS2	CDC28 protein kinase regulatory subunit 2	protein-coding
peak1304	chr3	42846235	42846330	+	1	NA	promoter-TSS (NM_001099669)	promoter-TSS (NM_001099669)	-255	NM_001099669	25994	Hs.593134	NM_014056	ENSG00000181061	HIGD1A	HIG1|RCF1a	HIG1 hypoxia inducible domain family member 1A	protein-coding
peak1283	chr22	46375482	46376006	+	1	NA	Intergenic	(CA)n|Simple_repeat|Simple_repeat	-2736	NM_058238	7477	Hs.512714	NM_058238	ENSG00000188064	WNT7B	-	Wnt family member 7B	protein-coding
peak38	chr1	17338158	17338497	+	1	NA	5' UTR (NM_001141973, exon 1 of 29)	5' UTR (NM_001141973, exon 1 of 29)	140	NM_022089	23400	Hs.128866	NM_022089	ENSG00000159363	ATP13A2	CLN12|HSA9947|KRPPD|PARK9|SPG78	ATPase cation transporting 13A2	protein-coding
peak1455	chr5	36241326	36241617	+	1	NA	promoter-TSS (NM_001287340)	promoter-TSS (NM_001287340)	22	NM_001287340	133686	Hs.81907	NM_153013	ENSG00000152620	NADK2	C5orf33|DECRD|MNADK|NADKD1	NAD kinase 2, mitochondrial	protein-coding
peak787	chr17	78119952	78120469	+	1	NA	intron (NM_014740, intron 1 of 11)	L2b|LINE|L2	772	NM_014740	9775	Hs.389649	NM_014740	ENSG00000141543	EIF4A3	DDX48|Fal1|MUK34|NMP265|NUK34|RCPS|eIF4AIII	eukaryotic translation initiation factor 4A3	protein-coding
peak1513	chr6	30227468	30227627	+	1	NA	intron (NR_027822, intron 1 of 6)	CpG	208	NR_027822	3139	Hs.656020	NR_027822	ENSG00000243753	HLA-L	HLA-92|HLA92|HLAL	major histocompatibility complex, class I, L (pseudogene)	pseudo
peak830	chr18	76309135	76309677	+	1	NA	Intergenic	(CA)n|Simple_repeat|Simple_repeat	-430869	NM_171999	27164	Hs.700557	NM_171999	ENSG00000256463	SALL3	ZNF796	spalt like transcription factor 3	protein-coding
peak452	chr13	96362711	96362936	+	1	NA	intron (NM_006260, intron 2 of 11)	intron (NM_006260, intron 2 of 11)	33430	NM_006260	5611	Hs.59214	NM_006260	ENSG00000102580	DNAJC3	ACPHD|ERdj6|HP58|P58|P58IPK|PRKRI	DnaJ heat shock protein family (Hsp40) member C3	protein-coding
peak780	chr17	74378997	74379045	+	1	NA	promoter-TSS (NM_001355139)	promoter-TSS (NM_001355139)	-37	NM_001355139	8877	Hs.68061	NM_021972	ENSG00000176170	SPHK1	SPHK	sphingosine kinase 1	protein-coding
peak199	chr10	50949755	50950355	+	1	NA	intron (NM_001347820, intron 14 of 21)	intron (NM_001347820, intron 14 of 21)	19990	NM_001347819	55753	Hs.17860	NM_018245	ENSG00000197444	OGDHL	-	oxoglutarate dehydrogenase like	protein-coding
peak810	chr18	23806505	23806622	+	1	NA	promoter-TSS (NM_001293725)	promoter-TSS (NM_001293725)	-284	NR_121653	6875	Hs.369519	NM_005640	ENSG00000141384	TAF4B	SPGF13|TAF2C2|TAFII105	TATA-box binding protein associated factor 4b	protein-coding
peak673	chr16	69363845	69364908	+	1	NA	exon (NM_022341, exon 1 of 2)	exon (NM_022341, exon 1 of 2)	122	NM_022341	64146	Hs.130849	NM_022341	ENSG00000258429	PDF	-	peptide deformylase, mitochondrial	protein-coding
peak120	chr1	202776868	202777410	+	1	NA	intron (NM_001347591, intron 1 of 25)	CpG	1459	NM_006618	10765	Hs.18891	NM_006618	ENSG00000117139	KDM5B	CT31|JARID1B|PLU-1|PLU1|PPP1R98|PUT1|RBBP2H1A|RBP2-H1	lysine demethylase 5B	protein-coding
peak1611	chr7	61085109	61085467	+	1	NA	Intergenic	ALR/Alpha|Satellite|centr	1679146	NR_003952	643955	Hs.583308	NR_003952	ENSG00000185037	ZNF733P	ZNF733	zinc finger protein 733, pseudogene	pseudo
peak537	chr15	70851063	70851394	+	1	NA	Intergenic	(CA)n|Simple_repeat|Simple_repeat	27717	NR_135691	101929151	Hs.434703	NR_135691	ENSG00000280639	LINC02204	-	long intergenic non-protein coding RNA 2204	ncRNA
peak390	chr12	113623721	113623923	+	1	NA	promoter-TSS (NM_001111322)	promoter-TSS (NM_001111322)	491	NM_032848	84934	Hs.524762	NM_032848	ENSG00000139405	RITA1	C12orf52|RITA	RBPJ interacting and tubulin associated 1	protein-coding
peak693	chr16	88488813	88488971	+	1	NA	Intergenic	(TGGA)n|Simple_repeat|Simple_repeat	-4987	NM_001127464	84627	Hs.54925	NM_001127464	ENSG00000225614	ZNF469	BCS|BCS1	zinc finger protein 469	protein-coding
peak375	chr12	96588919	96589084	+	1	NA	intron (NM_005230, intron 1 of 4)	CpG	841	NM_005230	2004	Hs.46523	NM_005230	ENSG00000111145	ELK3	ERP|NET|SAP-2|SAP2	ELK3, ETS transcription factor	protein-coding
peak1108	chr2	239034977	239035528	+	1	NA	promoter-TSS (NM_001308370)	promoter-TSS (NM_001308370)	-779	NM_001308370	339768	Hs.127724	NM_194312	ENSG00000144488	ESPNL	-	espin like	protein-coding
peak1247	chr22	19165830	19166539	+	1	NA	promoter-TSS (NM_001256534)	promoter-TSS (NM_001256534)	-166	NM_001287387	6576	Hs.111024	NM_005984	ENSG00000100075	SLC25A1	CTP|D2L2AD|SEA|SLC20A3	solute carrier family 25 member 1	protein-coding
peak354	chr12	12877255	12877543	+	1	NA	Intergenic	CpG	-1452	NM_001130415	81575	Hs.23388	NM_030817	ENSG00000178878	APOLD1	VERGE	apolipoprotein L domain containing 1	protein-coding
peak309	chr11	57436878	57436928	+	1	NA	intron (NM_015457, intron 1 of 11)	intron (NM_015457, intron 1 of 11)	1429	NM_015457	25921	Hs.27239	NM_015457	ENSG00000156599	ZDHHC5	DHHC5|ZNF375	zinc finger DHHC-type containing 5	protein-coding
peak1540	chr6	84140486	84140626	+	1	NA	intron (NM_002395, intron 1 of 13)	CpG	382	NM_002395	4199	Hs.21160	NM_002395	ENSG00000065833	ME1	HUMNDME|MES	malic enzyme 1	protein-coding
peak1779	chr9	77567261	77567516	+	1	NA	promoter-TSS (NR_121183)	promoter-TSS (NR_121183)	414	NM_017998	55071	Hs.532296	NM_017998	ENSG00000135045	C9orf40	-	chromosome 9 open reading frame 40	protein-coding
peak1154	chr20	44035245	44035609	+	1	NA	intron (NM_001048223, intron 1 of 3)	CpG	199	NM_001048224	55861	Hs.730643	NM_018478	ENSG00000244274	DBNDD2	C20orf35|CK1BP|HSMNP1	dysbindin domain containing 2	protein-coding
peak245	chr10	127940118	127940518	+	1	NA	intron (NM_001288973, intron 3 of 22)	(TGGA)n|Simple_repeat|Simple_repeat	136809	NM_001288973	8038	Hs.594351	NM_003474	ENSG00000148848	ADAM12	ADAM12-OT1|CAR10|MCMP|MCMPMltna|MLTN|MLTNA	ADAM metallopeptidase domain 12	protein-coding
peak1917	chrY	13861358	13862107	+	1	NA	Intergenic	(GAATG)n|Satellite|Satellite	671657	NR_033667	352887	Hs.546221	NR_033667	ENSG00000206159	GYG2P1	GYG2P	glycogenin 2 pseudogene 1	pseudo
peak999	chr2	16576452	16576653	+	1	NA	Intergenic	(CA)n|Simple_repeat|Simple_repeat	270582	NM_030797	81553	Hs.467769	NM_030797	ENSG00000197872	FAM49A	-	family with sequence similarity 49 member A	protein-coding
peak989	chr2	5650022	5650590	+	1	NA	Intergenic	(TG)n|Simple_repeat|Simple_repeat	180944	NR_110580	102723818	Hs.128107	NR_110580		LINC01248	-	long intergenic non-protein coding RNA 1248	ncRNA
peak894	chr19	16179876	16180622	+	1	NA	intron (NM_001145160, intron 1 of 8)	(TG)n|Simple_repeat|Simple_repeat	1932	NM_001145160	7171	Hs.631618	NM_003290	ENSG00000167460	TPM4	HEL-S-108	tropomyosin 4	protein-coding
peak948	chr19	47815334	47815383	+	1	NA	intron (NM_001736, intron 1 of 1)	AluSx1|SINE|Alu	2254	NM_001736	728	Hs.2161	NM_001736	ENSG00000197405	C5AR1	C5A|C5AR|C5R1|CD88	complement C5a receptor 1	protein-coding
peak301	chr11	48866957	48867759	+	1	NA	Intergenic	ALR/Alpha|Satellite|centr	-185794	NM_001206626	283116	Hs.448644	NM_001206626	ENSG00000182053	TRIM49B	-	tripartite motif containing 49B	protein-coding
peak1287	chr22	49974128	49974356	+	1	NA	intron (NR_110523, intron 1 of 4)	(CA)n|Simple_repeat|Simple_repeat	-37128	NR_037440	100500882		NR_037440	ENSG00000264139	MIR3667	-	microRNA 3667	ncRNA
peak1872	chrY	10031807	10032151	+	1	NA	Intergenic	Intergenic	283572	NR_003593	100101121	Hs.522846	NR_003593	ENSG00000250204	TTTY23B	TTTY23	testis-specific transcript, Y-linked 23B (non-protein coding)	ncRNA
peak1726	chr8	139817197	139818555	+	1	NA	intron (NM_152888, intron 10 of 64)	(TG)n|Simple_repeat|Simple_repeat	108373	NM_152888	169044	Hs.117169	NM_152888	ENSG00000169436	COL22A1	-	collagen type XXII alpha 1 chain	protein-coding
peak848	chr19	2900944	2901183	+	1	NA	intron (NM_173480, intron 1 of 3)	CpG	167	NM_173480	126295	Hs.591378	NM_173480	ENSG00000171970	ZNF57	ZNF424	zinc finger protein 57	protein-coding
peak1827	chr9	130953533	130954454	+	1	NA	promoter-TSS (NM_001131017)	promoter-TSS (NM_001131017)	-125	NM_001131016	25792	Hs.212395	NM_012127	ENSG00000148337	CIZ1	LSFR1|NP94|ZNF356	CDKN1A interacting zinc finger protein 1	protein-coding
peak981	chr2	1659486	1659885	+	1	NA	intron (NM_012293, intron 14 of 22)	(CA)n|Simple_repeat|Simple_repeat	88634	NM_012293	7837	Hs.332197	NM_012293	ENSG00000130508	PXDN	ASGD7|COPOA|D2S448|D2S448E|MG50|PRG2|PXN|VPO	peroxidasin	protein-coding
peak836	chr19	662299	662697	+	1	NA	intron (NM_194460, intron 1 of 8)	CpG	735	NM_194460	55658	Hs.69554	NM_017876	ENSG00000070423	RNF126	-	ring finger protein 126	protein-coding
peak46	chr1	25362323	25362729	+	1	NA	Intergenic	HAL1-2a_MD|LINE|L1	12532	NR_039623	100616365		NR_039623	ENSG00000264371	MIR4425	-	microRNA 4425	ncRNA
peak695	chr16	89007660	89007843	+	1	NA	promoter-TSS (NM_175931)	promoter-TSS (NM_175931)	-143	NM_175931	863	Hs.513811	NM_005187	ENSG00000129993	CBFA2T3	ETO2|MTG16|MTGR2|RUNX1T3|ZMYND4	CBFA2/RUNX1 translocation partner 3	protein-coding
peak1640	chr7	100465061	100465242	+	1	NA	promoter-TSS (NR_106935)	promoter-TSS (NR_106935)	201	NM_003302	7205	Hs.534360	NM_003302	ENSG00000087077	TRIP6	OIP-1|OIP1|TRIP-6|TRIP6i2|ZRP-1	thyroid hormone receptor interactor 6	protein-coding
peak1758	chr9	19127593	19127748	+	1	NA	promoter-TSS (NM_001122)	promoter-TSS (NM_001122)	-66	NM_001122	123	Hs.3416	NM_001122	ENSG00000147872	PLIN2	ADFP|ADRP	perilipin 2	protein-coding
peak933	chr19	37095840	37096647	+	1	NA	promoter-TSS (NR_027239)	promoter-TSS (NR_027239)	36	NM_032825	84911	Hs.631591	NM_032825	ENSG00000161298	ZNF382	KS1	zinc finger protein 382	protein-coding
peak1753	chr9	5832519	5832712	+	1	NA	intron (NM_024896, intron 1 of 14)	CpG	466	NM_024896	79956	Hs.591078	NM_024896	ENSG00000099219	ERMP1	FXNA|KIAA1815|bA207C16.3	endoplasmic reticulum metallopeptidase 1	protein-coding
peak32	chr1	16301948	16302066	+	1	NA	intron (NM_001287604, intron 1 of 15)	CpG	620	NM_001287604	7709	Hs.433764	NM_003443	ENSG00000116809	ZBTB17	MIZ-1|ZNF151|ZNF60|pHZ-67	zinc finger and BTB domain containing 17	protein-coding
peak1659	chr7	143082442	143082586	+	1	NA	intron (NM_001010972, intron 5 of 9)	(TG)n|Simple_repeat|Simple_repeat	2735	NR_106952	102465538		NR_106952	ENSG00000278449	MIR6892	hsa-mir-6892	microRNA 6892	ncRNA
peak1306	chr3	45635955	45636242	+	1	NA	promoter-TSS (NM_014240)	promoter-TSS (NM_014240)	-225	NM_014240	8994	Hs.193370	NM_014240	ENSG00000144791	LIMD1	-	LIM domains containing 1	protein-coding
peak216	chr10	87876868	87877147	+	1	NA	intron (NM_017551, intron 4 of 15)	(CCA)n|Simple_repeat|Simple_repeat	147538	NR_029907	442911		NR_029907	ENSG00000199104	MIR346	MIRN346|hsa-mir-346|miR-346|miRNA346	microRNA 346	ncRNA
peak1782	chr9	80851008	80851340	+	1	NA	5' UTR (NM_001330691, exon 1 of 17)	5' UTR (NM_001330691, exon 1 of 17)	196	NM_001349840	84131	Hs.187621	NM_032171	ENSG00000148019	CEP78	C9orf81|CRDHL|IP63	centrosomal protein 78	protein-coding
peak250	chr10	130875151	130875555	+	1	NA	Intergenic	(TG)n|Simple_repeat|Simple_repeat	164256	NR_148990	728327	Hs.454452	NR_148990	ENSG00000224190	LOC728327	-	uncharacterized LOC728327	ncRNA
peak247	chr10	129858297	129858532	+	1	NA	intron (NR_136149, intron 2 of 3)	(CA)n|Simple_repeat|Simple_repeat	2275	NR_136149	105378553		NR_136149		AS-PTPRE	-	lncRNA antisense to PTPRE protein-coding gene	ncRNA
peak1259	chr22	31885291	31885387	+	1	NA	intron (NM_001164502, intron 1 of 16)	CpG	208	NM_001164501	56478	Hs.517559	NM_019843	ENSG00000184708	EIF4ENIF1	4E-T|Clast4	eukaryotic translation initiation factor 4E nuclear import factor 1	protein-coding
peak394	chr12	118231395	118231972	+	1	NA	intron (NM_173598, intron 3 of 19)	(CA)n|Simple_repeat|Simple_repeat	174345	NM_173598	283455	Hs.375836	NM_173598	ENSG00000171435	KSR2	-	kinase suppressor of ras 2	protein-coding
peak1867	chrX	139805480	139807418	+	1	NA	intron (NR_104228, intron 2 of 3)	(CA)n|Simple_repeat|Simple_repeat	14525	NR_028344	286411	Hs.317627	NR_028344	ENSG00000203930	LINC00632	-	long intergenic non-protein coding RNA 632	ncRNA
peak629	chr16	33892277	33896613	+	1	NA	Intergenic	HSATII|Satellite|Satellite	322601	NR_130772	104644205	Hs.742548	NR_130771		ENPP7P13	DUNQU1	ectonucleotide pyrophosphatase/phosphodiesterase 7 pseudogene 13	pseudo
peak1622	chr7	61990610	61990944	+	1	NA	Intergenic	ALR/Alpha|Satellite|centr	773657	NR_003952	643955	Hs.583308	NR_003952	ENSG00000185037	ZNF733P	ZNF733	zinc finger protein 733, pseudogene	pseudo
peak1498	chr5	179285191	179285354	+	1	NA	promoter-TSS (NR_134283)	promoter-TSS (NR_134283)	568	NM_016175	51149	Hs.741169	NM_016175	ENSG00000161010	MRNIP	C5orf45	MRN complex interacting protein	protein-coding
peak1496	chr5	177558224	177558481	+	1	NA	5' UTR (NM_001288795, exon 2 of 11)	5' UTR (NM_001288795, exon 2 of 11)	390	NM_022762	64777	Hs.27222	NM_022762	ENSG00000145916	RMND5B	GID2|GID2B	required for meiotic nuclear division 5 homolog B	protein-coding
peak196	chr10	47058512	47059742	+	1	NA	Intergenic	(CA)n|Simple_repeat|Simple_repeat	-24407	NM_005972	5540	Hs.524719	NM_005972	ENSG00000204174	NPY4R	NPY4-R|PP1|PPYR1|Y4	neuropeptide Y receptor Y4	protein-coding
peak75	chr1	85724604	85725165	+	1	NA	intron (NR_024113, intron 1 of 3)	CpG	471	NM_198077	148423	Hs.26226	NM_198077	ENSG00000162642	C1orf52	gm117	chromosome 1 open reading frame 52	protein-coding
peak1769	chr9	66821926	66822538	+	1	NA	Intergenic	ALR/Alpha|Satellite|centr	-100735	NR_121570	101928381	Hs.708686	NR_121570		LOC101928381	-	uncharacterized LOC101928381	ncRNA
peak435	chr13	24930380	24931560	+	1	NA	Intergenic	(CA)n|Simple_repeat|Simple_repeat	25382	NR_131903	100861547	Hs.585625	NR_131903	ENSG00000261498	LINC00566	-	long intergenic non-protein coding RNA 566	ncRNA
peak1278	chr22	44894515	44894518	+	1	NA	promoter-TSS (NM_032287)	promoter-TSS (NM_032287)	-511	NM_032287	84247	Hs.744991	NM_032287	ENSG00000188636	RTL6	LDOC1L|Mar6|Mart6|SIRH3|dJ1033E15.2	retrotransposon Gag like 6	protein-coding
peak987	chr2	4019136	4020012	+	1	NA	intron (NR_037881, intron 1 of 2)	(TG)n|Simple_repeat|Simple_repeat	2048	NR_037881	100505964	Hs.190267	NR_037881	ENSG00000237401	LINC01304	-	long intergenic non-protein coding RNA 1304	ncRNA
peak944	chr19	45582739	45583031	+	1	NA	promoter-TSS (NM_001319055)	promoter-TSS (NM_001319055)	-278	NM_001319055	79760	Hs.466919	NM_024707	ENSG00000142252	GEMIN7	SIP3	gem nuclear organelle associated protein 7	protein-coding
peak703	chr17	4699623	4699855	+	1	NA	intron (NM_002798, intron 1 of 5)	intron (NM_002798, intron 1 of 5)	300	NM_002798	5694	Hs.77060	NM_002798	ENSG00000142507	PSMB6	DELTA|LMPY|Y	proteasome subunit beta 6	protein-coding
peak489	chr14	74180574	74180784	+	1	NA	5' UTR (NM_006029, exon 1 of 1)	5' UTR (NM_006029, exon 1 of 1)	449	NM_006029	9240	Hs.194709	NM_006029	ENSG00000176903	PNMA1	MA1	PNMA family member 1	protein-coding
peak632	chr16	33950160	33951481	+	1	NA	Intergenic	AluSz|SINE|Alu	378976	NR_130772	104644205	Hs.742548	NR_130771		ENPP7P13	DUNQU1	ectonucleotide pyrophosphatase/phosphodiesterase 7 pseudogene 13	pseudo
peak1444	chr5	3322785	3324410	+	1	NA	Intergenic	(TG)n|Simple_repeat|Simple_repeat	-129333	NR_147000	105374624	Hs.518991	NR_147000	ENSG00000249830	LINC02162	-	long intergenic non-protein coding RNA 2162	ncRNA
peak1028	chr2	90372348	90372983	+	1	NA	Intergenic	HSATII|Satellite|Satellite	1260781	NR_039635	100616399		NR_039635	ENSG00000265510	MIR4436A	mir-4436a	microRNA 4436a	ncRNA
peak1229	chr21	44846300	44846639	+	1	NA	intron (NM_173354, intron 1 of 13)	C-rich|Low_complexity|Low_complexity	543	NM_173354	150094	Hs.282113	NM_173354	ENSG00000142178	SIK1	MSK|SIK|SIK-1|SNF1LK	salt inducible kinase 1	protein-coding
peak411	chr12	127721070	127721465	+	1	NA	Intergenic	(TG)n|Simple_repeat|Simple_repeat	47561	NR_146537	105370065		NR_146537		LINC02376	-	long intergenic non-protein coding RNA 2376	ncRNA
peak1459	chr5	49450455	49450808	+	1	NA	Intergenic	ALR/Alpha|Satellite|centr	286603	NM_198449	133418	Hs.561411	NM_198449	ENSG00000170571	EMB	GP70	embigin	protein-coding
peak768	chr17	65022441	65022678	+	1	NA	intron (NM_014405, intron 3 of 3)	(TG)n|Simple_repeat|Simple_repeat	-18093	NM_000727	786	Hs.147989	NM_000727	ENSG00000108878	CACNG1	CACNLG	calcium voltage-gated channel auxiliary subunit gamma 1	protein-coding
peak1868	chrY	10019215	10022308	+	1	NA	Intergenic	CT-rich|Low_complexity|Low_complexity	272354	NR_003593	100101121	Hs.522846	NR_003593	ENSG00000250204	TTTY23B	TTTY23	testis-specific transcript, Y-linked 23B (non-protein coding)	ncRNA
peak563	chr16	103254	103847	+	1	NA	promoter-TSS (NM_016310)	promoter-TSS (NM_016310)	82	NM_016310	51728	Hs.632223	NM_016310	ENSG00000161980	POLR3K	C11|C11-RNP3|My010|RPC10|RPC11|RPC12.5	RNA polymerase III subunit K	protein-coding
peak1623	chr7	64953813	64955116	+	1	NA	Intergenic	(CACTC)n|Simple_repeat|Simple_repeat	115752	NM_001287533	168374	Hs.9521	NM_007139	ENSG00000146757	ZNF92	HEL-203|HPF12|HTF12|TF12	zinc finger protein 92	protein-coding
peak1447	chr5	6633648	6633993	+	1	NA	promoter-TSS (NM_017755)	promoter-TSS (NM_017755)	-347	NM_001193455	54888	Hs.481526	NM_017755	ENSG00000037474	NSUN2	MISU|MRT5|SAKI|TRM4	NOP2/Sun RNA methyltransferase family member 2	protein-coding
peak296	chr11	33061392	33061722	+	1	NA	promoter-TSS (NM_001145541)	promoter-TSS (NM_001145541)	-4	NM_001145541	55346	Hs.655341	NM_018393	ENSG00000176148	TCP11L1	dJ85M6.3	t-complex 11 like 1	protein-coding
peak674	chr16	70285028	70285209	+	1	NA	exon (NM_058219, exon 1 of 1)	exon (NM_058219, exon 1 of 1)	715	NM_058219	118460	Hs.660633	NM_058219	ENSG00000223496	EXOSC6	EAP4|MTR3|Mtr3p|hMtr3p|p11	exosome component 6	protein-coding
peak52	chr1	29563035	29563578	+	1	NA	intron (NM_133178, intron 1 of 29)	CpG	278	NM_133178	10076	Hs.19718	NM_005704	ENSG00000060656	PTPRU	FMI|PCP-2|PTP|PTP-J|PTP-PI|PTP-RO|PTPPSI|PTPRO|PTPU2|R-PTP-PSI|R-PTP-U|hPTP-J	protein tyrosine phosphatase, receptor type U	protein-coding
peak940	chr19	40324516	40324677	+	1	NA	TTS (NM_001436)	TTS (NM_001436)	277	NM_006484	9149	Hs.130988	NM_004714	ENSG00000105204	DYRK1B	AOMS3|MIRK	dual specificity tyrosine phosphorylation regulated kinase 1B	protein-coding
peak1290	chr22	50639466	50640067	+	1	NA	exon (NM_031454, exon 1 of 9)	exon (NM_031454, exon 1 of 9)	358	NM_031454	83642	Hs.365405	NM_031454	ENSG00000073169	SELENOO	SELO	selenoprotein O	protein-coding
peak1186	chr21	10743878	10743991	+	1	NA	Intergenic	ALR/Alpha|Satellite|centr	247009	NM_199260	7179	Hs.122986	NM_199259	ENSG00000274391	TPTE	CT44|PTEN2	transmembrane phosphatase with tensin homology	protein-coding
peak718	chr17	17943217	17943361	+	1	NA	promoter-TSS (NM_145691)	promoter-TSS (NM_145691)	678	NM_024052	79018	Hs.187422	NM_024052	ENSG00000141034	GID4	C17orf39|VID2|VID24	GID complex subunit 4 homolog	protein-coding
peak1162	chr20	56284615	56284813	+	1	NA	promoter-TSS (NR_131157)	promoter-TSS (NR_131157)	317	NM_020182	56937	Hs.517155	NM_020182	ENSG00000124225	PMEPA1	STAG1|TMEPAI	prostate transmembrane protein, androgen induced 1	protein-coding
peak1121	chr2	242674394	242674593	+	1	NA	intron (NM_001287249, intron 1 of 8)	CpG	499	NM_001287249	728294	Hs.516813	NM_152783	ENSG00000180902	D2HGDH	D2HGD	D-2-hydroxyglutarate dehydrogenase	protein-coding
peak358	chr12	29301844	29302489	+	1	NA	5' UTR (NM_001271783, exon 1 of 12)	5' UTR (NM_001271783, exon 1 of 12)	230	NM_001271783	55711	Hs.684482	NM_018099	ENSG00000064763	FAR2	HEL-S-81|MLSTD1|SDR10E2	fatty acyl-CoA reductase 2	protein-coding
peak1226	chr21	44090300	44090675	+	1	NA	intron (NM_001001575, intron 1 of 14)	(CA)n|Simple_repeat|Simple_repeat	16625	NM_001001568	5152	Hs.473927	NM_002606	ENSG00000160191	PDE9A	HSPDE9A2	phosphodiesterase 9A	protein-coding
peak1281	chr22	45559148	45559502	+	1	NA	promoter-TSS (NM_007172)	promoter-TSS (NM_007172)	337	NR_038956	100506714	Hs.189902	NR_038956		NUP50-DT	NUP50-AS1	NUP50 divergent transcript	ncRNA
peak1257	chr22	31608431	31608707	+	1	NA	intron (NM_005569, intron 1 of 15)	intron (NM_005569, intron 1 of 15)	319	NM_005569	3985	Hs.474596	NM_005569	ENSG00000182541	LIMK2	-	LIM domain kinase 2	protein-coding
peak1100	chr2	235422960	235423243	+	1	NA	Intergenic	(GTGTG)n|Simple_repeat|Simple_repeat	-17404	NM_001282431	10123	Hs.111554	NM_005737	ENSG00000188042	ARL4C	ARL7|LAK	ADP ribosylation factor like GTPase 4C	protein-coding
peak972	chr19	57922882	57923058	+	1	NA	intron (NM_006959, intron 1 of 2)	CpG	441	NM_006959	7565	Hs.729403	NM_006959	ENSG00000186272	ZNF17	HPF3|KOX10	zinc finger protein 17	protein-coding
peak1515	chr6	30615116	30615625	+	1	NA	TTS (NR_033823).2	TTS (NR_033823).2	554	NM_001161376	221545	Hs.591787	NM_145029	ENSG00000204564	C6orf136	-	chromosome 6 open reading frame 136	protein-coding
peak1323	chr3	72583031	72583457	+	1	NA	Intergenic	(TG)n|Simple_repeat|Simple_repeat	-87470	NM_012234	23429	Hs.7910	NM_012234	ENSG00000163602	RYBP	AAP1|APAP-1|DEDAF|YEAF1	RING1 and YY1 binding protein	protein-coding
peak1754	chr9	6007202	6007222	+	1	NA	promoter-TSS (NR_039811)	promoter-TSS (NR_039811)	-614	NR_039811	100616288		NR_039811	ENSG00000263575	MIR4665	mir-4665	microRNA 4665	ncRNA
peak509	chr14	105152518	105152722	+	1	NA	Intergenic	(TGGA)n|Simple_repeat|Simple_repeat	-3323	NM_022489	64423	Hs.24956	NM_022489	ENSG00000203485	INF2	C14orf151|C14orf173|CMTDIE|FSGS5|pp9484	inverted formin, FH2 and WH2 domain containing	protein-coding
peak588	chr16	5121869	5122035	+	1	NA	promoter-TSS (NM_001330504)	promoter-TSS (NM_001330504)	142	NM_019109	56052	Hs.592086	NM_019109	ENSG00000033011	ALG1	CDG1K|HMAT1|HMT-1|HMT1|MT-1|Mat-1|hMat-1	ALG1, chitobiosyldiphosphodolichol beta-mannosyltransferase	protein-coding
peak904	chr19	18451786	18451882	+	1	NA	intron (NM_001329477, intron 1 of 3)	intron (NM_001329477, intron 1 of 3)	437	NM_017712	54858	Hs.131776	NM_017712	ENSG00000130517	PGPEP1	PAP-I|PGI|PGP|PGP-I|PGPI|Pcp	pyroglutamyl-peptidase I	protein-coding
peak374	chr12	93772195	93772203	+	1	NA	promoter-TSS (NR_040096)	promoter-TSS (NR_040096)	-127	NM_001301023	11163	Hs.506325	NM_019094	ENSG00000173598	NUDT4	DIPP2|DIPP2alpha|DIPP2beta|HDCMB47P	nudix hydrolase 4	protein-coding
peak742	chr17	36405546	36405605	+	1	NA	intron (NR_036750, intron 1 of 11)	AluSg4|SINE|Alu	7681	NR_036750	440434	Hs.443837	NR_036750	ENSG00000274487	LOC440434	-	aminopeptidase puromycin sensitive pseudogene	pseudo
peak597	chr16	19125777	19125972	+	1	NA	exon (NM_001034841, exon 1 of 1)	exon (NM_001034841, exon 1 of 1)	620	NM_001034841	162073	Hs.530899	NM_001034841	ENSG00000205730	ITPRIPL2	-	ITPRIP like 2	protein-coding
peak1787	chr9	91588535	91588954	+	1	NA	Intergenic	(CA)n|Simple_repeat|Simple_repeat	-17034	NM_001001938	286223	Hs.585118	NM_001001938	ENSG00000186354	C9orf47	C9orf108|bA791O21.3	chromosome 9 open reading frame 47	protein-coding
peak282	chr11	1906543	1907129	+	1	NA	intron (NM_001013255, intron 7 of 10)	intron (NM_001013255, intron 7 of 10)	5561	NR_107001	102465993		NR_107001	ENSG00000284594	MIR7847	hsa-mir-7847	microRNA 7847	ncRNA
peak1497	chr5	177784831	177785409	+	1	NA	intron (NM_173465, intron 2 of 28)	(TG)n|Simple_repeat|Simple_repeat	-125297	NM_001278346	85007	Hs.248746	NM_153373	ENSG00000175309	PHYKPL	AGXT2L2|PHLU	5-phosphohydroxy-L-lysine phospho-lyase	protein-coding
peak1741	chr8	145581775	145582793	+	1	NA	promoter-TSS (NR_045600)	promoter-TSS (NR_045600)	8	NM_024531	79581	Hs.6459	NM_024531	ENSG00000185803	SLC52A2	BVVLS2|D15Ertd747e|GPCR41|GPR172A|PAR1|RFT3|RFVT2|hRFT3	solute carrier family 52 member 2	protein-coding
peak1296	chr3	10290767	10290953	+	1	NA	intron (NM_014760, intron 1 of 7)	intron (NM_014760, intron 1 of 7)	683	NM_014760	9797	Hs.475401	NM_014760	ENSG00000157014	TATDN2	-	TatD DNase domain containing 2	protein-coding
peak1134	chr20	6748590	6748866	+	1	NA	promoter-TSS (NM_001200)	promoter-TSS (NM_001200)	-17	NM_001200	650	Hs.73853	NM_001200	ENSG00000125845	BMP2	BDA2|BMP2A|SSFSC	bone morphogenetic protein 2	protein-coding
peak1388	chr4	25378604	25378660	+	1	NA	promoter-TSS (NM_001286756)	promoter-TSS (NM_001286756)	-216	NM_001286756	29945	Hs.152173	NM_013367	ENSG00000053900	ANAPC4	APC4	anaphase promoting complex subunit 4	protein-coding
peak161	chr10	18846619	18847102	+	1	NA	intron (NM_182543, intron 8 of 10)	(GAATG)n|Satellite|Satellite	93706	NM_182543	221078	Hs.396175	NM_182543	ENSG00000241058	NSUN6	4933414E04Rik|ARL5B-AS1|NOPD1	NOP2/Sun RNA methyltransferase family member 6	protein-coding
peak1683	chr8	2173126	2173490	+	1	NA	Intergenic	(CA)n|Simple_repeat|Simple_repeat	148639	NR_106983	102465695		NR_106983	ENSG00000273593	MIR7160	hsa-mir-7160	microRNA 7160	ncRNA
peak264	chr10	134635859	134636527	+	1	NA	intron (NM_001200049, intron 50 of 57)	(TG)n|Simple_repeat|Simple_repeat	-36656	NM_177400	84504	Hs.134013	NM_177400	ENSG00000148826	NKX6-2	GTX|NKX6.2|NKX6B|SPAX8	NK6 homeobox 2	protein-coding
peak1255	chr22	25801491	25801602	+	1	NA	Intergenic	GC_rich|Low_complexity|Low_complexity	-24002	NM_001135772	91355	Hs.634058	NM_182492	ENSG00000100068	LRP5L	-	LDL receptor related protein 5 like	protein-coding
peak1541	chr6	90121289	90121939	+	1	NA	exon (NM_021244, exon 1 of 7)	exon (NM_021244, exon 1 of 7)	381	NM_021244	58528	Hs.31712	NM_021244	ENSG00000025039	RRAGD	RAGD|bA11D8.2.1	Ras related GTP binding D	protein-coding
peak133	chr1	228917911	228918580	+	1	NA	Intergenic	(TG)n|Simple_repeat|Simple_repeat	47421	NM_021205	58480	Hs.647774	NM_021205	ENSG00000116574	RHOU	ARHU|CDC42L1|G28K|WRCH1|hG28K	ras homolog family member U	protein-coding
peak871	chr19	7907191	7908496	+	1	NA	intron (NM_145245, intron 1 of 18)	intron (NM_145245, intron 1 of 18)	-3543	NM_001159944	115704	Hs.26870	NM_145245	ENSG00000142459	EVI5L	-	ecotropic viral integration site 5 like	protein-coding
peak833	chr18	77710243	77711939	+	1	NA	intron (NM_025078, intron 1 of 5)	CpG	562	NM_001146343	80148	Hs.288284	NM_025078	ENSG00000122490	PQLC1	-	PQ loop repeat containing 1	protein-coding
peak1282	chr22	45687116	45687788	+	1	NA	intron (NM_006953, intron 4 of 5)	(TG)n|Simple_repeat|Simple_repeat	6584	NM_006953	7380	Hs.632787	NM_006953	ENSG00000100373	UPK3A	UP3A|UPIII|UPIIIA|UPK3	uroplakin 3A	protein-coding
peak67	chr1	54585397	54585966	+	1	NA	Intergenic	(CCA)n|Simple_repeat|Simple_repeat	33173	NM_201546	200008		NM_201546	ENSG00000157211	CDCP2	-	CUB domain containing protein 2	protein-coding
peak478	chr14	53020057	53020333	+	1	NA	promoter-TSS (NM_001160047)	promoter-TSS (NM_001160047)	329	NR_148417	283554	Hs.416214	NM_001099652	ENSG00000180998	GPR137C	TM7SF1L2	G protein-coupled receptor 137C	protein-coding
peak322	chr11	65339995	65340562	+	1	NA	TTS (NM_001303024)	TTS (NM_001303024)	458	NM_152832	23625	Hs.731854	NM_152832	ENSG00000176973	FAM89B	LRAP25|MTVR|MTVR1	family with sequence similarity 89 member B	protein-coding
peak1673	chr7	157558250	157558448	+	1	NA	intron (NM_130842, intron 11 of 21)	(TCCA)n|Simple_repeat|Simple_repeat	-88928	NR_038966	100506585	Hs.661265	NR_038966	ENSG00000233038	LOC100506585	-	uncharacterized LOC100506585	ncRNA
peak129	chr1	213031431	213032200	+	1	NA	promoter-TSS (NR_027286)	promoter-TSS (NR_027286)	218	NM_014053	28982	Hs.7055	NM_014053	ENSG00000162769	FLVCR1	AXPC1|FLVCR|MFSD7B|PCA|PCARP	feline leukemia virus subgroup C cellular receptor 1	protein-coding
peak1793	chr9	93603553	93605011	+	1	NA	intron (NM_001174167, intron 1 of 13)	(TG)n|Simple_repeat|Simple_repeat	14580	NM_001174167	6850	Hs.371720	NM_003177	ENSG00000165025	SYK	p72-Syk	spleen associated tyrosine kinase	protein-coding
peak454	chr13	100067023	100067439	+	1	NA	Intergenic	(CA)n|Simple_repeat|Simple_repeat	58846	NR_030353	693208		NR_030353	ENSG00000207719	MIR623	MIRN623|hsa-mir-623	microRNA 623	ncRNA
peak1358	chr3	196696729	196696840	+	1	NA	Intergenic	CpG-19308	-1042	NM_025163	80235	Hs.518403	NM_025163	ENSG00000119227	PIGZ	GPI-MT-IV|PIG-Z|SMP3	phosphatidylinositol glycan anchor biosynthesis class Z	protein-coding
peak711	chr17	7211625	7211647	+	1	NA	promoter-TSS (NM_001143762)	promoter-TSS (NM_001143762)	-58	NM_001143762	1984	Hs.534314	NM_001970	ENSG00000132507	EIF5A	EIF-5A|EIF5A1|eIF5AI	eukaryotic translation initiation factor 5A	protein-coding
peak535	chr15	67814035	67814132	+	1	NA	promoter-TSS (NR_040051)	promoter-TSS (NR_040051)	99	NR_040052	100506686	Hs.656245	NR_040051	ENSG00000259673	IQCH-AS1	-	IQCH antisense RNA 1	ncRNA
peak1086	chr2	218670209	218670573	+	1	NA	intron (NM_001308022, intron 30 of 30)	(CA)n|Simple_repeat|Simple_repeat	28065	NR_145792	109623482		NR_145792		SNORA115	-	small nucleolar RNA, H/ACA box 115	snoRNA
peak357	chr12	27933039	27933238	+	1	NA	promoter-TSS (NM_020782)	promoter-TSS (NM_020782)	-49	NM_020782	57542	Hs.505104	NM_020782	ENSG00000087448	KLHL42	Ctb9|KLHDC5	kelch like family member 42	protein-coding
peak993	chr2	10091264	10091935	+	1	NA	promoter-TSS (NM_198182)	promoter-TSS (NM_198182)	-193	NM_198182	29841	Hs.418493	NM_198182	ENSG00000134317	GRHL1	LBP32|MGR|NH32|TFCP2L2	grainyhead like transcription factor 1	protein-coding
peak844	chr19	2362438	2362658	+	1	NA	Intergenic	Intergenic	-27221	NM_182973	360200	Hs.465560	NM_182973	ENSG00000178297	TMPRSS9	-	transmembrane serine protease 9	protein-coding
peak1846	chr9	139581075	139581401	+	1	NA	intron (NM_001012727, intron 1 of 4)	CpG	673	NM_001012727	10555	Hs.320151	NM_006412	ENSG00000169692	AGPAT2	1-AGPAT2|BSCL|BSCL1|LPAAB|LPAAT-beta	1-acylglycerol-3-phosphate O-acyltransferase 2	protein-coding
peak1260	chr22	32025254	32025374	+	1	NA	intron (NM_014338, intron 1 of 8)	(TG)n|Simple_repeat|Simple_repeat	1496	NM_014338	23761	Hs.420559	NM_014338	ENSG00000241878	PISD	DJ858B16|PSD|PSDC|PSSC|dJ858B16.2	phosphatidylserine decarboxylase	protein-coding
peak88	chr1	117112374	117112414	+	1	NA	intron (NM_001779, intron 1 of 5)	AluJb|SINE|Alu	1321	NM_001779	965	Hs.34341	NM_001779	ENSG00000116815	CD58	LFA-3|LFA3|ag3	CD58 molecule	protein-coding
peak1146	chr20	29804397	29807093	+	1	NA	Intergenic	(GAATG)n|Satellite|Satellite	-39722	NM_001037730	245929	Hs.580793	NM_001037730	ENSG00000215547	DEFB115	DEFB-15	defensin beta 115	protein-coding
peak1520	chr6	37171827	37172154	+	1	NA	Intergenic	(CA)n|Simple_repeat|Simple_repeat	34068	NM_002648	5292	Hs.81170	NM_002648	ENSG00000137193	PIM1	PIM	Pim-1 proto-oncogene, serine/threonine kinase	protein-coding
peak725	chr17	21906266	21906732	+	1	NA	intron (NR_027084, intron 1 of 1)	SST1|Satellite|centr	2437	NR_027084	284124	Hs.310247	NR_027084	ENSG00000276399	FLJ36000	-	uncharacterized FLJ36000	ncRNA
peak128	chr1	212587512	212588206	+	1	NA	intron (NM_001198862, intron 1 of 8)	CpG	384	NM_001198862	55248	Hs.445386	NM_018252	ENSG00000065600	TMEM206	C1orf75	transmembrane protein 206	protein-coding
peak1852	chr9	140317204	140317616	+	1	NA	promoter-TSS (NM_001256068)	promoter-TSS (NM_001256068)	304	NM_001286823	54932	Hs.495553	NM_017820	ENSG00000187609	EXD3	mut-7	exonuclease 3'-5' domain containing 3	protein-coding
peak1796	chr9	95431855	95431855	+	1	NA	intron (NM_022755, intron 1 of 12)	CpG	692	NM_022755	64768	Hs.459896	NM_022755	ENSG00000127080	IPPK	C9orf12|INSP5K2|IP5K|IPK1|bA476B13.1	inositol-pentakisphosphate 2-kinase	protein-coding
peak625	chr16	33876732	33881965	+	1	NA	Intergenic	HSATII|Satellite|Satellite	307504	NR_130772	104644205	Hs.742548	NR_130771		ENPP7P13	DUNQU1	ectonucleotide pyrophosphatase/phosphodiesterase 7 pseudogene 13	pseudo
peak925	chr19	35788249	35789891	+	1	NA	intron (NM_080600, intron 4 of 11)	(CA)n|Simple_repeat|Simple_repeat	6081	NM_002361	4099	Hs.643440	NM_002361	ENSG00000105695	MAG	GMA|S-MAG|SIGLEC-4A|SIGLEC4A|SPG75	myelin associated glycoprotein	protein-coding
peak340	chr11	108369036	108369368	+	1	NA	promoter-TSS (NM_153705)	promoter-TSS (NM_153705)	-43	NM_153705	143888	Hs.83286	NM_153705	ENSG00000178202	KDELC2	-	KDEL motif containing 2	protein-coding
peak1869	chrY	10023452	10024118	+	1	NA	Intergenic	Intergenic	275378	NR_003593	100101121	Hs.522846	NR_003593	ENSG00000250204	TTTY23B	TTTY23	testis-specific transcript, Y-linked 23B (non-protein coding)	ncRNA
peak824	chr18	60865411	60866907	+	1	NA	intron (NM_000633, intron 2 of 2)	(CA)n|Simple_repeat|Simple_repeat	120454	NM_000657	596	Hs.150749	NM_000633	ENSG00000171791	BCL2	Bcl-2|PPP1R50	BCL2, apoptosis regulator	protein-coding
peak1853	chr9	140500641	140500941	+	1	NA	intron (NM_152285, intron 1 of 7)	CpG	699	NM_001317968	92714	Hs.12999	NM_152285	ENSG00000197070	ARRDC1	-	arrestin domain containing 1	protein-coding
peak148	chr10	3844648	3845012	+	1	NA	Intergenic	(CA)n|Simple_repeat|Simple_repeat	-17357	NR_027653	1316	Hs.4055	NM_001300	ENSG00000067082	KLF6	BCD1|CBA1|COPEB|CPBP|GBF|PAC1|ST12|ZF9	Kruppel like factor 6	protein-coding
peak450	chr13	76055863	76056211	+	1	NA	5' UTR (NM_001286658, exon 1 of 20)	5' UTR (NM_001286658, exon 1 of 20)	267	NM_001286658	9882	Hs.210891	NM_014832	ENSG00000136111	TBC1D4	AS160|NIDDM5	TBC1 domain family member 4	protein-coding
peak1563	chr6	164086488	164086757	+	1	NA	intron (NR_134620, intron 1 of 1)	PRIMA4-int|LTR|ERV1	5894	NR_134620	102724152	Hs.738183	NR_134620		LOC102724152	-	uncharacterized LOC102724152	ncRNA
peak1884	chrY	13479326	13480225	+	1	NA	Intergenic	BSR/Beta|Satellite|Satellite	1053614	NR_033667	352887	Hs.546221	NR_033667	ENSG00000206159	GYG2P1	GYG2P	glycogenin 2 pseudogene 1	pseudo
peak1874	chrY	10037673	10038044	+	1	NA	Intergenic	Intergenic	289451	NR_003593	100101121	Hs.522846	NR_003593	ENSG00000250204	TTTY23B	TTTY23	testis-specific transcript, Y-linked 23B (non-protein coding)	ncRNA
peak886	chr19	12595282	12595665	+	1	NA	5' UTR (NM_152601, exon 1 of 4)	5' UTR (NM_152601, exon 1 of 4)	159	NM_152601	163051	Hs.631623	NM_152601	ENSG00000242852	ZNF709	-	zinc finger protein 709	protein-coding
peak1435	chr5	1041369	1043163	+	1	NA	Intergenic	(TGGG)n|Simple_repeat|Simple_repeat	20823	NR_039778	100616479		NR_039778	ENSG00000263834	MIR4635	-	microRNA 4635	ncRNA
peak1214	chr21	37366114	37366313	+	1	NA	intron (NR_110418, intron 1 of 5)	(CA)n|Simple_repeat|Simple_repeat	10752	NR_110418	101928269	Hs.589909	NR_110418		LOC101928269	-	uncharacterized LOC101928269	ncRNA
peak889	chr19	13906347	13906710	+	1	NA	exon (NM_023072, exon 1 of 13)	exon (NM_023072, exon 1 of 13)	254	NM_023072	65249	Hs.466015	NM_023072	ENSG00000132003	ZSWIM4	-	zinc finger SWIM-type containing 4	protein-coding
peak918	chr19	33740615	33741741	+	1	NA	Intergenic	(CA)n|Simple_repeat|Simple_repeat	-24422	NM_019849	56301	Hs.58679	NM_019849	ENSG00000130876	SLC7A10	ASC1|HASC-1|asc-1	solute carrier family 7 member 10	protein-coding
peak809	chr18	22315964	22316055	+	1	NA	intron (NR_134604, intron 2 of 2)	(TG)n|Simple_repeat|Simple_repeat	10264	NR_134604	105372028	Hs.569901	NR_134604	ENSG00000266573	LOC105372028	-	uncharacterized LOC105372028	ncRNA
peak727	chr17	22261410	22261774	+	1	NA	Intergenic	ALR/Alpha|Satellite|centr	239155	NM_001190452	100462977	Hs.740185	NM_001190452	ENSG00000256618	MTRNR2L1	HN1	MT-RNR2 like 1	protein-coding
peak542	chr15	75073259	75073945	+	1	NA	promoter-TSS (NM_004383)	promoter-TSS (NM_004383)	-823	NM_001127190	1445	Hs.77793	NM_004383	ENSG00000103653	CSK	-	C-terminal Src kinase	protein-coding
peak466	chr13	114753990	114754722	+	1	NA	intron (NM_001320822, intron 22 of 23)	(TCCA)n|Simple_repeat|Simple_repeat	89098	NM_001320822	22821	Hs.593075	NM_007368	ENSG00000185989	RASA3	GAP1IP4BP|GAPIII	RAS p21 protein activator 3	protein-coding
peak1181	chr21	9473358	9473663	+	1	NA	Intergenic	Intergenic	-352322	NR_037421	100500862		NR_037421	ENSG00000275708	MIR3648-1	MIR3648|hsa-mir-3648-1	microRNA 3648-1	ncRNA
peak1207	chr21	18984792	18984959	+	1	NA	non-coding (NR_149073, exon 1 of 1)	non-coding (NR_149073, exon 1 of 1)	393	NM_006806	10950	Hs.473420	NM_006806	ENSG00000154640	BTG3	ANA|ANA/BTG3|APRO4|TOB5|TOB55|TOFA	BTG anti-proliferation factor 3	protein-coding
peak670	chr16	68056160	68056653	+	1	NA	promoter-TSS (NM_017803)	promoter-TSS (NM_017803)	-441	NM_017803	54920	Hs.534460	NM_017803	ENSG00000167264	DUS2	DUS2L|SMM1|URLC8	dihydrouridine synthase 2	protein-coding
peak1718	chr8	124671516	124671583	+	1	NA	Intergenic	(TCCA)n|Simple_repeat|Simple_repeat	-6359	NM_001081675	340359	Hs.450252	NM_001081675	ENSG00000175946	KLHL38	C8ORFK36	kelch like family member 38	protein-coding
peak1828	chr9	131591707	131592075	+	1	NA	intron (NM_016390, intron 1 of 11)	CpG	209	NM_016390	51490	Hs.224137	NM_016390	ENSG00000198917	SPOUT1	C9orf114|CENP-32|CENP32|HSPC109	SPOUT domain containing methyltransferase 1	protein-coding
peak415	chr12	130302757	130303056	+	1	NA	intron (NM_133448, intron 1 of 8)	(TG)n|Simple_repeat|Simple_repeat	85306	NM_133448	121256	Hs.507268	NM_133448	ENSG00000151952	TMEM132D	MOLT|PPP1R153	transmembrane protein 132D	protein-coding
peak78	chr1	100315690	100315767	+	1	NA	promoter-TSS (NM_000646)	promoter-TSS (NM_000646)	88	NM_000642	178	Hs.904	NM_000028	ENSG00000162688	AGL	GDE	amylo-alpha-1, 6-glucosidase, 4-alpha-glucanotransferase	protein-coding
peak1538	chr6	58776243	58779416	+	1	NA	Intergenic	ALR/Alpha|Satellite|centr	-490105	NR_132998	106660613	Hs.561539	NR_003660	ENSG00000283352	LINC00680-GUSBP4	-	LINC00680-GUSBP4 readthrough	pseudo
peak77	chr1	95699992	95700046	+	1	NA	promoter-TSS (NR_125948)	promoter-TSS (NR_125948)	308	NR_103484	25950	Hs.483512	NM_015485	ENSG00000122481	RWDD3	RSUME	RWD domain containing 3	protein-coding
peak265	chr10	134823757	134825157	+	1	NA	Intergenic	(TG)n|Simple_repeat|Simple_repeat	45419	NR_046231	399829	Hs.252872	NR_046231	ENSG00000240707	LINC01168	-	long intergenic non-protein coding RNA 1168	ncRNA
peak268	chr10	135207878	135208241	+	1	NA	intron (NM_138384, intron 1 of 10)	CpG	438	NM_138384	92170	Hs.501578	NM_138384	ENSG00000148824	MTG1	GTP|GTPBP7	mitochondrial ribosome associated GTPase 1	protein-coding
peak272	chr11	504338	504658	+	1	NA	intron (NM_203389, intron 1 of 9)	CpG	2323	NM_203384	6050	Hs.530687	NM_002939	ENSG00000023191	RNH1	RAI|RNH	ribonuclease/angiogenin inhibitor 1	protein-coding
peak386	chr12	111752399	111752631	+	1	NA	intron (NM_015267, intron 16 of 21)	AluSx|SINE|Alu	10569	NR_106818	102465455		NR_106818	ENSG00000273700	MIR6760	hsa-mir-6760	microRNA 6760	ncRNA
peak1558	chr6	158051649	158052072	+	1	NA	intron (NM_153746, intron 4 of 8)	(CA)n|Simple_repeat|Simple_repeat	101696	NR_037463	100500899		NR_037463	ENSG00000266617	MIR3692	-	microRNA 3692	ncRNA
peak958	chr19	53661697	53662114	+	1	NA	intron (NM_032584, intron 1 of 4)	AluSq|SINE|Alu	408	NM_001172674	84671	Hs.467239	NM_032584	ENSG00000197937	ZNF347	ZNF1111	zinc finger protein 347	protein-coding
peak58	chr1	36863014	36863173	+	1	NA	intron (NM_032881, intron 1 of 1)	MIRc|SINE|MIR	467	NM_032881	84967	Hs.603131	NM_032881	ENSG00000181817	LSM10	MST074|MSTP074	LSM10, U7 small nuclear RNA associated	protein-coding
peak324	chr11	65667229	65667520	+	1	NA	intron (NM_001300855, intron 1 of 3)	CpG	623	NM_001300855	8061	Hs.283565	NM_005438	ENSG00000175592	FOSL1	FRA|FRA1|fra-1	FOS like 1, AP-1 transcription factor subunit	protein-coding
peak1690	chr8	21624437	21624650	+	1	NA	intron (NM_001165039, intron 1 of 6)	(CA)n|Simple_repeat|Simple_repeat	21803	NM_001165038	2675	Hs.441202	NM_001495	ENSG00000168546	GFRA2	GDNFRB|NRTNR-ALPHA|NTNRA|RETL2|TRNR2	GDNF family receptor alpha 2	protein-coding
peak470	chr14	19016233	19016431	+	1	NA	Intergenic	ALR/Alpha|Satellite|centr	-361262	NM_001013354	440153	Hs.534880	NM_001013354	ENSG00000257115	OR11H12	-	olfactory receptor family 11 subfamily H member 12	protein-coding
peak1579	chr7	1978633	1978837	+	1	NA	intron (NM_001013836, intron 16 of 18)	CpG	1451	NM_001304525	8379	Hs.654838	NM_003550	ENSG00000002822	MAD1L1	MAD1|PIG9|TP53I9|TXBP181	mitotic arrest deficient 1 like 1	protein-coding
peak796	chr17	80250272	80250549	+	1	NA	non-coding (NR_135639, exon 1 of 2)	non-coding (NR_135639, exon 1 of 2)	280	NR_135639	101929511	Hs.147682	NR_135639	ENSG00000265692	LINC01970	-	long intergenic non-protein coding RNA 1970	ncRNA
peak870	chr19	7757062	7757263	+	1	NA	intron (NM_001220500, intron 8 of 10)	HAL1-2a_MD|LINE|L1	7203	NM_001207019	2208	Hs.465778	NM_002002	ENSG00000104921	FCER2	BLAST-2|CD23|CD23A|CLEC4J|FCE2|IGEBF	Fc fragment of IgE receptor II	protein-coding
peak793	chr17	80055031	80055385	+	1	NA	intron (NM_004104, intron 1 of 42)	CpG	898	NM_004104	2194	Hs.83190	NM_004104	ENSG00000169710	FASN	FAS|OA-519|SDR27X1	fatty acid synthase	protein-coding
peak229	chr10	102791605	102791987	+	1	NA	promoter-TSS (NM_001195263)	promoter-TSS (NM_001195263)	800	NM_030971	81855	Hs.283844	NM_030971	ENSG00000107819	SFXN3	BA108L7.2|SFX3|SLC56A3	sideroflexin 3	protein-coding
peak1018	chr2	71798093	71799158	+	1	NA	intron (NM_001130455, intron 29 of 54)	(CA)n|Simple_repeat|Simple_repeat	104793	NM_001130982	8291	Hs.252180	NM_003494	ENSG00000135636	DYSF	FER1L1|LGMD2B|MMD1	dysferlin	protein-coding
peak91	chr1	121352866	121354750	+	1	NA	Intergenic	ALR/Alpha|Satellite|centr	92898	NR_003955	647121	Hs.697682	NR_003955	ENSG00000231752	EMBP1	-	embigin pseudogene 1	pseudo
peak1719	chr8	125739973	125740013	+	1	NA	intron (NM_001282971, intron 1 of 14)	CpG	755	NM_001282974	9788	Hs.336994	NM_014751	ENSG00000170873	MTSS1	MIM|MIMA|MIMB	MTSS1, I-BAR domain containing	protein-coding
peak1457	chr5	46379537	46379847	+	1	NA	Intergenic	ALR/Alpha|Satellite|centr	-683472	NM_021072	348980	Hs.353176	NM_021072	ENSG00000164588	HCN1	BCNG-1|BCNG1|EIEE24|HAC-2	hyperpolarization activated cyclic nucleotide gated potassium channel 1	protein-coding
peak1372	chr4	3579873	3580643	+	1	NA	intron (NR_040045, intron 1 of 2)	intron (NR_040045, intron 1 of 2)	1662	NR_040045	285492	Hs.145563	NM_173661		LINC00955	-	long intergenic non-protein coding RNA 955	ncRNA
peak1078	chr2	162135383	162135502	+	1	NA	Intergenic	(TTCC)n|Simple_repeat|Simple_repeat	-24288	NR_110593	101929512	Hs.666488	NR_110593		LOC101929512	-	uncharacterized LOC101929512	ncRNA
peak1075	chr2	134878744	134879243	+	1	NA	Intergenic	CpG	-5703	NR_037450	100500878		NR_037450	ENSG00000263813	MIR3679	mir-3679	microRNA 3679	ncRNA
peak395	chr12	121148668	121148760	+	1	NA	intron (NM_001080533, intron 1 of 4)	CpG	476	NM_001080533	84747	Hs.127610	NM_032661	ENSG00000175970	UNC119B	POC7B	unc-119 lipid binding chaperone B	protein-coding
peak1187	chr21	10773594	10777853	+	1	NA	Intergenic	(GAATG)n|Satellite|Satellite	215220	NM_199260	7179	Hs.122986	NM_199259	ENSG00000274391	TPTE	CT44|PTEN2	transmembrane phosphatase with tensin homology	protein-coding
peak1085	chr2	218659779	218660159	+	1	NA	Intergenic	Intergenic	38487	NR_145792	109623482		NR_145792		SNORA115	-	small nucleolar RNA, H/ACA box 115	snoRNA
peak1822	chr9	128967370	128967565	+	1	NA	Intergenic	(TG)n|Simple_repeat|Simple_repeat	70727	NR_121584	101929116	Hs.382124	NR_121584	ENSG00000228392	LOC101929116	-	uncharacterized LOC101929116	ncRNA
peak1816	chr9	126030465	126030922	+	1	NA	intron (NM_018387, intron 1 of 18)	C-rich|Low_complexity|Low_complexity	150	NR_033234	55342	Hs.287659	NM_018387	ENSG00000165209	STRBP	HEL162|ILF3L|SPNR|p74	spermatid perinuclear RNA binding protein	protein-coding
peak476	chr14	50778780	50778828	+	1	NA	promoter-TSS (NR_033761)	promoter-TSS (NR_033761)	143	NM_024884	79944	Hs.256034	NM_024884	ENSG00000087299	L2HGDH	C14orf160|L2HGA	L-2-hydroxyglutarate dehydrogenase	protein-coding
peak846	chr19	2568354	2568934	+	1	NA	intron (NM_052847, intron 2 of 4)	(CATA)n|Simple_repeat|Simple_repeat	-62069	NR_107004	102465838		NR_107004	ENSG00000277904	MIR7850	hsa-mir-7850	microRNA 7850	ncRNA
peak1714	chr8	97506227	97506928	+	1	NA	intron (NM_002998, intron 1 of 4)	CpG	695	NM_002998	6383	Hs.1501	NM_002998	ENSG00000169439	SDC2	CD362|HSPG|HSPG1|SYND2	syndecan 2	protein-coding
peak973	chr19	58070997	58071249	+	1	NA	5' UTR (NM_001277093, exon 1 of 5)	5' UTR (NM_001277093, exon 1 of 5)	108	NM_001277092	162972	Hs.180257	NM_153231	ENSG00000251369	ZNF550	-	zinc finger protein 550	protein-coding
peak1002	chr2	24150841	24150855	+	1	NA	promoter-TSS (NM_001242338)	promoter-TSS (NM_001242338)	-864	NM_017552	54454	Hs.467862	NM_017552	ENSG00000119778	ATAD2B	-	ATPase family, AAA domain containing 2B	protein-coding
peak1684	chr8	3063796	3064075	+	1	NA	intron (NM_033225, intron 30 of 69)	(TG)n|Simple_repeat|Simple_repeat	-477944	NR_125425	101927815	Hs.571467	NR_125423	ENSG00000254319	LOC101927815	-	uncharacterized LOC101927815	ncRNA
peak1799	chr9	95973460	95973608	+	1	NA	intron (NM_006648, intron 1 of 28)	(CTCA)n|Simple_repeat|Simple_repeat	26322	NM_006648	65268	Hs.654856	NM_006648	ENSG00000165238	WNK2	NY-CO-43|P/OKcl.13|PRKWNK2|SDCCAG43	WNK lysine deficient protein kinase 2	protein-coding
peak756	chr17	42667990	42668307	+	1	NA	Intergenic	(TG)n|Simple_repeat|Simple_repeat	33336	NM_001466	2535	Hs.142912	NM_001466	ENSG00000180340	FZD2	Fz2|fz-2|fzE2|hFz2	frizzled class receptor 2	protein-coding
peak751	chr17	41382202	41382451	+	1	NA	Intergenic	AluSx|SINE|Alu	-1264	NR_047479	100874261	Hs.546898	NR_047479	ENSG00000236383	LINC00854	TMEM106A-AS1	long intergenic non-protein coding RNA 854	ncRNA
peak1256	chr22	28027713	28028043	+	1	NA	Intergenic	Intergenic	169608	NM_002430	4330	Hs.268515	NM_002430	ENSG00000169184	MN1	MGCR|MGCR1|MGCR1-PEN|dJ353E16.2	MN1 proto-oncogene, transcriptional regulator	protein-coding
peak785	chr17	76474263	76474857	+	1	NA	intron (NM_173628, intron 51 of 80)	HAL1-2a_MD|LINE|L1	-6432	NR_102401	100996295	Hs.615304	NR_102401		DNAH17-AS1	-	DNAH17 antisense RNA 1	ncRNA
peak1765	chr9	38629500	38629628	+	1	NA	Intergenic	(CA)n|Simple_repeat|Simple_repeat	8479	NR_027294	158228	Hs.632652	NR_027294		FAM201A	C9orf122	family with sequence similarity 201 member A	ncRNA
peak326	chr11	67159136	67159646	+	1	NA	promoter-TSS (NM_004584)	promoter-TSS (NM_004584)	-32	NM_004584	5883	Hs.655354	NM_004584	ENSG00000172613	RAD9A	RAD9	RAD9 checkpoint clamp component A	protein-coding
peak144	chr10	1266047	1266093	+	1	NA	intron (NM_018702, intron 6 of 9)	intron (NM_018702, intron 6 of 9)	60362	NR_015376	399706	Hs.721191	NM_001010910	ENSG00000229205	LINC00200	C10orf139|NCRNA00200	long intergenic non-protein coding RNA 200	ncRNA
peak1374	chr4	3611186	3612864	+	1	NA	Intergenic	(TCCA)n|Simple_repeat|Simple_repeat	33429	NR_040045	285492	Hs.145563	NM_173661		LINC00955	-	long intergenic non-protein coding RNA 955	ncRNA
peak1401	chr4	49143967	49145629	+	1	NA	Intergenic	(CATTC)n|Satellite|Satellite	156139	NM_001286791	80157	Hs.479703	NM_025087	ENSG00000109182	CWH43	CWH43-C|PGAP2IP	cell wall biogenesis 43 C-terminal homolog	protein-coding
peak89	chr1	121138129	121138335	+	1	NA	intron (NR_104189, intron 2 of 3)	CpG	1533	NR_104189	100873165	Hs.568525	NR_104189	ENSG00000230806	SRGAP2-AS1	-	SRGAP2 antisense RNA 1	ncRNA
peak1825	chr9	130374626	130374740	+	1	NA	exon (NM_003165, exon 1 of 20)	exon (NM_003165, exon 1 of 20)	197	NM_003165	6812	Hs.288229	NM_003165	ENSG00000136854	STXBP1	MUNC18-1|NSEC1|P67|RBSEC1|UNC18	syntaxin binding protein 1	protein-coding
peak1493	chr5	175970247	175970545	+	1	NA	intron (NM_001171976, intron 1 of 31)	CpG	884	NM_001171976	54825	Hs.4205	NM_017675	ENSG00000074276	CDHR2	PCDH24|PCLKC	cadherin related family member 2	protein-coding
peak622	chr16	33405866	33405930	+	1	NA	Intergenic	Intergenic	-107196	NR_033866	390705	Hs.278513	NR_033866		LOC390705	-	protein phosphatase 2 regulatory subunit B'', beta pseudogene	pseudo
peak150	chr10	5413100	5413136	+	1	NA	intron (NM_053049, intron 1 of 1)	(TG)n|Simple_repeat|Simple_repeat	6146	NM_053049	114131	Hs.511775	NM_053049	ENSG00000178473	UCN3	SCP|SPC|UCNIII	urocortin 3	protein-coding
peak1891	chrY	13680783	13681150	+	1	NA	Intergenic	(GAATG)n|Satellite|Satellite	852423	NR_033667	352887	Hs.546221	NR_033667	ENSG00000206159	GYG2P1	GYG2P	glycogenin 2 pseudogene 1	pseudo
peak1138	chr20	23168983	23169804	+	1	NA	Intergenic	(TG)n|Simple_repeat|Simple_repeat	-56120	NR_034149	200261	Hs.352228	NM_182535	ENSG00000233746	LINC00656	-	long intergenic non-protein coding RNA 656	ncRNA
peak1620	chr7	61980338	61980798	+	1	NA	Intergenic	ALR/Alpha|Satellite|centr	783866	NR_003952	643955	Hs.583308	NR_003952	ENSG00000185037	ZNF733P	ZNF733	zinc finger protein 733, pseudogene	pseudo
peak1217	chr21	41291872	41292283	+	1	NA	intron (NM_006198, intron 2 of 2)	(TG)n|Simple_repeat|Simple_repeat	52730	NM_006198	5121	Hs.80296	NM_006198	ENSG00000183036	PCP4	PEP-19	Purkinje cell protein 4	protein-coding
peak1648	chr7	106685393	106685645	+	1	NA	exon (NM_002736, exon 1 of 11)	exon (NM_002736, exon 1 of 11)	341	NM_002736	5577	Hs.433068	NM_002736	ENSG00000005249	PRKAR2B	PRKAR2|RII-BETA	protein kinase cAMP-dependent type II regulatory subunit beta	protein-coding
peak22	chr1	6640081	6640456	+	1	NA	TTS (NM_177540)	TTS (NM_177540)	217	NM_005341	3104	Hs.502330	NM_005341	ENSG00000204859	ZBTB48	HKR3|TZAP|ZNF855|pp9964	zinc finger and BTB domain containing 48	protein-coding
peak1079	chr2	172379000	172379441	+	1	NA	exon (NM_024843, exon 1 of 4)	exon (NM_024843, exon 1 of 4)	354	NM_024843	79901	Hs.221941	NM_024843	ENSG00000071967	CYBRD1	CYB561A2|DCYTB|FRRS3	cytochrome b reductase 1	protein-coding
peak610	chr16	29802187	29802280	+	1	NA	promoter-TSS (NM_001256270)	promoter-TSS (NM_001256270)	-56	NM_001256270	3835	Hs.612151	NM_007317	ENSG00000079616	KIF22	A-328A3.2|KID|KNSL4|OBP|OBP-1|OBP-2|SEMDJL2	kinesin family member 22	protein-coding
peak1132	chr20	3747946	3748261	+	1	NA	5' UTR (NM_001258430, exon 1 of 6)	5' UTR (NM_001258430, exon 1 of 6)	349	NM_001258429	54976	Hs.274422	NM_017874	ENSG00000101220	C20orf27	-	chromosome 20 open reading frame 27	protein-coding
peak1049	chr2	102313848	102313978	+	1	NA	promoter-TSS (NM_001242560)	promoter-TSS (NM_001242560)	-252	NM_145686	9448	Hs.701013	NM_004834	ENSG00000071054	MAP4K4	FLH21957|HEL-S-31|HGK|MEKKK4|NIK	mitogen-activated protein kinase kinase kinase kinase 4	protein-coding
peak1646	chr7	102104860	102105234	+	1	NA	promoter-TSS (NM_152892)	promoter-TSS (NM_152892)	274	NM_017621	54784	Hs.658598	NM_017621	ENSG00000160993	ALKBH4	ABH4	alkB homolog 4, lysine demethylase	protein-coding
peak1806	chr9	100881255	100881477	+	1	NA	exon (NM_014788, exon 1 of 6)	exon (NM_014788, exon 1 of 6)	269	NM_033219	9830	Hs.575631	NM_014788	ENSG00000106785	TRIM14	-	tripartite motif containing 14	protein-coding
peak825	chr18	74473844	74474161	+	1	NA	Intergenic	Intergenic	60249	NR_040024	100131655	Hs.385806	NR_040024	ENSG00000264278	ZNF236-DT	-	ZNF236 divergent transcript	ncRNA
peak1082	chr2	202898871	202899069	+	1	NA	promoter-TSS (NM_003507)	promoter-TSS (NM_003507)	-340	NM_003507	8324	Hs.173859	NM_003507	ENSG00000155760	FZD7	FzE3	frizzled class receptor 7	protein-coding
peak56	chr1	33646853	33647481	+	1	NA	5' UTR (NM_018207, exon 1 of 5)	5' UTR (NM_018207, exon 1 of 5)	504	NM_018207	55223	Hs.656006	NM_018207	ENSG00000116525	TRIM62	DEAR1	tripartite motif containing 62	protein-coding
peak657	chr16	46446388	46456230	+	1	NA	Intergenic	HSATII|Satellite|Satellite	151700	NR_026556	124149	Hs.97414	NM_001004299		ANKRD26P1	-	ankyrin repeat domain 26 pseudogene 1	pseudo
peak1396	chr4	49104473	49114888	+	1	NA	Intergenic	(CATTC)n|Satellite|Satellite	121021	NM_001286791	80157	Hs.479703	NM_025087	ENSG00000109182	CWH43	CWH43-C|PGAP2IP	cell wall biogenesis 43 C-terminal homolog	protein-coding
peak1160	chr20	48128470	48128527	+	1	NA	intron (NM_000961, intron 8 of 9)	(TGGA)n|Simple_repeat|Simple_repeat	-29317	NM_004975	3745	Hs.84244	NM_004975	ENSG00000158445	KCNB1	DRK1|Kv2.1	potassium voltage-gated channel subfamily B member 1	protein-coding
peak1366	chr4	1654226	1654676	+	1	NA	intron (NM_001297435, intron 4 of 5)	intron (NM_001297435, intron 4 of 5)	31267	NM_001013622	152877	Hs.143314	NM_001013622	ENSG00000174137	FAM53A	DNTNP	family with sequence similarity 53 member A	protein-coding
peak950	chr19	48997113	48997329	+	1	NA	exon (NM_001080434, exon 13 of 16)	exon (NM_001080434, exon 13 of 16)	19225	NM_001080434	114783	Hs.207426	NM_001080434	ENSG00000142235	LMTK3	LMR3|PPP1R101|TYKLM3	lemur tyrosine kinase 3	protein-coding
peak1301	chr3	15106302	15106597	+	1	NA	intron (NR_135247, intron 1 of 4)	MIRb|SINE|MIR	395	NR_135246	64432	Hs.657764	NM_022497	ENSG00000131368	MRPS25	MRP-S25|RPMS25	mitochondrial ribosomal protein S25	protein-coding
peak1849	chr9	139760673	139760958	+	1	NA	promoter-TSS (NM_001281298)	promoter-TSS (NM_001281298)	-27	NM_003792	8721	Hs.174050	NM_003792	ENSG00000107223	EDF1	CFAP280|EDF-1|MBF1	endothelial differentiation related factor 1	protein-coding
peak592	chr16	10133830	10134564	+	1	NA	intron (NM_000833, intron 3 of 13)	(CA)n|Simple_repeat|Simple_repeat	141727	NM_001134408	2903	Hs.411472	NM_000833	ENSG00000183454	GRIN2A	EPND|FESD|GluN2A|LKS|NMDAR2A|NR2A	glutamate ionotropic receptor NMDA type subunit 2A	protein-coding
peak1371	chr4	3569032	3569336	+	1	NA	Intergenic	(CA)n|Simple_repeat|Simple_repeat	-9412	NR_040045	285492	Hs.145563	NM_173661		LINC00955	-	long intergenic non-protein coding RNA 955	ncRNA
peak1686	chr8	6263630	6263669	+	1	NA	promoter-TSS (NR_136159)	promoter-TSS (NR_136159)	420	NR_040040	100287015	Hs.156928	NR_040040	ENSG00000246089	LOC100287015	-	uncharacterized LOC100287015	ncRNA
peak329	chr11	67397428	67397543	+	1	NA	promoter-TSS (NM_001243750)	promoter-TSS (NM_001243750)	-77	NM_181843	254552	Hs.433329	NM_181843	ENSG00000167799	NUDT8	-	nudix hydrolase 8	protein-coding
peak367	chr12	48099297	48099323	+	1	NA	intron (NM_001146075, intron 1 of 15)	intron (NM_001146075, intron 1 of 15)	534	NM_024604	79657	Hs.437855	NM_024604	ENSG00000005175	RPAP3	hSpagh	RNA polymerase II associated protein 3	protein-coding
peak839	chr19	1094771	1095105	+	1	NA	intron (NM_002695, intron 1 of 7)	CpG	453	NM_001316324	5434	Hs.24301	NM_002695	ENSG00000099817	POLR2E	RPABC1|RPB5|XAP4|hRPB25|hsRPB5	RNA polymerase II subunit E	protein-coding
peak821	chr18	55470126	55470140	+	1	NA	intron (NM_005603, intron 1 of 27)	CpG	414	NM_005603	5205	Hs.216623	NM_005603	ENSG00000081923	ATP8B1	ATPIC|BRIC|FIC1|ICP1|PFIC|PFIC1	ATPase phospholipid transporting 8B1	protein-coding
peak1590	chr7	30175542	30175633	+	1	NA	intron (NM_152793, intron 1 of 2)	CpG	1035	NM_152793	222166	Hs.200100	NM_152793	ENSG00000180354	MTURN	C7orf41|Ells1	maturin, neural progenitor differentiation regulator homolog	protein-coding
peak1519	chr6	35436406	35436823	+	1	NA	exon (NM_007104, exon 2 of 6)	exon (NM_007104, exon 2 of 6)	436	NM_007104	4736	Hs.148340	NM_007104	ENSG00000198755	RPL10A	CSA19|Csa-19|L10A|NEDD6	ribosomal protein L10a	protein-coding
peak1762	chr9	35913246	35914139	+	1	NA	Intergenic	(TG)n|Simple_repeat|Simple_repeat	4212	NM_001348107	158376	Hs.302677	NM_001348107	ENSG00000235387	SPAAR	LINC00961|SPAR	small regulatory polypeptide of amino acid response	protein-coding
peak108	chr1	160163769	160164099	+	1	NA	intron (NM_001231, intron 3 of 10)	(CA)n|Simple_repeat|Simple_repeat	3649	NM_001231	844	Hs.632476	NM_001231	ENSG00000143318	CASQ1	CASQ|PDIB1|VMCQA	calsequestrin 1	protein-coding
peak931	chr19	36704975	36705010	+	1	NA	promoter-TSS (NM_001099638)	promoter-TSS (NM_001099638)	-512	NM_001099638	7705	Hs.643436	NM_007145	ENSG00000167635	ZNF146	OZF	zinc finger protein 146	protein-coding
peak197	chr10	48330594	48330928	+	1	NA	intron (NR_134500, intron 2 of 3)	intron (NR_134500, intron 2 of 3)	1436	NR_134500	107001062	Hs.576719	NR_134500		LOC107001062	-	uncharacterized LOC107001062	ncRNA
peak1908	chrY	13837455	13838655	+	1	NA	Intergenic	(GAATG)n|Satellite|Satellite	695334	NR_033667	352887	Hs.546221	NR_033667	ENSG00000206159	GYG2P1	GYG2P	glycogenin 2 pseudogene 1	pseudo
peak646	chr16	46385761	46387377	+	1	NA	Intergenic	HSATII|Satellite|Satellite	216440	NR_026556	124149	Hs.97414	NM_001004299		ANKRD26P1	-	ankyrin repeat domain 26 pseudogene 1	pseudo
peak458	chr13	112733209	112733334	+	1	NA	intron (NR_120392, intron 1 of 3)	(TTGTG)n|Simple_repeat|Simple_repeat	11358	NM_005986	6656	Hs.202526	NM_005986	ENSG00000182968	SOX1	-	SRY-box 1	protein-coding
peak1925	chrY	58996569	58996620	+	1	NA	Intergenic	BSR/Beta|Satellite|Satellite	-103809	NM_005840	10251	Hs.381912	NM_005840	ENSG00000168939	SPRY3	spry-3	sprouty RTK signaling antagonist 3	protein-coding
peak131	chr1	225614881	225616210	+	1	NA	intron (NM_194442, intron 1 of 13)	CpG	270	NM_002296	3930	Hs.435166	NM_002296	ENSG00000143815	LBR	DHCR14B|LMN2R|PHA|TDRD18	lamin B receptor	protein-coding
peak215	chr10	85937806	85938207	+	1	NA	intron (NM_207373, intron 2 of 2)	(CA)n|Simple_repeat|Simple_repeat	4452	NM_207373	387695	Hs.298713	NM_207373	ENSG00000188373	C10orf99	AP-57|AP57|CSBF|GPR15L|UNQ1833	chromosome 10 open reading frame 99	protein-coding
peak1561	chr6	161795555	161795703	+	1	NA	intron (NM_013987, intron 9 of 10)	(TG)n|Simple_repeat|Simple_repeat	-96380	NR_134594	105378098	Hs.691066	NR_134593		LOC105378098	-	uncharacterized LOC105378098	ncRNA
peak1449	chr5	11311146	11311784	+	1	NA	intron (NM_001288715, intron 8 of 20)	intron (NM_001288715, intron 8 of 20)	277564	NM_001288715	1501	Hs.314543	NM_001332	ENSG00000169862	CTNND2	GT24|NPRAP	catenin delta 2	protein-coding
peak1250	chr22	21983888	21984330	+	1	NA	intron (NM_001017964, intron 1 of 4)	CpG-17595	231	NM_001017964	150223	Hs.355952	NM_001017964	ENSG00000161179	YDJC	-	YdjC chitooligosaccharide deacetylase homolog	protein-coding
peak549	chr15	81294215	81294389	+	1	NA	5' UTR (NM_022566, exon 1 of 1)	5' UTR (NM_022566, exon 1 of 1)	1007	NM_022566	59274	Hs.513071	NM_022566	ENSG00000140406	TLNRD1	MESDC1	talin rod domain containing 1	protein-coding
peak243	chr10	125152720	125152850	+	1	NA	Intergenic	(CA)n|Simple_repeat|Simple_repeat	239025	NM_001007793	9184	Hs.418533	NM_004725	ENSG00000154473	BUB3	BUB3L|hBUB3	BUB3, mitotic checkpoint protein	protein-coding
peak964	chr19	55791057	55791252	+	1	NA	promoter-TSS (NM_001297600)	promoter-TSS (NM_001297600)	71	NM_001297600	23640	Hs.53066	NM_012267	ENSG00000133265	HSPBP1	FES1	HSPA (Hsp70) binding protein 1	protein-coding
peak614	chr16	30913722	30913932	+	1	NA	exon (NM_001142544, exon 3 of 3)	exon (NM_001142544, exon 3 of 3)	5899	NM_001330	1489	Hs.483811	NM_001330	ENSG00000150281	CTF1	CT-1|CT1	cardiotrophin 1	protein-coding
peak1414	chr4	81129271	81129548	+	1	NA	Intergenic	(CA)n|Simple_repeat|Simple_repeat	10752	NM_001099403	56978	Hs.373642	NM_020226	ENSG00000152784	PRDM8	EPM10|KMT8D|PFM5	PR/SET domain 8	protein-coding
peak994	chr2	10373564	10373662	+	1	NA	Intergenic	(TG)n|Simple_repeat|Simple_repeat	-40816	NR_036222	100422929		NR_036222	ENSG00000265418	MIR4261	-	microRNA 4261	ncRNA
peak1772	chr9	66833159	66835373	+	1	NA	Intergenic	ALR/Alpha|Satellite|centr	-88701	NR_121570	101928381	Hs.708686	NR_121570		LOC101928381	-	uncharacterized LOC101928381	ncRNA
peak764	chr17	47841253	47841306	+	1	NA	exon (NM_030802, exon 1 of 8)	exon (NM_030802, exon 1 of 8)	239	NM_030802	81558	Hs.514308	NM_030802	ENSG00000121104	FAM117A	-	family with sequence similarity 117 member A	protein-coding
peak1224	chr21	44036113	44036395	+	1	NA	Intergenic	(CA)n|Simple_repeat|Simple_repeat	-1049	NR_131192	101928233	Hs.534827	NR_131192	ENSG00000225431	LINC01671	-	long intergenic non-protein coding RNA 1671	ncRNA
peak1192	chr21	10810483	10829035	+	1	NA	Intergenic	(GAATG)n|Satellite|Satellite	171184	NM_199260	7179	Hs.122986	NM_199259	ENSG00000274391	TPTE	CT44|PTEN2	transmembrane phosphatase with tensin homology	protein-coding
peak1880	chrY	13452429	13459495	+	1	NA	Intergenic	(CATTC)n|Satellite|Satellite	1077427	NR_033667	352887	Hs.546221	NR_033667	ENSG00000206159	GYG2P1	GYG2P	glycogenin 2 pseudogene 1	pseudo
peak828	chr18	75231304	75231816	+	1	NA	Intergenic	(CA)n|Simple_repeat|Simple_repeat	269552	NM_001480	2587	Hs.272191	NM_001480	ENSG00000166573	GALR1	GALNR|GALNR1	galanin receptor 1	protein-coding
peak741	chr17	35117697	35118353	+	1	NA	Intergenic	(TG)n|Simple_repeat|Simple_repeat	160000	NM_024864	79922	Hs.194864	NM_024864	ENSG00000278619	MRM1	-	mitochondrial rRNA methyltransferase 1	protein-coding
peak875	chr19	10363137	10363354	+	1	NA	exon (NM_015956, exon 3 of 9)	exon (NM_015956, exon 3 of 9)	605	NM_015956	51073	Hs.279652	NM_015956	ENSG00000105364	MRPL4	CGI-28|L4mt	mitochondrial ribosomal protein L4	protein-coding
peak966	chr19	56155188	56155342	+	1	NA	TTS (NM_016202)	TTS (NM_016202)	279	NM_016535	51545	Hs.20768	NM_016535	ENSG00000171425	ZNF581	HSPC189	zinc finger protein 581	protein-coding
peak383	chr12	110151929	110152038	+	1	NA	promoter-TSS (NM_032829)	promoter-TSS (NM_032829)	-204	NM_032829	84915	Hs.661785	NM_032829	ENSG00000139438	FAM222A	C12orf34	family with sequence similarity 222 member A	protein-coding
peak1514	chr6	30293666	30293727	+	1	NA	promoter-TSS (NM_021253)	promoter-TSS (NM_021253)	215	NR_052012	414778	Hs.485041	NR_052012	ENSG00000270604	HCG17	HCG18|LINC00046|NCRNA00046	HLA complex group 17 (non-protein coding)	ncRNA
peak1420	chr4	140216578	140216824	+	1	NA	intron (NM_001184987, intron 2 of 4)	intron (NM_001184987, intron 2 of 4)	5663	NM_001184986	4717	Hs.84549	NM_002494	ENSG00000109390	NDUFC1	KFYI	NADH:ubiquinone oxidoreductase subunit C1	protein-coding
peak717	chr17	17584882	17586297	+	1	NA	intron (NM_030665, intron 1 of 5)	CpG	802	NM_030665	10743	Hs.655395	NM_030665	ENSG00000108557	RAI1	SMCR|SMS	retinoic acid induced 1	protein-coding
peak1208	chr21	30586105	30586408	+	1	NA	intron (NR_027072, intron 1 of 1)	(CA)n|Simple_repeat|Simple_repeat	20441	NR_027072	193629	Hs.720711	NM_138968	ENSG00000215533	LINC00189	C21orf109|NCRNA00189	long intergenic non-protein coding RNA 189	ncRNA
peak7	chr1	1301851	1302957	+	1	NA	Intergenic	(TGAG)n|Simple_repeat|Simple_repeat	-3483	NM_001282582	54587	Hs.515687	NM_032348	ENSG00000162576	MXRA8	ASP3	matrix remodeling associated 8	protein-coding
peak1093	chr2	225783415	225784424	+	1	NA	intron (NM_014689, intron 2 of 55)	(TG)n|Simple_repeat|Simple_repeat	27863	NM_001290263	55619	Hs.46578	NM_014689	ENSG00000135905	DOCK10	DRIP2|Nbla10300|ZIZ3	dedicator of cytokinesis 10	protein-coding
peak135	chr1	231868934	231869754	+	1	NA	intron (NM_001012957, intron 3 of 12)	(TGG)n|Simple_repeat|Simple_repeat	84919	NR_002227	27184	Hs.720568	NR_002227		DISC2	DISC1-AS1|DISC1OS|NCRNA00015	disrupted in schizophrenia 2 (non-protein coding)	ncRNA
peak604	chr16	23463822	23464333	+	1	NA	intron (NM_153603, intron 1 of 16)	CpG	435	NM_153603	91949	Hs.185807	NM_153603	ENSG00000168434	COG7	CDG2E	component of oligomeric golgi complex 7	protein-coding
peak444	chr13	36532169	36532312	+	1	NA	intron (NM_004734, intron 3 of 17)	(CCA)n|Simple_repeat|Simple_repeat	-102242	NM_001195415	9201	Hs.507755	NM_004734	ENSG00000133083	DCLK1	CL1|CLICK1|DCAMKL1|DCDC3A|DCLK	doublecortin like kinase 1	protein-coding
peak116	chr1	184355849	184356702	+	1	NA	5' UTR (NM_030806, exon 1 of 6)	5' UTR (NM_030806, exon 1 of 6)	125	NM_030806	81563	Hs.497159	NM_030806	ENSG00000116667	C1orf21	PIG13	chromosome 1 open reading frame 21	protein-coding
peak731	chr17	27915891	27916263	+	1	NA	intron (NM_014030, intron 1 of 19)	CpG	533	NM_014030	28964	Hs.514051	NM_014030	ENSG00000108262	GIT1	-	GIT ArfGAP 1	protein-coding
peak1222	chr21	43639468	43639869	+	1	NA	promoter-TSS (NM_207174)	promoter-TSS (NM_207174)	-340	NM_207174	9619	Hs.124649	NM_004915	ENSG00000160179	ABCG1	ABC8|WHITE1	ATP binding cassette subfamily G member 1	protein-coding
peak1047	chr2	97523367	97523517	+	1	NA	intron (NM_016466, intron 1 of 3)	CpG	314	NM_016466	51239	Hs.709507	NM_016466	ENSG00000213337	ANKRD39	-	ankyrin repeat domain 39	protein-coding
peak655	chr16	46434773	46442001	+	1	NA	Intergenic	HSATII|Satellite|Satellite	164622	NR_026556	124149	Hs.97414	NM_001004299		ANKRD26P1	-	ankyrin repeat domain 26 pseudogene 1	pseudo
peak1727	chr8	139882571	139882828	+	1	NA	intron (NM_152888, intron 3 of 64)	(TG)n|Simple_repeat|Simple_repeat	43550	NM_152888	169044	Hs.117169	NM_152888	ENSG00000169436	COL22A1	-	collagen type XXII alpha 1 chain	protein-coding
peak974	chr19	58111556	58111751	+	1	NA	intron (NR_135923, intron 1 of 3)	CpG	400	NR_135924	348327	Hs.97111	NM_020880	ENSG00000183647	ZNF530	-	zinc finger protein 530	protein-coding
peak1533	chr6	45389692	45389736	+	1	NA	promoter-TSS (NM_001278478)	promoter-TSS (NM_001278478)	-600	NM_001278478	860	Hs.535845	NM_004348	ENSG00000124813	RUNX2	AML3|CBF-alpha-1|CBFA1|CCD|CCD1|CLCD|OSF-2|OSF2|PEA2aA|PEBP2aA	runt related transcription factor 2	protein-coding
peak728	chr17	25263106	25268000	+	1	NA	Intergenic	Intergenic	150714	NR_135673	105371703	Hs.649918	NR_135673		LOC105371703	-	uncharacterized LOC105371703	ncRNA
peak1329	chr3	122233740	122233804	+	1	NA	promoter-TSS (NR_026698)	promoter-TSS (NR_026698)	14	NM_002264	3836	Hs.161008	NM_002264	ENSG00000114030	KPNA1	IPOA5|NPI-1|RCH2|SRP1	karyopherin subunit alpha 1	protein-coding
peak1043	chr2	95991382	95991774	+	1	NA	intron (NM_013434, intron 2 of 8)	(CA)n|Simple_repeat|Simple_repeat	-21190	NM_001034914	30818	Hs.437376	NM_013434	ENSG00000115041	KCNIP3	CSEN|DREAM|KCHIP3	potassium voltage-gated channel interacting protein 3	protein-coding
peak573	chr16	1822563	1823285	+	1	NA	promoter-TSS (NM_001257370)	promoter-TSS (NM_001257370)	216	NM_001300900	65993	Hs.720388	NM_023936	ENSG00000074071	MRPS34	COXPD32|MRP-S12|MRP-S34|MRPS12	mitochondrial ribosomal protein S34	protein-coding
peak419	chr12	132413945	132414248	+	1	NA	5' UTR (NM_025215, exon 1 of 6)	5' UTR (NM_025215, exon 1 of 6)	283	NM_025215	80324	Hs.592004	NM_025215	ENSG00000177192	PUS1	MLASA1	pseudouridylate synthase 1	protein-coding
peak929	chr19	36389308	36389732	+	1	NA	intron (NM_001321831, intron 2 of 11)	intron (NM_001321831, intron 2 of 11)	1119	NM_001321831	84807	Hs.466531	NM_139239	ENSG00000167604	NFKBID	IkappaBNS|TA-NFKBH	NFKB inhibitor delta	protein-coding
peak1858	chrX	61728330	61728692	+	1	NA	Intergenic	ALR/Alpha|Satellite|centr	842707	NM_001012968	139886	Hs.612782	NM_001012968	ENSG00000186767	SPIN4	TDRD28	spindlin family member 4	protein-coding
peak1851	chr9	140172177	140172463	+	1	NA	promoter-TSS (NM_017723)	promoter-TSS (NM_017723)	40	NM_017723	54863	Hs.495541	NM_017723	ENSG00000198113	TOR4A	C9orf167	torsin family 4 member A	protein-coding
peak315	chr11	63778496	63778552	+	1	NA	intron (NM_014067, intron 4 of 10)	(TTGG)n|Simple_repeat|Simple_repeat	25199	NM_017670	55611	Hs.473788	NM_017670	ENSG00000167770	OTUB1	HSPC263|OTB1|OTU1	OTU deubiquitinase, ubiquitin aldehyde binding 1	protein-coding
peak1554	chr6	150530618	150530977	+	1	NA	intron (NM_030949, intron 1 of 3)	intron (NM_030949, intron 1 of 3)	66609	NM_030949	81706	Hs.486798	NM_030949	ENSG00000198729	PPP1R14C	CPI17-like|KEPI|NY-BR-81	protein phosphatase 1 regulatory inhibitor subunit 14C	protein-coding
peak1862	chrX	61829221	61829573	+	1	NA	Intergenic	ALR/Alpha|Satellite|centr	741821	NM_001012968	139886	Hs.612782	NM_001012968	ENSG00000186767	SPIN4	TDRD28	spindlin family member 4	protein-coding
peak295	chr11	32851326	32851622	+	1	NA	promoter-TSS (NM_024081)	promoter-TSS (NM_024081)	-7	NM_024081	79056	Hs.471695	NM_024081	ENSG00000135378	PRRG4	PRGP4|TMG4	proline rich and Gla domain 4	protein-coding
peak770	chr17	66596752	66596935	+	1	NA	5' UTR (NM_017565, exon 1 of 11)	5' UTR (NM_017565, exon 1 of 11)	252	NM_001243746	54757	Hs.268874	NM_017565	ENSG00000108950	FAM20A	AI1G|AIGFS|FP2747	FAM20A, golgi associated secretory pathway pseudokinase	protein-coding
peak1216	chr21	40285681	40286304	+	1	NA	intron (NR_120405, intron 2 of 3)	(CACAA)n|Simple_repeat|Simple_repeat	24361	NR_120405	400867	Hs.689509	NR_120405		LOC400867	-	uncharacterized LOC400867	ncRNA
peak970	chr19	57702957	57703487	+	1	NA	5' UTR (NM_003417, exon 1 of 4)	5' UTR (NM_003417, exon 1 of 4)	354	NM_003417	9422	Hs.515634	NM_003417	ENSG00000083844	ZNF264	-	zinc finger protein 264	protein-coding
peak1157	chr20	47131750	47132395	+	1	NA	Intergenic	D20S16|Satellite|Satellite	143418	NR_026958	284749	Hs.299080	NR_026958	ENSG00000235621	LINC00494	-	long intergenic non-protein coding RNA 494	ncRNA
peak1885	chrY	13481523	13485744	+	1	NA	Intergenic	BSR/Beta|Satellite|Satellite	1049756	NR_033667	352887	Hs.546221	NR_033667	ENSG00000206159	GYG2P1	GYG2P	glycogenin 2 pseudogene 1	pseudo
peak55	chr1	33283543	33283769	+	1	NA	promoter-TSS (NM_003680)	promoter-TSS (NM_003680)	-23	NM_003680	8565	Hs.213264	NM_003680	ENSG00000134684	YARS	CMTDIC|TYRRS|YRS|YTS	tyrosyl-tRNA synthetase	protein-coding
peak234	chr10	111768038	111768144	+	1	NA	promoter-TSS (NR_038943)	promoter-TSS (NR_038943)	48	NR_038943	100505933	Hs.604103	NR_038943		ADD3-AS1	-	ADD3 antisense RNA 1	ncRNA
peak1368	chr4	1857609	1857861	+	1	NA	5' UTR (NM_012318, exon 1 of 14)	5' UTR (NM_012318, exon 1 of 14)	239	NM_012318	3954	Hs.120165	NM_012318	ENSG00000168924	LETM1	SLC55A1	leucine zipper and EF-hand containing transmembrane protein 1	protein-coding
peak1697	chr8	38626312	38627344	+	1	NA	intron (NM_001352804, intron 1 of 10)	(TG)n|Simple_repeat|Simple_repeat	12071	NM_001352796	6867	Hs.279245	NM_006283	ENSG00000147526	TACC1	Ga55	transforming acidic coiled-coil containing protein 1	protein-coding
peak96	chr1	142535471	142540618	+	1	NA	Intergenic	(GAATG)n|Satellite|Satellite	175561	NR_046228	100874392	Hs.648245	NR_046228		ANKRD20A12P	-	ankyrin repeat domain 20 family member A12, pseudogene	pseudo
peak1073	chr2	133025173	133034903	+	1	NA	Intergenic	AluSz|SINE|Alu	-14496	NR_152415	554226	Hs.380689	NM_001358416	ENSG00000163046	ANKRD30BL	ANKRD30BP3|NCRNA00164	ankyrin repeat domain 30B like	protein-coding
peak1511	chr6	20402443	20403060	+	1	NA	exon (NM_001949, exon 1 of 7)	exon (NM_001949, exon 1 of 7)	614	NM_001949	1871	Hs.269408	NM_001949	ENSG00000112242	E2F3	E2F-3	E2F transcription factor 3	protein-coding
peak1766	chr9	44070572	44070927	+	1	NA	Intergenic	Intergenic	111970	NR_131213	105500239		NR_131213		XLOC_007697	-	uncharacterized LOC105500239	ncRNA
peak1223	chr21	43933731	43933756	+	1	NA	promoter-TSS (NM_001320537)	promoter-TSS (NM_001320537)	-220	NM_001320537	54020	Hs.547009	NM_018964	ENSG00000160190	SLC37A1	G3PP	solute carrier family 37 member 1	protein-coding
peak1348	chr3	184080671	184080871	+	1	NA	promoter-TSS (NM_001278715)	intron (NM_001346879, intron 1 of 4)	0	NM_001278698	5437	Hs.432574	NM_006232	ENSG00000163882	POLR2H	RPABC3|RPB17|RPB8	RNA polymerase II subunit H	protein-coding
peak143	chr10	713635	713851	+	1	NA	intron (NM_014974, intron 1 of 36)	(CA)n|Simple_repeat|Simple_repeat	17855	NM_001355388	414235	Hs.587103	NM_001012714	ENSG00000180525	PRR26	C10orf108	proline rich 26	protein-coding
peak341	chr11	112125342	112125853	+	1	NA	intron (NM_001145024, intron 2 of 3)	(TG)n|Simple_repeat|Simple_repeat	-5391	NR_133566	100132686	Hs.650455	NR_133566	ENSG00000268472	LOC100132686	-	uncharacterized LOC100132686	ncRNA
peak906	chr19	18699650	18700438	+	1	NA	intron (NM_001100419, intron 2 of 4)	CpG-13301	549	NM_001100418	55049	Hs.655317	NM_017967	ENSG00000006015	REX1BD	C19orf60	required for excision 1-B domain containing	protein-coding
peak1553	chr6	149068677	149069091	+	1	NA	intron (NM_005715, intron 1 of 7)	CpG	613	NM_005715	10090	Hs.657370	NM_005715	ENSG00000111962	UST	2OST	uronyl 2-sulfotransferase	protein-coding
peak949	chr19	48893661	48894044	+	1	NA	intron (NM_006801, intron 1 of 4)	(GA)n|Simple_repeat|Simple_repeat	958	NM_006801	10945	Hs.515515	NM_006801	ENSG00000105438	KDELR1	ERD2|ERD2.1|HDEL|PM23	KDEL endoplasmic reticulum protein retention receptor 1	protein-coding
peak1522	chr6	41862460	41862462	+	1	NA	intron (NM_018561, intron 1 of 6)	intron (NM_018561, intron 1 of 6)	638	NM_018561	25862	Hs.593575	NM_018561	ENSG00000164663	USP49	-	ubiquitin specific peptidase 49	protein-coding
peak997	chr2	11605178	11605238	+	1	NA	intron (NM_001278277, intron 1 of 8)	AluSp|SINE|Alu	1095	NM_198256	1876	Hs.603093	NM_198256	ENSG00000169016	E2F6	E2F-6	E2F transcription factor 6	protein-coding
peak1238	chr21	45527241	45527555	+	1	NA	TTS (NM_001351709)	TTS (NM_001351709)	190	NM_005049	5822	Hs.449076	NM_005049	ENSG00000241945	PWP2	EHOC-17|PWP2H|UTP1	PWP2, small subunit processome component	protein-coding
peak249	chr10	130814503	130815001	+	1	NA	Intergenic	(TG)n|Simple_repeat|Simple_repeat	103655	NR_148990	728327	Hs.454452	NR_148990	ENSG00000224190	LOC728327	-	uncharacterized LOC728327	ncRNA
peak276	chr11	910352	911317	+	1	NA	promoter-TSS (NM_001142674)	promoter-TSS (NM_001142674)	40	NM_001142674	66005	Hs.144468	NM_023947	ENSG00000177830	CHID1	GL008|SI-CLP|SICLP	chitinase domain containing 1	protein-coding
peak1886	chrY	13488870	13490217	+	1	NA	Intergenic	LSAU|Satellite|Satellite	1043846	NR_033667	352887	Hs.546221	NR_033667	ENSG00000206159	GYG2P1	GYG2P	glycogenin 2 pseudogene 1	pseudo
peak1587	chr7	24613321	24613405	+	1	NA	intron (NM_001303037, intron 1 of 11)	intron (NM_001303037, intron 1 of 11)	398	NM_001303037	51678	Hs.533355	NM_016447	ENSG00000105926	MPP6	PALS2|VAM-1|VAM1|p55T	membrane palmitoylated protein 6	protein-coding
peak1713	chr8	95961739	95962007	+	1	NA	promoter-TSS (NM_001135733)	promoter-TSS (NM_001135733)	65	NR_148908	137682	Hs.435500	NM_152416	ENSG00000156170	NDUFAF6	C8orf38	NADH:ubiquinone oxidoreductase complex assembly factor 6	protein-coding
peak661	chr16	48965001	48966537	+	1	NA	Intergenic	(CA)n|Simple_repeat|Simple_repeat	-321649	NM_153029	9683	Hs.511839	NM_153029	ENSG00000102921	N4BP1	-	NEDD4 binding protein 1	protein-coding
peak1253	chr22	24058736	24059197	+	1	NA	intron (NR_024448, intron 1 of 11)	AluJb|SINE|Alu	644	NR_024448	91316	Hs.148656	NR_024448	ENSG00000228315	GUSBP11	-	glucuronidase, beta pseudogene 11	pseudo
peak814	chr18	35360474	35360857	+	1	NA	Intergenic	(CA)n|Simple_repeat|Simple_repeat	123567	NR_036202	100422857		NR_036202	ENSG00000266530	MIR4318	-	microRNA 4318	ncRNA
peak580	chr16	3184470	3184519	+	1	NA	promoter-TSS (NM_001134655)	promoter-TSS (NM_001134655)	389	NR_110900	100507458	Hs.522143	NR_110900		ZNF213-AS1	-	ZNF213 antisense RNA 1 (head to head)	ncRNA
peak858	chr19	4066699	4066737	+	1	NA	5' UTR (NM_015898, exon 1 of 3)	5' UTR (NM_015898, exon 1 of 3)	225	NM_015898	51341	Hs.591384	NM_015898	ENSG00000178951	ZBTB7A	FBI-1|FBI1|LRF|TIP21|ZBTB7|ZNF857A|pokemon	zinc finger and BTB domain containing 7A	protein-coding
peak445	chr13	41239407	41240229	+	1	NA	exon (NM_002015, exon 1 of 3)	exon (NM_002015, exon 1 of 3)	916	NM_002015	2308	Hs.370666	NM_002015	ENSG00000150907	FOXO1	FKH1|FKHR|FOXO1A	forkhead box O1	protein-coding
peak917	chr19	33165448	33165948	+	1	NA	promoter-TSS (NM_207391)	promoter-TSS (NM_207391)	404	NM_032139	84079	Hs.59236	NM_032139	ENSG00000105186	ANKRD27	PP12899|VARP	ankyrin repeat domain 27	protein-coding
peak414	chr12	129150415	129150779	+	1	NA	intron (NM_001136103, intron 4 of 8)	(CA)n|Simple_repeat|Simple_repeat	157944	NM_145648	121260	Hs.507260	NM_145648	ENSG00000139370	SLC15A4	FP12591|PHT1|PTR4	solute carrier family 15 member 4	protein-coding
peak1715	chr8	101965134	101965252	+	1	NA	promoter-TSS (NM_001135699)	promoter-TSS (NM_001135699)	28	NM_001135699	7534	Hs.492407	NM_003406	ENSG00000164924	YWHAZ	14-3-3-zeta|HEL-S-3|HEL-S-93|HEL4|KCIP-1|YWHAD	tyrosine 3-monooxygenase/tryptophan 5-monooxygenase activation protein zeta	protein-coding
peak1451	chr5	16935730	16936088	+	1	NA	exon (NM_012334, exon 1 of 41)	exon (NM_012334, exon 1 of 41)	476	NM_012334	4651	Hs.481720	NM_012334	ENSG00000145555	MYO10	-	myosin X	protein-coding
peak748	chr17	40440997	40441018	+	1	NA	intron (NM_001288719, intron 1 of 17)	CpG	933	NM_001288719	6776	Hs.437058	NM_003152	ENSG00000126561	STAT5A	MGF|STAT5	signal transducer and activator of transcription 5A	protein-coding
peak166	chr10	38772657	38792103	+	1	NA	Intergenic	(GAATG)n|Satellite|Satellite	65306	NR_024497	399744	Hs.497951	NM_001013665		LINC00999	-	long intergenic non-protein coding RNA 999	ncRNA
peak1694	chr8	22462552	22462593	+	1	NA	promoter-TSS (NM_021174)	promoter-TSS (NM_021174)	33	NM_021174	57805	Hs.744848	NM_021174	ENSG00000158941	CCAR2	DBC-1|DBC1|KIAA1967|NET35|p30 DBC|p30DBC	cell cycle and apoptosis regulator 2	protein-coding
peak1237	chr21	45431804	45431972	+	1	NA	promoter-TSS (NM_003274)	promoter-TSS (NM_003274)	-318	NM_003274	7109	Hs.126221	NM_003274	ENSG00000160218	TRAPPC10	EHOC-1|EHOC1|GT334|TMEM1|TRS130|TRS30	trafficking protein particle complex 10	protein-coding
peak1512	chr6	26196103	26196208	+	1	NA	TTS (NM_003530)	TTS (NM_003530)	3366	NM_003530	8351	Hs.532144	NM_003530	ENSG00000197409	HIST1H3D	H3/b|H3FB	histone cluster 1 H3 family member d	protein-coding
peak1308	chr3	48229306	48229785	+	1	NA	5' UTR (NM_201567, exon 1 of 14)	5' UTR (NM_201567, exon 1 of 14)	256	NM_201567	993	Hs.437705	NM_001789	ENSG00000164045	CDC25A	CDC25A2	cell division cycle 25A	protein-coding
peak864	chr19	6532383	6532644	+	1	NA	intron (NM_003811, intron 1 of 2)	(TG)n|Simple_repeat|Simple_repeat	1503	NM_003811	8744	Hs.1524	NM_003811	ENSG00000125657	TNFSF9	4-1BB-L|CD137L|TNLG5A	TNF superfamily member 9	protein-coding
peak634	chr16	33957105	33959684	+	1	NA	Intergenic	CT-rich|Low_complexity|Low_complexity	386550	NR_130772	104644205	Hs.742548	NR_130771		ENPP7P13	DUNQU1	ectonucleotide pyrophosphatase/phosphodiesterase 7 pseudogene 13	pseudo
peak1273	chr22	43009665	43009847	+	1	NA	intron (NM_178136, intron 1 of 7)	AluSx|SINE|Alu	1212	NM_001278657	84271	Hs.505802	NM_032311	ENSG00000100227	POLDIP3	PDIP3|PDIP46|SKAR	DNA polymerase delta interacting protein 3	protein-coding
peak1461	chr5	53814526	53815178	+	1	NA	exon (NM_001102575, exon 1 of 2)	exon (NM_001102575, exon 1 of 2)	1259	NM_001102575	112574	Hs.432755	NM_052870	ENSG00000178996	SNX18	SH3PX2|SH3PXD3B|SNAG1	sorting nexin 18	protein-coding
peak1783	chr9	84303752	84304247	+	1	NA	promoter-TSS (NR_109772)	promoter-TSS (NR_109772)	451	NM_001303104	7088	Hs.197320	NM_005077	ENSG00000196781	TLE1	ESG|ESG1|GRG1	transducin like enhancer of split 1	protein-coding
peak1863	chrX	61839132	61839489	+	1	NA	Intergenic	ALR/Alpha|Satellite|centr	731908	NM_001012968	139886	Hs.612782	NM_001012968	ENSG00000186767	SPIN4	TDRD28	spindlin family member 4	protein-coding
peak1870	chrY	10024997	10025347	+	1	NA	Intergenic	L1MD|LINE|L1	276765	NR_003593	100101121	Hs.522846	NR_003593	ENSG00000250204	TTTY23B	TTTY23	testis-specific transcript, Y-linked 23B (non-protein coding)	ncRNA
peak905	chr19	18530311	18531167	+	1	NA	intron (NM_001009998, intron 1 of 16)	CpG-13292	593	NM_032627	170463	Hs.515259	NM_032627	ENSG00000130511	SSBP4	-	single stranded DNA binding protein 4	protein-coding
peak455	chr13	109946506	109947166	+	1	NA	Intergenic	(CA)n|Simple_repeat|Simple_repeat	-106207	NR_126361	104326054	Hs.569298	NR_126361	ENSG00000229792	LINC00399	TCONS_00021596	long intergenic non-protein coding RNA 399	ncRNA
peak1798	chr9	95709189	95709310	+	1	NA	promoter-TSS (NM_001083536)	promoter-TSS (NM_001083536)	-352	NM_001083536	89846	Hs.411081	NM_033086	ENSG00000127084	FGD3	ZFYVE5	FYVE, RhoGEF and PH domain containing 3	protein-coding
peak491	chr14	75535307	75535483	+	1	NA	promoter-TSS (NR_110315)	promoter-TSS (NR_110315)	791	NM_001302617	97	Hs.18573	NM_001107	ENSG00000119640	ACYP1	ACYPE	acylphosphatase 1	protein-coding
peak1118	chr2	242447294	242447778	+	1	NA	5' UTR (NM_001271979, exon 2 of 11)	5' UTR (NM_001271979, exon 2 of 11)	239	NM_001271978	10494	Hs.516807	NM_006374	ENSG00000115694	STK25	SOK1|YSK1	serine/threonine kinase 25	protein-coding
peak1878	chrY	13446590	13447337	+	1	NA	Intergenic	(CATTC)n|Satellite|Satellite	1086426	NR_033667	352887	Hs.546221	NR_033667	ENSG00000206159	GYG2P1	GYG2P	glycogenin 2 pseudogene 1	pseudo
peak60	chr1	39612856	39612961	+	1	NA	intron (NM_012090, intron 1 of 92)	T-rich|Low_complexity|Low_complexity	63069	NM_012090	23499	Hs.472475	NM_012090	ENSG00000127603	MACF1	ABP620|ACF7|MACF|OFC4	microtubule-actin crosslinking factor 1	protein-coding
peak543	chr15	75164450	75164454	+	1	NA	intron (NM_005697, intron 1 of 8)	intron (NM_005697, intron 1 of 8)	1268	NM_005697	10066	Hs.458917	NM_005697	ENSG00000140497	SCAMP2	-	secretory carrier membrane protein 2	protein-coding
peak1700	chr8	43094540	43096191	+	1	NA	Intergenic	SAR|Satellite|Satellite	-52220	NM_001002920	340441	Hs.531579	NM_001002920	ENSG00000188877	POTEA	A26A1|CT104.3|POTE-8|POTE8	POTE ankyrin domain family member A	protein-coding
peak745	chr17	40021149	40021561	+	1	NA	exon (NM_018143, exon 1 of 2)	exon (NM_018143, exon 1 of 2)	329	NM_018143	55175	Hs.13268	NM_018143	ENSG00000178502	KLHL11	-	kelch like family member 11	protein-coding
peak1406	chr4	49642552	49643118	+	1	NA	Intergenic	(GAATG)n|Satellite|Satellite	654176	NM_001286791	80157	Hs.479703	NM_025087	ENSG00000109182	CWH43	CWH43-C|PGAP2IP	cell wall biogenesis 43 C-terminal homolog	protein-coding
peak1321	chr3	71774175	71774462	+	1	NA	intron (NM_001282886, intron 2 of 7)	CpG	208	NM_001134651	317649	Hs.581355	NM_173359	ENSG00000163412	EIF4E3	eIF-4E3|eIF4E-3	eukaryotic translation initiation factor 4E family member 3	protein-coding
peak642	chr16	35229043	35229290	+	1	NA	Intergenic	ALR/Alpha|Satellite|centr	248243	NR_033985	400533	Hs.499135	NR_033985	ENSG00000261122	LINC02167	-	long intergenic non-protein coding RNA 2167	ncRNA
peak1572	chr7	374538	374751	+	1	NA	Intergenic	(CA)n|Simple_repeat|Simple_repeat	-44747	NR_033960	442497	Hs.704269	NR_033960	ENSG00000249574	LOC442497	-	uncharacterized LOC442497	ncRNA
peak1088	chr2	218947490	218947581	+	1	NA	intron (NM_198483, intron 10 of 12)	(TTGTG)n|Simple_repeat|Simple_repeat	13797	NM_198483	285180	Hs.570069	NM_198483	ENSG00000188282	RUFY4	ZFYVE31	RUN and FYVE domain containing 4	protein-coding
peak511	chr14	105281922	105282896	+	1	NA	Intergenic	CpG	-5129	NR_024396	196872	Hs.352220	NR_024396	ENSG00000258701	LINC00638	-	long intergenic non-protein coding RNA 638	ncRNA
peak1127	chr20	361957	362363	+	1	NA	intron (NM_001301196, intron 1 of 3)	CpG	173	NM_001301193	57761	Hs.516826	NM_021158	ENSG00000101255	TRIB3	C20orf97|NIPK|SINK|SKIP3|TRB3	tribbles pseudokinase 3	protein-coding
peak235	chr10	111967555	111967788	+	1	NA	exon (NM_130439, exon 1 of 6)	exon (NM_130439, exon 1 of 6)	308	NM_130439	4601	Hs.602078	NM_005962	ENSG00000119950	MXI1	MAD2|MXD2|MXI|bHLHc11	MAX interactor 1, dimerization protein	protein-coding
peak602	chr16	22709412	22709536	+	1	NA	Intergenic	AluSx1|SINE|Alu	-116386	NM_006043	9956	Hs.115830	NM_006043	ENSG00000122254	HS3ST2	30ST2|3OST2	heparan sulfate-glucosamine 3-sulfotransferase 2	protein-coding
peak1755	chr9	6594584	6594932	+	1	NA	intron (NM_000170, intron 9 of 24)	A-rich|Low_complexity|Low_complexity	50934	NM_000170	2731	Hs.584238	NM_000170	ENSG00000178445	GLDC	GCE|GCSP|HYGN1	glycine decarboxylase	protein-coding
peak1367	chr4	1721988	1722386	+	1	NA	intron (NM_001127266, intron 1 of 3)	CpG	897	NM_138385	92305	Hs.518562	NM_138385	ENSG00000168936	TMEM129	D4S2561E	transmembrane protein 129	protein-coding
peak782	chr17	75466160	75466639	+	1	NA	intron (NM_001293698, intron 1 of 9)	(TCCA)n|Simple_repeat|Simple_repeat	-4926	NM_001113495	10801	Hs.440932	NM_006640	ENSG00000184640	2009-09-01	AF17q25|MSF|MSF1|NAPB|PNUTL4|SINT1|SeptD1	septin 9	protein-coding
peak775	chr17	72564571	72565153	+	1	NA	Intergenic	(TG)n|Simple_repeat|Simple_repeat	-1380	NM_001324073	100130520		NM_001324073	ENSG00000284690	CD300H	CD300Hs	CD300c molecule-like	protein-coding
peak1691	chr8	21946402	21946422	+	1	NA	promoter-TSS (NM_001354251)	promoter-TSS (NM_001354251)	-253	NM_022749	64760	Hs.491223	NM_022749	ENSG00000158863	FAM160B2	RAI16	family with sequence similarity 160 member B2	protein-coding
peak1776	chr9	72652957	72653543	+	1	NA	Intergenic	(GAATG)n|Satellite|Satellite	-5247	NM_153267	256691	Hs.547172	NM_153267	ENSG00000165072	MAMDC2	-	MAM domain containing 2	protein-coding
peak1345	chr3	179370824	179371246	+	1	NA	exon (NM_003940, exon 1 of 21)	exon (NM_003940, exon 1 of 21)	102	NM_003940	8975	Hs.175322	NM_003940	ENSG00000058056	USP13	ISOT3|IsoT-3	ubiquitin specific peptidase 13	protein-coding
peak653	chr16	46425276	46430089	+	1	NA	Intergenic	HSATII|Satellite|Satellite	175327	NR_026556	124149	Hs.97414	NM_001004299		ANKRD26P1	-	ankyrin repeat domain 26 pseudogene 1	pseudo
peak961	chr19	54692921	54693009	+	1	NA	intron (NM_001146083, intron 1 of 6)	intron (NM_001146083, intron 1 of 6)	768	NM_001146056	79143	Hs.467279	NM_024298	ENSG00000125505	MBOAT7	BB1|LENG4|LPIAT|LPLAT|LRC4|MBOA7|MRT57|OACT7|hMBOA-7	membrane bound O-acyltransferase domain containing 7	protein-coding
peak87	chr1	116184041	116185222	+	1	NA	promoter-TSS (NM_001172412)	promoter-TSS (NM_001172412)	57	NM_138959	81839	Hs.515130	NM_138959	ENSG00000173218	VANGL1	KITENIN|LPP2|STB2|STBM2	VANGL planar cell polarity protein 1	protein-coding
peak219	chr10	92617141	92617277	+	1	NA	exon (NM_019859, exon 1 of 4)	exon (NM_019859, exon 1 of 4)	462	NM_000872	3363	Hs.73739	NM_000872	ENSG00000148680	HTR7	5-HT7	5-hydroxytryptamine receptor 7	protein-coding
peak335	chr11	77348322	77348723	+	1	NA	intron (NM_001293, intron 1 of 6)	CpG	329	NM_001311201	1207	Hs.430733	NM_001293	ENSG00000074201	CLNS1A	CLCI|CLNS1B|ICln	chloride nucleotide-sensitive channel 1A	protein-coding
peak834	chr19	323591	323841	+	1	NA	intron (NM_001346105, intron 6 of 12)	(CACAA)n|Simple_repeat|Simple_repeat	21125	NM_001346105	54531	Hs.101891	NM_017550	ENSG00000105556	MIER2	KIAA1193|Mi-er2	MIER family member 2	protein-coding
peak760	chr17	45234190	45234539	+	1	NA	exon (NM_001114091, exon 7 of 19)	exon (NM_001114091, exon 7 of 19)	32341	NM_001353050	996	Hs.463295	NM_001256	ENSG00000004897	CDC27	ANAPC3|APC3|CDC27Hs|D0S1430E|D17S978E|H-NUC|HNUC|NUC2	cell division cycle 27	protein-coding
peak410	chr12	127650360	127650926	+	1	NA	Intergenic	LSU-rRNA_Hsa|rRNA|rRNA	-105701	NR_104646	101927592	Hs.385663	NR_104646	ENSG00000249345	LINC02405	-	long intergenic non-protein coding RNA 2405	ncRNA
peak662	chr16	50402295	50403414	+	1	NA	promoter-TSS (NM_001173984)	promoter-TSS (NM_001173984)	-9	NM_001173984	29117	Hs.437894	NM_013263	ENSG00000166164	BRD7	BP75|CELTIX1|NAG4	bromodomain containing 7	protein-coding
peak1488	chr5	149737259	149737622	+	1	NA	intron (NM_000356, intron 1 of 25)	CpG	238	NM_001008657	6949	Hs.519672	NM_000356	ENSG00000070814	TCOF1	MFD1|TCS|TCS1|treacle	treacle ribosome biogenesis factor 1	protein-coding
peak928	chr19	36066539	36066713	+	1	NA	Intergenic	LSU-rRNA_Hsa|rRNA|rRNA	-12066	NM_000704	495	Hs.36992	NM_000704	ENSG00000105675	ATP4A	ATP6A	ATPase H+/K+ transporting subunit alpha	protein-coding
peak1466	chr5	68261232	68261559	+	1	NA	Intergenic	(CA)n|Simple_repeat|Simple_repeat	64359	NR_130778	101928885	Hs.630474	NR_130778		LINC02198	-	long intergenic non-protein coding RNA 2198	ncRNA
peak753	chr17	41466006	41466516	+	1	NA	promoter-TSS (NR_027412)	promoter-TSS (NR_027412)	5	NR_027413	100130581	Hs.546897	NR_027412	ENSG00000188825	LINC00910	-	long intergenic non-protein coding RNA 910	ncRNA
peak1201	chr21	11164093	11164215	+	1	NA	Intergenic	AluSx|SINE|Alu	-65217	NM_001187	574	Hs.545789	NM_001187		BAGE	BAGE1|CT2.1	B melanoma antigen	protein-coding
peak1241	chr21	46896536	46896697	+	1	NA	intron (NM_030582, intron 5 of 41)	(TG)n|Simple_repeat|Simple_repeat	-1564	NR_106873	102465489		NR_106873	ENSG00000275167	MIR6815	hsa-mir-6815	microRNA 6815	ncRNA
peak1263	chr22	35859505	35859686	+	1	NA	Intergenic	(TCCA)n|Simple_repeat|Simple_repeat	63479	NM_006739	4174	Hs.517582	NM_006739	ENSG00000100297	MCM5	CDC46|MGORS8|P1-CDC46	minichromosome maintenance complex component 5	protein-coding
peak1219	chr21	41521578	41521745	+	1	NA	intron (NM_001389, intron 16 of 32)	HAL1-2a_MD|LINE|L1	62697	NR_039917	100616148		NR_039917	ENSG00000263973	MIR4760	-	microRNA 4760	ncRNA
peak1722	chr8	133905000	133905328	+	1	NA	intron (NM_003235, intron 10 of 47)	(TG)n|Simple_repeat|Simple_repeat	25959	NM_003235	7038	Hs.654591	NM_003235	ENSG00000042832	TG	AITD3|TGN	thyroglobulin	protein-coding
peak184	chr10	42406599	42409723	+	1	NA	Intergenic	ALR/Alpha|Satellite|centr	455332	NR_024380	441666	Hs.255729	NR_024380	ENSG00000215146	LOC441666	-	zinc finger protein 91 pseudogene	pseudo
peak1148	chr20	32890460	32890659	+	1	NA	5' UTR (NM_001322086, exon 1 of 10)	5' UTR (NM_001322086, exon 1 of 10)	253	NM_001322086	191	Hs.388004	NM_000687	ENSG00000101444	AHCY	SAHH|adoHcyase	adenosylhomocysteinase	protein-coding
peak1735	chr8	144766651	144767061	+	1	NA	intron (NM_001288808, intron 1 of 3)	CpG	234	NM_001288805	286075	Hs.521922	NM_173831	ENSG00000181135	ZNF707	-	zinc finger protein 707	protein-coding
peak225	chr10	99079166	99079443	+	1	NA	exon (NM_005479, exon 1 of 1)	exon (NM_005479, exon 1 of 1)	282	NM_005479	10023	Hs.126057	NM_005479	ENSG00000165879	FRAT1	-	FRAT1, WNT signaling pathway regulator	protein-coding
peak328	chr11	67374387	67374649	+	1	NA	promoter-TSS (NR_130935)	promoter-TSS (NR_130935)	195	NM_007103	4723	Hs.7744	NM_007103	ENSG00000167792	NDUFV1	CI-51K|CI51KD|UQOR1	NADH:ubiquinone oxidoreductase core subunit V1	protein-coding
peak613	chr16	30773554	30773916	+	1	NA	promoter-TSS (NM_001195620)	promoter-TSS (NM_001195620)	125	NM_001286572	9810	Hs.65238	NM_014771	ENSG00000103549	RNF40	BRE1B|RBP95|STARING	ring finger protein 40	protein-coding
peak982	chr2	1683454	1683760	+	1	NA	intron (NM_012293, intron 7 of 22)	(TG)n|Simple_repeat|Simple_repeat	64712	NM_012293	7837	Hs.332197	NM_012293	ENSG00000130508	PXDN	ASGD7|COPOA|D2S448|D2S448E|MG50|PRG2|PXN|VPO	peroxidasin	protein-coding
peak1781	chr9	79186571	79186875	+	1	NA	Intergenic	LSU-rRNA_Hsa|rRNA|rRNA	71174	NM_001097636	2650	Hs.521568	NM_001490	ENSG00000187210	GCNT1	C2GNT|C2GNT-L|C2GNT1|G6NT|NACGT2|NAGCT2	glucosaminyl (N-acetyl) transferase 1, core 2	protein-coding
peak198	chr10	50461986	50462248	+	1	NA	Intergenic	(TG)n|Simple_repeat|Simple_repeat	44821	NR_108038	100506769	Hs.562293	NR_108038		C10orf71-AS1	-	C10orf71 antisense RNA 1	ncRNA
peak366	chr12	38016589	38017388	+	1	NA	Intergenic	ALR/Alpha|Satellite|centr	-693569	NM_001013620	144245	Hs.259305	NM_001013620	ENSG00000175548	ALG10B	ALG10|KCR1	ALG10B, alpha-1,2-glucosyltransferase	protein-coding
peak1786	chr9	91286667	91287977	+	1	NA	Intergenic	(TG)n|Simple_repeat|Simple_repeat	73498	NR_036252	100423015		NR_036252	ENSG00000265873	MIR4289	-	microRNA 4289	ncRNA
peak1660	chr7	148028578	148028770	+	1	NA	intron (NR_036093, intron 3 of 3)	(TGGA)n|Simple_repeat|Simple_repeat	-258983	NM_145304	202865	Hs.352212	NM_145304	ENSG00000170279	C7orf33	-	chromosome 7 open reading frame 33	protein-coding
peak574	chr16	1831850	1832162	+	1	NA	promoter-TSS (NM_012225)	promoter-TSS (NM_012225)	-183	NM_001324081	90864	Hs.592080	NM_080861	ENSG00000162032	SPSB3	C16orf31|SSB3	splA/ryanodine receptor domain and SOCS box containing 3	protein-coding
peak185	chr10	42529249	42532768	+	1	NA	Intergenic	ALR/Alpha|Satellite|centr	332485	NR_024380	441666	Hs.255729	NR_024380	ENSG00000215146	LOC441666	-	zinc finger protein 91 pseudogene	pseudo
peak1739	chr8	145050247	145050685	+	1	NA	TTS (NM_032789)	TTS (NM_032789)	447	NM_000445	5339	Hs.434248	NM_000445	ENSG00000178209	PLEC	EBS1|EBSMD|EBSND|EBSO|EBSOG|EBSPA|HD1|LGMD2Q|PCN|PLEC1|PLEC1b|PLTN	plectin	protein-coding
peak736	chr17	31149503	31150019	+	1	NA	intron (NM_001303279, intron 1 of 21)	CpG	54430	NM_001303280	4642	Hs.602063	NM_015194	ENSG00000176658	MYO1D	PPP1R108|myr4	myosin ID	protein-coding
peak1629	chr7	75367935	75368239	+	1	NA	intron (NM_005338, intron 1 of 30)	CpG	203	NM_005338	3092	Hs.329266	NM_005338	ENSG00000127946	HIP1	HIP-I|ILWEQ|SHON|SHONbeta|SHONgamma	huntingtin interacting protein 1	protein-coding
peak1331	chr3	124774380	124774579	+	1	NA	exon (NM_020733, exon 1 of 17)	exon (NM_020733, exon 1 of 17)	323	NM_020733	57493	Hs.477420	NM_020733	ENSG00000173706	HEG1	HEG|MST112|MSTP112	heart development protein with EGF like domains 1	protein-coding
peak1408	chr4	49648144	49654640	+	1	NA	Intergenic	(GAATG)n|Satellite|Satellite	662733	NM_001286791	80157	Hs.479703	NM_025087	ENSG00000109182	CWH43	CWH43-C|PGAP2IP	cell wall biogenesis 43 C-terminal homolog	protein-coding
peak436	chr13	27845063	27845345	+	1	NA	promoter-TSS (NM_001331126)	promoter-TSS (NM_001331126)	-110	NM_001331126	387496	Hs.192131	NM_206827	ENSG00000122035	RASL11A	-	RAS like family 11 member A	protein-coding
peak1105	chr2	238038116	238038557	+	1	NA	Intergenic	Intergenic	44252	NM_198189	10920	Hs.531713	NM_006710	ENSG00000198612	COPS8	COP9|CSN8|SGN8	COP9 signalosome subunit 8	protein-coding
peak1122	chr2	242803525	242803827	+	1	NA	Intergenic	(CACAA)n|Simple_repeat|Simple_repeat	-2618	NM_005018	5133	Hs.158297	NM_005018	ENSG00000188389	PDCD1	CD279|PD-1|PD1|SLEB2|hPD-1|hPD-l|hSLE1	programmed cell death 1	protein-coding
peak1809	chr9	111010072	111010194	+	1	NA	Intergenic	(CACAC)n|Simple_repeat|Simple_repeat	608142	NM_006686	10880	Hs.534390	NM_006686	ENSG00000148156	ACTL7B	Tact1	actin like 7B	protein-coding
peak1820	chr9	127631096	127631132	+	1	NA	5' UTR (NM_030978, exon 3 of 6)	5' UTR (NM_030978, exon 3 of 6)	6717	NM_030978	81873	Hs.132499	NM_030978	ENSG00000136950	ARPC5L	ARC16-2	actin related protein 2/3 complex subunit 5 like	protein-coding
peak1099	chr2	233900797	233901001	+	1	NA	Intergenic	(TG)n|Simple_repeat|Simple_repeat	3517	NM_005383	4759	Hs.532681	NM_005383	ENSG00000115488	NEU2	SIAL2	neuraminidase 2	protein-coding
peak571	chr16	1523930	1524105	+	1	NA	intron (NM_001287, intron 1 of 24)	AluSp|SINE|Alu	1068	NM_001114331	1186	Hs.459649	NM_001287	ENSG00000103249	CLCN7	CLC-7|CLC7|OPTA2|OPTB4|PPP1R63	chloride voltage-gated channel 7	protein-coding
peak429	chr13	20967529	20968413	+	1	NA	Intergenic	(CA)n|Simple_repeat|Simple_repeat	40014	NR_039721	100616304		NR_039721	ENSG00000263978	MIR4499	-	microRNA 4499	ncRNA
peak404	chr12	124873010	124873209	+	1	NA	intron (NM_001077261, intron 18 of 47)	intron (NM_001077261, intron 18 of 47)	-51321	NR_106940	102466204		NR_106940	ENSG00000275967	MIR6880	hsa-mir-6880	microRNA 6880	ncRNA
peak423	chr12	132701842	132702054	+	1	NA	intron (NM_001122636, intron 6 of 10)	(TCCA)n|Simple_repeat|Simple_repeat	-11375	NM_021808	50614	Hs.301062	NM_021808	ENSG00000182870	GALNT9	GALNAC-T9|GALNACT9	polypeptide N-acetylgalactosaminyltransferase 9	protein-coding
peak233	chr10	105596077	105596217	+	1	NA	intron (NM_014631, intron 1 of 13)	(CA)n|Simple_repeat|Simple_repeat	19017	NM_014631	9644	Hs.678727	NM_014631	ENSG00000107957	SH3PXD2A	FISH|SH3MD1|TKS5	SH3 and PX domains 2A	protein-coding
peak97	chr1	142542190	142542865	+	1	NA	Intergenic	AluSz6|SINE|Alu	171078	NR_046228	100874392	Hs.648245	NR_046228		ANKRD20A12P	-	ankyrin repeat domain 20 family member A12, pseudogene	pseudo
peak73	chr1	70820662	70820701	+	1	NA	promoter-TSS (NM_030816)	promoter-TSS (NM_030816)	188	NM_001031693	11147	Hs.142245	NM_007071	ENSG00000197568	HHLA3	-	HERV-H LTR-associating 3	protein-coding
peak547	chr15	80736753	80737255	+	1	NA	intron (NM_014862, intron 1 of 18)	(TG)n|Simple_repeat|Simple_repeat	40312	NM_014862	9915	Hs.459070	NM_014862	ENSG00000172379	ARNT2	WEDAS|bHLHe1	aryl hydrocarbon receptor nuclear translocator 2	protein-coding
peak1184	chr21	10084897	10087211	+	1	NA	Intergenic	Intergenic	-117460	NR_038328	100132288	Hs.487562	NM_174948	ENSG00000188681	TEKT4P2	MAFIPL|TEKT4P	tektin 4 pseudogene 2	pseudo
peak356	chr12	26112236	26112238	+	1	NA	intron (NM_001164748, intron 1 of 4)	intron (NM_001164748, intron 1 of 4)	138	NR_038228	100506451	Hs.560092	NR_038227		RASSF8-AS1	-	RASSF8 antisense RNA 1	ncRNA
peak473	chr14	24605542	24605869	+	1	NA	intron (NM_001281528, intron 1 of 10)	CpG	338	NM_001281529	5720	Hs.75348	NM_006263	ENSG00000092010	PSME1	HEL-S-129m|IFI5111|PA28A|PA28alpha|REGalpha	proteasome activator subunit 1	protein-coding
peak138	chr1	236249251	236249439	+	1	NA	Intergenic	Intergenic	-20864	NM_002508	4811	Hs.356624	NM_002508	ENSG00000116962	NID1	NID	nidogen 1	protein-coding
peak1227	chr21	44260769	44261017	+	1	NA	Intergenic	(TG)n|Simple_repeat|Simple_repeat	38492	NM_001260477	10785	Hs.248815	NM_018669	ENSG00000160193	WDR4	TRM82|TRMT82	WD repeat domain 4	protein-coding
peak556	chr15	91415508	91415737	+	1	NA	promoter-TSS (NM_001289824)	promoter-TSS (NM_001289824)	-486	NM_001289824	5045	Hs.513153	NM_002569	ENSG00000140564	FURIN	FUR|PACE|PCSK3|SPC1	furin, paired basic amino acid cleaving enzyme	protein-coding
peak872	chr19	8638997	8639125	+	1	NA	intron (NM_001348355, intron 1 of 27)	intron (NM_001348355, intron 1 of 27)	3270	NM_012335	4542	Hs.465818	NM_012335	ENSG00000142347	MYO1F	-	myosin IF	protein-coding
peak1671	chr7	157091707	157091920	+	1	NA	Intergenic	(GTGTG)n|Simple_repeat|Simple_repeat	-37897	NM_005494	10049	Hs.490745	NM_005494	ENSG00000105993	DNAJB6	DJ4|DnaJ|HHDJ1|HSJ-2|HSJ2|LGMD1D|LGMD1E|MRJ|MSJ-1	DnaJ heat shock protein family (Hsp40) member B6	protein-coding
peak1	chr1	724270	724552	+	1	NA	Intergenic	(GAATG)n|Satellite|Satellite	-10343	NR_033908	100288069	Hs.527521	NR_033908		LOC100288069	-	uncharacterized LOC100288069	ncRNA
peak1502	chr6	2245364	2245458	+	1	NA	promoter-TSS (NR_046229)	promoter-TSS (NR_046229)	457	NM_001500	2762	Hs.144496	NM_001500	ENSG00000112699	GMDS	GMD|SDR3E1	GDP-mannose 4,6-dehydratase	protein-coding
peak1020	chr2	73441294	73441830	+	1	NA	intron (NM_006062, intron 1 of 12)	CpG	196	NM_006062	10322	Hs.631882	NM_006062	ENSG00000135632	SMYD5	NN8-4AG|RAI15|RRG1|ZMYND23	SMYD family member 5	protein-coding
peak1421	chr4	140477274	140477783	+	1	NA	non-coding (NR_131339, exon 1 of 4)	non-coding (NR_131339, exon 1 of 4)	395	NM_001306199	80854	Hs.480792	NM_030648	ENSG00000145391	SETD7	KMT7|SET7|SET7/9|SET9	SET domain containing lysine methyltransferase 7	protein-coding
peak402	chr12	123997109	123997423	+	1	NA	intron (NM_178314, intron 2 of 6)	(TG)n|Simple_repeat|Simple_repeat	7507	NM_001319244	353116	Hs.530315	NM_178314	ENSG00000188026	RILPL1	GOSPEL|RLP1	Rab interacting lysosomal protein like 1	protein-coding
peak1123	chr2	242806427	242808300	+	1	NA	Intergenic	(TG)n|Simple_repeat|Simple_repeat	-4523	NM_173821	285093	Hs.376307	NM_173821	ENSG00000188011	RTP5	C2orf85|CXXC11|Z3CXXC5	receptor transporter protein 5 (putative)	protein-coding
peak1602	chr7	55270919	55271339	+	1	NA	TTS (NM_001346898)	TTS (NM_001346898)	-14487	NR_047551	100507500	Hs.720489	NR_047551	ENSG00000224057	EGFR-AS1	-	EGFR antisense RNA 1	ncRNA
peak1666	chr7	152609630	152609875	+	1	NA	Intergenic	(TG)n|Simple_repeat|Simple_repeat	152918	NM_001350943	57180	Hs.647117	NM_020445	ENSG00000133627	ACTR3B	ARP11|ARP3BETA	ARP3 actin related protein 3 homolog B	protein-coding
peak769	chr17	65374552	65374837	+	1	NA	intron (NM_012417, intron 1 of 8)	CpG	1297	NM_181671	26207	Hs.591185	NM_012417	ENSG00000154217	PITPNC1	M-RDGB-beta|MRDGBbeta|RDGB-BETA|RDGBB|RDGBB1	phosphatidylinositol transfer protein cytoplasmic 1	protein-coding
peak1569	chr6	169060271	169060664	+	1	NA	intron (NM_022138, intron 11 of 12)	intron (NM_022138, intron 11 of 12)	218636	NM_022138	64094	Hs.487200	NM_022138	ENSG00000112562	SMOC2	DTDP1|MST117|MSTP117|MSTP140|SMAP2|bA270C4A.1|bA37D8.1|dJ421D16.1	SPARC related modular calcium binding 2	protein-coding
peak1580	chr7	5459323	5459659	+	1	NA	intron (NM_001080495, intron 2 of 29)	CpG	3686	NM_001080495	84629	Hs.520638	NM_001013722	ENSG00000182095	TNRC18	CAGL79|TNRC18A	trinucleotide repeat containing 18	protein-coding
peak596	chr16	14164960	14165148	+	1	NA	promoter-TSS (NM_001308142)	promoter-TSS (NM_001308142)	-116	NM_014048	57496	Hs.49143	NM_014048	ENSG00000186260	MKL2	MRTF-B|MRTFB|NPD001	MKL1/myocardin like 2	protein-coding
peak1112	chr2	240267728	240268678	+	1	NA	intron (NM_006037, intron 2 of 26)	(CA)n|Simple_repeat|Simple_repeat	5296	NR_039948	100616360		NR_039948	ENSG00000264292	MIR2467	mir-2467	microRNA 2467	ncRNA
peak342	chr11	118965194	118965587	+	1	NA	3' UTR (NM_002105, exon 1 of 1)	3' UTR (NM_002105, exon 1 of 1)	787	NM_002105	3014	Hs.477879	NM_002105	ENSG00000188486	H2AFX	H2A.X|H2A/X|H2AX	H2A histone family member X	protein-coding
peak1334	chr3	128998095	128998143	+	1	NA	intron (NM_001006109, intron 1 of 6)	CpG	302	NM_001006109	56941	Hs.458320	NM_020187	ENSG00000183624	HMCES	C3orf37|DC12|SRAPD1	5-hydroxymethylcytosine binding, ES cell specific	protein-coding
peak1658	chr7	142985424	142985911	+	1	NA	TTS (NM_001282876)	TTS (NM_001282876)	359	NM_032983	835	Hs.368982	NM_001224	ENSG00000106144	CASP2	CASP-2|ICH1|NEDD-2|NEDD2|PPP1R57	caspase 2	protein-coding
peak1805	chr9	99212723	99212888	+	1	NA	exon (NM_014282, exon 1 of 8)	exon (NM_014282, exon 1 of 8)	368	NM_014282	22927	Hs.494567	NM_014282	ENSG00000130956	HABP4	IHABP-4|IHABP4|Ki-1/57|SERBP1L	hyaluronan binding protein 4	protein-coding
peak126	chr1	208417305	208417736	+	1	NA	5' UTR (NM_025179, exon 1 of 32)	5' UTR (NM_025179, exon 1 of 32)	145	NM_025179	5362	Hs.497626	NM_025179	ENSG00000076356	PLXNA2	OCT|PLXN2	plexin A2	protein-coding
peak532	chr15	43662761	43663000	+	1	NA	promoter-TSS (NM_014444)	promoter-TSS (NM_014444)	-377	NM_001286414	27229	Hs.584887	NM_014444	ENSG00000137822	TUBGCP4	76P|GCP-4|GCP4|Grip76|MCCRP3	tubulin gamma complex associated protein 4	protein-coding
peak213	chr10	82415487	82416315	+	1	NA	Intergenic	(TG)n|Simple_repeat|Simple_repeat	115326	NM_001145719	387694	Hs.147643	NM_207372	ENSG00000178217	SH2D4B	-	SH2 domain containing 4B	protein-coding
peak1460	chr5	49736636	49737068	+	1	NA	intron (NM_198449, intron 1 of 8)	CpG	382	NM_198449	133418	Hs.561411	NM_198449	ENSG00000170571	EMB	GP70	embigin	protein-coding
peak1652	chr7	131271874	131272394	+	1	NA	Intergenic	(TG)n|Simple_repeat|Simple_repeat	-30758	NM_005397	5420	Hs.744213	NM_005397	ENSG00000128567	PODXL	Gp200|PC|PCLP|PCLP-1	podocalyxin like	protein-coding
peak1221	chr21	43092844	43093035	+	1	NA	Intergenic	(CA)n|Simple_repeat|Simple_repeat	-6523	NR_024367	54090	Hs.570442	NR_024367		LINC00111	C21orf21|NCRNA00111	long intergenic non-protein coding RNA 111	ncRNA
peak521	chr15	23863998	23864243	+	1	NA	Intergenic	(CA)n|Simple_repeat|Simple_repeat	28873	NM_019066	54551	Hs.141496	NM_019066	ENSG00000254585	MAGEL2	NDNL1|PWLS|SHFYNG|nM15	MAGE family member L2	protein-coding
peak654	chr16	46431296	46433233	+	1	NA	Intergenic	HSATII|Satellite|Satellite	170745	NR_026556	124149	Hs.97414	NM_001004299		ANKRD26P1	-	ankyrin repeat domain 26 pseudogene 1	pseudo
peak487	chr14	71108454	71109054	+	1	NA	promoter-TSS (NR_110071)	promoter-TSS (NR_110071)	250	NM_015351	23508	Hs.79170	NM_015351	ENSG00000133985	TTC9	TTC9A	tetratricopeptide repeat domain 9	protein-coding
peak83	chr1	110036820	110037232	+	1	NA	intron (NM_182580, intron 1 of 2)	intron (NM_182580, intron 1 of 2)	325	NM_001134403	284613	Hs.514682	NM_182580	ENSG00000174151	CYB561D1	-	cytochrome b561 family member D1	protein-coding
peak378	chr12	105351612	105352153	+	1	NA	5' UTR (NM_001352171, exon 1 of 11)	5' UTR (NM_001352171, exon 1 of 11)	215	NM_001352172	84102	Hs.577463	NM_032148	ENSG00000136052	SLC41A2	SLC41A1-L1	solute carrier family 41 member 2	protein-coding
peak705	chr17	4901343	4902064	+	1	NA	promoter-TSS (NM_001167986)	promoter-TSS (NM_001167986)	460	NM_006612	10749	Hs.435120	NM_006612	ENSG00000129250	KIF1C	LTXS1|SATX2|SAX2|SPAX2|SPG58	kinesin family member 1C	protein-coding
peak1230	chr21	44888204	44888418	+	1	NA	intron (NR_026863, intron 3 of 3)	(CA)n|Simple_repeat|Simple_repeat	9792	NR_026863	114038	Hs.592161	NM_153752	ENSG00000185186	LINC00313	C21orf84|CH507-42P11.5|NCRNA00313	long intergenic non-protein coding RNA 313	ncRNA
peak1266	chr22	39639380	39639480	+	1	NA	intron (NM_002608, intron 1 of 6)	CpG	1630	NM_002608	5155	Hs.1976	NM_002608	ENSG00000100311	PDGFB	IBGC5|PDGF-2|PDGF2|SIS|SSV|c-sis	platelet derived growth factor subunit B	protein-coding
peak555	chr15	91208042	91208577	+	1	NA	TTS (NR_120371)	TTS (NR_120371)	4844	NR_120371	101929765	Hs.615348	NR_120371	ENSG00000245479	LINC01585	-	long intergenic non-protein coding RNA 1585	ncRNA
peak1656	chr7	142588484	142588646	+	1	NA	Intergenic	Intergenic	-5075	NM_018646	55503	Hs.302740	NM_014274	ENSG00000165125	TRPV6	ABP/ZF|CAT1|CATL|ECAC2|HSA277909|LP6728|ZFAB	transient receptor potential cation channel subfamily V member 6	protein-coding
peak1844	chr9	139333294	139333909	+	1	NA	TTS (NM_001276418)	TTS (NM_001276418)	673	NM_001318502	56623	Hs.120998	NM_019892	ENSG00000148384	INPP5E	CORS1|CPD4|JBTS1|MORMS|PPI5PIV|pharbin	inositol polyphosphate-5-phosphatase E	protein-coding
peak1280	chr22	45064247	45065045	+	1	NA	5' UTR (NM_001017529, exon 1 of 8)	5' UTR (NM_001017529, exon 1 of 8)	219	NM_001017528	55615	Hs.102336	NM_015366	ENSG00000186654	PRR5	FLJ20185k|PP610|PROTOR-1|PROTOR1	proline rich 5	protein-coding
peak26	chr1	9883270	9883870	+	1	NA	intron (NM_001009566, intron 1 of 18)	CpG	1014	NM_001009566	22883	Hs.29665	NM_014944	ENSG00000171603	CLSTN1	ALC-ALPHA|CDHR12|CST-1|CSTN1|PIK3CD|XB31alpha|alcalpha1|alcalpha2	calsyntenin 1	protein-coding
peak1436	chr5	1044685	1045048	+	1	NA	Intergenic	(TGAG)n|Simple_repeat|Simple_repeat	18223	NR_039778	100616479		NR_039778	ENSG00000263834	MIR4635	-	microRNA 4635	ncRNA
peak1353	chr3	194831212	194831495	+	1	NA	intron (NM_152531, intron 3 of 3)	(TG)n|Simple_repeat|Simple_repeat	16036	NR_104188	100874528	Hs.581659	NR_104188	ENSG00000233303	XXYLT1-AS1	-	XXYLT1 antisense RNA 1	ncRNA
peak484	chr14	66975550	66975880	+	1	NA	intron (NM_001024218, intron 1 of 21)	CpG	1590	NM_001024218	10243	Hs.208765	NM_020806	ENSG00000171723	GPHN	GEPH|GPH|GPHRYN|HKPX1|MOCODC	gephyrin	protein-coding
peak408	chr12	125550253	125550474	+	1	NA	intron (NM_023928, intron 1 of 17)	intron (NM_023928, intron 1 of 17)	450	NM_023928	65985	Hs.656073	NM_023928	ENSG00000081760	AACS	ACSF1|SUR-5	acetoacetyl-CoA synthetase	protein-coding
peak312	chr11	62559025	62559575	+	1	NA	TTS (NM_006362)	TTS (NM_006362)	186	NM_001080501	79064	Hs.530463	NM_001080501	ENSG00000168569	TMEM223	-	transmembrane protein 223	protein-coding
peak867	chr19	7153230	7153422	+	1	NA	intron (NM_000208, intron 9 of 21)	(CA)n|Simple_repeat|Simple_repeat	83855	NM_001044388	79230	Hs.591380	NM_024341	ENSG00000130544	ZNF557	-	zinc finger protein 557	protein-coding
peak722	chr17	19411244	19411282	+	1	NA	Intergenic	CpG	-25904	NM_018242	55244	Hs.232054	NM_018242	ENSG00000142494	SLC47A1	MATE1	solute carrier family 47 member 1	protein-coding
peak1213	chr21	36112597	36112650	+	1	NA	Intergenic	(TCCA)n|Simple_repeat|Simple_repeat	-3144	NR_024351	54064	Hs.436868	NR_024351	ENSG00000230978	LINC00160	C21orf52|NCRNA00160	long intergenic non-protein coding RNA 160	ncRNA
peak1506	chr6	6747209	6747336	+	1	NA	Intergenic	(CA)n|Simple_repeat|Simple_repeat	-124213	NR_026970	285780	Hs.655737	NM_173675	ENSG00000216863	LY86-AS1	LY86-AS|LY86AS	LY86 antisense RNA 1	ncRNA
peak1156	chr20	45417486	45417795	+	1	NA	Intergenic	(TG)n|Simple_repeat|Simple_repeat	79361	NM_030777	81031	Hs.305971	NM_030777	ENSG00000197496	SLC2A10	ATS|GLUT10	solute carrier family 2 member 10	protein-coding
peak1110	chr2	239395364	239395724	+	1	NA	Intergenic	(CA)n|Simple_repeat|Simple_repeat	59975	NM_001040445	51665	Hs.516788	NM_016114	ENSG00000065802	ASB1	ASB-1	ankyrin repeat and SOCS box containing 1	protein-coding
peak623	chr16	33864973	33868522	+	1	NA	Intergenic	(GAATG)n|Satellite|Satellite	294903	NR_130772	104644205	Hs.742548	NR_130771		ENPP7P13	DUNQU1	ectonucleotide pyrophosphatase/phosphodiesterase 7 pseudogene 13	pseudo
peak1761	chr9	35814766	35814820	+	1	NA	intron (NM_032593, intron 1 of 4)	CpG	249	NM_032593	84681	Hs.70573	NM_032593	ENSG00000137133	HINT2	HIT-17	histidine triad nucleotide binding protein 2	protein-coding
peak1527	chr6	43021323	43021511	+	1	NA	TTS (NM_001300848)	TTS (NM_001300848)	266	NM_014780	9820	Hs.520136	NM_014780	ENSG00000044090	CUL7	3M1|CUL-7|KIAA0076|dJ20C7.5	cullin 7	protein-coding
peak672	chr16	68344819	68345185	+	1	NA	promoter-TSS (NM_001290018)	promoter-TSS (NM_001290018)	-15	NM_001290018	54496	Hs.640229	NM_019023	ENSG00000132600	PRMT7	SBIDDS	protein arginine methyltransferase 7	protein-coding
peak372	chr12	58166292	58166537	+	1	NA	promoter-TSS (NM_023033)	promoter-TSS (NM_023033)	31	NM_206914	25895	Hs.632720	NM_015433	ENSG00000123427	EEF1AKMT3	FAM119B|METTL21B	EEF1A lysine methyltransferase 3	protein-coding
peak239	chr10	121411246	121411862	+	1	NA	intron (NM_004281, intron 1 of 3)	CpG	672	NM_004281	9531	Hs.523309	NM_004281	ENSG00000151929	BAG3	BAG-3|BIS|CAIR-1|MFM6	BCL2 associated athanogene 3	protein-coding
peak82	chr1	109940004	109940487	+	1	NA	exon (NM_002959, exon 1 of 20)	exon (NM_002959, exon 1 of 20)	322	NM_002959	6272	Hs.485195	NM_002959	ENSG00000134243	SORT1	Gp95|LDLCQ6|NT3|NTR3	sortilin 1	protein-coding
peak823	chr18	60758733	60759442	+	1	NA	Intergenic	(TG)n|Simple_repeat|Simple_repeat	227526	NM_000657	596	Hs.150749	NM_000633	ENSG00000171791	BCL2	Bcl-2|PPP1R50	BCL2, apoptosis regulator	protein-coding
peak679	chr16	80750863	80750864	+	1	NA	intron (NM_152342, intron 1 of 6)	(TGGA)n|Simple_repeat|Simple_repeat	87312	NM_152342	124359	Hs.60257	NM_152342	ENSG00000166446	CDYL2	PCCP1	chromodomain Y like 2	protein-coding
peak628	chr16	33889788	33890895	+	1	NA	Intergenic	HSATII|Satellite|Satellite	318497	NR_130772	104644205	Hs.742548	NR_130771		ENPP7P13	DUNQU1	ectonucleotide pyrophosphatase/phosphodiesterase 7 pseudogene 13	pseudo
peak1614	chr7	61751829	61758692	+	1	NA	Intergenic	HSATII|Satellite|Satellite	1009174	NR_003952	643955	Hs.583308	NR_003952	ENSG00000185037	ZNF733P	ZNF733	zinc finger protein 733, pseudogene	pseudo
peak176	chr10	39102992	39130507	+	1	NA	Intergenic	(GAATG)n|Satellite|Satellite	127022	NR_045000	399746	Hs.742607	NR_045000		ACTR3BP5	FKSG74	ACTR3B pseudogene 5	pseudo
peak1248	chr22	19842790	19842866	+	1	NA	promoter-TSS (NM_024627)	promoter-TSS (NM_024627)	-366	NM_053004	54584	Hs.105642	NM_053004	ENSG00000185838	GNB1L	DGCRK3|FKSG1|GY2|WDR14|WDVCF	G protein subunit beta 1 like	protein-coding
peak1023	chr2	74730627	74730752	+	1	NA	promoter-TSS (NM_001009812)	promoter-TSS (NM_001009812)	-246	NM_001009812	85474	Hs.516124	NM_001009812	ENSG00000179528	LBX2	LP3727	ladybird homeobox 2	protein-coding
peak697	chr17	655078	655341	+	1	NA	promoter-TSS (NR_024120)	promoter-TSS (NR_024120)	292	NM_015721	50628	Hs.499620	NM_015721	ENSG00000179409	GEMIN4	HC56|HCAP1|HHRF-1|NEDMCR|p97	gem nuclear organelle associated protein 4	protein-coding
peak442	chr13	31416511	31418236	+	1	NA	Intergenic	(TG)n|Simple_repeat|Simple_repeat	-39326	NR_103813	440132	Hs.729493	NR_103813	ENSG00000236094	LINC00545	-	long intergenic non-protein coding RNA 545	ncRNA
peak1847	chr9	139685891	139686136	+	1	NA	intron (NM_032928, intron 1 of 4)	intron (NM_032928, intron 1 of 4)	236	NM_032928	85014	Hs.356744	NM_032928	ENSG00000244187	TMEM141	-	transmembrane protein 141	protein-coding
peak1525	chr6	42420678	42420732	+	1	NA	promoter-TSS (NM_001297573)	promoter-TSS (NM_001297573)	-916	NM_033502	55809	Hs.485392	NM_018415	ENSG00000124496	TRERF1	BCAR2|HSA277276|RAPA|TREP132|TReP-132|dJ139D8.5	transcriptional regulating factor 1	protein-coding
peak715	chr17	9130934	9131133	+	1	NA	intron (NM_004822, intron 6 of 6)	(CA)n|Simple_repeat|Simple_repeat	-48598	NR_110828	101928266	Hs.639880	NR_110828	ENSG00000262966	LOC101928266	-	uncharacterized LOC101928266	ncRNA
peak45	chr1	25256103	25256458	+	1	NA	exon (NM_001320672, exon 3 of 7)	exon (NM_001320672, exon 3 of 7)	490	NM_004350	864	Hs.170019	NM_004350	ENSG00000020633	RUNX3	AML2|CBFA3|PEBP2aC	runt related transcription factor 3	protein-coding
peak1712	chr8	95486936	95487261	+	1	NA	intron (NM_001205262, intron 1 of 3)	CpG	245	NM_001205262	25788	Hs.30561	NM_006550	ENSG00000197275	RAD54B	RDH54	RAD54 homolog B	protein-coding
peak124	chr1	207225937	207226190	+	1	NA	promoter-TSS (NM_006212)	promoter-TSS (NM_006212)	262	NM_001276320	55432	Hs.567533	NM_018566	ENSG00000180667	YOD1	DUBA8|OTUD2|PRO0907	YOD1 deubiquitinase	protein-coding
peak1613	chr7	61742703	61750897	+	1	NA	Intergenic	HSATII|Satellite|Satellite	1017634	NR_003952	643955	Hs.583308	NR_003952	ENSG00000185037	ZNF733P	ZNF733	zinc finger protein 733, pseudogene	pseudo
peak125	chr1	208322721	208322844	+	1	NA	intron (NM_025179, intron 3 of 31)	(TG)n|Simple_repeat|Simple_repeat	94883	NM_025179	5362	Hs.497626	NM_025179	ENSG00000076356	PLXNA2	OCT|PLXN2	plexin A2	protein-coding
peak1521	chr6	40318052	40318471	+	1	NA	intron (NR_038887, intron 1 of 2)	(CA)n|Simple_repeat|Simple_repeat	5484	NR_038887	401260	Hs.654837	NM_001001705		LINC00951	-	long intergenic non-protein coding RNA 951	ncRNA
peak308	chr11	57194313	57194379	+	1	NA	intron (NM_017611, intron 1 of 13)	CpG	214	NM_014096	29015	Hs.99962	NM_014096	ENSG00000134802	SLC43A3	EEG1|FOAP-13|PRO1659|SEEEG-1	solute carrier family 43 member 3	protein-coding
peak1040	chr2	92315966	92319144	+	1	NA	Intergenic	ALR/Alpha|Satellite|centr	188396	NR_027714	440888	Hs.730239	NM_001032412		ACTR3BP2	FKSG73	ACTR3B pseudogene 2	pseudo
peak1084	chr2	207024809	207024908	+	1	NA	promoter-TSS (NM_001199984)	promoter-TSS (NM_001199984)	540	NM_001037663	1933	Hs.421608	NM_001959	ENSG00000114942	EEF1B2	EEF1B|EEF1B1|EF1B	eukaryotic translation elongation factor 1 beta 2	protein-coding
peak259	chr10	134177786	134178345	+	1	NA	intron (NM_030626, intron 9 of 10)	C-rich|Low_complexity|Low_complexity	27454	NM_001309474	80313	Hs.119897	NM_030626	ENSG00000148814	LRRC27	-	leucine rich repeat containing 27	protein-coding
peak54	chr1	33207107	33207702	+	1	NA	promoter-TSS (NM_020888)	promoter-TSS (NM_020888)	-108	NM_020888	57648	Hs.591502	NM_020888	ENSG00000162522	KIAA1522	-	KIAA1522	protein-coding
peak496	chr14	95117222	95117678	+	1	NA	Intergenic	(CA)n|Simple_repeat|Simple_repeat	10388	NR_015340	388007	Hs.527795	NR_015340	ENSG00000187483	SERPINA13P	SERPINA13|UNQ6121	serpin family A member 13, pseudogene	pseudo
peak920	chr19	34286549	34286727	+	1	NA	Intergenic	CpG	-1113	NM_001129994	79047	Hs.221873	NM_024076	ENSG00000153885	KCTD15	-	potassium channel tetramerization domain containing 15	protein-coding
peak772	chr17	71949275	71950399	+	1	NA	Intergenic	(CA)n|Simple_repeat|Simple_repeat	-125161	NR_027146	283982	Hs.464079	NM_182564		LINC00469	C17orf54	long intergenic non-protein coding RNA 469	ncRNA
peak557	chr15	91427821	91428071	+	1	NA	promoter-TSS (NM_001143783)	promoter-TSS (NM_001143783)	258	NM_002005	2242	Hs.7636	NM_002005	ENSG00000182511	FES	FPS	FES proto-oncogene, tyrosine kinase	protein-coding
peak1486	chr5	141015953	141016681	+	1	NA	promoter-TSS (NM_173828)	promoter-TSS (NM_173828)	106	NM_001355040	8841	Hs.519632	NM_003883	ENSG00000171720	HDAC3	HD3|RPD3|RPD3-2	histone deacetylase 3	protein-coding
peak1400	chr4	49141572	49142745	+	1	NA	Intergenic	(CATTC)n|Satellite|Satellite	153499	NM_001286791	80157	Hs.479703	NM_025087	ENSG00000109182	CWH43	CWH43-C|PGAP2IP	cell wall biogenesis 43 C-terminal homolog	protein-coding
peak391	chr12	115690376	115690642	+	1	NA	Intergenic	T-rich|Low_complexity|Low_complexity	-568540	NM_005996	6926	Hs.744016	NM_005996	ENSG00000135111	TBX3	TBX3-ISO|UMS|XHL	T-box 3	protein-coding
peak1137	chr20	23029027	23029219	+	1	NA	exon (NM_000361, exon 1 of 1)	exon (NM_000361, exon 1 of 1)	1178	NM_000361	7056	Hs.2030	NM_000361	ENSG00000178726	THBD	AHUS6|BDCA3|CD141|THPH12|THRM|TM	thrombomodulin	protein-coding
peak1016	chr2	69969195	69970163	+	1	NA	intron (NM_001320700, intron 1 of 12)	intron (NM_001320700, intron 1 of 12)	573	NM_001320700	307	Hs.422986	NM_001153	ENSG00000196975	ANXA4	ANX4|HEL-S-274|P32.5|PAP-II|PIG28|PP4-X|ZAP36	annexin A4	protein-coding
peak624	chr16	33870932	33874575	+	1	NA	Intergenic	HSATII|Satellite|Satellite	300909	NR_130772	104644205	Hs.742548	NR_130771		ENPP7P13	DUNQU1	ectonucleotide pyrophosphatase/phosphodiesterase 7 pseudogene 13	pseudo
peak887	chr19	12779805	12780712	+	1	NA	promoter-TSS (NM_032332)	promoter-TSS (NM_032332)	207	NM_016145	51398	Hs.108969	NM_016145	ENSG00000105583	WDR83OS	C19orf56|PTD008	WD repeat domain 83 opposite strand	protein-coding
peak1244	chr22	16848278	16862284	+	1	NA	Intergenic	HSATII|Satellite|Satellite	218419	NM_014406	150160	Hs.128342	NM_014406	ENSG00000198445	CCT8L2	CESK1	chaperonin containing TCP1 subunit 8 like 2	protein-coding
peak332	chr11	71073283	71073707	+	1	NA	Intergenic	(TGAG)n|Simple_repeat|Simple_repeat	60905	NR_038862	399923	Hs.128191	NM_001001680	ENSG00000172900	FLJ42102	-	uncharacterized LOC399923	ncRNA
peak853	chr19	3254509	3254749	+	1	NA	intron (NR_033342, intron 2 of 12)	intron (NR_033342, intron 2 of 12)	29146	NR_033342	60680	Hs.655747	NM_021938	ENSG00000161082	CELF5	BRUNOL-5|BRUNOL5|CELF-5	CUGBP Elav-like family member 5	protein-coding
peak1398	chr4	49118813	49123244	+	1	NA	Intergenic	(CATTC)n|Satellite|Satellite	132369	NM_001286791	80157	Hs.479703	NM_025087	ENSG00000109182	CWH43	CWH43-C|PGAP2IP	cell wall biogenesis 43 C-terminal homolog	protein-coding
peak253	chr10	132723290	132724738	+	1	NA	Intergenic	(TG)n|Simple_repeat|Simple_repeat	36917	NR_036180	100422867		NR_036180	ENSG00000264803	MIR378C	mir-378c	microRNA 378c	ncRNA
peak1589	chr7	29234617	29234961	+	1	NA	5' UTR (NM_001348054, exon 1 of 14)	5' UTR (NM_001348054, exon 1 of 14)	278	NM_001348052	54504	Hs.233389	NM_019029	ENSG00000106066	CPVL	HVLP	carboxypeptidase, vitellogenic like	protein-coding
peak449	chr13	50069747	50069921	+	1	NA	promoter-TSS (NR_135322)	promoter-TSS (NR_135322)	88	NM_001040443	51131	Hs.369039	NM_001040443	ENSG00000136147	PHF11	APY|BCAP|IGEL|IGER|IGHER|NY-REN-34|NYREN34	PHD finger protein 11	protein-coding
peak1808	chr9	101867206	101867312	+	1	NA	promoter-TSS (NM_001306210)	promoter-TSS (NM_001306210)	-112	NM_001306210	7046	Hs.494622	NM_004612	ENSG00000106799	TGFBR1	AAT5|ACVRLK4|ALK-5|ALK5|ESS1|LDS1|LDS1A|LDS2A|MSSE|SKR4|TBR-i|TBRI|TGFR-1|tbetaR-I	transforming growth factor beta receptor 1	protein-coding
peak1172	chr20	60414720	60414903	+	1	NA	intron (NM_001252339, intron 3 of 14)	(TG)n|Simple_repeat|Simple_repeat	113907	NR_031658	100302168		NR_031658	ENSG00000284193	MIR1257	MIRN1257|hsa-mir-1257	microRNA 1257	ncRNA
peak1737	chr8	144910908	144911251	+	1	NA	intron (NM_078480, intron 1 of 11)	CpG	200	NM_001271100	22827	Hs.521924	NM_014281	ENSG00000179950	PUF60	FIR|RoBPI|SIAHBP1|VRJS	poly(U) binding splicing factor 60	protein-coding
peak707	chr17	6543313	6543404	+	1	NA	promoter-TSS (NM_032731)	promoter-TSS (NM_032731)	-864	NM_032731	84817	Hs.408236	NM_032731	ENSG00000129235	TXNDC17	TRP14|TXNL5	thioredoxin domain containing 17	protein-coding
peak297	chr11	33757291	33757668	+	1	NA	intron (NM_203330, intron 1 of 5)	CpG	546	NM_000611	966	Hs.278573	NM_000611	ENSG00000085063	CD59	16.3A5|1F5|EJ16|EJ30|EL32|G344|HRF-20|HRF20|MAC-IP|MACIF|MEM43|MIC11|MIN1|MIN2|MIN3|MIRL|MSK21|p18-20	CD59 molecule (CD59 blood group)	protein-coding
peak304	chr11	51569880	51570137	+	1	NA	Intergenic	ALR/Alpha|Satellite|centr	54726	NM_001004703	119749	Hs.553564	NM_001004703	ENSG00000185926	OR4C46	-	olfactory receptor family 4 subfamily C member 46	protein-coding
peak514	chr14	105766996	105767898	+	1	NA	promoter-TSS (NM_001519)	promoter-TSS (NM_001519)	-118	NM_001242788	2972	Hs.424484	NM_001519	ENSG00000185024	BRF1	BRF|BRF-1|CFDS|GTF3B|HEL-S-76p|TAF3B2|TAF3C|TAFIII90|TF3B90|TFIIIB90|hBRF	BRF1, RNA polymerase III transcription initiation factor subunit	protein-coding
peak1051	chr2	106552344	106553008	+	1	NA	Intergenic	(CA)n|Simple_repeat|Simple_repeat	84472	NM_001004720	8440	Hs.529244	NM_003581	ENSG00000071051	NCK2	GRB4|NCKbeta	NCK adaptor protein 2	protein-coding
peak1428	chr4	183731282	183731678	+	1	NA	Intergenic	(CA)n|Simple_repeat|Simple_repeat	106926	NM_001351747	1635	Hs.183850	NM_001921	ENSG00000129187	DCTD	-	dCMP deaminase	protein-coding
peak990	chr2	6909327	6909438	+	1	NA	intron (NR_038369, intron 1 of 5)	intron (NR_038369, intron 1 of 5)	1060	NR_038369	400941	Hs.446195	NM_001001695	ENSG00000205837	LINC00487	-	long intergenic non-protein coding RNA 487	ncRNA
peak586	chr16	4321584	4322176	+	1	NA	intron (NM_003223, intron 1 of 6)	CpG	1121	NM_003223	7023	Hs.513305	NM_003223	ENSG00000090447	TFAP4	AP-4|bHLHc41	transcription factor AP-4	protein-coding
peak1595	chr7	44121679	44121910	+	1	NA	intron (NM_001284330, intron 1 of 8)	MIRc|SINE|MIR	345	NM_001284330	27434	Hs.596982	NM_013284	ENSG00000122678	POLM	Pol Mu|Tdt-N	DNA polymerase mu	protein-coding
peak1630	chr7	90225449	90225787	+	1	NA	promoter-TSS (NM_001287135)	promoter-TSS (NM_001287135)	-58	NM_001287135	5218	Hs.258576	NM_012395	ENSG00000058091	CDK14	PFTAIRE1|PFTK1	cyclin dependent kinase 14	protein-coding
peak1789	chr9	91925401	91925625	+	1	NA	promoter-TSS (NM_001827)	promoter-TSS (NM_001827)	-597	NM_001827	1164	Hs.83758	NM_001827	ENSG00000123975	CKS2	CKSHS2	CDC28 protein kinase regulatory subunit 2	protein-coding
peak912	chr19	27778765	27779116	+	1	NA	Intergenic	ALR/Alpha|Satellite|centr	-505399	NR_110689	101927151	Hs.567934	NR_110687	ENSG00000267575	LOC101927151	-	uncharacterized LOC101927151	ncRNA
peak664	chr16	52787641	52788920	+	1	NA	Intergenic	(CA)n|Simple_repeat|Simple_repeat	-147393	NR_033920	643714	Hs.662199	NR_033920	ENSG00000249231	CASC16	LINC00918	cancer susceptibility 16 (non-protein coding)	ncRNA
peak1505	chr6	3777002	3777281	+	1	NA	Intergenic	(TG)n|Simple_repeat|Simple_repeat	-24895	NM_183373	221749	Hs.484500	NM_183373	ENSG00000168994	PXDC1	C6orf145	PX domain containing 1	protein-coding
peak1072	chr2	133022258	133024312	+	1	NA	Intergenic	Intergenic	-7743	NR_152415	554226	Hs.380689	NM_001358416	ENSG00000163046	ANKRD30BL	ANKRD30BP3|NCRNA00164	ankyrin repeat domain 30B like	protein-coding
peak331	chr11	67887471	67887615	+	1	NA	intron (NM_001277, intron 1 of 11)	AluSp|SINE|Alu	1315	NM_001277	1119	Hs.77221	NM_001277	ENSG00000110721	CHKA	CHK|CK|CKI|EK	choline kinase alpha	protein-coding
peak1029	chr2	91780001	91780527	+	1	NA	Intergenic	AluSg|SINE|Alu	67711	NR_027238	654342	Hs.469287	NR_027238		LOC654342	-	lymphocyte-specific protein 1 pseudogene	pseudo
peak1375	chr4	6127503	6128490	+	1	NA	intron (NM_001099433, intron 1 of 20)	(CA)n|Simple_repeat|Simple_repeat	68350	NM_001306134	152789	Hs.479066	NM_144720	ENSG00000152969	JAKMIP1	Gababrbp|JAMIP1|MARLIN1	janus kinase and microtubule interacting protein 1	protein-coding
peak671	chr16	68298430	68298817	+	1	NA	intron (NM_001076785, intron 1 of 11)	CpG	204	NM_001076785	9057	Hs.679580	NM_003983	ENSG00000103064	SLC7A6	LAT-2|LAT3|y+LAT-2	solute carrier family 7 member 6	protein-coding
peak627	chr16	33886295	33888337	+	1	NA	Intergenic	HSATII|Satellite|Satellite	315472	NR_130772	104644205	Hs.742548	NR_130771		ENPP7P13	DUNQU1	ectonucleotide pyrophosphatase/phosphodiesterase 7 pseudogene 13	pseudo
peak110	chr1	162039544	162039851	+	1	NA	5' UTR (NM_001164757, exon 1 of 10)	5' UTR (NM_001164757, exon 1 of 10)	116	NM_014697	9722	Hs.731942	NM_014697	ENSG00000198929	NOS1AP	6330408P19Rik|CAPON	nitric oxide synthase 1 adaptor protein	protein-coding
peak1750	chr8	146078215	146078318	+	1	NA	5' UTR (NM_014066, exon 1 of 2)	5' UTR (NM_014066, exon 1 of 2)	186	NM_014066	28991	Hs.493218	NM_014066	ENSG00000170619	COMMD5	HCARG|HT002	COMM domain containing 5	protein-coding
peak1760	chr9	35096317	35096589	+	1	NA	promoter-TSS (NM_001201484)	promoter-TSS (NM_001201484)	93	NM_032634	84720	Hs.522099	NM_032634	ENSG00000165282	PIGO	HPMRS2	phosphatidylinositol glycan anchor biosynthesis class O	protein-coding
peak503	chr14	100772371	100772906	+	1	NA	5' UTR (NM_001352823, exon 1 of 6)	5' UTR (NM_001352823, exon 1 of 6)	246	NM_001039355	123096	Hs.578109	NM_152333	ENSG00000197119	SLC25A29	C14orf69|CACL|ORNT3	solute carrier family 25 member 29	protein-coding
peak1778	chr9	73028236	73028641	+	1	NA	5' UTR (NM_001206, exon 1 of 2)	5' UTR (NM_001206, exon 1 of 2)	1135	NM_001206	687	Hs.150557	NM_001206	ENSG00000119138	KLF9	BTEB|BTEB1	Kruppel like factor 9	protein-coding
peak802	chr18	7566816	7568021	+	1	NA	5' UTR (NM_002845, exon 1 of 31)	5' UTR (NM_002845, exon 1 of 31)	104	NM_002845	5797	Hs.49774	NM_002845	ENSG00000173482	PTPRM	PTPRL1|R-PTP-MU|RPTPM|RPTPU|hR-PTPu	protein tyrosine phosphatase, receptor type M	protein-coding
peak739	chr17	33477997	33478479	+	1	NA	intron (NM_001033576, intron 4 of 19)	LSU-rRNA_Hsa|rRNA|rRNA	2955	NM_001308281	146862	Hs.379636	NM_173167	ENSG00000141161	UNC45B	CMYA4|CTRCT43|SMUNC45|UNC-45B|UNC45	unc-45 myosin chaperone B	protein-coding
peak1757	chr9	16870405	16870492	+	1	NA	intron (NM_001317940, intron 1 of 5)	CpG	338	NM_001317940	54796	Hs.656581	NM_017637	ENSG00000173068	BNC2	BSN2	basonuclin 2	protein-coding
peak1814	chr9	124262328	124262333	+	1	NA	promoter-TSS (NR_003191)	promoter-TSS (NR_003191)	-24	NR_003191	2681	Hs.97469	NR_003191	ENSG00000204136	GGTA1P	GGTA|GGTA1|GLYT2|a1/3GTP	glycoprotein, alpha-galactosyltransferase 1 pseudogene	pseudo
peak1698	chr8	38775836	38776051	+	1	NA	intron (NM_021623, intron 2 of 12)	(CA)n|Simple_repeat|Simple_repeat	17190	NM_021623	59339	Hs.369123	NM_021623	ENSG00000169499	PLEKHA2	TAPP2	pleckstrin homology domain containing A2	protein-coding
peak1233	chr21	45140560	45140645	+	1	NA	intron (NM_003681, intron 1 of 10)	intron (NM_003681, intron 1 of 10)	1624	NM_003681	8566	Hs.284491	NM_003681	ENSG00000160209	PDXK	C21orf124|C21orf97|HEL-S-1a|PKH|PNK|PRED79	pyridoxal kinase	protein-coding
peak105	chr1	156186140	156186726	+	1	NA	intron (NM_001199664, intron 1 of 4)	CpG	3654	NM_007221	11243	Hs.530479	NM_007221	ENSG00000160783	PMF1	-	polyamine modulated factor 1	protein-coding
peak41	chr1	19810840	19810944	+	1	NA	5' UTR (NM_001282162, exon 1 of 9)	5' UTR (NM_001282162, exon 1 of 9)	309	NM_001282162	832	Hs.432760	NM_004930	ENSG00000077549	CAPZB	CAPB|CAPPB|CAPZ	capping actin protein of muscle Z-line subunit beta	protein-coding
peak795	chr17	80188071	80189357	+	1	NA	intron (NM_004207, intron 1 of 4)	CpG	-1394	NM_001042423	9123	Hs.500761	NM_004207	ENSG00000141526	SLC16A3	MCT 3|MCT 4|MCT-3|MCT-4|MCT3|MCT4	solute carrier family 16 member 3	protein-coding
peak1738	chr8	145024455	145025000	+	1	NA	exon (NM_201380, exon 1 of 32)	exon (NM_201380, exon 1 of 32)	317	NM_201380	5339	Hs.434248	NM_000445	ENSG00000178209	PLEC	EBS1|EBSMD|EBSND|EBSO|EBSOG|EBSPA|HD1|LGMD2Q|PCN|PLEC1|PLEC1b|PLTN	plectin	protein-coding
peak364	chr12	34849932	34849967	+	1	NA	Intergenic	ALR/Alpha|Satellite|centr	674733	NM_032834	84920	Hs.102971	NM_032834	ENSG00000139133	ALG10	ALG10A|DIE2|KCR1	ALG10, alpha-1,2-glucosyltransferase	protein-coding
peak1692	chr8	21998971	21999296	+	1	NA	5' UTR (NM_025232, exon 1 of 8)	5' UTR (NM_025232, exon 1 of 8)	331	NM_025232	80346	Hs.289063	NM_025232	ENSG00000168476	REEP4	C8orf20|PP432|Yip2c	receptor accessory protein 4	protein-coding
peak908	chr19	19843401	19843837	+	1	NA	intron (NM_021030, intron 1 of 3)	CpG	302	NM_021030	7561	Hs.659932	NM_021030	ENSG00000105708	ZNF14	GIOT-4|KOX6	zinc finger protein 14	protein-coding
peak8	chr1	1342022	1342853	+	1	NA	intron (NM_017971, intron 1 of 3)	CpG-90	256	NM_017971	55052	Hs.182698	NM_017971	ENSG00000242485	MRPL20	L20mt|MRP-L20	mitochondrial ribosomal protein L20	protein-coding
peak71	chr1	65210659	65210994	+	1	NA	promoter-TSS (NM_018211)	promoter-TSS (NM_018211)	48	NM_018211	55225	Hs.591443	NM_018211	ENSG00000162437	RAVER2	-	ribonucleoprotein, PTB binding 2	protein-coding
peak1166	chr20	58261931	58262022	+	1	NA	intron (NM_001199506, intron 1 of 12)	(ATGGTG)n|Simple_repeat|Simple_repeat	10260	NM_001199506	116154	Hs.473218	NM_080672	ENSG00000087495	PHACTR3	C20orf101|H17739|PPP1R123|SCAPIN1|SCAPININ	phosphatase and actin regulator 3	protein-coding
peak1300	chr3	14296496	14296965	+	1	NA	Intergenic	(TG)n|Simple_repeat|Simple_repeat	76502	NM_014463	27258	Hs.111632	NM_014463	ENSG00000170860	LSM3	SMX4|USS2|YLR438C	LSM3 homolog, U6 small nuclear RNA and mRNA degradation associated	protein-coding
peak1717	chr8	120886131	120886403	+	1	NA	intron (NM_001283012, intron 1 of 6)	CpG	372	NM_001283012	64798	Hs.112981	NM_022783	ENSG00000155792	DEPTOR	DEP.6|DEPDC6	DEP domain containing MTOR interacting protein	protein-coding
peak1582	chr7	6311694	6312177	+	1	NA	intron (NM_004227, intron 1 of 12)	CpG	307	NM_004227	9265	Hs.487479	NM_004227	ENSG00000008256	CYTH3	ARNO3|GRP1|PSCD3|cytohesin-3	cytohesin 3	protein-coding
peak424	chr12	132874959	132874978	+	1	NA	intron (NM_001122636, intron 1 of 10)	intron (NM_001122636, intron 1 of 10)	22991	NR_024563	100130238	Hs.536338	NR_024563		LOC100130238	-	uncharacterized LOC100130238	ncRNA
peak524	chr15	27596272	27597184	+	1	NA	intron (NM_001270873, intron 5 of 5)	(TG)n|Simple_repeat|Simple_repeat	-190262	NR_120343	101928869	Hs.585699	NR_120343	ENSG00000228740	GABRG3-AS1	-	GABRG3 antisense RNA 1	ncRNA
peak1492	chr5	175843036	175843360	+	1	NA	non-coding (NR_045724, exon 1 of 6)	non-coding (NR_045724, exon 1 of 6)	372	NR_045724	1212	Hs.484241	NM_001834	ENSG00000175416	CLTB	LCB	clathrin light chain B	protein-coding
peak1007	chr2	43019937	43020305	+	1	NA	promoter-TSS (NM_012205)	promoter-TSS (NM_012205)	-370	NM_012205	23498	Hs.368805	NM_012205	ENSG00000162882	HAAO	3-HAO|HAO|VCRL1|h3HAO	3-hydroxyanthranilate 3,4-dioxygenase	protein-coding
peak1446	chr5	6448128	6448637	+	1	NA	promoter-TSS (NM_001145161)	promoter-TSS (NM_001145161)	-354	NM_001145161	134111	Hs.126856	NM_001145161	ENSG00000215218	UBE2QL1	-	ubiquitin conjugating enzyme E2 Q family like 1	protein-coding
peak261	chr10	134228793	134229168	+	1	NA	intron (NM_138499, intron 2 of 2)	(CA)n|Simple_repeat|Simple_repeat	18278	NM_138499	170394	Hs.527751	NM_138499	ENSG00000171813	PWWP2B	PWWP2|bA432J24.1|pp8607	PWWP domain containing 2B	protein-coding
peak937	chr19	38713717	38714182	+	1	NA	intron (NM_001135155, intron 1 of 11)	intron (NM_001135155, intron 1 of 11)	941	NM_001135155	8193	Hs.631576	NM_004647	ENSG00000011332	DPF1	BAF45b|NEUD4|neuro-d4	double PHD fingers 1	protein-coding
peak221	chr10	93668072	93668149	+	1	NA	exon (NM_152429, exon 2 of 2)	exon (NM_152429, exon 2 of 2)	1148	NM_152429	143282	Hs.466120	NM_152429	ENSG00000174721	FGFBP3	C10orf13|FGF-BP3	fibroblast growth factor binding protein 3	protein-coding
peak1675	chr7	157647648	157647806	+	1	NA	intron (NR_038966, intron 1 of 3)	intron (NR_038966, intron 1 of 3)	450	NR_038966	100506585	Hs.661265	NR_038966	ENSG00000233038	LOC100506585	-	uncharacterized LOC100506585	ncRNA
peak579	chr16	2954723	2954956	+	1	NA	Intergenic	CpG	-7141	NM_020912	84256	Hs.655321	NM_020912	ENSG00000059122	FLYWCH1	-	FLYWCH-type zinc finger 1	protein-coding
peak903	chr19	18433804	18433912	+	1	NA	5' UTR (NM_001252129, exon 1 of 4)	5' UTR (NM_001252129, exon 1 of 4)	143	NM_012321	25804	Hs.515255	NM_012321	ENSG00000130520	LSM4	GRP|YER112W	LSM4 homolog, U6 small nuclear RNA and mRNA degradation associated	protein-coding
peak403	chr12	124138650	124139022	+	1	NA	intron (NM_001271866, intron 7 of 10)	intron (NM_001271866, intron 7 of 10)	-16824	NM_001143850	79867	Hs.167165	NM_024809	ENSG00000168778	TCTN2	C12orf38|JBTS24|MKS8|TECT2	tectonic family member 2	protein-coding
peak1696	chr8	37756415	37756808	+	1	NA	exon (NM_025151, exon 1 of 5)	exon (NM_025151, exon 1 of 5)	404	NM_025151	80223	Hs.191179	NM_025151	ENSG00000156675	RAB11FIP1	NOEL1A|RCP|rab11-FIP1	RAB11 family interacting protein 1	protein-coding
peak1309	chr3	49157894	49158043	+	1	NA	TTS (NM_002292)	TTS (NM_002292)	403	NM_001351105	10869	Hs.255596	NM_006677	ENSG00000172046	USP19	ZMYND9	ubiquitin specific peptidase 19	protein-coding
peak1795	chr9	94667294	94667883	+	1	NA	intron (NM_004560, intron 1 of 8)	(CA)n|Simple_repeat|Simple_repeat	44856	NM_004560	4920	Hs.98255	NM_004560	ENSG00000169071	ROR2	BDB|BDB1|NTRKR2	receptor tyrosine kinase like orphan receptor 2	protein-coding
peak1456	chr5	46323700	46324012	+	1	NA	Intergenic	ALR/Alpha|Satellite|centr	-627636	NM_021072	348980	Hs.353176	NM_021072	ENSG00000164588	HCN1	BCNG-1|BCNG1|EIEE24|HAC-2	hyperpolarization activated cyclic nucleotide gated potassium channel 1	protein-coding
peak797	chr17	80675936	80676047	+	1	NA	intron (NM_024619, intron 1 of 5)	(TG)n|Simple_repeat|Simple_repeat	1409	NR_046408	79672	Hs.31431	NM_024619	ENSG00000141560	FN3KRP	FN3KL	fructosamine 3 kinase related protein	protein-coding
peak1633	chr7	99686560	99686862	+	1	NA	intron (NM_006833, intron 1 of 9)	CpG	128	NM_006833	10980	Hs.15591	NM_006833	ENSG00000168090	COPS6	CSN6|MOV34-34KD	COP9 signalosome subunit 6	protein-coding
peak1316	chr3	64008326	64009106	+	1	NA	intron (NM_001271779, intron 1 of 8)	intron (NM_001271779, intron 1 of 8)	432	NM_001271781	9861	Hs.152536	NM_014814	ENSG00000163636	PSMD6	Rpn7|S10|SGA-113M|p42A|p44S10	proteasome 26S subunit, non-ATPase 6	protein-coding
peak1913	chrY	13850101	13852194	+	1	NA	Intergenic	(GAATG)n|Satellite|Satellite	682242	NR_033667	352887	Hs.546221	NR_033667	ENSG00000206159	GYG2P1	GYG2P	glycogenin 2 pseudogene 1	pseudo
peak1643	chr7	100860049	100860606	+	1	NA	promoter-TSS (NM_006349)	promoter-TSS (NM_006349)	-658	NM_006349	10467	Hs.211079	NM_006349	ENSG00000106400	ZNHIT1	CG1I|ZNFN4A1	zinc finger HIT-type containing 1	protein-coding
peak1864	chrX	61846286	61846603	+	1	NA	Intergenic	ALR/Alpha|Satellite|centr	724774	NM_001012968	139886	Hs.612782	NM_001012968	ENSG00000186767	SPIN4	TDRD28	spindlin family member 4	protein-coding
peak443	chr13	36336024	36337879	+	1	NA	Intergenic	(CA)n|Simple_repeat|Simple_repeat	65087	NR_132115	100507114	Hs.236298	NR_132115	ENSG00000236036	LINC00445	-	long intergenic non-protein coding RNA 445	ncRNA
peak463	chr13	114268148	114268347	+	1	NA	intron (NR_026580, intron 3 of 10)	(TG)n|Simple_repeat|Simple_repeat	29191	NM_007111	7027	Hs.79353	NM_007111	ENSG00000198176	TFDP1	DILC|DP1|DRTF1|Dp-1	transcription factor Dp-1	protein-coding
peak1725	chr8	139754493	139754951	+	1	NA	intron (NM_152888, intron 22 of 64)	(ATGGTG)n|Simple_repeat|Simple_repeat	171527	NM_152888	169044	Hs.117169	NM_152888	ENSG00000169436	COL22A1	-	collagen type XXII alpha 1 chain	protein-coding
peak252	chr10	132588533	132589989	+	1	NA	Intergenic	Intergenic	171670	NR_036180	100422867		NR_036180	ENSG00000264803	MIR378C	mir-378c	microRNA 378c	ncRNA
peak529	chr15	41047071	41047394	+	1	NA	intron (NM_001323896, intron 1 of 12)	CpG	302	NM_001323894	55177	Hs.511067	NM_018145	ENSG00000137824	RMDN3	FAM82A2|FAM82C|RMD-3|RMD3|ptpip51	regulator of microtubule dynamics 3	protein-coding
peak861	chr19	4669831	4670167	+	1	NA	intron (NM_019107, intron 1 of 5)	CpG	416	NM_019107	56005	Hs.465645	NM_019107	ENSG00000074842	MYDGF	C19orf10|EUROIMAGE1875335|IL25|IL27|IL27w|R33729_1|SF20	myeloid derived growth factor	protein-coding
peak433	chr13	23734502	23734624	+	1	NA	Intergenic	CpG	-20497	NM_000231	6445	Hs.37167	NM_000231	ENSG00000102683	SGCG	35DAG|A4|DAGA4|DMDA|DMDA1|LGMD2C|MAM|SCARMD2|SCG3|gamma-SG	sarcoglycan gamma	protein-coding
peak1231	chr21	45024204	45025087	+	1	NA	intron (NM_007031, intron 7 of 8)	(CA)n|Simple_repeat|Simple_repeat	5225	NR_106718	102464825		NR_106718	ENSG00000278433	MIR6070	hsa-mir-6070	microRNA 6070	ncRNA
peak911	chr19	27731842	27740372	+	1	NA	Intergenic	ALR/Alpha|Satellite|centr	-548232	NR_110689	101927151	Hs.567934	NR_110687	ENSG00000267575	LOC101927151	-	uncharacterized LOC101927151	ncRNA
peak1845	chr9	139464313	139464459	+	1	NA	Intergenic	(TG)n|Simple_repeat|Simple_repeat	22092	NR_121577	101928483	Hs.170035	NR_121577		NALT1	LINC01573|MIR4674HG|NALT|TCONS_l2_00029132	NOTCH1 associated lncRNA in T cell acute lymphoblastic leukemia 1	ncRNA
peak1524	chr6	42016389	42016677	+	1	NA	promoter-TSS (NM_001136017)	promoter-TSS (NM_001136017)	99	NM_001287434	896	Hs.534307	NM_001760	ENSG00000112576	CCND3	-	cyclin D3	protein-coding
peak1650	chr7	128527985	128528322	+	1	NA	intron (NM_001135914, intron 22 of 37)	(CA)n|Simple_repeat|Simple_repeat	21751	NM_001195150	100130705	Hs.641532	NM_001195150	ENSG00000272899	LOC100130705	-	uncharacterized LOC100130705	protein-coding
peak169	chr10	38799599	38804721	+	1	NA	Intergenic	(GAATG)n|Satellite|Satellite	85086	NR_024497	399744	Hs.497951	NM_001013665		LINC00999	-	long intergenic non-protein coding RNA 999	ncRNA
peak1354	chr3	195891489	195892421	+	1	NA	Intergenic	(TG)n|Simple_repeat|Simple_repeat	22448	NR_034088	401109	Hs.280133	NM_001001699	ENSG00000224652	LINC00885	-	long intergenic non-protein coding RNA 885	ncRNA
peak362	chr12	34841375	34841574	+	1	NA	Intergenic	ALR/Alpha|Satellite|centr	666258	NM_032834	84920	Hs.102971	NM_032834	ENSG00000139133	ALG10	ALG10A|DIE2|KCR1	ALG10, alpha-1,2-glucosyltransferase	protein-coding
peak633	chr16	33952999	33955974	+	1	NA	Intergenic	CT-rich|Low_complexity|Low_complexity	382642	NR_130772	104644205	Hs.742548	NR_130771		ENPP7P13	DUNQU1	ectonucleotide pyrophosphatase/phosphodiesterase 7 pseudogene 13	pseudo
peak163	chr10	18854777	18861237	+	1	NA	intron (NM_182543, intron 8 of 10)	(CATTC)n|Satellite|Satellite	82559	NM_182543	221078	Hs.396175	NM_182543	ENSG00000241058	NSUN6	4933414E04Rik|ARL5B-AS1|NOPD1	NOP2/Sun RNA methyltransferase family member 6	protein-coding
peak1873	chrY	10036193	10036291	+	1	NA	Intergenic	SSU-rRNA_Hsa|rRNA|rRNA	287835	NR_003593	100101121	Hs.522846	NR_003593	ENSG00000250204	TTTY23B	TTTY23	testis-specific transcript, Y-linked 23B (non-protein coding)	ncRNA
peak818	chr18	46427596	46427796	+	1	NA	Intergenic	(TGGA)n|Simple_repeat|Simple_repeat	41481	NM_001190823	4092	Hs.465087	NM_005904	ENSG00000101665	SMAD7	CRCS3|MADH7|MADH8	SMAD family member 7	protein-coding
peak677	chr16	75032929	75033548	+	1	NA	5' UTR (NM_032268, exon 1 of 5)	5' UTR (NM_032268, exon 1 of 5)	323	NM_032268	84937	Hs.427284	NM_032268	ENSG00000186187	ZNRF1	NIN283	zinc and ring finger 1	protein-coding
peak841	chr19	2237322	2237460	+	1	NA	intron (NM_007165, intron 1 of 8)	AluJr|SINE|Alu	575	NM_007165	8175	Hs.115232	NM_007165	ENSG00000104897	SF3A2	PRP11|PRPF11|SAP62|SF3a66	splicing factor 3a subunit 2	protein-coding
peak658	chr16	46460554	46460613	+	1	NA	Intergenic	CT-rich|Low_complexity|Low_complexity	142426	NR_026556	124149	Hs.97414	NM_001004299		ANKRD26P1	-	ankyrin repeat domain 26 pseudogene 1	pseudo
peak1151	chr20	36942243	36942707	+	1	NA	intron (NM_001725, intron 5 of 14)	(ATG)n|Simple_repeat|Simple_repeat	9923	NM_001725	671	Hs.529019	NM_001725	ENSG00000101425	BPI	BPIFD1|rBPI	bactericidal permeability increasing protein	protein-coding
peak279	chr11	1141278	1142114	+	1	NA	Intergenic	(TG)n|Simple_repeat|Simple_repeat	-9884	NM_001304359	4586	Hs.534332	NM_017511	ENSG00000215182	MUC5AC	MUC5|TBM|leB|mucin	mucin 5AC, oligomeric mucus/gel-forming	protein-coding
peak562	chr15	101481349	101481636	+	1	NA	intron (NM_024652, intron 2 of 33)	(TG)n|Simple_repeat|Simple_repeat	-22004	NR_135828	101927751	Hs.659224	NR_135827	ENSG00000259583	LOC101927751	-	uncharacterized LOC101927751	ncRNA
peak1392	chr4	40297081	40297754	+	1	NA	Intergenic	(TCTCTG)n|Simple_repeat|Simple_repeat	-11785	NR_121641	101060498	Hs.351492	NR_121640	ENSG00000249241	LINC02265	-	long intergenic non-protein coding RNA 2265	ncRNA
peak1258	chr22	31741961	31742338	+	1	NA	promoter-TSS (NM_014323)	promoter-TSS (NM_014323)	100	NM_032050	23598	Hs.731398	NM_014323	ENSG00000100105	PATZ1	MAZR|PATZ|RIAZ|ZBTB19|ZNF278|ZSG|dJ400N23	POZ/BTB and AT hook containing zinc finger 1	protein-coding
peak1642	chr7	100797818	100798078	+	1	NA	intron (NM_001283, intron 1 of 4)	CpG	269	NM_001283	1174	Hs.489365	NM_001283	ENSG00000106367	AP1S1	AP19|CLAPS1|EKV3|MEDNIK|SIGMA1A	adaptor related protein complex 1 subunit sigma 1	protein-coding
peak759	chr17	45212866	45214000	+	1	NA	intron (NR_148340, intron 12 of 16)	AluY|SINE|Alu	53272	NM_001353050	996	Hs.463295	NM_001256	ENSG00000004897	CDC27	ANAPC3|APC3|CDC27Hs|D0S1430E|D17S978E|H-NUC|HNUC|NUC2	cell division cycle 27	protein-coding
peak1773	chr9	66843675	66844034	+	1	NA	Intergenic	ALR/Alpha|Satellite|centr	-79113	NR_121570	101928381	Hs.708686	NR_121570		LOC101928381	-	uncharacterized LOC101928381	ncRNA
peak294	chr11	18720297	18720718	+	1	NA	intron (NM_153347, intron 1 of 2)	CpG	225	NM_153347	144110	Hs.502100	NM_153347	ENSG00000151117	TMEM86A	-	transmembrane protein 86A	protein-coding
peak1442	chr5	2594515	2595064	+	1	NA	Intergenic	(CAGA)n|Simple_repeat|Simple_repeat	-117916	NR_145480	101234261		NR_145480	ENSG00000281560	LSINCT5	-	long stress-induced non-coding transcript 5	ncRNA
peak806	chr18	18510934	18520444	+	1	NA	Intergenic	ALR/Alpha|Satellite|centr	176123	NM_005406	6093	Hs.306307	NM_005406	ENSG00000067900	ROCK1	P160ROCK|ROCK-I	Rho associated coiled-coil containing protein kinase 1	protein-coding
peak336	chr11	77499189	77499390	+	1	NA	intron (NM_016578, intron 1 of 15)	L1MEc|LINE|L1	32591	NM_016578	51773	Hs.420229	NM_016578	ENSG00000048649	RSF1	HBXAP|RSF-1|XAP8|p325	remodeling and spacing factor 1	protein-coding
peak1550	chr6	138725380	138725759	+	1	NA	5' UTR (NM_001326381, exon 1 of 4)	5' UTR (NM_001326381, exon 1 of 4)	233	NM_014320	23593	Hs.486589	NM_014320	ENSG00000051620	HEBP2	C6ORF34B|C6orf34|PP23|SOUL	heme binding protein 2	protein-coding
peak292	chr11	12132461	12132717	+	1	NA	intron (NM_001346298, intron 1 of 24)	CpG	466	NM_001346296	9645	Hs.501928	NM_014632	ENSG00000133816	MICAL2	MICAL-2|MICAL2PV1|MICAL2PV2	microtubule associated monooxygenase, calponin and LIM domain containing 2	protein-coding
peak369	chr12	49208732	49209376	+	1	NA	promoter-TSS (NM_001206916)	promoter-TSS (NM_001206916)	-303	NM_001206916	784	Hs.250712	NM_000725	ENSG00000167535	CACNB3	CAB3|CACNLB3	calcium voltage-gated channel auxiliary subunit beta 3	protein-coding
peak1025	chr2	89830638	89846963	+	1	NA	Intergenic	HSATII|Satellite|Satellite	726916	NR_039635	100616399		NR_039635	ENSG00000265510	MIR4436A	mir-4436a	microRNA 4436a	ncRNA
peak1147	chr20	29807966	29833217	+	1	NA	Intergenic	(GAATG)n|Satellite|Satellite	-24876	NM_001037730	245929	Hs.580793	NM_001037730	ENSG00000215547	DEFB115	DEFB-15	defensin beta 115	protein-coding
peak1768	chr9	66455794	66458489	+	1	NA	promoter-TSS (NR_121647)	promoter-TSS (NR_121647)	-148	NR_121647	103352539	Hs.351215	NR_121647	ENSG00000238113	LINC01410	-	long intergenic non-protein coding RNA 1410	ncRNA
peak226	chr10	99160927	99160988	+	1	NA	exon (NM_001145114, exon 1 of 32)	exon (NM_001145114, exon 1 of 32)	170	NM_015179	23223	Hs.434251	NM_015179	ENSG00000052749	RRP12	KIAA0690	ribosomal RNA processing 12 homolog	protein-coding
peak1734	chr8	144717897	144718174	+	1	NA	promoter-TSS (NM_001082480)	promoter-TSS (NM_001082480)	-148	NM_001261843	9831	Hs.43133	NM_014789	ENSG00000183309	ZNF623	-	zinc finger protein 623	protein-coding
peak1559	chr6	158402757	158402911	+	1	NA	promoter-TSS (NM_003898)	promoter-TSS (NM_003898)	-54	NM_003898	8871	Hs.434494	NM_003898	ENSG00000078269	SYNJ2	INPP5H	synaptojanin 2	protein-coding
peak437	chr13	28033730	28034138	+	1	NA	Intergenic	AluJb|SINE|Alu	-9195	NM_152912	219402	Hs.534582	NM_152912	ENSG00000122033	MTIF3	IF3mt	mitochondrial translational initiation factor 3	protein-coding
peak1429	chr4	184020437	184021203	+	1	NA	promoter-TSS (NR_024008)	promoter-TSS (NR_024008)	357	NM_024949	80014	Hs.333179	NM_024949	ENSG00000151718	WWC2	BOMB	WW and C2 domain containing 2	protein-coding
peak1693	chr8	22436908	22437121	+	1	NA	promoter-TSS (NM_198042)	promoter-TSS (NM_198042)	760	NM_021630	64236	Hs.632034	NM_021630	ENSG00000120913	PDLIM2	MYSTIQUE|SLIM	PDZ and LIM domain 2	protein-coding
peak902	chr19	18304287	18304440	+	1	NA	intron (NM_032683, intron 1 of 4)	CpG	323	NM_032683	84769	Hs.515254	NM_032683	ENSG00000254858	MPV17L2	FKSG24	MPV17 mitochondrial inner membrane protein like 2	protein-coding
peak1784	chr9	88667979	88668132	+	1	NA	intron (NM_016548, intron 3 of 9)	(CACAC)n|Simple_repeat|Simple_repeat	46455	NM_016548	51280	Hs.494337	NM_016548	ENSG00000135052	GOLM1	C9orf155|GOLPH2|GP73|HEL46|PSEC0257|bA379P1.3	golgi membrane protein 1	protein-coding
peak111	chr1	173445945	173445989	+	1	NA	promoter-TSS (NM_004905)	promoter-TSS (NM_004905)	327	NR_037845	100506023	Hs.731284	NR_037845		LOC100506023	-	uncharacterized LOC100506023	ncRNA
peak773	chr17	72210039	72210209	+	1	NA	promoter-TSS (NR_026914)	promoter-TSS (NR_026914)	428	NM_032646	94015	Hs.27935	NM_032646	ENSG00000141540	TTYH2	C17orf29	tweety family member 2	protein-coding
peak1386	chr4	8167994	8168451	+	1	NA	Intergenic	(TCCA)n|Simple_repeat|Simple_repeat	-7663	NM_001130083	84448	Hs.233404	NM_032432	ENSG00000163995	ABLIM2	-	actin binding LIM protein family member 2	protein-coding
peak525	chr15	28345016	28345305	+	1	NA	promoter-TSS (NM_001300984)	promoter-TSS (NM_001300984)	-702	NM_000275	4948	Hs.654411	NM_000275	ENSG00000104044	OCA2	BEY|BEY1|BEY2|BOCA|D15S12|EYCL|EYCL2|EYCL3|HCL3|P|PED|SHEP1	OCA2 melanosomal transmembrane protein	protein-coding
peak1621	chr7	61986064	61986414	+	1	NA	Intergenic	ALR/Alpha|Satellite|centr	778195	NR_003952	643955	Hs.583308	NR_003952	ENSG00000185037	ZNF733P	ZNF733	zinc finger protein 733, pseudogene	pseudo
peak1393	chr4	48344134	48344514	+	1	NA	intron (NM_020846, intron 1 of 7)	CpG	711	NM_020846	57606	Hs.479677	NM_020846	ENSG00000109171	SLAIN2	KIAA1458	SLAIN motif family member 2	protein-coding
peak1748	chr8	146012253	146012508	+	1	NA	intron (NM_001286770, intron 1 of 4)	CpG	350	NM_001286770	80778	Hs.631854	NM_030580	ENSG00000196378	ZNF34	KOX32	zinc finger protein 34	protein-coding
peak723	chr17	21310472	21311181	+	1	NA	intron (NM_001194958, intron 1 of 2)	(TCCA)n|Simple_repeat|Simple_repeat	2378	NM_001194958	100134444	Hs.200629	NM_001194958	ENSG00000260458	KCNJ18	KIR2.6|TTPP2	potassium voltage-gated channel subfamily J member 18	protein-coding
peak551	chr15	90118932	90119031	+	1	NA	exon (NM_152259, exon 1 of 22)	exon (NM_152259, exon 1 of 22)	163	NM_152259	90381	Hs.441708	NM_152259	ENSG00000140534	TICRR	C15orf42|SLD3|Treslin	TOPBP1 interacting checkpoint and replication regulator	protein-coding
peak1352	chr3	194047438	194048546	+	1	NA	Intergenic	(CA)n|Simple_repeat|Simple_repeat	-17399	NR_024480	100131551	Hs.128066	NR_024480	ENSG00000214145	LINC00887	HEIRCC	long intergenic non-protein coding RNA 887	ncRNA
peak798	chr18	107615	109777	+	1	NA	promoter-TSS (NR_033770)	promoter-TSS (NR_033770)	-369	NR_033770	727758	Hs.585843	NR_033770	ENSG00000263006	ROCK1P1	-	Rho associated coiled-coil containing protein kinase 1 pseudogene 1	pseudo
peak1555	chr6	151187126	151187325	+	1	NA	promoter-TSS (NM_001350493)	promoter-TSS (NM_001350493)	-244	NM_001350486	25902	Hs.591343	NM_015440	ENSG00000120254	MTHFD1L	FTHFSDC1|MTC1THFS|dJ292B18.2	methylenetetrahydrofolate dehydrogenase (NADP+ dependent) 1 like	protein-coding
peak936	chr19	37957573	37958298	+	1	NA	promoter-TSS (NM_001300993)	promoter-TSS (NM_001300993)	404	NM_152484	148266	Hs.511848	NM_152484	ENSG00000196437	ZNF569	ZAP1|ZNF	zinc finger protein 569	protein-coding
peak569	chr16	1082774	1082837	+	1	NA	Intergenic	(TCCA)n|Simple_repeat|Simple_repeat	-39951	NM_001172560	6755	Hs.449840	NM_001053	ENSG00000162009	SSTR5	SS-5-R	somatostatin receptor 5	protein-coding
peak641	chr16	34188669	34196924	+	1	NA	Intergenic	HSATII|Satellite|Satellite	211966	NR_002837	606551	Hs.646441	NR_002837		UBE2MP1	-	ubiquitin conjugating enzyme E2 M pseudogene 1	pseudo
peak1733	chr8	144659915	144660558	+	1	NA	intron (NM_001286829, intron 1 of 12)	CpG-26144	285	NM_001286829	93100	Hs.493164	NM_145201	ENSG00000147813	NAPRT	NAPRT1|PP3856	nicotinate phosphoribosyltransferase	protein-coding
peak805	chr18	13218572	13218896	+	1	NA	promoter-TSS (NM_181482)	promoter-TSS (NM_181482)	5	NM_181482	753	Hs.697787	NM_004338	ENSG00000168675	LDLRAD4	C18orf1	low density lipoprotein receptor class A domain containing 4	protein-coding
peak1565	chr6	166921206	166921325	+	1	NA	intron (NM_001006932, intron 6 of 21)	(CA)n|Simple_repeat|Simple_repeat	1656	NR_031734	100302141		NR_031734	ENSG00000222958	MIR1913	MIRN1913|hsa-mir-1913	microRNA 1913	ncRNA
peak1425	chr4	154266006	154266246	+	1	NA	intron (NM_032117, intron 1 of 7)	CpG	325	NR_045605	84057	Hs.294088	NM_032117	ENSG00000121211	MND1	GAJ	meiotic nuclear divisions 1	protein-coding
peak1618	chr7	61967425	61971369	+	1	NA	Intergenic	ALR/Alpha|Satellite|centr	795037	NR_003952	643955	Hs.583308	NR_003952	ENSG00000185037	ZNF733P	ZNF733	zinc finger protein 733, pseudogene	pseudo
peak1509	chr6	11491339	11492023	+	1	NA	Intergenic	(TG)n|Simple_repeat|Simple_repeat	-46779	NM_001100829	100113407	Hs.146317	NM_001100829	ENSG00000205269	TMEM170B	-	transmembrane protein 170B	protein-coding
peak267	chr10	135151504	135153082	+	1	NA	Intergenic	(CA)n|Simple_repeat|Simple_repeat	-1806	NM_001321617	50632	Hs.148680	NM_015722	ENSG00000130643	CALY	DRD1IP|NSG3	calcyon neuron specific vesicular protein	protein-coding
peak1335	chr3	129088477	129089161	+	1	NA	Intergenic	(TG)n|Simple_repeat|Simple_repeat	27372	NR_002992	677797	Hs.711399	NR_002992	ENSG00000207088	SNORA7B	ACA7B	small nucleolar RNA, H/ACA box 7B	snoRNA
peak1022	chr2	74374692	74375081	+	1	NA	promoter-TSS (NR_045634)	promoter-TSS (NR_045634)	153	NM_212552	388962	Hs.61472	NM_212552	ENSG00000163170	BOLA3	MMDS2	bolA family member 3	protein-coding
peak1669	chr7	156290924	156291638	+	1	NA	intron (NR_026865, intron 2 of 3)	(CA)n|Simple_repeat|Simple_repeat	-41904	NR_024119	64433	Hs.404170	NR_024119	ENSG00000279418	LINC00244	C7orf4|NCRNA00244	long intergenic non-protein coding RNA 244	ncRNA
peak1467	chr5	70751345	70751366	+	1	NA	promoter-TSS (NM_018429)	promoter-TSS (NM_018429)	-87	NM_018429	55814	Hs.258272	NM_018429	ENSG00000145734	BDP1	HSA238520|TAF3B1|TFC5|TFIIIB''|TFIIIB150|TFIIIB90|TFNR	B double prime 1, subunit of RNA polymerase III transcription initiation factor IIIB	protein-coding
peak1534	chr6	45391161	45391413	+	1	NA	intron (NM_001024630, intron 3 of 8)	CpG	973	NM_001278478	860	Hs.535845	NM_004348	ENSG00000124813	RUNX2	AML3|CBF-alpha-1|CBFA1|CCD|CCD1|CLCD|OSF-2|OSF2|PEA2aA|PEBP2aA	runt related transcription factor 2	protein-coding
peak35	chr1	16949334	16949541	+	1	NA	intron (NR_026752, intron 5 of 6)	AluSp|SINE|Alu	7964	NR_026752	84809	Hs.631865	NR_026752	ENSG00000215908	CROCCP2	CROCCL1	ciliary rootlet coiled-coil, rootletin pseudogene 2	pseudo
peak1008	chr2	43446321	43446625	+	1	NA	Intergenic	(CA)n|Simple_repeat|Simple_repeat	7272	NM_006887	678	Hs.503093	NM_006887	ENSG00000152518	ZFP36L2	BRF2|ERF-2|ERF2|RNF162C|TIS11D	ZFP36 ring finger protein like 2	protein-coding
peak1045	chr2	97467162	97467732	+	1	NA	intron (NM_020184, intron 5 of 6)	(CA)n|Simple_repeat|Simple_repeat	3432	NR_036074	100422928		NR_036074	ENSG00000264157	MIR3127	mir-3127	microRNA 3127	ncRNA
peak1064	chr2	131129803	131130294	+	1	NA	exon (NM_001142370, exon 9 of 11)	exon (NM_001142370, exon 9 of 11)	16468	NM_014369	26469	Hs.516390	NM_014369	ENSG00000072135	PTPN18	BDP1|PTP-HSCF	protein tyrosine phosphatase, non-receptor type 18	protein-coding
peak422	chr12	132640498	132642736	+	1	NA	Intergenic	(CA)n|Simple_repeat|Simple_repeat	12645	NM_024078	79050	Hs.558536	NM_024078	ENSG00000184967	NOC4L	NET49|NOC4|UTP19	nucleolar complex associated 4 homolog	protein-coding
peak1065	chr2	131734724	131734925	+	1	NA	intron (NM_032995, intron 3 of 11)	(TG)n|Simple_repeat|Simple_repeat	59854	NM_032995	50649	Hs.469935	NM_015320	ENSG00000136002	ARHGEF4	ASEF|ASEF1|GEF4|STM6	Rho guanine nucleotide exchange factor 4	protein-coding
peak710	chr17	7078043	7079678	+	1	NA	intron (NM_001671, intron 5 of 8)	(CA)n|Simple_repeat|Simple_repeat	4023	NM_001671	432	Hs.12056	NM_001671	ENSG00000141505	ASGR1	ASGPR|ASGPR1|CLEC4H1|HL-1	asialoglycoprotein receptor 1	protein-coding
peak939	chr19	40314862	40315169	+	1	NA	TTS (NM_006483)	TTS (NM_006483)	5427	NR_106777	102465974		NR_106777	ENSG00000277759	MIR6719	hsa-mir-6719	microRNA 6719	ncRNA
peak878	chr19	10713200	10713313	+	1	NA	intron (NM_001145056, intron 1 of 21)	CpG	135	NM_001145056	57153	Hs.534560	NM_020428	ENSG00000129353	SLC44A2	CTL2|PP1292	solute carrier family 44 member 2	protein-coding
peak1835	chr9	136024202	136024561	+	1	NA	5' UTR (NM_001042368, exon 1 of 18)	5' UTR (NM_001042368, exon 1 of 18)	226	NM_001042368	5900	Hs.106185	NM_006266	ENSG00000160271	RALGDS	RGDS|RGF|RalGEF	ral guanine nucleotide dissociation stimulator	protein-coding
peak619	chr16	31469926	31470583	+	1	NA	promoter-TSS (NM_001105247)	promoter-TSS (NM_001105247)	-63	NM_024742	79798	Hs.732945	NM_024742	ENSG00000140691	ARMC5	AIMAH2	armadillo repeat containing 5	protein-coding
peak104	chr1	155826119	155826903	+	1	NA	intron (NM_001282856, intron 1 of 31)	intron (NM_001282856, intron 1 of 31)	575	NM_001282860	54856	Hs.656361	NM_032292	ENSG00000116580	GON4L	GON-4|GON4|YARP	gon-4 like	protein-coding
peak946	chr19	47290685	47290927	+	1	NA	promoter-TSS (NM_001145144)	promoter-TSS (NM_001145144)	-261	NM_001145144	6510	Hs.631582	NM_005628	ENSG00000105281	SLC1A5	AAAT|ASCT2|ATBO|M7V1|M7VS1|R16|RDRC	solute carrier family 1 member 5	protein-coding
peak1369	chr4	2263261	2264384	+	1	NA	promoter-TSS (NM_006454)	promoter-TSS (NM_006454)	-83	NM_006454	10608	Hs.655020	NM_006454	ENSG00000123933	MXD4	MAD4|MST149|MSTP149|bHLHc12	MAX dimerization protein 4	protein-coding
peak1344	chr3	173113681	173113703	+	1	NA	Intergenic	Intergenic	-2546	NM_014932	22871	Hs.478289	NM_014932	ENSG00000169760	NLGN1	NL1	neuroligin 1	protein-coding
peak609	chr16	29756911	29757045	+	1	NA	intron (NM_175900, intron 1 of 1)	intron (NM_175900, intron 1 of 1)	362	NM_175900	283897	Hs.331095	NM_175900	ENSG00000185905	C16orf54	-	chromosome 16 open reading frame 54	protein-coding
peak200	chr10	51565389	51565676	+	1	NA	intron (NM_001145263, intron 1 of 9)	CpG	424	NM_001145261	8031	Hs.643658	NM_005437	ENSG00000266412	NCOA4	ARA70|ELE1|PTC3|RFG	nuclear receptor coactivator 4	protein-coding
peak1098	chr2	232826147	232826775	+	1	NA	non-coding (NR_046477, exon 1 of 19)	non-coding (NR_046477, exon 1 of 19)	168	NM_001257282	129563	Hs.732236	NM_152383	ENSG00000144535	DIS3L2	FAM6A|PRLMNS|hDIS3L2	DIS3 like 3'-5' exoribonuclease 2	protein-coding
peak1422	chr4	140855251	140855403	+	1	NA	intron (NM_018717, intron 1 of 5)	(TG)n|Simple_repeat|Simple_repeat	-193842	NR_147610	101927516	Hs.662570	NR_147610		LOC101927516	-	uncharacterized LOC101927516	ncRNA
peak714	chr17	8065770	8066040	+	1	NA	5' UTR (NM_001330125, exon 1 of 5)	5' UTR (NM_001330125, exon 1 of 5)	289	NM_001330125	6844	Hs.25348	NM_014232	ENSG00000220205	VAMP2	SYB2|VAMP-2	vesicle associated membrane protein 2	protein-coding
peak1188	chr21	10778697	10784106	+	1	NA	Intergenic	(GAATG)n|Satellite|Satellite	209542	NM_199260	7179	Hs.122986	NM_199259	ENSG00000274391	TPTE	CT44|PTEN2	transmembrane phosphatase with tensin homology	protein-coding
peak513	chr14	105715081	105715489	+	1	NA	exon (NM_033271, exon 2 of 5)	exon (NM_033271, exon 2 of 5)	406	NM_033271	90135	Hs.7367	NM_033271	ENSG00000184887	BTBD6	BDPL	BTB domain containing 6	protein-coding
peak1706	chr8	70602205	70602561	+	1	NA	intron (NM_001146008, intron 5 of 7)	LSU-rRNA_Hsa|rRNA|rRNA	97248	NR_132437	23213	Hs.409602	NM_015170	ENSG00000137573	SULF1	SULF-1	sulfatase 1	protein-coding
peak852	chr19	3186182	3186741	+	1	NA	intron (NM_020170, intron 1 of 14)	CpG	586	NM_020170	56926	Hs.657032	NM_020170	ENSG00000125912	NCLN	NET59	nicalin	protein-coding
peak474	chr14	24610092	24610355	+	1	NA	intron (NM_001346877, intron 1 of 4)	intron (NM_001346877, intron 1 of 4)	574	NM_001346875	51016	Hs.271614	NM_016049	ENSG00000100908	EMC9	C14orf122|CGI-112|FAM158A	ER membrane protein complex subunit 9	protein-coding
peak1081	chr2	200323712	200324090	+	1	NA	intron (NM_001172517, intron 2 of 11)	CpG-15850	-1082	NM_001172509	23314	Hs.516617	NM_015265	ENSG00000119042	SATB2	GLSS	SATB homeobox 2	protein-coding
peak24	chr1	7714739	7715455	+	1	NA	intron (NM_001349608, intron 6 of 21)	(CA)n|Simple_repeat|Simple_repeat	-14693	NM_001349623	23261	Hs.397705	NM_015215	ENSG00000171735	CAMTA1	CANPMR	calmodulin binding transcription activator 1	protein-coding
peak172	chr10	38869056	38888772	+	1	NA	Intergenic	HSATII|Satellite|Satellite	-110813	NR_045000	399746	Hs.742607	NR_045000		ACTR3BP5	FKSG74	ACTR3B pseudogene 5	pseudo
peak338	chr11	86748677	86748861	+	1	NA	promoter-TSS (NR_033149)	promoter-TSS (NR_033149)	-117	NR_033149	65084	Hs.188591	NM_022918	ENSG00000166575	TMEM135	PMP52	transmembrane protein 135	protein-coding
peak1288	chr22	50220338	50220410	+	1	NA	promoter-TSS (NM_001304809)	promoter-TSS (NM_001304809)	-826	NM_001304809	23774	Hs.127950	NM_014577	ENSG00000100425	BRD1	BRL|BRPF1|BRPF2	bromodomain containing 1	protein-coding
peak192	chr10	42796318	42804893	+	1	NA	Intergenic	(CATTC)n|Satellite|Satellite	62888	NR_024380	441666	Hs.255729	NR_024380	ENSG00000215146	LOC441666	-	zinc finger protein 91 pseudogene	pseudo
peak289	chr11	10326929	10328650	+	1	NA	intron (NM_001124, intron 3 of 3)	CpG-3879	1262	NM_001124	133	Hs.441047	NM_001124	ENSG00000148926	ADM	AM|PAMP	adrenomedullin	protein-coding
peak392	chr12	117627896	117628118	+	1	NA	intron (NM_015002, intron 1 of 11)	CpG	293	NM_033624	23014	Hs.740376	NM_015002	ENSG00000135108	FBXO21	FBX21	F-box protein 21	protein-coding
peak1653	chr7	135399708	135400019	+	1	NA	intron (NM_012450, intron 2 of 15)	(TG)n|Simple_repeat|Simple_repeat	13089	NM_012450	26266	Hs.490241	NM_012450	ENSG00000164707	SLC13A4	NAS2|SUT-1|SUT1	solute carrier family 13 member 4	protein-coding
peak1202	chr21	11184545	11184736	+	1	NA	Intergenic	AluSc5|SINE|Alu	-85703	NM_001187	574	Hs.545789	NM_001187		BAGE	BAGE1|CT2.1	B melanoma antigen	protein-coding
peak1599	chr7	50860623	50860927	+	1	NA	promoter-TSS (NM_001350816)	promoter-TSS (NM_001350816)	-109	NM_001350815	2887	Hs.164060	NM_005311	ENSG00000106070	GRB10	GRB-IR|Grb-10|IRBP|MEG1|RSS	growth factor receptor bound protein 10	protein-coding
peak344	chr11	120082052	120082211	+	1	NA	exon (NM_178507, exon 1 of 4)	exon (NM_178507, exon 1 of 4)	448	NM_178507	220323	Hs.445081	NM_178507	ENSG00000184232	OAF	NS5ATP13TP2	out at first homolog	protein-coding
peak1143	chr20	26316322	26316388	+	1	NA	Intergenic	ALR/Alpha|Satellite|centr	-126486	NR_040095	284801	Hs.370699	NR_040095	ENSG00000227195	MIR663AHG	-	MIR663A host gene	ncRNA
peak1357	chr3	196695513	196695596	+	1	NA	intron (NM_025163, intron 1 of 2)	CpG	188	NM_025163	80235	Hs.518403	NM_025163	ENSG00000119227	PIGZ	GPI-MT-IV|PIG-Z|SMP3	phosphatidylinositol glycan anchor biosynthesis class Z	protein-coding
peak1193	chr21	10830197	10839883	+	1	NA	Intergenic	(GAATG)n|Satellite|Satellite	155903	NM_199260	7179	Hs.122986	NM_199259	ENSG00000274391	TPTE	CT44|PTEN2	transmembrane phosphatase with tensin homology	protein-coding
peak66	chr1	53792654	53793734	+	1	NA	promoter-TSS (NR_131923)	promoter-TSS (NR_131923)	627	NM_017522	7804	Hs.280387	NM_004631	ENSG00000157193	LRP8	APOER2|HSZ75190|LRP-8|MCI1	LDL receptor related protein 8	protein-coding
peak1680	chr7	158622725	158622793	+	1	NA	promoter-TSS (NM_020728)	promoter-TSS (NM_020728)	-440	NM_020728	57488	Hs.490795	NM_020728	ENSG00000117868	ESYT2	CHR2SYT|E-Syt2|FAM62B	extended synaptotagmin 2	protein-coding
peak1639	chr7	100450339	100450751	+	1	NA	promoter-TSS (NR_146550)	promoter-TSS (NR_146550)	204	NM_001267814	56996	Hs.521087	NM_020246	ENSG00000146828	SLC12A9	CCC6|CIP1|WO3.3|hCCC6	solute carrier family 12 member 9	protein-coding
peak561	chr15	101460183	101460280	+	1	NA	promoter-TSS (NR_135827)	promoter-TSS (NR_135827)	-743	NR_135828	101927751	Hs.659224	NR_135827	ENSG00000259583	LOC101927751	-	uncharacterized LOC101927751	ncRNA
peak1026	chr2	89848711	89849136	+	1	NA	Intergenic	HSATII|Satellite|Satellite	737039	NR_039635	100616399		NR_039635	ENSG00000265510	MIR4436A	mir-4436a	microRNA 4436a	ncRNA
peak228	chr10	102759029	102759754	+	1	NA	promoter-TSS (NM_001318100)	promoter-TSS (NM_001318100)	-180	NM_001318100	84445	Hs.523221	NM_032429	ENSG00000107816	LZTS2	LAPSER1	leucine zipper tumor suppressor 2	protein-coding
peak63	chr1	41890244	41891288	+	1	NA	Intergenic	(TG)n|Simple_repeat|Simple_repeat	-49425	NR_135817	101929901		NR_135817	ENSG00000229901	LOC101929901	-	uncharacterized LOC101929901	ncRNA
peak244	chr10	127584368	127584663	+	1	NA	promoter-TSS (NM_145235)	promoter-TSS (NM_145235)	-589	NM_001350939	92565	Hs.352591	NM_145235	ENSG00000203780	FANK1	HSD13	fibronectin type III and ankyrin repeat domains 1	protein-coding
peak531	chr15	42788673	42788758	+	1	NA	intron (NM_130798, intron 1 of 6)	AluSx|SINE|Alu	1211	NM_130798	8773	Hs.511149	NM_003825	ENSG00000092531	SNAP23	HsT17016|SNAP-23|SNAP23A|SNAP23B	synaptosome associated protein 23	protein-coding
peak1537	chr6	58773877	58774585	+	1	NA	Intergenic	ALR/Alpha|Satellite|centr	-486507	NR_132998	106660613	Hs.561539	NR_003660	ENSG00000283352	LINC00680-GUSBP4	-	LINC00680-GUSBP4 readthrough	pseudo
peak350	chr12	2903754	2904281	+	1	NA	promoter-TSS (NM_002014)	promoter-TSS (NM_002014)	-91	NM_002014	2288	Hs.524183	NM_002014	ENSG00000004478	FKBP4	FKBP51|FKBP52|FKBP59|HBI|Hsp56|PPIase|p52	FK506 binding protein 4	protein-coding
peak1041	chr2	92320410	92321496	+	1	NA	Intergenic	ALR/Alpha|Satellite|centr	191794	NR_027714	440888	Hs.730239	NM_001032412		ACTR3BP2	FKSG73	ACTR3B pseudogene 2	pseudo
peak1588	chr7	26438272	26438587	+	1	NA	non-coding (NR_148505, exon 1 of 2)	non-coding (NR_148505, exon 1 of 2)	240	NR_148504	441204	Hs.587432	NR_015364	ENSG00000214870	LOC441204	-	uncharacterized LOC441204	ncRNA
peak405	chr12	124915468	124915926	+	1	NA	intron (NM_001077261, intron 10 of 47)	(CA)n|Simple_repeat|Simple_repeat	-93909	NR_106940	102466204		NR_106940	ENSG00000275967	MIR6880	hsa-mir-6880	microRNA 6880	ncRNA
peak1657	chr7	142927804	142928341	+	1	NA	Intergenic	(CA)n|Simple_repeat|Simple_repeat	8942	NM_176882	259286	Hs.352241	NM_176882	ENSG00000221937	TAS2R40	GPR60|T2R40|T2R58	taste 2 receptor member 40	protein-coding
peak1453	chr5	32443877	32444536	+	1	NA	intron (NR_144318, intron 2 of 18)	CpG	661	NM_016107	51663	Hs.435231	NM_016107	ENSG00000056097	ZFR	SPG71|ZFR1	zinc finger RNA binding protein	protein-coding
peak171	chr10	38815669	38818819	+	1	NA	Intergenic	(GAATG)n|Satellite|Satellite	100170	NR_024497	399744	Hs.497951	NM_001013665		LINC00999	-	long intergenic non-protein coding RNA 999	ncRNA
peak1518	chr6	34039068	34040999	+	1	NA	intron (NM_001282847, intron 2 of 9)	(CA)n|Simple_repeat|Simple_repeat	33726	NM_001256813	2914	Hs.429018	NM_000841	ENSG00000124493	GRM4	GPRC1D|MGLUR4|mGlu4	glutamate metabotropic receptor 4	protein-coding
peak603	chr16	23159979	23160536	+	1	NA	exon (NM_020718, exon 1 of 16)	exon (NM_020718, exon 1 of 16)	334	NM_020718	57478	Hs.183817	NM_020718	ENSG00000103404	USP31	-	ubiquitin specific peptidase 31	protein-coding
peak1841	chr9	138153404	138153871	+	1	NA	Intergenic	(TG)n|Simple_repeat|Simple_repeat	80182	NR_046107	401557	Hs.640138	NR_046107		LOC401557	-	uncharacterized LOC401557	ncRNA
peak1817	chr9	126109244	126109935	+	1	NA	Intergenic	(TG)n|Simple_repeat|Simple_repeat	-8857	NM_173689	286204	Hs.568340	NM_173689	ENSG00000148204	CRB2	FSGS9|VMCKD	crumbs 2, cell polarity complex component	protein-coding
peak1380	chr4	7615880	7616036	+	1	NA	intron (NM_020777, intron 3 of 26)	(TCCA)n|Simple_repeat|Simple_repeat	-139859	NR_026892	84740	Hs.663029	NM_032654	ENSG00000272620	AFAP1-AS1	AFAP1-AS|AFAP1AS	AFAP1 antisense RNA 1	ncRNA
peak1312	chr3	50329483	50329523	+	1	NA	TTS (NM_003549)	TTS (NM_003549)	523	NM_006764	7866	Hs.315177	NM_006764	ENSG00000214706	IFRD2	IFNRP|SKMc15|SM15	interferon related developmental regulator 2	protein-coding
peak1232	chr21	45079939	45079939	+	1	NA	promoter-TSS (NM_007031)	promoter-TSS (NM_007031)	507	NM_015056	23076	Hs.565725	NM_015056	ENSG00000160208	RRP1B	KIAA0179|NNP1L|Nnp1|PPP1R136|RRP1	ribosomal RNA processing 1B	protein-coding
peak696	chr16	89724527	89724865	+	1	NA	promoter-TSS (NR_046418)	promoter-TSS (NR_046418)	241	NR_073516	124045	Hs.655171	NM_153025	ENSG00000167523	SPATA33	C16orf55	spermatogenesis associated 33	protein-coding
peak1531	chr6	44012405	44013282	+	1	NA	intron (NR_125864, intron 1 of 4)	(CA)n|Simple_repeat|Simple_repeat	29546	NR_125864	101929705	Hs.670378	NR_125864	ENSG00000237686	LOC101929705	-	uncharacterized LOC101929705	ncRNA
peak1142	chr20	26188844	26190637	+	1	NA	promoter-TSS (NR_030386)	promoter-TSS (NR_030386)	129	NR_040095	284801	Hs.370699	NR_040095	ENSG00000227195	MIR663AHG	-	MIR663A host gene	ncRNA
peak1415	chr4	87813231	87813319	+	1	NA	intron (NM_144645, intron 1 of 4)	CpG	300	NM_144645	132989	Hs.339646	NM_144645	ENSG00000163633	C4orf36	-	chromosome 4 open reading frame 36	protein-coding
peak1651	chr7	130080611	130080675	+	1	NA	intron (NM_018718, intron 1 of 10)	CpG	408	NR_046443	95681	Hs.368315	NM_018718	ENSG00000106477	CEP41	JBTS15|TSGA14	centrosomal protein 41	protein-coding
peak1914	chrY	13854193	13854535	+	1	NA	Intergenic	(GAATG)n|Satellite|Satellite	679025	NR_033667	352887	Hs.546221	NR_033667	ENSG00000206159	GYG2P1	GYG2P	glycogenin 2 pseudogene 1	pseudo
peak1910	chrY	13843888	13844093	+	1	NA	Intergenic	(GAATG)n|Satellite|Satellite	689399	NR_033667	352887	Hs.546221	NR_033667	ENSG00000206159	GYG2P1	GYG2P	glycogenin 2 pseudogene 1	pseudo
peak804	chr18	11247539	11247716	+	1	NA	Intergenic	Intergenic	-98866	NM_022068	63895	Hs.436902	NM_022068	ENSG00000154864	PIEZO2	C18orf30|C18orf58|DA3|DA5|DAIPT|FAM38B|FAM38B2|HsT748|HsT771|MWKS	piezo type mechanosensitive ion channel component 2	protein-coding
peak1823	chr9	130159850	130160077	+	1	NA	intron (NM_014580, intron 2 of 9)	CpG-27051	546	NM_001271711	29988	Hs.179522	NM_014580	ENSG00000136856	SLC2A8	GLUT8|GLUTX1	solute carrier family 2 member 8	protein-coding
peak1625	chr7	65541118	65541266	+	1	NA	intron (NM_000048, intron 2 of 16)	intron (NM_000048, intron 2 of 16)	358	NM_001024943	435	Hs.632015	NM_000048	ENSG00000126522	ASL	ASAL	argininosuccinate lyase	protein-coding
peak1067	chr2	132996338	132997793	+	1	NA	intron (NR_152415, intron 1 of 5)	ALR/Alpha|Satellite|centr	17588	NR_031608	100313824		NR_031608	ENSG00000221288	MIR663B	MIRN663B|mir-663b	microRNA 663b	ncRNA
peak1472	chr5	77943796	77944635	+	1	NA	intron (NM_005779, intron 1 of 4)	CpG	433	NM_005779	10184	Hs.79299	NM_005779	ENSG00000145685	LHFPL2	-	LHFPL tetraspan subfamily member 2	protein-coding
peak1479	chr5	127873884	127873996	+	1	NA	promoter-TSS (NM_001999)	promoter-TSS (NM_001999)	-205	NM_001999	2201	Hs.519294	NM_001999	ENSG00000138829	FBN2	CCA|DA9|EOMD	fibrillin 2	protein-coding
peak302	chr11	50762656	50762855	+	1	NA	Intergenic	ALR/Alpha|Satellite|centr	394437	NR_024504	646813	Hs.684179	NR_024504		LOC646813	-	DExH-box helicase 9 pseudogene	pseudo
peak761	chr17	45401239	45401358	+	1	NA	promoter-TSS (NR_110881)	promoter-TSS (NR_110881)	-29	NM_152347	124989	Hs.463303	NM_152347	ENSG00000178852	EFCAB13	C17orf57	EF-hand calcium binding domain 13	protein-coding
peak656	chr16	46443324	46445506	+	1	NA	Intergenic	HSATII|Satellite|Satellite	158594	NR_026556	124149	Hs.97414	NM_001004299		ANKRD26P1	-	ankyrin repeat domain 26 pseudogene 1	pseudo
peak1417	chr4	109318664	109318742	+	1	NA	Intergenic	(CA)n|Simple_repeat|Simple_repeat	-159686	NR_134679	101929621	Hs.679455	NR_134679		LOC101929621	-	uncharacterized LOC101929621	ncRNA
peak719	chr17	18086038	18086244	+	1	NA	promoter-TSS (NM_017758)	promoter-TSS (NM_017758)	-726	NM_017758	54890	Hs.744130	NM_017758	ENSG00000091542	ALKBH5	ABH5|OFOXD|OFOXD1	alkB homolog 5, RNA demethylase	protein-coding
peak526	chr15	30465198	30465412	+	1	NA	Intergenic	(TG)n|Simple_repeat|Simple_repeat	-22934	NR_026771	26082	Hs.652128	NR_026771	ENSG00000225930	LINC02249	DKFZP434L187	long intergenic non-protein coding RNA 2249	ncRNA
peak992	chr2	9457537	9457903	+	1	NA	intron (NM_001135191, intron 3 of 26)	(CA)n|Simple_repeat|Simple_repeat	105069	NR_134951	9270	Hs.467662	NM_004763	ENSG00000119185	ITGB1BP1	ICAP-1A|ICAP-1B|ICAP-1alpha|ICAP1|ICAP1A|ICAP1B	integrin subunit beta 1 binding protein 1	protein-coding
peak1004	chr2	29439524	29440113	+	1	NA	intron (NM_001353765, intron 4 of 9)	(TG)n|Simple_repeat|Simple_repeat	6948	NM_001353765	238	Hs.654469	NM_004304	ENSG00000171094	ALK	CD246|NBLST3	ALK receptor tyrosine kinase	protein-coding
peak1356	chr3	196625479	196625838	+	1	NA	intron (NM_152699, intron 2 of 9)	HSATII|Satellite|Satellite	30931	NM_152699	205564	Hs.240770	NM_152699	ENSG00000119231	SENP5	-	SUMO specific peptidase 5	protein-coding
peak1922	chrY	58972013	58976012	+	1	NA	Intergenic	(CATTC)n|Satellite|Satellite	-126391	NM_005840	10251	Hs.381912	NM_005840	ENSG00000168939	SPRY3	spry-3	sprouty RTK signaling antagonist 3	protein-coding
peak1915	chrY	13856363	13856753	+	1	NA	Intergenic	(GAATG)n|Satellite|Satellite	676831	NR_033667	352887	Hs.546221	NR_033667	ENSG00000206159	GYG2P1	GYG2P	glycogenin 2 pseudogene 1	pseudo
peak1523	chr6	41908701	41908736	+	1	NA	exon (NM_001287427, exon 1 of 5)	exon (NM_001287427, exon 1 of 5)	868	NM_001760	896	Hs.534307	NM_001760	ENSG00000112576	CCND3	-	cyclin D3	protein-coding
peak1528	chr6	43196743	43196937	+	1	NA	intron (NM_199184, intron 1 of 2)	CpG	371	NM_199184	10591	Hs.109752	NM_006443	ENSG00000112667	DNPH1	C6orf108|RCL|dJ330M21.3	2'-deoxynucleoside 5'-phosphate N-hydrolase 1	protein-coding
peak1649	chr7	114562530	114563132	+	1	NA	intron (NM_199072, intron 1 of 4)	CpG	622	NM_001166345	29969	Hs.741413	NM_199072	ENSG00000135272	MDFIC	HIC|MDFIC1	MyoD family inhibitor domain containing	protein-coding
peak1101	chr2	236253768	236254523	+	1	NA	Intergenic	(TG)n|Simple_repeat|Simple_repeat	-148588	NM_014914	116987	Hs.435039	NM_014914	ENSG00000157985	AGAP1	AGAP-1|CENTG2|GGAP1|cnt-g2	ArfGAP with GTPase domain, ankyrin repeat and PH domain 1	protein-coding
peak1024	chr2	85056567	85056785	+	1	NA	intron (NM_001277053, intron 5 of 6)	intron (NM_001277053, intron 5 of 6)	51693	NM_001080824	129293	Hs.469134	NM_001080824	ENSG00000186854	TRABD2A	C2orf89|TIKI1	TraB domain containing 2A	protein-coding
peak960	chr19	54641977	54642026	+	1	NA	intron (NM_014516, intron 1 of 17)	CpG	565	NM_014516	4849	Hs.343571	NM_014516	ENSG00000088038	CNOT3	LENG2|NOT3|NOT3H	CCR4-NOT transcription complex subunit 3	protein-coding
peak919	chr19	33997289	33997616	+	1	NA	intron (NM_000285, intron 3 of 14)	(CA)n|Simple_repeat|Simple_repeat	15347	NM_001166057	5184	Hs.36473	NM_000285	ENSG00000124299	PEPD	PROLIDASE	peptidase D	protein-coding
peak1318	chr3	69062545	69062694	+	1	NA	intron (NM_173654, intron 1 of 14)	CpG	426	NM_173654	285203	Hs.518059	NM_173654	ENSG00000163378	EOGT	AER61|AOS4|C3orf64|EOGT1	EGF domain specific O-linked N-acetylglucosamine transferase	protein-coding
peak1262	chr22	35795771	35796430	+	1	NA	promoter-TSS (NM_006739)	promoter-TSS (NM_006739)	-16	NM_006739	4174	Hs.517582	NM_006739	ENSG00000100297	MCM5	CDC46|MGORS8|P1-CDC46	minichromosome maintenance complex component 5	protein-coding
peak1632	chr7	99214765	99215085	+	1	NA	intron (NM_001350985, intron 1 of 5)	intron (NM_001350985, intron 1 of 5)	354	NM_001350980	221785	Hs.446297	NM_145115	ENSG00000197037	ZSCAN25	ZNF498	zinc finger and SCAN domain containing 25	protein-coding
peak266	chr10	134988486	134989340	+	1	NA	intron (NM_152643, intron 3 of 29)	(TGGA)n|Simple_repeat|Simple_repeat	14955	NM_152643	85442	Hs.530685	NM_152643	ENSG00000171798	KNDC1	C10orf23|RASGEF2|Very-KIND|bB439H18.3|v-KIND	kinase non-catalytic C-lobe domain containing 1	protein-coding
peak1039	chr2	92309128	92309893	+	1	NA	Intergenic	ALR/Alpha|Satellite|centr	180351	NR_027714	440888	Hs.730239	NM_001032412		ACTR3BP2	FKSG73	ACTR3B pseudogene 2	pseudo
peak1836	chr9	136223780	136223815	+	1	NA	promoter-TSS (NM_003172)	promoter-TSS (NM_003172)	376	NM_001278928	6835	Hs.159448	NM_017503	ENSG00000148291	SURF2	SURF-2	surfeit 2	protein-coding
peak425	chr12	133657641	133657788	+	1	NA	intron (NM_001300776, intron 1 of 3)	CpG	925	NM_001300777	7699	Hs.181552	NM_003440	ENSG00000196387	ZNF140	pHZ-39	zinc finger protein 140	protein-coding
peak883	chr19	11708392	11708803	+	1	NA	intron (NM_145295, intron 1 of 3)	CpG	362	NM_145295	199692	Hs.526665	NM_145295	ENSG00000198551	ZNF627	-	zinc finger protein 627	protein-coding
peak1877	chrY	13194683	13195026	+	1	NA	Intergenic	(CATTC)n|Simple_repeat|Simple_repeat	1338535	NR_033667	352887	Hs.546221	NR_033667	ENSG00000206159	GYG2P1	GYG2P	glycogenin 2 pseudogene 1	pseudo
peak1430	chr4	187218962	187219206	+	1	NA	intron (NR_033900, intron 1 of 3)	(CA)n|Simple_repeat|Simple_repeat	31966	NM_000128	2160	Hs.1430	NM_000128	ENSG00000088926	F11	FXI|PTA	coagulation factor XI	protein-coding
peak1677	chr7	157924140	157925144	+	1	NA	intron (NM_130842, intron 8 of 21)	(CA)n|Simple_repeat|Simple_repeat	277365	NR_038966	100506585	Hs.661265	NR_038966	ENSG00000233038	LOC100506585	-	uncharacterized LOC100506585	ncRNA
peak636	chr16	33963058	33964985	+	1	NA	Intergenic	SSU-rRNA_Hsa|rRNA|rRNA	392177	NR_130772	104644205	Hs.742548	NR_130771		ENPP7P13	DUNQU1	ectonucleotide pyrophosphatase/phosphodiesterase 7 pseudogene 13	pseudo
peak757	chr17	43226845	43227428	+	1	NA	exon (NM_006460, exon 1 of 1)	exon (NM_006460, exon 1 of 1)	2452	NM_006460	10614	Hs.586945	NM_006460	ENSG00000186834	HEXIM1	CLP1|EDG1|HIS1|MAQ1	hexamethylene bisacetamide inducible 1	protein-coding
peak507	chr14	104993182	104994026	+	1	NA	Intergenic	(CA)n|Simple_repeat|Simple_repeat	-52417	NM_001008404	400258	Hs.153827	NM_001008404	ENSG00000184601	C14orf180	C14orf77|NRAC	chromosome 14 open reading frame 180	protein-coding
peak155	chr10	11325768	11326216	+	1	NA	intron (NM_001025076, intron 8 of 14)	(TGAG)n|Simple_repeat|Simple_repeat	60681	NR_126062	414196	Hs.729598	NM_001012713		CELF2-AS1	C10orf31	CELF2 antisense RNA 1	ncRNA
peak1011	chr2	60776933	60777209	+	1	NA	intron (NM_138559, intron 1 of 4)	CpG	3562	NM_022893	53335	Hs.370549	NM_018014	ENSG00000119866	BCL11A	BCL11A-L|BCL11A-S|BCL11A-XL|BCL11a-M|CTIP1|DILOS|EVI9|HBFQTL5|ZNF856	B cell CLL/lymphoma 11A	protein-coding
peak832	chr18	77154065	77154124	+	1	NA	Intergenic	CpG	-1678	NM_172390	4772	Hs.534074	NM_006162	ENSG00000131196	NFATC1	NF-ATC|NF-ATc1.2|NFAT2|NFATc	nuclear factor of activated T cells 1	protein-coding
peak1274	chr22	43539038	43539237	+	1	NA	exon (NM_014507, exon 1 of 3)	exon (NM_014507, exon 1 of 3)	266	NM_173467	27349	Hs.349111	NM_014507	ENSG00000100294	MCAT	FASN2C|MCT|MCT1|MT|NET62|fabD	malonyl-CoA-acyl carrier protein transacylase	protein-coding
peak1832	chr9	132172683	132172880	+	1	NA	Intergenic	HAL1-2a_MD|LINE|L1	73579	NR_120686	100506119	Hs.624047	NR_120685	ENSG00000233901	LINC01503	-	long intergenic non-protein coding RNA 1503	ncRNA
peak601	chr16	22309010	22309158	+	1	NA	intron (NM_001258035, intron 1 of 19)	CpG	388	NM_001258035	55718	Hs.460298	NM_018119	ENSG00000058600	POLR3E	RPC5|SIN	RNA polymerase III subunit E	protein-coding
peak300	chr11	48859210	48859559	+	1	NA	Intergenic	ALR/Alpha|Satellite|centr	-193768	NM_001206626	283116	Hs.448644	NM_001206626	ENSG00000182053	TRIM49B	-	tripartite motif containing 49B	protein-coding
peak807	chr18	20716112	20716114	+	1	NA	exon (NM_001100619, exon 1 of 10)	exon (NM_001100619, exon 1 of 10)	386	NM_001100619	91768	Hs.11108	NM_138375	ENSG00000134508	CABLES1	CABL1|CABLES|HsT2563|IK3-1	Cdk5 and Abl enzyme substrate 1	protein-coding
peak175	chr10	39101842	39102183	+	1	NA	Intergenic	(CATTC)n|Satellite|Satellite	112285	NR_045000	399746	Hs.742607	NR_045000		ACTR3BP5	FKSG74	ACTR3B pseudogene 5	pseudo
peak44	chr1	24126827	24127350	+	1	NA	promoter-TSS (NM_000403)	promoter-TSS (NM_000403)	-54	NM_000403	2582	Hs.632380	NM_000403	ENSG00000117308	GALE	SDR1E1	UDP-galactose-4-epimerase	protein-coding
peak15	chr1	4707610	4707794	+	1	NA	Intergenic	HAL1-2a_MD|LINE|L1	-7403	NM_018836	55966	Hs.12473	NM_018836	ENSG00000196581	AJAP1	MOT8|SHREW-1|SHREW1	adherens junctions associated protein 1	protein-coding
peak1293	chr22	50969056	50970027	+	1	NA	intron (NM_001014440, intron 4 of 6)	CpG-18151	-1027	NM_001113756	1890	Hs.180903	NM_001953	ENSG00000025708	TYMP	ECGF|ECGF1|MEDPS1|MNGIE|MTDPS1|PDECGF|TP|hPD-ECGF	thymidine phosphorylase	protein-coding
peak311	chr11	62433394	62433433	+	1	NA	promoter-TSS (NM_001286086)	promoter-TSS (NM_001286086)	519	NR_004390	692158	Hs.687390	NR_004390	ENSG00000206597	SNORA57	U99	small nucleolar RNA, H/ACA box 57	snoRNA
peak1581	chr7	5632494	5632958	+	1	NA	exon (NM_003088, exon 1 of 5)	exon (NM_003088, exon 1 of 5)	290	NM_003088	6624	Hs.118400	NM_003088	ENSG00000075618	FSCN1	FAN1|HSN|SNL|p55	fascin actin-bundling protein 1	protein-coding
peak564	chr16	128201	128372	+	1	NA	5' UTR (NM_002434, exon 1 of 5)	5' UTR (NM_002434, exon 1 of 5)	117	NM_002434	4350	Hs.459596	NM_002434	ENSG00000103152	MPG	AAG|ADPG|APNG|CRA36.1|MDG|Mid1|PIG11|PIG16|anpg	N-methylpurine DNA glycosylase	protein-coding
peak168	chr10	38796950	38798590	+	1	NA	Intergenic	(GAATG)n|Satellite|Satellite	80696	NR_024497	399744	Hs.497951	NM_001013665		LINC00999	-	long intergenic non-protein coding RNA 999	ncRNA
peak650	chr16	46408477	46413989	+	1	NA	Intergenic	HSATII|Satellite|Satellite	191776	NR_026556	124149	Hs.97414	NM_001004299		ANKRD26P1	-	ankyrin repeat domain 26 pseudogene 1	pseudo
peak1006	chr2	37383728	37384184	+	1	NA	intron (NM_002759, intron 1 of 16)	CpG	234	NM_001135651	5610	Hs.131431	NM_002759	ENSG00000055332	EIF2AK2	EIF2AK1|PKR|PPP1R83|PRKR	eukaryotic translation initiation factor 2 alpha kinase 2	protein-coding
peak497	chr14	95356372	95357192	+	1	NA	Intergenic	(TG)n|Simple_repeat|Simple_repeat	119803	NR_144432	108868751		NR_144432	ENSG00000285205	DIGIT	-	divergent to GSC, Induced by TGF-b family signaling	ncRNA
peak888	chr19	13213552	13213598	+	1	NA	5' UTR (NM_005583, exon 1 of 4)	5' UTR (NM_005583, exon 1 of 4)	399	NM_005583	4066	Hs.46446	NM_005583	ENSG00000104903	LYL1	bHLHa18	LYL1, basic helix-loop-helix family member	protein-coding
peak1228	chr21	44600039	44600263	+	1	NA	Intergenic	Intergenic	9805	NM_001320719	102724652	Hs.184085	NM_001314050	ENSG00000276076	CRYAA2	CRYAA	crystallin alpha A2	protein-coding
peak1454	chr5	33626770	33626795	+	1	NA	intron (NM_030955, intron 13 of 23)	HAL1-2a_MD|LINE|L1	185900	NM_001258438	6897	Hs.481860	NM_152295	ENSG00000113407	TARS	ThrRS	threonyl-tRNA synthetase	protein-coding
peak1546	chr6	117804533	117804625	+	1	NA	intron (NM_173674, intron 1 of 14)	CpG	812	NM_173674	285761	Hs.658304	NM_173674	ENSG00000164465	DCBLD1	dJ94G16.1	discoidin, CUB and LCCL domain containing 1	protein-coding
peak1168	chr20	59950578	59951158	+	1	NA	intron (NM_001794, intron 2 of 15)	HAL1-2a_MD|LINE|L1	123386	NM_001794	1002	Hs.473231	NM_001794	ENSG00000179242	CDH4	CAD4|R-CAD|RCAD	cadherin 4	protein-coding
peak31	chr1	15436202	15436825	+	1	NA	intron (NM_201628, intron 13 of 14)	(TG)n|Simple_repeat|Simple_repeat	42447	NR_027136	200197	Hs.531424	NM_182534	ENSG00000175147	TMEM51-AS1	C1orf126	TMEM51 antisense RNA 1	ncRNA
peak1679	chr7	158387777	158388127	+	1	NA	Intergenic	HAL1-2a_MD|LINE|L1	3644	NR_049893	100847032		NR_049893	ENSG00000265598	MIR5707	-	microRNA 5707	ncRNA
peak1198	chr21	11107777	11108533	+	1	NA	Intergenic	AluJb|SINE|Alu	-9218	NM_001187	574	Hs.545789	NM_001187		BAGE	BAGE1|CT2.1	B melanoma antigen	protein-coding
peak1182	chr21	9699431	9699625	+	1	NA	Intergenic	ACRO1|Satellite|acro	-126304	NR_037421	100500862		NR_037421	ENSG00000275708	MIR3648-1	MIR3648|hsa-mir-3648-1	microRNA 3648-1	ncRNA
peak1685	chr8	5930657	5930744	+	1	NA	Intergenic	(CA)n|Simple_repeat|Simple_repeat	333369	NR_040040	100287015	Hs.156928	NR_040040	ENSG00000246089	LOC100287015	-	uncharacterized LOC100287015	ncRNA
peak1010	chr2	47105059	47105853	+	1	NA	Intergenic	(CA)n|Simple_repeat|Simple_repeat	37551	NM_139279	90411	Hs.662152	NM_139279	ENSG00000180398	MCFD2	F5F8D|F5F8D2|LMAN1IP|SDNSF	multiple coagulation factor deficiency 2	protein-coding
peak1204	chr21	14342343	14342657	+	1	NA	Intergenic	ALR/Alpha|Satellite|centr	-67987	NR_026916	149992	Hs.558645	NM_153773		ANKRD30BP2	C21orf99|CT85|CTSP-1|CTSP1	ankyrin repeat domain 30B pseudogene 2	pseudo
peak876	chr19	10613722	10613860	+	1	NA	promoter-TSS (NM_012289)	promoter-TSS (NM_012289)	263	NM_203500	9817	Hs.465870	NM_012289	ENSG00000079999	KEAP1	INrf2|KLHL19	kelch like ECH associated protein 1	protein-coding
peak19	chr1	6090688	6090920	+	1	NA	intron (NM_172130, intron 1 of 14)	(TG)n|Simple_repeat|Simple_repeat	-3544	NM_001199860	8514	Hs.440497	NM_003636	ENSG00000069424	KCNAB2	AKR6A5|HKvbeta2|HKvbeta2.1|HKvbeta2.2|KCNA2B|KV-BETA-2	potassium voltage-gated channel subfamily A regulatory beta subunit 2	protein-coding
peak957	chr19	51313775	51313829	+	1	NA	Intergenic	Intergenic	-5692	NM_001290153	84798	Hs.256301	NM_032712	ENSG00000167747	C19orf48	-	chromosome 19 open reading frame 48	protein-coding
peak273	chr11	535051	535080	+	1	NA	intron (NM_001318054, intron 1 of 6)	CpG	502	NM_001318054	3265	Hs.37003	NM_005343	ENSG00000174775	HRAS	C-BAS/HAS|C-H-RAS|C-HA-RAS1|CTLO|H-RASIDX|HAMSV|HRAS1|RASH1|p21ras	HRas proto-oncogene, GTPase	protein-coding
peak1136	chr20	16239293	16239560	+	1	NA	Intergenic	Intergenic	-272899	NR_130924	613266	Hs.309149	NR_130924		LOC613266	-	uncharacterized LOC613266	ncRNA
peak553	chr15	90744566	90744992	+	1	NA	exon (NM_001324031, exon 2 of 15)	exon (NM_001324031, exon 2 of 15)	217	NM_001324034	10509	Hs.474935	NM_020210	ENSG00000185033	SEMA4B	SEMAC|SemC	semaphorin 4B	protein-coding
peak789	chr17	79398591	79399624	+	1	NA	intron (NM_001291324, intron 1 of 27)	HAL1-2a_MD|LINE|L1	19107	NR_036152	100422944		NR_036152	ENSG00000266189	MIR3186	mir-3186	microRNA 3186	ncRNA
peak1090	chr2	219524028	219524039	+	1	NA	promoter-TSS (NM_001257344)	promoter-TSS (NM_001257344)	230	NR_073600	7701	Hs.657969	NM_005081	ENSG00000115568	ZNF142	pHZ-49	zinc finger protein 142	protein-coding
peak608	chr16	26824599	26824806	+	1	NA	Intergenic	Intergenic	-253517	NM_001145545	162083	Hs.120831	NM_182831		C16orf82	TNT	chromosome 16 open reading frame 82	protein-coding
peak1547	chr6	119558439	119558835	+	1	NA	intron (NM_005907, intron 6 of 12)	intron (NM_005907, intron 6 of 12)	-88279	NM_001100411	79632	Hs.443789	NM_024581	ENSG00000111879	FAM184A	C6orf60	family with sequence similarity 184 member A	protein-coding
peak1395	chr4	49098254	49102569	+	1	NA	Intergenic	(CATTC)n|Satellite|Satellite	111752	NM_001286791	80157	Hs.479703	NM_025087	ENSG00000109182	CWH43	CWH43-C|PGAP2IP	cell wall biogenesis 43 C-terminal homolog	protein-coding
peak1066	chr2	132806329	132806531	+	1	NA	Intergenic	Intergenic	-10957	NR_146485	101928067		NR_146484		LINC01945	-	long intergenic non-protein coding RNA 1945	ncRNA
peak827	chr18	74679327	74679659	+	1	NA	intron (NM_001306089, intron 30 of 30)	(ATGTG)n|Simple_repeat|Simple_repeat	49562	NM_001025090	4155	Hs.551713	NM_002385	ENSG00000197971	MBP	-	myelin basic protein	protein-coding
peak749	chr17	40714396	40714872	+	1	NA	exon (NM_001042532, exon 3 of 11)	exon (NM_001042532, exon 3 of 11)	542	NM_001042529	80347	Hs.296422	NM_025233	ENSG00000068120	COASY	DPCK|NBIA6|NBP|PPAT|UKR1|pOV-2	Coenzyme A synthase	protein-coding
peak668	chr16	58768061	58768114	+	1	NA	exon (NM_002080, exon 1 of 10)	exon (NM_002080, exon 1 of 10)	174	NM_002080	2806	Hs.599470	NM_002080	ENSG00000125166	GOT2	KAT4|KATIV|KYAT4|mitAAT	glutamic-oxaloacetic transaminase 2	protein-coding
peak232	chr10	104678209	104678625	+	1	NA	exon (NM_199077, exon 1 of 2)	exon (NM_199077, exon 1 of 2)	342	NM_199077	54805	Hs.643509	NM_017649	ENSG00000148842	CNNM2	ACDP2|HOMG6|HOMGSMR	cyclin and CBS domain divalent metal cation transport mediator 2	protein-coding
peak860	chr19	4602630	4602834	+	1	NA	Intergenic	(TGGA)n|Simple_repeat|Simple_repeat	-36795	NM_152362	126282	Hs.465643	NM_152362	ENSG00000185361	TNFAIP8L1	TIPE1	TNF alpha induced protein 8 like 1	protein-coding
peak855	chr19	3573618	3573777	+	1	NA	exon (NM_006339, exon 3 of 10)	exon (NM_006339, exon 3 of 10)	754	NM_006339	10362	Hs.406534	NM_006339	ENSG00000064961	HMG20B	BRAF25|BRAF35|HMGX2|HMGXB2|PP7706|SMARCE1r|SOXL|pp8857	high mobility group 20B	protein-coding
peak1882	chrY	13464481	13470237	+	1	NA	Intergenic	BSR/Beta|Satellite|Satellite	1066030	NR_033667	352887	Hs.546221	NR_033667	ENSG00000206159	GYG2P1	GYG2P	glycogenin 2 pseudogene 1	pseudo
peak1810	chr9	114246530	114246642	+	1	NA	intron (NM_001080398, intron 2 of 50)	CpG-26894	439	NM_001080398	23392	Hs.368255	NM_001080398	ENSG00000136813	ECPAS	ECM29|KIAA0368	Ecm29 proteasome adaptor and scaffold	protein-coding
peak1780	chr9	78506207	78506881	+	1	NA	intron (NM_006200, intron 1 of 20)	CpG	984	NM_001190482	5125	Hs.368542	NM_006200	ENSG00000099139	PCSK5	PC5|PC6|PC6A|SPC6	proprotein convertase subtilisin/kexin type 5	protein-coding
peak1060	chr2	128051592	128051641	+	1	NA	promoter-TSS (NM_001303418)	promoter-TSS (NM_001303418)	54	NM_001303416	2071	Hs.469872	NM_000122	ENSG00000163161	ERCC3	BTF2|GTF2H|RAD25|TFIIH|TTD2|XPB	ERCC excision repair 3, TFIIH core complex helicase subunit	protein-coding
peak1063	chr2	131100709	131101079	+	1	NA	promoter-TSS (NM_001321118)	promoter-TSS (NM_001321118)	-640	NR_104471	84317	Hs.104203	NM_032357	ENSG00000136710	CCDC115	CDG2O|ccp1	coiled-coil domain containing 115	protein-coding
peak223	chr10	94608419	94608595	+	1	NA	intron (NM_019053, intron 1 of 21)	CpG	295	NM_001319200	54536	Hs.655657	NM_019053	ENSG00000138190	EXOC6	EXOC6A|SEC15|SEC15L|SEC15L1|SEC15L3|Sec15p	exocyst complex component 6	protein-coding
peak188	chr10	42596651	42601883	+	1	NA	Intergenic	HSATII|Satellite|Satellite	264226	NR_024380	441666	Hs.255729	NR_024380	ENSG00000215146	LOC441666	-	zinc finger protein 91 pseudogene	pseudo
peak1638	chr7	100210407	100210541	+	1	NA	exon (NM_023948, exon 1 of 5)	exon (NM_023948, exon 1 of 5)	360	NM_023948	64598	Hs.521086	NM_023948	ENSG00000106330	MOSPD3	CDS3|NET30	motile sperm domain containing 3	protein-coding
peak170	chr10	38805935	38811382	+	1	NA	Intergenic	(GAATG)n|Satellite|Satellite	91584	NR_024497	399744	Hs.497951	NM_001013665		LINC00999	-	long intergenic non-protein coding RNA 999	ncRNA
peak1413	chr4	80273548	80274723	+	1	NA	Intergenic	GA-rich|Low_complexity|Low_complexity	-26964	NM_032693	84779	Hs.676048	NM_032693	ENSG00000156269	NAA11	ARD1B|ARD2|hARD2	N(alpha)-acetyltransferase 11, NatA catalytic subunit	protein-coding
peak1723	chr8	135472766	135473368	+	1	NA	Intergenic	(TG)n|Simple_repeat|Simple_repeat	-137247	NR_002438	594840	Hs.626298	NR_002438	ENSG00000248492	ZFAT-AS1	NCRNA00070|SAS-ZFAT|ZFAT-AS|ZFATAS	ZFAT antisense RNA 1	ncRNA
peak376	chr12	104458098	104458112	+	1	NA	promoter-TSS (NM_013320)	promoter-TSS (NM_013320)	-131	NM_013320	29915	Hs.506558	NM_013320	ENSG00000111727	HCFC2	HCF-2|HCF2	host cell factor C2	protein-coding
peak164	chr10	29698964	29699115	+	1	NA	promoter-TSS (NR_110928)	promoter-TSS (NR_110928)	-133	NR_110928	102724316	Hs.499209	NR_003930	ENSG00000224597	SVIL-AS1	-	SVIL antisense RNA 1	ncRNA
peak607	chr16	26768368	26768428	+	1	NA	Intergenic	(TGGA)n|Simple_repeat|Simple_repeat	-309821	NM_001145545	162083	Hs.120831	NM_182831		C16orf82	TNT	chromosome 16 open reading frame 82	protein-coding
peak1474	chr5	79552702	79552831	+	1	NA	promoter-TSS (NR_126060)	promoter-TSS (NR_126060)	-865	NR_126061	256987	Hs.288232	NM_178276	ENSG00000164300	SERINC5	C5orf12|TPO1	serine incorporator 5	protein-coding
peak1180	chr20	62495952	62495986	+	1	NA	promoter-TSS (NM_001243895)	promoter-TSS (NM_001243895)	-612	NR_045090	7165	Hs.473296	NM_003288	ENSG00000101150	TPD52L2	D54|TPD54	tumor protein D52 like 2	protein-coding
peak750	chr17	40719481	40719649	+	1	NA	intron (NM_170607, intron 1 of 7)	CpG	487	NM_198205	6945	Hs.383019	NM_170607	ENSG00000108788	MLX	MAD7|MXD7|TCFL4|TF4|bHLHd13	MLX, MAX dimerization protein	protein-coding
peak1355	chr3	196013819	196014817	+	1	NA	intron (NM_005017, intron 1 of 9)	CpG	305	NM_005017	5130	Hs.135997	NM_005017	ENSG00000161217	PCYT1A	CCTA|CT|CTA|CTPCT|PCYT1|SMDCRD	phosphate cytidylyltransferase 1, choline, alpha	protein-coding
peak527	chr15	34331158	34331470	+	1	NA	promoter-TSS (NM_020371)	promoter-TSS (NM_020371)	-11	NM_020371	57099	Hs.555966	NM_020371	ENSG00000169857	AVEN	PDCD12	apoptosis and caspase activation inhibitor	protein-coding
peak127	chr1	209943682	209943959	+	1	NA	intron (NM_001287754, intron 1 of 6)	(TG)n|Simple_repeat|Simple_repeat	1987	NM_001287754	80342	Hs.147434	NM_025228	ENSG00000009790	TRAF3IP3	T3JAM	TRAF3 interacting protein 3	protein-coding
peak42	chr1	20780681	20781000	+	1	NA	Intergenic	(TG)n|Simple_repeat|Simple_repeat	-25553	NR_033887	339505	Hs.633269	NR_033887		LINC01141	-	long intergenic non-protein coding RNA 1141	ncRNA
peak1450	chr5	16616787	16617105	+	1	NA	exon (NM_001034850, exon 1 of 9)	exon (NM_001034850, exon 1 of 9)	221	NM_001034850	54463	Hs.481704	NM_019000	ENSG00000154153	RETREG1	FAM134B|JK-1|JK1	reticulophagy regulator 1	protein-coding
peak1585	chr7	6769564	6769912	+	1	NA	Intergenic	CpG	-5198	NR_002217	441194	Hs.715590	NR_002217	ENSG00000187953	PMS2CL	PMS2P13	PMS2 C-terminal like pseudogene	pseudo
peak117	chr1	200976516	200976869	+	1	NA	intron (NM_001252103, intron 3 of 33)	(CA)n|Simple_repeat|Simple_repeat	16136	NM_001252102	23046	Hs.169182	NM_017596	ENSG00000116852	KIF21B	-	kinesin family member 21B	protein-coding
peak1458	chr5	49405723	49406077	+	1	NA	Intergenic	ALR/Alpha|Satellite|centr	331334	NM_198449	133418	Hs.561411	NM_198449	ENSG00000170571	EMB	GP70	embigin	protein-coding
peak891	chr19	14682290	14682691	+	1	NA	intron (NM_004146, intron 1 of 2)	intron (NM_004146, intron 1 of 2)	399	NM_004146	4713	Hs.532853	NM_004146	ENSG00000099795	NDUFB7	B18|CI-B18	NADH:ubiquinone oxidoreductase subunit B7	protein-coding
peak495	chr14	94829052	94829269	+	1	NA	TTS (NM_006220)	TTS (NM_006220)	3879	NM_006220	390502	Hs.525557	NM_006220	ENSG00000258597	SERPINA2	ARGS|ATR|PIL|SERPINA2P|psiATR	serpin family A member 2 (gene/pseudogene)	protein-coding
peak877	chr19	10654821	10655000	+	1	NA	non-coding (NR_104025, exon 1 of 9)	non-coding (NR_104025, exon 1 of 9)	340	NR_104024	84971	Hs.512799	NM_032885	ENSG00000130734	ATG4D	APG4-D|APG4D|AUTL4	autophagy related 4D cysteine peptidase	protein-coding
peak136	chr1	232765361	232765820	+	1	NA	Intergenic	CpG	-88227	NR_146922	105373199	Hs.254475	NR_146922	ENSG00000225919	LINC01745	-	long intergenic non-protein coding RNA 1745	ncRNA
peak777	chr17	72745557	72745637	+	1	NA	TTS (NR_037409)	TTS (NR_037409)	845	NR_037409	100500847		NR_037409	ENSG00000284186	MIR3615	mir-3615	microRNA 3615	ncRNA
peak856	chr19	3605445	3606096	+	1	NA	intron (NM_001060, intron 1 of 2)	intron (NM_001060, intron 1 of 2)	1061	NM_201636	6915	Hs.442530	NM_001060	ENSG00000006638	TBXA2R	BDPLT13|TXA2-R	thromboxane A2 receptor	protein-coding
peak254	chr10	132974716	132974944	+	1	NA	intron (NM_174937, intron 4 of 11)	(CA)n|Simple_repeat|Simple_repeat	81349	NR_120623	101927489	Hs.659317	NR_120623	ENSG00000230098	TCERG1L-AS1	-	TCERG1L antisense RNA 1	ncRNA
peak898	chr19	16582232	16582699	+	1	NA	intron (NM_021235, intron 1 of 22)	CpG	358	NM_001258376	58513	Hs.654639	NM_021235	ENSG00000127527	EPS15L1	EPS15R	epidermal growth factor receptor pathway substrate 15 like 1	protein-coding
peak713	chr17	7819210	7819409	+	1	NA	exon (NM_001358699, exon 1 of 2)	exon (NM_001358699, exon 1 of 2)	204	NM_001358699	284023	Hs.744470	NM_001358699	ENSG00000179859	RNF227	LINC02581	ring finger protein 227	protein-coding
peak461	chr13	114144548	114144569	+	1	NA	promoter-TSS (NM_001349742)	promoter-TSS (NM_001349742)	465	NM_001014283	55208	Hs.682987	NM_018185	ENSG00000150401	DCUN1D2	C13orf17	defective in cullin neddylation 1 domain containing 2	protein-coding
peak1743	chr8	145634292	145634331	+	1	NA	intron (NM_013291, intron 2 of 37)	MIRb|SINE|MIR	422	NM_013291	29894	Hs.493202	NM_013291	ENSG00000071894	CPSF1	CPSF160|HSU37012|P/cl.18	cleavage and polyadenylation specific factor 1	protein-coding
peak684	chr16	84982523	84982824	+	1	NA	Intergenic	Intergenic	62468	NM_001145548	55625	Hs.461610	NM_017740	ENSG00000153786	ZDHHC7	DHHC7|SERZ-B|SERZ1|ZNF370	zinc finger DHHC-type containing 7	protein-coding
peak1336	chr3	136178792	136178957	+	1	NA	intron (NM_005862, intron 13 of 33)	L1MA4|LINE|L1	209707	NM_001178014	5096	Hs.63788	NM_000532	ENSG00000114054	PCCB	-	propionyl-CoA carboxylase subunit beta	protein-coding
peak1272	chr22	41843842	41844017	+	1	NA	promoter-TSS (NM_016272)	promoter-TSS (NM_016272)	-902	NM_016272	10766	Hs.474978	NM_016272	ENSG00000183864	TOB2	APRO5|TOB4|TOBL|TROB2	transducer of ERBB2, 2	protein-coding
peak1775	chr9	71590053	71590268	+	1	NA	intron (NR_110647, intron 1 of 2)	AluJb|SINE|Alu	597	NR_110647	101927069	Hs.663405	NR_110647		LOC101927069	-	uncharacterized LOC101927069	ncRNA
peak647	chr16	46388225	46396928	+	1	NA	Intergenic	HSATII|Satellite|Satellite	210433	NR_026556	124149	Hs.97414	NM_001004299		ANKRD26P1	-	ankyrin repeat domain 26 pseudogene 1	pseudo
peak648	chr16	46398675	46399035	+	1	NA	Intergenic	HSATII|Satellite|Satellite	204154	NR_026556	124149	Hs.97414	NM_001004299		ANKRD26P1	-	ankyrin repeat domain 26 pseudogene 1	pseudo
peak1517	chr6	33244838	33245146	+	1	NA	promoter-TSS (NM_003782)	promoter-TSS (NM_003782)	75	NM_003782	8705	Hs.534375	NM_003782	ENSG00000235863	B3GALT4	BETA3GALT4|GALT2|GALT4	beta-1,3-galactosyltransferase 4	protein-coding
peak651	chr16	46415279	46415730	+	1	NA	Intergenic	HSATII|Satellite|Satellite	187505	NR_026556	124149	Hs.97414	NM_001004299		ANKRD26P1	-	ankyrin repeat domain 26 pseudogene 1	pseudo
peak778	chr17	73584696	73585165	+	1	NA	exon (NM_001309242, exon 1 of 64)	exon (NM_001309242, exon 1 of 64)	791	NM_001309242	80022	Hs.390817	NM_001080847	ENSG00000266714	MYO15B	MYO15BP	myosin XVB	protein-coding
peak278	chr11	1016990	1018090	+	1	NA	exon (NM_005961, exon 31 of 33)	exon (NM_005961, exon 31 of 33)	19166	NM_005961	4588	Hs.528432	NM_005961	ENSG00000184956	MUC6	MUC-6	mucin 6, oligomeric mucus/gel-forming	protein-coding
peak190	chr10	42790594	42791005	+	1	NA	Intergenic	(CATTC)n|Satellite|Satellite	72694	NR_024380	441666	Hs.255729	NR_024380	ENSG00000215146	LOC441666	-	zinc finger protein 91 pseudogene	pseudo
peak1103	chr2	237615487	237615768	+	1	NA	Intergenic	(CA)n|Simple_repeat|Simple_repeat	137247	NM_020311	57007	Hs.471751	NM_020311	ENSG00000144476	ACKR3	CMKOR1|CXC-R7|CXCR-7|CXCR7|GPR159|RDC-1|RDC1	atypical chemokine receptor 3	protein-coding
peak115	chr1	182205781	182205841	+	1	NA	intron (NR_104175, intron 2 of 2)	(CA)n|Simple_repeat|Simple_repeat	77385	NR_104175	400799	Hs.634884	NR_104175	ENSG00000228918	LINC01344	GS1-122H1.2	long intergenic non-protein coding RNA 1344	ncRNA
peak1014	chr2	65658456	65658574	+	1	NA	intron (NM_181784, intron 1 of 5)	CpG	1141	NM_181784	200734	Hs.59332	NM_181784	ENSG00000198369	SPRED2	Spred-2	sprouty related EVH1 domain containing 2	protein-coding
peak389	chr12	112280399	112280536	+	1	NA	promoter-TSS (NR_152607)	promoter-TSS (NR_152607)	342	NR_015404	51275	Hs.333120	NR_015404	ENSG00000234608	MAPKAPK5-AS1	C12orf47	MAPKAPK5 antisense RNA 1	ncRNA
peak387	chr12	111806360	111806528	+	1	NA	intron (NM_144671, intron 1 of 2)	intron (NM_144671, intron 1 of 2)	481	NM_001177997	144717	Hs.173088	NM_144671	ENSG00000198324	PHETA1	FAM109A|IPIP27A|SES1	PH domain containing endocytic trafficking adaptor 1	protein-coding
peak743	chr17	36886664	36886755	+	1	NA	TTS (NM_005937)	TTS (NM_005937)	199	NM_001136498	284106	Hs.713595	NM_001136498	ENSG00000277972	CISD3	MiNT|Miner2	CDGSH iron sulfur domain 3	protein-coding
peak113	chr1	179051464	179051601	+	1	NA	intron (NM_022371, intron 1 of 5)	CpG	420	NM_022371	64222	Hs.584957	NM_022371	ENSG00000186283	TOR3A	ADIR|ADIR2	torsin family 3 member A	protein-coding
peak1889	chrY	13657739	13658995	+	1	NA	Intergenic	(GAATG)n|Satellite|Satellite	875022	NR_033667	352887	Hs.546221	NR_033667	ENSG00000206159	GYG2P1	GYG2P	glycogenin 2 pseudogene 1	pseudo
peak845	chr19	2456270	2456876	+	1	NA	intron (NM_032737, intron 1 of 11)	CpG	393	NM_032737	84823	Hs.538286	NM_032737	ENSG00000176619	LMNB2	EPM9|LAMB2|LMN2	lamin B2	protein-coding
peak1212	chr21	35986841	35987128	+	1	NA	promoter-TSS (NM_203417)	promoter-TSS (NM_203417)	-239	NM_203417	1827	Hs.282326	NM_004414	ENSG00000159200	RCAN1	ADAPT78|CSP1|DSC1|DSCR1|MCIP1|RCN1	regulator of calcineurin 1	protein-coding
peak1124	chr2	242890610	242890973	+	1	NA	intron (NR_110220, intron 2 of 3)	(TG)n|Simple_repeat|Simple_repeat	-22043	NR_110592	102723927	Hs.733585	NR_110592	ENSG00000237940	LINC01238	-	long intergenic non-protein coding RNA 1238	ncRNA
peak1681	chr7	158958895	158959304	+	1	NA	Intergenic	(TG)n|Simple_repeat|Simple_repeat	-21450	NM_001304522	7434	Hs.585052	NM_003382	ENSG00000106018	VIPR2	C16DUPq36.3|DUP7q36.3|PACAP-R-3|PACAP-R3|VIP-R-2|VPAC2|VPAC2R|VPCAP2R	vasoactive intestinal peptide receptor 2	protein-coding
peak1409	chr4	49655548	49660022	+	1	NA	Intergenic	(GAATG)n|Satellite|Satellite	669126	NM_001286791	80157	Hs.479703	NM_025087	ENSG00000109182	CWH43	CWH43-C|PGAP2IP	cell wall biogenesis 43 C-terminal homolog	protein-coding
peak866	chr19	7105142	7105677	+	1	NA	Intergenic	Intergenic	35938	NM_001044388	79230	Hs.591380	NM_024341	ENSG00000130544	ZNF557	-	zinc finger protein 557	protein-coding
peak1606	chr7	58015118	58015545	+	1	NA	Intergenic	ALR/Alpha|Satellite|centr	505448	NM_001159279	441234	Hs.533121	NM_001159279	ENSG00000182111	ZNF716	-	zinc finger protein 716	protein-coding
peak1709	chr8	80941168	80941238	+	1	NA	intron (NM_014018, intron 1 of 2)	AluJb|SINE|Alu	1303	NM_014018	28957	Hs.521124	NM_014018	ENSG00000147586	MRPS28	HSPC007|MRP-S28|MRP-S35|MRPS35	mitochondrial ribosomal protein S28	protein-coding
peak179	chr10	42355017	42366879	+	1	NA	Intergenic	(CATTC)n|Satellite|Satellite	502545	NR_024380	441666	Hs.255729	NR_024380	ENSG00000215146	LOC441666	-	zinc finger protein 91 pseudogene	pseudo
peak1062	chr2	129304284	129304616	+	1	NA	Intergenic	(CCCA)n|Simple_repeat|Simple_repeat	-228279	NM_004807	9394	Hs.512841	NM_004807	ENSG00000136720	HS6ST1	HH15|HS6ST	heparan sulfate 6-O-sulfotransferase 1	protein-coding
peak1350	chr3	185543748	185543960	+	1	NA	Intergenic	CpG-19212	-1010	NM_001007225	10644	Hs.35354	NM_006548	ENSG00000073792	IGF2BP2	IMP-2|IMP2|VICKZ2	insulin like growth factor 2 mRNA binding protein 2	protein-coding
peak207	chr10	74034118	74034629	+	1	NA	intron (NM_019058, intron 2 of 2)	CpG-2938	696	NM_019058	54541	Hs.744875	NM_019058	ENSG00000168209	DDIT4	Dig2|REDD-1|REDD1	DNA damage inducible transcript 4	protein-coding
peak938	chr19	39904138	39904370	+	1	NA	promoter-TSS (NM_001351694)	promoter-TSS (NM_001351694)	-154	NM_001351694	64857	Hs.631574	NM_022835	ENSG00000090924	PLEKHG2	ARHGEF42|CLG|CTB-60E11.4|LDAMD	pleckstrin homology and RhoGEF domain containing G2	protein-coding
peak720	chr17	18129435	18129513	+	1	NA	intron (NM_004140, intron 1 of 22)	(TCTCTG)n|Simple_repeat|Simple_repeat	538	NM_004140	3996	Hs.513983	NM_004140	ENSG00000131899	LLGL1	DLG4|HUGL|HUGL-1|HUGL1|LLGL|Lgl1|Mgl1	LLGL1, scribble cell polarity complex component	protein-coding
peak222	chr10	93999197	93999586	+	1	NA	exon (NM_014912, exon 2 of 10)	exon (NM_014912, exon 2 of 10)	3645	NM_001178137	22849	Hs.131683	NM_014912	ENSG00000107864	CPEB3	-	cytoplasmic polyadenylation element binding protein 3	protein-coding
peak943	chr19	45542653	45542936	+	1	NA	intron (NR_103529, intron 1 of 20)	intron (NR_103529, intron 1 of 20)	496	NM_007056	11129	Hs.466917	NM_007056	ENSG00000104859	CLASRP	CLASP|SFRS16|SWAP2	CLK4 associating serine/arginine rich protein	protein-coding
peak1570	chr6	170263704	170264020	+	1	NA	Intergenic	(CA)n|Simple_repeat|Simple_repeat	-64941	NR_026781	401288	Hs.556095	NM_207502	ENSG00000229214	LINC00242	C6orf122|NCRNA00242|dJ266L20.5	long intergenic non-protein coding RNA 242	ncRNA
peak275	chr11	747499	747910	+	1	NA	intron (NM_006755, intron 1 of 7)	CpG	272	NM_006755	6888	Hs.438678	NM_006755	ENSG00000177156	TALDO1	TAL|TAL-H|TALDOR|TALH	transaldolase 1	protein-coding
peak1295	chr3	9811647	9811699	+	1	NA	promoter-TSS (NM_003656)	promoter-TSS (NM_003656)	-5	NM_003656	8536	Hs.434875	NM_003656	ENSG00000134072	CAMK1	CAMKI	calcium/calmodulin dependent protein kinase I	protein-coding
peak786	chr17	77998040	77998571	+	1	NA	intron (NM_019020, intron 1 of 11)	intron (NM_019020, intron 1 of 11)	11352	NM_019020	125058	Hs.369819	NM_019020	ENSG00000167291	TBC1D16	-	TBC1 domain family member 16	protein-coding
peak1802	chr9	98273087	98273466	+	1	NA	intron (NM_001083603, intron 1 of 23)	CpG	-2445	NR_149061	5727	Hs.494538	NM_000264	ENSG00000185920	PTCH1	BCNS|NBCCS|PTC|PTC1|PTCH	patched 1	protein-coding
peak94	chr1	121478480	121478830	+	1	NA	Intergenic	ALR/Alpha|Satellite|centr	217745	NR_003955	647121	Hs.697682	NR_003955	ENSG00000231752	EMBP1	-	embigin pseudogene 1	pseudo
peak1292	chr22	50913165	50913259	+	1	NA	intron (NM_002972, intron 1 of 40)	CpG	288	NM_002972	6305	Hs.589924	NM_002972	ENSG00000100241	SBF1	CMT4B3|DENND7A|MTMR5	SET binding factor 1	protein-coding
peak406	chr12	125347967	125348216	+	1	NA	intron (NM_001082959, intron 1 of 11)	CpG	428	NM_005505	949	Hs.731377	NM_005505	ENSG00000073060	SCARB1	CD36L1|CLA-1|CLA1|HDLQTL6|SR-BI|SRB1	scavenger receptor class B member 1	protein-coding
peak1883	chrY	13474804	13475235	+	1	NA	Intergenic	BSR/Beta|Satellite|Satellite	1058370	NR_033667	352887	Hs.546221	NR_033667	ENSG00000206159	GYG2P1	GYG2P	glycogenin 2 pseudogene 1	pseudo
peak1116	chr2	241248333	241249177	+	1	NA	Intergenic	(TG)n|Simple_repeat|Simple_repeat	-126360	NM_002081	2817	Hs.328232	NM_002081	ENSG00000063660	GPC1	glypican	glypican 1	protein-coding
peak51	chr1	29213591	29214316	+	1	NA	intron (NM_001166007, intron 1 of 17)	CpG	350	NM_001166005	2035	Hs.175437	NM_004437	ENSG00000159023	EPB41	4.1R|EL1|HE	erythrocyte membrane protein band 4.1	protein-coding
peak1032	chr2	92267621	92273276	+	1	NA	Intergenic	HSATII|Satellite|Satellite	141289	NR_027714	440888	Hs.730239	NM_001032412		ACTR3BP2	FKSG73	ACTR3B pseudogene 2	pseudo
peak407	chr12	125478574	125478997	+	1	NA	intron (NM_080626, intron 1 of 2)	CpG	591	NM_080626	140707	Hs.596464	NM_080626	ENSG00000184992	BRI3BP	BNAS1|HCCR-1|HCCR-2|HCCRBP-1|HCCRBP-3|KG19	BRI3 binding protein	protein-coding
peak1507	chr6	7910356	7910513	+	1	NA	promoter-TSS (NM_001145549)	promoter-TSS (NM_001145549)	-124	NM_001145549	81567	Hs.150837	NM_022085	ENSG00000239264	TXNDC5	ENDOPDI|ERP46|HCC-2|HCC2|PDIA15|STRF8|UNQ364	thioredoxin domain containing 5	protein-coding
peak1549	chr6	136871030	136871664	+	1	NA	intron (NM_001198617, intron 1 of 15)	CpG	610	NM_001198617	9053	Hs.486548	NM_003980	ENSG00000135525	MAP7	E-MAP-115|EMAP115	microtubule associated protein 7	protein-coding
peak859	chr19	4492468	4493383	+	1	NA	intron (NM_001001520, intron 6 of 16)	(TG)n|Simple_repeat|Simple_repeat	18974	NM_001348169	84717	Hs.43071	NM_032631	ENSG00000167674	HDGFL2	HDGF-2|HDGF2|HDGFRP2|HRP-2|HRP2	HDGF like 2	protein-coding
peak260	chr10	134206104	134206163	+	1	NA	Intergenic	(ATGGTG)n|Simple_repeat|Simple_repeat	-4569	NM_001098637	170394	Hs.527751	NM_138499	ENSG00000171813	PWWP2B	PWWP2|bA432J24.1|pp8607	PWWP domain containing 2B	protein-coding
peak227	chr10	102746939	102747156	+	1	NA	promoter-TSS (NM_001163813)	promoter-TSS (NM_001163813)	225	NM_176794	84545	Hs.421848	NM_032112	ENSG00000055950	MRPL43	L43mt|MRP-L43|bMRP36a	mitochondrial ribosomal protein L43	protein-coding
peak1759	chr9	22009086	22009153	+	1	NA	5' UTR (NM_004936, exon 1 of 2)	5' UTR (NM_004936, exon 1 of 2)	193	NM_004936	1030	Hs.72901	NM_004936	ENSG00000147883	CDKN2B	CDK4I|INK4B|MTS2|P15|TP15|p15INK4b	cyclin dependent kinase inhibitor 2B	protein-coding
peak1384	chr4	7865686	7865900	+	1	NA	intron (NM_198595, intron 3 of 16)	(CATCC)n|Simple_repeat|Simple_repeat	-74935	NM_203423	389199	Hs.375210	NM_203423		LOC389199	-	uncharacterized LOC389199	protein-coding
peak1297	chr3	11760726	11761104	+	1	NA	intron (NM_014667, intron 1 of 5)	CpG	1327	NM_014667	9686	Hs.740389	NM_014667	ENSG00000144560	VGLL4	VGL-4	vestigial like family member 4	protein-coding
peak1165	chr20	57916418	57916646	+	1	NA	Intergenic	(TG)n|Simple_repeat|Simple_repeat	41050	NM_207034	1908	Hs.1408	NM_000114	ENSG00000124205	EDN3	ET-3|ET3|HSCR4|PPET3|WS4B	endothelin 3	protein-coding
peak1069	chr2	133015131	133015398	+	1	NA	promoter-TSS (NR_031608)	promoter-TSS (NR_031608)	278	NR_027020	554226	Hs.380689	NM_001358416	ENSG00000163046	ANKRD30BL	ANKRD30BP3|NCRNA00164	ankyrin repeat domain 30B like	protein-coding
peak220	chr10	92922883	92923202	+	1	NA	intron (NR_046435, intron 1 of 2)	G-rich|Low_complexity|Low_complexity	273	NM_001257101	84333	Hs.500512	NM_032373	ENSG00000180628	PCGF5	RNF159	polycomb group ring finger 5	protein-coding
peak533	chr15	45695056	45695141	+	1	NA	promoter-TSS (NM_001321015)	promoter-TSS (NM_001321015)	579	NR_136647	79029	Hs.369657	NM_024063	ENSG00000171763	SPATA5L1	-	spermatogenesis associated 5 like 1	protein-coding
peak318	chr11	64645125	64645963	+	1	NA	exon (NM_001282444, exon 3 of 7)	exon (NM_001282444, exon 3 of 7)	696	NM_006795	10938	Hs.523774	NM_006795	ENSG00000110047	EHD1	H-PAST|HPAST1|PAST|PAST1	EH domain containing 1	protein-coding
peak206	chr10	73532839	73533456	+	1	NA	exon (NM_022153, exon 1 of 7)	exon (NM_022153, exon 1 of 7)	190	NM_022153	64115	Hs.47382	NM_022153	ENSG00000107738	VSIR	B7-H5|B7H5|C10orf54|DD1alpha|GI24|PD-1H|PP2135|SISP1|VISTA	V-set immunoregulatory receptor	protein-coding
peak1271	chr22	41681973	41682206	+	1	NA	promoter-TSS (NM_001278651)	promoter-TSS (NM_001278651)	-68	NM_001278651	5905	Hs.183800	NM_002883	ENSG00000100401	RANGAP1	Fug1|RANGAP|SD	Ran GTPase activating protein 1	protein-coding
peak1804	chr9	98920080	98920306	+	1	NA	Intergenic	(TG)n|Simple_repeat|Simple_repeat	-41500	NR_132344	158434	Hs.381771	NM_001256408	ENSG00000275465	LOC158434	-	uncharacterized LOC158434	ncRNA
peak1326	chr3	113666794	113666906	+	1	NA	TTS (NM_017577)	TTS (NM_017577)	102	NR_135271	254887	Hs.21902	NM_173570	ENSG00000184307	ZDHHC23	DHHC-23|NIDD	zinc finger DHHC-type containing 23	protein-coding
peak1824	chr9	130214464	130214558	+	1	NA	promoter-TSS (NM_000976)	promoter-TSS (NM_000976)	-23	NM_001005374	90678	Hs.495188	NM_138361	ENSG00000148356	LRSAM1	CMT2P|RIFLE|TAL	leucine rich repeat and sterile alpha motif containing 1	protein-coding
peak576	chr16	2098230	2098352	+	1	NA	promoter-TSS (NM_001318194)	promoter-TSS (NM_001318194)	88	NM_001318832	7249	Hs.90303	NM_000548	ENSG00000103197	TSC2	LAM|PPP1R160|TSC4	TSC complex subunit 2	protein-coding
peak808	chr18	21594710	21595315	+	1	NA	intron (NM_001135993, intron 1 of 13)	CpG	412	NR_110796	102724246	Hs.569872	NR_110796	ENSG00000264745	TTC39C-AS1	-	TTC39C antisense RNA 1	ncRNA
peak1426	chr4	154388037	154388247	+	1	NA	intron (NM_015196, intron 1 of 34)	CpG	644	NM_001131007	23240	Hs.732450	NM_015196	ENSG00000121210	TMEM131L	KIAA0922	transmembrane 131 like	protein-coding
peak490	chr14	74253599	74254191	+	1	NA	promoter-TSS (NR_109995)	promoter-TSS (NR_109995)	66	NM_001043318	91748	Hs.594157	NM_194278	ENSG00000156030	ELMSAN1	C14orf117|C14orf43|LSR68|MIDEAS|c14_5541	ELM2 and Myb/SANT domain containing 1	protein-coding
peak680	chr16	81648402	81649366	+	1	NA	intron (NM_198390, intron 2 of 20)	intron (NM_198390, intron 2 of 20)	3931	NR_106759	102465251		NR_106759	ENSG00000275109	MIR6504	hsa-mir-6504	microRNA 6504	ncRNA
peak986	chr2	3141729	3142238	+	1	NA	Intergenic	(CA)n|Simple_repeat|Simple_repeat	-12185	NR_110228	101927554	Hs.638446	NR_110228	ENSG00000234423	LINC01250	-	long intergenic non-protein coding RNA 1250	ncRNA
peak349	chr11	134609455	134609872	+	1	NA	intron (NR_147836, intron 1 of 1)	(GTGTG)n|Simple_repeat|Simple_repeat	3824	NR_147836	729305	Hs.148365	NR_147836	ENSG00000251226	LOC729305	-	uncharacterized LOC729305	ncRNA
peak1218	chr21	41357738	41358117	+	1	NA	Intergenic	(CA)n|Simple_repeat|Simple_repeat	118580	NM_006198	5121	Hs.80296	NM_006198	ENSG00000183036	PCP4	PEP-19	Purkinje cell protein 4	protein-coding
peak709	chr17	7016692	7017049	+	1	NA	intron (NM_080913, intron 2 of 8)	(CA)n|Simple_repeat|Simple_repeat	759	NM_080914	433	Hs.654440	NM_001181	ENSG00000161944	ASGR2	ASGP-R2|ASGPR2|CLEC4H2|HBXBP|HL-2	asialoglycoprotein receptor 2	protein-coding
peak605	chr16	23607320	23607345	+	1	NA	intron (NM_005003, intron 1 of 4)	CpG	307	NM_005003	4706	Hs.189716	NM_005003	ENSG00000004779	NDUFAB1	ACP|ACP1|FASN2A|SDAP	NADH:ubiquinone oxidoreductase subunit AB1	protein-coding
peak554	chr15	91072970	91073826	+	1	NA	exon (NM_022769, exon 1 of 15)	exon (NM_022769, exon 1 of 15)	280	NM_001042574	64784	Hs.567572	NM_022769	ENSG00000140577	CRTC3	TORC-3|TORC3	CREB regulated transcription coactivator 3	protein-coding
peak1169	chr20	60019076	60020101	+	1	NA	intron (NM_001794, intron 2 of 15)	(TG)n|Simple_repeat|Simple_repeat	-54889	NM_001252338	1002	Hs.473231	NM_001794	ENSG00000179242	CDH4	CAD4|R-CAD|RCAD	cadherin 4	protein-coding
peak1339	chr3	142443090	142443289	+	1	NA	promoter-TSS (NM_001251845)	promoter-TSS (NM_001251845)	-77	NM_003304	7220	Hs.250687	NM_003304	ENSG00000144935	TRPC1	HTRP-1|TRP1	transient receptor potential cation channel subfamily C member 1	protein-coding
peak1603	chr7	57306610	57306732	+	1	NA	Intergenic	(CA)n|Simple_repeat|Simple_repeat	-16790	NR_136269	105375297	Hs.586309	NR_136269	ENSG00000234089	LOC105375297	-	uncharacterized LOC105375297	ncRNA
peak1133	chr20	3995580	3996231	+	1	NA	5' UTR (NM_001321749, exon 1 of 6)	5' UTR (NM_001321749, exon 1 of 6)	333	NM_001321749	11237	Hs.547576	NM_007219	ENSG00000101236	RNF24	G1L	ring finger protein 24	protein-coding
peak202	chr10	64565246	64565333	+	1	NA	exon (NM_032804, exon 1 of 1)	exon (NM_032804, exon 1 of 1)	773	NM_032804	84890	Hs.99821	NM_032804	ENSG00000181915	ADO	C10orf22	2-aminoethanethiol dioxygenase	protein-coding
peak1438	chr5	1562142	1562657	+	1	NA	Intergenic	Intergenic	32247	NR_003263	728609	Hs.379186	NR_003263		SDHAP3	SDHACL|SDHAL	succinate dehydrogenase complex flavoprotein subunit A pseudogene 3	pseudo
peak1275	chr22	44133366	44134430	+	1	NA	intron (NM_198856, intron 4 of 29)	(CA)n|Simple_repeat|Simple_repeat	74319	NM_022785	64800	Hs.658996	NM_022785	ENSG00000186976	EFCAB6	DJBP|HSCBCIP1|dJ185D5.1	EF-hand calcium binding domain 6	protein-coding
peak1445	chr5	5305204	5305644	+	1	NA	intron (NM_139056, intron 20 of 22)	(CA)n|Simple_repeat|Simple_repeat	-117362	NM_015325	23379	Hs.449296	NM_015325	ENSG00000164151	ICE1	KIAA0947	interactor of little elongation complex ELL subunit 1	protein-coding
peak849	chr19	2944499	2944952	+	1	NA	intron (NM_021217, intron 1 of 3)	CpG	244	NM_021217	58492	Hs.38004	NM_021217	ENSG00000175691	ZNF77	pT1	zinc finger protein 77	protein-coding
peak740	chr17	35097881	35098183	+	1	NA	Intergenic	Intergenic	140007	NM_024864	79922	Hs.194864	NM_024864	ENSG00000278619	MRM1	-	mitochondrial rRNA methyltransferase 1	protein-coding
peak584	chr16	3662210	3662269	+	1	NA	promoter-TSS (NM_032444)	promoter-TSS (NM_032444)	-632	NM_032444	84464	Hs.143681	NM_032444	ENSG00000188827	SLX4	BTBD12|FANCP|MUS312	SLX4 structure-specific endonuclease subunit	protein-coding
peak1310	chr3	49761066	49761163	+	1	NA	TTS (NM_001242829)	TTS (NM_001242829)	293	NM_021971	29925	Hs.567488	NM_013334	ENSG00000173540	GMPPB	MDDGA14|MDDGB14|MDDGC14	GDP-mannose pyrophosphorylase B	protein-coding
peak1476	chr5	89770148	89770187	+	1	NA	promoter-TSS (NM_006467)	promoter-TSS (NM_006467)	418	NM_203406	153364	Hs.64004	NM_203406	ENSG00000176055	MBLAC2	-	metallo-beta-lactamase domain containing 2	protein-coding
peak501	chr14	100149961	100150149	+	1	NA	promoter-TSS (NM_006668)	promoter-TSS (NM_006668)	-700	NM_006668	10858	Hs.25121	NM_006668	ENSG00000036530	CYP46A1	CP46|CYP46	cytochrome P450 family 46 subfamily A member 1	protein-coding
peak471	chr14	19018937	19019288	+	1	NA	Intergenic	ALR/Alpha|Satellite|centr	-358482	NM_001013354	440153	Hs.534880	NM_001013354	ENSG00000257115	OR11H12	-	olfactory receptor family 11 subfamily H member 12	protein-coding
peak1900	chrY	13817469	13817939	+	1	NA	Intergenic	(GAATG)n|Satellite|Satellite	715685	NR_033667	352887	Hs.546221	NR_033667	ENSG00000206159	GYG2P1	GYG2P	glycogenin 2 pseudogene 1	pseudo
peak1921	chrY	28785730	28787627	+	1	NA	Intergenic	(GAATG)n|Satellite|Satellite	912041	NR_002176	474148	Hs.511777	NR_002176	ENSG00000280961	TTTY3B	LNCRNA00122|NCRNA00122	testis-specific transcript, Y-linked 3B (non-protein coding)	ncRNA
peak1048	chr2	100862982	100863100	+	1	NA	intron (NR_103730, intron 1 of 2)	(TG)n|Simple_repeat|Simple_repeat	38325	NR_103730	150577	Hs.434127	NM_001102655	ENSG00000232084	LINC01104	-	long intergenic non-protein coding RNA 1104	ncRNA
peak1803	chr9	98330421	98330543	+	1	NA	Intergenic	(GTGTG)n|Simple_repeat|Simple_repeat	-51143	NM_001354919	5727	Hs.494538	NM_000264	ENSG00000185920	PTCH1	BCNS|NBCCS|PTC|PTC1|PTCH	patched 1	protein-coding
peak1616	chr7	61792888	61794795	+	1	NA	Intergenic	HSATII|Satellite|Satellite	970593	NR_003952	643955	Hs.583308	NR_003952	ENSG00000185037	ZNF733P	ZNF733	zinc finger protein 733, pseudogene	pseudo
peak181	chr10	42373930	42400663	+	1	NA	Intergenic	HSATII|Satellite|Satellite	476197	NR_024380	441666	Hs.255729	NR_024380	ENSG00000215146	LOC441666	-	zinc finger protein 91 pseudogene	pseudo
peak1267	chr22	39959444	39960444	+	1	NA	Intergenic	(TG)n|Simple_repeat|Simple_repeat	-6814	NM_021096	8911	Hs.125116	NM_021096	ENSG00000100346	CACNA1I	Cav3.3|ca(v)3.3	calcium voltage-gated channel subunit alpha1 I	protein-coding
peak1117	chr2	241553146	241553363	+	1	NA	intron (NM_001195381, intron 2 of 5)	(CCCTAA)n|Simple_repeat|Simple_repeat	8429	NM_001195381	2859	Hs.112218	NM_005301	ENSG00000178623	GPR35	-	G protein-coupled receptor 35	protein-coding
peak1716	chr8	107282532	107283293	+	1	NA	intron (NM_001198533, intron 1 of 16)	CpG	506	NM_001198533	55074	Hs.127286	NM_018002	ENSG00000164830	OXR1	Nbla00307|TLDC3	oxidation resistance 1	protein-coding
peak1452	chr5	32370290	32370635	+	1	NA	intron (NR_144318, intron 16 of 18)	(GA)n|Simple_repeat|Simple_repeat	24119	NR_030305	693164		NR_030305	ENSG00000207956	MIR579	MIRN579|hsa-mir-579	microRNA 579	ncRNA
peak412	chr12	128181234	128181665	+	1	NA	Intergenic	(ATGGTG)n|Simple_repeat|Simple_repeat	-41316	NR_134995	105370068	Hs.524845	NR_134995		LOC105370068	-	uncharacterized LOC105370068	ncRNA
peak1710	chr8	82754496	82754946	+	1	NA	promoter-TSS (NM_152837)	promoter-TSS (NM_152837)	-200	NR_145475	64089	Hs.492121	NM_022133	ENSG00000104497	SNX16	-	sorting nexin 16	protein-coding
peak598	chr16	20817750	20818691	+	1	NA	promoter-TSS (NM_080663)	promoter-TSS (NM_080663)	-425	NM_080663	112479	Hs.248437	NM_080663	ENSG00000196678	ERI2	EXOD1|ZGRF5	ERI1 exoribonuclease family member 2	protein-coding
peak1059	chr2	127863347	127864314	+	1	NA	intron (NM_001320633, intron 1 of 14)	CpG	1073	NM_001320641	274	Hs.193163	NM_004305	ENSG00000136717	BIN1	AMPH2|AMPHL|CNM2|SH3P9	bridging integrator 1	protein-coding
peak665	chr16	55053711	55053827	+	1	NA	Intergenic	Intergenic	88658	NM_005853	10265	Hs.435730	NM_005853	ENSG00000176842	IRX5	HMMS|IRX-2a|IRXB2	iroquois homeobox 5	protein-coding
peak1268	chr22	40742118	40742377	+	1	NA	promoter-TSS (NM_001317923)	promoter-TSS (NM_001317923)	-257	NM_001123378	158	Hs.75527	NM_000026	ENSG00000239900	ADSL	AMPS|ASASE|ASL	adenylosuccinate lyase	protein-coding
peak293	chr11	13299632	13299897	+	1	NA	intron (NM_001030272, intron 1 of 18)	CpG	490	NM_001178	406	Hs.65734	NM_001178	ENSG00000133794	ARNTL	BMAL1|BMAL1c|JAP3|MOP3|PASD3|TIC|bHLHe5	aryl hydrocarbon receptor nuclear translocator like	protein-coding
peak942	chr19	44284899	44285378	+	1	NA	5' UTR (NM_002250, exon 1 of 9)	5' UTR (NM_002250, exon 1 of 9)	271	NM_002250	3783	Hs.10082	NM_002250	ENSG00000104783	KCNN4	DHS2|IK|IK1|IKCA1|KCA4|KCa3.1|SK4|hIKCa1|hKCa4|hSK4	potassium calcium-activated channel subfamily N member 4	protein-coding
peak685	chr16	85433965	85434204	+	1	NA	Intergenic	(TG)n|Simple_repeat|Simple_repeat	-94153	NR_049816	100847022		NR_049816	ENSG00000266307	MIR5093	-	microRNA 5093	ncRNA
peak1152	chr20	37218738	37219062	+	1	NA	Intergenic	(CA)n|Simple_repeat|Simple_repeat	9062	NR_130907	149685	Hs.368028	NM_174906	ENSG00000182035	ADIG	SMAF1	adipogenin	protein-coding
peak1583	chr7	6486566	6486785	+	1	NA	intron (NM_139179, intron 1 of 14)	AluJb|SINE|Alu	968	NM_001142936	221955	Hs.487498	NM_139179	ENSG00000164535	DAGLB	DAGLBETA|KCCR13L	diacylglycerol lipase beta	protein-coding
peak1468	chr5	71146622	71147029	+	1	NA	Intergenic	LSU-rRNA_Hsa|rRNA|rRNA	131835	NM_004291	9607	Hs.1707	NM_004291	ENSG00000164326	CARTPT	CART	CART prepropeptide	protein-coding
peak1096	chr2	230045409	230045703	+	1	NA	intron (NM_001100818, intron 1 of 2)	LSU-rRNA_Hsa|rRNA|rRNA	51252	NM_001330156	55022	Hs.745038	NM_017933	ENSG00000153823	PID1	HMFN2073|NYGGF4|P-CLI1|PCLI1	phosphotyrosine interaction domain containing 1	protein-coding
peak826	chr18	74534940	74535358	+	1	NA	promoter-TSS (NM_007345)	promoter-TSS (NM_007345)	586	NM_001306089	7776	Hs.719137	NM_007345	ENSG00000130856	ZNF236	ZNF236A|ZNF236B	zinc finger protein 236	protein-coding
peak310	chr11	61595792	61595825	+	1	NA	5' UTR (NM_004265, exon 1 of 12)	5' UTR (NM_004265, exon 1 of 12)	303	NM_004265	9415	Hs.502745	NM_004265	ENSG00000134824	FADS2	D6D|DES6|FADSD6|LLCDL2|SLL0262|TU13	fatty acid desaturase 2	protein-coding
peak1607	chr7	61054455	61055919	+	1	NA	Intergenic	HSATII|Satellite|Satellite	1709247	NR_003952	643955	Hs.583308	NR_003952	ENSG00000185037	ZNF733P	ZNF733	zinc finger protein 733, pseudogene	pseudo
peak546	chr15	78592330	78592675	+	1	NA	promoter-TSS (NM_025234)	promoter-TSS (NM_025234)	-434	NM_025234	80349	Hs.513055	NM_025234	ENSG00000140395	WDR61	REC14|SKI8	WD repeat domain 61	protein-coding
peak779	chr17	73873819	73874424	+	1	NA	exon (NM_033452, exon 1 of 6)	exon (NM_033452, exon 1 of 6)	535	NM_033452	91107	Hs.293660	NM_033452	ENSG00000132481	TRIM47	GOA|RNF100	tripartite motif containing 47	protein-coding
peak683	chr16	83987393	83987510	+	1	NA	intron (NM_182981, intron 1 of 5)	intron (NM_182981, intron 1 of 5)	624	NM_182981	29948	Hs.128055	NM_013370	ENSG00000140961	OSGIN1	BDGI|OKL38	oxidative stress induced growth inhibitor 1	protein-coding
peak1038	chr2	92305509	92306358	+	1	NA	Intergenic	ALR/Alpha|Satellite|centr	176774	NR_027714	440888	Hs.730239	NM_001032412		ACTR3BP2	FKSG73	ACTR3B pseudogene 2	pseudo
peak893	chr19	15998423	15999016	+	1	NA	intron (NM_001082, intron 7 of 12)	(CA)n|Simple_repeat|Simple_repeat	10211	NM_001082	8529	Hs.558423	NM_001082	ENSG00000186115	CYP4F2	CPF2	cytochrome P450 family 4 subfamily F member 2	protein-coding
peak1731	chr8	143889876	143890293	+	1	NA	Intergenic	(TG)n|Simple_repeat|Simple_repeat	-22076	NM_003695	8581	Hs.415762	NM_003695	ENSG00000167656	LY6D	E48|Ly-6D	lymphocyte antigen 6 family member D	protein-coding
peak1437	chr5	1047604	1048383	+	1	NA	Intergenic	(TGAG)n|Simple_repeat|Simple_repeat	15096	NR_039778	100616479		NR_039778	ENSG00000263834	MIR4635	-	microRNA 4635	ncRNA
peak373	chr12	69326980	69327272	+	1	NA	promoter-TSS (NM_198320)	promoter-TSS (NM_198320)	-147	NM_001005502	1368	Hs.654387	NM_001874	ENSG00000135678	CPM	-	carboxypeptidase M	protein-coding
peak1871	chrY	10026561	10026909	+	1	NA	Intergenic	Intergenic	278328	NR_003593	100101121	Hs.522846	NR_003593	ENSG00000250204	TTTY23B	TTTY23	testis-specific transcript, Y-linked 23B (non-protein coding)	ncRNA
peak1720	chr8	129053043	129053950	+	1	NA	intron (NR_003367, intron 5 of 8)	(TG)n|Simple_repeat|Simple_repeat	-7902	NR_031612	100302175		NR_031612	ENSG00000221176	MIR1207	MIRN1207|hsa-mir-1207	microRNA 1207	ncRNA
peak460	chr13	113320042	113320901	+	1	NA	intron (NM_207440, intron 1 of 2)	(TG)n|Simple_repeat|Simple_repeat	19113	NM_207440	400165	Hs.591213	NM_207440		ATP11AUN	C13orf35|SMABLO1	ATP11A upstream neighbor	protein-coding
peak1855	chr9	140795005	140795663	+	1	NA	intron (NM_000718, intron 3 of 45)	(TG)n|Simple_repeat|Simple_repeat	-8312	NR_121583	100133077	Hs.640081	NR_121583	ENSG00000203987	LOC100133077	-	uncharacterized LOC100133077	ncRNA
peak99	chr1	149033193	149035744	+	1	NA	intron (NR_104217, intron 2 of 17).3	HSATII|Satellite|Satellite	75257	NR_104217	101929780	Hs.534675	NR_104217	ENSG00000272150	NBPF25P	WI2-925H4.1	NBPF member 25, pseudogene	pseudo
peak180	chr10	42368847	42372157	+	1	NA	Intergenic	(CATTC)n|Satellite|Satellite	492991	NR_024380	441666	Hs.255729	NR_024380	ENSG00000215146	LOC441666	-	zinc finger protein 91 pseudogene	pseudo
peak1912	chrY	13849019	13849250	+	1	NA	Intergenic	(GAATG)n|Satellite|Satellite	684255	NR_033667	352887	Hs.546221	NR_033667	ENSG00000206159	GYG2P1	GYG2P	glycogenin 2 pseudogene 1	pseudo
peak27	chr1	10532268	10532520	+	1	NA	exon (NM_004401, exon 1 of 6)	exon (NM_004401, exon 1 of 6)	219	NM_004401	1676	Hs.484782	NM_004401	ENSG00000160049	DFFA	DFF-45|DFF1|ICAD	DNA fragmentation factor subunit alpha	protein-coding
peak271	chr11	356792	357809	+	1	NA	Intergenic	(CA)n|Simple_repeat|Simple_repeat	-12495	NM_178537	338707	Hs.148074	NM_178537	ENSG00000182272	B4GALNT4	-	beta-1,4-N-acetyl-galactosaminyltransferase 4	protein-coding
peak177	chr10	39131723	39141420	+	1	NA	Intergenic	(GAATG)n|Satellite|Satellite	146844	NR_045000	399746	Hs.742607	NR_045000		ACTR3BP5	FKSG74	ACTR3B pseudogene 5	pseudo
peak558	chr15	91478523	91478815	+	1	NA	intron (NM_018671, intron 1 of 19)	CpG	553	NM_001323621	55898	Hs.389461	NM_017979	ENSG00000140553	UNC45A	GC-UNC45|GCUNC-45|GCUNC45|IRO039700|SMAP-1|SMAP1|UNC-45A	unc-45 myosin chaperone A	protein-coding
peak1678	chr7	158055056	158055632	+	1	NA	intron (NM_001308267, intron 2 of 21)	(CA)n|Simple_repeat|Simple_repeat	270161	NR_030325	693180		NR_030325	ENSG00000207637	MIR595	MIRN595|hsa-mir-595	microRNA 595	ncRNA
peak552	chr15	90357617	90358383	+	1	NA	promoter-TSS (NM_001150)	promoter-TSS (NM_001150)	72	NM_001150	290	Hs.1239	NM_001150	ENSG00000166825	ANPEP	APN|CD13|GP150|LAP1|P150|PEPN	alanyl aminopeptidase, membrane	protein-coding
peak765	chr17	48423551	48423954	+	1	NA	intron (NR_110010, intron 1 of 9)	G-rich|Low_complexity|Low_complexity	359	NR_110010	64132	Hs.463416	NM_022167	ENSG00000015532	XYLT2	PXYLT2|SOS|XT-II|XT2|xylT-II	xylosyltransferase 2	protein-coding
peak1708	chr8	74659431	74659553	+	1	NA	promoter-TSS (NM_014393)	promoter-TSS (NM_014393)	-330	NM_001164382	27067	Hs.561815	NM_014393	ENSG00000040341	STAU2	39K2|39K3	staufen double-stranded RNA binding protein 2	protein-coding
peak941	chr19	42422698	42423277	+	1	NA	Intergenic	Intergenic	-9985	NR_135626	100505585		NR_135626	ENSG00000076928	LOC100505585	-	uncharacterized LOC100505585	ncRNA
peak1044	chr2	97203133	97203422	+	1	NA	promoter-TSS (NM_001319092)	promoter-TSS (NM_001319092)	-339	NM_001319092	10865	Hs.920	NM_006673	ENSG00000196843	ARID5A	MRF-1|MRF1|RP11-363D14	AT-rich interaction domain 5A	protein-coding
peak991	chr2	9346848	9347110	+	1	NA	promoter-TSS (NM_003887)	promoter-TSS (NM_003887)	85	NM_001135191	8853	Hs.555902	NM_003887	ENSG00000151693	ASAP2	AMAP2|CENTB3|DDEF2|PAG3|PAP|Pap-alpha|SHAG1	ArfGAP with SH3 domain, ankyrin repeat and PH domain 2	protein-coding
peak544	chr15	77363132	77363436	+	1	NA	exon (NM_001168412, exon 1 of 6)	exon (NM_001168412, exon 1 of 6)	286	NM_198902	10099	Hs.744863	NM_005724	ENSG00000140391	TSPAN3	TM4-A|TM4SF8|TSPAN-3	tetraspanin 3	protein-coding
peak1303	chr3	42695958	42696437	+	1	NA	promoter-TSS (NR_125400)	promoter-TSS (NR_125400)	-317	NR_125400	101928323		NR_125400		LOC101928323	-	uncharacterized LOC101928323	ncRNA
peak1094	chr2	227220419	227220707	+	1	NA	Intergenic	HAL1-3A_ME|LINE|L1	213053	NR_046102	646736	Hs.712836	NR_046102		LOC646736	-	uncharacterized LOC646736	ncRNA
peak815	chr18	43651165	43652256	+	1	NA	intron (NM_024430, intron 1 of 14)	intron (NM_024430, intron 1 of 14)	540	NM_024430	9050	Hs.567384	NM_024430	ENSG00000152229	PSTPIP2	MAYP	proline-serine-threonine phosphatase interacting protein 2	protein-coding
peak1562	chr6	163777861	163778245	+	1	NA	Intergenic	(CA)n|Simple_repeat|Simple_repeat	-9988	NR_033862	401282	Hs.444817	NR_033862		DKFZp451B082	-	uncharacterized LOC401282	ncRNA
peak1215	chr21	39994491	39995198	+	1	NA	intron (NR_111949, intron 1 of 4)	intron (NR_111949, intron 1 of 4)	37747	NM_001243428	2078	Hs.473819	NM_004449	ENSG00000157554	ERG	erg-3|p55	ERG, ETS transcription factor	protein-coding
peak900	chr19	16986532	16986554	+	1	NA	intron (NM_001297595, intron 14 of 18)	(GTCTG)n|Simple_repeat|Simple_repeat	12458	NM_001297597	23309	Hs.13999	NM_015260	ENSG00000127511	SIN3B	-	SIN3 transcription regulator family member B	protein-coding
peak381	chr12	108783410	108783529	+	1	NA	Intergenic	(CACCAT)n|Simple_repeat|Simple_repeat	-50375	NM_001142343	1240	Hs.197143	NM_004072	ENSG00000174600	CMKLR1	CHEMERINR|ChemR23|DEZ|RVER1	chemerin chemokine-like receptor 1	protein-coding
peak1046	chr2	97482288	97482625	+	1	NA	exon (NM_199078, exon 1 of 7)	exon (NM_199078, exon 1 of 7)	465	NM_017623	26505	Hs.711617	NM_017623	ENSG00000168763	CNNM3	ACDP3	cyclin and CBS domain divalent metal cation transport mediator 3	protein-coding
peak441	chr13	30881469	30881751	+	1	NA	promoter-TSS (NM_032116)	promoter-TSS (NM_032116)	14	NM_032116	84056	Hs.243596	NM_032116	ENSG00000102781	KATNAL1	-	katanin catalytic subunit A1 like 1	protein-coding
peak109	chr1	161993385	161993436	+	1	NA	5' UTR (NM_001347700, exon 1 of 8)	5' UTR (NM_001347700, exon 1 of 8)	845	NM_015441	25903	Hs.507515	NM_015441	ENSG00000162745	OLFML2B	-	olfactomedin like 2B	protein-coding
peak1916	chrY	13859434	13860241	+	1	NA	Intergenic	Intergenic	673552	NR_033667	352887	Hs.546221	NR_033667	ENSG00000206159	GYG2P1	GYG2P	glycogenin 2 pseudogene 1	pseudo
peak1387	chr4	10458642	10459130	+	1	NA	intron (NM_053042, intron 1 of 2)	CpG	146	NM_053042	85460	Hs.455089	NM_053042	ENSG00000178163	ZNF518B	-	zinc finger protein 518B	protein-coding
peak1887	chrY	13647997	13648342	+	1	NA	Intergenic	(GAATG)n|Satellite|Satellite	885220	NR_033667	352887	Hs.546221	NR_033667	ENSG00000206159	GYG2P1	GYG2P	glycogenin 2 pseudogene 1	pseudo
peak337	chr11	85194891	85195248	+	1	NA	intron (NM_001142699, intron 3 of 27)	LSU-rRNA_Hsa|rRNA|rRNA	143245	NM_001142699	1740	Hs.367656	NM_001364	ENSG00000150672	DLG2	PPP1R58|PSD-93|PSD93|chapsyn-110	discs large MAGUK scaffold protein 2	protein-coding
peak1206	chr21	14367027	14368169	+	1	NA	Intergenic	ALR/Alpha|Satellite|centr	-42889	NR_026916	149992	Hs.558645	NM_153773		ANKRD30BP2	C21orf99|CT85|CTSP-1|CTSP1	ankyrin repeat domain 30B pseudogene 2	pseudo
peak1854	chr9	140610500	140610974	+	1	NA	intron (NM_001145527, intron 2 of 15)	(TGG)n|Simple_repeat|Simple_repeat	72121	NR_147508	651337	Hs.603195	NR_147508	ENSG00000255585	LOC651337	-	uncharacterized LOC651337	ncRNA
peak1030	chr2	91785412	91785594	+	1	NA	Intergenic	Intergenic	62472	NR_027238	654342	Hs.469287	NR_027238		LOC654342	-	lymphocyte-specific protein 1 pseudogene	pseudo
peak80	chr1	108742552	108742915	+	1	NA	exon (NM_013386, exon 1 of 10)	exon (NM_013386, exon 1 of 10)	247	NM_013386	29957	Hs.656870	NM_013386	ENSG00000085491	SLC25A24	APC1|SCAMC-1|SCAMC1	solute carrier family 25 member 24	protein-coding
peak1895	chrY	13800920	13801267	+	1	NA	Intergenic	(GAATG)n|Satellite|Satellite	732296	NR_033667	352887	Hs.546221	NR_033667	ENSG00000206159	GYG2P1	GYG2P	glycogenin 2 pseudogene 1	pseudo
peak1163	chr20	57268043	57268352	+	1	NA	intron (NM_024663, intron 1 of 11)	CpG	335	NM_024663	79716	Hs.654868	NM_024663	ENSG00000215440	NPEPL1	bA261P9.2	aminopeptidase like 1	protein-coding
peak1153	chr20	39765862	39766108	+	1	NA	promoter-TSS (NM_002660)	promoter-TSS (NM_002660)	-176	NM_182811	5335	Hs.268177	NM_002660	ENSG00000124181	PLCG1	NCKAP3|PLC-II|PLC1|PLC148|PLCgamma1	phospholipase C gamma 1	protein-coding
peak351	chr12	6875325	6875497	+	1	NA	promoter-TSS (NM_002824)	promoter-TSS (NM_002824)	-72	NM_001330333	5763	Hs.504613	NM_002824	ENSG00000159335	PTMS	ParaT	parathymosin	protein-coding
peak6	chr1	1284760	1285190	+	1	NA	promoter-TSS (NM_001330311)	promoter-TSS (NM_001330311)	-483	NM_001330311	1855	Hs.731450	NM_004421	ENSG00000107404	DVL1	DRS2|DVL|DVL1L1|DVL1P1	dishevelled segment polarity protein 1	protein-coding
peak1920	chrY	28784256	28784611	+	1	NA	Intergenic	(GAATG)n|Satellite|Satellite	909796	NR_002176	474148	Hs.511777	NR_002176	ENSG00000280961	TTTY3B	LNCRNA00122|NCRNA00122	testis-specific transcript, Y-linked 3B (non-protein coding)	ncRNA
peak5	chr1	1242912	1244294	+	1	NA	promoter-TSS (NR_144369)	promoter-TSS (NR_144369)	-334	NM_030649	116983	Hs.535257	NM_030649	ENSG00000131584	ACAP3	CENTB5	ArfGAP with coiled-coil, ankyrin repeat and PH domains 3	protein-coding
peak1745	chr8	145703728	145703880	+	1	NA	promoter-TSS (NM_001329444)	promoter-TSS (NM_001329444)	70	NM_001329445	84988	Hs.521937	NM_032902	ENSG00000160972	PPP1R16A	MYPT3	protein phosphatase 1 regulatory subunit 16A	protein-coding
peak493	chr14	88237467	88237827	+	1	NA	Intergenic	Intergenic	-116009	NR_146551	105370611	Hs.691123	NR_146551	ENSG00000258770	LINC02330	-	long intergenic non-protein coding RNA 2330	ncRNA
peak1314	chr3	52029406	52029785	+	1	NA	intron (NM_000992, intron 1 of 3)	intron (NM_000992, intron 1 of 3)	363	NM_000992	6159	Hs.425125	NM_000992	ENSG00000162244	RPL29	HIP|HUMRPL29|L29|RPL29P10|RPL29_3_370	ribosomal protein L29	protein-coding
peak1015	chr2	68546086	68546504	+	1	NA	intron (NM_001111101, intron 1 of 2)	intron (NM_001111101, intron 1 of 2)	888	NM_015463	25927	Hs.212885	NM_015463	ENSG00000119865	CNRIP1	C2orf32|CRIP1	cannabinoid receptor interacting protein 1	protein-coding
peak523	chr15	26202269	26202603	+	1	NA	intron (NR_040082, intron 1 of 4)	(CA)n|Simple_repeat|Simple_repeat	54929	NR_040082	100128714	Hs.587854	NR_040082	ENSG00000206187	LINC02346	-	long intergenic non-protein coding RNA 2346	ncRNA
peak1000	chr2	20364688	20365733	+	1	NA	Intergenic	(CA)n|Simple_repeat|Simple_repeat	59717	NM_002997	6382	Hs.224607	NM_002997	ENSG00000115884	SDC1	CD138|SDC|SYND1|syndecan	syndecan 1	protein-coding
peak416	chr12	130539497	130539811	+	1	NA	Intergenic	(CA)n|Simple_repeat|Simple_repeat	-12767	NR_024457	100190940	Hs.625993	NR_024457	ENSG00000214039	LINC02418	-	long intergenic non-protein coding RNA 2418	ncRNA
peak479	chr14	53197223	53197360	+	1	NA	intron (NM_145251, intron 1 of 10)	CpG	408	NM_001130701	6815	Hs.364980	NM_145251	ENSG00000198252	STYX	-	serine/threonine/tyrosine interacting protein	protein-coding
peak485	chr14	69256588	69257106	+	1	NA	exon (NM_004926, exon 2 of 2)	exon (NM_004926, exon 2 of 2)	3784	NM_001244698	677	Hs.85155	NM_004926	ENSG00000185650	ZFP36L1	BRF1|Berg36|ERF-1|ERF1|RNF162B|TIS11B|cMG1	ZFP36 ring finger protein like 1	protein-coding
peak481	chr14	59655656	59655853	+	1	NA	intron (NM_001270520, intron 1 of 24)	CpG	373	NM_001270520	23002	Hs.19156	NM_014992	ENSG00000100592	DAAM1	-	dishevelled associated activator of morphogenesis 1	protein-coding
peak446	chr13	42031864	42032113	+	1	NA	intron (NM_014059, intron 1 of 4)	CpG	446	NM_014059	28984	Hs.507866	NM_014059	ENSG00000102760	RGCC	C13orf15|RGC-32|RGC32|bA157L14.2	regulator of cell cycle	protein-coding
peak492	chr14	83191287	83191570	+	1	NA	Intergenic	(TG)n|Simple_repeat|Simple_repeat	82452	NR_146650	101928599		NR_146650	ENSG00000258743	LINC02301	-	long intergenic non-protein coding RNA 2301	ncRNA
peak1381	chr4	7623062	7623145	+	1	NA	intron (NM_020777, intron 3 of 26)	(TG)n|Simple_repeat|Simple_repeat	-132714	NR_026892	84740	Hs.663029	NM_032654	ENSG00000272620	AFAP1-AS1	AFAP1-AS|AFAP1AS	AFAP1 antisense RNA 1	ncRNA
peak359	chr12	31478190	31478653	+	1	NA	non-coding (NR_026806, exon 1 of 1)	non-coding (NR_026806, exon 1 of 1)	700	NM_021238	58516	Hs.505154	NM_021238	ENSG00000139146	SINHCAF	C12orf14|FAM60A|L4|TERA	SIN3-HDAC complex associated factor	protein-coding
peak1627	chr7	73097280	73097589	+	1	NA	promoter-TSS (NM_017528)	promoter-TSS (NM_017528)	347	NM_032317	84277	Hs.647046	NM_032317	ENSG00000176410	DNAJC30	WBSCR18	DnaJ heat shock protein family (Hsp40) member C30	protein-coding
peak1728	chr8	140764722	140764921	+	1	NA	intron (NM_001321646, intron 20 of 21)	(TCCA)n|Simple_repeat|Simple_repeat	-49522	NR_104210	51305	Hs.493037	NM_001282534	ENSG00000169427	KCNK9	K2p9.1|KT3.2|TASK-3|TASK3	potassium two pore domain channel subfamily K member 9	protein-coding
peak101	chr1	151965802	151965925	+	1	NA	intron (NM_002966, intron 1 of 2)	CpG	851	NM_002966	6281	Hs.143873	NM_002966	ENSG00000197747	S100A10	42C|ANX2L|ANX2LG|CAL1L|CLP11|Ca[1]|GP11|P11|p10	S100 calcium binding protein A10	protein-coding
peak638	chr16	34001988	34002337	+	1	NA	Intergenic	ALR/Alpha|Satellite|centr	402600	NR_002837	606551	Hs.646441	NR_002837		UBE2MP1	-	ubiquitin conjugating enzyme E2 M pseudogene 1	pseudo
peak11	chr1	2615439	2615600	+	1	NA	intron (NM_001242672, intron 4 of 6)	intron (NM_001242672, intron 4 of 6)	-51038	NM_033467	79258	Hs.591453	NM_033467	ENSG00000142606	MMEL1	MMEL2|NEP2|NEPII|NL1|NL2|SEP	membrane metalloendopeptidase like 1	protein-coding
peak560	chr15	98544298	98545680	+	1	NA	Intergenic	(TG)n|Simple_repeat|Simple_repeat	-1279	NR_146565	105371008		NR_146563		LINC02251	-	long intergenic non-protein coding RNA 2251	ncRNA
peak983	chr2	2299200	2299535	+	1	NA	intron (NM_015025, intron 1 of 24)	(GA)n|Simple_repeat|Simple_repeat	-23637	NR_024468	730811	Hs.629472	NR_024468	ENSG00000225619	MYT1L-AS1	-	MYT1L antisense RNA 1	ncRNA
peak1576	chr7	1200470	1200534	+	1	NA	promoter-TSS (NM_182491)	promoter-TSS (NM_182491)	81	NR_110070	101927021	Hs.529566	NR_110065		LOC101927021	-	uncharacterized LOC101927021	ncRNA
peak204	chr10	71812926	71813139	+	1	NA	intron (NM_018649, intron 1 of 8)	CpG	675	NM_018649	55506	Hs.499953	NM_018649	ENSG00000099284	H2AFY2	macroH2A2	H2A histone family member Y2	protein-coding
peak86	chr1	113932711	113933589	+	1	NA	promoter-TSS (NM_152900)	promoter-TSS (NM_152900)	-325	NM_152900	260425	Hs.486189	NM_020965	ENSG00000081026	MAGI3	MAGI-3|dJ730K3.2	membrane associated guanylate kinase, WW and PDZ domain containing 3	protein-coding
peak1003	chr2	27632139	27632338	+	1	NA	exon (NM_177983, exon 1 of 10)	exon (NM_177983, exon 1 of 10)	312	NM_177983	5496	Hs.643951	NM_177983	ENSG00000115241	PPM1G	PP2CG|PP2CGAMMA|PPP2CG	protein phosphatase, Mg2+/Mn2+ dependent 1G	protein-coding
peak1107	chr2	238599983	238600338	+	1	NA	promoter-TSS (NM_004735)	promoter-TSS (NM_004735)	-647	NM_001137552	9208	Hs.471779	NM_004735	ENSG00000124831	LRRFIP1	FLAP-1|FLAP1|FLIIAP1|GCF-2|GCF2|HUFI-1|TRIP	LRR binding FLII interacting protein 1	protein-coding
peak130	chr1	224199466	224204139	+	1	NA	intron (NR_136593, intron 2 of 4)	(GAATG)n|Satellite|Satellite	21370	NR_136592	100287497	Hs.568390	NR_136590		LOC100287497	-	septin 7 pseudogene	pseudo
peak1056	chr2	126931191	126931637	+	1	NA	Intergenic	(TG)n|Simple_repeat|Simple_repeat	-55852	NR_146970	105373600	Hs.555059	NR_146970	ENSG00000226813	LINC01941	-	long intergenic non-protein coding RNA 1941	ncRNA
peak1504	chr6	3158083	3158170	+	1	NA	promoter-TSS (NM_001310315)	promoter-TSS (NM_001310315)	-343	NM_001069	7280	Hs.654543	NM_001069	ENSG00000137267	TUBB2A	CDCBM5|TUBB|TUBB2	tubulin beta 2A class IIa	protein-coding
peak1860	chrX	61732631	61733842	+	1	NA	Intergenic	ALR/Alpha|Satellite|centr	837982	NM_001012968	139886	Hs.612782	NM_001012968	ENSG00000186767	SPIN4	TDRD28	spindlin family member 4	protein-coding
peak40	chr1	19578494	19578667	+	1	NA	promoter-TSS (NM_001271427)	promoter-TSS (NM_001271427)	505	NM_016183	51154	Hs.463797	NM_016183	ENSG00000053372	MRTO4	C1orf33|MRT4|dJ657E11.4	MRT4 homolog, ribosome maturation factor	protein-coding
peak895	chr19	16242812	16242902	+	1	NA	intron (NM_005370, intron 7 of 7)	(TTGG)n|Simple_repeat|Simple_repeat	-1981	NR_111904	84941	Hs.631617	NM_032855	ENSG00000196684	HSH2D	ALX|HSH2	hematopoietic SH2 domain containing	protein-coding
peak952	chr19	49661015	49661406	+	1	NA	intron (NM_017636, intron 1 of 24)	MSR1|Satellite|Satellite	194	NM_001195227	54795	Hs.467101	NM_017636	ENSG00000130529	TRPM4	LTrpC4|PFHB1B|TRPM4B|hTRPM4	transient receptor potential cation channel subfamily M member 4	protein-coding
peak1636	chr7	100033734	100033868	+	1	NA	exon (NM_001346938, exon 1 of 3)	exon (NM_001346938, exon 1 of 3)	295	NM_145030	221908	Hs.413359	NM_145030	ENSG00000160813	PPP1R35	C7orf47	protein phosphatase 1 regulatory subunit 35	protein-coding
peak536	chr15	69678346	69678631	+	1	NA	intron (NM_017705, intron 5 of 8)	(CA)n|Simple_repeat|Simple_repeat	-28097	NM_138555	9493	Hs.270845	NM_004856	ENSG00000137807	KIF23	CHO1|KNSL5|MKLP-1|MKLP1	kinesin family member 23	protein-coding
peak186	chr10	42534714	42535517	+	1	NA	Intergenic	ALR/Alpha|Satellite|centr	328378	NR_024380	441666	Hs.255729	NR_024380	ENSG00000215146	LOC441666	-	zinc finger protein 91 pseudogene	pseudo
peak323	chr11	65601983	65602570	+	1	NA	intron (NM_152760, intron 1 of 12)	(TG)n|Simple_repeat|Simple_repeat	866	NM_152760	254122	Hs.591950	NM_152760	ENSG00000172803	SNX32	SNX6B	sorting nexin 32	protein-coding
peak456	chr13	111526327	111526555	+	1	NA	Intergenic	(CA)n|Simple_repeat|Simple_repeat	-3786	NR_027701	283487	Hs.245390	NM_178514	ENSG00000255874	LINC00346	C13orf29|NCRNA00346	long intergenic non-protein coding RNA 346	ncRNA
peak1850	chr9	139972607	139972972	+	1	NA	intron (NM_207309, intron 2 of 8)	CpG-27426	836	NM_207309	91373	Hs.142076	NM_207309	ENSG00000197355	UAP1L1	-	UDP-N-acetylglucosamine pyrophosphorylase 1 like 1	protein-coding
peak1403	chr4	49154104	49158556	+	1	NA	Intergenic	(CATTC)n|Satellite|Satellite	167671	NM_001286791	80157	Hs.479703	NM_025087	ENSG00000109182	CWH43	CWH43-C|PGAP2IP	cell wall biogenesis 43 C-terminal homolog	protein-coding
peak984	chr2	2754029	2754403	+	1	NA	Intergenic	Intergenic	375582	NR_110228	101927554	Hs.638446	NR_110228	ENSG00000234423	LINC01250	-	long intergenic non-protein coding RNA 1250	ncRNA
peak388	chr12	112204911	112205087	+	1	NA	intron (NM_000690, intron 1 of 12)	intron (NM_000690, intron 1 of 12)	308	NM_001204889	217	Hs.604551	NM_000690	ENSG00000111275	ALDH2	ALDH-E2|ALDHI|ALDM	aldehyde dehydrogenase 2 family member	protein-coding
peak1644	chr7	100894910	100895288	+	1	NA	Intergenic	Intergenic	-6728	NM_016068	51024	Hs.423968	NM_016068	ENSG00000214253	FIS1	CGI-135|TTC11	fission, mitochondrial 1	protein-coding
peak1626	chr7	69961361	69961867	+	1	NA	intron (NM_001127231, intron 5 of 17)	(CA)n|Simple_repeat|Simple_repeat	-635909	NM_022479	64409	Hs.488591	NM_022479	ENSG00000185274	GALNT17	GALNACT17|GALNT16|GALNT20|GALNTL3|GalNAc-T17|GalNAc-T19|GalNAc-T5L|WBSCR17	polypeptide N-acetylgalactosaminyltransferase 17	protein-coding
peak306	chr11	51576809	51577014	+	1	NA	Intergenic	ALR/Alpha|Satellite|centr	61629	NM_001004703	119749	Hs.553564	NM_001004703	ENSG00000185926	OR4C46	-	olfactory receptor family 4 subfamily C member 46	protein-coding
peak1390	chr4	38755072	38756221	+	1	NA	Intergenic	(CA)n|Simple_repeat|Simple_repeat	28965	NM_001195108	81793	Hs.120551	NM_030956	ENSG00000174123	TLR10	CD290	toll like receptor 10	protein-coding
peak1526	chr6	42989355	42989843	+	1	NA	TTS (NR_040101)	TTS (NR_040101)	259	NR_138081	88745	Hs.309231	NM_033112	ENSG00000124541	RRP36	C6orf153|dJ20C7.4	ribosomal RNA processing 36	protein-coding
peak182	chr10	42401673	42402284	+	1	NA	Intergenic	ALR/Alpha|Satellite|centr	461515	NR_024380	441666	Hs.255729	NR_024380	ENSG00000215146	LOC441666	-	zinc finger protein 91 pseudogene	pseudo
peak447	chr13	42535081	42535160	+	1	NA	promoter-TSS (NR_039974)	promoter-TSS (NR_039974)	101	NM_001009814	23078	Hs.368282	NM_015058	ENSG00000102763	VWA8	KIAA0564	von Willebrand factor A domain containing 8	protein-coding
peak882	chr19	11689922	11690163	+	1	NA	promoter-TSS (NM_001111036)	promoter-TSS (NM_001111036)	-219	NM_001111036	54	Hs.1211	NM_001611	ENSG00000102575	ACP5	HPAP|TRACP5a|TRACP5b|TRAP|TrATPase	acid phosphatase 5, tartrate resistant	protein-coding
peak820	chr18	50318994	50319365	+	1	NA	intron (NM_005215, intron 2 of 28)	(CATTC)n|Simple_repeat|Simple_repeat	-444292	NR_130465	100616232		NR_130465	ENSG00000263872	MIR4528	-	microRNA 4528	ncRNA
peak794	chr17	80186515	80186729	+	1	NA	promoter-TSS (NM_004207)	promoter-TSS (NM_004207)	-265	NM_004207	9123	Hs.500761	NM_004207	ENSG00000141526	SLC16A3	MCT 3|MCT 4|MCT-3|MCT-4|MCT3|MCT4	solute carrier family 16 member 3	protein-coding
peak915	chr19	30661830	30662519	+	1	NA	Intergenic	(TG)n|Simple_repeat|Simple_repeat	-201126	NM_001352260	9745	Hs.378901	NM_014717	ENSG00000198597	ZNF536	-	zinc finger protein 536	protein-coding
peak1490	chr5	171613249	171613263	+	1	NA	intron (NM_005990, intron 1 of 18)	AluSx|SINE|Alu	2090	NM_005990	6793	Hs.744005	NM_005990	ENSG00000072786	STK10	LOK|PRO2729	serine/threonine kinase 10	protein-coding
peak660	chr16	46949300	46949633	+	1	NA	intron (NM_001142466, intron 6 of 11)	intron (NM_001142466, intron 6 of 11)	-29080	NR_145840	109623466		NR_145840		SNORD148	-	small nucleolar RNA, C/D box 148	snoRNA
peak758	chr17	45176974	45177615	+	1	NA	Intergenic	CpG	-50576	NM_001330240	100506084	Hs.559259	NM_001039083	ENSG00000228696	ARL17B	ARL17|ARL17A	ADP ribosylation factor like GTPase 17B	protein-coding
peak1896	chrY	13802213	13803293	+	1	NA	Intergenic	Intergenic	730636	NR_033667	352887	Hs.546221	NR_033667	ENSG00000206159	GYG2P1	GYG2P	glycogenin 2 pseudogene 1	pseudo
peak790	chr17	79499305	79499527	+	1	NA	intron (NM_001077182, intron 1 of 4)	(ATGGTG)n|Simple_repeat|Simple_repeat	3999	NM_001077182	25794	Hs.118555	NM_012418	ENSG00000186765	FSCN2	RFSN|RP30	fascin actin-bundling protein 2, retinal	protein-coding
peak121	chr1	203496143	203496661	+	1	NA	Intergenic	Intergenic	33131	NM_014359	26254	Hs.632468	NM_014359	ENSG00000188770	OPTC	OPT	opticin	protein-coding
peak237	chr10	119134319	119134454	+	1	NA	exon (NM_173791, exon 1 of 5)	exon (NM_173791, exon 1 of 5)	592	NM_173791	118987	Hs.501149	NM_173791	ENSG00000165650	PDZD8	PDZK8	PDZ domain containing 8	protein-coding
peak935	chr19	37862016	37862541	+	1	NA	intron (NM_032453, intron 1 of 4)	intron (NM_032453, intron 1 of 4)	219	NM_032453	84503	Hs.590940	NM_032453	ENSG00000189164	ZNF527	-	zinc finger protein 527	protein-coding
peak1774	chr9	68418816	68419664	+	1	NA	Intergenic	(CA)n|Simple_repeat|Simple_repeat	-3852	NR_039688	100616184		NR_039688	ENSG00000276029	MIR4477A	-	microRNA 4477a	ncRNA
peak1894	chrY	13720273	13720482	+	1	NA	Intergenic	(GAATG)n|Satellite|Satellite	813012	NR_033667	352887	Hs.546221	NR_033667	ENSG00000206159	GYG2P1	GYG2P	glycogenin 2 pseudogene 1	pseudo
peak687	chr16	85605887	85606064	+	1	NA	Intergenic	(CA)n|Simple_repeat|Simple_repeat	-39054	NM_001134473	23199	Hs.461647	NM_014615	ENSG00000131149	GSE1	CRHSP24|KIAA0182	Gse1 coiled-coil protein	protein-coding
peak1654	chr7	139761466	139762577	+	1	NA	intron (NR_130117, intron 1 of 10)	intron (NR_130117, intron 1 of 10)	1500	NR_130117	64761	Hs.12646	NM_022750	ENSG00000059378	PARP12	ARTD12|MST109|MSTP109|ZC3H1|ZC3HDC1	poly(ADP-ribose) polymerase family member 12	protein-coding
peak1574	chr7	1067367	1067968	+	1	NA	intron (NR_134538, intron 1 of 1)	CpG	401	NR_146965	84310	Hs.653258	NM_032350	ENSG00000146540	C7orf50	YCR016W	chromosome 7 open reading frame 50	protein-coding
peak538	chr15	71491867	71492165	+	1	NA	intron (NM_024817, intron 2 of 16)	(TG)n|Simple_repeat|Simple_repeat	-10618	NR_120348	101929196	Hs.680472	NR_120348		THSD4-AS1	-	THSD4 antisense RNA 1	ncRNA
peak303	chr11	51567130	51567497	+	1	NA	Intergenic	ALR/Alpha|Satellite|centr	52031	NM_001004703	119749	Hs.553564	NM_001004703	ENSG00000185926	OR4C46	-	olfactory receptor family 4 subfamily C member 46	protein-coding
peak1840	chr9	137848602	137849047	+	1	NA	Intergenic	(TG)n|Simple_repeat|Simple_repeat	-38975	NM_002003	2219	Hs.440898	NM_002003	ENSG00000085265	FCN1	FCNM	ficolin 1	protein-coding
peak522	chr15	26107971	26108576	+	1	NA	promoter-TSS (NM_024490)	promoter-TSS (NM_024490)	76	NM_024490	57194	Hs.638517	NM_024490	ENSG00000206190	ATP10A	ATP10C|ATPVA|ATPVC	ATPase phospholipid transporting 10A (putative)	protein-coding
peak1317	chr3	65524555	65524939	+	1	NA	intron (NM_001033057, intron 2 of 22)	intron (NM_001033057, intron 2 of 22)	-354744	NR_046575	100873983	Hs.663889	NR_046575	ENSG00000240175	MAGI1-AS1	-	MAGI1 antisense RNA 1	ncRNA
peak1500	chr5	180674125	180674324	+	1	NA	non-coding (NR_109909, exon 2 of 3)	non-coding (NR_109909, exon 2 of 3)	683	NR_109909	101928649	Hs.723307	NR_109909		CTC-338M12.4	-	uncharacterized LOC101928649	ncRNA
peak1721	chr8	133507969	133508592	+	1	NA	Intergenic	Intergenic	-15276	NM_004519	3786	Hs.374023	NM_004519	ENSG00000184156	KCNQ3	BFNC2|EBN2|KV7.3	potassium voltage-gated channel subfamily Q member 3	protein-coding
peak1092	chr2	219575819	219575864	+	1	NA	intron (NM_014640, intron 1 of 19)	CpG	273	NM_014640	9654	Hs.471405	NM_014640	ENSG00000135912	TTLL4	-	tubulin tyrosine ligase like 4	protein-coding
peak488	chr14	71788028	71788211	+	1	NA	intron (NM_001354288, intron 2 of 23)	CpG-7166	925	NM_001354287	26037	Hs.654657	NM_015556	ENSG00000197555	SIPA1L1	E6TP1	signal induced proliferation associated 1 like 1	protein-coding
peak927	chr19	36036685	36036862	+	1	NA	TTS (NM_014364)	TTS (NM_014364)	158	NR_038396	100506469	Hs.661816	NR_038396	ENSG00000236144	TMEM147-AS1	-	TMEM147 antisense RNA 1	ncRNA
peak1397	chr4	49115795	49117501	+	1	NA	Intergenic	(CATTC)n|Satellite|Satellite	127989	NM_001286791	80157	Hs.479703	NM_025087	ENSG00000109182	CWH43	CWH43-C|PGAP2IP	cell wall biogenesis 43 C-terminal homolog	protein-coding
peak1736	chr8	144897258	144898113	+	1	NA	promoter-TSS (NM_182706)	promoter-TSS (NM_182706)	-136	NM_015356	23513	Hs.436329	NM_015356	ENSG00000180900	SCRIB	CRIB1|SCRB1|SCRIB1|Vartul	scribbled planar cell polarity protein	protein-coding
peak1909	chrY	13841842	13842908	+	1	NA	Intergenic	(GAATG)n|Satellite|Satellite	691014	NR_033667	352887	Hs.546221	NR_033667	ENSG00000206159	GYG2P1	GYG2P	glycogenin 2 pseudogene 1	pseudo
peak468	chr14	19004143	19005358	+	1	NA	Intergenic	ALR/Alpha|Satellite|centr	-372844	NM_001013354	440153	Hs.534880	NM_001013354	ENSG00000257115	OR11H12	-	olfactory receptor family 11 subfamily H member 12	protein-coding
peak1382	chr4	7641332	7641611	+	1	NA	intron (NM_020777, intron 4 of 26)	intron (NM_020777, intron 4 of 26)	-114346	NR_026892	84740	Hs.663029	NM_032654	ENSG00000272620	AFAP1-AS1	AFAP1-AS|AFAP1AS	AFAP1 antisense RNA 1	ncRNA
peak611	chr16	30076227	30076255	+	1	NA	promoter-TSS (NM_001243177)	promoter-TSS (NM_001243177)	423	NM_001127617	226	Hs.513490	NM_000034	ENSG00000149925	ALDOA	ALDA|GSD12|HEL-S-87p	aldolase, fructose-bisphosphate A	protein-coding
peak1276	chr22	44577200	44577583	+	1	NA	intron (NM_022141, intron 1 of 13)	intron (NM_022141, intron 1 of 13)	621	NM_022141	64098	Hs.658995	NM_022141	ENSG00000138964	PARVG	-	parvin gamma	protein-coding
peak985	chr2	3050033	3050240	+	1	NA	intron (NR_110228, intron 3 of 6)	(TG)n|Simple_repeat|Simple_repeat	79662	NR_110228	101927554	Hs.638446	NR_110228	ENSG00000234423	LINC01250	-	long intergenic non-protein coding RNA 1250	ncRNA
peak1740	chr8	145150319	145150760	+	1	NA	intron (NM_001916, intron 1 of 6)	intron (NM_001916, intron 1 of 6)	601	NM_001916	1537	Hs.289271	NM_001916	ENSG00000179091	CYC1	MC3DN6|UQCR4	cytochrome c1	protein-coding
peak612	chr16	30621161	30621430	+	1	NA	promoter-TSS (NR_104166)	promoter-TSS (NR_104166)	-146	NR_104166	115509	Hs.454685	NM_138447	ENSG00000156853	ZNF689	TIPUH1	zinc finger protein 689	protein-coding
peak1732	chr8	144349946	144350028	+	1	NA	intron (NM_138465, intron 1 of 3)	CpG	380	NM_138465	2738	Hs.400533	NM_138465	ENSG00000250571	GLI4	HKR4|ZNF928	GLI family zinc finger 4	protein-coding
peak874	chr19	10341426	10341664	+	1	NA	TTS (NR_036206)	TTS (NR_036206)	403	NM_004230	9294	Hs.655405	NM_004230	ENSG00000267534	S1PR2	AGR16|DFNB68|EDG-5|EDG5|Gpcr13|H218|LPB2|S1P2	sphingosine-1-phosphate receptor 2	protein-coding
peak230	chr10	103454842	103454935	+	1	NA	promoter-TSS (NM_022039)	promoter-TSS (NM_022039)	-145	NR_136613	6468	Hs.500822	NM_022039	ENSG00000107829	FBXW4	DAC|FBW4|FBWD4|SHFM3|SHSF3	F-box and WD repeat domain containing 4	protein-coding
peak1423	chr4	141073894	141074310	+	1	NA	exon (NM_018717, exon 1 of 6)	exon (NM_018717, exon 1 of 6)	1131	NM_018717	55534	Hs.586165	NM_018717	ENSG00000196782	MAML3	CAGH3|ERDA3|GDN|MAM-2|MAM2|TNRC3	mastermind like transcriptional coactivator 3	protein-coding
peak1470	chr5	74348853	74349568	+	1	NA	promoter-TSS (NR_126375)	promoter-TSS (NR_126375)	-742	NR_126375	104326191	Hs.582288	NR_126375	ENSG00000250889	LINC01336	-	long intergenic non-protein coding RNA 1336	ncRNA
peak1337	chr3	138327862	138328023	+	1	NA	promoter-TSS (NM_018147)	promoter-TSS (NM_018147)	23	NM_018147	55179	Hs.173438	NM_018147	ENSG00000158234	FAIM	FAIM1	Fas apoptotic inhibitory molecule	protein-coding
peak504	chr14	100993143	100993237	+	1	NA	intron (NM_001350948, intron 5 of 6)	(CACCAT)n|Simple_repeat|Simple_repeat	41217	NM_001159531	57596	Hs.211751	NM_020836	ENSG00000183092	BEGAIN	-	brain enriched guanylate kinase associated	protein-coding
peak1641	chr7	100550820	100551200	+	1	NA	exon (NM_005960, exon 4 of 15)	exon (NM_005960, exon 4 of 15)	3958	NM_005960	4584	Hs.703577	NM_005960	ENSG00000169894	MUC3A	MUC-3A|MUC3	mucin 3A, cell surface associated	protein-coding
peak76	chr1	91852686	91853164	+	1	NA	intron (NM_001017975, intron 4 of 38)	LSU-rRNA_Hsa|rRNA|rRNA	17501	NM_001017975	164045	Hs.454818	NM_001017975	ENSG00000162669	HFM1	MER3|POF9|SEC63D1|Si-11|Si-11-6|helicase	HFM1, ATP dependent DNA helicase homolog	protein-coding
peak281	chr11	1752680	1752924	+	1	NA	TTS (NM_001170820)	TTS (NM_001170820)	19022	NM_001170820	402778	Hs.121575	NM_001170820	ENSG00000244242	IFITM10	DSPA3	interferon induced transmembrane protein 10	protein-coding
peak644	chr16	35250206	35250413	+	1	NA	Intergenic	ALR/Alpha|Satellite|centr	269386	NR_033985	400533	Hs.499135	NR_033985	ENSG00000261122	LINC02167	-	long intergenic non-protein coding RNA 2167	ncRNA
peak930	chr19	36486451	36486634	+	1	NA	3' UTR (NM_001042631, exon 1 of 1)	3' UTR (NM_001042631, exon 1 of 1)	452	NM_001042631	644096	Hs.356460	NM_001042631	ENSG00000205138	SDHAF1	LYRM8	succinate dehydrogenase complex assembly factor 1	protein-coding
peak363	chr12	34847474	34847779	+	1	NA	Intergenic	ALR/Alpha|Satellite|centr	672410	NM_032834	84920	Hs.102971	NM_032834	ENSG00000139133	ALG10	ALG10A|DIE2|KCR1	ALG10, alpha-1,2-glucosyltransferase	protein-coding
peak1475	chr5	79950038	79950170	+	1	NA	promoter-TSS (NM_002439)	promoter-TSS (NM_002439)	-363	NM_002439	4437	Hs.280987	NM_002439	ENSG00000113318	MSH3	DUP|FAP4|MRP1	mutS homolog 3	protein-coding
peak819	chr18	46593518	46593741	+	1	NA	intron (NM_001353215, intron 16 of 16)	intron (NM_001353215, intron 16 of 16)	-17491	NR_039898	100616420		NR_039898	ENSG00000263849	MIR4744	-	microRNA 4744	ncRNA
peak1664	chr7	150606871	150607514	+	1	NA	Intergenic	(TG)n|Simple_repeat|Simple_repeat	45725	NM_172057	3757	Hs.647099	NM_000238	ENSG00000055118	KCNH2	ERG-1|ERG1|H-ERG|HERG|HERG1|Kv11.1|LQT2|SQT1	potassium voltage-gated channel subfamily H member 2	protein-coding
peak1812	chr9	117693366	117693565	+	1	NA	promoter-TSS (NM_001252290)	promoter-TSS (NM_001252290)	-590	NM_001244	944	Hs.494901	NM_001244	ENSG00000106952	TNFSF8	CD153|CD30L|CD30LG|TNLG3A	TNF superfamily member 8	protein-coding
peak640	chr16	34181146	34187743	+	1	NA	Intergenic	HSATII|Satellite|Satellite	220318	NR_002837	606551	Hs.646441	NR_002837		UBE2MP1	-	ubiquitin conjugating enzyme E2 M pseudogene 1	pseudo
peak114	chr1	181105617	181105828	+	1	NA	Intergenic	(CA)n|Simple_repeat|Simple_repeat	-37898	NR_125966	101928973	Hs.637822	NR_125966	ENSG00000237292	LINC01732	-	long intergenic non-protein coding RNA 1732	ncRNA
peak307	chr11	51578527	51581134	+	1	NA	Intergenic	ALR/Alpha|Satellite|centr	64548	NM_001004703	119749	Hs.553564	NM_001004703	ENSG00000185926	OR4C46	-	olfactory receptor family 4 subfamily C member 46	protein-coding
peak1091	chr2	219536838	219537038	+	1	NA	promoter-TSS (NM_022453)	promoter-TSS (NM_022453)	-157	NM_022453	64320	Hs.471403	NM_022453	ENSG00000163481	RNF25	AO7	ring finger protein 25	protein-coding
peak1919	chrY	13865096	13870004	+	1	NA	Intergenic	(GAATG)n|Satellite|Satellite	665839	NR_033667	352887	Hs.546221	NR_033667	ENSG00000206159	GYG2P1	GYG2P	glycogenin 2 pseudogene 1	pseudo
peak1830	chr9	132102214	132102977	+	1	NA	intron (NR_120686, intron 2 of 3)	(TG)n|Simple_repeat|Simple_repeat	3393	NR_120686	100506119	Hs.624047	NR_120685	ENSG00000233901	LINC01503	-	long intergenic non-protein coding RNA 1503	ncRNA
peak733	chr17	29298392	29298743	+	1	NA	intron (NM_197939, intron 1 of 3)	CpG	611	NM_197939	84282	Hs.29874	NM_032322	ENSG00000181481	RNF135	L13|MMFD|REUL|Riplet	ring finger protein 135	protein-coding
peak548	chr15	80987445	80987886	+	1	NA	promoter-TSS (NM_021214)	promoter-TSS (NM_021214)	13	NM_021214	58489	Hs.459072	NM_021214	ENSG00000136379	ABHD17C	FAM108C1	abhydrolase domain containing 17C	protein-coding
peak1838	chr9	137170911	137171597	+	1	NA	Intergenic	(CA)n|Simple_repeat|Simple_repeat	15989	NR_146518	105376310	Hs.573484	NR_146518	ENSG00000223729	LINC02247	-	long intergenic non-protein coding RNA 2247	ncRNA
peak1294	chr22	51066934	51066994	+	1	NA	promoter-TSS (NM_001085427)	promoter-TSS (NM_001085427)	-363	NM_001085425	410	Hs.88251	NM_000487	ENSG00000100299	ARSA	MLD	arylsulfatase A	protein-coding
peak1668	chr7	156137303	156137720	+	1	NA	Intergenic	(CA)n|Simple_repeat|Simple_repeat	100771	NR_038232	285889	Hs.407095	NR_038232	ENSG00000233878	LOC285889	-	uncharacterized LOC285889	ncRNA
peak763	chr17	46178345	46178627	+	1	NA	promoter-TSS (NM_006807)	promoter-TSS (NM_006807)	74	NM_006807	10951	Hs.77254	NM_006807	ENSG00000108468	CBX1	CBX|HP1-BETA|HP1Hs-beta|HP1Hsbeta|M31|MOD1|p25beta	chromobox 1	protein-coding
peak1481	chr5	133450491	133450706	+	1	NA	promoter-TSS (NM_213648)	promoter-TSS (NM_213648)	209	NM_001346425	6932	Hs.573153	NM_003202	ENSG00000081059	TCF7	TCF-1	transcription factor 7	protein-coding
peak472	chr14	19036884	19038707	+	1	NA	Intergenic	ALR/Alpha|Satellite|centr	-339799	NM_001013354	440153	Hs.534880	NM_001013354	ENSG00000257115	OR11H12	-	olfactory receptor family 11 subfamily H member 12	protein-coding
peak1102	chr2	237502048	237502458	+	1	NA	Intergenic	(TG)n|Simple_repeat|Simple_repeat	23873	NM_020311	57007	Hs.471751	NM_020311	ENSG00000144476	ACKR3	CMKOR1|CXC-R7|CXCR-7|CXCR7|GPR159|RDC-1|RDC1	atypical chemokine receptor 3	protein-coding
peak1394	chr4	49093211	49095077	+	1	NA	Intergenic	(CATTC)n|Satellite|Satellite	105485	NM_001286791	80157	Hs.479703	NM_025087	ENSG00000109182	CWH43	CWH43-C|PGAP2IP	cell wall biogenesis 43 C-terminal homolog	protein-coding
peak347	chr11	131550265	131550566	+	1	NA	intron (NM_001352006, intron 2 of 9)	intron (NM_001352006, intron 2 of 9)	-16965	NR_126159	101929637	Hs.730330	NM_207432	ENSG00000224795	NTM-AS1	C11orf39	NTM antisense RNA 1	ncRNA
peak1729	chr8	142010619	142011148	+	1	NA	intron (NM_001352737, intron 1 of 32)	CpG	261	NM_001352710	5747	Hs.395482	NM_005607	ENSG00000169398	PTK2	FADK|FAK|FAK1|FRNK|PPP1R71|p125FAK|pp125FAK	protein tyrosine kinase 2	protein-coding
peak726	chr17	22251902	22253369	+	1	NA	Intergenic	ALR/Alpha|Satellite|centr	230198	NM_001190452	100462977	Hs.740185	NM_001190452	ENSG00000256618	MTRNR2L1	HN1	MT-RNR2 like 1	protein-coding
peak868	chr19	7197795	7198610	+	1	NA	intron (NM_000208, intron 2 of 21)	CpG	96111	NM_001079817	3643	Hs.465744	NM_000208	ENSG00000171105	INSR	CD220|HHF5	insulin receptor	protein-coding
peak298	chr11	33891959	33892112	+	1	NA	promoter-TSS (NM_001142315)	promoter-TSS (NM_001142315)	-526	NM_001142315	4005	Hs.34560	NM_005574	ENSG00000135363	LMO2	LMO-2|RBTN2|RBTNL1|RHOM2|TTG2	LIM domain only 2	protein-coding
peak371	chr12	56651956	56652397	+	1	NA	promoter-TSS (NM_173595)	promoter-TSS (NM_173595)	-33	NM_173595	283373	Hs.524506	NM_173595	ENSG00000139645	ANKRD52	ANKRD33	ankyrin repeat domain 52	protein-coding
peak738	chr17	33469028	33469265	+	1	NA	5' UTR (NM_001014445, exon 1 of 12)	5' UTR (NM_001014445, exon 1 of 12)	124	NM_001014445	54475	Hs.85570	NM_018096	ENSG00000073536	NLE1	NLE	notchless homolog 1	protein-coding
peak689	chr16	87158572	87158796	+	1	NA	Intergenic	(CA)n|Simple_repeat|Simple_repeat	67294	NR_126008	440390	Hs.513789	NR_126008	ENSG00000232190	LINC02181	-	long intergenic non-protein coding RNA 2181	ncRNA
peak1418	chr4	128982546	128983250	+	1	NA	intron (NM_178043, intron 1 of 10)	CpG	477	NR_146772	55132	Hs.654971	NM_018078	ENSG00000138709	LARP1B	LARP2	La ribonucleoprotein domain family member 1B	protein-coding
peak90	chr1	121261133	121261450	+	1	NA	intron (NR_003955, intron 1 of 7)	CpG	381	NR_003955	647121	Hs.697682	NR_003955	ENSG00000231752	EMBP1	-	embigin pseudogene 1	pseudo
peak1264	chr22	35997179	35997830	+	1	NA	Intergenic	(TG)n|Simple_repeat|Simple_repeat	15880	NM_005368	4151	Hs.517586	NM_005368	ENSG00000198125	MB	PVALB|myoglobgin	myoglobin	protein-coding
peak1411	chr4	68264249	68266734	+	1	NA	Intergenic	ALR/Alpha|Satellite|centr	22227	NR_110747	101927237	Hs.435644	NR_110747	ENSG00000250075	LOC101927237	-	uncharacterized LOC101927237	ncRNA
peak1609	chr7	61082069	61082272	+	1	NA	Intergenic	ALR/Alpha|Satellite|centr	1682264	NR_003952	643955	Hs.583308	NR_003952	ENSG00000185037	ZNF733P	ZNF733	zinc finger protein 733, pseudogene	pseudo
peak426	chr12	133706536	133706647	+	1	NA	promoter-TSS (NM_015394)	promoter-TSS (NM_015394)	468	NM_001277291	101060200	Hs.614816	NM_001277291	ENSG00000214029	ZNF891	-	zinc finger protein 891	protein-coding
peak1370	chr4	3533705	3533914	+	1	NA	promoter-TSS (NR_110005)	promoter-TSS (NR_110005)	67	NR_110005	4043	Hs.40966	NM_002337	ENSG00000163956	LRPAP1	A2MRAP|A2RAP|HBP44|MRAP|MYP23|RAP|alpha-2-MRAP	LDL receptor related protein associated protein 1	protein-coding
peak1663	chr7	150066278	150066411	+	1	NA	intron (NM_001099696, intron 1 of 1)	CpG	465	NM_001099696	29803	Hs.647086	NM_013400	ENSG00000214022	REPIN1	AP4|RIP60|ZNF464|Zfp464	replication initiator 1	protein-coding
peak205	chr10	72720261	72720469	+	1	NA	Intergenic	(TG)n|Simple_repeat|Simple_repeat	21555	NR_134314	105378349	Hs.119164	NR_134313	ENSG00000259267	LOC105378349	-	uncharacterized LOC105378349	ncRNA
peak1385	chr4	8071898	8071900	+	1	NA	intron (NM_001130083, intron 6 of 20)	(TG)n|Simple_repeat|Simple_repeat	1844	NM_001286688	84448	Hs.233404	NM_032432	ENSG00000163995	ABLIM2	-	actin binding LIM protein family member 2	protein-coding
peak284	chr11	2208542	2208886	+	1	NA	Intergenic	(CA)n|Simple_repeat|Simple_repeat	14421	NR_039834	100616126		NR_039834	ENSG00000265258	MIR4686	-	microRNA 4686	ncRNA
peak813	chr18	29598559	29598621	+	1	NA	5' UTR (NM_017831, exon 1 of 6)	5' UTR (NM_017831, exon 1 of 6)	145	NM_017831	54941	Hs.633703	NM_017831	ENSG00000101695	RNF125	TNORS|TRAC-1|TRAC1	ring finger protein 125	protein-coding
peak838	chr19	1068431	1068737	+	1	NA	exon (NM_001321232, exon 2 of 23)	exon (NM_001321232, exon 2 of 23)	1087	NM_001321232	23526	Hs.465521	NM_012292	ENSG00000180448	ARHGAP45	HA-1|HLA-HA1|HMHA1	Rho GTPase activating protein 45	protein-coding
peak43	chr1	23718681	23719183	+	1	NA	intron (NM_003196, intron 8 of 10)	(CA)n|Simple_repeat|Simple_repeat	-22575	NM_001077195	80818	Hs.293798	NM_030634	ENSG00000125945	ZNF436	ZNF|Zfp46	zinc finger protein 436	protein-coding
peak520	chr15	22539359	22539622	+	1	NA	Intergenic	Intergenic	-7075	NR_033735	646396	Hs.451294	NR_033735		REREP3	-	arginine-glutamic acid dipeptide repeats pseudogene 3	pseudo
peak1441	chr5	2531672	2532292	+	1	NA	Intergenic	(CA)n|Simple_repeat|Simple_repeat	-180723	NR_145480	101234261		NR_145480	ENSG00000281560	LSINCT5	-	long stress-induced non-coding transcript 5	ncRNA
peak1419	chr4	139788243	139788423	+	1	NA	intron (NR_133945, intron 2 of 2)	(CA)n|Simple_repeat|Simple_repeat	145467	NR_133945	105377448	Hs.200280	NR_133945	ENSG00000250195	LOC105377448	-	uncharacterized LOC105377448	ncRNA
peak1431	chr4	190478696	190479035	+	1	NA	Intergenic	C-rich|Low_complexity|Low_complexity	-101895	NR_121679	101928971	Hs.519164	NR_121679	ENSG00000250739	LINC01262	TCONS_l2_00021807	long intergenic non-protein coding RNA 1262	ncRNA
peak762	chr17	46018961	46019109	+	1	NA	promoter-TSS (NR_103856)	promoter-TSS (NR_103856)	146	NM_018129	55163	Hs.631742	NM_018129	ENSG00000108439	PNPO	HEL-S-302|PDXPO	pyridoxamine 5'-phosphate oxidase	protein-coding
peak1139	chr20	25038744	25039035	+	1	NA	promoter-TSS (NM_001252675)	promoter-TSS (NM_001252675)	-71	NM_001252675	84532	Hs.529353	NM_032501	ENSG00000154930	ACSS1	ACAS2L|ACECS1|AceCS2L	acyl-CoA synthetase short chain family member 1	protein-coding
peak246	chr10	129705615	129706086	+	1	NA	intron (NM_001323355, intron 1 of 19)	CpG	525	NM_001316676	5791	Hs.127022	NM_006504	ENSG00000132334	PTPRE	HPTPE|PTPE|R-PTP-EPSILON	protein tyrosine phosphatase, receptor type E	protein-coding
peak621	chr16	33240958	33241186	+	1	NA	Intergenic	(GCTG)n|Simple_repeat|Simple_repeat	-21046	NM_001099687	729355	Hs.592038	NM_001099687	ENSG00000261509	TP53TG3B	TP53TG3E|TP53TG3F	TP53 target 3B	protein-coding
peak862	chr19	5020008	5020076	+	1	NA	intron (NM_015015, intron 2 of 22)	HAL1-2a_MD|LINE|L1	50918	NM_015015	23030	Hs.654816	NM_015015	ENSG00000127663	KDM4B	JMJD2B|TDRD14B	lysine demethylase 4B	protein-coding
peak1120	chr2	242485695	242485923	+	1	NA	intron (NR_033346, intron 1 of 1)	(CA)n|Simple_repeat|Simple_repeat	-12337	NM_032515	666	Hs.293753	NM_032515	ENSG00000176720	BOK	BCL2L9|BOKL	BOK, BCL2 family apoptosis regulator	protein-coding
peak48	chr1	27153183	27153282	+	1	NA	promoter-TSS (NM_032283)	promoter-TSS (NM_032283)	31	NM_032283	84243	Hs.523710	NM_032283	ENSG00000204160	ZDHHC18	DHHC-18|DHHC18	zinc finger DHHC-type containing 18	protein-coding
peak869	chr19	7600023	7600248	+	1	NA	promoter-TSS (NM_001166114)	promoter-TSS (NM_001166114)	-454	NM_001166114	10908	Hs.631863	NM_006702	ENSG00000032444	PNPLA6	BNHS|LNMS|NTE|NTEMND|OMCS|SPG39|iPLA2delta|sws	patatin like phospholipase domain containing 6	protein-coding
peak1584	chr7	6676858	6677295	+	1	NA	5' UTR (NM_001278559, exon 1 of 9)	5' UTR (NM_001278559, exon 1 of 9)	123	NM_001278559	100131017	Hs.112668	NM_001278559	ENSG00000205903	ZNF316	MZF-3	zinc finger protein 316	protein-coding
peak263	chr10	134368213	134368359	+	1	NA	intron (NM_005539, intron 1 of 15)	(GTGTG)n|Simple_repeat|Simple_repeat	17003	NM_005539	3632	Hs.523360	NM_005539	ENSG00000068383	INPP5A	5PTASE	inositol polyphosphate-5-phosphatase A	protein-coding
peak747	chr17	40283340	40283528	+	1	NA	intron (NM_004583, intron 1 of 5)	(CA)n|Simple_repeat|Simple_repeat	8678	NM_033194	94086	Hs.620611	NM_033194	ENSG00000260325	HSPB9	CT51	heat shock protein family B (small) member 9	protein-coding
peak1424	chr4	153948198	153948479	+	1	NA	Intergenic	(CA)n|Simple_repeat|Simple_repeat	84203	NM_033393	85462	Hs.132629	NM_033393	ENSG00000137460	FHDC1	-	FH2 domain containing 1	protein-coding
peak530	chr15	41709025	41709748	+	1	NA	promoter-TSS (NM_015138)	promoter-TSS (NM_015138)	84	NM_015138	23168	Hs.511096	NM_015138	ENSG00000137815	RTF1	GTL7|KIAA0252	RTF1 homolog, Paf1/RNA polymerase II complex component	protein-coding
peak1567	chr6	167846447	167846652	+	1	NA	Intergenic	(TGG)n|Simple_repeat|Simple_repeat	38464	NR_134591	105378127	Hs.58456	NR_134591		LOC105378127	-	uncharacterized LOC105378127	ncRNA
peak980	chr2	1607874	1608437	+	1	NA	Intergenic	(CA)n|Simple_repeat|Simple_repeat	140164	NM_012293	7837	Hs.332197	NM_012293	ENSG00000130508	PXDN	ASGD7|COPOA|D2S448|D2S448E|MG50|PRG2|PXN|VPO	peroxidasin	protein-coding
peak499	chr14	95724538	95725460	+	1	NA	intron (NM_024734, intron 1 of 12)	(TG)n|Simple_repeat|Simple_repeat	61246	NM_024734	79789	Hs.301478	NM_024734	ENSG00000165959	CLMN	-	calmin	protein-coding
peak1742	chr8	145597908	145598515	+	1	NA	intron (NM_174922, intron 1 of 14)	CpG	507	NM_174922	203054	Hs.283374	NM_174922	ENSG00000173137	ADCK5	-	aarF domain containing kinase 5	protein-coding
peak49	chr1	27921809	27922410	+	1	NA	intron (NM_001029882, intron 1 of 6)	intron (NM_001029882, intron 1 of 6)	7896	NM_001029882	27245	Hs.469280	NM_001029882	ENSG00000126705	AHDC1	MRD25	AT-hook DNA binding motif containing 1	protein-coding
peak1634	chr7	99698602	99698788	+	1	NA	promoter-TSS (NM_004722)	promoter-TSS (NM_004722)	-292	NM_182776	4176	Hs.438720	NM_005916	ENSG00000166508	MCM7	CDC47|MCM2|P1.1-MCM3|P1CDC47|P85MCM|PNAS146|PPP1R104	minichromosome maintenance complex component 7	protein-coding
peak9	chr1	1709563	1710466	+	1	NA	promoter-TSS (NM_023018)	promoter-TSS (NM_023018)	-86	NM_001353642	65220	Hs.654792	NM_023018	ENSG00000008130	NADK	dJ283E3.1	NAD kinase	protein-coding
peak1865	chrX	108297548	108297939	+	1	NA	promoter-TSS (NR_106735)	promoter-TSS (NR_106735)	-29	NR_106735
peak581	chr16	3284527	3284583	+	1	NA	intron (NM_198087, intron 1 of 4)	intron (NM_198087, intron 1 of 4)	631	NM_001145447	7752	Hs.632222	NM_003454	ENSG00000010539	ZNF200	-	zinc finger protein 200	protein-coding
peak316	chr11	64085778	64086195	+	1	NA	promoter-TSS (NM_016404)	promoter-TSS (NM_016404)	272	NM_001358516	25824	Hs.502823	NM_012094	ENSG00000126432	PRDX5	ACR1|AOEB166|B166|HEL-S-55|PLP|PMP20|PRDX6|PRXV|SBBI10|prx-V	peroxiredoxin 5	protein-coding
peak1612	chr7	61739691	61741203	+	1	NA	Intergenic	HSATII|Satellite|Satellite	1023987	NR_003952	643955	Hs.583308	NR_003952	ENSG00000185037	ZNF733P	ZNF733	zinc finger protein 733, pseudogene	pseudo
peak1495	chr5	176935204	176935771	+	1	NA	exon (NM_001144875, exon 3 of 6)	exon (NM_001144875, exon 3 of 6)	1371	NM_024872	79930	Hs.720849	NM_024872	ENSG00000146094	DOK3	DOKL	docking protein 3	protein-coding
peak1327	chr3	115377378	115377498	+	1	NA	intron (NM_002045, intron 1 of 2)	CpG	35287	NM_001130064	2596	Hs.134974	NM_002045	ENSG00000172020	GAP43	B-50|PP46	growth associated protein 43	protein-coding
peak1542	chr6	109803884	109803899	+	1	NA	intron (NM_014797, intron 1 of 6)	MIR3|SINE|MIR	549	NM_014797	9841	Hs.409876	NM_014797	ENSG00000112365	ZBTB24	BIF1|ICF2|PATZ2|ZNF450	zinc finger and BTB domain containing 24	protein-coding
peak914	chr19	30303472	30303535	+	1	NA	intron (NM_001322259, intron 2 of 10)	CpG-13423	602	NM_001322259	898	Hs.244723	NM_001238	ENSG00000105173	CCNE1	CCNE|pCCNE1	cyclin E1	protein-coding
peak1443	chr5	2888540	2888860	+	1	NA	Intergenic	PRIMA4-int|LTR|ERV1	-29268	NR_136207	105374620	Hs.742780	NR_136207		LOC105374620	-	uncharacterized LOC105374620	ncRNA
peak792	chr17	80023668	80023808	+	1	NA	promoter-TSS (NM_022156)	promoter-TSS (NM_022156)	-41	NM_022156	64118	Hs.514599	NM_022156	ENSG00000169718	DUS1L	DUS1|PP3111	dihydrouridine synthase 1 like	protein-coding
peak1200	chr21	11115714	11116644	+	1	NA	Intergenic	(CAGAGA)n|Simple_repeat|Simple_repeat	-17242	NM_001187	574	Hs.545789	NM_001187		BAGE	BAGE1|CT2.1	B melanoma antigen	protein-coding
peak594	chr16	11680000	11680152	+	1	NA	5' UTR (NM_004862, exon 1 of 4)	5' UTR (NM_004862, exon 1 of 4)	153	NM_004862	9516	Hs.459940	NM_004862	ENSG00000189067	LITAF	PIG7|SIMPLE|TP53I7	lipopolysaccharide induced TNF factor	protein-coding
peak262	chr10	134327787	134328051	+	1	NA	Intergenic	Intergenic	-23364	NM_005539	3632	Hs.523360	NM_005539	ENSG00000068383	INPP5A	5PTASE	inositol polyphosphate-5-phosphatase A	protein-coding
peak781	chr17	74380603	74381276	+	1	NA	promoter-TSS (NM_001142602)	promoter-TSS (NM_001142602)	249	NM_001142601	8877	Hs.68061	NM_021972	ENSG00000176170	SPHK1	SPHK	sphingosine kinase 1	protein-coding
peak345	chr11	126225436	126225662	+	1	NA	promoter-TSS (NR_033839)	promoter-TSS (NR_033839)	9	NR_145671	6484	Hs.591947	NM_006278	ENSG00000110080	ST3GAL4	CGS23|NANTA3|SAT3|SIAT4|SIAT4C|ST-4|ST3GalA.2|ST3GalIV|STZ|gal-NAc6S	ST3 beta-galactoside alpha-2,3-sialyltransferase 4	protein-coding
peak107	chr1	159751057	159751232	+	1	NA	exon (NM_017823, exon 2 of 3)	exon (NM_017823, exon 2 of 3)	351	NM_001319658	54935	Hs.425801	NM_017823	ENSG00000158716	DUSP23	DUSP25|LDP-3|MOSP|VHZ	dual specificity phosphatase 23	protein-coding
peak1377	chr4	6577109	6577233	+	1	NA	intron (NM_001292038, intron 1 of 18)	CpG	270	NM_015274	23324	Hs.188464	NM_015274	ENSG00000013288	MAN2B2	-	mannosidase alpha class 2B member 2	protein-coding
peak1052	chr2	107749922	107750079	+	1	NA	Intergenic	(TG)n|Simple_repeat|Simple_repeat	215981	NR_049853	100847045		NR_049853	ENSG00000283146	MIR548AU	-	microRNA 548au	ncRNA
peak1104	chr2	237647676	237647882	+	1	NA	Intergenic	(TGGA)n|Simple_repeat|Simple_repeat	169399	NM_020311	57007	Hs.471751	NM_020311	ENSG00000144476	ACKR3	CMKOR1|CXC-R7|CXCR-7|CXCR7|GPR159|RDC-1|RDC1	atypical chemokine receptor 3	protein-coding
peak1749	chr8	146053452	146053552	+	1	NA	intron (NM_001349805, intron 1 of 2)	intron (NM_001349805, intron 1 of 2)	557	NM_001330623	7553	Hs.493218	NM_003416	ENSG00000147789	ZNF7	HF.16|KOX4|zf30	zinc finger protein 7	protein-coding
peak1807	chr9	101200012	101200260	+	1	NA	intron (NM_005458, intron 7 of 18)	(TCCA)n|Simple_repeat|Simple_repeat	-182133	NM_018421	55357	Hs.371016	NM_018421	ENSG00000095383	TBC1D2	PARIS-1|PARIS1|TBC1D2A	TBC1 domain family member 2	protein-coding
peak453	chr13	98504966	98505165	+	1	NA	Intergenic	(TGGA)n|Simple_repeat|Simple_repeat	-100864	NM_002271	3843	Hs.712598	NM_002271	ENSG00000065150	IPO5	IMB3|KPNB3|Pse1|RANBP5|imp5	importin 5	protein-coding
peak1362	chr4	548826	549288	+	1	NA	Intergenic	(CCCA)n|Simple_repeat|Simple_repeat	-21900	NR_148199	105374338	Hs.518426	NR_148199	ENSG00000283183	LOC105374338	-	uncharacterized LOC105374338	ncRNA
peak659	chr16	46497807	46500294	+	1	NA	Intergenic	HSATII|Satellite|Satellite	103959	NR_026556	124149	Hs.97414	NM_001004299		ANKRD26P1	-	ankyrin repeat domain 26 pseudogene 1	pseudo
peak1482	chr5	133892400	133892466	+	1	NA	intron (NM_001308143, intron 4 of 11)	(CA)n|Simple_repeat|Simple_repeat	30635	NM_015288	23338	Hs.732155	NM_015288	ENSG00000043143	JADE2	JADE-2|PHF15	jade family PHD finger 2	protein-coding
peak368	chr12	48357561	48357570	+	1	NA	intron (NM_001143842, intron 1 of 7)	intron (NM_001143842, intron 1 of 7)	235	NM_001143843	79022	Hs.596726	NM_024056	ENSG00000134291	TMEM106C	-	transmembrane protein 106C	protein-coding
peak396	chr12	121432978	121433268	+	1	NA	intron (NM_000545, intron 4 of 9)	(CACTC)n|Simple_repeat|Simple_repeat	16752	NM_000545	6927	Hs.654455	NM_000545	ENSG00000135100	HNF1A	HNF-1A|HNF1|HNF4A|IDDM20|LFB1|MODY3|TCF-1|TCF1	HNF1 homeobox A	protein-coding
peak663	chr16	50726634	50727292	+	1	NA	Intergenic	(TG)n|Simple_repeat|Simple_repeat	-4087	NM_022162	64127	Hs.592072	NM_022162	ENSG00000167207	NOD2	ACUG|BLAU|BLAUS|CARD15|CD|CLR16.3|IBD1|NLRC2|NOD2B|PSORAS1|YAOS	nucleotide binding oligomerization domain containing 2	protein-coding
peak291	chr11	11581241	11581316	+	1	NA	intron (NM_198516, intron 1 of 10)	(GGATG)n|Simple_repeat|Simple_repeat	62283	NM_198516	374378	Hs.655152	NM_198516	ENSG00000110328	GALNT18	GALNACT18|GALNT15|GALNTL4|GalNAc-T15|GalNAc-T18	polypeptide N-acetylgalactosaminyltransferase 18	protein-coding
peak600	chr16	22019132	22019961	+	1	NA	promoter-TSS (NM_001164579)	promoter-TSS (NM_001164579)	90	NM_001164579	730094	Hs.498890	NM_173501	ENSG00000185716	MOSMO	ATTHOG|BC030336|C16orf52	modulator of smoothened	protein-coding
peak1617	chr7	61796819	61801240	+	1	NA	Intergenic	HSATII|Satellite|Satellite	965405	NR_003952	643955	Hs.583308	NR_003952	ENSG00000185037	ZNF733P	ZNF733	zinc finger protein 733, pseudogene	pseudo
peak1035	chr2	92289692	92291316	+	1	NA	Intergenic	ALR/Alpha|Satellite|centr	161345	NR_027714	440888	Hs.730239	NM_001032412		ACTR3BP2	FKSG73	ACTR3B pseudogene 2	pseudo
peak457	chr13	112273432	112274159	+	1	NA	intron (NR_135814, intron 1 of 1)	intron (NR_135814, intron 1 of 1)	25439	NR_135814	105370369		NR_135814	ENSG00000215881	LINC02337	-	long intergenic non-protein coding RNA 2337	ncRNA
peak1875	chrY	13137665	13138405	+	1	NA	Intergenic	(CACTC)n|Simple_repeat|Simple_repeat	1395354	NR_033667	352887	Hs.546221	NR_033667	ENSG00000206159	GYG2P1	GYG2P	glycogenin 2 pseudogene 1	pseudo
peak149	chr10	4174329	4174716	+	1	NA	Intergenic	Intergenic	80604	NR_120632	101927964	Hs.737041	NR_120632	ENSG00000236990	LOC101927964	-	uncharacterized LOC101927964	ncRNA
peak158	chr10	12391448	12392338	+	1	NA	exon (NM_020397, exon 1 of 10)	exon (NM_020397, exon 1 of 10)	351	NM_020397	57118	Hs.600547	NM_020397	ENSG00000183049	CAMK1D	CKLiK|CaM-K1|CaMKID	calcium/calmodulin dependent protein kinase ID	protein-coding
peak1070	chr2	133016409	133017095	+	1	NA	Intergenic	AluJb|SINE|Alu	-1210	NR_152415	554226	Hs.380689	NM_001358416	ENSG00000163046	ANKRD30BL	ANKRD30BP3|NCRNA00164	ankyrin repeat domain 30B like	protein-coding
peak439	chr13	29106062	29106107	+	1	NA	Intergenic	Intergenic	-36819	NM_001159920	2321	Hs.594454	NM_002019	ENSG00000102755	FLT1	FLT|FLT-1|VEGFR-1|VEGFR1	fms related tyrosine kinase 1	protein-coding
peak1724	chr8	139218662	139218988	+	1	NA	intron (NM_015912, intron 7 of 19)	intron (NM_015912, intron 7 of 19)	-123037	NM_001354876	401478	Hs.654931	NM_001354876		LOC401478	-	uncharacterized LOC401478	protein-coding
peak288	chr11	9595308	9596206	+	1	NA	promoter-TSS (NM_001143976)	promoter-TSS (NM_001143976)	-477	NM_001143976	7465	Hs.249441	NM_003390	ENSG00000166483	WEE1	WEE1A|WEE1hu	WEE1 G2 checkpoint kinase	protein-coding
peak652	chr16	46416723	46420757	+	1	NA	Intergenic	HSATII|Satellite|Satellite	184269	NR_026556	124149	Hs.97414	NM_001004299		ANKRD26P1	-	ankyrin repeat domain 26 pseudogene 1	pseudo
peak1347	chr3	183735122	183735579	+	1	NA	intron (NM_001023587, intron 1 of 6)	CpG	398	NM_001023587	10057	Hs.368563	NM_005688	ENSG00000114770	ABCC5	ABC33|EST277145|MOAT-C|MOATC|MRP5|SMRP|pABC11	ATP binding cassette subfamily C member 5	protein-coding
peak1536	chr6	56819594	56819904	+	1	NA	promoter-TSS (NM_001318539)	promoter-TSS (NM_001318539)	-24	NM_001318539	221336	Hs.582993	NM_152731	ENSG00000151917	BEND6	C6orf65	BEN domain containing 6	protein-coding
peak1349	chr3	184870865	184870935	+	1	NA	promoter-TSS (NM_001025266)	promoter-TSS (NM_001025266)	-64	NM_001025266	285382	Hs.245793	NM_001025266	ENSG00000187068	C3orf70	-	chromosome 3 open reading frame 70	protein-coding
peak1239	chr21	45552941	45553909	+	1	NA	promoter-TSS (NR_135220)	promoter-TSS (NR_135220)	-69	NR_135220	8209	Hs.413482	NM_004649	ENSG00000160221	GATD3A	C21orf33|ES1|GATD3|GT335|HES1|KNPH|KNPI	glutamine amidotransferase like class 1 domain containing 3A	protein-coding
peak566	chr16	476179	476357	+	1	NA	exon (NM_014700, exon 1 of 14)	exon (NM_014700, exon 1 of 14)	600	NM_014700	9727	Hs.531642	NM_014700	ENSG00000090565	RAB11FIP3	CART1|Rab11-FIP3	RAB11 family interacting protein 3	protein-coding
peak599	chr16	21312695	21313306	+	1	NA	intron (NR_026675, intron 1 of 2)	CpG	830	NR_026675	400508	Hs.578949	NM_001101368		CRYM-AS1	NCRNA00169	CRYM antisense RNA 1	ncRNA
peak857	chr19	4035659	4036018	+	1	NA	intron (NM_015897, intron 9 of 10)	(CA)n|Simple_repeat|Simple_repeat	28242	NM_015897	51588	Hs.105779	NM_015897	ENSG00000105229	PIAS4	PIAS-gamma|PIASY|Piasg|ZMIZ6	protein inhibitor of activated STAT 4	protein-coding
peak686	chr16	85590046	85590248	+	1	NA	Intergenic	CpG	-54882	NM_001134473	23199	Hs.461647	NM_014615	ENSG00000131149	GSE1	CRHSP24|KIAA0182	Gse1 coiled-coil protein	protein-coding
peak1196	chr21	10850143	10860433	+	1	NA	Intergenic	(GAATG)n|Satellite|Satellite	135655	NM_199260	7179	Hs.122986	NM_199259	ENSG00000274391	TPTE	CT44|PTEN2	transmembrane phosphatase with tensin homology	protein-coding
peak167	chr10	38792925	38796104	+	1	NA	Intergenic	(GAATG)n|Satellite|Satellite	77440	NR_024497	399744	Hs.497951	NM_001013665		LINC00999	-	long intergenic non-protein coding RNA 999	ncRNA
peak1821	chr9	128172002	128172333	+	1	NA	Intergenic	(CA)n|Simple_repeat|Simple_repeat	148094	NM_001282681	26130	Hs.42376	NM_015635	ENSG00000165219	GAPVD1	GAPEX5|GAPex-5|RAP6	GTPase activating protein and VPS9 domains 1	protein-coding
peak1407	chr4	49643999	49647299	+	1	NA	Intergenic	(GAATG)n|Satellite|Satellite	656990	NM_001286791	80157	Hs.479703	NM_025087	ENSG00000109182	CWH43	CWH43-C|PGAP2IP	cell wall biogenesis 43 C-terminal homolog	protein-coding
peak1036	chr2	92296204	92298006	+	1	NA	Intergenic	ALR/Alpha|Satellite|centr	167946	NR_027714	440888	Hs.730239	NM_001032412		ACTR3BP2	FKSG73	ACTR3B pseudogene 2	pseudo
peak208	chr10	77169135	77169244	+	1	NA	TTS (NR_024421)	TTS (NR_024421)	274	NR_110304	101929234	Hs.694695	NR_110304		LOC101929234	-	uncharacterized LOC101929234	ncRNA
peak843	chr19	2329115	2329192	+	1	NA	promoter-TSS (NM_016199)	promoter-TSS (NM_016199)	524	NM_152988	56928	Hs.744026	NM_152988	ENSG00000005206	SPPL2B	IMP-4|IMP4|PSH4|PSL1	signal peptide peptidase like 2B	protein-coding
peak1220	chr21	42365150	42366192	+	1	NA	Intergenic	Intergenic	-146606	NM_001271534	1826	Hs.160418	NM_001389	ENSG00000171587	DSCAM	CHD2|CHD2-42|CHD2-52	DS cell adhesion molecule	protein-coding
peak606	chr16	26385395	26386240	+	1	NA	Intergenic	(TGGA)n|Simple_repeat|Simple_repeat	349259	NR_036146	100422923		NR_036146	ENSG00000265005	MIR548W	-	microRNA 548w	ncRNA
peak947	chr19	47731775	47732764	+	1	NA	intron (NM_001127240, intron 1 of 3)	intron (NM_001127240, intron 1 of 3)	-1993	NR_036159	100422832		NR_036159	ENSG00000284411	MIR3191	mir-3191	microRNA 3191	ncRNA
peak1128	chr20	3026671	3026964	+	1	NA	TTS (NM_001501)	TTS (NM_001501)	142	NM_030811	64949	Hs.18946	NM_030811	ENSG00000125901	MRPS26	C20orf193|GI008|MRP-S13|MRP-S26|MRPS13|NY-BR-87|RPMS13|dJ534B8.3	mitochondrial ribosomal protein S26	protein-coding
peak699	chr17	1465084	1465988	+	1	NA	intron (NM_006224, intron 1 of 11)	CpG	574	NM_006224	5306	Hs.429819	NM_006224	ENSG00000174238	PITPNA	HEL-S-36|PI-TPalpha|PITPN|VIB1A	phosphatidylinositol transfer protein alpha	protein-coding
peak270	chr11	206987	207269	+	1	NA	promoter-TSS (NM_001286134)	promoter-TSS (NM_001286134)	294	NM_001098787	51272	Hs.414418	NM_016465	ENSG00000177951	BET1L	BET1L1|GOLIM3|GS15|HSPC197	Bet1 golgi vesicular membrane trafficking protein like	protein-coding
peak1560	chr6	160956097	160956585	+	1	NA	intron (NM_005577, intron 38 of 39)	HAL1-2a_MD|LINE|L1	-24185	NR_028093	80350	Hs.654503	NM_024492	ENSG00000213071	LPAL2	APOA2|APOAL|APOARGC|apo(a)rg-C	lipoprotein(a) like 2, pseudogene	pseudo
peak1904	chrY	13827971	13828176	+	1	NA	Intergenic	(GAATG)n|Satellite|Satellite	705316	NR_033667	352887	Hs.546221	NR_033667	ENSG00000206159	GYG2P1	GYG2P	glycogenin 2 pseudogene 1	pseudo
peak539	chr15	73074673	73074948	+	1	NA	promoter-TSS (NR_040107)	promoter-TSS (NR_040107)	-366	NR_040107	100287559	Hs.562587	NR_040107	ENSG00000260898	ADPGK-AS1	-	ADPGK antisense RNA 1	ncRNA
peak191	chr10	42792016	42795193	+	1	NA	Intergenic	(CATTC)n|Satellite|Satellite	69889	NR_024380	441666	Hs.255729	NR_024380	ENSG00000215146	LOC441666	-	zinc finger protein 91 pseudogene	pseudo
peak1115	chr2	240853583	240855831	+	1	NA	intron (NR_136158, intron 7 of 10)	intron (NR_136158, intron 7 of 10)	27804	NR_039949	100616417		NR_039949	ENSG00000264279	MIR4786	mir-4786	microRNA 4786	ncRNA
peak193	chr10	42805796	42812934	+	1	NA	Intergenic	(CATTC)n|Satellite|Satellite	54128	NR_024380	441666	Hs.255729	NR_024380	ENSG00000215146	LOC441666	-	zinc finger protein 91 pseudogene	pseudo
peak183	chr10	42404399	42405233	+	1	NA	Intergenic	ALR/Alpha|Satellite|centr	458677	NR_024380	441666	Hs.255729	NR_024380	ENSG00000215146	LOC441666	-	zinc finger protein 91 pseudogene	pseudo
peak174	chr10	39091009	39100780	+	1	NA	Intergenic	(CATTC)n|Satellite|Satellite	106167	NR_045000	399746	Hs.742607	NR_045000		ACTR3BP5	FKSG74	ACTR3B pseudogene 5	pseudo
peak1140	chr20	25048099	25048398	+	1	NA	Intergenic	(CA)n|Simple_repeat|Simple_repeat	-9430	NM_001252675	84532	Hs.529353	NM_032501	ENSG00000154930	ACSS1	ACAS2L|ACECS1|AceCS2L	acyl-CoA synthetase short chain family member 1	protein-coding
peak25	chr1	9354072	9354447	+	1	NA	intron (NM_025106, intron 1 of 2)	intron (NM_025106, intron 1 of 2)	1318	NM_025106	80176	Hs.8261	NM_025106	ENSG00000171621	SPSB1	SSB-1|SSB1	splA/ryanodine receptor domain and SOCS box containing 1	protein-coding
peak355	chr12	20704377	20704618	+	1	NA	intron (NM_000921, intron 1 of 15)	SSU-rRNA_Hsa|rRNA|rRNA	-20301	NM_001244683	5139	Hs.386791	NM_000921	ENSG00000172572	PDE3A	CGI-PDE|CGI-PDE A|CGI-PDE-A|HTNB	phosphodiesterase 3A	protein-coding
peak1033	chr2	92274851	92276575	+	1	NA	Intergenic	ALR/Alpha|Satellite|centr	146554	NR_027714	440888	Hs.730239	NM_001032412		ACTR3BP2	FKSG73	ACTR3B pseudogene 2	pseudo
peak666	chr16	57422649	57422918	+	1	NA	Intergenic	(TG)n|Simple_repeat|Simple_repeat	-15896	NM_002987	6361	Hs.546294	NM_002987	ENSG00000102970	CCL17	A-152E5.3|ABCD-2|SCYA17|TARC	C-C motif chemokine ligand 17	protein-coding
peak896	chr19	16363774	16364130	+	1	NA	Intergenic	Intergenic	55287	NM_032493	8907	Hs.71040	NM_032493	ENSG00000072958	AP1M1	AP47|CLAPM2|CLTNM|MU-1A	adaptor related protein complex 1 subunit mu 1	protein-coding
peak1903	chrY	13824832	13825172	+	1	NA	Intergenic	(GAATG)n|Satellite|Satellite	708387	NR_033667	352887	Hs.546221	NR_033667	ENSG00000206159	GYG2P1	GYG2P	glycogenin 2 pseudogene 1	pseudo
peak712	chr17	7254547	7255006	+	1	NA	promoter-TSS (NM_001002914)	promoter-TSS (NM_001002914)	-432	NM_001002914	147040	Hs.592112	NM_001002914	ENSG00000213859	KCTD11	C17orf36|KCASH1|REN|REN/KCTD11	potassium channel tetramerization domain containing 11	protein-coding
peak353	chr12	12714801	12715263	+	1	NA	intron (NM_030640, intron 1 of 6)	CpG	416	NM_030640	80824	Hs.536535	NM_030640	ENSG00000111266	DUSP16	MKP-7|MKP7	dual specificity phosphatase 16	protein-coding
peak1552	chr6	143832524	143832710	+	1	NA	exon (NM_032020, exon 1 of 7)	exon (NM_032020, exon 1 of 7)	403	NM_032020	2519	Hs.17680	NM_032020	ENSG00000001036	FUCA2	dJ20N2.5	alpha-L-fucosidase 2	protein-coding
peak398	chr12	122710034	122710507	+	1	NA	promoter-TSS (NR_103497)	promoter-TSS (NR_103497)	127	NM_001278304	56616	Hs.169611	NM_019887	ENSG00000184047	DIABLO	DFNA64|SMAC	diablo IAP-binding mitochondrial protein	protein-coding
peak1530	chr6	43738607	43739406	+	1	NA	promoter-TSS (NM_001287044)	promoter-TSS (NM_001287044)	-716	NM_001287044	7422	Hs.73793	NM_003376	ENSG00000112715	VEGFA	MVCD1|VEGF|VPF	vascular endothelial growth factor A	protein-coding
peak79	chr1	107599361	107599477	+	1	NA	exon (NM_018137, exon 1 of 1)	exon (NM_018137, exon 1 of 1)	152	NM_018137	55170	Hs.26006	NM_018137	ENSG00000198890	PRMT6	HRMT1L6	protein arginine methyltransferase 6	protein-coding
peak1087	chr2	218895907	218895967	+	1	NA	Intergenic	(TG)n|Simple_repeat|Simple_repeat	-3720	NR_034176	285180	Hs.570069	NM_198483	ENSG00000188282	RUFY4	ZFYVE31	RUN and FYVE domain containing 4	protein-coding
peak255	chr10	133310543	133310967	+	1	NA	Intergenic	(TG)n|Simple_repeat|Simple_repeat	-200771	NM_174937	256536	Hs.126575	NM_174937	ENSG00000176769	TCERG1L	-	transcription elongation regulator 1 like	protein-coding
peak370	chr12	56522371	56523021	+	1	NA	intron (NM_001184796, intron 1 of 30)	intron (NM_001184796, intron 1 of 30)	710	NM_015292	23344	Hs.632729	NM_015292	ENSG00000139641	ESYT1	FAM62A|MBC2	extended synaptotagmin 1	protein-coding
peak236	chr10	115439567	115439911	+	1	NA	intron (NM_001227, intron 1 of 6)	CpG	311	NM_033339	840	Hs.9216	NM_001227	ENSG00000165806	CASP7	CASP-7|CMH-1|ICE-LAP3|LICE2|MCH3	caspase 7	protein-coding
peak269	chr10	135500881	135501079	+	1	NA	Intergenic	BSR/Beta|Satellite|Satellite	-60681	NM_001080998	441581	Hs.690471	NM_001080998	ENSG00000225899	FRG2B	-	FSHD region gene 2 family member B	protein-coding
peak1510	chr6	13487356	13487370	+	1	NA	promoter-TSS (NM_001242628)	promoter-TSS (NM_001242628)	506	NM_018988	54438	Hs.484686	NM_018988	ENSG00000145990	GFOD1	ADG-90|C6orf114	glucose-fructose oxidoreductase domain containing 1	protein-coding
peak209	chr10	79231037	79231546	+	1	NA	intron (NM_001014797, intron 1 of 28)	(CA)n|Simple_repeat|Simple_repeat	120661	NR_126365	101929286	Hs.568867	NR_126365		KCNMA1-AS3	-	KCNMA1 antisense RNA 3	ncRNA
peak283	chr11	1968830	1969422	+	1	NA	intron (NM_021134, intron 1 of 4)	intron (NM_021134, intron 1 of 4)	624	NM_021134	6150	Hs.3254	NM_021134	ENSG00000214026	MRPL23	L23MRP|RPL23|RPL23L	mitochondrial ribosomal protein L23	protein-coding
peak280	chr11	1362041	1362071	+	1	NA	Intergenic	(CA)n|Simple_repeat|Simple_repeat	31118	NR_029409	255512	Hs.588291	NR_029409	ENSG00000255153	TOLLIP-AS1	-	TOLLIP antisense RNA 1 (head to head)	ncRNA
peak583	chr16	3601084	3601349	+	1	NA	intron (NM_178844, intron 11 of 20)	(TCCA)n|Simple_repeat|Simple_repeat	26189	NR_075083	197358	Hs.592091	NM_178844	ENSG00000167984	NLRC3	CLR16.2|NOD3	NLR family CARD domain containing 3	protein-coding
peak1379	chr4	7132440	7133696	+	1	NA	Intergenic	Intergenic	-27965	NR_027441	730971	Hs.591718	NR_027441		LINC02447	-	long intergenic non-protein coding RNA 2447	ncRNA
peak1191	chr21	10802385	10809374	+	1	NA	Intergenic	(GAATG)n|Satellite|Satellite	185064	NM_199260	7179	Hs.122986	NM_199259	ENSG00000274391	TPTE	CT44|PTEN2	transmembrane phosphatase with tensin homology	protein-coding
peak901	chr19	18220950	18221241	+	1	NA	intron (NM_015016, intron 2 of 26)	CpG	-11469	NM_001290024	3594	Hs.567294	NM_005535	ENSG00000096996	IL12RB1	CD212|IL-12R-BETA1|IL12RB|IMD30	interleukin 12 receptor subunit beta 1	protein-coding
peak1242	chr21	47011359	47012009	+	1	NA	Intergenic	(CA)n|Simple_repeat|Simple_repeat	-1884	NR_146912	105372840	Hs.406003	NR_146912	ENSG00000233922	LINC01694	-	long intergenic non-protein coding RNA 1694	ncRNA
peak909	chr19	23456782	23456941	+	1	NA	intron (NR_103741, intron 1 of 4)	CpG	192	NR_103742	100132815	Hs.629249	NR_103741		IPO5P1	-	importin 5 pseudogene 1	pseudo
peak85	chr1	113249280	113249661	+	1	NA	5' UTR (NM_001042679, exon 1 of 6)	5' UTR (NM_001042679, exon 1 of 6)	208	NM_001042679	389	Hs.502659	NM_175744	ENSG00000155366	RHOC	ARH9|ARHC|H9|RHOH9	ras homolog family member C	protein-coding
peak313	chr11	63706703	63706802	+	1	NA	promoter-TSS (NM_001300800)	promoter-TSS (NM_001300800)	-51	NM_001300800	79829	Hs.523753	NM_024771	ENSG00000110583	NAA40	NAT11|NatD|PATT1|hNatD	N(alpha)-acetyltransferase 40, NatD catalytic subunit	protein-coding
peak774	chr17	72461189	72461963	+	1	NA	promoter-TSS (NM_007261)	promoter-TSS (NM_007261)	-936	NM_001330456	11314	Hs.9688	NM_007261	ENSG00000167851	CD300A	CLM-8|CMRF-35-H9|CMRF-35H|CMRF35-H|CMRF35-H9|CMRF35H|CMRF35H9|IGSF12|IRC1|IRC1/IRC2|IRC2|IRp60	CD300a molecule	protein-coding
peak1269	chr22	40766600	40767152	+	1	NA	intron (NM_001350046, intron 1 of 20)	CpG	310	NR_146414	27352	Hs.474914	NM_015705	ENSG00000100359	SGSM3	CIP85|MAP|RABGAP5|RUSC3|RUTBC3|RabGAP-5|rabGAPLP	small G protein signaling modulator 3	protein-coding
peak1286	chr22	48978136	48981429	+	1	NA	intron (NM_015381, intron 1 of 3)	(CA)n|Simple_repeat|Simple_repeat	7664	NM_015381	25817	Hs.436854	NM_015381	ENSG00000219438	FAM19A5	QLLK5208|TAFA-5|TAFA5|UNQ5208	family with sequence similarity 19 member A5, C-C motif chemokine like	protein-coding
peak1857	chrX	58560629	58561595	+	1	NA	Intergenic	ALR/Alpha|Satellite|centr	-624045	NM_007156	7789	Hs.550094	NM_007156	ENSG00000198205	ZXDA	ZNF896	zinc finger, X-linked, duplicated A	protein-coding
peak1183	chr21	9825374	9827684	+	1	NA	TTS (NR_037421)	TTS (NR_037421)	326	NR_128714
peak448	chr13	42615183	42615190	+	1	NA	intron (NM_001204504, intron 1 of 29)	CpG	1014	NM_001204504	160851	Hs.630380	NM_152910	ENSG00000102780	DGKH	DGKeta	diacylglycerol kinase eta	protein-coding
peak1901	chrY	13820873	13820925	+	1	NA	Intergenic	(GAATG)n|Satellite|Satellite	712490	NR_033667	352887	Hs.546221	NR_033667	ENSG00000206159	GYG2P1	GYG2P	glycogenin 2 pseudogene 1	pseudo
peak1261	chr22	35739042	35739848	+	1	NA	intron (NM_001135729, intron 12 of 14)	(CA)n|Simple_repeat|Simple_repeat	-6653	NR_106717	102464824		NR_106717	ENSG00000274280	MIR6069	hsa-mir-6069	microRNA 6069	ncRNA
peak317	chr11	64126460	64127063	+	1	NA	exon (NM_001300802, exon 1 of 17)	exon (NM_001300802, exon 1 of 17)	136	NM_001300802	8986	Hs.105584	NM_003942	ENSG00000162302	RPS6KA4	MSK2|RSK-B|S6K-alpha-4	ribosomal protein S6 kinase A4	protein-coding
peak1501	chr6	1402985	1403979	+	1	NA	Intergenic	Intergenic	-12836	NR_106778	102466720		NR_106778	ENSG00000275859	MIR6720	hsa-mir-6720|mir-6720	microRNA 6720	ncRNA
peak420	chr12	132568883	132569134	+	1	NA	intron (NR_003290, intron 1 of 9)	CpG	180	NR_003290	347918	Hs.122115	NM_182613	ENSG00000185684	EP400P1	EP400NL	EP400 pseudogene 1	pseudo
peak1594	chr7	39299975	39300240	+	1	NA	intron (NM_007252, intron 5 of 10)	intron (NM_007252, intron 5 of 10)	68626	NR_145730	109616963		NR_145730	ENSG00000206947	SNORA20B	-	small nucleolar RNA, H/ACA box 20B	snoRNA
peak1197	chr21	11099380	11100173	+	1	NA	promoter-TSS (NM_181704)	promoter-TSS (NM_181704)	-839	NM_001187	574	Hs.545789	NM_001187		BAGE	BAGE1|CT2.1	B melanoma antigen	protein-coding
peak1150	chr20	35491048	35491536	+	1	NA	exon (NM_080627, exon 1 of 15)	exon (NM_080627, exon 1 of 15)	795	NM_080627	140710	Hs.460807	NM_080627	ENSG00000149639	SOGA1	C20orf117|KIAA0889|SOGA	suppressor of glucose, autophagy associated 1	protein-coding
peak969	chr19	57106257	57106977	+	1	NA	promoter-TSS (NM_021216)	promoter-TSS (NM_021216)	-47	NM_021216	58491	Hs.301431	NM_021216	ENSG00000197951	ZNF71	EZFIT	zinc finger protein 71	protein-coding
peak910	chr19	24183563	24184071	+	1	NA	Intergenic	LSU-rRNA_Hsa|rRNA|rRNA	-32390	NM_001278663	9534	Hs.434406	NM_004876	ENSG00000213096	ZNF254	BMZF-5|HD-ZNF1|ZNF539|ZNF91L	zinc finger protein 254	protein-coding
peak1829	chr9	131790393	131790468	+	1	NA	exon (NM_020145, exon 1 of 11)	exon (NM_020145, exon 1 of 11)	202	NM_001287045	56904	Hs.460238	NM_020145	ENSG00000148341	SH3GLB2	PP6569|PP9455|RRIG1	SH3 domain containing GRB2 like, endophilin B2	protein-coding
peak1906	chrY	13831531	13831879	+	1	NA	Intergenic	(GAATG)n|Satellite|Satellite	701684	NR_033667	352887	Hs.546221	NR_033667	ENSG00000206159	GYG2P1	GYG2P	glycogenin 2 pseudogene 1	pseudo
peak1305	chr3	45267040	45267438	+	1	NA	exon (NM_015444, exon 1 of 1)	exon (NM_015444, exon 1 of 1)	575	NM_015444	25907	Hs.740403	NM_015444	ENSG00000249992	TMEM158	BBP|RIS1|p40BBP	transmembrane protein 158 (gene/pseudogene)	protein-coding
peak50	chr1	28834147	28834187	+	1	NA	promoter-TSS (NR_004404)	promoter-TSS (NR_004404)	-903	NR_004404	26768		NR_004404	ENSG00000200087	SNORA73B	105A|E1c|RNU105A|RNU17B|U17B	small nucleolar RNA, H/ACA box 73B	snoRNA
peak16	chr1	5447051	5447433	+	1	NA	Intergenic	(TG)n|Simple_repeat|Simple_repeat	-176889	NR_039612
peak550	chr15	83776104	83776199	+	1	NA	promoter-TSS (NM_023003)	promoter-TSS (NM_023003)	-87	NM_001353881	53346	Hs.513094	NM_023003	ENSG00000136404	TM6SF1	-	transmembrane 6 superfamily member 1	protein-coding
peak139	chr1	236264809	236265227	+	1	NA	Intergenic	(TG)n|Simple_repeat|Simple_repeat	-36537	NM_002508	4811	Hs.356624	NM_002508	ENSG00000116962	NID1	NID	nidogen 1	protein-coding
peak506	chr14	104181587	104181617	+	1	NA	promoter-TSS (NM_001198953)	promoter-TSS (NM_001198953)	221	NM_001100118	7517	Hs.592325	NM_005432	ENSG00000126215	XRCC3	CMM6	X-ray repair cross complementing 3	protein-coding
peak305	chr11	51575519	51575869	+	1	NA	Intergenic	ALR/Alpha|Satellite|centr	60412	NM_001004703	119749	Hs.553564	NM_001004703	ENSG00000185926	OR4C46	-	olfactory receptor family 4 subfamily C member 46	protein-coding
peak1365	chr4	1498989	1499132	+	1	NA	Intergenic	(TGGA)n|Simple_repeat|Simple_repeat	-98830	NM_001290079	54729	Hs.526396	NM_001290079	ENSG00000235608	NKX1-1	HSPX153|NKX-1.1|SAX2	NK1 homeobox 1	protein-coding
peak691	chr16	88086535	88086650	+	1	NA	intron (NM_001173539, intron 11 of 12)	HAL1-2a_MD|LINE|L1	47999	NR_120310	400553	Hs.592071	NR_120310	ENSG00000205037	LOC400553	-	uncharacterized LOC400553	ncRNA
peak1898	chrY	13809694	13810903	+	1	NA	Intergenic	Intergenic	723091	NR_033667	352887	Hs.546221	NR_033667	ENSG00000206159	GYG2P1	GYG2P	glycogenin 2 pseudogene 1	pseudo
peak1209	chr21	33764978	33765137	+	1	NA	promoter-TSS (NR_026845)	promoter-TSS (NR_026845)	255	NM_014825	9875	Hs.473611	NM_014825	ENSG00000142207	URB1	C21orf108|NPA1	URB1 ribosome biogenesis 1 homolog (S. cerevisiae)	protein-coding
peak534	chr15	60690543	60690628	+	1	NA	promoter-TSS (NM_004039)	promoter-TSS (NM_004039)	-400	NM_001136015	302	Hs.511605	NM_004039	ENSG00000182718	ANXA2	ANX2|ANX2L4|CAL1H|HEL-S-270|LIP2|LPC2|LPC2D|P36|PAP-IV	annexin A2	protein-coding
peak380	chr12	108757207	108757621	+	1	NA	Intergenic	(TG)n|Simple_repeat|Simple_repeat	-24320	NM_001142343	1240	Hs.197143	NM_004072	ENSG00000174600	CMKLR1	CHEMERINR|ChemR23|DEZ|RVER1	chemerin chemokine-like receptor 1	protein-coding
peak1061	chr2	128786006	128786014	+	1	NA	promoter-TSS (NM_001330303)	promoter-TSS (NM_001330303)	-316	NM_001330301	79595	Hs.32995	NM_024545	ENSG00000136715	SAP130	-	Sin3A associated protein 130	protein-coding
peak1662	chr7	150056632	150056957	+	1	NA	Intergenic	(CA)n|Simple_repeat|Simple_repeat	-9085	NM_013400	29803	Hs.647086	NM_013400	ENSG00000214022	REPIN1	AP4|RIP60|ZNF464|Zfp464	replication initiator 1	protein-coding
peak1566	chr6	167751289	167751990	+	1	NA	intron (NM_031949, intron 1 of 2)	(CA)n|Simple_repeat|Simple_repeat	13065	NM_031949	83887	Hs.520554	NM_031949	ENSG00000120440	TTLL2	C6orf104|NYD-TSPG|dJ366N23.3	tubulin tyrosine ligase like 2	protein-coding
peak708	chr17	6939687	6939867	+	1	NA	exon (NM_201566, exon 1 of 4)	exon (NM_201566, exon 1 of 4)	383	NM_201566	201232	Hs.448010	NM_201566	ENSG00000174327	SLC16A13	MCT13	solute carrier family 16 member 13	protein-coding
peak1902	chrY	13822109	13822664	+	1	NA	Intergenic	(GAATG)n|Satellite|Satellite	711003	NR_033667	352887	Hs.546221	NR_033667	ENSG00000206159	GYG2P1	GYG2P	glycogenin 2 pseudogene 1	pseudo
peak811	chr18	24128227	24128426	+	1	NA	exon (NM_001142730, exon 1 of 5)	exon (NM_001142730, exon 1 of 5)	174	NM_001142730	284252	Hs.526630	NM_198991	ENSG00000134504	KCTD1	C18orf5	potassium channel tetramerization domain containing 1	protein-coding
peak142	chr1	247494798	247495502	+	1	NA	promoter-TSS (NM_032752)	promoter-TSS (NM_032752)	92	NM_032752	84838	Hs.168677	NM_032752	ENSG00000162714	ZNF496	NIZP1|ZFP496|ZKSCAN17|ZSCAN49	zinc finger protein 496	protein-coding
peak578	chr16	2933323	2933600	+	1	NA	intron (NM_138439, intron 1 of 3)	CpG	265	NM_001142499	114984	Hs.534525	NM_138439	ENSG00000162076	FLYWCH2	-	FLYWCH family member 2	protein-coding
peak1605	chr7	57995658	57995811	+	1	NA	Intergenic	ALR/Alpha|Satellite|centr	485851	NM_001159279	441234	Hs.533121	NM_001159279	ENSG00000182111	ZNF716	-	zinc finger protein 716	protein-coding
peak1389	chr4	38245340	38245516	+	1	NA	Intergenic	(TG)n|Simple_repeat|Simple_repeat	-123107	NR_149123	105374410		NR_149123	ENSG00000248227	LINC02513	-	long intergenic non-protein coding RNA 2513	ncRNA
peak620	chr16	31705293	31706025	+	1	NA	Intergenic	AluSg|SINE|Alu	-6275	NR_024034	100132341	Hs.715792	NM_024048	ENSG00000131797	CLUHP3	C16orf67|KIAA0664L3|KIAA0664P3|URLC3	clustered mitochondria homolog pseudogene 3	pseudo
peak618	chr16	31339830	31340134	+	1	NA	intron (NM_000632, intron 23 of 29)	intron (NM_000632, intron 23 of 29)	-26473	NM_000887	3687	Hs.248472	NM_000887	ENSG00000140678	ITGAX	CD11C|SLEB6	integrin subunit alpha X	protein-coding
peak1777	chr9	72874125	72874784	+	1	NA	promoter-TSS (NR_039990)	promoter-TSS (NR_039990)	576	NM_015110	23137	Hs.534189	NM_015110	ENSG00000198887	SMC5	SMC5L1	structural maintenance of chromosomes 5	protein-coding
peak431	chr13	22544893	22545827	+	1	NA	Intergenic	(TG)n|Simple_repeat|Simple_repeat	-93061	NR_047040	100874182	Hs.148951	NR_047040	ENSG00000226722	LINC00424	-	long intergenic non-protein coding RNA 424	ncRNA
peak730	chr17	26732748	26733273	+	1	NA	exon (NM_080669, exon 1 of 6)	exon (NM_080669, exon 1 of 6)	220	NM_001242366	113235	Hs.446689	NM_080669	ENSG00000076351	SLC46A1	G21|HCP1|PCFT	solute carrier family 46 member 1	protein-coding
peak440	chr13	30065160	30066286	+	1	NA	intron (NM_001033602, intron 9 of 13)	(TG)n|Simple_repeat|Simple_repeat	-3836	NR_046378	100874107	Hs.577987	NR_046378		MTUS2-AS1	-	MTUS2 antisense RNA 1	ncRNA
peak694	chr16	88850928	88851419	+	1	NA	intron (NM_001142864, intron 1 of 50)	CpG	455	NM_001142864	9780	Hs.377001	NM_001142864	ENSG00000103335	PIEZO1	DHS|FAM38A|LMPH3|Mib	piezo type mechanosensitive ion channel component 1	protein-coding
peak737	chr17	33446504	33446663	+	1	NA	exon (NM_002878, exon 1 of 10)	exon (NM_002878, exon 1 of 10)	305	NM_001142571	5892	Hs.631757	NM_002878	ENSG00000185379	RAD51D	BROVCA4|R51H3|RAD51L3|TRAD	RAD51 paralog D	protein-coding
peak500	chr14	95785856	95786108	+	1	NA	intron (NM_024734, intron 1 of 12)	CpG	263	NM_024734	79789	Hs.301478	NM_024734	ENSG00000165959	CLMN	-	calmin	protein-coding
peak1144	chr20	26318307	26319287	+	1	NA	Intergenic	ALR/Alpha|Satellite|centr	-128928	NR_040095	284801	Hs.370699	NR_040095	ENSG00000227195	MIR663AHG	-	MIR663A host gene	ncRNA
peak53	chr1	31380650	31381029	+	1	NA	intron (NM_014654, intron 1 of 4)	intron (NM_014654, intron 1 of 4)	641	NM_014654	9672	Hs.158287	NM_014654	ENSG00000162512	SDC3	SDCN|SYND3	syndecan 3	protein-coding
peak701	chr17	2240791	2241061	+	1	NA	promoter-TSS (NM_018128)	promoter-TSS (NM_018128)	118	NM_001346700	9905	Hs.513861	NM_014853	ENSG00000141258	SGSM2	RUTBC1	small G protein signaling modulator 2	protein-coding
peak1404	chr4	49633406	49636556	+	1	NA	Intergenic	(GAATG)n|Satellite|Satellite	646322	NM_001286791	80157	Hs.479703	NM_025087	ENSG00000109182	CWH43	CWH43-C|PGAP2IP	cell wall biogenesis 43 C-terminal homolog	protein-coding
peak59	chr1	39570882	39570922	+	1	NA	intron (NM_012090, intron 1 of 92)	CpG	21063	NM_012090	23499	Hs.472475	NM_012090	ENSG00000127603	MACF1	ABP620|ACF7|MACF|OFC4	microtubule-actin crosslinking factor 1	protein-coding
peak465	chr13	114498492	114499257	+	1	NA	intron (NM_001348663, intron 4 of 7)	(CA)n|Simple_repeat|Simple_repeat	-19709	NR_044995	650669	Hs.369201	NM_001039799		GAS6-AS1	-	GAS6 antisense RNA 1	ncRNA
peak1252	chr22	23522757	23523007	+	1	NA	5' UTR (NM_004327, exon 1 of 23)	5' UTR (NM_004327, exon 1 of 23)	330	NM_021574	613	Hs.517461	NM_004327	ENSG00000186716	BCR	ALL|BCR1|CML|D22S11|D22S662|PHL	BCR, RhoGEF and GTPase activating protein	protein-coding
peak916	chr19	31586470	31586709	+	1	NA	Intergenic	(CA)n|Simple_repeat|Simple_repeat	-71827	NR_147209	107985312	Hs.211053	NR_147209	ENSG00000267777	LINC01791	-	long intergenic non-protein coding RNA 1791	ncRNA
peak829	chr18	76209088	76209678	+	1	NA	Intergenic	(CA)n|Simple_repeat|Simple_repeat	-503700	NR_104127	101927715	Hs.385670	NR_104127		LINC01029	-	long intergenic non-protein coding RNA 1029	ncRNA
peak1351	chr3	186072978	186073279	+	1	NA	intron (NM_001080744, intron 1 of 23)	(CCA)n|Simple_repeat|Simple_repeat	6895	NM_001346	1608	Hs.683449	NM_001346	ENSG00000058866	DGKG	DAGK3|DGK-GAMMA	diacylglycerol kinase gamma	protein-coding
peak575	chr16	2033854	2034613	+	1	NA	promoter-TSS (NM_005262)	promoter-TSS (NM_005262)	83	NM_005262	2671	Hs.27184	NM_005262	ENSG00000127554	GFER	ALR|ERV1|HERV1|HPO|HPO1|HPO2|HSS	growth factor, augmenter of liver regeneration	protein-coding
peak1340	chr3	142839559	142839966	+	1	NA	exon (NM_004267, exon 2 of 2)	exon (NM_004267, exon 2 of 2)	1144	NM_004267	9435	Hs.8786	NM_004267	ENSG00000175040	CHST2	C6ST|GST-2|GST2|Gn6ST-1|HEL-S-75|glcNAc6ST-1	carbohydrate sulfotransferase 2	protein-coding
peak1893	chrY	13706533	13706626	+	1	NA	Intergenic	(GAATG)n|Satellite|Satellite	826810	NR_033667	352887	Hs.546221	NR_033667	ENSG00000206159	GYG2P1	GYG2P	glycogenin 2 pseudogene 1	pseudo
peak151	chr10	5539541	5540226	+	1	NA	TTS (NM_017422)	TTS (NM_017422)	1650	NM_017422	51806	Hs.180142	NM_017422	ENSG00000178372	CALML5	CLSP	calmodulin like 5	protein-coding
peak700	chr17	1945368	1945678	+	1	NA	exon (NM_080822, exon 1 of 2)	exon (NM_080822, exon 1 of 2)	246	NM_080822	124641	Hs.513856	NM_080822	ENSG00000262664	OVCA2	-	OVCA2, serine hydrolase domain containing	protein-coding
peak955	chr19	50887709	50887986	+	1	NA	intron (NM_002691, intron 1 of 26)	CpG	267	NM_001256849	5424	Hs.279413	NM_002691	ENSG00000062822	POLD1	CDC2|CRCS10|MDPL|POLD	DNA polymerase delta 1, catalytic subunit	protein-coding
peak217	chr10	88281823	88281990	+	1	NA	promoter-TSS (NM_001318328)	promoter-TSS (NM_001318328)	-365	NM_001318328	23063	Hs.203099	NM_015045	ENSG00000062650	WAPL	FOE|KIAA0261|WAPAL	WAPL cohesin release factor	protein-coding
peak1794	chr9	94473299	94474399	+	1	NA	Intergenic	(TG)n|Simple_repeat|Simple_repeat	-75222	NR_037489	100500902		NR_037489	ENSG00000283351	MIR3910-2	mir-3910-2	microRNA 3910-2	ncRNA
peak1516	chr6	31803847	31804123	+	1	NA	promoter-TSS (NR_002742)	promoter-TSS (NR_002742)	-868	NR_002742	26797		NR_002742	ENSG00000201754	SNORD52	RNU52|U52	small nucleolar RNA, C/D box 52	snoRNA
peak10	chr1	2322608	2322796	+	1	NA	promoter-TSS (NM_007033)	promoter-TSS (NM_007033)	488	NM_024848	79906	Hs.642701	NM_024848	ENSG00000116151	MORN1	-	MORN repeat containing 1	protein-coding
peak12	chr1	2881747	2881939	+	1	NA	Intergenic	Intergenic	-56203	NM_080431	140625	Hs.236635	NM_080431	ENSG00000169717	ACTRT2	ARPM2|ARPT2|Arp-T2|HARPM2	actin related protein T2	protein-coding
peak1095	chr2	228190160	228190229	+	1	NA	promoter-TSS (NR_102371)	promoter-TSS (NR_102371)	-314	NR_102371	654841	Hs.659982	NR_102371	ENSG00000236432	LOC654841	-	uncharacterized LOC654841	ncRNA
peak1405	chr4	49637463	49641609	+	1	NA	Intergenic	(GAATG)n|Satellite|Satellite	650877	NM_001286791	80157	Hs.479703	NM_025087	ENSG00000109182	CWH43	CWH43-C|PGAP2IP	cell wall biogenesis 43 C-terminal homolog	protein-coding
peak1031	chr2	91801794	91801844	+	1	NA	Intergenic	AluSq2|SINE|Alu	46156	NR_027238	654342	Hs.469287	NR_027238		LOC654342	-	lymphocyte-specific protein 1 pseudogene	pseudo
peak18	chr1	6052875	6053082	+	1	NA	promoter-TSS (NM_015102)	promoter-TSS (NM_015102)	-445	NM_015102	261734	Hs.462348	NM_015102	ENSG00000131697	NPHP4	POC10|SLSN4	nephrocystin 4	protein-coding
peak565	chr16	451161	452156	+	1	NA	promoter-TSS (NM_020664)	promoter-TSS (NM_020664)	-200	NM_020664	26063	Hs.628831	NM_020664	ENSG00000242612	DECR2	PDCR|SDR17C1	2,4-dienoyl-CoA reductase 2	protein-coding
peak360	chr12	32908190	32908333	+	1	NA	exon (NM_001040436, exon 1 of 5)	exon (NM_001040436, exon 1 of 5)	626	NM_001040436	51067	Hs.505231	NM_015936	ENSG00000139131	YARS2	CGI-04|MLASA2|MT-TYRRS|TYRRS	tyrosyl-tRNA synthetase 2	protein-coding
peak1251	chr22	21997081	21997352	+	1	NA	exon (NM_022044, exon 2 of 3)	exon (NM_022044, exon 2 of 3)	674	NM_022044	23753	Hs.303116	NM_022044	ENSG00000128228	SDF2L1	-	stromal cell derived factor 2 like 1	protein-coding
peak1131	chr20	3451547	3451891	+	1	NA	promoter-TSS (NM_139322)	promoter-TSS (NM_139322)	54	NM_139321	8455	Hs.276252	NM_012070	ENSG00000088812	ATRN	DPPT-L|MGCA	attractin	protein-coding
peak1240	chr21	46461998	46462328	+	1	NA	Intergenic	(TG)n|Simple_repeat|Simple_repeat	30963	NR_027292	728039	Hs.309203	NM_032653	ENSG00000235374	SSR4P1	C21orf122|PRED57|PRED90	signal sequence receptor subunit 4 pseudogene 1	pseudo
peak1285	chr22	46646448	46646788	+	1	NA	promoter-TSS (NM_207327)	promoter-TSS (NM_207327)	-425	NM_207327	150383	Hs.103110	NM_207327	ENSG00000205643	CDPF1	C22orf40	cysteine rich DPF motif domain containing 1	protein-coding
peak469	chr14	19012737	19013644	+	1	NA	Intergenic	ALR/Alpha|Satellite|centr	-364404	NM_001013354	440153	Hs.534880	NM_001013354	ENSG00000257115	OR11H12	-	olfactory receptor family 11 subfamily H member 12	protein-coding
peak409	chr12	126811784	126812129	+	1	NA	Intergenic	(TG)n|Simple_repeat|Simple_repeat	-98736	NR_146291	105370059		NR_146291		LINC02350	-	long intergenic non-protein coding RNA 2350	ncRNA
peak967	chr19	56915337	56915898	+	1	NA	promoter-TSS (NM_001159861)	promoter-TSS (NM_001159861)	-77	NM_152478	147949	Hs.146854	NM_152478	ENSG00000198440	ZNF583	-	zinc finger protein 583	protein-coding
peak1792	chr9	92925008	92925207	+	1	NA	Intergenic	(CA)n|Simple_repeat|Simple_repeat	-121326	NR_038882	286370	Hs.407589	NR_038882	ENSG00000227555	MIR4290HG	-	MIR4290 host gene	ncRNA
peak334	chr11	76904094	76904374	+	1	NA	intron (NM_000260, intron 31 of 48)	HAL1-2a_MD|LINE|L1	64918	NM_001127180	4647	Hs.370421	NM_000260	ENSG00000137474	MYO7A	DFNA11|DFNB2|MYOVIIA|MYU7A|NSRD2|USH1B	myosin VIIA	protein-coding
peak1360	chr4	330740	331135	+	1	NA	promoter-TSS (NM_001348278)	promoter-TSS (NM_001348278)	-631	NM_001348277	7700	Hs.654355	NM_003441	ENSG00000131127	ZNF141	D4S90|pHZ-44	zinc finger protein 141	protein-coding
peak1125	chr20	305937	306507	+	1	NA	promoter-TSS (NR_109990)	promoter-TSS (NR_109990)	7	NM_006943	6666	Hs.43627	NM_006943	ENSG00000177732	SOX12	SOX22	SRY-box 12	protein-coding
peak873	chr19	10305076	10305466	+	1	NA	intron (NM_001318731, intron 1 of 40)	CpG	459	NM_001318730	1786	Hs.202672	NM_001379	ENSG00000130816	DNMT1	ADCADN|AIM|CXXC9|DNMT|HSN1E|MCMT|m.HsaI	DNA methyltransferase 1	protein-coding
peak134	chr1	229923960	229924021	+	1	NA	Intergenic	(TG)n|Simple_repeat|Simple_repeat	97575	NR_146476	101927504		NR_146473	ENSG00000227043	LINC01682	-	long intergenic non-protein coding RNA 1682	ncRNA
peak1764	chr9	37801496	37801510	+	1	NA	intron (NM_024345, intron 1 of 6)	CpG	720	NM_024345	79269	Hs.118394	NM_024345	ENSG00000122741	DCAF10	WDR32	DDB1 and CUL4 associated factor 10	protein-coding
peak540	chr15	74833870	74833879	+	1	NA	intron (NM_001307939, intron 1 of 8)	CpG	356	NM_006465	10620	Hs.647642	NM_006465	ENSG00000179361	ARID3B	BDP|DRIL2	AT-rich interaction domain 3B	protein-coding
peak1185	chr21	10702207	10703089	+	1	NA	Intergenic	ALR/Alpha|Satellite|centr	288295	NM_199260	7179	Hs.122986	NM_199259	ENSG00000274391	TPTE	CT44|PTEN2	transmembrane phosphatase with tensin homology	protein-coding
peak1619	chr7	61974937	61975238	+	1	NA	Intergenic	ALR/Alpha|Satellite|centr	789347	NR_003952	643955	Hs.583308	NR_003952	ENSG00000185037	ZNF733P	ZNF733	zinc finger protein 733, pseudogene	pseudo
peak1839	chr9	137838154	137838813	+	1	NA	Intergenic	Intergenic	-28634	NM_002003	2219	Hs.440898	NM_002003	ENSG00000085265	FCN1	FCNM	ficolin 1	protein-coding
peak784	chr17	75954181	75954359	+	1	NA	Intergenic	CpG	-46048	NM_018996	57690	Hs.406810	NM_018996	ENSG00000078687	TNRC6C	-	trinucleotide repeat containing 6C	protein-coding
peak238	chr10	120864242	120864246	+	1	NA	intron (NM_207009, intron 1 of 8)	MIRb|SINE|MIR	615	NR_027141	55855	Hs.567120	NM_018472		FAM45BP	FAM45B|HT011	family with sequence similarity 45, member A pseudogene	pseudo
peak1324	chr3	75718263	75718925	+	1	NA	Intergenic	CpG	-2838	NR_040005	401074	Hs.528540	NR_040004	ENSG00000242516	LINC00960	-	long intergenic non-protein coding RNA 960	ncRNA
peak1289	chr22	50624672	50625008	+	1	NA	intron (NM_025204, intron 1 of 9)	CpG-18109	499	NM_001320484	80305	Hs.517731	NM_025204	ENSG00000170638	TRABD	LP6054|PP2447	TraB domain containing	protein-coding
peak1790	chr9	92112377	92112915	+	1	NA	Intergenic	Intergenic	-18035	NM_006378	10507	Hs.494406	NM_006378	ENSG00000187764	SEMA4D	C9orf164|CD100|COLL4|M-sema-G|SEMAJ|coll-4	semaphorin 4D	protein-coding
peak1171	chr20	60365544	60365562	+	1	NA	intron (NM_001252339, intron 3 of 14)	(TCCA)n|Simple_repeat|Simple_repeat	-70749	NR_147702	100128310	Hs.683806	NR_147702	ENSG00000179253	LOC100128310	-	uncharacterized LOC100128310	ncRNA
peak1129	chr20	3184430	3185040	+	1	NA	intron (NM_023935, intron 1 of 8)	intron (NM_023935, intron 1 of 8)	608	NM_023935	65992	Hs.471975	NM_023935	ENSG00000198171	DDRGK1	C20orf116|SEMDSH|UFBP1|dJ1187M17.3	DDRGK domain containing 1	protein-coding
peak218	chr10	89419724	89419842	+	1	NA	intron (NM_001015880, intron 1 of 12)	CpG	307	NM_001015880	9060	Hs.524491	NM_004670	ENSG00000198682	PAPSS2	ATPSK2|BCYM4|SK2	3'-phosphoadenosine 5'-phosphosulfate synthase 2	protein-coding
peak1551	chr6	139308627	139308927	+	1	NA	exon (NM_001286612, exon 1 of 17)	exon (NM_001286612, exon 1 of 17)	621	NM_031922	85021	Hs.334603	NM_031922	ENSG00000135597	REPS1	NBIA7|RALBP1	RALBP1 associated Eps domain containing 1	protein-coding
peak1189	chr21	10785201	10786325	+	1	NA	Intergenic	(GAATG)n|Satellite|Satellite	205180	NM_199260	7179	Hs.122986	NM_199259	ENSG00000274391	TPTE	CT44|PTEN2	transmembrane phosphatase with tensin homology	protein-coding
peak36	chr1	16970470	16971163	+	1	NA	Intergenic	Intergenic	-1253	NR_027504	11209	Hs.349110	NR_027504		MST1P2	MSPL-1|MSPL-2|MSPL-3|MSPL1|MSPL2|MSPL3|MSTP1|MSTP2|MSTP3	macrophage stimulating 1 pseudogene 2	pseudo
peak1034	chr2	92280766	92282450	+	1	NA	Intergenic	ALR/Alpha|Satellite|centr	152449	NR_027714	440888	Hs.730239	NM_001032412		ACTR3BP2	FKSG73	ACTR3B pseudogene 2	pseudo
peak159	chr10	12657386	12658141	+	1	NA	intron (NM_153498, intron 2 of 10)	(TG)n|Simple_repeat|Simple_repeat	37011	NR_039700	100616151		NR_039700	ENSG00000263584	MIR4480	-	microRNA 4480	ncRNA
peak1055	chr2	125275339	125275496	+	1	NA	intron (NM_130773, intron 8 of 23)	HAL1-2a_MD|LINE|L1	492553	NM_130773	129684	Hs.660653	NM_130773	ENSG00000155052	CNTNAP5	caspr5	contactin associated protein like 5	protein-coding
peak137	chr1	234234038	234234422	+	1	NA	intron (NM_173508, intron 2 of 7)	(TGG)n|Simple_repeat|Simple_repeat	-115727	NM_001300845	148641	Hs.158748	NM_173508	ENSG00000183780	SLC35F3	-	solute carrier family 35 member F3	protein-coding
peak1341	chr3	148709097	148709281	+	1	NA	promoter-TSS (NM_001184721)	promoter-TSS (NM_001184721)	-6	NM_001184721	2992	Hs.477892	NM_004130	ENSG00000163754	GYG1	GSD15|GYG	glycogenin 1	protein-coding
peak678	chr16	75182867	75182941	+	1	NA	promoter-TSS (NM_001318475)	promoter-TSS (NM_001318475)	-45	NM_001318475	162239	Hs.388813	NM_153688	ENSG00000184517	ZFP1	ZNF475	ZFP1 zinc finger protein	protein-coding
peak512	chr14	105290987	105291249	+	1	NA	Intergenic	(TGGA)n|Simple_repeat|Simple_repeat	3580	NR_024396	196872	Hs.352220	NR_024396	ENSG00000258701	LINC00638	-	long intergenic non-protein coding RNA 638	ncRNA
peak847	chr19	2841845	2842200	+	1	NA	intron (NM_001172775, intron 1 of 3)	CpG	589	NM_152791	148254	Hs.47712	NM_152791	ENSG00000186300	ZNF555	-	zinc finger protein 555	protein-coding
peak1342	chr3	160474147	160474502	+	1	NA	exon (NM_139245, exon 1 of 4)	exon (NM_139245, exon 1 of 4)	332	NM_139245	151742	Hs.389027	NM_139245	ENSG00000163590	PPM1L	PP2C-epsilon|PP2CE|PPM1-LIKE	protein phosphatase, Mg2+/Mn2+ dependent 1L	protein-coding
peak432	chr13	23507815	23508412	+	1	NA	Intergenic	(CA)n|Simple_repeat|Simple_repeat	-17605	NR_138043	100996930	Hs.380803	NR_138043		LINC00621	-	long intergenic non-protein coding RNA 621	ncRNA
peak1042	chr2	92323410	92324513	+	1	NA	Intergenic	ALR/Alpha|Satellite|centr	194802	NR_027714	440888	Hs.730239	NM_001032412		ACTR3BP2	FKSG73	ACTR3B pseudogene 2	pseudo
peak582	chr16	3313949	3313995	+	1	NA	non-coding (NR_033904, exon 1 of 2)	non-coding (NR_033904, exon 1 of 2)	204	NR_033904	283876	Hs.592092	NR_033904	ENSG00000281005	LINC00921	-	long intergenic non-protein coding RNA 921	ncRNA
peak1432	chr5	613244	613384	+	1	NA	promoter-TSS (NR_103444)	promoter-TSS (NR_103444)	909	NM_018140	55722	Hs.591741	NM_018140	ENSG00000112877	CEP72	-	centrosomal protein 72	protein-coding
peak1752	chr9	4740842	4741493	+	1	NA	5' UTR (NM_001199852, exon 1 of 4)	5' UTR (NM_001199852, exon 1 of 4)	142	NM_001199852	50808	Hs.732022	NM_016282	ENSG00000147853	AK3	AK3L1|AK6|AKL3L|AKL3L1|FIX	adenylate kinase 3	protein-coding
peak1487	chr5	148737779	148737941	+	1	NA	promoter-TSS (NR_132366)	promoter-TSS (NR_132366)	290	NM_024028	78991	Hs.644397	NM_024028	ENSG00000145882	PCYOX1L	-	prenylcysteine oxidase 1 like	protein-coding
peak1203	chr21	14338653	14339118	+	1	NA	Intergenic	ALR/Alpha|Satellite|centr	-71602	NR_026916	149992	Hs.558645	NM_153773		ANKRD30BP2	C21orf99|CT85|CTSP-1|CTSP1	ankyrin repeat domain 30B pseudogene 2	pseudo
peak816	chr18	44702271	44702611	+	1	NA	intron (NM_016097, intron 1 of 2)	intron (NM_016097, intron 1 of 2)	304	NM_016097	51124	Hs.130917	NM_016097	ENSG00000134049	IER3IP1	HSPC039|MEDS|PRO2309	immediate early response 3 interacting protein 1	protein-coding
peak783	chr17	75848149	75848291	+	1	NA	Intergenic	(TG)n|Simple_repeat|Simple_repeat	31949	NR_028337	400624	Hs.514521	NM_001001685	ENSG00000204283	LINC01973	-	long intergenic non-protein coding RNA 1973	ncRNA
peak962	chr19	54695152	54695386	+	1	NA	exon (NM_001282333, exon 2 of 6)	exon (NM_001282333, exon 2 of 6)	204	NM_001077446	79042	Hs.15580	NM_024075	ENSG00000170892	TSEN34	LENG5|PCH2C|SEN34|SEN34L	tRNA splicing endonuclease subunit 34	protein-coding
peak1077	chr2	161349232	161349408	+	1	NA	intron (NM_016836, intron 1 of 13)	CpG	998	NM_016836	5937	Hs.470412	NM_002897	ENSG00000153250	RBMS1	C2orf12|HCC-4|MSSP|MSSP-1|MSSP-2|MSSP-3|SCR2|YC1	RNA binding motif single stranded interacting protein 1	protein-coding
peak1111	chr2	239622090	239622482	+	1	NA	Intergenic	(CA)n|Simple_repeat|Simple_repeat	-134387	NM_057179	117581	Hs.422585	NM_057179	ENSG00000233608	TWIST2	AMS|BBRSAY|DERMO1|FFDD3|SETLSS|bHLHa39	twist family bHLH transcription factor 2	protein-coding
peak1577	chr7	1543505	1543877	+	1	NA	intron (NM_001080453, intron 1 of 47)	CpG-23833	327	NM_001080453	26173	Hs.532188	NM_001080453	ENSG00000164880	INTS1	INT1|NET28	integrator complex subunit 1	protein-coding
peak400	chr12	123755497	123756512	+	1	NA	promoter-TSS (NR_073008)	promoter-TSS (NR_073008)	-355	NR_073008	8099	Hs.433201	NM_004642	ENSG00000111328	CDK2AP1	DOC1|DORC1|ST19|doc-1|p12DOC-1	cyclin dependent kinase 2 associated protein 1	protein-coding
peak907	chr19	19174821	19175034	+	1	NA	intron (NM_178526, intron 1 of 7)	CpG	124	NM_178526	284439	Hs.303669	NM_178526	ENSG00000181035	SLC25A42	-	solute carrier family 25 member 42	protein-coding
peak590	chr16	6743096	6743419	+	1	NA	intron (NM_018723, intron 3 of 15)	HAL1-2a_MD|LINE|L1	-80553	NM_001142334	54715	Hs.459842	NM_018723	ENSG00000078328	RBFOX1	2BP1|A2BP1|FOX-1|FOX1|HRNBP1	RNA binding fox-1 homolog 1	protein-coding
peak1190	chr21	10787275	10801560	+	1	NA	Intergenic	(GAATG)n|Satellite|Satellite	196526	NM_199260	7179	Hs.122986	NM_199259	ENSG00000274391	TPTE	CT44|PTEN2	transmembrane phosphatase with tensin homology	protein-coding
peak1705	chr8	54583592	54583846	+	1	NA	Intergenic	(CA)n|Simple_repeat|Simple_repeat	-147194	NR_149032	100507516	Hs.597483	NR_149032		LOC100507516	-	uncharacterized LOC100507516	ncRNA
peak682	chr16	83932902	83933385	+	1	NA	exon (NM_012213, exon 1 of 5)	exon (NM_012213, exon 1 of 5)	413	NM_012213	23417	Hs.644610	NM_012213	ENSG00000103150	MLYCD	MCD	malonyl-CoA decarboxylase	protein-coding
peak831	chr18	76722630	76723170	+	1	NA	Intergenic	(CA)n|Simple_repeat|Simple_repeat	-17375	NM_171999	27164	Hs.700557	NM_171999	ENSG00000256463	SALL3	ZNF796	spalt like transcription factor 3	protein-coding
peak1074	chr2	134569160	134569424	+	1	NA	Intergenic	A-rich|Low_complexity|Low_complexity	-243261	NM_207363	344148	Hs.537329	NM_207363	ENSG00000176771	NCKAP5	ERIH1|ERIH2|NAP5	NCK associated protein 5	protein-coding
peak451	chr13	80915068	80915394	+	1	NA	promoter-TSS (NM_001318536)	promoter-TSS (NM_001318536)	19	NM_005842	10253	Hs.18676	NM_005842	ENSG00000136158	SPRY2	IGAN3|hSPRY2	sprouty RTK signaling antagonist 2	protein-coding
peak1548	chr6	135502551	135502956	+	1	NA	intron (NM_001130173, intron 1 of 15)	CpG	300	NM_001161656	4602	Hs.606320	NM_005375	ENSG00000118513	MYB	Cmyb|c-myb|c-myb_CDS|efg	MYB proto-oncogene, transcription factor	protein-coding
peak1699	chr8	40677951	40678346	+	1	NA	intron (NM_001135731, intron 2 of 5)	(TG)n|Simple_repeat|Simple_repeat	77195	NM_001135731	79698	Hs.591850	NM_024645	ENSG00000165061	ZMAT4	-	zinc finger matrin-type 4	protein-coding
peak1106	chr2	238120594	238121543	+	1	NA	Intergenic	(TG)n|Simple_repeat|Simple_repeat	126984	NM_198189	10920	Hs.531713	NM_006710	ENSG00000198612	COPS8	COP9|CSN8|SGN8	COP9 signalosome subunit 8	protein-coding
peak1265	chr22	37317227	37317250	+	1	NA	intron (NM_000395, intron 1 of 13)	intron (NM_000395, intron 1 of 13)	7563	NM_000395	1439	Hs.592192	NM_000395	ENSG00000100368	CSF2RB	CD131|CDw131|IL3RB|IL5RB|SMDP5|betaGMR	colony stimulating factor 2 receptor beta common subunit	protein-coding
peak1322	chr3	72386565	72386730	+	1	NA	Intergenic	Intergenic	109127	NM_012234	23429	Hs.7910	NM_012234	ENSG00000163602	RYBP	AAP1|APAP-1|DEDAF|YEAF1	RING1 and YY1 binding protein	protein-coding
peak299	chr11	36398138	36399140	+	1	NA	intron (NM_024841, intron 2 of 9)	CpG-4034	1104	NM_001160168	79899	Hs.19987	NM_024841	ENSG00000135362	PRR5L	PROTOR2	proline rich 5 like	protein-coding
peak154	chr10	11060062	11060270	+	1	NA	promoter-TSS (NM_001326345)	promoter-TSS (NM_001326345)	273	NM_006561	10659	Hs.309288	NM_006561	ENSG00000048740	CELF2	BRUNOL3|CELF-2|CUG-BP2|CUGBP2|ETR-3|ETR3|NAPOR	CUGBP Elav-like family member 2	protein-coding
peak746	chr17	40172201	40172594	+	1	NA	intron (NM_001144928, intron 1 of 3)	intron (NM_001144928, intron 1 of 3)	310	NM_001144928	28511	Hs.632252	NM_017595	ENSG00000168256	NKIRAS2	KBRAS2|kappaB-Ras2	NFKB inhibitor interacting Ras like 2	protein-coding
peak68	chr1	57044489	57044626	+	1	NA	exon (NM_003713, exon 1 of 6)	exon (NM_003713, exon 1 of 6)	700	NM_003713	8613	Hs.405156	NM_003713	ENSG00000162407	PLPP3	Dri42|LPP3|PAP2B|PPAP2B|VCIP	phospholipid phosphatase 3	protein-coding
peak577	chr16	2204652	2204712	+	1	NA	TTS (NM_014353)	TTS (NM_014353)	424	NR_002736	26788		NR_002736	ENSG00000206630	SNORD60	RNU60|U60	small nucleolar RNA, C/D box 60	snoRNA
peak1195	chr21	10848214	10848979	+	1	NA	Intergenic	(GAATG)n|Satellite|Satellite	142347	NM_199260	7179	Hs.122986	NM_199259	ENSG00000274391	TPTE	CT44|PTEN2	transmembrane phosphatase with tensin homology	protein-coding
peak976	chr19	58695535	58695688	+	1	NA	intron (NM_016325, intron 2 of 7)	intron (NM_016325, intron 2 of 7)	1255	NM_001278734	10782	Hs.83761	NM_016324	ENSG00000171606	ZNF274	HFB101|ZF2|ZKSCAN19|ZSCAN51	zinc finger protein 274	protein-coding
peak643	chr16	35239536	35240317	+	1	NA	Intergenic	ALR/Alpha|Satellite|centr	259003	NR_033985	400533	Hs.499135	NR_033985	ENSG00000261122	LINC02167	-	long intergenic non-protein coding RNA 2167	ncRNA
peak1246	chr22	19158768	19159696	+	1	NA	promoter-TSS (NR_103767)	promoter-TSS (NR_103767)	13	NR_103767	100652736	Hs.572896	NR_103767		LINC01311	-	long intergenic non-protein coding RNA 1311	ncRNA
peak1879	chrY	13448149	13451593	+	1	NA	Intergenic	(CATTC)n|Satellite|Satellite	1083518	NR_033667	352887	Hs.546221	NR_033667	ENSG00000206159	GYG2P1	GYG2P	glycogenin 2 pseudogene 1	pseudo
peak924	chr19	35454757	35454982	+	1	NA	promoter-TSS (NM_175872)	promoter-TSS (NM_175872)	84	NM_175872	126375	Hs.50405	NM_175872	ENSG00000180884	ZNF792	-	zinc finger protein 792	protein-coding
peak1907	chrY	13833161	13834058	+	1	NA	Intergenic	(GAATG)n|Satellite|Satellite	699780	NR_033667	352887	Hs.546221	NR_033667	ENSG00000206159	GYG2P1	GYG2P	glycogenin 2 pseudogene 1	pseudo
peak639	chr16	34022557	34022918	+	1	NA	Intergenic	ALR/Alpha|Satellite|centr	382025	NR_002837	606551	Hs.646441	NR_002837		UBE2MP1	-	ubiquitin conjugating enzyme E2 M pseudogene 1	pseudo
peak593	chr16	11350338	11350537	+	1	NA	promoter-TSS (NM_003745)	promoter-TSS (NM_003745)	-398	NM_003745	8651	Hs.50640	NM_003745	ENSG00000185338	SOCS1	CIS1|CISH1|JAB|SOCS-1|SSI-1|SSI1|TIP-3|TIP3	suppressor of cytokine signaling 1	protein-coding
peak615	chr16	31105432	31106217	+	1	NA	intron (NM_024006, intron 1 of 2)	CpG	496	NM_001311311	79001	Hs.324844	NM_024006	ENSG00000167397	VKORC1	EDTP308|MST134|MST576|VKCFD2|VKOR	vitamin K epoxide reductase complex subunit 1	protein-coding
peak879	chr19	11450038	11450052	+	1	NA	intron (NM_004283, intron 1 of 4)	CpG	299	NM_004283	9545	Hs.744916	NM_004283	ENSG00000105514	RAB3D	D2-2|GOV|RAB16|RAD3D	RAB3D, member RAS oncogene family	protein-coding
peak1756	chr9	15306971	15307151	+	1	NA	intron (NM_001168341, intron 1 of 17)	CpG	297	NM_001168340	158219	Hs.563630	NM_152574	ENSG00000155158	TTC39B	C9orf52	tetratricopeptide repeat domain 39B	protein-coding
peak854	chr19	3368895	3369583	+	1	NA	intron (NM_005597, intron 1 of 8)	CT-rich|Low_complexity|Low_complexity	2674	NM_005597	4782	Hs.170131	NM_005597	ENSG00000141905	NFIC	CTF|CTF5|NF-I|NFI	nuclear factor I C	protein-coding
peak23	chr1	7558698	7559628	+	1	NA	intron (NM_001349608, intron 5 of 21)	(TG)n|Simple_repeat|Simple_repeat	-109349	NR_146200	102725193	Hs.666120	NR_146199	ENSG00000237728	LOC102725193	-	uncharacterized LOC102725193	ncRNA
peak1068	chr2	133011788	133013031	+	1	NA	intron (NR_152415, intron 1 of 5)	SSU-rRNA_Hsa|rRNA|rRNA	2244	NR_031608	100313824		NR_031608	ENSG00000221288	MIR663B	MIRN663B|mir-663b	microRNA 663b	ncRNA
peak645	chr16	35280479	35280682	+	1	NA	Intergenic	ALR/Alpha|Satellite|centr	299657	NR_033985	400533	Hs.499135	NR_033985	ENSG00000261122	LINC02167	-	long intergenic non-protein coding RNA 2167	ncRNA
peak1477	chr5	125936750	125937058	+	1	NA	intron (NM_032177, intron 1 of 4)	CpG	297	NM_032177	51808	Hs.555731	NM_032177	ENSG00000164902	PHAX	RNUXA	phosphorylated adaptor for RNA export	protein-coding
peak361	chr12	34837505	34837833	+	1	NA	Intergenic	ALR/Alpha|Satellite|centr	662453	NM_032834	84920	Hs.102971	NM_032834	ENSG00000139133	ALG10	ALG10A|DIE2|KCR1	ALG10, alpha-1,2-glucosyltransferase	protein-coding
peak1338	chr3	141944329	141944493	+	1	NA	promoter-TSS (NR_033289)	promoter-TSS (NR_033289)	38	NM_001039547	256356	Hs.135904	NM_152776	ENSG00000175066	GK5	-	glycerol kinase 5 (putative)	protein-coding
peak189	chr10	42661312	42667590	+	1	NA	Intergenic	HSATII|Satellite|Satellite	199042	NR_024380	441666	Hs.255729	NR_024380	ENSG00000215146	LOC441666	-	zinc finger protein 91 pseudogene	pseudo
peak1089	chr2	219156358	219157101	+	1	NA	intron (NM_001321436, intron 1 of 12)	intron (NM_001321436, intron 1 of 12)	571	NM_001321433	64114	Hs.591605	NM_022152	ENSG00000135926	TMBIM1	LFG3|MST100|MSTP100|PP1201|RECS1	transmembrane BAX inhibitor motif containing 1	protein-coding
peak365	chr12	38008473	38009035	+	1	NA	Intergenic	ALR/Alpha|Satellite|centr	-701803	NM_001013620	144245	Hs.259305	NM_001013620	ENSG00000175548	ALG10B	ALG10|KCR1	ALG10B, alpha-1,2-glucosyltransferase	protein-coding
peak676	chr16	73281709	73282488	+	1	NA	Intergenic	(TG)n|Simple_repeat|Simple_repeat	-103752	NM_207385	388289	Hs.371893	NM_207385		C16orf47	-	chromosome 16 open reading frame 47	protein-coding
peak706	chr17	5095086	5095265	+	1	NA	promoter-TSS (NM_032530)	promoter-TSS (NM_032530)	3	NM_032530	84622	Hs.658402	NM_032530	ENSG00000180626	ZNF594	-	zinc finger protein 594	protein-coding
peak1635	chr7	99724064	99724746	+	1	NA	promoter-TSS (NM_203397)	promoter-TSS (NM_203397)	88	NM_203397	255374	Hs.632319	NM_203397	ENSG00000214309	MBLAC1	-	metallo-beta-lactamase domain containing 1	protein-coding
peak953	chr19	50017329	50017958	+	1	NA	exon (NM_001136019, exon 4 of 7)	exon (NM_001136019, exon 4 of 7)	1207	NM_004107	2217	Hs.111903	NM_004107	ENSG00000104870	FCGRT	FCRN|alpha-chain	Fc fragment of IgG receptor and transporter	protein-coding
peak106	chr1	156264911	156265320	+	1	NA	5' UTR (NM_001256609, exon 1 of 6)	5' UTR (NM_001256609, exon 1 of 6)	365	NM_001256605	112770	Hs.202522	NM_144580	ENSG00000198715	GLMP	C1orf85|NCU-G1	glycosylated lysosomal membrane protein	protein-coding
peak977	chr2	526890	527460	+	1	NA	Intergenic	Intergenic	-18630	NR_146470	101927362	Hs.385749	NR_146470	ENSG00000225942	LINC01875	-	long intergenic non-protein coding RNA 1875	ncRNA
peak1463	chr5	56247666	56248169	+	1	NA	promoter-TSS (NM_152622)	promoter-TSS (NM_152622)	40	NM_001297599	166968	Hs.657594	NM_152622	ENSG00000155545	MIER3	-	MIER family member 3	protein-coding
peak776	chr17	72724649	72725108	+	1	NA	intron (NM_175738, intron 1 of 8)	(TG)n|Simple_repeat|Simple_repeat	-7821	NM_001330471	326624	Hs.351413	NM_175738	ENSG00000172794	RAB37	-	RAB37, member RAS oncogene family	protein-coding
peak951	chr19	49016107	49016770	+	1	NA	promoter-TSS (NM_001080434)	promoter-TSS (NM_001080434)	8	NM_001080434	114783	Hs.207426	NM_001080434	ENSG00000142235	LMTK3	LMR3|PPP1R101|TYKLM3	lemur tyrosine kinase 3	protein-coding
peak74	chr1	85666661	85666980	+	1	NA	promoter-TSS (NM_032184)	promoter-TSS (NM_032184)	-92	NM_032184	84144	Hs.533853	NM_032184	ENSG00000097096	SYDE2	-	synapse defective Rho GTPase homolog 2	protein-coding
peak1439	chr5	1929397	1930131	+	1	NA	Intergenic	(TG)n|Simple_repeat|Simple_repeat	42319	NR_109912	101929081	Hs.519180	NR_109912	ENSG00000249326	CTD-2194D22.4	-	uncharacterized LOC101929081	ncRNA
peak1701	chr8	43785812	43786162	+	1	NA	Intergenic	ALR/Alpha|Satellite|centr	638402	NM_001005365	340441	Hs.531579	NM_001002920	ENSG00000188877	POTEA	A26A1|CT104.3|POTE-8|POTE8	POTE ankyrin domain family member A	protein-coding
peak47	chr1	25943821	25943948	+	1	NA	promoter-TSS (NM_001289010)	promoter-TSS (NM_001289010)	-75	NM_020379	57134	Hs.197043	NM_020379	ENSG00000117643	MAN1C1	HMIC|MAN1A3|MAN1C|pp6318	mannosidase alpha class 1C member 1	protein-coding
peak1113	chr2	240389260	240389634	+	1	NA	Intergenic	(TG)n|Simple_repeat|Simple_repeat	66005	NR_135577	101928111	Hs.534680	NR_135575	ENSG00000222020	LOC101928111	-	uncharacterized LOC101928111	ncRNA
peak1054	chr2	112641292	112641693	+	1	NA	intron (NM_022662, intron 1 of 47)	CpG	249	NM_022662	64682	Hs.436527	NM_022662	ENSG00000153107	ANAPC1	APC1|MCPR|TSG24	anaphase promoting complex subunit 1	protein-coding
peak1277	chr22	44730253	44731770	+	1	NA	Intergenic	(TG)n|Simple_repeat|Simple_repeat	-22280	NM_001099294	85352	Hs.6829	NM_001099294	ENSG00000138944	SHISAL1	KIAA1644	shisa like 1	protein-coding
peak348	chr11	134094899	134095298	+	1	NA	promoter-TSS (NM_015261)	promoter-TSS (NM_015261)	599	NM_052875	112936	Hs.334684	NM_052875	ENSG00000151502	VPS26B	Pep8b	VPS26, retromer complex component B	protein-coding
peak616	chr16	31119896	31120095	+	1	NA	intron (NM_001122957, intron 1 of 10)	CpG	380	NM_001271926	10295	Hs.513520	NM_005881	ENSG00000103507	BCKDK	BCKDKD|BDK	branched chain ketoacid dehydrogenase kinase	protein-coding
peak1670	chr7	156742529	156742969	+	1	NA	exon (NM_001353366, exon 1 of 11)	exon (NM_001353366, exon 1 of 11)	332	NM_138400	64434	Hs.15825	NM_138400	ENSG00000146909	NOM1	C7orf3|PPP1R113|SGD1	nucleolar protein with MIF4G domain 1	protein-coding
peak1021	chr2	73460807	73460988	+	1	NA	promoter-TSS (NM_032319)	promoter-TSS (NM_032319)	-467	NM_001166284	10574	Hs.368149	NM_006429	ENSG00000135624	CCT7	CCTETA|CCTH|NIP7-1|TCP1ETA	chaperonin containing TCP1 subunit 7	protein-coding
peak518	chr15	20446897	20447098	+	1	NA	Intergenic	AluJo|SINE|Alu	-41000	NR_038836	646096	Hs.448789	NR_038836	ENSG00000259156	CHEK2P2	-	checkpoint kinase 2 pseudogene 2	pseudo
peak837	chr19	984453	984652	+	1	NA	exon (NM_024100, exon 1 of 10)	exon (NM_024100, exon 1 of 10)	224	NM_024100	57418	Hs.325321	NM_024100	ENSG00000065268	WDR18	Ipi3|R32184_1	WD repeat domain 18	protein-coding
peak1645	chr7	102074085	102074297	+	1	NA	intron (NM_032831, intron 1 of 2)	CpG	214	NM_001126340	80228	Hs.363308	NM_032831	ENSG00000160991	ORAI2	C7orf19|CBCIP2|MEM142B|TMEM142B	ORAI calcium release-activated calcium modulator 2	protein-coding
peak102	chr1	154686397	154686986	+	1	NA	intron (NM_002249, intron 6 of 7)	(TG)n|Simple_repeat|Simple_repeat	-86235	NM_001025107	103	Hs.12341	NM_001111	ENSG00000160710	ADAR	ADAR1|AGS6|DRADA|DSH|DSRAD|G1P1|IFI-4|IFI4|K88DSRBP|P136	adenosine deaminase, RNA specific	protein-coding
peak224	chr10	98561210	98561679	+	1	NA	Intergenic	GA-rich|Low_complexity|Low_complexity	27077	NR_030338	693192		NR_030338	ENSG00000207976	MIR607	MIRN607|hsa-mir-607	microRNA 607	ncRNA
peak1434	chr5	882884	883104	+	1	NA	intron (NM_001009877, intron 8 of 15)	intron (NM_001009877, intron 8 of 15)	9643	NR_134296	65980	Hs.449278	NM_023924	ENSG00000028310	BRD9	LAVS3040|PRO9856	bromodomain containing 9	protein-coding
peak343	chr11	119599612	119600192	+	1	NA	promoter-TSS (NM_203286)	promoter-TSS (NM_203286)	-391	NR_120587	102724301	Hs.637640	NR_120587	ENSG00000254854	LOC102724301	-	uncharacterized LOC102724301	ncRNA
peak587	chr16	4743834	4744056	+	1	NA	intron (NM_001193452, intron 1 of 2)	CpG	251	NM_001193452	84309	Hs.513315	NM_032349	ENSG00000168101	NUDT16L1	SDOS	nudix hydrolase 16 like 1	protein-coding
peak850	chr19	3137484	3137656	+	1	NA	intron (NM_002068, intron 1 of 6)	AluY|SINE|Alu	1540	NM_002068	2769	Hs.73797	NM_002068	ENSG00000060558	GNA15	GNA16	G protein subunit alpha 15	protein-coding
peak1751	chr9	4662357	4662711	+	1	NA	promoter-TSS (NM_001353488)	promoter-TSS (NM_001353488)	240	NM_203453	403313	Hs.107510	NM_203453	ENSG00000205808	PLPP6	PDP1|PPAPDC2|PSDP|bA6J24.6	phospholipid phosphatase 6	protein-coding
peak1346	chr3	181834931	181835212	+	1	NA	Intergenic	(TG)n|Simple_repeat|Simple_repeat	164919	NR_104146	100996490	Hs.606987	NR_104146	ENSG00000242512	LINC01206	-	long intergenic non-protein coding RNA 1206	ncRNA
peak1114	chr2	240565164	240565803	+	1	NA	Intergenic	(TG)n|Simple_repeat|Simple_repeat	-119071	NR_037808	150935	Hs.555582	NR_037808		LOC150935	-	uncharacterized LOC150935	ncRNA
peak1573	chr7	766438	766880	+	1	NA	non-coding (NR_075098, exon 1 of 13)	non-coding (NR_075098, exon 1 of 13)	319	NM_001164760	5575	Hs.520851	NM_002735	ENSG00000188191	PRKAR1B	PRKAR1	protein kinase cAMP-dependent type I regulatory subunit beta	protein-coding
peak1791	chr9	92755745	92755969	+	1	NA	Intergenic	(TG)n|Simple_repeat|Simple_repeat	24159	NR_109791	101927847	Hs.584312	NR_109791		LOC101927847	-	uncharacterized LOC101927847	ncRNA
peak1333	chr3	127541634	127541707	+	1	NA	promoter-TSS (NM_007283)	promoter-TSS (NM_007283)	55	NM_007283	11343	Hs.277035	NM_007283	ENSG00000074416	MGLL	HU-K5|HUK5|MAGL|MGL	monoglyceride lipase	protein-coding
peak480	chr14	55369257	55369616	+	1	NA	5' UTR (NM_001024071, exon 1 of 6)	5' UTR (NM_001024071, exon 1 of 6)	106	NM_001024024	2643	Hs.86724	NM_000161	ENSG00000131979	GCH1	DYT14|DYT5|DYT5a|GCH|GTP-CH-1|GTPCH1|HPABH4B	GTP cyclohydrolase 1	protein-coding
peak393	chr12	117871459	117871537	+	1	NA	Intergenic	(CA)n|Simple_repeat|Simple_repeat	-71891	NM_001204218	4842	Hs.654410	NM_000620	ENSG00000089250	NOS1	IHPS1|N-NOS|NC-NOS|NOS|bNOS|nNOS	nitric oxide synthase 1	protein-coding
peak1005	chr2	36583266	36583360	+	1	NA	promoter-TSS (NM_016441)	promoter-TSS (NM_016441)	-57	NM_016441	51232	Hs.699247	NM_016441	ENSG00000150938	CRIM1	CRIM-1|S52	cysteine rich transmembrane BMP regulator 1	protein-coding
peak1485	chr5	140070571	140070698	+	1	NA	promoter-TSS (NM_001278731)	promoter-TSS (NM_001278731)	-377	NM_001278732	23438	Hs.432560	NM_012208	ENSG00000112855	HARS2	HARSL|HARSR|HO3|PRLTS2	histidyl-tRNA synthetase 2, mitochondrial	protein-coding
peak69	chr1	63833265	63833642	+	1	NA	intron (NM_013339, intron 1 of 14)	CpG	192	NM_013339	29929	Hs.258501	NM_013339	ENSG00000088035	ALG6	CDG1C	ALG6, alpha-1,3-glucosyltransferase	protein-coding
peak771	chr17	71307539	71308025	+	1	NA	intron (NM_012121, intron 1 of 1)	CpG	361	NM_012121	23580	Hs.3903	NM_012121	ENSG00000179604	CDC42EP4	BORG4|CEP4|KAIA1777	CDC42 effector protein 4	protein-coding
peak675	chr16	71757090	71757451	+	1	NA	intron (NM_015020, intron 1 of 18)	CpG	1334	NM_015020	23035	Hs.709458	NM_015020	ENSG00000040199	PHLPP2	PHLPPL|PPM3B	PH domain and leucine rich repeat protein phosphatase 2	protein-coding
peak100	chr1	151763299	151763693	+	1	NA	promoter-TSS (NM_001083965)	promoter-TSS (NM_001083965)	271	NR_146292	109729141	Hs.439525	NR_146292	ENSG00000203288	TDRKH-AS1	-	TDRKH antisense RNA 1	ncRNA
peak1676	chr7	157921931	157922269	+	1	NA	intron (NM_130842, intron 8 of 21)	intron (NM_130842, intron 8 of 21)	274823	NR_038966	100506585	Hs.661265	NR_038966	ENSG00000233038	LOC100506585	-	uncharacterized LOC100506585	ncRNA
peak1591	chr7	31117186	31117473	+	1	NA	intron (NM_001118, intron 3 of 15)	(TG)n|Simple_repeat|Simple_repeat	25253	NM_001199635	117	Hs.377783	NM_001118	ENSG00000078549	ADCYAP1R1	PAC1|PAC1R|PACAPR|PACAPRI	ADCYAP receptor type I	protein-coding
peak1164	chr20	57270092	57270392	+	1	NA	intron (NR_037945, intron 13 of 22)	intron (NR_037945, intron 13 of 22)	2380	NM_024663	79716	Hs.654868	NM_024663	ENSG00000215440	NPEPL1	bA261P9.2	aminopeptidase like 1	protein-coding
peak20	chr1	6234854	6234957	+	1	NA	intron (NM_015557, intron 1 of 41)	(TGGA)n|Simple_repeat|Simple_repeat	5289	NM_015557	26038	Hs.522898	NM_015557	ENSG00000116254	CHD5	CHD-5	chromodomain helicase DNA binding protein 5	protein-coding
peak637	chr16	33973489	33975612	+	1	NA	Intergenic	ALR/Alpha|Satellite|centr	402706	NR_130772	104644205	Hs.742548	NR_130771		ENPP7P13	DUNQU1	ectonucleotide pyrophosphatase/phosphodiesterase 7 pseudogene 13	pseudo
peak1815	chr9	124657766	124658147	+	1	NA	intron (NM_001139442, intron 6 of 8)	(TG)n|Simple_repeat|Simple_repeat	152892	NM_138709	153090	Hs.522378	NM_032552	ENSG00000136848	DAB2IP	AF9Q34|AIP-1|AIP1|DIP1/2	DAB2 interacting protein	protein-coding
peak92	chr1	121355582	121358192	+	1	NA	Intergenic	ALR/Alpha|Satellite|centr	95977	NR_003955	647121	Hs.697682	NR_003955	ENSG00000231752	EMBP1	-	embigin pseudogene 1	pseudo
peak157	chr10	12111072	12111494	+	1	NA	intron (NM_018706, intron 1 of 16)	CpG	367	NM_018706	55526	Hs.104980	NM_018706	ENSG00000181192	DHTKD1	AMOXAD|CMT2Q	dehydrogenase E1 and transketolase domain containing 1	protein-coding
peak803	chr18	8963261	8963618	+	1	NA	Intergenic	(CA)n|Simple_repeat|Simple_repeat	-139189	NM_021074	4729	Hs.464572	NM_021074	ENSG00000178127	NDUFV2	CI-24k	NADH:ubiquinone oxidoreductase core subunit V2	protein-coding
peak165	chr10	35956176	35956444	+	1	NA	Intergenic	(CCA)n|Simple_repeat|Simple_repeat	-25948	NM_031866	8325	Hs.302634	NM_031866	ENSG00000177283	FZD8	FZ-8|hFZ8	frizzled class receptor 8	protein-coding
peak4	chr1	895948	896219	+	1	NA	exon (NM_198317, exon 1 of 12)	exon (NM_198317, exon 1 of 12)	116	NM_198317	339451	Hs.109212	NM_198317	ENSG00000187961	KLHL17	-	kelch like family member 17	protein-coding
peak1245	chr22	18879868	18880178	+	1	NA	intron (NR_136571, intron 1 of 11)	AluSc8|SINE|Alu	1921	NR_136571	100996432	Hs.631668	NR_136571		LINC01663	-	long intergenic non-protein coding RNA 1663	ncRNA
peak333	chr11	71158930	71159044	+	1	NA	intron (NM_001163817, intron 1 of 8)	intron (NM_001163817, intron 1 of 8)	490	NM_001360	1717	Hs.503134	NM_001360	ENSG00000172893	DHCR7	SLOS	7-dehydrocholesterol reductase	protein-coding
peak1568	chr6	168052063	168052616	+	1	NA	Intergenic	(TG)n|Simple_repeat|Simple_repeat	27564	NR_117091	401286	Hs.487182	NR_117091	ENSG00000272549	LINC02538	-	long intergenic non-protein coding RNA 2538	ncRNA
peak880	chr19	11575651	11575977	+	1	NA	intron (NM_032281, intron 3 of 6)	(CA)n|Simple_repeat|Simple_repeat	15989	NM_032281	1995	Hs.1701	NM_001420	ENSG00000196361	ELAVL3	HUC|HUCL|PLE21	ELAV like RNA binding protein 3	protein-coding
peak1905	chrY	13829370	13830307	+	1	NA	Intergenic	(GAATG)n|Satellite|Satellite	703551	NR_033667	352887	Hs.546221	NR_033667	ENSG00000206159	GYG2P1	GYG2P	glycogenin 2 pseudogene 1	pseudo
peak1771	chr9	66825340	66826391	+	1	NA	Intergenic	ALR/Alpha|Satellite|centr	-97102	NR_121570	101928381	Hs.708686	NR_121570		LOC101928381	-	uncharacterized LOC101928381	ncRNA
peak1325	chr3	90502174	90502223	+	1	NA	Intergenic	ALR/Alpha|Satellite|centr	1345524	NM_005233	2042	Hs.123642	NM_005233	ENSG00000044524	EPHA3	EK4|ETK|ETK1|HEK|HEK4|TYRO4	EPH receptor A3	protein-coding
peak1489	chr5	159931740	159932012	+	1	NA	Intergenic	(TG)n|Simple_repeat|Simple_repeat	19517	NR_029701	406938		NR_029701	ENSG00000283733	MIR146A	MIRN146|MIRN146A|miR-146a|miRNA146A	microRNA 146a	ncRNA
peak1923	chrY	58977013	58983623	+	1	NA	Intergenic	AluSz6|SINE|Alu	-120085	NM_005840	10251	Hs.381912	NM_005840	ENSG00000168939	SPRY3	spry-3	sprouty RTK signaling antagonist 3	protein-coding
peak93	chr1	121386137	121386475	+	1	NA	Intergenic	ALR/Alpha|Satellite|centr	125396	NR_003955	647121	Hs.697682	NR_003955	ENSG00000231752	EMBP1	-	embigin pseudogene 1	pseudo
peak1529	chr6	43261951	43262432	+	1	NA	Intergenic	HAL1-2a_MD|LINE|L1	-3807	NM_006672	10864	Hs.485438	NM_006672	ENSG00000137204	SLC22A7	NLT|OAT2|hOAT11	solute carrier family 22 member 7	protein-coding
peak1363	chr4	699065	699298	+	1	NA	promoter-TSS (NM_001317836)	promoter-TSS (NM_001317836)	-349	NM_006315	10336	Hs.144309	NM_006315	ENSG00000185619	PCGF3	DONG1|RNF3|RNF3A	polycomb group ring finger 3	protein-coding
peak1473	chr5	78532704	78532878	+	1	NA	exon (NM_152405, exon 1 of 11)	exon (NM_152405, exon 1 of 11)	866	NM_152405	133746	Hs.482605	NM_152405	ENSG00000152409	JMY	WHAMM2|WHDC1L3	junction mediating and regulatory protein, p53 cofactor	protein-coding
peak29	chr1	10837785	10838284	+	1	NA	intron (NM_001079843, intron 1 of 20)	(CA)n|Simple_repeat|Simple_repeat	18699	NM_017766	54897	Hs.439894	NM_017766	ENSG00000130940	CASZ1	CAS11|CST|SRG|ZNF693|dJ734G22.1	castor zinc finger 1	protein-coding
peak1161	chr20	55414392	55414613	+	1	NA	Intergenic	Intergenic	210144	NM_003222	7022	Hs.473152	NM_003222	ENSG00000087510	TFAP2C	AP2-GAMMA|ERF1|TFAP2G|hAP-2g	transcription factor AP-2 gamma	protein-coding
peak147	chr10	3109824	3111307	+	1	NA	promoter-TSS (NM_001345944)	promoter-TSS (NM_001345944)	-254	NM_001242339	5214	Hs.26010	NM_002627	ENSG00000067057	PFKP	ATP-PFK|PFK-C|PFK-P|PFKF	phosphofructokinase, platelet	protein-coding
peak1332	chr3	126872934	126874519	+	1	NA	Intergenic	(TG)n|Simple_repeat|Simple_repeat	-38248	NM_001007534	285311	Hs.591284	NM_001007534	ENSG00000214324	C3orf56	-	chromosome 3 open reading frame 56	protein-coding
peak1604	chr7	57546079	57555890	+	1	NA	Intergenic	HSATII|Satellite|Satellite	41101	NM_001159279	441234	Hs.533121	NM_001159279	ENSG00000182111	ZNF716	-	zinc finger protein 716	protein-coding
peak995	chr2	10573435	10573634	+	1	NA	Intergenic	(TG)n|Simple_repeat|Simple_repeat	13441	NR_028374	100302743	Hs.730525	NR_028374	ENSG00000206633	SNORA80B	ACA67B	small nucleolar RNA, H/ACA box 80B	snoRNA
peak1592	chr7	33149309	33149348	+	1	NA	promoter-TSS (NM_203288)	promoter-TSS (NM_203288)	-326	NM_203288	6100	Hs.326805	NM_203288	ENSG00000164610	RP9	PAP-1|PAP1	RP9, pre-mRNA splicing factor	protein-coding
peak1674	chr7	157564407	157564942	+	1	NA	intron (NM_130842, intron 11 of 21)	(CA)n|Simple_repeat|Simple_repeat	-82603	NR_038966	100506585	Hs.661265	NR_038966	ENSG00000233038	LOC100506585	-	uncharacterized LOC100506585	ncRNA
peak1578	chr7	1658037	1658636	+	1	NA	Intergenic	(TG)n|Simple_repeat|Simple_repeat	4230	NR_001288	260341	Hs.534596	NR_001288		TFAMP1	MTTF1|TCF6L1	transcription factor A, mitochondrial pseudogene 1	pseudo
peak752	chr17	41399936	41400323	+	1	NA	Intergenic	AluSp|SINE|Alu	-19067	NR_047479	100874261	Hs.546898	NR_047479	ENSG00000236383	LINC00854	TMEM106A-AS1	long intergenic non-protein coding RNA 854	ncRNA
peak1826	chr9	130889193	130889389	+	1	NA	intron (NM_198938, intron 1 of 7)	AluJb|SINE|Alu	1176	NM_001256335	80142	Hs.495219	NM_025072	ENSG00000148334	PTGES2	C9orf15|GBF-1|GBF1|PGES2|mPGES-2	prostaglandin E synthase 2	protein-coding
peak1307	chr3	47422931	47422934	+	1	NA	intron (NM_015466, intron 1 of 24)	CpG	460	NM_001304482	25930	Hs.25524	NM_015466	ENSG00000076201	PTPN23	HD-PTP|HDPTP|PTP-TD14	protein tyrosine phosphatase, non-receptor type 23	protein-coding
peak1866	chrX	136520274	136520578	+	1	NA	Intergenic	L1PA7|LINE|L1	-127860	NM_001330661	7547	Hs.111227	NM_003413	ENSG00000156925	ZIC3	HTX|HTX1|VACTERLX|ZNF203	Zic family member 3	protein-coding
peak1017	chr2	70528863	70529252	+	1	NA	exon (NM_001329752, exon 1 of 3)	exon (NM_001329752, exon 1 of 3)	120	NM_001329752	84908	Hs.516077	NM_032822	ENSG00000035141	FAM136A	-	family with sequence similarity 136 member A	protein-coding
peak427	chr13	20371313	20371584	+	1	NA	Intergenic	AluSz6|SINE|Alu	-14272	NR_044998	55269	Hs.213198	NM_001042414	ENSG00000121390	PSPC1	PSP1	paraspeckle component 1	protein-coding
peak203	chr10	71078022	71078278	+	1	NA	promoter-TSS (NM_001322367)	promoter-TSS (NM_001322367)	213	NM_001322366	3098	Hs.370365	NM_000188	ENSG00000156515	HK1	HK|HK1-ta|HK1-tb|HK1-tc|HKD|HKI|HMSNR|HXK1|RP79|hexokinase	hexokinase 1	protein-coding
peak152	chr10	6186587	6187434	+	1	NA	intron (NR_136554, intron 1 of 11)	CpG	169	NM_001145443	5209	Hs.195471	NM_004566	ENSG00000170525	PFKFB3	IPFK2|PFK2|iPFK-2	6-phosphofructo-2-kinase/fructose-2,6-biphosphatase 3	protein-coding
peak510	chr14	105156029	105156620	+	1	NA	intron (NM_001031714, intron 1 of 21)	CpG	381	NM_032714	64423	Hs.24956	NM_022489	ENSG00000203485	INF2	C14orf151|C14orf173|CMTDIE|FSGS5|pp9484	inverted formin, FH2 and WH2 domain containing	protein-coding
peak1813	chr9	119528822	119529217	+	1	NA	intron (NM_014010, intron 12 of 21)	(CA)n|Simple_repeat|Simple_repeat	79438	NM_001099679	22954	Hs.591910	NM_012210	ENSG00000119401	TRIM32	BBS11|HT2A|LGMD2H|TATIP	tripartite motif containing 32	protein-coding
peak34	chr1	16939266	16940018	+	1	NA	intron (NM_017940, intron 1 of 28)	CpG	458	NM_017940	55672	Hs.467587	NM_017940	ENSG00000219481	NBPF1	AB13|AB14|AB23|AD2|NBG|NBPF	NBPF member 1	protein-coding
peak1899	chrY	13812864	13813837	+	1	NA	Intergenic	(GAATG)n|Satellite|Satellite	720039	NR_033667	352887	Hs.546221	NR_033667	ENSG00000206159	GYG2P1	GYG2P	glycogenin 2 pseudogene 1	pseudo
peak1711	chr8	86089444	86089883	+	1	NA	promoter-TSS (NM_001951)	promoter-TSS (NM_001951)	44	NM_001951	1875	Hs.445758	NM_001951	ENSG00000133740	E2F5	E2F-5	E2F transcription factor 5	protein-coding
peak214	chr10	82418280	82418282	+	1	NA	Intergenic	(TG)n|Simple_repeat|Simple_repeat	117706	NM_001145719	387694	Hs.147643	NM_207372	ENSG00000178217	SH2D4B	-	SH2 domain containing 4B	protein-coding
peak145	chr10	1711744	1712024	+	1	NA	intron (NM_018702, intron 1 of 9)	(CA)n|Simple_repeat|Simple_repeat	67786	NM_018702	105	Hs.586663	NM_018702	ENSG00000185736	ADARB2	ADAR3|RED2	adenosine deaminase, RNA specific B2 (inactive)	protein-coding
peak195	chr10	43931980	43932094	+	1	NA	promoter-TSS (NM_001355448)	promoter-TSS (NM_001355448)	-259	NM_001355446	642819	Hs.719657	NM_001355444	ENSG00000243660	ZNF487	KRBO1|ZNF487P	zinc finger protein 487	protein-coding
peak494	chr14	91282109	91282436	+	1	NA	intron (NM_001010854, intron 1 of 19)	CpG	489	NM_001010854	145567	Hs.655697	NM_001010854	ENSG00000165914	TTC7B	TTC7L1|c14_5685	tetratricopeptide repeat domain 7B	protein-coding
peak1071	chr2	133018762	133019090	+	1	NA	Intergenic	Intergenic	-3384	NR_152415	554226	Hs.380689	NM_001358416	ENSG00000163046	ANKRD30BL	ANKRD30BP3|NCRNA00164	ankyrin repeat domain 30B like	protein-coding
peak33	chr1	16825264	16825616	+	1	NA	Intergenic	CpG	-6244	NR_023386	114819	Hs.597881	NR_023386	ENSG00000080947	CROCCP3	CROCCL2|dJ798A10.2	ciliary rootlet coiled-coil, rootletin pseudogene 3	pseudo
peak1508	chr6	10589046	10589701	+	1	NA	intron (NM_145655, intron 1 of 2)	(TG)n|Simple_repeat|Simple_repeat	3380	NM_145655	2651	Hs.519884	NM_001491	ENSG00000111846	GCNT2	CCAT|CTRCT13|GCNT2C|GCNT5|IGNT|II|NACGT1|NAGCT1|ULG3|bA360O19.2|bA421M1.1	glucosaminyl (N-acetyl) transferase 2 (I blood group)	protein-coding
[truncated: 75 more rows]
