# Supplementary material for: Dynamic gene regulation by nuclear colony-stimulating factor 1 receptor in human monocytes and macrophages
Source: Nat Commun. 2019 Apr 26;10:1935. doi: 10.1038/s41467-019-09970-9 (PMC6486619; doi:10.1038/s41467-019-09970-9)
Supplement: Supplementary file 14 — Supplementary Data 11 [file 41467_2019_9970_MOESM14_ESM.xls]

## Sheet: intersect_CFMS_H3K4me3_d3_annot
PeakID (cmd=annotatePeaks.pl intersect_CFMS_H3K4me3_d3.bed hg19 -go intersect_CFMS_H3K4me3_d3_GO -annStats annStats_intersect_CFMS_H3K4me3_d3.txt)	Chr	Start	End	Strand	Peak Score	Focus Ratio/Region Size	Annotation	Detailed Annotation	Distance to TSS	Nearest PromoterID	Entrez ID	Nearest Unigene	Nearest Refseq	Nearest Ensembl	Gene Name	Gene Alias	Gene Description	Gene Type
peak4258	chr7	61779552	61781369	+	1	NA	Intergenic	HSATII|Satellite|Satellite	983974	NR_003952	643955	Hs.583308	NR_003952	ENSG00000185037	ZNF733P	ZNF733	zinc finger protein 733, pseudogene	pseudo
peak4043	chr6	44214861	44215472	+	1	NA	intron (NM_001271971, intron 1 of 11)	CpG	471	NM_001271969	3326	Hs.509736	NM_007355	ENSG00000096384	HSP90AB1	D6S182|HSP84|HSP90B|HSPC2|HSPCB	heat shock protein 90 alpha family class B member 1	protein-coding
peak42	chr1	11986013	11986205	+	1	NA	exon (NM_138346, exon 1 of 3)	exon (NM_138346, exon 1 of 3)	376	NM_138346	90231	Hs.520094	NM_138346	ENSG00000116685	KIAA2013	-	KIAA2013	protein-coding
peak4105	chr6	118971834	118972101	+	1	NA	intron (NM_001178035, intron 2 of 13)	CpG	1053	NM_001042475	387119	Hs.656959	NM_206921	ENSG00000111860	CEP85L	C6orf204|NY-BR-15|bA57K17.2	centrosomal protein 85 like	protein-coding
peak1614	chr16	2588026	2588154	+	1	NA	5' UTR (NM_031268, exon 1 of 11)	5' UTR (NM_031268, exon 1 of 11)	125	NM_001261816	5170	Hs.459691	NM_002613	ENSG00000140992	PDPK1	PDK1|PDPK2|PDPK2P|PRO0461	3-phosphoinositide dependent protein kinase 1	protein-coding
peak1521	chr15	69745371	69745717	+	1	NA	intron (NM_213725, intron 1 of 2)	CpG	385	NM_001003	6176	Hs.356502	NM_001003	ENSG00000137818	RPLP1	LP1|P1|RPP1	ribosomal protein lateral stalk subunit P1	protein-coding
peak4111	chr6	126112228	126112434	+	1	NA	intron (NM_001199621, intron 1 of 14)	CpG	422	NM_001122842	135112	Hs.171426	NM_181782	ENSG00000111912	NCOA7	ERAP140|ESNA1|NCOA7-AS|Nbla00052|Nbla10993|TLDC4|dJ187J11.3	nuclear receptor coactivator 7	protein-coding
peak2521	chr19	45458726	45459161	+	1	NA	intron (NM_001294, intron 1 of 13)	CpG	462	NM_001294	1209	Hs.444441	NM_001294	ENSG00000104853	CLPTM1	-	CLPTM1, transmembrane protein	protein-coding
peak1042	chr12	48499696	48499778	+	1	NA	promoter-TSS (NM_001354738)	promoter-TSS (NM_001354738)	38	NR_051991	29843	Hs.371957	NM_014554	ENSG00000079387	SENP1	SuPr-2	SUMO specific peptidase 1	protein-coding
peak2121	chr17	66509323	66509513	+	1	NA	intron (NM_212472, intron 1 of 10)	intron (NM_212472, intron 1 of 10)	898	NM_002734	5573	Hs.280342	NM_002734	ENSG00000108946	PRKAR1A	ACRDYS1|ADOHR|CAR|CNC|CNC1|PKR1|PPNAD1|PRKAR1|TSE1	protein kinase cAMP-dependent type I regulatory subunit alpha	protein-coding
peak1115	chr12	93772195	93772452	+	1	NA	promoter-TSS (NR_040096)	promoter-TSS (NR_040096)	-3	NM_001301024	11163	Hs.506325	NM_019094	ENSG00000173598	NUDT4	DIPP2|DIPP2alpha|DIPP2beta|HDCMB47P	nudix hydrolase 4	protein-coding
peak1895	chr16	88850928	88851419	+	1	NA	intron (NM_001142864, intron 1 of 50)	CpG	455	NM_001142864	9780	Hs.377001	NM_001142864	ENSG00000103335	PIEZO1	DHS|FAM38A|LMPH3|Mib	piezo type mechanosensitive ion channel component 1	protein-coding
peak289	chr1	151372138	151372544	+	1	NA	intron (NM_002796, intron 1 of 6)	CpG	300	NM_002796	5692	Hs.89545	NM_002796	ENSG00000159377	PSMB4	HN3|HsN3|PROS-26|PROS26	proteasome subunit beta 4	protein-coding
peak4271	chr7	61971516	61971782	+	1	NA	Intergenic	ALR/Alpha|Satellite|centr	792785	NR_003952	643955	Hs.583308	NR_003952	ENSG00000185037	ZNF733P	ZNF733	zinc finger protein 733, pseudogene	pseudo
peak4177	chr7	5229933	5231020	+	1	NA	intron (NM_001033519, intron 1 of 11)	intron (NM_001033519, intron 1 of 11)	641	NM_015610	26100	Hs.122363	NM_015610	ENSG00000157954	WIPI2	ATG18B|Atg21|CGI-50|WIPI-2	WD repeat domain, phosphoinositide interacting 2	protein-coding
peak61	chr1	17764437	17765918	+	1	NA	promoter-TSS (NM_001136204)	promoter-TSS (NM_001136204)	-118	NM_001136204	55920	Hs.380857	NM_018715	ENSG00000179051	RCC2	TD-60	regulator of chromosome condensation 2	protein-coding
peak2861	chr2	166809899	166810211	+	1	NA	intron (NM_024753, intron 1 of 28)	CpG	293	NM_024753	79809	Hs.310672	NM_024753	ENSG00000123607	TTC21B	ATD4|IFT139|IFT139B|JBTS11|NPHP12|Nbla10696|SRTD4|THM1	tetratricopeptide repeat domain 21B	protein-coding
peak3998	chr6	33290092	33290567	+	1	NA	intron (NM_001141969, intron 1 of 7).3	intron (NM_001141969, intron 1 of 7).3	464	NM_001254717	1616	Hs.336916	NM_001350	ENSG00000204209	DAXX	BING2|DAP6|EAP1	death domain associated protein	protein-coding
peak2966	chr20	442526	442856	+	1	NA	intron (NM_144628, intron 1 of 7)	CpG	506	NM_144628	128637	Hs.590876	NM_144628	ENSG00000125875	TBC1D20	C20orf140|WARBM4	TBC1 domain family member 20	protein-coding
peak1558	chr15	85259150	85259855	+	1	NA	non-coding (NR_073518, exon 1 of 7)	non-coding (NR_073518, exon 1 of 7)	189	NM_001271921	23478	Hs.9534	NM_014300	ENSG00000140612	SEC11A	1810012E07Rik|SEC11L1|SPC18|SPCS4A|sid2895	SEC11 homolog A, signal peptidase complex subunit	protein-coding
peak2353	chr19	11200333	11201579	+	1	NA	intron (NM_000527, intron 1 of 17)	CpG	918	NM_000527	3949	Hs.213289	NM_000527	ENSG00000130164	LDLR	FH|FHC|LDLCQ2	low density lipoprotein receptor	protein-coding
peak3747	chr5	17217773	17218493	+	1	NA	promoter-TSS (NR_027253)	promoter-TSS (NR_027253)	463	NM_006317	10409	Hs.201641	NM_006317	ENSG00000176788	BASP1	CAP-23|CAP23|NAP-22|NAP22	brain abundant membrane attached signal protein 1	protein-coding
peak4730	chr9	131314823	131315335	+	1	NA	intron (NM_001130438, intron 1 of 56)	CpG	242	NM_001130438	6709	Hs.372331	NM_003127	ENSG00000197694	SPTAN1	EIEE5|NEAS|SPTA2	spectrin alpha, non-erythrocytic 1	protein-coding
peak2563	chr19	50321035	50321683	+	1	NA	promoter-TSS (NM_030973)	promoter-TSS (NM_030973)	-177	NM_030973	81857	Hs.656639	NM_030973	ENSG00000104973	MED25	ACID1|ARC92|BVSYS|CMT2B2|P78|PTOV2|TCBAP0758	mediator complex subunit 25	protein-coding
peak3460	chr3	129611759	129612803	+	1	NA	promoter-TSS (NM_001349276)	promoter-TSS (NM_001349276)	-19	NM_001349276	23023	Hs.477547	NM_015008	ENSG00000172765	TMCC1	-	transmembrane and coiled-coil domain family 1	protein-coding
peak39	chr1	11322170	11322473	+	1	NA	intron (NM_004958, intron 1 of 57)	CpG	287	NM_004958	2475	Hs.338207	NM_004958	ENSG00000198793	MTOR	FRAP|FRAP1|FRAP2|RAFT1|RAPT1|SKS	mechanistic target of rapamycin kinase	protein-coding
peak1976	chr17	18161242	18161924	+	1	NA	intron (NM_002018, intron 1 of 29)	intron (NM_002018, intron 1 of 29)	287	NM_001256264	2314	Hs.513984	NM_002018	ENSG00000177731	FLII	FLI|FLIL|Fli1	FLII, actin remodeling protein	protein-coding
peak1594	chr16	1464132	1464346	+	1	NA	intron (NM_001037125, intron 1 of 5)	CpG-8572	482	NM_001193388	64718	Hs.643536	NM_023076	ENSG00000059145	UNKL	C16orf28|ZC3H5L|ZC3HDC5L	unkempt family like zinc finger	protein-coding
peak4100	chr6	116421897	116422237	+	1	NA	promoter-TSS (NM_152729)	promoter-TSS (NM_152729)	68	NM_152729	221294	Hs.520341	NM_152729	ENSG00000178425	NT5DC1	C6orf200|LP2642|NT5C2L1	5'-nucleotidase domain containing 1	protein-coding
peak1958	chr17	8867481	8867680	+	1	NA	intron (NM_001251853, intron 1 of 17)	AluJo|SINE|Alu	1449	NM_001251853	23533	Hs.278901	NM_014308	ENSG00000141506	PIK3R5	F730038I15Rik|FOAP-2|P101-PI3K|p101	phosphoinositide-3-kinase regulatory subunit 5	protein-coding
peak4735	chr9	131644590	131644983	+	1	NA	promoter-TSS (NM_001352989)	promoter-TSS (NM_001352989)	5	NM_001127244	56262	Hs.643600	NM_019594	ENSG00000136802	LRRC8A	AGM5|LRRC8|SWELL1	leucine rich repeat containing 8 VRAC subunit A	protein-coding
peak4053	chr6	52930404	52930614	+	1	NA	5' UTR (NM_033480, exon 1 of 13)	5' UTR (NM_033480, exon 1 of 13)	252	NM_033480	26268	Hs.216653	NM_012347	ENSG00000112146	FBXO9	FBX9|NY-REN-57|VCIA1|dJ341E18.2	F-box protein 9	protein-coding
peak1499	chr15	60689811	60690628	+	1	NA	promoter-TSS (NM_004039)	promoter-TSS (NM_004039)	-34	NM_001002858	302	Hs.511605	NM_004039	ENSG00000182718	ANXA2	ANX2|ANX2L4|CAL1H|HEL-S-270|LIP2|LPC2|LPC2D|P36|PAP-IV	annexin A2	protein-coding
peak1686	chr16	29756911	29757045	+	1	NA	intron (NM_175900, intron 1 of 1)	intron (NM_175900, intron 1 of 1)	362	NM_175900	283897	Hs.331095	NM_175900	ENSG00000185905	C16orf54	-	chromosome 16 open reading frame 54	protein-coding
peak3052	chr20	36661529	36662547	+	1	NA	promoter-TSS (NM_014657)	promoter-TSS (NM_014657)	90	NM_021215	58490	Hs.278839	NM_021215	ENSG00000101413	RPRD1B	C20orf77|CREPT|K-H|Kub5-Hera|NET60|dJ1057B20.2	regulation of nuclear pre-mRNA domain containing 1B	protein-coding
peak4038	chr6	43484457	43484663	+	1	NA	promoter-TSS (NM_203290)	promoter-TSS (NM_203290)	168	NM_015388	25844	Hs.440950	NM_015388	ENSG00000137207	YIPF3	C6orf109|FinGER3|KLIP1|dJ337H4.3	Yip1 domain family member 3	protein-coding
peak2516	chr19	45004362	45004596	+	1	NA	promoter-TSS (NM_001278508)	promoter-TSS (NM_001278508)	96	NM_001291633	7733	Hs.22305	NM_013256	ENSG00000167384	ZNF180	HHZ168	zinc finger protein 180	protein-coding
peak3755	chr5	36241326	36241792	+	1	NA	promoter-TSS (NM_001287340)	promoter-TSS (NM_001287340)	-66	NM_001287340	133686	Hs.81907	NM_153013	ENSG00000152620	NADK2	C5orf33|DECRD|MNADK|NADKD1	NAD kinase 2, mitochondrial	protein-coding
peak2509	chr19	42758977	42759230	+	1	NA	promoter-TSS (NM_001301035)	promoter-TSS (NM_001301035)	213	NM_001312656	2077	Hs.655969	NM_006494	ENSG00000105722	ERF	CHYTS|CRS4|PE-2|PE2	ETS2 repressor factor	protein-coding
peak4717	chr9	128024137	128024515	+	1	NA	intron (NM_001354294, intron 1 of 25)	CpG	253	NM_001354301	26130	Hs.42376	NM_015635	ENSG00000165219	GAPVD1	GAPEX5|GAPex-5|RAP6	GTPase activating protein and VPS9 domains 1	protein-coding
peak380	chr1	202113118	202113723	+	1	NA	intron (NM_138795, intron 1 of 6)	CpG	451	NM_138795	127829	Hs.497399	NM_138795	ENSG00000143862	ARL8A	ARL10B|GIE2	ADP ribosylation factor like GTPase 8A	protein-coding
peak2805	chr2	113300104	113300196	+	1	NA	promoter-TSS (NR_136321)	promoter-TSS (NR_136321)	-361	NR_136321	105373562	Hs.599548	NR_136321		LOC105373562	-	uncharacterized LOC105373562	ncRNA
peak2778	chr2	92320597	92321133	+	1	NA	Intergenic	ALR/Alpha|Satellite|centr	191706	NR_027714	440888	Hs.730239	NM_001032412		ACTR3BP2	FKSG73	ACTR3B pseudogene 2	pseudo
peak1305	chr13	114897194	114897709	+	1	NA	intron (NM_001320821, intron 1 of 25)	CpG	647	NM_007368	22821	Hs.593075	NM_007368	ENSG00000185989	RASA3	GAP1IP4BP|GAPIII	RAS p21 protein activator 3	protein-coding
peak2925	chr2	228336956	228337447	+	1	NA	TTS (NR_049888)	TTS (NR_049888)	313	NM_001135188	3267	Hs.352962	NM_004504	ENSG00000173744	AGFG1	HRB|RAB|RIP	ArfGAP with FG repeats 1	protein-coding
peak3311	chr3	12329656	12329828	+	1	NA	promoter-TSS (NM_001354667)	promoter-TSS (NM_001354667)	393	NM_001354669	5468	Hs.162646	NM_005037	ENSG00000132170	PPARG	CIMT1|GLM1|NR1C3|PPARG1|PPARG2|PPARgamma	peroxisome proliferator activated receptor gamma	protein-coding
peak4069	chr6	82461395	82462118	+	1	NA	exon (NM_017633, exon 2 of 3)	exon (NM_017633, exon 2 of 3)	672	NM_017633	55603	Hs.10784	NM_017633	ENSG00000112773	TENT5A	C6orf37|FAM46A|XTP11	terminal nucleotidyltransferase 5A	protein-coding
peak1755	chr16	33964649	33964985	+	1	NA	Intergenic	CpG	392973	NR_130771	104644205	Hs.742548	NR_130771		ENPP7P13	DUNQU1	ectonucleotide pyrophosphatase/phosphodiesterase 7 pseudogene 13	pseudo
peak1264	chr13	45694574	45694924	+	1	NA	5' UTR (NM_004128, exon 1 of 8)	5' UTR (NM_004128, exon 1 of 8)	118	NM_004128	2963	Hs.654582	NM_004128	ENSG00000188342	GTF2F2	BTF4|RAP30|TF2F2|TFIIF	general transcription factor IIF subunit 2	protein-coding
peak1454	chr15	34659437	34659640	+	1	NA	promoter-TSS (NM_153613)	promoter-TSS (NM_153613)	-143	NM_153613	254531	Hs.352614	NM_153613	ENSG00000176454	LPCAT4	AGPAT7|AYTL3|LPAAT-eta|LPEAT2	lysophosphatidylcholine acyltransferase 4	protein-coding
peak862	chr11	64545350	64545839	+	1	NA	promoter-TSS (NM_001178031)	promoter-TSS (NM_001178031)	344	NM_001178030	7536	Hs.502829	NM_004630	ENSG00000168066	SF1	BBP|D11S636|MBBP|ZCCHC25|ZFM1|ZNF162	splicing factor 1	protein-coding
peak808	chr11	46638875	46639489	+	1	NA	promoter-TSS (NM_173811)	promoter-TSS (NM_173811)	356	NM_001346350	9776	Hs.127403	NM_014741	ENSG00000175224	ATG13	KIAA0652|PARATARG8	autophagy related 13	protein-coding
peak1514	chr15	67813372	67814132	+	1	NA	promoter-TSS (NR_040055)	promoter-TSS (NR_040055)	230	NM_001143936	145853	Hs.438385	NM_001143936	ENSG00000189227	C15orf61	-	chromosome 15 open reading frame 61	protein-coding
peak481	chr10	17270684	17271688	+	1	NA	intron (NM_003380, intron 1 of 9)	CpG	798	NR_108061	100507347	Hs.740502	NR_108060	ENSG00000229124	VIM-AS1	-	VIM antisense RNA 1	ncRNA
peak2912	chr2	219156358	219157101	+	1	NA	intron (NM_001321436, intron 1 of 12)	intron (NM_001321436, intron 1 of 12)	571	NM_001321438	64114	Hs.591605	NM_022152	ENSG00000135926	TMBIM1	LFG3|MST100|MSTP100|PP1201|RECS1	transmembrane BAX inhibitor motif containing 1	protein-coding
peak1298	chr13	111367977	111368368	+	1	NA	exon (NM_005537, exon 1 of 2)	intron (NM_001267728, intron 1 of 1)	388	NM_001267728	3621	Hs.46700	NM_005537	ENSG00000153487	ING1	p24ING1c|p33|p33ING1|p33ING1b|p47|p47ING1a	inhibitor of growth family member 1	protein-coding
peak738	chr10	133795369	133795976	+	1	NA	promoter-TSS (NM_004052)	promoter-TSS (NM_004052)	-155	NM_004052	664	Hs.144873	NM_004052	ENSG00000176171	BNIP3	NIP3	BCL2 interacting protein 3	protein-coding
peak1046	chr12	49245594	49245786	+	1	NA	intron (NM_004818, intron 1 of 16)	CpG	267	NM_004818	9416	Hs.130098	NM_004818	ENSG00000174243	DDX23	PRPF28|SNRNP100|U5-100K|U5-100KD|prp28	DEAD-box helicase 23	protein-coding
peak3342	chr3	38180194	38180428	+	1	NA	exon (NM_001172566, exon 1 of 3)	exon (NM_001172566, exon 1 of 3)	342	NM_002468	4615	Hs.82116	NM_002468	ENSG00000172936	MYD88	MYD88D	myeloid differentiation primary response 88	protein-coding
peak3934	chr6	3259232	3259857	+	1	NA	intron (NM_001135750, intron 1 of 1)	CpG	382	NM_001128592	389362	Hs.207069	NM_001128591	ENSG00000180822	PSMG4	C6orf86|PAC4|bA506K6.2	proteasome assembly chaperone 4	protein-coding
peak4583	chr8	146078215	146078318	+	1	NA	5' UTR (NM_014066, exon 1 of 2)	5' UTR (NM_014066, exon 1 of 2)	186	NM_001287237	28991	Hs.493218	NM_014066	ENSG00000170619	COMMD5	HCARG|HT002	COMM domain containing 5	protein-coding
peak4123	chr6	139013359	139014401	+	1	NA	intron (NR_033896, intron 1 of 3)	CpG	1075	NR_033896	441172	Hs.92290	NR_033896		FLJ46906	-	uncharacterized LOC441172	ncRNA
peak2545	chr19	48281843	48282298	+	1	NA	exon (NM_003009, exon 1 of 6)	exon (NM_003009, exon 1 of 6)	241	NM_003009	6415	Hs.631549	NM_003009	ENSG00000178980	SELENOW	SEPW1|selW	selenoprotein W	protein-coding
peak2429	chr19	22034467	22034625	+	1	NA	intron (NM_001256648, intron 1 of 6)	CpG	324	NM_001256650	7594	Hs.534365	NM_003423	ENSG00000198521	ZNF43	HTF6|KOX27|ZNF39L1	zinc finger protein 43	protein-coding
peak54	chr1	16678443	16678802	+	1	NA	intron (NM_018994, intron 1 of 9)	CpG	364	NM_018994	54455	Hs.522384	NM_018994	ENSG00000037637	FBXO42	Fbx42|JFK	F-box protein 42	protein-coding
peak451	chr1	247373736	247373902	+	1	NA	Intergenic	CpG	-8457	NR_037480	100500849		NR_037480	ENSG00000283881	MIR3916	mir-3916	microRNA 3916	ncRNA
peak254	chr1	118471877	118472044	+	1	NA	promoter-TSS (NM_006784)	promoter-TSS (NM_006784)	342	NM_017686	54834	Hs.310809	NM_017686	ENSG00000196505	GDAP2	MACROD3	ganglioside induced differentiation associated protein 2	protein-coding
peak4373	chr7	138793425	138794116	+	1	NA	exon (NM_024625, exon 1 of 9)	exon (NM_024625, exon 1 of 9)	695	NM_024625	56829	Hs.133512	NM_020119	ENSG00000105939	ZC3HAV1	ARTD13|FLB6421|PARP13|ZAP|ZC3H2|ZC3HDC2	zinc finger CCCH-type containing, antiviral 1	protein-coding
peak3213	chr22	26985367	26985715	+	1	NA	intron (NM_003595, intron 1 of 6)	CpG	548	NM_003595	8459	Hs.632768	NM_003595	ENSG00000128294	TPST2	TANGO13B	tyrosylprotein sulfotransferase 2	protein-coding
peak531	chr10	38884403	38885284	+	1	NA	Intergenic	HSATII|Satellite|Satellite	-104884	NR_045000	399746	Hs.742607	NR_045000		ACTR3BP5	FKSG74	ACTR3B pseudogene 5	pseudo
peak1409	chr14	93119721	93120244	+	1	NA	intron (NM_001319987, intron 5 of 8)	intron (NM_001319987, intron 5 of 8)	77403	NM_001319987	79890	Hs.326822	NM_024832	ENSG00000100599	RIN3	-	Ras and Rab interactor 3	protein-coding
peak3284	chr22	47158621	47159054	+	1	NA	promoter-TSS (NR_104292)	promoter-TSS (NR_104292)	323	NM_001284304	25771	Hs.435044	NM_014346	ENSG00000054611	TBC1D22A	C22orf4|HSC79E021	TBC1 domain family member 22A	protein-coding
peak318	chr1	156186140	156186726	+	1	NA	intron (NM_001199664, intron 1 of 4)	CpG	3654	NM_001199662	100527963	Hs.530479	NM_001199661	ENSG00000260238	PMF1-BGLAP	PMF1	PMF1-BGLAP readthrough	protein-coding
peak2333	chr19	8385973	8386859	+	1	NA	promoter-TSS (NM_005001)	promoter-TSS (NM_005001)	32	NM_001031	6234	Hs.153177	NM_001031	ENSG00000233927	RPS28	DBA15|S28|eS28	ribosomal protein S28	protein-coding
peak4637	chr9	66455794	66458489	+	1	NA	promoter-TSS (NR_121647)	promoter-TSS (NR_121647)	-148	NR_121647	103352539	Hs.351215	NR_121647	ENSG00000238113	LINC01410	-	long intergenic non-protein coding RNA 1410	ncRNA
peak1137	chr12	108079773	108080117	+	1	NA	intron (NM_001317962, intron 1 of 14)	intron (NM_001317962, intron 1 of 14)	126	NM_001317962	11137	Hs.506652	NM_007062	ENSG00000136045	PWP1	IEF-SSP-9502	PWP1 homolog, endonuclein	protein-coding
peak1449	chr15	31619253	31621004	+	1	NA	intron (NM_001302461, intron 1 of 1)	CpG-7700	1070	NM_015995	51621	Hs.376443	NM_015995	ENSG00000169926	KLF13	BTEB3|FKLF2|NSLP1|RFLAT-1|RFLAT1	Kruppel like factor 13	protein-coding
peak760	chr11	2466466	2466694	+	1	NA	exon (NM_000218, exon 1 of 16)	exon (NM_000218, exon 1 of 16)	359	NM_000218	3784	Hs.95162	NM_000218	ENSG00000053918	KCNQ1	ATFB1|ATFB3|JLNS1|KCNA8|KCNA9|KVLQT1|Kv1.9|Kv7.1|LQT|LQT1|RWS|SQT2|WRS	potassium voltage-gated channel subfamily Q member 1	protein-coding
peak3702	chr4	149363344	149363396	+	1	NA	non-coding (NR_148974, exon 1 of 7)	non-coding (NR_148974, exon 1 of 7)	302	NM_000901	4306	Hs.163924	NM_000901	ENSG00000151623	NR3C2	MCR|MLR|MR|NR3C2VIT	nuclear receptor subfamily 3 group C member 2	protein-coding
peak3722	chr4	185393968	185396261	+	1	NA	intron (NM_002199, intron 1 of 8)	intron (NM_002199, intron 1 of 8)	612	NM_002199	3660	Hs.654566	NM_002199	ENSG00000168310	IRF2	IRF-2	interferon regulatory factor 2	protein-coding
peak4836	chrY	13479326	13479652	+	1	NA	Intergenic	BSR/Beta|Satellite|Satellite	1053900	NR_033667	352887	Hs.546221	NR_033667	ENSG00000206159	GYG2P1	GYG2P	glycogenin 2 pseudogene 1	pseudo
peak1945	chr17	7359076	7359624	+	1	NA	intron (NM_000747, intron 10 of 10)	intron (NM_000747, intron 10 of 10)	10944	NM_000747	1140	Hs.330386	NM_000747	ENSG00000170175	CHRNB1	ACHRB|CHRNB|CMS1D|CMS2A|CMS2C|SCCMS	cholinergic receptor nicotinic beta 1 subunit	protein-coding
peak2436	chr19	27737264	27738957	+	1	NA	Intergenic	ALR/Alpha|Satellite|centr	-546229	NR_110689	101927151	Hs.567934	NR_110687	ENSG00000267575	LOC101927151	-	uncharacterized LOC101927151	ncRNA
peak4761	chr9	136932283	136932574	+	1	NA	intron (NM_007371, intron 1 of 11)	intron (NM_007371, intron 1 of 11)	713	NM_007371	8019	Hs.522472	NM_007371	ENSG00000169925	BRD3	ORFX|RING3L	bromodomain containing 3	protein-coding
peak829	chr11	58346835	58347378	+	1	NA	intron (NM_001197051, intron 1 of 10)	CpG	519	NM_053023	80829	Hs.524920	NM_053023	ENSG00000186660	ZFP91	DMS-8|DSM-8|FKSG11|PZF|ZFP-91|ZNF757	ZFP91 zinc finger protein	protein-coding
peak1192	chr12	123237571	123237955	+	1	NA	intron (NM_003677, intron 1 of 7)	intron (NM_003677, intron 1 of 7)	395	NM_003677	8562	Hs.22393	NM_003677	ENSG00000139726	DENR	DRP|DRP1|SMAP-3	density regulated re-initiation and release factor	protein-coding
peak3156	chr21	45079939	45079939	+	1	NA	promoter-TSS (NM_007031)	promoter-TSS (NM_007031)	507	NM_015056	23076	Hs.565725	NM_015056	ENSG00000160208	RRP1B	KIAA0179|NNP1L|Nnp1|PPP1R136|RRP1	ribosomal RNA processing 1B	protein-coding
peak4362	chr7	127983093	127983374	+	1	NA	intron (NM_018077, intron 1 of 18)	L2a|LINE|L2	729	NM_001166135	55131	Hs.274263	NM_018077	ENSG00000106344	RBM28	ANES	RNA binding motif protein 28	protein-coding
peak4318	chr7	99006015	99006266	+	1	NA	promoter-TSS (NM_003910)	promoter-TSS (NM_003910)	165	NM_014891	11333	Hs.632296	NM_014891	ENSG00000106244	PDAP1	HASPP28|PAP|PAP1	PDGFA associated protein 1	protein-coding
peak2428	chr19	21204148	21204469	+	1	NA	intron (NM_001172671, intron 1 of 4)	AluSg|SINE|Alu	882	NM_001172671	80264	Hs.729202	NM_025189	ENSG00000118620	ZNF430	-	zinc finger protein 430	protein-coding
peak2204	chr18	18690910	18691436	+	1	NA	5' UTR (NM_005406, exon 1 of 33)	5' UTR (NM_005406, exon 1 of 33)	639	NM_005406	6093	Hs.306307	NM_005406	ENSG00000067900	ROCK1	P160ROCK|ROCK-I	Rho associated coiled-coil containing protein kinase 1	protein-coding
peak723	chr10	120864242	120864246	+	1	NA	intron (NM_207009, intron 1 of 8)	MIRb|SINE|MIR	615	NR_027141	55855	Hs.567120	NM_018472		FAM45BP	FAM45B|HT011	family with sequence similarity 45, member A pseudogene	pseudo
peak4822	chrY	10037673	10038044	+	1	NA	Intergenic	Intergenic	289451	NR_003593	100101121	Hs.522846	NR_003593	ENSG00000250204	TTTY23B	TTTY23	testis-specific transcript, Y-linked 23B (non-protein coding)	ncRNA
peak3475	chr3	141457298	141457693	+	1	NA	intron (NM_001201370, intron 1 of 1)	CpG	444	NR_037702	9616	Hs.134623	NM_014245	ENSG00000114125	RNF7	CKBBP1|ROC2|SAG	ring finger protein 7	protein-coding
peak570	chr10	42399198	42400663	+	1	NA	Intergenic	ALR/Alpha|Satellite|centr	463563	NR_024380	441666	Hs.255729	NR_024380	ENSG00000215146	LOC441666	-	zinc finger protein 91 pseudogene	pseudo
peak4269	chr7	61970113	61970626	+	1	NA	Intergenic	ALR/Alpha|Satellite|centr	794065	NR_003952	643955	Hs.583308	NR_003952	ENSG00000185037	ZNF733P	ZNF733	zinc finger protein 733, pseudogene	pseudo
peak3960	chr6	26196103	26196208	+	1	NA	TTS (NM_003530)	TTS (NM_003530)	3366	NM_003530	8351	Hs.532144	NM_003530	ENSG00000197409	HIST1H3D	H3/b|H3FB	histone cluster 1 H3 family member d	protein-coding
peak1317	chr14	21905070	21905235	+	1	NA	intron (NM_020920, intron 1 of 37)	intron (NM_020920, intron 1 of 37)	305	NM_020920	57680	Hs.530698	NM_020920	ENSG00000100888	CHD8	AUTS18|HELSNF1	chromodomain helicase DNA binding protein 8	protein-coding
peak4241	chr7	55434165	55434381	+	1	NA	intron (NM_018697, intron 1 of 8)	intron (NM_018697, intron 1 of 8)	1132	NM_018697	55915	Hs.595384	NM_018697	ENSG00000132434	LANCL2	GPR69B|TASP	LanC like 2	protein-coding
peak1146	chr12	110840679	110841410	+	1	NA	intron (NM_016238, intron 1 of 10)	CpG	491	NM_016238	51434	Hs.719935	NM_016238	ENSG00000196510	ANAPC7	APC7	anaphase promoting complex subunit 7	protein-coding
peak1644	chr16	11945143	11945798	+	1	NA	promoter-TSS (NM_015659)	promoter-TSS (NM_015659)	-28	NM_015659	26156	Hs.401842	NM_015659	ENSG00000171490	RSL1D1	CSIG|L12|PBK1|UTP30	ribosomal L1 domain containing 1	protein-coding
peak2250	chr18	72920212	72920612	+	1	NA	intron (NM_175907, intron 1 of 1)	CpG	891	NM_175907	284273	Hs.465433	NM_175907	ENSG00000180011	ZADH2	PRG-3	zinc binding alcohol dehydrogenase domain containing 2	protein-coding
peak1423	chr14	100772371	100772906	+	1	NA	5' UTR (NM_001352823, exon 1 of 6)	5' UTR (NM_001352823, exon 1 of 6)	246	NM_001039355	123096	Hs.578109	NM_152333	ENSG00000197119	SLC25A29	C14orf69|CACL|ORNT3	solute carrier family 25 member 29	protein-coding
peak1701	chr16	30759870	30759916	+	1	NA	intron (NM_000294, intron 1 of 9)	CpG	273	NM_000294	5261	Hs.65735	NM_000294	ENSG00000156873	PHKG2	GSD9C	phosphorylase kinase catalytic subunit gamma 2	protein-coding
peak520	chr10	38797068	38798590	+	1	NA	Intergenic	(GAATG)n|Satellite|Satellite	80755	NR_024497	399744	Hs.497951	NM_001013665		LINC00999	-	long intergenic non-protein coding RNA 999	ncRNA
peak3461	chr3	130612793	130613196	+	1	NA	promoter-TSS (NM_014382)	promoter-TSS (NM_014382)	89	NM_001199183	27032	Hs.584884	NM_014382	ENSG00000017260	ATP2C1	ATP2C1A|BCPM|HHD|PMR1|SPCA1|hSPCA1	ATPase secretory pathway Ca2+ transporting 1	protein-coding
peak2591	chr19	56091278	56091694	+	1	NA	intron (NM_152600, intron 1 of 1)	(CAGAGA)n|Simple_repeat|Simple_repeat	725	NM_152600	163033	Hs.112529	NM_152600	ENSG00000218891	ZNF579	-	zinc finger protein 579	protein-coding
peak4577	chr8	145703728	145703880	+	1	NA	promoter-TSS (NM_001329444)	promoter-TSS (NM_001329444)	70	NM_001329445	84988	Hs.521937	NM_032902	ENSG00000160972	PPP1R16A	MYPT3	protein phosphatase 1 regulatory subunit 16A	protein-coding
peak4719	chr9	129622621	129623622	+	1	NA	intron (NM_001099270, intron 1 of 1)	CpG	177	NM_001099270	403341	Hs.177633	NM_203482	ENSG00000177125	ZBTB34	ZNF918	zinc finger and BTB domain containing 34	protein-coding
peak1389	chr14	74769212	74769469	+	1	NA	intron (NR_148472, intron 1 of 17)	intron (NR_148472, intron 1 of 17)	427	NR_148471	5826	Hs.94395	NM_005050	ENSG00000119688	ABCD4	ABC41|EST352188|MAHCJ|P70R|P79R|PMP69|PXMP1L	ATP binding cassette subfamily D member 4	protein-coding
peak4248	chr7	61079023	61079889	+	1	NA	Intergenic	ALR/Alpha|Satellite|centr	1684978	NR_003952	643955	Hs.583308	NR_003952	ENSG00000185037	ZNF733P	ZNF733	zinc finger protein 733, pseudogene	pseudo
peak780	chr11	10952837	10953588	+	1	NA	Intergenic	G-rich|Low_complexity|Low_complexity	73448	NR_034137	729013	Hs.726427	NR_034137	ENSG00000247271	ZBED5-AS1	-	ZBED5 antisense RNA 1	ncRNA
peak325	chr1	159751057	159751232	+	1	NA	exon (NM_017823, exon 2 of 3)	exon (NM_017823, exon 2 of 3)	351	NM_001319658	54935	Hs.425801	NM_017823	ENSG00000158716	DUSP23	DUSP25|LDP-3|MOSP|VHZ	dual specificity phosphatase 23	protein-coding
peak1424	chr14	100842217	100842379	+	1	NA	promoter-TSS (NM_001161476)	promoter-TSS (NM_001161476)	-371	NM_213646	7453	Hs.497599	NM_004184	ENSG00000140105	WARS	GAMMA-2|HMN9|IFI53|IFP53	tryptophanyl-tRNA synthetase	protein-coding
peak313	chr1	156023098	156023344	+	1	NA	intron (NM_020131, intron 1 of 10)	CpG	395	NM_001304342	56893	Hs.283739	NM_020131	ENSG00000160803	UBQLN4	A1U|A1Up|C1orf6|CIP75|UBIN	ubiquilin 4	protein-coding
peak3464	chr3	133380549	133380938	+	1	NA	promoter-TSS (NM_001354703)	promoter-TSS (NM_001354703)	-6	NM_007027	11073	Hs.593379	NM_007027	ENSG00000163781	TOPBP1	TOP2BP1	DNA topoisomerase II binding protein 1	protein-coding
peak3318	chr3	14693574	14693777	+	1	NA	intron (NR_135523, intron 1 of 9)	intron (NR_135523, intron 1 of 9)	422	NM_016474	51244	Hs.517820	NM_016474	ENSG00000154781	CCDC174	C3orf19|HSPC212|IHPM|IHPMR	coiled-coil domain containing 174	protein-coding
peak1601	chr16	1831850	1832747	+	1	NA	promoter-TSS (NM_012225)	promoter-TSS (NM_012225)	283	NM_080861	90864	Hs.592080	NM_080861	ENSG00000162032	SPSB3	C16orf31|SSB3	splA/ryanodine receptor domain and SOCS box containing 3	protein-coding
peak699	chr10	104221188	104221407	+	1	NA	intron (NM_024789, intron 1 of 9)	intron (NM_024789, intron 1 of 9)	127	NM_024789	79847	Hs.309069	NM_024789	ENSG00000138111	MFSD13A	C10orf77|TMEM180|bA18I14.8	major facilitator superfamily domain containing 13A	protein-coding
peak3455	chr3	128902204	128902691	+	1	NA	intron (NM_001127193, intron 1 of 4)	CpG	363	NM_001127192	7555	Hs.518249	NM_003418	ENSG00000169714	CNBP	CNBP1|DM2|PROMM|RNF163|ZCCHC22|ZNF9	CCHC-type zinc finger nucleic acid binding protein	protein-coding
peak2997	chr20	21283956	21284470	+	1	NA	promoter-TSS (NM_001317960)	promoter-TSS (NM_001317960)	77	NM_001317960	22803	Hs.255932	NM_012255	ENSG00000088930	XRN2	-	5'-3' exoribonuclease 2	protein-coding
peak2944	chr2	238969887	238969951	+	1	NA	intron (NM_016510, intron 1 of 11)	CpG	354	NM_016510	51540	Hs.731909	NM_016510	ENSG00000132330	SCLY	SCL|hSCL	selenocysteine lyase	protein-coding
peak3161	chr21	45527241	45527555	+	1	NA	TTS (NM_001351709)	TTS (NM_001351709)	190	NM_005049	5822	Hs.449076	NM_005049	ENSG00000241945	PWP2	EHOC-17|PWP2H|UTP1	PWP2, small subunit processome component	protein-coding
peak526	chr10	38869056	38876238	+	1	NA	Intergenic	(GAATG)n|Satellite|Satellite	-117080	NR_045000	399746	Hs.742607	NR_045000		ACTR3BP5	FKSG74	ACTR3B pseudogene 5	pseudo
peak270	chr1	142539978	142540618	+	1	NA	Intergenic	FRAM|SINE|Alu	173307	NR_046228	100874392	Hs.648245	NR_046228		ANKRD20A12P	-	ankyrin repeat domain 20 family member A12, pseudogene	pseudo
peak452	chr1	247494798	247495502	+	1	NA	promoter-TSS (NM_032752)	promoter-TSS (NM_032752)	92	NM_001329733	84838	Hs.168677	NM_032752	ENSG00000162714	ZNF496	NIZP1|ZFP496|ZKSCAN17|ZSCAN49	zinc finger protein 496	protein-coding
peak3184	chr22	19109227	19109448	+	1	NA	intron (NM_005137, intron 1 of 9)	CpG	630	NM_001184781	9993	Hs.517357	NM_005137	ENSG00000070413	DGCR2	DGS-C|IDD|LAN|SEZ-12	DiGeorge syndrome critical region gene 2	protein-coding
peak2258	chr19	488668	489493	+	1	NA	Intergenic	CpG	-7410	NM_130762	8174	Hs.102598	NM_130760	ENSG00000099866	MADCAM1	MACAM1	mucosal vascular addressin cell adhesion molecule 1	protein-coding
peak3084	chr20	57226421	57226740	+	1	NA	non-coding (NR_037945, exon 1 of 23)	non-coding (NR_037945, exon 1 of 23)	271	NM_001134772	8675	Hs.307913	NM_003763	ENSG00000124222	STX16	SYN16	syntaxin 16	protein-coding
peak4624	chr9	35731847	35732266	+	1	NA	promoter-TSS (NM_006368)	promoter-TSS (NM_006368)	-261	NM_006368	10488	Hs.522110	NM_006368	ENSG00000107175	CREB3	LUMAN|LZIP|sLZIP	cAMP responsive element binding protein 3	protein-coding
peak533	chr10	38885915	38886155	+	1	NA	Intergenic	HSATII|Satellite|Satellite	-103692	NR_045000	399746	Hs.742607	NR_045000		ACTR3BP5	FKSG74	ACTR3B pseudogene 5	pseudo
peak3692	chr4	140216578	140216824	+	1	NA	intron (NM_001184987, intron 2 of 4)	intron (NM_001184987, intron 2 of 4)	5663	NM_001184991	4717	Hs.84549	NM_002494	ENSG00000109390	NDUFC1	KFYI	NADH:ubiquinone oxidoreductase subunit C1	protein-coding
peak3171	chr22	16853148	16855624	+	1	NA	Intergenic	HSATII|Satellite|Satellite	219314	NM_014406	150160	Hs.128342	NM_014406	ENSG00000198445	CCT8L2	CESK1	chaperonin containing TCP1 subunit 8 like 2	protein-coding
peak2924	chr2	228190160	228190359	+	1	NA	promoter-TSS (NR_102371)	promoter-TSS (NR_102371)	-379	NR_102371	654841	Hs.659982	NR_102371	ENSG00000236432	LOC654841	-	uncharacterized LOC654841	ncRNA
peak3176	chr22	16860155	16861339	+	1	NA	Intergenic	Intergenic	212953	NM_014406	150160	Hs.128342	NM_014406	ENSG00000198445	CCT8L2	CESK1	chaperonin containing TCP1 subunit 8 like 2	protein-coding
peak3586	chr4	25235716	25235884	+	1	NA	non-coding (NR_144633, exon 1 of 10)	non-coding (NR_144633, exon 1 of 10)	147	NM_018323	55300	Hs.191701	NM_018323	ENSG00000038210	PI4K2B	PI4KIIB|PIK42B	phosphatidylinositol 4-kinase type 2 beta	protein-coding
peak2259	chr19	531462	532444	+	1	NA	exon (NM_004359, exon 1 of 5)	exon (NM_004359, exon 1 of 5)	220	NM_004359	997	Hs.514997	NM_004359	ENSG00000099804	CDC34	E2-CDC34|UBC3|UBCH3|UBE2R1	cell division cycle 34	protein-coding
peak310	chr1	155657993	155658401	+	1	NA	promoter-TSS (NM_033657)	promoter-TSS (NM_033657)	250	NM_001198904	55249	Hs.584927	NM_018253	ENSG00000163374	YY1AP1	GRNG|HCCA1|HCCA2|YY1AP	YY1 associated protein 1	protein-coding
peak1235	chr13	23734502	23734624	+	1	NA	Intergenic	CpG	-20497	NM_000231	6445	Hs.37167	NM_000231	ENSG00000102683	SGCG	35DAG|A4|DAGA4|DMDA|DMDA1|LGMD2C|MAM|SCARMD2|SCG3|gamma-SG	sarcoglycan gamma	protein-coding
peak3090	chr20	60640663	60641606	+	1	NA	promoter-TSS (NM_003185)	promoter-TSS (NM_003185)	-268	NM_003185	6874	Hs.18857	NM_003185	ENSG00000130699	TAF4	TAF2C|TAF2C1|TAF4A|TAFII130|TAFII135	TATA-box binding protein associated factor 4	protein-coding
peak4683	chr9	101867206	101867920	+	1	NA	exon (NM_001306210, exon 1 of 9)	exon (NM_001306210, exon 1 of 9)	192	NM_004612	7046	Hs.494622	NM_004612	ENSG00000106799	TGFBR1	AAT5|ACVRLK4|ALK-5|ALK5|ESS1|LDS1|LDS1A|LDS2A|MSSE|SKR4|TBR-i|TBRI|TGFR-1|tbetaR-I	transforming growth factor beta receptor 1	protein-coding
peak3368	chr3	49157894	49158043	+	1	NA	TTS (NM_002292)	TTS (NM_002292)	403	NM_001199160	10869	Hs.255596	NM_006677	ENSG00000172046	USP19	ZMYND9	ubiquitin specific peptidase 19	protein-coding
peak638	chr10	75936501	75936722	+	1	NA	5' UTR (NM_001202449, exon 1 of 10)	5' UTR (NM_001202449, exon 1 of 10)	364	NM_001123	132	Hs.656586	NM_001123	ENSG00000156110	ADK	AK	adenosine kinase	protein-coding
peak2961	chr2	243031027	243031283	+	1	NA	intron (NR_130702, intron 1 of 6)	CpG	371	NR_130701	728323	Hs.380737	NR_024437		LINC01881	-	long intergenic non-protein coding RNA 1881	ncRNA
peak158	chr1	43232011	43232656	+	1	NA	promoter-TSS (NM_024097)	promoter-TSS (NM_024097)	422	NM_001146289	64175	Hs.720014	NM_022356	ENSG00000117385	P3H1	GROS1|LEPRE1|OI8	prolyl 3-hydroxylase 1	protein-coding
peak805	chr11	46141411	46142591	+	1	NA	intron (NM_001352028, intron 1 of 18)	intron (NM_001352028, intron 1 of 18)	369	NM_001352028	51317	Hs.502458	NM_016621	ENSG00000135365	PHF21A	BHC80|BM-006	PHD finger protein 21A	protein-coding
peak2624	chr2	9563727	9564140	+	1	NA	promoter-TSS (NR_134954)	promoter-TSS (NR_134954)	-235	NR_134953	9270	Hs.467662	NM_004763	ENSG00000119185	ITGB1BP1	ICAP-1A|ICAP-1B|ICAP-1alpha|ICAP1|ICAP1A|ICAP1B	integrin subunit beta 1 binding protein 1	protein-coding
peak4738	chr9	131798957	131799484	+	1	NA	promoter-TSS (NM_032809)	promoter-TSS (NM_032809)	7	NM_032809	84895	Hs.632693	NM_032809	ENSG00000148343	MIGA2	C9orf54|FAM73B	mitoguardin 2	protein-coding
peak662	chr10	94050532	94051245	+	1	NA	promoter-TSS (NM_014912)	promoter-TSS (NM_014912)	-13	NM_014912	22849	Hs.131683	NM_014912	ENSG00000107864	CPEB3	-	cytoplasmic polyadenylation element binding protein 3	protein-coding
peak3740	chr5	10353992	10354200	+	1	NA	intron (NM_001270661, intron 1 of 22)	CpG	345	NM_001270661	10299	Hs.432862	NM_005885	ENSG00000145495	MARCH6	DOA10|MARCH-VI|RNF176|TEB4	membrane associated ring-CH-type finger 6	protein-coding
peak3006	chr20	25604078	25604337	+	1	NA	promoter-TSS (NR_126466)	promoter-TSS (NR_126466)	441	NM_152667	140838	Hs.143137	NM_152667	ENSG00000170191	NANP	C20orf147|HDHD4|dJ694B14.3	N-acetylneuraminic acid phosphatase	protein-coding
peak4033	chr6	43021323	43021511	+	1	NA	TTS (NM_001300848)	TTS (NM_001300848)	266	NM_001168370	9820	Hs.520136	NM_014780	ENSG00000044090	CUL7	3M1|CUL-7|KIAA0076|dJ20C7.5	cullin 7	protein-coding
peak91	chr1	26856358	26856607	+	1	NA	intron (NM_002953, intron 1 of 21)	CpG	233	NM_002953	6195	Hs.149957	NM_002953	ENSG00000117676	RPS6KA1	HU-1|MAPKAPK1A|RSK|RSK1|p90Rsk	ribosomal protein S6 kinase A1	protein-coding
peak4041	chr6	43738607	43739581	+	1	NA	promoter-TSS (NM_001287044)	promoter-TSS (NM_001287044)	-628	NM_001287044	7422	Hs.73793	NM_003376	ENSG00000112715	VEGFA	MVCD1|VEGF|VPF	vascular endothelial growth factor A	protein-coding
peak58	chr1	17240878	17240995	+	1	NA	Intergenic	CpG	-7509	NM_014675	9696	Hs.309403	NM_014675	ENSG00000058453	CROCC	ROLT|TAX1BP2	ciliary rootlet coiled-coil, rootletin	protein-coding
peak3980	chr6	31549434	31549477	+	1	NA	intron (NM_009588, intron 1 of 2)	intron (NM_009588, intron 1 of 2)	747	NM_002341	4050	Hs.376208	NM_002341	ENSG00000227507	LTB	TNFC|TNFSF3|TNLG1C|p33	lymphotoxin beta	protein-coding
peak4871	chrY	13843888	13844093	+	1	NA	Intergenic	(GAATG)n|Satellite|Satellite	689399	NR_033667	352887	Hs.546221	NR_033667	ENSG00000206159	GYG2P1	GYG2P	glycogenin 2 pseudogene 1	pseudo
peak1985	chr17	21906266	21906732	+	1	NA	intron (NR_027084, intron 1 of 1)	SST1|Satellite|centr	2437	NR_027084	284124	Hs.310247	NR_027084	ENSG00000276399	FLJ36000	-	uncharacterized FLJ36000	ncRNA
peak3622	chr4	49642552	49643118	+	1	NA	Intergenic	(GAATG)n|Satellite|Satellite	654176	NM_001286791	80157	Hs.479703	NM_025087	ENSG00000109182	CWH43	CWH43-C|PGAP2IP	cell wall biogenesis 43 C-terminal homolog	protein-coding
peak3210	chr22	25961059	25961498	+	1	NA	intron (NM_005160, intron 1 of 20)	CpG	417	NM_005160	157	Hs.657494	NM_005160	ENSG00000100077	GRK3	ADRBK2|BARK2	G protein-coupled receptor kinase 3	protein-coding
peak4024	chr6	42016389	42016677	+	1	NA	promoter-TSS (NM_001136017)	promoter-TSS (NM_001136017)	99	NM_001136017	896	Hs.534307	NM_001760	ENSG00000112576	CCND3	-	cyclin D3	protein-coding
peak3024	chr20	29831802	29833176	+	1	NA	Intergenic	(GAATG)n|Satellite|Satellite	-12978	NM_001037730	245929	Hs.580793	NM_001037730	ENSG00000215547	DEFB115	DEFB-15	defensin beta 115	protein-coding
peak4138	chr6	150038878	150039332	+	1	NA	non-coding (NR_134652, exon 1 of 1)	non-coding (NR_134652, exon 1 of 1)	287	NM_004690	9113	Hs.549084	NM_004690	ENSG00000131023	LATS1	WARTS|wts	large tumor suppressor kinase 1	protein-coding
peak9	chr1	1310178	1311313	+	1	NA	promoter-TSS (NM_017900)	promoter-TSS (NM_017900)	73	NM_017900	54998	Hs.632515	NM_017900	ENSG00000175756	AURKAIP1	AIP|AKIP|MRP-S38	aurora kinase A interacting protein 1	protein-coding
peak4579	chr8	145748098	145748221	+	1	NA	exon (NM_001024678, exon 5 of 5)	exon (NM_001024678, exon 5 of 5)	4257	NM_001024678	441381	Hs.740859	NM_001024678	ENSG00000254402	LRRC24	LRRC14OS	leucine rich repeat containing 24	protein-coding
peak344	chr1	169076024	169076564	+	1	NA	intron (NM_001677, intron 1 of 5)	CpG	347	NM_001677	481	Hs.291196	NM_001677	ENSG00000143153	ATP1B1	ATP1B	ATPase Na+/K+ transporting subunit beta 1	protein-coding
peak4194	chr7	8008957	8009402	+	1	NA	promoter-TSS (NR_110018)	promoter-TSS (NR_110018)	-796	NR_110018	100505921	Hs.634989	NR_110018		LOC100505921	-	uncharacterized LOC100505921	ncRNA
peak2062	chr17	43567509	43567904	+	1	NA	intron (NR_027782, intron 1 of 10).2	CpG	440	NR_027782	9842	Hs.514242	NM_014798	ENSG00000225190	PLEKHM1	AP162|B2|OPTB6	pleckstrin homology and RUN domain containing M1	protein-coding
peak2281	chr19	1884691	1885147	+	1	NA	intron (NM_031213, intron 1 of 5)	CpG	599	NM_001130111	81926	Hs.465542	NM_031213	ENSG00000129968	ABHD17A	C19orf27|FAM108A1	abhydrolase domain containing 17A	protein-coding
peak2938	chr2	234475267	234475338	+	1	NA	Intergenic	CpG	-1066	NM_018218	55230	Hs.96513	NM_018218	ENSG00000085982	USP40	-	ubiquitin specific peptidase 40	protein-coding
peak4464	chr8	38758777	38759601	+	1	NA	intron (NM_021623, intron 1 of 12)	CpG	436	NM_021623	59339	Hs.369123	NM_021623	ENSG00000169499	PLEKHA2	TAPP2	pleckstrin homology domain containing A2	protein-coding
peak2684	chr2	46926713	46926901	+	1	NA	intron (NM_144949, intron 1 of 1)	CpG	458	NM_144949	9655	Hs.468426	NM_014011	ENSG00000171150	SOCS5	CIS6|CISH6|Cish5|SOCS-5	suppressor of cytokine signaling 5	protein-coding
peak3813	chr5	107716883	107717213	+	1	NA	exon (NM_001163315, exon 1 of 9)	exon (NM_001163315, exon 1 of 9)	751	NM_001163315	64839	Hs.657225	NM_022824	ENSG00000145743	FBXL17	FBXO13|Fbl17|Fbx13	F-box and leucine rich repeat protein 17	protein-coding
peak1629	chr16	4526834	4527120	+	1	NA	promoter-TSS (NM_001351994)	promoter-TSS (NM_001351994)	636	NM_001286267	3163	Hs.284279	NM_002134	ENSG00000103415	HMOX2	HO-2	heme oxygenase 2	protein-coding
peak1918	chr17	2615378	2615442	+	1	NA	promoter-TSS (NM_015229)	promoter-TSS (NM_015229)	-193	NR_136412	105371592	Hs.731739	NR_136412	ENSG00000262050	LOC105371592	-	uncharacterized LOC105371592	ncRNA
peak3536	chr3	196668949	196669118	+	1	NA	promoter-TSS (NM_001355243)	promoter-TSS (NM_001355243)	278	NM_001308036	22916	Hs.591671	NM_007362	ENSG00000114503	NCBP2	CBC2|CBP20|NIP1|PIG55	nuclear cap binding protein subunit 2	protein-coding
peak2021	chr17	34842571	34842942	+	1	NA	intron (NR_104011, intron 1 of 3)	CpG	285	NM_004773	9326	Hs.2210	NM_004773	ENSG00000273611	ZNHIT3	PEHO|TRIP3	zinc finger HIT-type containing 3	protein-coding
peak3892	chr5	172261351	172261795	+	1	NA	intron (NM_001031711, intron 1 of 9)	CpG	350	NM_001031711	57222	Hs.509163	NM_020462	ENSG00000113719	ERGIC1	ERGIC-32|ERGIC32|NET24	endoplasmic reticulum-golgi intermediate compartment 1	protein-coding
peak467	chr10	7451816	7452934	+	1	NA	intron (NM_001029880, intron 1 of 20)	CpG-2560	-1072	NM_001018039	57713	Hs.407983	NM_001018039	ENSG00000198879	SFMBT2	-	Scm like with four mbt domains 2	protein-coding
peak4839	chrY	13484557	13484623	+	1	NA	Intergenic	BSR/Beta|Satellite|Satellite	1048799	NR_033667	352887	Hs.546221	NR_033667	ENSG00000206159	GYG2P1	GYG2P	glycogenin 2 pseudogene 1	pseudo
peak692	chr10	103347512	103347737	+	1	NA	promoter-TSS (NM_001329743)	promoter-TSS (NM_001329743)	403	NM_013274	27343	Hs.523230	NM_013274	ENSG00000166169	POLL	BETAN|POLKAPPA	DNA polymerase lambda	protein-coding
peak1712	chr16	31469926	31470857	+	1	NA	promoter-TSS (NM_001105247)	promoter-TSS (NM_001105247)	74	NM_024742	79798	Hs.732945	NM_024742	ENSG00000140691	ARMC5	AIMAH2	armadillo repeat containing 5	protein-coding
peak1063	chr12	53693688	53693938	+	1	NA	TTS (NM_002624)	TTS (NM_002624)	343	NM_021640	60314	Hs.655988	NM_021640	ENSG00000139637	C12orf10	Gamm1|MST024|MSTP024|MYG|MYG1	chromosome 12 open reading frame 10	protein-coding
peak3042	chr20	33464526	33464768	+	1	NA	intron (NM_018677, intron 1 of 17)	intron (NM_018677, intron 1 of 17)	319	NM_001076552	55902	Hs.517034	NM_018677	ENSG00000131069	ACSS2	ACAS2|ACECS|ACS|ACSA|dJ1161H23.1	acyl-CoA synthetase short chain family member 2	protein-coding
peak336	chr1	165667118	165667372	+	1	NA	promoter-TSS (NR_036683)	promoter-TSS (NR_036683)	655	NM_000696	223	Hs.2533	NM_000696	ENSG00000143149	ALDH9A1	ALDH4|ALDH7|ALDH9|E3|TMABADH	aldehyde dehydrogenase 9 family member A1	protein-coding
peak1886	chr16	85833541	85833607	+	1	NA	promoter-TSS (NM_006067)	promoter-TSS (NM_006067)	270	NM_001318797	1327	Hs.433419	NM_001861	ENSG00000131143	COX4I1	COX IV-1|COX4|COX4-1|COXIV|COXIV-1	cytochrome c oxidase subunit 4I1	protein-coding
peak2907	chr2	209130989	209132128	+	1	NA	intron (NM_015040, intron 1 of 41)	intron (NM_015040, intron 1 of 41)	567	NM_015040	200576	Hs.744997	NM_015040	ENSG00000115020	PIKFYVE	CFD|FAB1|HEL37|PIP5K|PIP5K3|ZFYVE29	phosphoinositide kinase, FYVE-type zinc finger containing	protein-coding
peak3634	chr4	57773952	57775544	+	1	NA	promoter-TSS (NM_001193508)	promoter-TSS (NM_001193508)	-331	NM_001193508	5978	Hs.307836	NM_005612	ENSG00000084093	REST	GINGF5|HGF5|NRSF|WT6|XBR	RE1 silencing transcription factor	protein-coding
peak2309	chr19	4123699	4124087	+	1	NA	5' UTR (NM_030662, exon 1 of 11)	5' UTR (NM_030662, exon 1 of 11)	233	NM_030662	5605	Hs.465627	NM_030662	ENSG00000126934	MAP2K2	CFC4|MAPKK2|MEK2|MKK2|PRKMK2	mitogen-activated protein kinase kinase 2	protein-coding
peak2005	chr17	29249031	29250441	+	1	NA	intron (NM_001346712, intron 1 of 10)	CpG	982	NM_001346712	55803	Hs.514063	NM_018404	ENSG00000184060	ADAP2	CENTA2|HSA272195|cent-b	ArfGAP with dual PH domains 2	protein-coding
peak1460	chr15	40856907	40857006	+	1	NA	intron (NM_001080792, intron 1 of 3)	intron (NM_001080792, intron 1 of 3)	300	NM_001080792	90416	Hs.654661	NM_052849	ENSG00000128891	CCDC32	C15orf57	coiled-coil domain containing 32	protein-coding
peak4795	chrX	54208886	54209245	+	1	NA	exon (NM_017848, exon 1 of 16)	exon (NM_017848, exon 1 of 16)	626	NM_017848	54954	Hs.86045	NM_017848	ENSG00000184083	FAM120C	CXorf17|ORF34	family with sequence similarity 120C	protein-coding
peak2764	chr2	92274851	92275194	+	1	NA	Intergenic	ALR/Alpha|Satellite|centr	145863	NR_027714	440888	Hs.730239	NM_001032412		ACTR3BP2	FKSG73	ACTR3B pseudogene 2	pseudo
peak4856	chrY	13810605	13810903	+	1	NA	Intergenic	Intergenic	722635	NR_033667	352887	Hs.546221	NR_033667	ENSG00000206159	GYG2P1	GYG2P	glycogenin 2 pseudogene 1	pseudo
peak858	chr11	64052832	64053135	+	1	NA	promoter-TSS (NM_001170880)	promoter-TSS (NM_001170880)	-599	NM_001170880	56834	Hs.523763	NM_020155	ENSG00000173264	GPR137	C11orf4|GPR137A|TM7SF1L1	G protein-coupled receptor 137	protein-coding
peak3640	chr4	71704656	71704967	+	1	NA	intron (NM_002092, intron 1 of 9)	CpG	409	NM_001098477	2926	Hs.309763	NM_002092	ENSG00000132463	GRSF1	-	G-rich RNA sequence binding factor 1	protein-coding
peak103	chr1	28562736	28563402	+	1	NA	3' UTR (NM_178191, exon 2 of 2)	3' UTR (NM_178191, exon 2 of 2)	467	NM_178191	93974	Hs.744914	NM_016311	ENSG00000130770	ATP5IF1	ATPI|ATPIF1|ATPIP|IP	ATP synthase inhibitory factor subunit 1	protein-coding
peak454	chr10	976762	977481	+	1	NA	intron (NM_015155, intron 1 of 17)	(CCCCAG)n|Simple_repeat|Simple_repeat	524	NM_015155	23185	Hs.159069	NM_015155	ENSG00000107929	LARP4B	KIAA0217|LARP5	La ribonucleoprotein domain family member 4B	protein-coding
peak2723	chr2	73460807	73461199	+	1	NA	promoter-TSS (NM_032319)	promoter-TSS (NM_032319)	-361	NR_029403	10574	Hs.368149	NM_006429	ENSG00000135624	CCT7	CCTETA|CCTH|NIP7-1|TCP1ETA	chaperonin containing TCP1 subunit 7	protein-coding
peak3399	chr3	56835641	56836106	+	1	NA	5' UTR (NM_019555, exon 1 of 10)	5' UTR (NM_019555, exon 1 of 10)	122	NM_019555	50650	Hs.476402	NM_019555	ENSG00000163947	ARHGEF3	GEF3|STA3|XPLN	Rho guanine nucleotide exchange factor 3	protein-coding
peak4489	chr8	66753549	66754678	+	1	NA	promoter-TSS (NM_001242318)	promoter-TSS (NM_001242318)	-144	NM_001242318	5150	Hs.527119	NM_002603	ENSG00000205268	PDE7A	HCP1|PDE7	phosphodiesterase 7A	protein-coding
peak3276	chr22	45559148	45560640	+	1	NA	promoter-TSS (NM_153645)	promoter-TSS (NM_153645)	168	NM_007172	10762	Hs.475103	NM_007172	ENSG00000093000	NUP50	NPAP60|NPAP60L	nucleoporin 50	protein-coding
peak2800	chr2	109815763	109816111	+	1	NA	intron (NM_001099289, intron 1 of 9)	(GAATG)n|Satellite|Satellite	-57893	NR_036223	100422863		NR_036223	ENSG00000264934	MIR4265	-	microRNA 4265	ncRNA
peak4016	chr6	37225644	37225997	+	1	NA	promoter-TSS (NM_145316)	promoter-TSS (NM_145316)	111	NM_001162900	221468	Hs.520101	NM_145316	ENSG00000172738	TMEM217	C6orf128|dJ355M6.2	transmembrane protein 217	protein-coding
peak2492	chr19	40324516	40324677	+	1	NA	TTS (NM_001436)	TTS (NM_001436)	277	NM_004714	9149	Hs.130988	NM_004714	ENSG00000105204	DYRK1B	AOMS3|MIRK	dual specificity tyrosine phosphorylation regulated kinase 1B	protein-coding
peak466	chr10	6245032	6245801	+	1	NA	intron (NM_004566, intron 1 of 14)	CpG-2555	576	NM_001323017	5209	Hs.195471	NM_004566	ENSG00000170525	PFKFB3	IPFK2|PFK2|iPFK-2	6-phosphofructo-2-kinase/fructose-2,6-biphosphatase 3	protein-coding
peak1832	chr16	58035228	58035403	+	1	NA	promoter-TSS (NM_024598)	promoter-TSS (NM_024598)	38	NM_024598	79650	Hs.408702	NM_024598	ENSG00000103005	USB1	C16orf57|HVSL1|Mpn1|PN|hUsb1	U6 snRNA biogenesis phosphodiesterase 1	protein-coding
peak1050	chr12	49582353	49582550	+	1	NA	5' UTR (NM_001270399, exon 1 of 4)	5' UTR (NM_001270399, exon 1 of 4)	656	NM_001270399	7846	Hs.654422	NM_006009	ENSG00000167552	TUBA1A	B-ALPHA-1|LIS3|TUBA3	tubulin alpha 1a	protein-coding
peak1683	chr16	28936402	28937268	+	1	NA	promoter-TSS (NM_024816)	promoter-TSS (NM_024816)	-303	NM_024816	79874	Hs.555978	NM_024816	ENSG00000177548	RABEP2	FRA	rabaptin, RAB GTPase binding effector protein 2	protein-coding
peak135	chr1	36690368	36690575	+	1	NA	intron (NM_005119, intron 1 of 11)	intron (NM_005119, intron 1 of 11)	454	NM_005119	9967	Hs.744057	NM_005119	ENSG00000054118	THRAP3	BCLAF2|TRAP150	thyroid hormone receptor associated protein 3	protein-coding
peak1055	chr12	50898706	50899399	+	1	NA	intron (NM_173602, intron 1 of 37)	CpG	284	NM_173602	57609	Hs.505516	NM_020849	ENSG00000066084	DIP2B	-	disco interacting protein 2 homolog B	protein-coding
peak4550	chr8	134582957	134583562	+	1	NA	intron (NM_003033, intron 1 of 8)	CpG	924	NM_173344	6482	Hs.374257	NM_003033	ENSG00000008513	ST3GAL1	Gal-NAc6S|SIAT4A|SIATFL|ST3GalA|ST3GalA.1|ST3GalIA|ST3GalIA,1|ST3O	ST3 beta-galactoside alpha-2,3-sialyltransferase 1	protein-coding
peak923	chr11	76156157	76156778	+	1	NA	intron (NM_001300942, intron 1 of 21)	CpG	398	NM_001300944	56946	Hs.352588	NM_020193	ENSG00000158636	EMSY	C11orf30|GL002	EMSY, BRCA2 interacting transcriptional repressor	protein-coding
peak1793	chr16	46418151	46418857	+	1	NA	Intergenic	HSATII|Satellite|Satellite	184505	NR_026556	124149	Hs.97414	NM_001004299		ANKRD26P1	-	ankyrin repeat domain 26 pseudogene 1	pseudo
peak2927	chr2	230135685	230135909	+	1	NA	5' UTR (NM_017933, exon 1 of 4)	5' UTR (NM_017933, exon 1 of 4)	260	NM_001330158	55022	Hs.745038	NM_017933	ENSG00000153823	PID1	HMFN2073|NYGGF4|P-CLI1|PCLI1	phosphotyrosine interaction domain containing 1	protein-coding
peak25	chr1	6660972	6662585	+	1	NA	intron (NM_001324309, intron 1 of 3)	CpG	1180	NM_014851	9903	Hs.7764	NM_014851	ENSG00000162413	KLHL21	-	kelch like family member 21	protein-coding
peak1618	chr16	2954723	2954956	+	1	NA	Intergenic	CpG	-7141	NM_032296	84256	Hs.655321	NM_020912	ENSG00000059122	FLYWCH1	-	FLYWCH-type zinc finger 1	protein-coding
peak4495	chr8	72756272	72756537	+	1	NA	promoter-TSS (NR_033651)	promoter-TSS (NR_033651)	53	NR_033651	100132891	Hs.137674	NR_033651	ENSG00000235531	MSC-AS1	-	MSC antisense RNA 1	ncRNA
peak938	chr11	94277300	94277806	+	1	NA	TTS (NR_135093)	TTS (NR_135093)	536	NM_002033	2526	Hs.390420	NM_002033	ENSG00000196371	FUT4	CD15|ELFT|FCT3A|FUC-TIV|FUTIV|LeX|SSEA-1	fucosyltransferase 4	protein-coding
peak2153	chr17	78193644	78194089	+	1	NA	promoter-TSS (NM_173626)	promoter-TSS (NM_173626)	333	NR_148201	6448	Hs.31074	NM_000199	ENSG00000181523	SGSH	HSS|MPS3A|SFMD	N-sulfoglucosamine sulfohydrolase	protein-coding
peak1747	chr16	33954991	33955974	+	1	NA	Intergenic	HERVIP10FH-int|LTR|ERV1	383638	NR_130771	104644205	Hs.742548	NR_130771		ENPP7P13	DUNQU1	ectonucleotide pyrophosphatase/phosphodiesterase 7 pseudogene 13	pseudo
peak3897	chr5	175084739	175085446	+	1	NA	promoter-TSS (NM_001131055)	promoter-TSS (NM_001131055)	52	NM_001131055	3274	Hs.247885	NM_022304	ENSG00000113749	HRH2	H2R	histamine receptor H2	protein-coding
peak4700	chr9	117373643	117374107	+	1	NA	intron (NM_001330760, intron 1 of 8)	CpG	169	NM_153045	203197	Hs.522357	NM_153045	ENSG00000157693	TMEM268	C9orf91	transmembrane protein 268	protein-coding
peak3474	chr3	141206023	141206516	+	1	NA	intron (NM_006506, intron 1 of 23)	CpG	380	NM_001303245	5922	Hs.98445	NM_006506	ENSG00000155903	RASA2	GAP1M	RAS p21 protein activator 2	protein-coding
peak3346	chr3	40351364	40351870	+	1	NA	promoter-TSS (NR_033965)	promoter-TSS (NR_033965)	-428	NR_033965	440952	Hs.660388	NR_033965	ENSG00000280739	EIF1B-AS1	-	EIF1B antisense RNA 1	ncRNA
peak2411	chr19	18506960	18508428	+	1	NA	exon (NM_145256, exon 1 of 2)	exon (NM_145256, exon 1 of 2)	721	NM_145256	126364	Hs.332156	NM_145256	ENSG00000175489	LRRC25	MAPA	leucine rich repeat containing 25	protein-coding
peak4589	chr9	2016979	2017696	+	1	NA	intron (NM_003070, intron 1 of 33)	CpG	2118	NM_139045	6595	Hs.298990	NM_003070	ENSG00000080503	SMARCA2	BAF190|BRM|NCBRS|SNF2|SNF2L2|SNF2LA|SWI2|Sth1p|hBRM|hSNF2a	SWI/SNF related, matrix associated, actin dependent regulator of chromatin, subfamily a, member 2	protein-coding
peak4563	chr8	144897258	144898113	+	1	NA	promoter-TSS (NM_182706)	promoter-TSS (NM_182706)	-136	NM_015356	23513	Hs.436329	NM_015356	ENSG00000180900	SCRIB	CRIB1|SCRB1|SCRIB1|Vartul	scribbled planar cell polarity protein	protein-coding
peak1940	chr17	7141284	7141484	+	1	NA	intron (NM_001284517, intron 1 of 4)	CpG	865	NM_001284518	79142	Hs.644724	NM_024297	ENSG00000040633	PHF23	hJUNE-1b	PHD finger protein 23	protein-coding
peak3035	chr20	32031593	32032024	+	1	NA	promoter-TSS (NM_003098)	promoter-TSS (NM_003098)	-110	NM_003098	6640	Hs.31121	NM_003098	ENSG00000101400	SNTA1	LQT12|SNT1|TACIP1|dJ1187J4.5	syntrophin alpha 1	protein-coding
peak217	chr1	93811871	93811912	+	1	NA	promoter-TSS (NR_034089)	promoter-TSS (NR_034089)	413	NM_001938	1810	Hs.348418	NM_001938	ENSG00000117505	DR1	NC2|NC2-BETA|NC2B|NCB2	down-regulator of transcription 1	protein-coding
peak2963	chr20	328456	329139	+	1	NA	intron (NM_001323685, intron 1 of 3)	CpG	248	NM_001323685	80023	Hs.416024	NM_024958	ENSG00000125841	NRSN2	C20orf98|dJ1103G7.6	neurensin 2	protein-coding
peak1415	chr14	95785856	95786108	+	1	NA	intron (NM_024734, intron 1 of 12)	CpG	263	NM_024734	79789	Hs.301478	NM_024734	ENSG00000165959	CLMN	-	calmin	protein-coding
peak2294	chr19	2900944	2901183	+	1	NA	intron (NM_173480, intron 1 of 3)	CpG	167	NM_173480	126295	Hs.591378	NM_173480	ENSG00000171970	ZNF57	ZNF424	zinc finger protein 57	protein-coding
peak1921	chr17	3749154	3749645	+	1	NA	exon (NM_001114118, exon 1 of 13)	exon (NM_001114118, exon 1 of 13)	146	NM_001114118	55421	Hs.120963	NM_018553	ENSG00000074356	NCBP3	C17orf85|ELG|HSA277841	nuclear cap binding subunit 3	protein-coding
peak1488	chr15	55581940	55582582	+	1	NA	promoter-TSS (NM_183235)	promoter-TSS (NM_183235)	-248	NM_183235	5873	Hs.654978	NM_004580	ENSG00000069974	RAB27A	GS2|HsT18676|RAB27|RAM	RAB27A, member RAS oncogene family	protein-coding
peak2849	chr2	145273323	145275197	+	1	NA	intron (NR_033258, intron 2 of 2)	CpG	-2921	NR_040248	100303491	Hs.560789	NR_040248	ENSG00000238057	ZEB2-AS1	ZEB2-AS|ZEB2AS|ZEB2NAT	ZEB2 antisense RNA 1	ncRNA
peak4026	chr6	42531969	42532301	+	1	NA	exon (NM_015255, exon 1 of 47)	exon (NM_015255, exon 1 of 47)	375	NM_015255	23304	Hs.529925	NM_015255	ENSG00000024048	UBR2	C6orf133|bA49A4.1|dJ242G1.1|dJ392M17.3	ubiquitin protein ligase E3 component n-recognin 2	protein-coding
peak2195	chr18	12657479	12658461	+	1	NA	promoter-TSS (NM_147163)	promoter-TSS (NM_147163)	-58	NM_020148	56907	Hs.515283	NM_020148	ENSG00000134278	SPIRE1	Spir-1	spire type actin nucleation factor 1	protein-coding
peak207	chr1	87170583	87170874	+	1	NA	promoter-TSS (NR_135837)	promoter-TSS (NR_135837)	475	NM_016009	51100	Hs.136309	NM_016009	ENSG00000097033	SH3GLB1	Bif-1|CGI-61|PPP1R70|dJ612B15.2	SH3 domain containing GRB2 like, endophilin B1	protein-coding
peak36	chr1	10459583	10459753	+	1	NA	intron (NM_001304452, intron 1 of 12)	CpG	493	NM_001304452	5226	Hs.464071	NM_002631	ENSG00000142657	PGD	6PGD	phosphogluconate dehydrogenase	protein-coding
peak2643	chr2	25194575	25195165	+	1	NA	promoter-TSS (NM_001198559)	promoter-TSS (NM_001198559)	93	NM_016544	51277	Hs.434993	NM_016544	ENSG00000115137	DNAJC27	RBJ|RabJS	DnaJ heat shock protein family (Hsp40) member C27	protein-coding
peak3189	chr22	19841886	19842866	+	1	NA	promoter-TSS (NM_024627)	promoter-TSS (NM_024627)	-5	NM_024627	79680	Hs.105642	NM_024627	ENSG00000215012	RTL10	BOP|C22orf29	retrotransposon Gag like 10	protein-coding
peak2679	chr2	44222621	44223089	+	1	NA	intron (NM_133259, intron 1 of 37)	CpG	289	NM_133259	10128	Hs.368084	NM_133259	ENSG00000138095	LRPPRC	CLONE-23970|GP130|LRP130|LSFC	leucine rich pentatricopeptide repeat containing	protein-coding
peak591	chr10	42792016	42793974	+	1	NA	Intergenic	(CATTC)n|Satellite|Satellite	70498	NR_024380	441666	Hs.255729	NR_024380	ENSG00000215146	LOC441666	-	zinc finger protein 91 pseudogene	pseudo
peak3521	chr3	185825298	185826852	+	1	NA	intron (NM_004454, intron 1 of 12)	CpG	826	NM_004454	2119	Hs.43697	NM_004454	ENSG00000244405	ETV5	ERM	ETS variant 5	protein-coding
peak1210	chr12	125478355	125478997	+	1	NA	intron (NM_080626, intron 1 of 2)	CpG	482	NM_080626	140707	Hs.596464	NM_080626	ENSG00000184992	BRI3BP	BNAS1|HCCR-1|HCCR-2|HCCRBP-1|HCCRBP-3|KG19	BRI3 binding protein	protein-coding
peak2284	chr19	2150690	2151550	+	1	NA	intron (NM_001261826, intron 1 of 31)	CpG	505	NM_001261826	8943	Hs.512815	NM_003938	ENSG00000065000	AP3D1	ADTD|HPS10|hBLVR	adaptor related protein complex 3 subunit delta 1	protein-coding
peak2469	chr19	37178021	37178642	+	1	NA	promoter-TSS (NM_001322911)	promoter-TSS (NM_001322911)	20	NR_110708	101927621	Hs.125653	NR_110707	ENSG00000225975	LINC01534	-	long intergenic non-protein coding RNA 1534	ncRNA
peak2993	chr20	18447459	18447721	+	1	NA	promoter-TSS (NM_001351683)	promoter-TSS (NM_001351683)	58	NM_001351683	55184	Hs.472225	NM_018152	ENSG00000089091	DZANK1	ANKRD64|C20orf12|C20orf84|bA189K21.1|bA189K21.8|dJ568F9.2	double zinc ribbon and ankyrin repeat domains 1	protein-coding
peak3356	chr3	45267040	45267438	+	1	NA	exon (NM_015444, exon 1 of 1)	exon (NM_015444, exon 1 of 1)	575	NM_015444	25907	Hs.740403	NM_015444	ENSG00000249992	TMEM158	BBP|RIS1|p40BBP	transmembrane protein 158 (gene/pseudogene)	protein-coding
peak567	chr10	42390121	42392306	+	1	NA	Intergenic	HSATII|Satellite|Satellite	472280	NR_024380	441666	Hs.255729	NR_024380	ENSG00000215146	LOC441666	-	zinc finger protein 91 pseudogene	pseudo
peak1906	chr17	685558	685843	+	1	NA	promoter-TSS (NM_016080)	promoter-TSS (NM_016080)	-129	NM_016080	51031	Hs.279061	NM_016080	ENSG00000167699	GLOD4	C17orf25|CGI-150|HC71	glyoxalase domain containing 4	protein-coding
peak944	chr11	107880268	107880317	+	1	NA	intron (NM_003478, intron 1 of 18)	CpG	833	NM_003478	8065	Hs.440320	NM_003478	ENSG00000166266	CUL5	CUL-5|VACM-1|VACM1	cullin 5	protein-coding
peak4042	chr6	44095685	44096066	+	1	NA	promoter-TSS (NM_001318771)	promoter-TSS (NM_001318771)	584	NM_018426	55362	Hs.414473	NM_018426	ENSG00000137216	TMEM63B	C6orf110	transmembrane protein 63B	protein-coding
peak4482	chr8	56792330	56792987	+	1	NA	5' UTR (NM_002350, exon 1 of 13)	5' UTR (NM_002350, exon 1 of 13)	272	NM_001111097	4067	Hs.491767	NM_002350	ENSG00000254087	LYN	JTK8|p53Lyn|p56Lyn	LYN proto-oncogene, Src family tyrosine kinase	protein-coding
peak3468	chr3	136579924	136581595	+	1	NA	promoter-TSS (NM_001291999)	promoter-TSS (NM_001291999)	146	NR_110175	101927597	Hs.559587	NR_110175		NCK1-DT	NCK1-AS1|SLC35G2-AS1	NCK1 divergent transcript	ncRNA
peak583	chr10	42600535	42601136	+	1	NA	Intergenic	HSATII|Satellite|Satellite	262658	NR_024380	441666	Hs.255729	NR_024380	ENSG00000215146	LOC441666	-	zinc finger protein 91 pseudogene	pseudo
peak3802	chr5	79783818	79783968	+	1	NA	promoter-TSS (NM_205548)	promoter-TSS (NM_205548)	93	NM_205548	167555	Hs.338182	NM_205548	ENSG00000152380	FAM151B	UNQ9217	family with sequence similarity 151 member B	protein-coding
peak373	chr1	186344662	186345099	+	1	NA	promoter-TSS (NM_003292)	promoter-TSS (NM_003292)	-10	NM_017847	54953	Hs.371210	NM_017847	ENSG00000157181	ODR4	C1orf27|TTG1|odr-4	odr-4 GPCR localization factor homolog	protein-coding
peak696	chr10	103879738	103880270	+	1	NA	5' UTR (NM_001321612, exon 1 of 11)	5' UTR (NM_001321612, exon 1 of 11)	226	NM_001113407	8861	Hs.454418	NM_003893	ENSG00000198728	LDB1	CLIM-2|CLIM2|LDB-1|NLI	LIM domain binding 1	protein-coding
peak4815	chrX	136520274	136520578	+	1	NA	Intergenic	L1PA7|LINE|L1	-127860	NM_001330661	7547	Hs.111227	NM_003413	ENSG00000156925	ZIC3	HTX|HTX1|VACTERLX|ZNF203	Zic family member 3	protein-coding
peak4688	chr9	110045737	110046135	+	1	NA	promoter-TSS (NM_001244724)	promoter-TSS (NM_001244724)	-398	NM_001244724	5887	Hs.521640	NM_002874	ENSG00000119318	RAD23B	HHR23B|HR23B|P58	RAD23 homolog B, nucleotide excision repair protein	protein-coding
peak1239	chr13	28195059	28196292	+	1	NA	promoter-TSS (NM_152705)	promoter-TSS (NM_152705)	-241	NM_015972	51082	Hs.507584	NM_015972	ENSG00000186184	POLR1D	AC19|POLR1C|RPA16|RPA9|RPAC2|RPC16|RPO1-3|TCS2	RNA polymerase I and III subunit D	protein-coding
peak4848	chrY	13676465	13676545	+	1	NA	Intergenic	(GAATG)n|Satellite|Satellite	856884	NR_033667	352887	Hs.546221	NR_033667	ENSG00000206159	GYG2P1	GYG2P	glycogenin 2 pseudogene 1	pseudo
peak4490	chr8	67341347	67341941	+	1	NA	promoter-TSS (NR_040434)	promoter-TSS (NR_040434)	381	NM_015169	23212	Hs.71827	NM_015169	ENSG00000179041	RRS1	-	ribosome biogenesis regulator homolog	protein-coding
peak2407	chr19	18304172	18304440	+	1	NA	intron (NM_032683, intron 1 of 4)	CpG	266	NM_032683	84769	Hs.515254	NM_032683	ENSG00000254858	MPV17L2	FKSG24	MPV17 mitochondrial inner membrane protein like 2	protein-coding
peak3370	chr3	49448931	49449151	+	1	NA	promoter-TSS (NM_022171)	promoter-TSS (NM_022171)	489	NM_001313944	387	Hs.247077	NM_001664	ENSG00000067560	RHOA	ARH12|ARHA|RHO12|RHOH12	ras homolog family member A	protein-coding
peak3397	chr3	53289098	53289909	+	1	NA	intron (NM_001258028, intron 1 of 14)	intron (NM_001258028, intron 1 of 14)	627	NR_047580	7086	Hs.89643	NM_001064	ENSG00000163931	TKT	HEL-S-48|HEL107|SDDHD|TK|TKT1	transketolase	protein-coding
peak3089	chr20	59951076	59951158	+	1	NA	intron (NM_001794, intron 2 of 15)	HAL1-2a_MD|LINE|L1	-123360	NM_001252338	1002	Hs.473231	NM_001794	ENSG00000179242	CDH4	CAD4|R-CAD|RCAD	cadherin 4	protein-coding
peak4094	chr6	110500879	110501107	+	1	NA	promoter-TSS (NM_015891)	promoter-TSS (NM_015891)	214	NM_001024934	8936	Hs.75850	NM_003931	ENSG00000112290	WASF1	SCAR1|WAVE|WAVE1	WAS protein family member 1	protein-coding
peak3878	chr5	153570202	153570778	+	1	NA	exon (NM_198321, exon 1 of 12)	exon (NM_198321, exon 1 of 12)	195	NM_198321	55568	Hs.631797	NM_017540	ENSG00000164574	GALNT10	GALNACT10|PPGALNACT10|PPGANTASE10	polypeptide N-acetylgalactosaminyltransferase 10	protein-coding
peak916	chr11	73308851	73309169	+	1	NA	5' UTR (NM_001286051, exon 1 of 6)	5' UTR (NM_001286051, exon 1 of 6)	224	NM_001286051	23201	Hs.475334	NM_015159	ENSG00000054965	FAM168A	KIAA0280|TCRP1	family with sequence similarity 168 member A	protein-coding
peak1287	chr13	80915068	80915394	+	1	NA	promoter-TSS (NM_001318536)	promoter-TSS (NM_001318536)	19	NM_005842	10253	Hs.18676	NM_005842	ENSG00000136158	SPRY2	IGAN3|hSPRY2	sprouty RTK signaling antagonist 2	protein-coding
peak2123	chr17	68165887	68166139	+	1	NA	promoter-TSS (NR_036534)	promoter-TSS (NR_036534)	337	NM_000891	3759	Hs.1547	NM_000891	ENSG00000123700	KCNJ2	ATFB9|HHBIRK1|HHIRK1|IRK1|KIR2.1|LQT7|SQT3	potassium voltage-gated channel subfamily J member 2	protein-coding
peak106	chr1	28879472	28880056	+	1	NA	intron (NM_017846, intron 1 of 8)	intron (NM_017846, intron 1 of 8)	235	NM_017846	54952	Hs.533626	NM_017846	ENSG00000180098	TRNAU1AP	PRO1902|SECP43|TRSPAP1	tRNA selenocysteine 1 associated protein 1	protein-coding
peak799	chr11	35162381	35162582	+	1	NA	intron (NM_001001392, intron 1 of 3)	AluSx|SINE|Alu	2064	NM_001202555	960	Hs.502328	NM_000610	ENSG00000026508	CD44	CDW44|CSPG8|ECMR-III|HCELL|HUTCH-I|IN|LHR|MC56|MDU2|MDU3|MIC4|Pgp1	CD44 molecule (Indian blood group)	protein-coding
peak3382	chr3	51428525	51429008	+	1	NA	promoter-TSS (NM_013286)	promoter-TSS (NM_013286)	67	NM_013286	29890	Hs.118738	NM_013286	ENSG00000259956	RBM15B	HUMAGCGB|OTT3	RNA binding motif protein 15B	protein-coding
peak4307	chr7	92158299	92158483	+	1	NA	promoter-TSS (NM_001282678)	promoter-TSS (NM_001282678)	304	NM_032120	84060	Hs.21590	NM_032120	ENSG00000127993	RBM48	C7orf64|HSPC304	RNA binding motif protein 48	protein-coding
peak624	chr10	72575738	72576053	+	1	NA	intron (NM_003901, intron 1 of 14)	CpG	191	NM_003901	8879	Hs.499984	NM_003901	ENSG00000166224	SGPL1	NPHS14|S1PL|SPL	sphingosine-1-phosphate lyase 1	protein-coding
peak330	chr1	161101737	161102577	+	1	NA	promoter-TSS (NM_001039712)	promoter-TSS (NM_001039712)	99	NM_001039712	9191	Hs.744092	NM_004216	ENSG00000158796	DEDD	CASP8IP1|DEDD1|DEFT|FLDED1|KE05	death effector domain containing	protein-coding
peak2517	chr19	45147150	45147679	+	1	NA	exon (NM_006505, exon 1 of 8)	exon (NM_006505, exon 1 of 8)	316	NM_001135769	5817	Hs.171844	NM_006505	ENSG00000073008	PVR	CD155|HVED|NECL5|Necl-5|PVS|TAGE4	poliovirus receptor	protein-coding
peak334	chr1	162531247	162531940	+	1	NA	promoter-TSS (NM_001324114)	promoter-TSS (NM_001324114)	-96	NM_001324113	6675	Hs.492859	NM_003115	ENSG00000117143	UAP1	AGX|AGX1|AGX2|SPAG2	UDP-N-acetylglucosamine pyrophosphorylase 1	protein-coding
peak169	chr1	45986395	45987216	+	1	NA	intron (NM_001202431, intron 1 of 5)	intron (NM_001202431, intron 1 of 5)	805	NM_002574	5052	Hs.180909	NM_002574	ENSG00000117450	PRDX1	MSP23|NKEF-A|NKEFA|PAG|PAGA|PAGB|PRX1|PRXI|TDPX2	peroxiredoxin 1	protein-coding
peak3551	chr4	1283770	1284285	+	1	NA	intron (NM_001017405, intron 1 of 8)	CpG	388	NM_001017405	10296	Hs.139896	NM_005882	ENSG00000090316	MAEA	EMLP|EMP|GID9|HLC-10|PIG5	macrophage erythroblast attacher	protein-coding
peak1969	chr17	17139854	17140372	+	1	NA	intron (NM_001353229, intron 1 of 15)	intron (NM_001353229, intron 1 of 15)	392	NM_001353229	201163	Hs.31652	NM_144606	ENSG00000154803	FLCN	BHD|FLCL	folliculin	protein-coding
peak3629	chr4	53578922	53578988	+	1	NA	promoter-TSS (NR_003016)	promoter-TSS (NR_003016)	106	NR_039651	100616436		NR_039651	ENSG00000264585	MIR4449	mir-4449	microRNA 4449	ncRNA
peak2116	chr17	65822052	65822337	+	1	NA	exon (NM_004459, exon 1 of 30)	exon (NM_004459, exon 1 of 30)	414	NM_182641	2186	Hs.444200	NM_004459	ENSG00000171634	BPTF	FAC1|FALZ|NEDDFL|NURF301	bromodomain PHD finger transcription factor	protein-coding
peak2149	chr17	77005454	77005645	+	1	NA	intron (NM_001159772, intron 1 of 5)	intron (NM_001159772, intron 1 of 5)	350	NM_001159773	124583	Hs.8859	NM_138793	ENSG00000171302	CANT1	DBQD|DBQD1|EDM7|SCAN-1|SCAN1|SHAPY	calcium activated nucleotidase 1	protein-coding
peak1865	chr16	74734158	74734483	+	1	NA	intron (NM_001142497, intron 1 of 5)	CpG	726	NM_001142497	197259	Hs.119878	NM_152649	ENSG00000168404	MLKL	hMLKL	mixed lineage kinase domain like pseudokinase	protein-coding
peak1059	chr12	51476695	51477301	+	1	NA	intron (NM_030809, intron 1 of 4)	CpG	439	NR_045072	81566	Hs.524425	NM_030809	ENSG00000110925	CSRNP2	C12orf2|C12orf22|FAM130A1|PPP1R72|TAIP-12	cysteine and serine rich nuclear protein 2	protein-coding
peak674	chr10	99160772	99160988	+	1	NA	exon (NM_001145114, exon 1 of 32)	exon (NM_001145114, exon 1 of 32)	247	NM_001145114	23223	Hs.434251	NM_015179	ENSG00000052749	RRP12	KIAA0690	ribosomal RNA processing 12 homolog	protein-coding
peak1707	chr16	31105432	31106217	+	1	NA	intron (NM_024006, intron 1 of 2)	CpG	496	NM_206824	79001	Hs.324844	NM_024006	ENSG00000167397	VKORC1	EDTP308|MST134|MST576|VKCFD2|VKOR	vitamin K epoxide reductase complex subunit 1	protein-coding
peak772	chr11	8985481	8985861	+	1	NA	promoter-TSS (NR_073431)	promoter-TSS (NR_073431)	-551	NR_073431	493900	Hs.591981	NR_073431	ENSG00000254860	TMEM9B-AS1	C11orf18	TMEM9B antisense RNA 1	ncRNA
peak3798	chr5	77805216	77806319	+	1	NA	exon (NM_005779, exon 4 of 5)	exon (NM_005779, exon 4 of 5)	138881	NM_005779	10184	Hs.79299	NM_005779	ENSG00000145685	LHFPL2	-	LHFPL tetraspan subfamily member 2	protein-coding
peak3799	chr5	77943786	77944635	+	1	NA	intron (NM_005779, intron 1 of 4)	CpG	438	NM_005779	10184	Hs.79299	NM_005779	ENSG00000145685	LHFPL2	-	LHFPL tetraspan subfamily member 2	protein-coding
peak908	chr11	70116768	70117267	+	1	NA	non-coding (NR_045286, exon 1 of 29)	non-coding (NR_045286, exon 1 of 29)	211	NM_177423	8500	Hs.530749	NM_003626	ENSG00000131626	PPFIA1	LIP.1|LIP1|LIPRIN	PTPRF interacting protein alpha 1	protein-coding
peak3272	chr22	43548249	43548793	+	1	NA	intron (NM_001256530, intron 1 of 3)	intron (NM_001256530, intron 1 of 3)	580	NM_001256530	706	Hs.202	NM_000714	ENSG00000100300	TSPO	BPBS|BZRP|DBI|IBP|MBR|PBR|PBS|PKBS|PTBR|mDRC|pk18	translocator protein	protein-coding
peak3741	chr5	14143354	14144179	+	1	NA	promoter-TSS (NR_134469)	promoter-TSS (NR_134469)	-45	NR_134469	7204	Hs.130031	NM_007118	ENSG00000038382	TRIO	ARHGEF23|MEBAS|MRD44|tgat	trio Rho guanine nucleotide exchange factor	protein-coding
peak597	chr10	42813740	42815043	+	1	NA	Intergenic	(CATTC)n|Satellite|Satellite	49102	NR_024380	441666	Hs.255729	NR_024380	ENSG00000215146	LOC441666	-	zinc finger protein 91 pseudogene	pseudo
peak1534	chr15	75074933	75075182	+	1	NA	5' UTR (NM_004383, exon 1 of 13)	5' UTR (NM_004383, exon 1 of 13)	632	NM_004383	1445	Hs.77793	NM_004383	ENSG00000103653	CSK	-	C-terminal Src kinase	protein-coding
peak3684	chr4	128885942	128886959	+	1	NA	promoter-TSS (NM_001319307)	promoter-TSS (NM_001319307)	39	NM_001319307	80167	Hs.143995	NM_025097	ENSG00000164074	ABHD18	C4orf29	abhydrolase domain containing 18	protein-coding
peak3479	chr3	142297435	142297511	+	1	NA	intron (NM_001354579, intron 1 of 45)	CpG	195	NM_001354579	545	Hs.271791	NM_001184	ENSG00000175054	ATR	FCTCS|FRP1|MEC1|SCKL|SCKL1	ATR serine/threonine kinase	protein-coding
peak1810	chr16	46497807	46500294	+	1	NA	Intergenic	HSATII|Satellite|Satellite	103959	NR_026556	124149	Hs.97414	NM_001004299		ANKRD26P1	-	ankyrin repeat domain 26 pseudogene 1	pseudo
peak3517	chr3	184870865	184870935	+	1	NA	promoter-TSS (NM_001025266)	promoter-TSS (NM_001025266)	-64	NM_001025266	285382	Hs.245793	NM_001025266	ENSG00000187068	C3orf70	-	chromosome 3 open reading frame 70	protein-coding
peak2323	chr19	6772850	6773478	+	1	NA	intron (NM_005428, intron 1 of 26)	intron (NM_005428, intron 1 of 26)	485	NM_005428	7409	Hs.116237	NM_005428	ENSG00000141968	VAV1	VAV	vav guanine nucleotide exchange factor 1	protein-coding
peak4613	chr9	33025430	33025631	+	1	NA	intron (NM_001314039, intron 1 of 7)	CpG	329	NM_001539	3301	Hs.445203	NM_001539	ENSG00000086061	DNAJA1	DJ-2|DjA1|HDJ2|HSDJ|HSJ-2|HSJ2|HSPF4|NEDD7|hDJ-2	DnaJ heat shock protein family (Hsp40) member A1	protein-coding
peak2858	chr2	161263625	161264139	+	1	NA	TTS (NR_039946)	TTS (NR_039946)	511	NR_039946	100616364		NR_039946	ENSG00000283734	MIR4785	mir-4785	microRNA 4785	ncRNA
peak3265	chr22	42486235	42486683	+	1	NA	promoter-TSS (NR_034118)	promoter-TSS (NR_034118)	317	NM_002490	4700	Hs.274416	NM_002490	ENSG00000184983	NDUFA6	B14|CI-B14|LYRM6|NADHB14	NADH:ubiquinone oxidoreductase subunit A6	protein-coding
peak605	chr10	52382671	52383186	+	1	NA	intron (NM_147156, intron 1 of 10)	CpG	809	NM_147156	259230	Hs.654698	NM_147156	ENSG00000198964	SGMS1	MOB|MOB1|SMS1|TMEM23|hmob33	sphingomyelin synthase 1	protein-coding
peak4559	chr8	144349946	144350028	+	1	NA	intron (NM_138465, intron 1 of 3)	CpG	380	NM_138465	2738	Hs.400533	NM_138465	ENSG00000250571	GLI4	HKR4|ZNF928	GLI family zinc finger 4	protein-coding
peak4369	chr7	131012877	131013099	+	1	NA	promoter-TSS (NR_125364)	promoter-TSS (NR_125364)	393	NM_013255	4289	Hs.44693	NM_013255	ENSG00000128585	MKLN1	TWA2	muskelin 1	protein-coding
peak1372	chr14	65171448	65171722	+	1	NA	intron (NM_001308147, intron 1 of 16)	CpG	459	NM_001308147	26030	Hs.509637	NM_015549	ENSG00000126822	PLEKHG3	ARHGEF43|KIAA0599	pleckstrin homology and RhoGEF domain containing G3	protein-coding
peak4198	chr7	17980017	17980070	+	1	NA	promoter-TSS (NM_001350865)	promoter-TSS (NM_001350865)	88	NM_001350866	23161	Hs.487648	NM_015132	ENSG00000071189	SNX13	RGS-PX1	sorting nexin 13	protein-coding
peak208	chr1	87380354	87380998	+	1	NA	promoter-TSS (NR_144512)	promoter-TSS (NR_144512)	341	NM_001134492	9653	Hs.743280	NM_012262	ENSG00000153936	HS2ST1	dJ604K5.2	heparan sulfate 2-O-sulfotransferase 1	protein-coding
peak2980	chr20	3869542	3870554	+	1	NA	promoter-TSS (NM_153640)	promoter-TSS (NM_153640)	-401	NM_153640	80025	Hs.114180	NM_024960	ENSG00000125779	PANK2	C20orf48|HARP|HSS|NBIA1|PKAN	pantothenate kinase 2	protein-coding
peak4213	chr7	30634798	30635011	+	1	NA	intron (NM_002047, intron 1 of 16)	CpG	395	NM_002047	2617	Hs.404321	NM_002047	ENSG00000106105	GARS	CMT2D|DSMAV|GlyRS|HMN5|SMAD1	glycyl-tRNA synthetase	protein-coding
peak4415	chr7	157924407	157924571	+	1	NA	intron (NM_130842, intron 8 of 21)	(CA)n|Simple_repeat|Simple_repeat	277212	NR_038966	100506585	Hs.661265	NR_038966	ENSG00000233038	LOC100506585	-	uncharacterized LOC100506585	ncRNA
peak763	chr11	3860931	3862005	+	1	NA	intron (NM_001665, intron 1 of 1)	intron (NM_001665, intron 1 of 1)	745	NM_001665	391	Hs.501728	NM_001665	ENSG00000177105	RHOG	ARHG	ras homolog family member G	protein-coding
peak3832	chr5	131825869	131826192	+	1	NA	intron (NR_149068, intron 1 of 7)	CpG	435	NM_001354925	3659	Hs.436061	NM_002198	ENSG00000125347	IRF1	IRF-1|MAR	interferon regulatory factor 1	protein-coding
peak1610	chr16	2317594	2318984	+	1	NA	promoter-TSS (NM_001286625)	promoter-TSS (NM_001286625)	124	NM_001286627	10921	Hs.355643	NM_006711	ENSG00000205937	RNPS1	E5.1	RNA binding protein with serine rich domain 1	protein-coding
peak3303	chr3	9773163	9774150	+	1	NA	5' UTR (NM_001319050, exon 1 of 14)	5' UTR (NM_001319050, exon 1 of 14)	222	NM_001003694	7862	Hs.1004	NM_004634	ENSG00000156983	BRPF1	BR140|IDDDFP	bromodomain and PHD finger containing 1	protein-coding
peak3563	chr4	2801596	2801671	+	1	NA	intron (NM_001122681, intron 1 of 12)	intron (NM_001122681, intron 1 of 12)	6883	NM_001122681	6452	Hs.167679	NM_003023	ENSG00000087266	SH3BP2	3BP-2|3BP2|CRBM|CRPM|RES4-23	SH3 domain binding protein 2	protein-coding
peak3050	chr20	35807117	35807388	+	1	NA	promoter-TSS (NM_001324299)	promoter-TSS (NM_001324299)	-197	NM_001324299	6185	Hs.370895	NM_002951	ENSG00000118705	RPN2	RIBIIR|RPN-II|RPNII|SWP1	ribophorin II	protein-coding
peak3694	chr4	140476870	140477783	+	1	NA	non-coding (NR_131339, exon 1 of 4)	non-coding (NR_131339, exon 1 of 4)	597	NM_001306200	80854	Hs.480792	NM_030648	ENSG00000145391	SETD7	KMT7|SET7|SET7/9|SET9	SET domain containing lysine methyltransferase 7	protein-coding
peak2419	chr19	19143730	19144076	+	1	NA	promoter-TSS (NM_033415)	promoter-TSS (NM_033415)	477	NM_001017392	10147	Hs.77876	NM_014884	ENSG00000064607	SUGP2	SFRS14|SRFS14	SURP and G-patch domain containing 2	protein-coding
peak1974	chr17	18086038	18086244	+	1	NA	promoter-TSS (NM_017758)	promoter-TSS (NM_017758)	-726	NM_017758	54890	Hs.744130	NM_017758	ENSG00000091542	ALKBH5	ABH5|OFOXD|OFOXD1	alkB homolog 5, RNA demethylase	protein-coding
peak3214	chr22	29138192	29138481	+	1	NA	promoter-TSS (NM_001349956)	promoter-TSS (NM_001349956)	316	NM_172002	150274	Hs.632780	NM_172002	ENSG00000100209	HSCB	DNAJC20|HSC20|JAC1	HscB mitochondrial iron-sulfur cluster cochaperone	protein-coding
peak1823	chr16	50727036	50727292	+	1	NA	Intergenic	(TG)n|Simple_repeat|Simple_repeat	-3886	NM_022162	64127	Hs.592072	NM_022162	ENSG00000167207	NOD2	ACUG|BLAU|BLAUS|CARD15|CD|CLR16.3|IBD1|NLRC2|NOD2B|PSORAS1|YAOS	nucleotide binding oligomerization domain containing 2	protein-coding
peak3425	chr3	101395474	101395770	+	1	NA	non-coding (NR_024407, exon 1 of 1)	non-coding (NR_024407, exon 1 of 1)	348	NR_024407	100009676	Hs.743292	NR_024407	ENSG00000256628	ZBTB11-AS1	-	ZBTB11 antisense RNA 1	ncRNA
peak1580	chr15	101791184	101791622	+	1	NA	exon (NM_014918, exon 1 of 3)	exon (NM_014918, exon 1 of 3)	734	NM_014918	22856	Hs.110488	NM_014918	ENSG00000131873	CHSY1	CHSY|CSS1|ChSy-1|TPBS	chondroitin sulfate synthase 1	protein-coding
peak4359	chr7	123388440	123388754	+	1	NA	intron (NM_003941, intron 1 of 10)	CpG	528	NM_003941	8976	Hs.143728	NM_003941	ENSG00000106299	WASL	N-WASP|NWASP|WASPB	Wiskott-Aldrich syndrome like	protein-coding
peak4329	chr7	100033550	100033868	+	1	NA	intron (NM_145030, intron 1 of 3)	CpG-24687	387	NM_001346938	221908	Hs.413359	NM_145030	ENSG00000160813	PPP1R35	C7orf47	protein phosphatase 1 regulatory subunit 35	protein-coding
peak4601	chr9	15306971	15307151	+	1	NA	intron (NM_001168341, intron 1 of 17)	CpG	297	NM_001168340	158219	Hs.563630	NM_152574	ENSG00000155158	TTC39B	C9orf52	tetratricopeptide repeat domain 39B	protein-coding
peak446	chr1	245026827	245027488	+	1	NA	exon (NM_031844, exon 1 of 14)	exon (NM_031844, exon 1 of 14)	670	NM_031844	3192	Hs.106212	NM_004501	ENSG00000153187	HNRNPU	EIEE54|GRIP120|HNRNPU-AS1|HNRPU|SAF-A|SAFA|U21.1|hnRNP U|pp120	heterogeneous nuclear ribonucleoprotein U	protein-coding
peak1112	chr12	89745162	89746042	+	1	NA	exon (NM_001946, exon 1 of 3)	exon (NM_001946, exon 1 of 3)	1034	NM_022652	1848	Hs.298654	NM_001946	ENSG00000139318	DUSP6	HH19|MKP3|PYST1	dual specificity phosphatase 6	protein-coding
peak2739	chr2	85838617	85839310	+	1	NA	promoter-TSS (NM_001256728)	promoter-TSS (NM_001256728)	216	NM_001013649	388969	Hs.516159	NM_001013649	ENSG00000168887	C2orf68	HCRCN81	chromosome 2 open reading frame 68	protein-coding
peak4311	chr7	97601293	97601798	+	1	NA	non-coding (NR_147989, exon 1 of 19)	non-coding (NR_147989, exon 1 of 19)	125	NR_147989	107986827	Hs.655977	NM_001013725		CZ1P-ASNS	-	CZ1P-ASNS readthrough	ncRNA
peak2930	chr2	232328380	232329499	+	1	NA	intron (NM_005381, intron 1 of 13)	CpG	266	NM_005381	4691	Hs.79110	NM_005381	ENSG00000115053	NCL	C23|Nsr1	nucleolin	protein-coding
peak1267	chr13	46961187	46961324	+	1	NA	intron (NM_001286763, intron 1 of 14)	CpG	380	NM_001286762	80183	Hs.98117	NM_025113	ENSG00000102445	RUBCNL	C13orf18|KIAA0226L|PACER	RUN and cysteine rich domain containing beclin 1 interacting protein like	protein-coding
peak3305	chr3	9834037	9835395	+	1	NA	promoter-TSS (NM_133480)	promoter-TSS (NM_133480)	-21	NR_103488	10474	Hs.386390	NM_006354	ENSG00000171148	TADA3	ADA3|NGG1|STAF54|TADA3L|hADA3	transcriptional adaptor 3	protein-coding
peak1450	chr15	32162587	32162941	+	1	NA	5' UTR (NM_130901, exon 1 of 14)	5' UTR (NM_130901, exon 1 of 14)	111	NM_130901	161725	Hs.355236	NM_130901	ENSG00000169918	OTUD7A	C15orf16|C16ORF15|CEZANNE2|OTUD7	OTU deubiquitinase 7A	protein-coding
peak804	chr11	45826190	45826952	+	1	NA	promoter-TSS (NM_018389)	promoter-TSS (NM_018389)	-70	NM_018389	55343	Hs.12211	NM_018389	ENSG00000181830	SLC35C1	CDG2C|FUCT1	solute carrier family 35 member C1	protein-coding
peak395	chr1	207097292	207097950	+	1	NA	Intergenic	(TG)n|Simple_repeat|Simple_repeat	-2243	NM_001142473	9214	Hs.58831	NM_005449	ENSG00000162894	FCMR	FAIM3|TOSO	Fc fragment of IgM receptor	protein-coding
peak4127	chr6	143265867	143266811	+	1	NA	promoter-TSS (NM_006734)	promoter-TSS (NM_006734)	-1	NM_006734	3097	Hs.510172	NM_006734	ENSG00000010818	HIVEP2	HIV-EP2|MBP-2|MIBP1|MRD43|SHN2|ZAS2|ZNF40B	human immunodeficiency virus type I enhancer binding protein 2	protein-coding
peak2969	chr20	1372668	1373540	+	1	NA	TTS (NR_106929)	TTS (NR_106929)	501	NR_106929	102465524		NR_106929	ENSG00000284436	MIR6869	hsa-mir-6869	microRNA 6869	ncRNA
peak293	chr1	151965802	151965925	+	1	NA	intron (NM_002966, intron 1 of 2)	CpG	851	NM_002966	6281	Hs.143873	NM_002966	ENSG00000197747	S100A10	42C|ANX2L|ANX2LG|CAL1L|CLP11|Ca[1]|GP11|P11|p10	S100 calcium binding protein A10	protein-coding
peak3278	chr22	46409724	46410019	+	1	NA	Intergenic	Intergenic	7375	NR_027240	730668	Hs.640071	NR_027240	ENSG00000280424	LOC730668	-	dynein heavy chain -like pseudogene	pseudo
peak3558	chr4	2263261	2264384	+	1	NA	promoter-TSS (NM_006454)	promoter-TSS (NM_006454)	-83	NM_006454	10608	Hs.655020	NM_006454	ENSG00000123933	MXD4	MAD4|MST149|MSTP149|bHLHc12	MAX dimerization protein 4	protein-coding
peak82	chr1	25255717	25256458	+	1	NA	exon (NM_001320672, exon 3 of 7)	exon (NM_001320672, exon 3 of 7)	683	NM_004350	864	Hs.170019	NM_004350	ENSG00000020633	RUNX3	AML2|CBFA3|PEBP2aC	runt related transcription factor 3	protein-coding
peak4470	chr8	42995453	42996066	+	1	NA	intron (NM_152419, intron 1 of 17)	CpG	167	NM_152419	138050	Hs.600384	NM_152419	ENSG00000165102	HGSNAT	HGNAT|MPS3C|RP73|TMEM76	heparan-alpha-glucosaminide N-acetyltransferase	protein-coding
peak3529	chr3	195163037	195163276	+	1	NA	intron (NM_012287, intron 1 of 22)	CpG	661	NM_012287	23527	Hs.593373	NM_012287	ENSG00000114331	ACAP2	CENTB2|CNT-B2	ArfGAP with coiled-coil, ankyrin repeat and PH domains 2	protein-coding
peak4535	chr8	124085016	124085260	+	1	NA	intron (NM_001145088, intron 1 of 19)	CpG	218	NM_001145088	93594	Hs.492716	NM_145647	ENSG00000156787	TBC1D31	Gm85|WDR67	TBC1 domain family member 31	protein-coding
peak182	chr1	53163684	53163926	+	1	NA	intron (NM_023077, intron 1 of 2)	CpG	233	NM_023077	65260	Hs.349905	NM_023077	ENSG00000162377	COA7	C1orf163|RESA1|SELRC1	cytochrome c oxidase assembly factor 7 (putative)	protein-coding
peak4740	chr9	131939015	131940234	+	1	NA	exon (NM_203434, exon 1 of 1)	exon (NM_203434, exon 1 of 1)	916	NM_203434	389792	Hs.529857	NM_203434	ENSG00000188483	IER5L	bA247A12.2	immediate early response 5 like	protein-coding
peak611	chr10	64564510	64565333	+	1	NA	exon (NM_032804, exon 1 of 1)	exon (NM_032804, exon 1 of 1)	405	NM_032804	84890	Hs.99821	NM_032804	ENSG00000181915	ADO	C10orf22	2-aminoethanethiol dioxygenase	protein-coding
peak4821	chrY	10023452	10024012	+	1	NA	Intergenic	CT-rich|Low_complexity|Low_complexity	275325	NR_003593	100101121	Hs.522846	NR_003593	ENSG00000250204	TTTY23B	TTTY23	testis-specific transcript, Y-linked 23B (non-protein coding)	ncRNA
peak224	chr1	100731938	100732363	+	1	NA	promoter-TSS (NR_110434)	promoter-TSS (NR_110434)	-420	NR_110435	100506007	Hs.192268	NR_110434		RTCA-AS1	-	RTCA antisense RNA 1	ncRNA
peak3848	chr5	137910820	137911019	+	1	NA	intron (NM_004134, intron 1 of 16)	CpG	399	NM_004134	3313	Hs.184233	NM_004134	ENSG00000113013	HSPA9	CRP40|CSA|EVPLS|GRP-75|GRP75|HEL-S-124m|HSPA9B|MOT|MOT2|MTHSP75|PBP74|SAAN|SIDBA4	heat shock protein family A (Hsp70) member 9	protein-coding
peak337	chr1	165796936	165797355	+	1	NA	exon (NM_012474, exon 1 of 7)	exon (NM_012474, exon 1 of 7)	413	NM_012474	7371	Hs.458360	NM_012474	ENSG00000143179	UCK2	TSA903|UK|UMPK	uridine-cytidine kinase 2	protein-coding
peak468	chr10	7829595	7830650	+	1	NA	promoter-TSS (NR_045609)	promoter-TSS (NR_045609)	55	NM_005174	509	Hs.271135	NM_005174	ENSG00000165629	ATP5F1C	ATP5C|ATP5C1|ATP5CL1	ATP synthase F1 subunit gamma	protein-coding
peak2142	chr17	74380603	74381276	+	1	NA	promoter-TSS (NM_001142602)	promoter-TSS (NM_001142602)	249	NM_021972	8877	Hs.68061	NM_021972	ENSG00000176170	SPHK1	SPHK	sphingosine kinase 1	protein-coding
peak2303	chr19	3699825	3700510	+	1	NA	intron (NM_001195733, intron 1 of 16)	CpG	310	NM_001195733	23396	Hs.282177	NM_012398	ENSG00000186111	PIP5K1C	LCCS3|PIP5K-GAMMA|PIP5K1-gamma|PIP5Kgamma	phosphatidylinositol-4-phosphate 5-kinase type 1 gamma	protein-coding
peak3690	chr4	140004555	140005138	+	1	NA	intron (NM_201999, intron 3 of 8)	CpG	722	NM_001276459	1998	Hs.634040	NM_006874	ENSG00000109381	ELF2	EU32|NERF|NERF-1A|NERF-1B|NERF-1a,b|NERF-2	E74 like ETS transcription factor 2	protein-coding
peak2386	chr19	14544395	14544696	+	1	NA	intron (NM_002741, intron 1 of 21)	CpG	379	NM_002741	5585	Hs.466044	NM_002741	ENSG00000123143	PKN1	DBK|PAK-1|PAK1|PKN|PKN-ALPHA|PRK1|PRKCL1	protein kinase N1	protein-coding
peak3434	chr3	119013042	119013868	+	1	NA	5' UTR (NM_020754, exon 1 of 12)	5' UTR (NM_020754, exon 1 of 12)	235	NM_020754	57514	Hs.668218	NM_020754	ENSG00000031081	ARHGAP31	AOS1|CDGAP	Rho GTPase activating protein 31	protein-coding
peak3735	chr5	3323242	3324410	+	1	NA	Intergenic	(TG)n|Simple_repeat|Simple_repeat	-129104	NR_147000	105374624	Hs.518991	NR_147000	ENSG00000249830	LINC02162	-	long intergenic non-protein coding RNA 2162	ncRNA
peak4249	chr7	61082069	61082272	+	1	NA	Intergenic	ALR/Alpha|Satellite|centr	1682264	NR_003952	643955	Hs.583308	NR_003952	ENSG00000185037	ZNF733P	ZNF733	zinc finger protein 733, pseudogene	pseudo
peak4165	chr7	1543505	1543877	+	1	NA	intron (NM_001080453, intron 1 of 47)	CpG-23833	327	NM_001080453	26173	Hs.532188	NM_001080453	ENSG00000164880	INTS1	INT1|NET28	integrator complex subunit 1	protein-coding
peak3803	chr5	79950038	79950712	+	1	NA	promoter-TSS (NM_002439)	promoter-TSS (NM_002439)	-92	NM_002439	4437	Hs.280987	NM_002439	ENSG00000113318	MSH3	DUP|FAP4|MRP1	mutS homolog 3	protein-coding
peak2888	chr2	201828010	201828753	+	1	NA	promoter-TSS (NR_033915)	promoter-TSS (NR_033915)	43	NM_006190	4999	Hs.444870	NM_006190	ENSG00000115942	ORC2	ORC2L	origin recognition complex subunit 2	protein-coding
peak724	chr10	121411059	121411862	+	1	NA	intron (NM_004281, intron 1 of 3)	CpG	578	NM_004281	9531	Hs.523309	NM_004281	ENSG00000151929	BAG3	BAG-3|BIS|CAIR-1|MFM6	BCL2 associated athanogene 3	protein-coding
peak4257	chr7	61755832	61758692	+	1	NA	Intergenic	HSATII|Satellite|Satellite	1007172	NR_003952	643955	Hs.583308	NR_003952	ENSG00000185037	ZNF733P	ZNF733	zinc finger protein 733, pseudogene	pseudo
peak1140	chr12	109250771	109251192	+	1	NA	intron (NM_001161330, intron 1 of 13)	intron (NM_001161330, intron 1 of 13)	378	NM_018984	54434	Hs.199763	NM_018984	ENSG00000084112	SSH1	SSH1L	slingshot protein phosphatase 1	protein-coding
peak677	chr10	99400523	99401206	+	1	NA	exon (NM_018425, exon 1 of 9)	exon (NM_018425, exon 1 of 9)	421	NM_018425	55361	Hs.25300	NM_018425	ENSG00000155252	PI4K2A	PI4KII|PIK42A	phosphatidylinositol 4-kinase type 2 alpha	protein-coding
peak3943	chr6	11538159	11538987	+	1	NA	exon (NM_001100829, exon 1 of 3)	exon (NM_001100829, exon 1 of 3)	113	NM_001100829	100113407	Hs.146317	NM_001100829	ENSG00000205269	TMEM170B	-	transmembrane protein 170B	protein-coding
peak235	chr1	110036820	110037232	+	1	NA	intron (NM_182580, intron 1 of 2)	intron (NM_182580, intron 1 of 2)	325	NM_182580	284613	Hs.514682	NM_182580	ENSG00000174151	CYB561D1	-	cytochrome b561 family member D1	protein-coding
peak3888	chr5	171433100	171434750	+	1	NA	promoter-TSS (NM_033645)	promoter-TSS (NM_033645)	-48	NM_033645	23291	Hs.484138	NM_012300	ENSG00000072803	FBXW11	BTRC2|BTRCP2|FBW1B|FBXW1B|Fbw11|Hos	F-box and WD repeat domain containing 11	protein-coding
peak80	chr1	24194158	24194810	+	1	NA	exon (NM_000147, exon 1 of 8)	exon (NM_000147, exon 1 of 8)	375	NM_000147	2517	Hs.370858	NM_000147	ENSG00000179163	FUCA1	FUCA	alpha-L-fucosidase 1	protein-coding
peak3569	chr4	6642463	6642905	+	1	NA	exon (NM_033296, exon 1 of 2)	exon (NM_033296, exon 1 of 2)	866	NM_001272054	93621	Hs.406590	NM_033296	ENSG00000179010	MRFAP1	PAM14|PGR1	Morf4 family associated protein 1	protein-coding
peak2752	chr2	89860102	89861897	+	1	NA	Intergenic	(CATTC)n|Satellite|Satellite	749115	NR_039635	100616399		NR_039635	ENSG00000265510	MIR4436A	mir-4436a	microRNA 4436a	ncRNA
peak2788	chr2	97523367	97523517	+	1	NA	intron (NM_016466, intron 1 of 3)	CpG	314	NM_016466	51239	Hs.709507	NM_016466	ENSG00000213337	ANKRD39	-	ankyrin repeat domain 39	protein-coding
peak2981	chr20	3995580	3996231	+	1	NA	5' UTR (NM_001321749, exon 1 of 6)	5' UTR (NM_001321749, exon 1 of 6)	333	NM_001134337	11237	Hs.547576	NM_007219	ENSG00000101236	RNF24	G1L	ring finger protein 24	protein-coding
peak785	chr11	18609841	18610029	+	1	NA	intron (NM_018314, intron 1 of 10)	intron (NM_018314, intron 1 of 10)	450	NM_001261384	55293	Hs.407991	NM_018314	ENSG00000151116	UEVLD	ATTP|UEV3	UEV and lactate/malate dehyrogenase domains	protein-coding
peak549	chr10	39118844	39120176	+	1	NA	Intergenic	(GAATG)n|Satellite|Satellite	129783	NR_045000	399746	Hs.742607	NR_045000		ACTR3BP5	FKSG74	ACTR3B pseudogene 5	pseudo
peak757	chr11	2398842	2398935	+	1	NA	non-coding (NR_108080, exon 1 of 3)	non-coding (NR_108080, exon 1 of 3)	334	NR_108080	101927682	Hs.675920	NR_108080	ENSG00000238184	CD81-AS1	-	CD81 antisense RNA 1	ncRNA
peak1782	chr16	46402334	46402597	+	1	NA	Intergenic	HSATII|Satellite|Satellite	200544	NR_026556	124149	Hs.97414	NM_001004299		ANKRD26P1	-	ankyrin repeat domain 26 pseudogene 1	pseudo
peak2485	chr19	39832868	39833569	+	1	NA	intron (NM_001303614, intron 1 of 12)	G-rich|Low_complexity|Low_complexity	119	NM_001303614	55095	Hs.612332	NM_018028	ENSG00000179134	SAMD4B	SMGB|Smaug2	sterile alpha motif domain containing 4B	protein-coding
peak1088	chr12	58239407	58240157	+	1	NA	intron (NM_005730, intron 1 of 7)	CpG	965	NM_005730	10106	Hs.524530	NM_005730	ENSG00000175215	CTDSP2	OS4|PSR2|SCP2	CTD small phosphatase 2	protein-coding
peak360	chr1	179852021	179852271	+	1	NA	intron (NM_015602, intron 1 of 9)	CpG	969	NM_001267578	26092	Hs.496459	NM_015602	ENSG00000143337	TOR1AIP1	LAP1|LAP1B|LGMD2Y	torsin 1A interacting protein 1	protein-coding
peak2317	chr19	5903434	5903661	+	1	NA	intron (NR_034166, intron 1 of 4)	CpG	477	NM_175614	126328	Hs.406062	NM_175614	ENSG00000174886	NDUFA11	B14.7|CI-B14.7	NADH:ubiquinone oxidoreductase subunit A11	protein-coding
peak2715	chr2	69613932	69614220	+	1	NA	intron (NM_002056, intron 1 of 18)	C-rich|Low_complexity|Low_complexity	310	NM_001244710	2673	Hs.580300	NM_002056	ENSG00000198380	GFPT1	CMS12|CMSTA1|GFA|GFAT|GFAT 1|GFAT1|GFAT1m|GFPT|GFPT1L|MSLG	glutamine--fructose-6-phosphate transaminase 1	protein-coding
peak2840	chr2	133032417	133032928	+	1	NA	Intergenic	Intergenic	-17130	NR_152415	554226	Hs.380689	NM_001358416	ENSG00000163046	ANKRD30BL	ANKRD30BP3|NCRNA00164	ankyrin repeat domain 30B like	protein-coding
peak3268	chr22	43009665	43010456	+	1	NA	intron (NM_178136, intron 1 of 7)	intron (NM_178136, intron 1 of 7)	908	NM_032311	84271	Hs.505802	NM_032311	ENSG00000100227	POLDIP3	PDIP3|PDIP46|SKAR	DNA polymerase delta interacting protein 3	protein-coding
peak1388	chr14	74550924	74551196	+	1	NA	promoter-TSS (NM_001024674)	promoter-TSS (NM_001024674)	136	NM_005589	4329	Hs.293970	NM_005589	ENSG00000119711	ALDH6A1	MMSADHA|MMSDH	aldehyde dehydrogenase 6 family member A1	protein-coding
peak1734	chr16	33892277	33892911	+	1	NA	Intergenic	HSATII|Satellite|Satellite	320750	NR_130771	104644205	Hs.742548	NR_130771		ENPP7P13	DUNQU1	ectonucleotide pyrophosphatase/phosphodiesterase 7 pseudogene 13	pseudo
peak4061	chr6	64345971	64346465	+	1	NA	promoter-TSS (NM_001290260)	promoter-TSS (NM_001290260)	-168	NM_001290260	23469	Hs.348921	NM_015153	ENSG00000118482	PHF3	-	PHD finger protein 3	protein-coding
peak123	chr1	33646853	33647481	+	1	NA	5' UTR (NM_018207, exon 1 of 5)	5' UTR (NM_018207, exon 1 of 5)	504	NM_018207	55223	Hs.656006	NM_018207	ENSG00000116525	TRIM62	DEAR1	tripartite motif containing 62	protein-coding
peak2905	chr2	208576787	208576948	+	1	NA	intron (NM_152523, intron 2 of 10)	CpG	603	NM_152523	151195	Hs.471234	NM_152523	ENSG00000163249	CCNYL1	-	cyclin Y like 1	protein-coding
peak689	chr10	102759029	102759754	+	1	NA	promoter-TSS (NM_001318100)	promoter-TSS (NM_001318100)	-180	NM_001318100	84445	Hs.523221	NM_032429	ENSG00000107816	LZTS2	LAPSER1	leucine zipper tumor suppressor 2	protein-coding
peak3002	chr20	24973090	24973264	+	1	NA	intron (NM_020531, intron 1 of 8)	CpG	248	NM_020531	57136	Hs.472330	NM_020531	ENSG00000101474	APMAP	BSCv|C20orf3	adipocyte plasma membrane associated protein	protein-coding
peak3074	chr20	47893887	47894639	+	1	NA	promoter-TSS (NR_003606)	promoter-TSS (NR_003606)	-452	NR_003606	441951	Hs.356766	NR_003604	ENSG00000177410	ZFAS1	C20orf199|HSUP1|HSUP2|NCRNA00275|ZNFX1-AS1	ZNFX1 antisense RNA 1	ncRNA
peak438	chr1	235668104	235668740	+	1	NA	promoter-TSS (NM_152490)	promoter-TSS (NM_152490)	-641	NM_001277155	148789	Hs.498143	NM_152490	ENSG00000162885	B3GALNT2	B3GalNAc-T2|MDDGA11	beta-1,3-N-acetylgalactosaminyltransferase 2	protein-coding
peak2350	chr19	10828974	10829496	+	1	NA	TTS (NR_030368)	TTS (NR_030368)	155	NR_030368	693223		NR_030368	ENSG00000207972	MIR638	MIRN638|hsa-mir-638	microRNA 638	ncRNA
peak4333	chr7	100272043	100272743	+	1	NA	intron (NM_005273, intron 1 of 9)	CpG	1030	NM_005273	2783	Hs.185172	NM_005273	ENSG00000172354	GNB2	-	G protein subunit beta 2	protein-coding
peak2746	chr2	89837884	89841392	+	1	NA	Intergenic	HSATII|Satellite|Satellite	727754	NR_039635	100616399		NR_039635	ENSG00000265510	MIR4436A	mir-4436a	microRNA 4436a	ncRNA
peak1244	chr13	30881469	30881751	+	1	NA	promoter-TSS (NM_032116)	promoter-TSS (NM_032116)	14	NM_032116	84056	Hs.243596	NM_032116	ENSG00000102781	KATNAL1	-	katanin catalytic subunit A1 like 1	protein-coding
peak712	chr10	112064278	112064432	+	1	NA	intron (NM_005871, intron 1 of 5)	CpG	352	NM_005871	10285	Hs.632093	NM_005871	ENSG00000119953	SMNDC1	SMNR|SPF30|TDRD16C	survival motor neuron domain containing 1	protein-coding
peak4368	chr7	130791095	130792788	+	1	NA	promoter-TSS (NR_024153)	promoter-TSS (NR_024153)	-152	NR_024153	378805	Hs.150556	NM_001085379	ENSG00000231721	LINC-PINT	LincRNA-Pint|MKLN1-AS1|PINT	long intergenic non-protein coding RNA, p53 induced transcript	ncRNA
peak1585	chr16	188839	189078	+	1	NA	promoter-TSS (NM_001243248)	promoter-TSS (NM_001243248)	-261	NM_001243248	8131	Hs.19699	NM_012075	ENSG00000103148	NPRL3	C16orf35|CGTHBA|FFEVF3|HS-40|MARE|NPR3|RMD11	NPR3 like, GATOR1 complex subunit	protein-coding
peak1550	chr15	80987445	80987886	+	1	NA	promoter-TSS (NM_021214)	promoter-TSS (NM_021214)	13	NM_021214	58489	Hs.459072	NM_021214	ENSG00000136379	ABHD17C	FAM108C1	abhydrolase domain containing 17C	protein-coding
peak4672	chr9	95858880	95859153	+	1	NA	intron (NM_001318010, intron 1 of 3)	CpG	611	NR_134465	84270	Hs.434213	NM_032310	ENSG00000165233	CARD19	BinCARD|C9orf89	caspase recruitment domain family member 19	protein-coding
peak3991	chr6	32821168	32822280	+	1	NA	promoter-TSS (NM_002800)	promoter-TSS (NM_002800)	24	NM_000593	6890	Hs.352018	NM_000593	ENSG00000168394	TAP1	ABC17|ABCB2|APT1|D6S114E|PSF-1|PSF1|RING4|TAP1*0102N|TAP1N	transporter 1, ATP binding cassette subfamily B member	protein-coding
peak1405	chr14	91282109	91282436	+	1	NA	intron (NM_001010854, intron 1 of 19)	CpG	489	NM_001010854	145567	Hs.655697	NM_001010854	ENSG00000165914	TTC7B	TTC7L1|c14_5685	tetratricopeptide repeat domain 7B	protein-coding
peak1483	chr15	52263592	52263709	+	1	NA	intron (NM_138792, intron 1 of 11)	CpG	348	NM_138792	123169	Hs.567662	NM_138792	ENSG00000166477	LEO1	RDL	LEO1 homolog, Paf1/RNA polymerase II complex component	protein-coding
peak4827	chrY	13446511	13446964	+	1	NA	Intergenic	AluJb|SINE|Alu	1086652	NR_033667	352887	Hs.546221	NR_033667	ENSG00000206159	GYG2P1	GYG2P	glycogenin 2 pseudogene 1	pseudo
peak868	chr11	64948976	64949957	+	1	NA	promoter-TSS (NR_145677)	promoter-TSS (NR_145677)	-161	NR_145677	728975		NR_145677	ENSG00000254614	LOC728975	-	uncharacterized LOC728975	ncRNA
peak1411	chr14	93673039	93673102	+	1	NA	promoter-TSS (NR_038150)	promoter-TSS (NR_038150)	-331	NR_038150	55148	Hs.648806	NM_175748	ENSG00000012963	UBR7	C14orf130	ubiquitin protein ligase E3 component n-recognin 7 (putative)	protein-coding
peak3926	chr5	180670454	180670653	+	1	NA	promoter-TSS (NR_002591)	promoter-TSS (NR_002591)	-177	NR_002591	619570		NR_002591	ENSG00000264549	SNORD95	U95	small nucleolar RNA, C/D box 95	snoRNA
peak2168	chr17	80055031	80055385	+	1	NA	intron (NM_004104, intron 1 of 42)	CpG	898	NM_004104	2194	Hs.83190	NM_004104	ENSG00000169710	FASN	FAS|OA-519|SDR27X1	fatty acid synthase	protein-coding
peak4864	chrY	13827971	13828176	+	1	NA	Intergenic	(GAATG)n|Satellite|Satellite	705316	NR_033667	352887	Hs.546221	NR_033667	ENSG00000206159	GYG2P1	GYG2P	glycogenin 2 pseudogene 1	pseudo
peak2408	chr19	18390630	18392207	+	1	NA	exon (NM_001286968, exon 1 of 1)	exon (NM_001286968, exon 1 of 1)	1048	NM_001286968	3727	Hs.2780	NM_005354	ENSG00000130522	JUND	AP-1	JunD proto-oncogene, AP-1 transcription factor subunit	protein-coding
peak4132	chr6	146865207	146865239	+	1	NA	exon (NM_006834, exon 1 of 3)	exon (NM_006834, exon 1 of 3)	395	NM_006834	10981	Hs.287714	NM_006834	ENSG00000118508	RAB32	-	RAB32, member RAS oncogene family	protein-coding
peak1645	chr16	12008846	12009985	+	1	NA	exon (NM_001130006, exon 1 of 15)	exon (NM_001130006, exon 1 of 15)	410	NM_001130006	2935	Hs.528780	NM_002094	ENSG00000103342	GSPT1	551G9.2|ETF3A|GST1|eRF3a	G1 to S phase transition 1	protein-coding
peak2299	chr19	3500379	3500594	+	1	NA	intron (NM_001145165, intron 1 of 4)	CpG	135	NM_031304	83475	Hs.515064	NM_031304	ENSG00000129932	DOHH	HLRC1|hDOHH	deoxyhypusine hydroxylase	protein-coding
peak1577	chr15	98504326	98504697	+	1	NA	intron (NM_183376, intron 1 of 7)	CpG	578	NM_183376	91947	Hs.6093	NM_183376	ENSG00000140450	ARRDC4	-	arrestin domain containing 4	protein-coding
peak589	chr10	42665758	42667208	+	1	NA	Intergenic	HSATII|Satellite|Satellite	197010	NR_024380	441666	Hs.255729	NR_024380	ENSG00000215146	LOC441666	-	zinc finger protein 91 pseudogene	pseudo
peak2627	chr2	9983556	9983938	+	1	NA	intron (NM_001318976, intron 1 of 14)	CpG	176	NM_001318977	9014	Hs.584833	NM_005680	ENSG00000115750	TAF1B	MGC:9349|RAF1B|RAFI63|SL1|TAFI63	TATA-box binding protein associated factor, RNA polymerase I subunit B	protein-coding
peak686	chr10	102295937	102296022	+	1	NA	intron (NM_017902, intron 1 of 7)	intron (NM_017902, intron 1 of 7)	338	NM_017902	55662	Hs.500788	NM_017902	ENSG00000166135	HIF1AN	FIH1	hypoxia inducible factor 1 subunit alpha inhibitor	protein-coding
peak1925	chr17	4613937	4614433	+	1	NA	intron (NR_047516, intron 1 of 13)	CpG	396	NM_001257331	409	Hs.435811	NM_004313	ENSG00000141480	ARRB2	ARB2|ARR2|BARR2	arrestin beta 2	protein-coding
peak2721	chr2	73297791	73297991	+	1	NA	5' UTR (NM_001330403, exon 1 of 13)	5' UTR (NM_001330403, exon 1 of 13)	568	NM_001330403	94097	Hs.368171	NM_144579	ENSG00000144040	SFXN5	BBG-TCC|SLC56A5	sideroflexin 5	protein-coding
peak3973	chr6	30615116	30615625	+	1	NA	TTS (NR_033823).2	TTS (NR_033823).2	554	NM_001161376	221545	Hs.591787	NM_145029	ENSG00000204564	C6orf136	-	chromosome 6 open reading frame 136	protein-coding
peak1796	chr16	46426768	46428348	+	1	NA	Intergenic	HSATII|Satellite|Satellite	175451	NR_026556	124149	Hs.97414	NM_001004299		ANKRD26P1	-	ankyrin repeat domain 26 pseudogene 1	pseudo
peak2600	chr19	57702957	57703487	+	1	NA	5' UTR (NM_003417, exon 1 of 4)	5' UTR (NM_003417, exon 1 of 4)	354	NM_003417	9422	Hs.515634	NM_003417	ENSG00000083844	ZNF264	-	zinc finger protein 264	protein-coding
peak3519	chr3	185541245	185541554	+	1	NA	intron (NM_001007225, intron 1 of 14)	CpG	1445	NR_138486	10644	Hs.35354	NM_006548	ENSG00000073792	IGF2BP2	IMP-2|IMP2|VICKZ2	insulin like growth factor 2 mRNA binding protein 2	protein-coding
peak1628	chr16	4475213	4476144	+	1	NA	promoter-TSS (NM_001286516)	promoter-TSS (NM_001286516)	-128	NM_005147	9093	Hs.459779	NM_005147	ENSG00000103423	DNAJA3	HCA57|TID1|hTID-1	DnaJ heat shock protein family (Hsp40) member A3	protein-coding
peak4419	chr8	357109	357361	+	1	NA	intron (NM_183421, intron 1 of 10)	CpG	427	NM_012173	26260	Hs.438454	NM_012173	ENSG00000147364	FBXO25	FBX25	F-box protein 25	protein-coding
peak4507	chr8	90914394	90915193	+	1	NA	promoter-TSS (NM_001126111)	promoter-TSS (NM_001126111)	31	NM_001126111	734	Hs.436445	NM_004337	ENSG00000164823	OSGIN2	C8orf1|hT41	oxidative stress induced growth inhibitor family member 2	protein-coding
peak4236	chr7	47621162	47621569	+	1	NA	intron (NM_022748, intron 1 of 30)	CpG	377	NM_022748	64759	Hs.520814	NM_022748	ENSG00000136205	TNS3	TEM6|TENS1	tensin 3	protein-coding
peak2033	chr17	38277877	38278106	+	1	NA	promoter-TSS (NM_001012241)	promoter-TSS (NM_001012241)	-799	NM_001012241	339287	Hs.532786	NM_001012241	ENSG00000188895	MSL1	MSL-1|hMSL1	male specific lethal 1 homolog	protein-coding
peak3381	chr3	51422214	51422439	+	1	NA	promoter-TSS (NM_006010)	promoter-TSS (NM_006010)	-342	NM_006010	7873	Hs.436446	NM_006010	ENSG00000145050	MANF	ARMET|ARP	mesencephalic astrocyte derived neurotrophic factor	protein-coding
peak676	chr10	99257647	99259438	+	1	NA	promoter-TSS (NM_001289403)	promoter-TSS (NM_001289403)	9	NM_001289405	64210	Hs.500721	NM_022362	ENSG00000155229	MMS19	MET18|MMS19L|hMMS19	MMS19 homolog, cytosolic iron-sulfur assembly component	protein-coding
peak3648	chr4	78078131	78078967	+	1	NA	5' UTR (NM_004354, exon 1 of 8)	5' UTR (NM_004354, exon 1 of 8)	192	NM_004354	901	Hs.740456	NM_004354	ENSG00000138764	CCNG2	-	cyclin G2	protein-coding
peak2378	chr19	13260538	13260812	+	1	NA	promoter-TSS (NM_004907)	promoter-TSS (NM_004907)	513	NM_003765	8677	Hs.43812	NM_003765	ENSG00000104915	STX10	SYN10|hsyn10	syntaxin 10	protein-coding
peak4775	chr9	139838283	139838641	+	1	NA	exon (NM_018998, exon 2 of 9)	exon (NM_018998, exon 2 of 9)	744	NM_018998	54461	Hs.522507	NM_018998	ENSG00000159069	FBXW5	Fbw5	F-box and WD repeat domain containing 5	protein-coding
peak460	chr10	4174329	4174603	+	1	NA	Intergenic	(CA)n|Simple_repeat|Simple_repeat	80548	NR_120632	101927964	Hs.737041	NR_120632	ENSG00000236990	LOC101927964	-	uncharacterized LOC101927964	ncRNA
peak3778	chr5	61708620	61708900	+	1	NA	intron (NM_016338, intron 1 of 29)	CpG	187	NM_016338	51194	Hs.482269	NM_016338	ENSG00000086200	IPO11	RanBP11	importin 11	protein-coding
peak3812	chr5	96271230	96272141	+	1	NA	5' UTR (NM_005575, exon 1 of 18)	5' UTR (NM_005575, exon 1 of 18)	339	NM_005575	4012	Hs.527199	NM_005575	ENSG00000113441	LNPEP	CAP|IRAP|P-LAP|PLAP	leucyl and cystinyl aminopeptidase	protein-coding
peak3501	chr3	173113681	173113703	+	1	NA	Intergenic	Intergenic	-2546	NM_014932	22871	Hs.478289	NM_014932	ENSG00000169760	NLGN1	NL1	neuroligin 1	protein-coding
peak2994	chr20	19738978	19739364	+	1	NA	Intergenic	CpG	-127994	NM_001242581	54453	Hs.472270	NM_018993	ENSG00000132669	RIN2	MACS|RASSF4	Ras and Rab interactor 2	protein-coding
peak2923	chr2	225449223	225450094	+	1	NA	intron (NM_003590, intron 1 of 15)	CpG	456	NM_003590	8452	Hs.372286	NM_003590	ENSG00000036257	CUL3	CUL-3|PHA2E	cullin 3	protein-coding
peak345	chr1	170500941	170501674	+	1	NA	promoter-TSS (NM_152281)	promoter-TSS (NM_152281)	44	NM_152281	92344	Hs.183702	NM_152281	ENSG00000120370	GORAB	GO|NTKLBP1|SCYL1BP1	golgin, RAB6 interacting	protein-coding
peak1407	chr14	92587894	92588704	+	1	NA	promoter-TSS (NM_001322272)	promoter-TSS (NM_001322272)	1	NM_001322271	53981	Hs.657632	NM_017437	ENSG00000165934	CPSF2	CPSF100	cleavage and polyadenylation specific factor 2	protein-coding
peak1032	chr12	34837474	34837698	+	1	NA	Intergenic	ALR/Alpha|Satellite|centr	662370	NM_032834	84920	Hs.102971	NM_032834	ENSG00000139133	ALG10	ALG10A|DIE2|KCR1	ALG10, alpha-1,2-glucosyltransferase	protein-coding
peak3617	chr4	49633406	49634073	+	1	NA	Intergenic	(GAATG)n|Satellite|Satellite	645080	NM_001286791	80157	Hs.479703	NM_025087	ENSG00000109182	CWH43	CWH43-C|PGAP2IP	cell wall biogenesis 43 C-terminal homolog	protein-coding
peak1792	chr16	46416723	46417944	+	1	NA	Intergenic	HSATII|Satellite|Satellite	185676	NR_026556	124149	Hs.97414	NM_001004299		ANKRD26P1	-	ankyrin repeat domain 26 pseudogene 1	pseudo
peak2779	chr2	92321288	92321496	+	1	NA	Intergenic	ALR/Alpha|Satellite|centr	192233	NR_027714	440888	Hs.730239	NM_001032412		ACTR3BP2	FKSG73	ACTR3B pseudogene 2	pseudo
peak3058	chr20	39945946	39946203	+	1	NA	Intergenic	Intergenic	-17335	NM_015035	23051	Hs.380133	NM_015035	ENSG00000174306	ZHX3	TIX1	zinc fingers and homeoboxes 3	protein-coding
peak3139	chr21	34602419	34602864	+	1	NA	intron (NM_207584, intron 1 of 8)	CpG	441	NM_207585	3455	Hs.708195	NM_000874	ENSG00000159110	IFNAR2	IFN-R|IFN-alpha-REC|IFNABR|IFNARB|IMD45	interferon alpha and beta receptor subunit 2	protein-coding
peak2138	chr17	73873819	73874424	+	1	NA	exon (NM_033452, exon 1 of 6)	exon (NM_033452, exon 1 of 6)	535	NM_033452	91107	Hs.293660	NM_033452	ENSG00000132481	TRIM47	GOA|RNF100	tripartite motif containing 47	protein-coding
peak4636	chr9	44993042	44993246	+	1	NA	Intergenic	Intergenic	2908	NR_027421	100132948	Hs.645763	NM_001024942	ENSG00000154537	FAM27C	FAM27A|FAM27A1|FAM27A3|bA7G23.5	family with sequence similarity 27 member C	ncRNA
peak1547	chr15	78832959	78833223	+	1	NA	promoter-TSS (NM_001330676)	promoter-TSS (NM_001330676)	63	NM_001330676	5685	Hs.251531	NM_002789	ENSG00000041357	PSMA4	HC9|HsT17706|PSC9	proteasome subunit alpha 4	protein-coding
peak1438	chr14	105156029	105156620	+	1	NA	intron (NM_001031714, intron 1 of 21)	CpG	381	NM_022489	64423	Hs.24956	NM_022489	ENSG00000203485	INF2	C14orf151|C14orf173|CMTDIE|FSGS5|pp9484	inverted formin, FH2 and WH2 domain containing	protein-coding
peak90	chr1	26606722	26607172	+	1	NA	intron (NM_031286, intron 1 of 2)	intron (NM_031286, intron 1 of 2)	734	NM_031286	83442	Hs.109051	NM_031286	ENSG00000142669	SH3BGRL3	HEL-S-297|SH3BP-1|TIP-B1	SH3 domain binding glutamate rich protein like 3	protein-coding
peak1182	chr12	121837965	121838295	+	1	NA	intron (NM_001256858, intron 1 of 4)	CpG	209	NM_194271	80196	Hs.292804	NM_025126	ENSG00000170633	RNF34	CARP-1|CARP1|RFI|RIF|RIFF|hRFI	ring finger protein 34	protein-coding
peak4118	chr6	136871030	136871664	+	1	NA	intron (NM_001198617, intron 1 of 15)	CpG	610	NM_001198616	9053	Hs.486548	NM_003980	ENSG00000135525	MAP7	E-MAP-115|EMAP115	microtubule associated protein 7	protein-coding
peak646	chr10	81107427	81107626	+	1	NA	intron (NM_005729, intron 1 of 5)	MIRb|SINE|MIR	306	NM_005729	10105	Hs.381072	NM_005729	ENSG00000108179	PPIF	CYP3|CyP-M|Cyp-D|CypD	peptidylprolyl isomerase F	protein-coding
peak371	chr1	185125776	185126456	+	1	NA	promoter-TSS (NM_030934)	promoter-TSS (NM_030934)	0	NM_030934	81627	Hs.107149	NM_030934	ENSG00000121486	TRMT1L	C1orf25|MST070|MSTP070|TRM1L|bG120K12.3	tRNA methyltransferase 1 like	protein-coding
peak4027	chr6	42713190	42713676	+	1	NA	exon (NM_003192, exon 1 of 1)	exon (NM_003192, exon 1 of 1)	451	NM_003192	6903	Hs.75064	NM_003192	ENSG00000124659	TBCC	CFC	tubulin folding cofactor C	protein-coding
peak4217	chr7	35841380	35841575	+	1	NA	intron (NM_001788, intron 1 of 12)	CpG	881	NM_001242956	989	Hs.191346	NM_001788	ENSG00000122545	2007-09-01	CDC10|CDC3|NBLA02942|SEPT7A	septin 7	protein-coding
peak2096	chr17	57916466	57916512	+	1	NA	intron (NM_001329400, intron 9 of 9)	AluSq2|SINE|Alu	-2138	NR_029493	406991	Hs.444569	NR_029493	ENSG00000284190	MIR21	MIRN21|hsa-mir-21|miR-21|miRNA21	microRNA 21	ncRNA
peak4312	chr7	97736218	97736553	+	1	NA	5' UTR (NM_014916, exon 1 of 14)	5' UTR (NM_014916, exon 1 of 14)	188	NM_014916	22853	Hs.444179	NM_014916	ENSG00000164715	LMTK2	AATYK2|BREK|KPI-2|KPI2|LMR2|PPP1R100|cprk|hBREK	lemur tyrosine kinase 2	protein-coding
peak4189	chr7	6522950	6523567	+	1	NA	intron (NM_001100603, intron 1 of 3)	CpG	591	NM_001100603	11014	Hs.654552	NM_006854	ENSG00000136240	KDELR2	ELP-1|ERD2.2	KDEL endoplasmic reticulum protein retention receptor 2	protein-coding
peak4622	chr9	35489792	35490650	+	1	NA	intron (NM_001330740, intron 1 of 10)	CpG	391	NM_014806	9853	Hs.493796	NM_014806	ENSG00000198853	RUSC2	Iporin|MRT61	RUN and SH3 domain containing 2	protein-coding
peak1479	chr15	50646568	50647560	+	1	NA	promoter-TSS (NR_026891)	promoter-TSS (NR_026891)	12	NR_026891	55056	Hs.511316	NM_017976	ENSG00000285410	GABPB1-IT1	-	GABPB1 intronic transcript	ncRNA
peak1527	chr15	73924423	73925327	+	1	NA	intron (NM_012428, intron 1 of 8)	intron (NM_012428, intron 1 of 8)	878	NM_001161363	27020	Hs.744867	NM_012428	ENSG00000156642	NPTN	GP55|GP65|SDFR1|SDR1|np55|np65	neuroplastin	protein-coding
peak2571	chr19	52407686	52408086	+	1	NA	intron (NM_023074, intron 1 of 4)	intron (NM_023074, intron 1 of 4)	419	NM_023074	65251	Hs.148322	NM_023074	ENSG00000198093	ZNF649	-	zinc finger protein 649	protein-coding
peak4670	chr9	95639876	95640093	+	1	NA	intron (NM_031486, intron 1 of 4)	intron (NM_031486, intron 1 of 4)	266	NM_001354536	83744	Hs.668378	NM_031486	ENSG00000127081	ZNF484	BA526D8.4	zinc finger protein 484	protein-coding
peak1427	chr14	102430774	102431793	+	1	NA	exon (NM_001376, exon 1 of 78)	exon (NM_001376, exon 1 of 78)	418	NM_001376	1778	Hs.614080	NM_001376	ENSG00000197102	DYNC1H1	CMT2O|DHC1|DHC1a|DNCH1|DNCL|DNECL|DYHC|Dnchc1|HL-3|SMALED1|p22	dynein cytoplasmic 1 heavy chain 1	protein-coding
peak2326	chr19	7459354	7460244	+	1	NA	promoter-TSS (NM_015318)	promoter-TSS (NM_015318)	-200	NM_015318	23370	Hs.465761	NM_015318	ENSG00000104880	ARHGEF18	P114-RhoGEF|RP78	Rho/Rac guanine nucleotide exchange factor 18	protein-coding
peak3552	chr4	1339972	1340861	+	1	NA	promoter-TSS (NM_001317935)	promoter-TSS (NM_001317935)	-638	NM_001317934	57654	Hs.380475	NM_020894	ENSG00000163945	UVSSA	KIAA1530|UVSS3	UV stimulated scaffold protein A	protein-coding
peak812	chr11	47430069	47430516	+	1	NA	intron (NM_001128225, intron 1 of 9)	CpG	241	NM_001330245	91252	Hs.523664	NM_152264	ENSG00000165915	SLC39A13	EDSSPD3|LZT-Hs9|SCDEDS|ZIP13	solute carrier family 39 member 13	protein-coding
peak4308	chr7	92219146	92219407	+	1	NA	5' UTR (NM_001288584, exon 1 of 11)	5' UTR (NM_001288584, exon 1 of 11)	108	NM_001288584	257415	Hs.18564	NM_152789	ENSG00000234545	FAM133B	-	family with sequence similarity 133 member B	protein-coding
peak2621	chr2	3522309	3522577	+	1	NA	promoter-TSS (NM_001306077)	promoter-TSS (NM_001306077)	907	NM_018269	55256	Hs.502773	NM_018269	ENSG00000182551	ADI1	APL1|ARD|Fe-ARD|HMFT1638|MTCBP1|Ni-ARD|SIPL|mtnD	acireductone dioxygenase 1	protein-coding
peak1338	chr14	35343035	35344373	+	1	NA	exon (NM_013448, exon 2 of 27)	exon (NM_013448, exon 2 of 27)	1149	NM_013448	11177	Hs.509140	NM_013448	ENSG00000198604	BAZ1A	ACF1|WALp1|WCRF180|hACF1	bromodomain adjacent to zinc finger domain 1A	protein-coding
peak2793	chr2	99757405	99757780	+	1	NA	promoter-TSS (NM_001317992)	promoter-TSS (NM_001317992)	94	NR_146001	80705	Hs.120267	NM_025244	ENSG00000135951	TSGA10	CEP4L|CT79	testis specific 10	protein-coding
peak2255	chr18	77440246	77440270	+	1	NA	promoter-TSS (NR_136643)	promoter-TSS (NR_136643)	457	NM_048368	9150	Hs.465490	NM_004715	ENSG00000060069	CTDP1	CCFDN|FCP1	CTD phosphatase subunit 1	protein-coding
peak469	chr10	7860236	7861203	+	1	NA	exon (NM_031923, exon 1 of 7)	exon (NM_031923, exon 1 of 7)	252	NM_031923	83860	Hs.527688	NM_031923	ENSG00000165632	TAF3	TAF140|TAFII-140|TAFII140	TATA-box binding protein associated factor 3	protein-coding
peak3106	chr21	10720361	10720995	+	1	NA	Intergenic	ALR/Alpha|Satellite|centr	270265	NM_199260	7179	Hs.122986	NM_199259	ENSG00000274391	TPTE	CT44|PTEN2	transmembrane phosphatase with tensin homology	protein-coding
peak4218	chr7	36193045	36194812	+	1	NA	5' UTR (NM_030636, exon 2 of 8)	5' UTR (NM_030636, exon 2 of 8)	1092	NM_030636	80820	Hs.487994	NM_030636	ENSG00000122547	EEPD1	HSPC107	endonuclease/exonuclease/phosphatase family domain containing 1	protein-coding
peak406	chr1	212587448	212588206	+	1	NA	intron (NM_001198862, intron 1 of 8)	CpG	416	NM_001198862	55248	Hs.445386	NM_018252	ENSG00000065600	TMEM206	C1orf75	transmembrane protein 206	protein-coding
peak575	chr10	42408047	42408548	+	1	NA	Intergenic	ALR/Alpha|Satellite|centr	455196	NR_024380	441666	Hs.255729	NR_024380	ENSG00000215146	LOC441666	-	zinc finger protein 91 pseudogene	pseudo
peak4499	chr8	74888392	74888617	+	1	NA	non-coding (NR_033334, exon 1 of 4)	non-coding (NR_033334, exon 1 of 4)	127	NM_001040613	54968	Hs.106650	NM_017866	ENSG00000175606	TMEM70	MC5DN2	transmembrane protein 70	protein-coding
peak1953	chr17	7819210	7819409	+	1	NA	exon (NM_001358699, exon 1 of 2)	exon (NM_001358699, exon 1 of 2)	204	NM_001358699	284023	Hs.744470	NM_001358699	ENSG00000179859	RNF227	LINC02581	ring finger protein 227	protein-coding
peak1054	chr12	50560518	50560940	+	1	NA	intron (NM_001331069, intron 1 of 11)	CpG	587	NM_001281731	91012	Hs.270525	NM_147190	ENSG00000139624	CERS5	LASS5|Trh4	ceramide synthase 5	protein-coding
peak220	chr1	98386267	98386692	+	1	NA	5' UTR (NM_001160301, exon 1 of 6)	5' UTR (NM_001160301, exon 1 of 6)	136	NM_001160301	1806	Hs.335034	NM_000110	ENSG00000188641	DPYD	DHP|DHPDHASE|DPD	dihydropyrimidine dehydrogenase	protein-coding
peak909	chr11	71158888	71159044	+	1	NA	intron (NM_001163817, intron 1 of 8)	intron (NM_001163817, intron 1 of 8)	511	NM_001360	1717	Hs.503134	NM_001360	ENSG00000172893	DHCR7	SLOS	7-dehydrocholesterol reductase	protein-coding
peak4849	chrY	13677453	13677967	+	1	NA	Intergenic	Intergenic	855679	NR_033667	352887	Hs.546221	NR_033667	ENSG00000206159	GYG2P1	GYG2P	glycogenin 2 pseudogene 1	pseudo
peak1266	chr13	45992778	45992975	+	1	NA	promoter-TSS (NM_001286807)	promoter-TSS (NM_001286807)	-286	NM_001010875	253512	Hs.591230	NM_001010875	ENSG00000174032	SLC25A30	KMCP1	solute carrier family 25 member 30	protein-coding
peak4706	chr9	124030674	124031090	+	1	NA	intron (NM_001127662, intron 1 of 16)	intron (NM_001127662, intron 1 of 16)	502	NM_001353066	2934	Hs.522373	NM_000177	ENSG00000148180	GSN	ADF|AGEL	gelsolin	protein-coding
peak3463	chr3	133292636	133293463	+	1	NA	promoter-TSS (NM_001282763)	promoter-TSS (NM_001282763)	-229	NM_001282765	55573	Hs.518265	NM_017548	ENSG00000091527	CDV3	H41	CDV3 homolog	protein-coding
peak3496	chr3	169490727	169491183	+	1	NA	non-coding (NR_033702, exon 1 of 8)	non-coding (NR_033702, exon 1 of 8)	102	NR_033702	55892	Hs.507025	NM_018657	ENSG00000085274	MYNN	OSZF|SBBIZ1|ZBTB31|ZNF902	myoneurin	protein-coding
peak2588	chr19	55628176	55628732	+	1	NA	intron (NM_017607, intron 1 of 21)	intron (NM_017607, intron 1 of 21)	514	NM_017607	54776	Hs.631579	NM_017607	ENSG00000125503	PPP1R12C	AAVS1|LENG3|MBS85|p84|p85	protein phosphatase 1 regulatory subunit 12C	protein-coding
peak2388	chr19	14682290	14682691	+	1	NA	intron (NM_004146, intron 1 of 2)	intron (NM_004146, intron 1 of 2)	399	NM_004146	4713	Hs.532853	NM_004146	ENSG00000099795	NDUFB7	B18|CI-B18	NADH:ubiquinone oxidoreductase subunit B7	protein-coding
peak2736	chr2	85197580	85198024	+	1	NA	promoter-TSS (NM_020122)	promoter-TSS (NM_020122)	-429	NM_020122	56888	Hs.654968	NM_020122	ENSG00000176407	KCMF1	DEBT91|FIGC|PCMF|ZZZ1	potassium channel modulatory factor 1	protein-coding
peak428	chr1	228675498	228675697	+	1	NA	intron (NM_001010858, intron 1 of 3)	CpG	529	NM_001010858	149603	Hs.356377	NM_001010858	ENSG00000168159	RNF187	RACO-1|RACO1	ring finger protein 187	protein-coding
peak3077	chr20	48729265	48729731	+	1	NA	intron (NR_104218, intron 1 of 3)	CpG	237	NM_001282577	7335	Hs.420529	NM_021988	ENSG00000244687	UBE2V1	CIR1|CROC-1|CROC1|UBE2V|UEV-1|UEV1|UEV1A	ubiquitin conjugating enzyme E2 V1	protein-coding
peak1223	chr12	133286707	133287857	+	1	NA	promoter-TSS (NM_001170544)	promoter-TSS (NM_001170544)	-111	NM_138575	192111	Hs.102558	NM_138575	ENSG00000247077	PGAM5	BXLBV68	PGAM family member 5, mitochondrial serine/threonine protein phosphatase	protein-coding
peak1116	chr12	93835037	93835574	+	1	NA	intron (NM_003348, intron 1 of 3)	CpG	721	NM_003348	7334	Hs.524630	NM_003348	ENSG00000177889	UBE2N	HEL-S-71|UBC13|UBCHBEN; UBC13|UbcH-ben|UbcH13	ubiquitin conjugating enzyme E2 N	protein-coding
peak2579	chr19	53661697	53662114	+	1	NA	intron (NM_032584, intron 1 of 4)	AluSq|SINE|Alu	408	NM_001172674	84671	Hs.467239	NM_032584	ENSG00000197937	ZNF347	ZNF1111	zinc finger protein 347	protein-coding
peak4251	chr7	61739691	61739990	+	1	NA	Intergenic	(GAGTG)n|Simple_repeat|Simple_repeat	1024594	NR_003952	643955	Hs.583308	NR_003952	ENSG00000185037	ZNF733P	ZNF733	zinc finger protein 733, pseudogene	pseudo
peak2812	chr2	122406401	122407001	+	1	NA	promoter-TSS (NR_037858)	promoter-TSS (NR_037858)	351	NM_001142274	23332	Hs.469840	NM_015282	ENSG00000074054	CLASP1	MAST1	cytoplasmic linker associated protein 1	protein-coding
peak1770	chr16	35250243	35250405	+	1	NA	Intergenic	ALR/Alpha|Satellite|centr	269401	NR_033985	400533	Hs.499135	NR_033985	ENSG00000261122	LINC02167	-	long intergenic non-protein coding RNA 2167	ncRNA
peak3348	chr3	42623355	42623505	+	1	NA	promoter-TSS (NM_016305)	promoter-TSS (NM_016305)	90	NM_004206	9117	Hs.445892	NM_004206	ENSG00000093183	SEC22C	SEC22L3	SEC22 homolog C, vesicle trafficking protein	protein-coding
peak3133	chr21	27541891	27542766	+	1	NA	intron (NM_001136131, intron 1 of 15)	CpG	810	NM_001136129	351	Hs.434980	NM_000484	ENSG00000142192	APP	AAA|ABETA|ABPP|AD1|APPI|CTFgamma|CVAP|PN-II|PN2|preA4	amyloid beta precursor protein	protein-coding
peak2697	chr2	60780490	60780871	+	1	NA	promoter-TSS (NM_018014)	promoter-TSS (NM_018014)	-47	NM_018014	53335	Hs.370549	NM_018014	ENSG00000119866	BCL11A	BCL11A-L|BCL11A-S|BCL11A-XL|BCL11a-M|CTIP1|DILOS|EVI9|HBFQTL5|ZNF856	B cell CLL/lymphoma 11A	protein-coding
peak1205	chr12	124873010	124873209	+	1	NA	intron (NM_001077261, intron 18 of 47)	intron (NM_001077261, intron 18 of 47)	-51321	NR_106940	102466204		NR_106940	ENSG00000275967	MIR6880	hsa-mir-6880	microRNA 6880	ncRNA
peak1464	chr15	41576263	41576602	+	1	NA	intron (NR_026757, intron 1 of 3)	CpG	244	NR_026757	729082	Hs.380164	NR_026757	ENSG00000247556	OIP5-AS1	cyrano|linc-OIP5	OIP5 antisense RNA 1	ncRNA
peak1677	chr16	27326302	27326447	+	1	NA	intron (NM_001257407, intron 1 of 10)	intron (NM_001257407, intron 1 of 10)	1144	NM_001257407	3566	Hs.513457	NM_000418	ENSG00000077238	IL4R	CD124|IL-4RA|IL4RA	interleukin 4 receptor	protein-coding
peak3082	chr20	52209812	52210078	+	1	NA	Intergenic	CpG	-10309	NM_006526	7764	Hs.155040	NM_006526	ENSG00000171940	ZNF217	ZABC1	zinc finger protein 217	protein-coding
peak3152	chr21	43639468	43640034	+	1	NA	promoter-TSS (NM_207174)	promoter-TSS (NM_207174)	-257	NM_207174	9619	Hs.124649	NM_004915	ENSG00000160179	ABCG1	ABC8|WHITE1	ATP binding cassette subfamily G member 1	protein-coding
peak1942	chr17	7211022	7211647	+	1	NA	promoter-TSS (NM_001143762)	promoter-TSS (NM_001143762)	46	NM_001143761	1984	Hs.534314	NM_001970	ENSG00000132507	EIF5A	EIF-5A|EIF5A1|eIF5AI	eukaryotic translation initiation factor 5A	protein-coding
peak382	chr1	202317993	202318322	+	1	NA	exon (NM_002481, exon 1 of 24)	exon (NM_002481, exon 1 of 24)	327	NM_002481	4660	Hs.444403	NM_002481	ENSG00000077157	PPP1R12B	MYPT2|PP1bp55	protein phosphatase 1 regulatory subunit 12B	protein-coding
peak835	chr11	61197135	61198416	+	1	NA	promoter-TSS (NM_001136040)	promoter-TSS (NM_001136040)	178	NM_017841	54949	Hs.313247	NM_017841	ENSG00000167985	SDHAF2	C11orf79|PGL2|SDH5	succinate dehydrogenase complex assembly factor 2	protein-coding
peak4243	chr7	57546079	57547925	+	1	NA	Intergenic	HSATII|Satellite|Satellite	37119	NM_001159279	441234	Hs.533121	NM_001159279	ENSG00000182111	ZNF716	-	zinc finger protein 716	protein-coding
peak1984	chr17	21904353	21904705	+	1	NA	intron (NR_027084, intron 1 of 1)	intron (NR_027084, intron 1 of 1)	467	NR_027084	284124	Hs.310247	NR_027084	ENSG00000276399	FLJ36000	-	uncharacterized FLJ36000	ncRNA
peak2877	chr2	191745896	191746580	+	1	NA	intron (NM_001256310, intron 1 of 14)	CpG	691	NM_014905	2744	Hs.116448	NM_014905	ENSG00000115419	GLS	AAD20|GAC|GAM|GLS1|KGA	glutaminase	protein-coding
peak1774	chr16	46391677	46393642	+	1	NA	Intergenic	HSATII|Satellite|Satellite	210350	NR_026556	124149	Hs.97414	NM_001004299		ANKRD26P1	-	ankyrin repeat domain 26 pseudogene 1	pseudo
peak1053	chr12	50506077	50506282	+	1	NA	5' UTR (NM_001257134, exon 1 of 2)	5' UTR (NM_001257134, exon 1 of 2)	415	NM_032901	84987	Hs.388645	NM_032901	ENSG00000178449	COX14	C12orf62|PCAG1	COX14, cytochrome c oxidase assembly factor	protein-coding
peak4076	chr6	88032488	88032690	+	1	NA	5' UTR (NM_198568, exon 2 of 3)	5' UTR (NM_198568, exon 2 of 3)	283	NM_001042493	57150	Hs.70769	NM_020425	ENSG00000111850	SMIM8	C6orf162|dJ102H19.2	small integral membrane protein 8	protein-coding
peak4262	chr7	61792937	61793210	+	1	NA	Intergenic	HSATII|Satellite|Satellite	971361	NR_003952	643955	Hs.583308	NR_003952	ENSG00000185037	ZNF733P	ZNF733	zinc finger protein 733, pseudogene	pseudo
peak709	chr10	111682918	111683181	+	1	NA	promoter-TSS (NM_001324136)	promoter-TSS (NM_001324136)	-45	NM_001324136	7511	Hs.390623	NM_020383	ENSG00000108039	XPNPEP1	APP1|SAMP|XPNPEP|XPNPEPL|XPNPEPL1	X-prolyl aminopeptidase 1	protein-coding
peak125	chr1	33895924	33896205	+	1	NA	Intergenic	CpG	-42168	NM_145238	7579	Hs.442705	NM_145238	ENSG00000121903	ZSCAN20	KOX29|ZFP-31|ZNF31|ZNF360	zinc finger and SCAN domain containing 20	protein-coding
peak4837	chrY	13481523	13482038	+	1	NA	Intergenic	BSR/Beta|Satellite|Satellite	1051609	NR_033667	352887	Hs.546221	NR_033667	ENSG00000206159	GYG2P1	GYG2P	glycogenin 2 pseudogene 1	pseudo
peak431	chr1	230203198	230203643	+	1	NA	intron (NM_004481, intron 1 of 15)	CpG	478	NR_120373	2590	Hs.743964	NM_004481	ENSG00000143641	GALNT2	GalNAc-T2	polypeptide N-acetylgalactosaminyltransferase 2	protein-coding
peak2169	chr17	80186515	80189357	+	1	NA	intron (NM_004207, intron 1 of 4)	CpG	1049	NM_004207	9123	Hs.500761	NM_004207	ENSG00000141526	SLC16A3	MCT 3|MCT 4|MCT-3|MCT-4|MCT3|MCT4	solute carrier family 16 member 3	protein-coding
peak1652	chr16	15744242	15744656	+	1	NA	intron (NM_017668, intron 1 of 8)	intron (NM_017668, intron 1 of 8)	366	NM_017668	54820	Hs.655378	NM_017668	ENSG00000072864	NDE1	HOM-TES-87|LIS4|MHAC|NDE|NUDE|NUDE1	nudE neurodevelopment protein 1	protein-coding
peak3132	chr21	26979479	26979758	+	1	NA	intron (NM_080794, intron 1 of 10)	CpG	183	NM_017446	54148	Hs.420696	NM_017446	ENSG00000154719	MRPL39	C21orf92|L39mt|MRP-L5|MRPL5|MSTP003|PRED22|PRED66|RPML5	mitochondrial ribosomal protein L39	protein-coding
peak252	chr1	116916315	116916848	+	1	NA	promoter-TSS (NM_001160233)	promoter-TSS (NM_001160233)	92	NM_001160233	476	Hs.371889	NM_000701	ENSG00000163399	ATP1A1	-	ATPase Na+/K+ transporting subunit alpha 1	protein-coding
peak598	chr10	42815137	42817411	+	1	NA	Intergenic	(CATTC)n|Satellite|Satellite	47219	NR_024380	441666	Hs.255729	NR_024380	ENSG00000215146	LOC441666	-	zinc finger protein 91 pseudogene	pseudo
peak568	chr10	42392507	42397472	+	1	NA	Intergenic	HSATII|Satellite|Satellite	468504	NR_024380	441666	Hs.255729	NR_024380	ENSG00000215146	LOC441666	-	zinc finger protein 91 pseudogene	pseudo
peak4548	chr8	133787991	133788138	+	1	NA	intron (NM_198513, intron 1 of 7)	intron (NM_198513, intron 1 of 7)	460	NM_001277196	51105	Hs.304362	NM_016018	ENSG00000129292	PHF20L1	CGI-72|TDRD20B|URLC1	PHD finger protein 20 like 1	protein-coding
peak2371	chr19	12832827	12833314	+	1	NA	promoter-TSS (NM_013433)	promoter-TSS (NM_013433)	35	NM_013433	30000	Hs.416049	NM_013433	ENSG00000105576	TNPO2	IPO3|KPNB2B|TRN2	transportin 2	protein-coding
peak1713	chr16	31885262	31885621	+	1	NA	intron (NM_003414, intron 1 of 3)	CpG	362	NM_001265588	10308	Hs.460645	NM_003414	ENSG00000185947	ZNF267	HZF2	zinc finger protein 267	protein-coding
peak51	chr1	16010738	16010973	+	1	NA	promoter-TSS (NM_015164)	promoter-TSS (NM_015164)	57	NM_015164	23207	Hs.646775	NM_015164	ENSG00000116786	PLEKHM2	SKIP	pleckstrin homology and RUN domain containing M2	protein-coding
peak2163	chr17	79670530	79670893	+	1	NA	intron (NM_002949, intron 1 of 4)	CpG	311	NM_002949	6182	Hs.109059	NM_002949	ENSG00000262814	MRPL12	5c5-2|L12mt|MRP-L31/34|MRPL7|MRPL7/L12|RPML12	mitochondrial ribosomal protein L12	protein-coding
peak770	chr11	8008843	8009281	+	1	NA	exon (NM_003754, exon 1 of 8)	exon (NM_003754, exon 1 of 8)	195	NM_003754	8665	Hs.516023	NM_003754	ENSG00000175390	EIF3F	EIF3S5|eIF3-p47	eukaryotic translation initiation factor 3 subunit F	protein-coding
peak2037	chr17	40021149	40021561	+	1	NA	exon (NM_018143, exon 1 of 2)	exon (NM_018143, exon 1 of 2)	329	NM_018143	55175	Hs.13268	NM_018143	ENSG00000178502	KLHL11	-	kelch like family member 11	protein-coding
peak2084	chr17	53045752	53045925	+	1	NA	promoter-TSS (NM_178509)	promoter-TSS (NM_178509)	-288	NM_178509	252983	Hs.35199	NM_178509	ENSG00000166263	STXBP4	Synip	syntaxin binding protein 4	protein-coding
peak3898	chr5	175788148	175788477	+	1	NA	intron (NM_001079684, intron 1 of 7)	intron (NM_001079684, intron 1 of 7)	498	NR_109797	57179	Hs.743257	NM_020444	ENSG00000122203	KIAA1191	p33MONOX|p60MONOX	KIAA1191	protein-coding
peak4806	chrX	70753391	70753824	+	1	NA	intron (NM_181673, intron 1 of 21)	C-rich|Low_complexity|Low_complexity	695	NM_181673	8473	Hs.405410	NM_003605	ENSG00000147162	OGT	HINCUT-1|HRNT1|MRX106|O-GLCNAC|OGT1	O-linked N-acetylglucosamine (GlcNAc) transferase	protein-coding
peak2223	chr18	44676722	44676873	+	1	NA	promoter-TSS (NM_001318765)	promoter-TSS (NM_001318765)	74	NM_032124	84064	Hs.465041	NM_032124	ENSG00000167220	HDHD2	3110052N05Rik|HEL-S-301	haloacid dehalogenase like hydrolase domain containing 2	protein-coding
peak3277	chr22	45636009	45636479	+	1	NA	intron (NM_001009880, intron 1 of 9)	CpG	406	NM_001009880	23313	Hs.592207	NM_015264	ENSG00000100364	KIAA0930	C22orf9|LSC3	KIAA0930	protein-coding
peak1422	chr14	100706574	100706746	+	1	NA	intron (NM_003403, intron 1 of 4)	CpG	1558	NM_003403	7528	Hs.388927	NM_003403	ENSG00000100811	YY1	DELTA|GADEVS|INO80S|NF-E1|UCRBP|YIN-YANG-1	YY1 transcription factor	protein-coding
peak3571	chr4	6717886	6718328	+	1	NA	exon (NM_018366, exon 1 of 1)	exon (NM_018366, exon 1 of 1)	265	NM_018366	55330	Hs.7570	NM_018366	ENSG00000186222	BLOC1S4	BCAS4L|BLOS4|CNO	biogenesis of lysosomal organelles complex 1 subunit 4	protein-coding
peak3577	chr4	11430107	11431067	+	1	NA	promoter-TSS (NM_005114)	promoter-TSS (NM_005114)	-50	NM_005114	9957	Hs.507348	NM_005114	ENSG00000002587	HS3ST1	3OST|3OST1	heparan sulfate-glucosamine 3-sulfotransferase 1	protein-coding
peak1556	chr15	83734771	83735541	+	1	NA	promoter-TSS (NR_039740)	promoter-TSS (NR_039740)	-931	NR_039740	100616404		NR_039740	ENSG00000263643	MIR4515	mir-4515	microRNA 4515	ncRNA
peak3557	chr4	2010087	2010729	+	1	NA	intron (NM_005663, intron 1 of 10)	CpG	554	NM_005663	7469	Hs.21771	NM_005663	ENSG00000185049	NELFA	NELF-A|P/OKcl.15|WHSC2	negative elongation factor complex member A	protein-coding
peak801	chr11	36531182	36531540	+	1	NA	intron (NM_145803, intron 1 of 7)	CpG	502	NM_004620	7189	Hs.444172	NM_004620	ENSG00000175104	TRAF6	MGC:3310|RNF85	TNF receptor associated factor 6	protein-coding
peak2759	chr2	91599253	91599457	+	1	NA	Intergenic	HSATII|Satellite|Satellite	248620	NR_027238	654342	Hs.469287	NR_027238		LOC654342	-	lymphocyte-specific protein 1 pseudogene	pseudo
peak3385	chr3	51975614	51975806	+	1	NA	promoter-TSS (NM_005485)	promoter-TSS (NM_005485)	247	NM_004704	9136	Hs.153768	NM_004704	ENSG00000114767	RRP9	RNU3IP2|U3-55K	ribosomal RNA processing 9, U3 small nucleolar RNA binding protein	protein-coding
peak607	chr10	60094818	60095259	+	1	NA	intron (NM_003338, intron 1 of 6)	CpG	299	NM_001204880	7321	Hs.129683	NM_003338	ENSG00000072401	UBE2D1	E2(17)KB1|SFT|UBC4/5|UBCH5|UBCH5A	ubiquitin conjugating enzyme E2 D1	protein-coding
peak2999	chr20	23342965	23343408	+	1	NA	intron (NM_022482, intron 1 of 5)	CpG	417	NM_022482	64412	Hs.709462	NM_022482	ENSG00000125812	GZF1	JLSM|ZBTB23|ZNF336	GDNF inducible zinc finger protein 1	protein-coding
peak3327	chr3	16926910	16927059	+	1	NA	intron (NM_001144382, intron 3 of 7)	intron (NM_001144382, intron 3 of 7)	532	NM_001144382	23228	Hs.202010	NM_015184	ENSG00000154822	PLCL2	PLCE2	phospholipase C like 2	protein-coding
peak57	chr1	16970470	16971163	+	1	NA	Intergenic	Intergenic	-1253	NR_027504	11209	Hs.349110	NR_027504		MST1P2	MSPL-1|MSPL-2|MSPL-3|MSPL1|MSPL2|MSPL3|MSTP1|MSTP2|MSTP3	macrophage stimulating 1 pseudogene 2	pseudo
peak1765	chr16	34188669	34189184	+	1	NA	Intergenic	HSATII|Satellite|Satellite	215836	NR_002837	606551	Hs.646441	NR_002837		UBE2MP1	-	ubiquitin conjugating enzyme E2 M pseudogene 1	pseudo
peak3827	chr5	126113115	126113795	+	1	NA	exon (NM_005573, exon 1 of 11)	exon (NM_005573, exon 1 of 11)	610	NM_001198557	4001	Hs.89497	NM_005573	ENSG00000113368	LMNB1	ADLD|LMN|LMN2|LMNB	lamin B1	protein-coding
peak4171	chr7	2559708	2559907	+	1	NA	exon (NM_001040168, exon 1 of 8)	exon (NM_001040168, exon 1 of 8)	328	NM_001040167	3955	Hs.159142	NM_002304	ENSG00000106003	LFNG	SCDO3	LFNG O-fucosylpeptide 3-beta-N-acetylglucosaminyltransferase	protein-coding
peak3526	chr3	187871861	187872293	+	1	NA	promoter-TSS (NR_036497)	promoter-TSS (NR_036497)	-201	NR_036497	339929	Hs.596639	NR_036497	ENSG00000270959	LPP-AS2	MYCLo-5|MYCLo-6	LPP antisense RNA 2	ncRNA
peak237	chr1	110527541	110527681	+	1	NA	5' UTR (NM_001242673, exon 1 of 17)	5' UTR (NM_001242673, exon 1 of 17)	224	NM_001242673	10768	Hs.743973	NM_006621	ENSG00000168710	AHCYL1	DCAL|IRBIT|PPP1R78|PRO0233|XPVKONA	adenosylhomocysteinase like 1	protein-coding
peak2781	chr2	92323999	92324478	+	1	NA	Intergenic	ALR/Alpha|Satellite|centr	195079	NR_027714	440888	Hs.730239	NM_001032412		ACTR3BP2	FKSG73	ACTR3B pseudogene 2	pseudo
peak1300	chr13	113241953	113242643	+	1	NA	5' UTR (NM_001286279, exon 1 of 10)	5' UTR (NM_001286279, exon 1 of 10)	201	NM_001286277	10426	Hs.224152	NM_006322	ENSG00000126216	TUBGCP3	104p|ALP6|GCP3|Grip104|SPBC98|Spc98|Spc98p	tubulin gamma complex associated protein 3	protein-coding
peak553	chr10	39124292	39127052	+	1	NA	Intergenic	(GAATG)n|Satellite|Satellite	135945	NR_045000	399746	Hs.742607	NR_045000		ACTR3BP5	FKSG74	ACTR3B pseudogene 5	pseudo
peak4825	chrY	13141530	13142066	+	1	NA	Intergenic	(CATTC)n|Simple_repeat|Simple_repeat	1391591	NR_033667	352887	Hs.546221	NR_033667	ENSG00000206159	GYG2P1	GYG2P	glycogenin 2 pseudogene 1	pseudo
peak2897	chr2	204104245	204104492	+	1	NA	intron (NM_177538, intron 1 of 12)	intron (NM_177538, intron 1 of 12)	1204	NM_177538	57404	Hs.446065	NM_020674	ENSG00000119004	CYP20A1	CYP-M	cytochrome P450 family 20 subfamily A member 1	protein-coding
peak4164	chr7	1198817	1200534	+	1	NA	promoter-TSS (NR_110065)	promoter-TSS (NR_110065)	180	NM_182491	90637	Hs.648111	NM_182491	ENSG00000178381	ZFAND2A	AIRAP	zinc finger AN1-type containing 2A	protein-coding
peak353	chr1	173990055	173991264	+	1	NA	Intergenic	Intergenic	-28449	NM_172071	149041	Hs.30258	NM_172071	ENSG00000135870	RC3H1	RNF198|ROQUIN	ring finger and CCCH-type domains 1	protein-coding
peak4366	chr7	129592321	129592729	+	1	NA	5' UTR (NM_003344, exon 1 of 7)	5' UTR (NM_003344, exon 1 of 7)	258	NM_001202498	7328	Hs.643548	NM_003344	ENSG00000186591	UBE2H	E2-20K|GID3|UBC8|UBCH|UBCH2	ubiquitin conjugating enzyme E2 H	protein-coding
peak973	chr11	124492957	124493075	+	1	NA	non-coding (NR_016021, exon 1 of 8)	non-coding (NR_016021, exon 1 of 8)	274	NM_032811	84897	Hs.436410	NM_032811	ENSG00000154144	TBRG1	NIAM|TB-5	transforming growth factor beta regulator 1	protein-coding
peak3548	chr4	699065	700141	+	1	NA	promoter-TSS (NM_001317836)	promoter-TSS (NM_001317836)	73	NM_006315	10336	Hs.144309	NM_006315	ENSG00000185619	PCGF3	DONG1|RNF3|RNF3A	polycomb group ring finger 3	protein-coding
peak4785	chrM	16077	16368	+	1	NA	Intergenic	Intergenic	14549	NR_137295
peak3508	chr3	183416066	183416345	+	1	NA	intron (NM_001351371, intron 1 of 21)	intron (NM_001351371, intron 1 of 21)	599	NM_018023	55689	Hs.632575	NM_018023	ENSG00000163872	YEATS2	-	YEATS domain containing 2	protein-coding
peak2892	chr2	202507449	202507666	+	1	NA	5' UTR (NM_152388, exon 1 of 12)	5' UTR (NM_152388, exon 1 of 12)	110	NM_152388	65062	Hs.12319	NM_152388	ENSG00000155755	TMEM237	ALS2CR4|JBTS14	transmembrane protein 237	protein-coding
peak3532	chr3	196229299	196229499	+	1	NA	intron (NM_152617, intron 1 of 5)	AluSz|SINE|Alu	1240	NM_152617	165918	Hs.250648	NM_152617	ENSG00000163961	RNF168	hRNF168	ring finger protein 168	protein-coding
peak878	chr11	65601983	65602155	+	1	NA	intron (NM_152760, intron 1 of 12)	(TG)n|Simple_repeat|Simple_repeat	659	NM_152760	254122	Hs.591950	NM_152760	ENSG00000172803	SNX32	SNX6B	sorting nexin 32	protein-coding
peak32	chr1	9599649	9599986	+	1	NA	intron (NM_032315, intron 1 of 6)	CpG	289	NM_032315	84275	Hs.568613	NM_032315	ENSG00000171612	SLC25A33	BMSC-MCP|PNC1	solute carrier family 25 member 33	protein-coding
peak10	chr1	1335025	1335230	+	1	NA	promoter-TSS (NR_135154)	promoter-TSS (NR_135154)	217	NR_015434	148413	Hs.741357	NR_015434	ENSG00000224870	LOC148413	-	uncharacterized LOC148413	ncRNA
peak3239	chr22	38071947	38072565	+	1	NA	intron (NM_002305, intron 1 of 3)	intron (NM_002305, intron 1 of 3)	643	NM_002305	3956	Hs.445351	NM_002305	ENSG00000100097	LGALS1	GAL1|GBP	galectin 1	protein-coding
peak3945	chr6	13487105	13487370	+	1	NA	promoter-TSS (NM_001242628)	promoter-TSS (NM_001242628)	632	NM_001242629	54438	Hs.484686	NM_018988	ENSG00000145990	GFOD1	ADG-90|C6orf114	glucose-fructose oxidoreductase domain containing 1	protein-coding
peak3121	chr21	10850143	10860433	+	1	NA	Intergenic	(GAATG)n|Satellite|Satellite	135655	NM_199260	7179	Hs.122986	NM_199259	ENSG00000274391	TPTE	CT44|PTEN2	transmembrane phosphatase with tensin homology	protein-coding
peak1785	chr16	46405472	46405958	+	1	NA	Intergenic	HSATII|Satellite|Satellite	197294	NR_026556	124149	Hs.97414	NM_001004299		ANKRD26P1	-	ankyrin repeat domain 26 pseudogene 1	pseudo
peak4319	chr7	99036251	99037075	+	1	NA	promoter-TSS (NM_006693)	promoter-TSS (NM_006693)	100	NM_001081559	10898	Hs.489287	NM_006693	ENSG00000160917	CPSF4	CPSF30|NAR|NEB-1|NEB1	cleavage and polyadenylation specific factor 4	protein-coding
peak3202	chr22	22306902	22307172	+	1	NA	intron (NM_014634, intron 1 of 7)	CpG	213	NM_014634	9647	Hs.112728	NM_014634	ENSG00000100034	PPM1F	CAMKP|CaMKPase|FEM-2|POPX2|hFEM-2	protein phosphatase, Mg2+/Mn2+ dependent 1F	protein-coding
peak1564	chr15	90118932	90119031	+	1	NA	exon (NM_152259, exon 1 of 22)	exon (NM_152259, exon 1 of 22)	163	NM_152259	90381	Hs.441708	NM_152259	ENSG00000140534	TICRR	C15orf42|SLD3|Treslin	TOPBP1 interacting checkpoint and replication regulator	protein-coding
peak2137	chr17	73775024	73775601	+	1	NA	intron (NM_005324, intron 1 of 3)	CpG-11127	704	NM_005324	3021	Hs.180877	NM_005324	ENSG00000132475	H3F3B	H3.3B	H3 histone family member 3B	protein-coding
peak2520	chr19	45394681	45395007	+	1	NA	exon (NM_001128916, exon 2 of 10)	exon (NM_001128916, exon 2 of 10)	367	NM_001128916	10452	Hs.655909	NM_006114	ENSG00000130204	TOMM40	C19orf1|D19S1177E|PER-EC1|PEREC1|TOM40	translocase of outer mitochondrial membrane 40	protein-coding
peak2486	chr19	39898049	39899241	+	1	NA	exon (NM_003407, exon 2 of 2)	exon (NM_003407, exon 2 of 2)	1158	NM_003407	7538	Hs.534052	NM_003407	ENSG00000128016	ZFP36	G0S24|GOS24|NUP475|RNF162A|TIS11|TTP|zfp-36	ZFP36 ring finger protein	protein-coding
peak2655	chr2	27603313	27603348	+	1	NA	promoter-TSS (NM_001201459)	promoter-TSS (NM_001201459)	-19	NM_001201459	130557	Hs.515872	NM_144631	ENSG00000163795	ZNF513	HMFT0656|RP58	zinc finger protein 513	protein-coding
peak4277	chr7	65338138	65338321	+	1	NA	5' UTR (NM_173517, exon 1 of 3)	5' UTR (NM_173517, exon 1 of 3)	143	NM_001284342	154807	Hs.427232	NM_173517	ENSG00000196715	VKORC1L1	-	vitamin K epoxide reductase complex subunit 1 like 1	protein-coding
peak1376	chr14	69256032	69257323	+	1	NA	exon (NM_004926, exon 2 of 2)	exon (NM_004926, exon 2 of 2)	3954	NM_001244698	677	Hs.85155	NM_004926	ENSG00000185650	ZFP36L1	BRF1|Berg36|ERF-1|ERF1|RNF162B|TIS11B|cMG1	ZFP36 ring finger protein like 1	protein-coding
peak2767	chr2	92281076	92281588	+	1	NA	Intergenic	ALR/Alpha|Satellite|centr	152173	NR_027714	440888	Hs.730239	NM_001032412		ACTR3BP2	FKSG73	ACTR3B pseudogene 2	pseudo
peak1304	chr13	114239248	114239447	+	1	NA	intron (NM_007111, intron 1 of 11)	intron (NM_007111, intron 1 of 11)	291	NM_007111	7027	Hs.79353	NM_007111	ENSG00000198176	TFDP1	DILC|DP1|DRTF1|Dp-1	transcription factor Dp-1	protein-coding
peak4092	chr6	109776527	109776898	+	1	NA	intron (NM_001286613, intron 1 of 24)	CpG	478	NM_022765	64780	Hs.33476	NM_022765	ENSG00000135596	MICAL1	MICAL|MICAL-1|NICAL	microtubule associated monooxygenase, calponin and LIM domain containing 1	protein-coding
peak4759	chr9	136222994	136223815	+	1	NA	promoter-TSS (NM_017503)	promoter-TSS (NM_017503)	-17	NM_017503	6835	Hs.159448	NM_017503	ENSG00000148291	SURF2	SURF-2	surfeit 2	protein-coding
peak4391	chr7	148823012	148824302	+	1	NA	promoter-TSS (NM_001001661)	promoter-TSS (NM_001001661)	149	NM_020781	57541	Hs.632032	NM_020781	ENSG00000197024	ZNF398	P51|P71|ZER6	zinc finger protein 398	protein-coding
peak3666	chr4	89444403	89444483	+	1	NA	promoter-TSS (NR_134662)	promoter-TSS (NR_134662)	509	NM_001042616	84992	Hs.26136	NM_001042616	ENSG00000255072	PIGY	HPMRS6|PIG-Y	phosphatidylinositol glycan anchor biosynthesis class Y	protein-coding
peak3780	chr5	65221853	65222311	+	1	NA	promoter-TSS (NM_001253697)	promoter-TSS (NM_001253697)	-300	NM_001253701	55914	Hs.591774	NM_018695	ENSG00000112851	ERBIN	ERBB2IP|HEL-S-78|LAP2	erbb2 interacting protein	protein-coding
peak165	chr1	45265974	45266541	+	1	NA	exon (NM_004073, exon 1 of 15)	exon (NM_004073, exon 1 of 15)	360	NM_004073	1263	Hs.632415	NM_004073	ENSG00000173846	PLK3	CNK|FNK|PLK-3|PRK	polo like kinase 3	protein-coding
peak722	chr10	120839675	120839979	+	1	NA	intron (NM_003750, intron 1 of 21)	CpG	569	NM_003750	8661	Hs.523299	NM_003750	ENSG00000107581	EIF3A	EIF3|EIF3S10|P167|TIF32|eIF3-p170|eIF3-theta|p180|p185	eukaryotic translation initiation factor 3 subunit A	protein-coding
peak2288	chr19	2290503	2290670	+	1	NA	exon (NM_001101391, exon 2 of 2)	exon (NM_001101391, exon 2 of 2)	-8405	NM_198532	374872	Hs.511803	NM_198532	ENSG00000188305	PEAK3	C19orf35	PEAK family member 3	protein-coding
peak2136	chr17	73584696	73585165	+	1	NA	exon (NM_001309242, exon 1 of 64)	exon (NM_001309242, exon 1 of 64)	791	NM_001309242	80022	Hs.390817	NM_001080847	ENSG00000266714	MYO15B	MYO15BP	myosin XVB	protein-coding
peak949	chr11	111895695	111895945	+	1	NA	5' UTR (NM_001931, exon 1 of 14)	5' UTR (NM_001931, exon 1 of 14)	282	NM_001931	1737	Hs.335551	NM_001931	ENSG00000150768	DLAT	DLTA|PDC-E2|PDCE2	dihydrolipoamide S-acetyltransferase	protein-coding
peak3209	chr22	25801043	25801602	+	1	NA	Intergenic	CpG	-23778	NM_001135772	91355	Hs.634058	NM_182492	ENSG00000100068	LRP5L	-	LDL receptor related protein 5 like	protein-coding
peak3072	chr20	47537333	47538513	+	1	NA	promoter-TSS (NM_006420)	promoter-TSS (NM_006420)	-352	NM_006420	10564	Hs.62578	NM_006420	ENSG00000124198	ARFGEF2	BIG2|PVNH2|dJ1164I10.1	ADP ribosylation factor guanine nucleotide exchange factor 2	protein-coding
peak2666	chr2	36824781	36824959	+	1	NA	intron (NM_001042548, intron 1 of 8)	CpG	462	NM_005102	9637	Hs.258563	NM_005102	ENSG00000171055	FEZ2	HUM3CL	fasciculation and elongation protein zeta 2	protein-coding
peak3607	chr4	49115795	49117501	+	1	NA	Intergenic	(CATTC)n|Satellite|Satellite	127989	NM_001286791	80157	Hs.479703	NM_025087	ENSG00000109182	CWH43	CWH43-C|PGAP2IP	cell wall biogenesis 43 C-terminal homolog	protein-coding
peak3956	chr6	20402443	20403066	+	1	NA	exon (NM_001949, exon 1 of 7)	exon (NM_001949, exon 1 of 7)	617	NM_001949	1871	Hs.269408	NM_001949	ENSG00000112242	E2F3	E2F-3	E2F transcription factor 3	protein-coding
peak552	chr10	39122173	39123811	+	1	NA	Intergenic	(GAATG)n|Satellite|Satellite	133265	NR_045000	399746	Hs.742607	NR_045000		ACTR3BP5	FKSG74	ACTR3B pseudogene 5	pseudo
peak2817	chr2	128459080	128459131	+	1	NA	exon (NM_032740, exon 1 of 1)	exon (NM_032740, exon 1 of 1)	508	NM_032740	84826	Hs.345849	NM_032740	ENSG00000173349	SFT2D3	-	SFT2 domain containing 3	protein-coding
peak2460	chr19	36504813	36505091	+	1	NA	promoter-TSS (NM_001290056)	promoter-TSS (NM_001290056)	189	NM_198867	84964	Hs.71941	NM_032878	ENSG00000239382	ALKBH6	ABH6	alkB homolog 6	protein-coding
peak4895	chrY	58981585	58983172	+	1	NA	Intergenic	AluSz6|SINE|Alu	-118025	NM_005840	10251	Hs.381912	NM_005840	ENSG00000168939	SPRY3	spry-3	sprouty RTK signaling antagonist 3	protein-coding
peak2376	chr19	13213349	13213598	+	1	NA	5' UTR (NM_005583, exon 1 of 4)	5' UTR (NM_005583, exon 1 of 4)	501	NM_005583	4066	Hs.46446	NM_005583	ENSG00000104903	LYL1	bHLHa18	LYL1, basic helix-loop-helix family member	protein-coding
peak4681	chr9	100881193	100881477	+	1	NA	exon (NM_014788, exon 1 of 6)	exon (NM_014788, exon 1 of 6)	300	NM_014788	9830	Hs.575631	NM_014788	ENSG00000106785	TRIM14	-	tripartite motif containing 14	protein-coding
peak1646	chr16	12070665	12071368	+	1	NA	intron (NM_032167, intron 1 of 20)	intron (NM_032167, intron 1 of 20)	425	NM_032167	92017	Hs.458401	NM_032167	ENSG00000048471	SNX29	A-388D4.1|RUNDC2A	sorting nexin 29	protein-coding
peak3645	chr4	76861101	76861331	+	1	NA	exon (NM_014435, exon 2 of 11)	exon (NM_014435, exon 2 of 11)	950	NM_001042402	27163	Hs.437365	NM_014435	ENSG00000138744	NAAA	ASAHL|PLT	N-acylethanolamine acid amidase	protein-coding
peak1251	chr13	36532169	36532312	+	1	NA	intron (NM_004734, intron 3 of 17)	(CCA)n|Simple_repeat|Simple_repeat	-102242	NM_001195415	9201	Hs.507755	NM_004734	ENSG00000133083	DCLK1	CL1|CLICK1|DCAMKL1|DCDC3A|DCLK	doublecortin like kinase 1	protein-coding
peak3250	chr22	39639380	39639480	+	1	NA	intron (NM_002608, intron 1 of 6)	CpG	1630	NM_002608	5155	Hs.1976	NM_002608	ENSG00000100311	PDGFB	IBGC5|PDGF-2|PDGF2|SIS|SSV|c-sis	platelet derived growth factor subunit B	protein-coding
peak1732	chr16	33890408	33890426	+	1	NA	Intergenic	HSATII|Satellite|Satellite	318573	NR_130771	104644205	Hs.742548	NR_130771		ENPP7P13	DUNQU1	ectonucleotide pyrophosphatase/phosphodiesterase 7 pseudogene 13	pseudo
peak1826	chr16	56553575	56553645	+	1	NA	intron (NM_031885, intron 1 of 16)	CpG	398	NM_031885	583	Hs.333738	NM_031885	ENSG00000125124	BBS2	BBS|RP74	Bardet-Biedl syndrome 2	protein-coding
peak2012	chr17	30469723	30470019	+	1	NA	intron (NM_001288755, intron 1 of 18)	CpG-10420	283	NR_136413	105371730	Hs.673781	NR_136413	ENSG00000214708	LOC105371730	-	uncharacterized LOC105371730	ncRNA
peak1225	chr12	133404905	133405369	+	1	NA	5' UTR (NM_005895, exon 1 of 24)	5' UTR (NM_005895, exon 1 of 24)	151	NM_005895	2802	Hs.507333	NM_005895	ENSG00000090615	GOLGA3	GCP170|MEA-2	golgin A3	protein-coding
peak1383	chr14	73924775	73925276	+	1	NA	intron (NM_001320114, intron 1 of 11)	C-rich|Low_complexity|Low_complexity	261	NM_003744	8650	Hs.525443	NM_003744	ENSG00000133961	NUMB	C14orf41|S171|c14_5527	NUMB, endocytic adaptor protein	protein-coding
peak1000	chr12	6875325	6875917	+	1	NA	5' UTR (NM_002824, exon 1 of 5)	5' UTR (NM_002824, exon 1 of 5)	138	NM_001330333	5763	Hs.504613	NM_002824	ENSG00000159335	PTMS	ParaT	parathymosin	protein-coding
peak4638	chr9	66822088	66822538	+	1	NA	Intergenic	ALR/Alpha|Satellite|centr	-100654	NR_121570	101928381	Hs.708686	NR_121570		LOC101928381	-	uncharacterized LOC101928381	ncRNA
peak2497	chr19	41305570	41305889	+	1	NA	intron (NM_053046, intron 1 of 5)	intron (NM_053046, intron 1 of 5)	395	NM_053046	112398	Hs.515417	NM_017555	ENSG00000269858	EGLN2	EIT6|HIF-PH1|HIFPH1|HPH-1|HPH-3|PHD1	egl-9 family hypoxia inducible factor 2	protein-coding
peak3264	chr22	42229458	42229712	+	1	NA	intron (NR_103834, intron 1 of 21)	CpG	502	NR_103834	6721	Hs.443258	NM_004599	ENSG00000198911	SREBF2	SREBP-2|SREBP2|bHLHd2	sterol regulatory element binding transcription factor 2	protein-coding
peak1804	chr16	46443324	46445068	+	1	NA	Intergenic	HSATII|Satellite|Satellite	158813	NR_026556	124149	Hs.97414	NM_001004299		ANKRD26P1	-	ankyrin repeat domain 26 pseudogene 1	pseudo
peak362	chr1	180471372	180471945	+	1	NA	5' UTR (NM_032360, exon 1 of 8)	5' UTR (NM_032360, exon 1 of 8)	364	NM_032360	84320	Hs.200051	NM_032360	ENSG00000230124	ACBD6	-	acyl-CoA binding domain containing 6	protein-coding
peak4842	chrY	13488870	13490217	+	1	NA	Intergenic	LSAU|Satellite|Satellite	1043846	NR_033667	352887	Hs.546221	NR_033667	ENSG00000206159	GYG2P1	GYG2P	glycogenin 2 pseudogene 1	pseudo
peak1396	chr14	76618359	76618504	+	1	NA	intron (NM_001322032, intron 1 of 6)	CpG	203	NM_017926	55668	Hs.410231	NM_017926	ENSG00000089916	GPATCH2L	C14orf118	G-patch domain containing 2 like	protein-coding
peak2484	chr19	39832237	39832695	+	1	NA	promoter-TSS (NM_018028)	promoter-TSS (NM_018028)	-633	NM_018028	55095	Hs.612332	NM_018028	ENSG00000179134	SAMD4B	SMGB|Smaug2	sterile alpha motif domain containing 4B	protein-coding
peak562	chr10	42368847	42371562	+	1	NA	Intergenic	(CATTC)n|Satellite|Satellite	493289	NR_024380	441666	Hs.255729	NR_024380	ENSG00000215146	LOC441666	-	zinc finger protein 91 pseudogene	pseudo
peak1608	chr16	2098230	2098352	+	1	NA	promoter-TSS (NM_001318194)	promoter-TSS (NM_001318194)	88	NM_001318832	7249	Hs.90303	NM_000548	ENSG00000103197	TSC2	LAM|PPP1R160|TSC4	TSC complex subunit 2	protein-coding
peak1914	chr17	1945368	1945678	+	1	NA	exon (NM_080822, exon 1 of 2)	exon (NM_080822, exon 1 of 2)	246	NM_080822	124641	Hs.513856	NM_080822	ENSG00000262664	OVCA2	-	OVCA2, serine hydrolase domain containing	protein-coding
peak4655	chr9	79008939	79009199	+	1	NA	exon (NM_018339, exon 1 of 4)	exon (NM_018339, exon 1 of 4)	375	NM_018339	55312	Hs.37558	NM_018339	ENSG00000135002	RFK	RIFK	riboflavin kinase	protein-coding
peak4273	chr7	61986064	61986260	+	1	NA	Intergenic	ALR/Alpha|Satellite|centr	778272	NR_003952	643955	Hs.583308	NR_003952	ENSG00000185037	ZNF733P	ZNF733	zinc finger protein 733, pseudogene	pseudo
peak1522	chr15	70388541	70388848	+	1	NA	intron (NM_001105192, intron 1 of 19)	CpG-8039	397	NM_001282981	7090	Hs.287362	NM_005078	ENSG00000140332	TLE3	ESG|ESG3|GRG3|HsT18976	transducin like enhancer of split 3	protein-coding
peak2504	chr19	42634201	42634443	+	1	NA	intron (NM_001247994, intron 1 of 13)	(CA)n|Simple_repeat|Simple_repeat	2303	NM_001207025	5452	Hs.147381	NM_002698	ENSG00000028277	POU2F2	OCT2|OTF2|Oct-2	POU class 2 homeobox 2	protein-coding
peak1386	chr14	74253599	74254191	+	1	NA	promoter-TSS (NR_109995)	promoter-TSS (NR_109995)	66	NM_001043318	91748	Hs.594157	NM_194278	ENSG00000156030	ELMSAN1	C14orf117|C14orf43|LSR68|MIDEAS|c14_5541	ELM2 and Myb/SANT domain containing 1	protein-coding
peak1180	chr12	121648001	121648791	+	1	NA	intron (NR_046373, intron 1 of 10)	AluJr|SINE|Alu	732	NR_046372	5025	Hs.321709	NM_002560	ENSG00000135124	P2RX4	P2X4|P2X4R	purinergic receptor P2X 4	protein-coding
peak3752	chr5	32443877	32444536	+	1	NA	intron (NR_144318, intron 2 of 18)	CpG	661	NR_144318	51663	Hs.435231	NM_016107	ENSG00000056097	ZFR	SPG71|ZFR1	zinc finger RNA binding protein	protein-coding
peak1467	chr15	42264086	42264651	+	1	NA	promoter-TSS (NR_120334)	promoter-TSS (NR_120334)	387	NM_139265	30844	Hs.143703	NM_139265	ENSG00000103966	EHD4	PAST4	EH domain containing 4	protein-coding
peak1457	chr15	40400429	40400934	+	1	NA	intron (NM_001003943, intron 1 of 3)	intron (NM_001003943, intron 1 of 3)	394	NM_001003940	90427	Hs.591104	NM_033503	ENSG00000104081	BMF	-	Bcl2 modifying factor	protein-coding
peak3374	chr3	49977509	49978152	+	1	NA	intron (NM_005777, intron 1 of 20)	CpG	353	NM_005777	10180	Hs.696735	NM_005777	ENSG00000004534	RBM6	3G2|DEF-3|DEF3|HLC-11|NY-LU-12|g16	RNA binding motif protein 6	protein-coding
peak1261	chr13	44453849	44454212	+	1	NA	promoter-TSS (NM_144974)	promoter-TSS (NM_144974)	67	NM_001350643	144811	Hs.210586	NM_153218	ENSG00000179630	LACC1	C13orf31|FAMIN	laccase domain containing 1	protein-coding
peak1390	chr14	75230273	75230753	+	1	NA	exon (NM_019589, exon 1 of 21)	exon (NM_019589, exon 1 of 21)	444	NM_019589	56252	Hs.531111	NM_019589	ENSG00000119596	YLPM1	C14orf170|PPP1R169|ZAP113|ZAP3	YLP motif containing 1	protein-coding
peak377	chr1	200271431	200271582	+	1	NA	Intergenic	CpG	71414	NR_040064	554279	Hs.434694	NR_040064	ENSG00000203721	LINC00862	C1orf98|SMIM16	long intergenic non-protein coding RNA 862	ncRNA
peak355	chr1	176175455	176176270	+	1	NA	exon (NM_022457, exon 1 of 20)	exon (NM_022457, exon 1 of 20)	518	NM_001001740	64326	Hs.523744	NM_022457	ENSG00000143207	COP1	RFWD2|RNF200	COP1, E3 ubiquitin ligase	protein-coding
peak358	chr1	179051408	179051601	+	1	NA	exon (NM_022371, exon 1 of 6)	exon (NM_022371, exon 1 of 6)	392	NM_022371	64222	Hs.584957	NM_022371	ENSG00000186283	TOR3A	ADIR|ADIR2	torsin family 3 member A	protein-coding
peak3372	chr3	49761066	49761163	+	1	NA	TTS (NM_001242829)	TTS (NM_001242829)	293	NM_013334	29925	Hs.567488	NM_013334	ENSG00000173540	GMPPB	MDDGA14|MDDGB14|MDDGC14	GDP-mannose pyrophosphorylase B	protein-coding
peak716	chr10	115614612	115615249	+	1	NA	promoter-TSS (NM_001271816)	promoter-TSS (NM_001271816)	539	NM_198514	374354	Hs.369924	NM_198514	ENSG00000196865	NHLRC2	-	NHL repeat containing 2	protein-coding
peak275	chr1	146643625	146644018	+	1	NA	promoter-TSS (NM_001348451)	promoter-TSS (NM_001348451)	347	NR_103870	5565	Hs.50732	NM_005399	ENSG00000131791	PRKAB2	-	protein kinase AMP-activated non-catalytic subunit beta 2	protein-coding
peak984	chr11	134094867	134095298	+	1	NA	promoter-TSS (NM_015261)	promoter-TSS (NM_015261)	583	NM_052875	112936	Hs.334684	NM_052875	ENSG00000151502	VPS26B	Pep8b	VPS26, retromer complex component B	protein-coding
peak3128	chr21	16436918	16437883	+	1	NA	promoter-TSS (NM_003489)	promoter-TSS (NM_003489)	-274	NM_003489	8204	Hs.155017	NM_003489	ENSG00000180530	NRIP1	RIP140	nuclear receptor interacting protein 1	protein-coding
peak3361	chr3	47422462	47422934	+	1	NA	intron (NM_015466, intron 1 of 24)	CpG	226	NM_015466	25930	Hs.25524	NM_015466	ENSG00000076201	PTPN23	HD-PTP|HDPTP|PTP-TD14	protein tyrosine phosphatase, non-receptor type 23	protein-coding
peak966	chr11	119077028	119077709	+	1	NA	intron (NM_005188, intron 1 of 15)	G-rich|Low_complexity|Low_complexity	382	NM_005188	867	Hs.504096	NM_005188	ENSG00000110395	CBL	C-CBL|CBL2|FRA11B|NSLL|RNF55	Cbl proto-oncogene	protein-coding
peak501	chr10	23728146	23729078	+	1	NA	exon (NM_001145373, exon 1 of 1)	exon (NM_001145373, exon 1 of 1)	414	NM_001145373	220213	Hs.499042	NM_001145373	ENSG00000165312	OTUD1	DUBA7|OTDC1	OTU deubiquitinase 1	protein-coding
peak810	chr11	46867292	46867603	+	1	NA	promoter-TSS (NR_038909)	promoter-TSS (NR_038909)	412	NM_001008938	9793	Hs.201253	NM_014756	ENSG00000175216	CKAP5	CHTOG|MSPS|TOG|TOGp|ch-TOG	cytoskeleton associated protein 5	protein-coding
peak253	chr1	117112374	117112761	+	1	NA	intron (NM_001779, intron 1 of 5)	intron (NM_001779, intron 1 of 5)	1148	NM_001144822	965	Hs.34341	NM_001779	ENSG00000116815	CD58	LFA-3|LFA3|ag3	CD58 molecule	protein-coding
peak3466	chr3	135913680	135915087	+	1	NA	5' UTR (NM_018133, exon 1 of 2)	5' UTR (NM_018133, exon 1 of 2)	305	NM_018133	55167	Hs.18631	NM_018133	ENSG00000174579	MSL2	MSL-2|MSL2L1|RNF184	MSL complex subunit 2	protein-coding
peak807	chr11	46615192	46615447	+	1	NA	intron (NM_001267782, intron 1 of 19)	CpG	300	NM_001267783	55626	Hs.654644	NM_017749	ENSG00000110497	AMBRA1	DCAF3|WDR94	autophagy and beclin 1 regulator 1	protein-coding
peak4465	chr8	38854578	38854754	+	1	NA	promoter-TSS (NM_078473)	promoter-TSS (NM_078473)	161	NR_027878	8754	Hs.591852	NM_003816	ENSG00000168615	ADAM9	CORD9|MCMP|MDC9|Mltng	ADAM metallopeptidase domain 9	protein-coding
peak2338	chr19	9903654	9903875	+	1	NA	promoter-TSS (NR_148545)	promoter-TSS (NR_148545)	92	NR_148545	100505555	Hs.445295	NR_148545	ENSG00000196605	LOC100505555	-	uncharacterized LOC100505555	ncRNA
peak1234	chr13	21634761	21635813	+	1	NA	intron (NM_014572, intron 1 of 7)	CpG	435	NM_014572	26524	Hs.78960	NM_014572	ENSG00000150457	LATS2	KPM	large tumor suppressor kinase 2	protein-coding
peak2242	chr18	60382743	60383711	+	1	NA	exon (NM_194449, exon 1 of 17)	exon (NM_194449, exon 1 of 17)	555	NM_194449	23239	Hs.465337	NM_194449	ENSG00000081913	PHLPP1	PHLPP|PLEKHE1|PPM3A|SCOP	PH domain and leucine rich repeat protein phosphatase 1	protein-coding
peak1633	chr16	4896761	4898248	+	1	NA	promoter-TSS (NR_136695)	promoter-TSS (NR_136695)	-115	NR_136700	84656	Hs.387255	NM_032569	ENSG00000140632	GLYR1	BM045|HIBDL|N-PAC|NP60	glyoxylate reductase 1 homolog	protein-coding
peak1909	chr17	1465084	1465988	+	1	NA	intron (NM_006224, intron 1 of 11)	CpG	574	NM_006224	5306	Hs.429819	NM_006224	ENSG00000174238	PITPNA	HEL-S-36|PI-TPalpha|PITPN|VIB1A	phosphatidylinositol transfer protein alpha	protein-coding
peak1440	chr14	105281922	105282896	+	1	NA	Intergenic	CpG	-5129	NR_024396	196872	Hs.352220	NR_024396	ENSG00000258701	LINC00638	-	long intergenic non-protein coding RNA 638	ncRNA
peak1280	chr13	76111593	76111778	+	1	NA	5' UTR (NM_001287393, exon 2 of 4)	5' UTR (NM_001287393, exon 2 of 4)	323	NM_001287393	170622	Hs.508266	NM_203495	ENSG00000188243	COMMD6	Acrg	COMM domain containing 6	protein-coding
peak3516	chr3	184080671	184080871	+	1	NA	promoter-TSS (NM_001278715)	intron (NM_001346879, intron 1 of 4)	0	NM_001278715	5437	Hs.432574	NM_006232	ENSG00000163882	POLR2H	RPABC3|RPB17|RPB8	RNA polymerase II subunit H	protein-coding
peak1433	chr14	103800647	103801470	+	1	NA	promoter-TSS (NM_183004)	promoter-TSS (NM_183004)	-140	NM_183004	1983	Hs.433702	NM_001969	ENSG00000100664	EIF5	EIF-5|EIF-5A	eukaryotic translation initiation factor 5	protein-coding
peak4297	chr7	75676916	75677096	+	1	NA	promoter-TSS (NM_005918)	promoter-TSS (NM_005918)	315	NM_016086	51657	Hs.11615	NM_016086	ENSG00000127952	STYXL1	DUSP24|MK-STYX|MKSTYX	serine/threonine/tyrosine interacting like 1	protein-coding
peak116	chr1	32479703	32480319	+	1	NA	intron (NR_073498, intron 1 of 8)	CpG	716	NR_073498	10657	Hs.445893	NM_006559	ENSG00000121774	KHDRBS1	Sam68|p62|p68	KH RNA binding domain containing, signal transduction associated 1	protein-coding
peak666	chr10	96305604	96305767	+	1	NA	exon (NM_001289070, exon 1 of 20)	exon (NM_001289070, exon 1 of 20)	161	NM_001289069	3070	Hs.463677	NM_018063	ENSG00000119969	HELLS	ICF4|LSH|Nbla10143|PASG|SMARCA6	helicase, lymphoid specific	protein-coding
peak1139	chr12	109124359	109125384	+	1	NA	promoter-TSS (NM_001276471)	promoter-TSS (NM_001276471)	-252	NM_001276471	23603	Hs.330384	NM_014325	ENSG00000110880	CORO1C	HCRNN4	coronin 1C	protein-coding
peak582	chr10	42596692	42600347	+	1	NA	Intergenic	Intergenic	264974	NR_024380	441666	Hs.255729	NR_024380	ENSG00000215146	LOC441666	-	zinc finger protein 91 pseudogene	pseudo
peak2246	chr18	61089319	61089694	+	1	NA	5' UTR (NM_004869, exon 1 of 11)	5' UTR (NM_004869, exon 1 of 11)	246	NM_004869	9525	Hs.126550	NM_004869	ENSG00000119541	VPS4B	MIG1|SKD1|SKD1B|VPS4-2	vacuolar protein sorting 4 homolog B	protein-coding
peak1495	chr15	59279919	59280338	+	1	NA	promoter-TSS (NM_001270530)	promoter-TSS (NM_001270530)	-217	NM_001270530	54778	Hs.404423	NM_017610	ENSG00000157450	RNF111	ARK|hRNF111	ring finger protein 111	protein-coding
peak2681	chr2	45877494	45878633	+	1	NA	promoter-TSS (NM_005400)	promoter-TSS (NM_005400)	-980	NM_005400	5581	Hs.580351	NM_005400	ENSG00000171132	PRKCE	PKCE|nPKC-epsilon	protein kinase C epsilon	protein-coding
peak1980	chr17	20945326	20946039	+	1	NA	intron (NM_015276, intron 1 of 12)	G-rich|Low_complexity|Low_complexity	670	NM_015276	23326	Hs.462492	NM_015276	ENSG00000124422	USP22	USP3L	ubiquitin specific peptidase 22	protein-coding
peak4448	chr8	26435731	26436803	+	1	NA	intron (NM_001244604, intron 1 of 13)	CpG	346	NM_001244604	1808	Hs.593187	NM_001386	ENSG00000092964	DPYSL2	CRMP-2|CRMP2|DHPRP2|DRP-2|DRP2|N2A3|ULIP-2|ULIP2	dihydropyrimidinase like 2	protein-coding
peak2559	chr19	50143078	50143187	+	1	NA	intron (NM_006270, intron 1 of 5)	intron (NM_006270, intron 1 of 5)	268	NM_006270	6237	Hs.515536	NM_006270	ENSG00000126458	RRAS	R-Ras	RAS related	protein-coding
peak998	chr12	6797869	6798462	+	1	NA	intron (NM_001039920, intron 1 of 8)	CpG	376	NM_133476	171017	Hs.103315	NM_133476	ENSG00000126746	ZNF384	CAGH1|CAGH1A|CIZ|ERDA2|NMP4|NP|TNRC1	zinc finger protein 384	protein-coding
peak2046	chr17	40950474	40950673	+	1	NA	promoter-TSS (NM_001330222)	promoter-TSS (NM_001330222)	170	NM_001040431	28958	Hs.16059	NM_001040431	ENSG00000183978	COA3	CCDC56|COX25|HSPC009|MITRAC12	cytochrome c oxidase assembly factor 3	protein-coding
peak3330	chr3	19988986	19989431	+	1	NA	promoter-TSS (NM_001330688)	promoter-TSS (NM_001330688)	636	NM_001292048	5868	Hs.475663	NM_004162	ENSG00000144566	RAB5A	RAB5	RAB5A, member RAS oncogene family	protein-coding
peak876	chr11	65380782	65382374	+	1	NA	5' UTR (NM_002419, exon 1 of 10)	5' UTR (NM_002419, exon 1 of 10)	142	NM_002419	4296	Hs.502872	NM_002419	ENSG00000173327	MAP3K11	MEKK11|MLK-3|MLK3|PTK1|SPRK	mitogen-activated protein kinase kinase kinase 11	protein-coding
peak3157	chr21	45139200	45140645	+	1	NA	intron (NM_003681, intron 1 of 10)	intron (NM_003681, intron 1 of 10)	944	NM_003681	8566	Hs.284491	NM_003681	ENSG00000160209	PDXK	C21orf124|C21orf97|HEL-S-1a|PKH|PNK|PRED79	pyridoxal kinase	protein-coding
peak1835	chr16	66586704	66586940	+	1	NA	intron (NM_001202509, intron 1 of 2)	intron (NM_001202509, intron 1 of 2)	356	NM_181641	51192	Hs.15159	NM_016326	ENSG00000217555	CKLF	C32|CKLF1|CKLF2|CKLF3|CKLF4|HSPC224|UCK-1	chemokine like factor	protein-coding
peak3944	chr6	12012470	12013333	+	1	NA	intron (NM_002114, intron 1 of 8)	CpG	177	NM_002114	3096	Hs.567284	NM_002114	ENSG00000095951	HIVEP1	CIRIP|CRYBP1|GAAP|MBP-1|PRDII-BF1|Schnurri-1|ZAS1|ZNF40|ZNF40A	human immunodeficiency virus type I enhancer binding protein 1	protein-coding
peak657	chr10	92617141	92617277	+	1	NA	exon (NM_019859, exon 1 of 4)	exon (NM_019859, exon 1 of 4)	462	NM_000872	3363	Hs.73739	NM_000872	ENSG00000148680	HTR7	5-HT7	5-hydroxytryptamine receptor 7	protein-coding
peak3994	chr6	33167762	33168290	+	1	NA	promoter-TSS (NM_001288777).6	promoter-TSS (NM_001288777).6	447	NM_021976	6257	Hs.388034	NM_021976	ENSG00000204231	RXRB	DAUDI6|H-2RIIBP|NR2B2|RCoR-1	retinoid X receptor beta	protein-coding
peak3453	chr3	128598594	128598664	+	1	NA	exon (NM_014049, exon 1 of 18)	exon (NM_014049, exon 1 of 18)	296	NM_014049	28976	Hs.567482	NM_014049	ENSG00000177646	ACAD9	NPD002	acyl-CoA dehydrogenase family member 9	protein-coding
peak4284	chr7	66205618	66206269	+	1	NA	intron (NM_014504, intron 1 of 8)	CpG	300	NM_001287062	27342	Hs.530053	NM_014504	ENSG00000154710	RABGEF1	RABEX5|RAP1|rabex-5	RAB guanine nucleotide exchange factor 1	protein-coding
peak1676	chr16	26385395	26385547	+	1	NA	Intergenic	(TGGA)n|Simple_repeat|Simple_repeat	348913	NR_036146	100422923		NR_036146	ENSG00000265005	MIR548W	-	microRNA 548w	ncRNA
peak4184	chr7	5632494	5632958	+	1	NA	exon (NM_003088, exon 1 of 5)	exon (NM_003088, exon 1 of 5)	290	NM_003088	6624	Hs.118400	NM_003088	ENSG00000075618	FSCN1	FAN1|HSN|SNL|p55	fascin actin-bundling protein 1	protein-coding
peak4250	chr7	61085109	61085467	+	1	NA	Intergenic	ALR/Alpha|Satellite|centr	1679146	NR_003952	643955	Hs.583308	NR_003952	ENSG00000185037	ZNF733P	ZNF733	zinc finger protein 733, pseudogene	pseudo
peak2575	chr19	53031317	53031592	+	1	NA	intron (NM_001321424, intron 1 of 4)	intron (NM_001321424, intron 1 of 4)	492	NM_001321424	388558	Hs.729294	NM_001039886	ENSG00000198482	ZNF808	-	zinc finger protein 808	protein-coding
peak3932	chr6	3068557	3069062	+	1	NA	promoter-TSS (NM_001354930)	promoter-TSS (NM_001354930)	77	NM_001354933	8737	Hs.519842	NM_003804	ENSG00000137275	RIPK1	RIP|RIP-1|RIP1	receptor interacting serine/threonine kinase 1	protein-coding
peak2872	chr2	178128753	178129128	+	1	NA	promoter-TSS (NM_001313901)	promoter-TSS (NM_001313901)	-81	NM_001313900	4780	Hs.744006	NM_006164	ENSG00000116044	NFE2L2	HEBP1|IMDDHH|NRF2	nuclear factor, erythroid 2 like 2	protein-coding
peak2319	chr19	6372833	6373107	+	1	NA	exon (NM_032306, exon 1 of 4)	exon (NM_032306, exon 1 of 4)	526	NM_032306	84266	Hs.111099	NM_032306	ENSG00000125652	ALKBH7	ABH7|SPATA11|UNQ6002	alkB homolog 7	protein-coding
peak1789	chr16	46411201	46412591	+	1	NA	Intergenic	HSATII|Satellite|Satellite	191113	NR_026556	124149	Hs.97414	NM_001004299		ANKRD26P1	-	ankyrin repeat domain 26 pseudogene 1	pseudo
peak2011	chr17	30334690	30335166	+	1	NA	promoter-TSS (NM_001321350)	promoter-TSS (NM_001321350)	37	NM_001321350	114659	Hs.514071	NM_052888	ENSG00000185158	LRRC37B	LRRC37	leucine rich repeat containing 37B	protein-coding
peak3244	chr22	38349795	38349994	+	1	NA	promoter-TSS (NM_001207062)	promoter-TSS (NM_001207062)	-218	NM_001207062	84645	Hs.517612	NM_032561	ENSG00000128346	C22orf23	EVG1|dJ1039K5.6	chromosome 22 open reading frame 23	protein-coding
peak1944	chr17	7254547	7255006	+	1	NA	promoter-TSS (NM_001002914)	promoter-TSS (NM_001002914)	-432	NM_001002914	147040	Hs.592112	NM_001002914	ENSG00000213859	KCTD11	C17orf36|KCASH1|REN|REN/KCTD11	potassium channel tetramerization domain containing 11	protein-coding
peak2498	chr19	41770524	41771196	+	1	NA	promoter-TSS (NM_001321211)	promoter-TSS (NM_001321211)	-95	NM_001321211	11100	Hs.155218	NM_007040	ENSG00000105323	HNRNPUL1	E1B-AP5|E1BAP5|HNRPUL1	heterogeneous nuclear ribonucleoprotein U like 1	protein-coding
peak3719	chr4	184365957	184366319	+	1	NA	exon (NM_017632, exon 1 of 3)	exon (NM_017632, exon 1 of 3)	394	NM_017632	55602	Hs.592508	NM_017632	ENSG00000168564	CDKN2AIP	CARF	CDKN2A interacting protein	protein-coding
peak186	chr1	53792654	53793734	+	1	NA	promoter-TSS (NR_131923)	promoter-TSS (NR_131923)	627	NM_033300	7804	Hs.280387	NM_004631	ENSG00000157193	LRP8	APOER2|HSZ75190|LRP-8|MCI1	LDL receptor related protein 8	protein-coding
peak3143	chr21	35446151	35446597	+	1	NA	intron (NM_032476, intron 1 of 2)	intron (NM_032476, intron 1 of 2)	551	NM_006933	6526	Hs.302742	NM_006933	ENSG00000198743	SLC5A3	BCW2|SMIT|SMIT1|SMIT2	solute carrier family 5 member 3	protein-coding
peak2964	chr20	361957	362363	+	1	NA	intron (NM_001301196, intron 1 of 3)	CpG	173	NM_001301190	57761	Hs.516826	NM_021158	ENSG00000101255	TRIB3	C20orf97|NIPK|SINK|SKIP3|TRB3	tribbles pseudokinase 3	protein-coding
peak2488	chr19	39925946	39926216	+	1	NA	intron (NM_001321111, intron 2 of 4)	intron (NM_001321111, intron 2 of 4)	579	NM_001020	6217	Hs.397609	NM_001020	ENSG00000105193	RPS16	S16	ribosomal protein S16	protein-coding
peak3522	chr3	186284855	186285180	+	1	NA	intron (NM_001134415, intron 1 of 7)	CpG	126	NM_018138	55171	Hs.518469	NM_018138	ENSG00000113838	TBCCD1	-	TBCC domain containing 1	protein-coding
peak1326	chr14	24605542	24605869	+	1	NA	intron (NM_001281528, intron 1 of 10)	CpG	338	NM_176783	5720	Hs.75348	NM_006263	ENSG00000092010	PSME1	HEL-S-129m|IFI5111|PA28A|PA28alpha|REGalpha	proteasome activator subunit 1	protein-coding
peak2462	chr19	36631039	36631576	+	1	NA	intron (NM_001302632, intron 1 of 10)	intron (NM_001302632, intron 1 of 10)	278	NM_001302632	826	Hs.515371	NM_001749	ENSG00000126247	CAPNS1	CALPAIN4|CANP|CANPS|CAPN4|CDPS|CSS1	calpain small subunit 1	protein-coding
peak3493	chr3	160282844	160282958	+	1	NA	intron (NM_002268, intron 1 of 16)	CpG	475	NM_002268	3840	Hs.467866	NM_002268	ENSG00000186432	KPNA4	IPOA3|QIP1|SRP3	karyopherin subunit alpha 4	protein-coding
peak2539	chr19	47615012	47616144	+	1	NA	intron (NM_015168, intron 2 of 14)	CpG	1431	NM_015168	23211	Hs.104661	NM_015168	ENSG00000130749	ZC3H4	C19orf7	zinc finger CCCH-type containing 4	protein-coding
peak4721	chr9	130186853	130187052	+	1	NA	5' UTR (NM_001322260, exon 1 of 6)	5' UTR (NM_001322260, exon 1 of 6)	299	NM_007135	7633	Hs.522399	NM_007135	ENSG00000196152	ZNF79	pT7	zinc finger protein 79	protein-coding
peak4702	chr9	123342182	123342281	+	1	NA	non-coding (NR_073557, exon 1 of 38)	non-coding (NR_073557, exon 1 of 38)	217	NM_001272039	55755	Hs.269560	NM_018249	ENSG00000136861	CDK5RAP2	C48|Cep215|MCPH3	CDK5 regulatory subunit associated protein 2	protein-coding
peak2130	chr17	73042872	73043938	+	1	NA	promoter-TSS (NM_006356)	promoter-TSS (NM_006356)	126	NM_015353	23510	Hs.514468	NM_015353	ENSG00000180901	KCTD2	-	potassium channel tetramerization domain containing 2	protein-coding
peak4722	chr9	130213197	130213546	+	1	NA	promoter-TSS (NM_138361)	promoter-TSS (NM_138361)	340	NM_000976	6136	Hs.408054	NM_000976	ENSG00000197958	RPL12	L12	ribosomal protein L12	protein-coding
peak613	chr10	69644476	69645385	+	1	NA	promoter-TSS (NM_001142498)	promoter-TSS (NM_001142498)	-9	NM_001142498	23411	Hs.369779	NM_012238	ENSG00000096717	SIRT1	SIR2|SIR2L1|SIR2alpha	sirtuin 1	protein-coding
peak1470	chr15	42787798	42788758	+	1	NA	intron (NM_130798, intron 1 of 6)	intron (NM_130798, intron 1 of 6)	774	NM_130798	8773	Hs.511149	NM_003825	ENSG00000092531	SNAP23	HsT17016|SNAP-23|SNAP23A|SNAP23B	synaptosome associated protein 23	protein-coding
peak3018	chr20	29815912	29816210	+	1	NA	Intergenic	(GAATG)n|Satellite|Satellite	-29406	NM_001037730	245929	Hs.580793	NM_001037730	ENSG00000215547	DEFB115	DEFB-15	defensin beta 115	protein-coding
peak2710	chr2	65356654	65357154	+	1	NA	intron (NM_004161, intron 1 of 5)	CpG	531	NM_015543	5861	Hs.310645	NM_004161	ENSG00000138069	RAB1A	RAB1|YPT1	RAB1A, member RAS oncogene family	protein-coding
peak4141	chr6	151774088	151774114	+	1	NA	promoter-TSS (NM_017909)	promoter-TSS (NM_017909)	708	NM_001286562	79624	Hs.15929	NM_024573	ENSG00000146476	ARMT1	C6orf211	acidic residue methyltransferase 1	protein-coding
peak964	chr11	118965194	118965587	+	1	NA	3' UTR (NM_002105, exon 1 of 1)	3' UTR (NM_002105, exon 1 of 1)	787	NM_002105	3014	Hs.477879	NM_002105	ENSG00000188486	H2AFX	H2A.X|H2A/X|H2AX	H2A histone family member X	protein-coding
peak1448	chr15	29561356	29561811	+	1	NA	exon (NM_138704, exon 1 of 1)	exon (NM_138704, exon 1 of 1)	437	NM_138704	56160	Hs.94011	NM_138704	ENSG00000185115	NSMCE3	HCA4|LICS|MAGEG1|MAGEL3|NDNL2|NSE3	NSE3 homolog, SMC5-SMC6 complex component	protein-coding
peak2459	chr19	36486451	36486634	+	1	NA	3' UTR (NM_001042631, exon 1 of 1)	3' UTR (NM_001042631, exon 1 of 1)	452	NM_001042631	644096	Hs.356460	NM_001042631	ENSG00000205138	SDHAF1	LYRM8	succinate dehydrogenase complex assembly factor 1	protein-coding
peak4808	chrX	118370742	118371139	+	1	NA	intron (NM_001282621, intron 1 of 1)	CpG	732	NM_006667	10857	Hs.90061	NM_006667	ENSG00000101856	PGRMC1	Dap1|HPR6.6|IZA|MPR	progesterone receptor membrane component 1	protein-coding
peak4802	chrX	61839275	61839489	+	1	NA	Intergenic	ALR/Alpha|Satellite|centr	731836	NM_001012968	139886	Hs.612782	NM_001012968	ENSG00000186767	SPIN4	TDRD28	spindlin family member 4	protein-coding
peak1613	chr16	2570969	2571170	+	1	NA	TTS (NM_001694)	TTS (NM_001694)	706	NM_015944	51005	Hs.740430	NM_015944	ENSG00000162066	AMDHD2	CGI-14	amidohydrolase domain containing 2	protein-coding
peak1902	chr16	89786911	89786999	+	1	NA	promoter-TSS (NM_001113525)	promoter-TSS (NM_001113525)	179	NR_110128	92822	Hs.290154	NM_152287	ENSG00000158805	ZNF276	CENP-Z|CENPZ|ZADT|ZFP276|ZNF477	zinc finger protein 276	protein-coding
peak4755	chr9	135996104	135996179	+	1	NA	intron (NM_001042368, intron 1 of 17)	CpG	496	NM_006266	5900	Hs.106185	NM_006266	ENSG00000160271	RALGDS	RGDS|RGF|RalGEF	ral guanine nucleotide dissociation stimulator	protein-coding
peak1739	chr16	33898882	33900252	+	1	NA	Intergenic	(CATTC)n|Satellite|Satellite	327723	NR_130771	104644205	Hs.742548	NR_130771		ENPP7P13	DUNQU1	ectonucleotide pyrophosphatase/phosphodiesterase 7 pseudogene 13	pseudo
peak2416	chr19	18747573	18748332	+	1	NA	intron (NM_001345984, intron 1 of 3)	intron (NM_001345984, intron 1 of 3)	177	NM_001345985	55295	Hs.250632	NM_018316	ENSG00000167487	KLHL26	-	kelch like family member 26	protein-coding
peak1476	chr15	45004003	45005177	+	1	NA	intron (NM_004048, intron 1 of 3)	MIR|SINE|MIR	905	NM_004048	567	Hs.534255	NM_004048	ENSG00000166710	B2M	IMD43	beta-2-microglobulin	protein-coding
peak637	chr10	75910933	75911531	+	1	NA	promoter-TSS (NR_135191)	promoter-TSS (NR_135191)	289	NM_001202450	132	Hs.656586	NM_001123	ENSG00000156110	ADK	AK	adenosine kinase	protein-coding
peak46	chr1	12290321	12290465	+	1	NA	intron (NM_018156, intron 1 of 68)	CpG	297	NM_015378	55187	Hs.439381	NM_015378	ENSG00000048707	VPS13D	-	vacuolar protein sorting 13 homolog D	protein-coding
peak1523	chr15	70851063	70851394	+	1	NA	Intergenic	(CA)n|Simple_repeat|Simple_repeat	27717	NR_135691	101929151	Hs.434703	NR_135691	ENSG00000280639	LINC02204	-	long intergenic non-protein coding RNA 2204	ncRNA
peak2660	chr2	30370044	30370523	+	1	NA	intron (NM_016061, intron 1 of 2)	CpG	533	NM_001127401	51646	Hs.515890	NM_016061	ENSG00000119801	YPEL5	CGI-127	yippee like 5	protein-coding
peak1847	chr16	68279296	68279916	+	1	NA	intron (NM_012320, intron 1 of 5)	CpG	359	NM_012320	23659	Hs.632199	NM_012320	ENSG00000103066	PLA2G15	ACS|GXVPLA2|LLPL|LPLA2|LYPLA3	phospholipase A2 group XV	protein-coding
peak4652	chr9	74979228	74979835	+	1	NA	promoter-TSS (NM_001278243)	promoter-TSS (NM_001278243)	-23	NM_001278244	7763	Hs.406096	NM_006007	ENSG00000107372	ZFAND5	ZA20D2|ZFAND5A|ZNF216	zinc finger AN1-type containing 5	protein-coding
peak1574	chr15	91478523	91478815	+	1	NA	intron (NM_018671, intron 1 of 19)	CpG	553	NM_001323621	55898	Hs.389461	NM_017979	ENSG00000140553	UNC45A	GC-UNC45|GCUNC-45|GCUNC45|IRO039700|SMAP-1|SMAP1|UNC-45A	unc-45 myosin chaperone A	protein-coding
peak1159	chr12	112563405	112563624	+	1	NA	5' UTR (NM_001143906, exon 1 of 12)	5' UTR (NM_001143906, exon 1 of 12)	165	NM_006700	10906	Hs.5148	NM_006700	ENSG00000135148	TRAFD1	FLN29	TRAF-type zinc finger domain containing 1	protein-coding
peak3444	chr3	125093325	125094205	+	1	NA	promoter-TSS (NM_001348424)	promoter-TSS (NM_001348424)	-212	NM_001348424	7707	Hs.592591	NM_021964	ENSG00000163848	ZNF148	BERF-1|BFCOL1|GDACCF|HT-BETA|ZBP-89|ZFP148|pHZ-52	zinc finger protein 148	protein-coding
peak496	chr10	18860545	18861130	+	1	NA	intron (NM_182543, intron 8 of 10)	(CATTC)n|Satellite|Satellite	79729	NM_001351118	221078	Hs.396175	NM_182543	ENSG00000241058	NSUN6	4933414E04Rik|ARL5B-AS1|NOPD1	NOP2/Sun RNA methyltransferase family member 6	protein-coding
peak1879	chr16	84178301	84178657	+	1	NA	promoter-TSS (NM_178452)	promoter-TSS (NM_178452)	321	NM_001146051	83693	Hs.555992	NM_031463	ENSG00000103160	HSDL1	SDR12C3	hydroxysteroid dehydrogenase like 1	protein-coding
peak4299	chr7	76178727	76178921	+	1	NA	non-coding (NR_029411, exon 1 of 3)	non-coding (NR_029411, exon 1 of 3)	166	NR_029411	100133091	Hs.712837	NR_029411	ENSG00000205485	LOC100133091	-	uncharacterized LOC100133091	ncRNA
peak4090	chr6	109330492	109330629	+	1	NA	promoter-TSS (NM_001199934)	promoter-TSS (NM_001199934)	198	NM_001199933	27244	Hs.591336	NM_014454	ENSG00000080546	SESN1	PA26|SEST1	sestrin 1	protein-coding
peak2088	chr17	55038107	55038260	+	1	NA	exon (NM_004645, exon 1 of 7)	exon (NM_004645, exon 1 of 7)	228	NM_004645	8161	Hs.532795	NM_004645	ENSG00000121058	COIL	CLN80|p80-coilin	coilin	protein-coding
peak432	chr1	231113950	231114484	+	1	NA	promoter-TSS (NR_144538)	promoter-TSS (NR_144538)	401	NM_001122835	79573	Hs.424788	NM_024525	ENSG00000143643	TTC13	-	tetratricopeptide repeat domain 13	protein-coding
peak524	chr10	38805935	38811382	+	1	NA	Intergenic	(GAATG)n|Satellite|Satellite	91584	NR_024497	399744	Hs.497951	NM_001013665		LINC00999	-	long intergenic non-protein coding RNA 999	ncRNA
peak2968	chr20	1099597	1099615	+	1	NA	promoter-TSS (NR_136535)	promoter-TSS (NR_136535)	370	NM_001323409	9491	Hs.471917	NM_006814	ENSG00000125818	PSMF1	PI31	proteasome inhibitor subunit 1	protein-coding
peak4540	chr8	125739675	125740013	+	1	NA	intron (NM_001282971, intron 1 of 14)	CpG	904	NM_014751	9788	Hs.336994	NM_014751	ENSG00000170873	MTSS1	MIM|MIMA|MIMB	MTSS1, I-BAR domain containing	protein-coding
peak962	chr11	118888457	118888612	+	1	NA	promoter-TSS (NM_016146)	promoter-TSS (NM_016146)	523	NM_001028	6230	Hs.512676	NM_001028	ENSG00000118181	RPS25	S25	ribosomal protein S25	protein-coding
peak3478	chr3	142166575	142166957	+	1	NA	exon (NM_001282857, exon 1 of 41)	exon (NM_001282857, exon 1 of 41)	138	NM_001282857	54464	Hs.435103	NM_019001	ENSG00000114127	XRN1	2001-09-01	5'-3' exoribonuclease 1	protein-coding
peak2269	chr19	1131572	1131754	+	1	NA	intron (NM_014963, intron 4 of 31)	intron (NM_014963, intron 4 of 31)	610	NM_001100122	22904	Hs.408708	NM_014963	ENSG00000064932	SBNO2	KIAA0963|SNO|STNO	strawberry notch homolog 2	protein-coding
peak3876	chr5	150827455	150828262	+	1	NA	intron (NM_001349740, intron 1 of 11)	MIR3|SINE|MIR	701	NM_001349740	206358	Hs.269004	NM_078483	ENSG00000123643	SLC36A1	Dct1|LYAAT1|PAT1|TRAMD3	solute carrier family 36 member 1	protein-coding
peak821	chr11	51569780	51570137	+	1	NA	Intergenic	ALR/Alpha|Satellite|centr	54676	NM_001004703	119749	Hs.553564	NM_001004703	ENSG00000185926	OR4C46	-	olfactory receptor family 4 subfamily C member 46	protein-coding
peak1884	chr16	85589031	85590248	+	1	NA	Intergenic	CpG	-55390	NM_001134473	23199	Hs.461647	NM_014615	ENSG00000131149	GSE1	CRHSP24|KIAA0182	Gse1 coiled-coil protein	protein-coding
peak2458	chr19	36389308	36391773	+	1	NA	promoter-TSS (NM_001321831)	promoter-TSS (NM_001321831)	99	NM_001321831	84807	Hs.466531	NM_139239	ENSG00000167604	NFKBID	IkappaBNS|TA-NFKBH	NFKB inhibitor delta	protein-coding
peak495	chr10	18859994	18860401	+	1	NA	intron (NM_182543, intron 8 of 10)	(CATTC)n|Satellite|Satellite	80369	NM_001351118	221078	Hs.396175	NM_182543	ENSG00000241058	NSUN6	4933414E04Rik|ARL5B-AS1|NOPD1	NOP2/Sun RNA methyltransferase family member 6	protein-coding
peak3334	chr3	23986508	23986679	+	1	NA	promoter-TSS (NR_110524)	promoter-TSS (NR_110524)	-158	NM_005126	9975	Hs.37288	NM_005126	ENSG00000174738	NR1D2	BD73|EAR-1R|REVERBB|REVERBbeta|RVR	nuclear receptor subfamily 1 group D member 2	protein-coding
peak1978	chr17	19551872	19552152	+	1	NA	promoter-TSS (NM_001031806)	promoter-TSS (NM_001031806)	-52	NM_000382	224	Hs.499886	NM_000382	ENSG00000072210	ALDH3A2	ALDH10|FALDH|SLS	aldehyde dehydrogenase 3 family member A2	protein-coding
peak4348	chr7	104654529	104655355	+	1	NA	promoter-TSS (NR_024586)	promoter-TSS (NR_024586)	305	NM_182931	55904	Hs.592262	NM_018682	ENSG00000005483	KMT2E	HDCMC04P|MLL5|NKp44L	lysine methyltransferase 2E	protein-coding
peak4888	chrY	13868880	13870004	+	1	NA	Intergenic	(GAATG)n|Satellite|Satellite	663947	NR_033667	352887	Hs.546221	NR_033667	ENSG00000206159	GYG2P1	GYG2P	glycogenin 2 pseudogene 1	pseudo
peak3003	chr20	25038744	25039035	+	1	NA	promoter-TSS (NM_001252675)	promoter-TSS (NM_001252675)	-71	NM_001252677	84532	Hs.529353	NM_032501	ENSG00000154930	ACSS1	ACAS2L|ACECS1|AceCS2L	acyl-CoA synthetase short chain family member 1	protein-coding
peak3689	chr4	139937314	139937423	+	1	NA	intron (NM_012118, intron 1 of 2)	CpG	455	NM_012118	25819	Hs.639842	NM_012118	ENSG00000151014	NOCT	CCR4L|CCRN4L|Ccr4c|NOC	nocturnin	protein-coding
peak272	chr1	145039390	145039767	+	1	NA	intron (NM_022359, intron 1 of 6)	intron (NM_022359, intron 1 of 6)	385	NR_144516	100996724	Hs.682380	NR_144516		LOC100996724	-	phosphodiesterase 4D interacting protein-like	pseudo
peak1926	chr17	4699623	4699855	+	1	NA	intron (NM_002798, intron 1 of 5)	intron (NM_002798, intron 1 of 5)	300	NM_002798	5694	Hs.77060	NM_002798	ENSG00000142507	PSMB6	DELTA|LMPY|Y	proteasome subunit beta 6	protein-coding
peak4631	chr9	37035955	37036754	+	1	NA	Intergenic	CpG	-1878	NR_104000	5079	Hs.654464	NM_016734	ENSG00000196092	PAX5	ALL3|BSAP	paired box 5	protein-coding
peak4455	chr8	30515088	30515744	+	1	NA	promoter-TSS (NM_001348353)	promoter-TSS (NM_001348353)	-281	NM_001348353	2961	Hs.77100	NM_002095	ENSG00000197265	GTF2E2	FE|TF2E2|TFIIE-B|TTD6	general transcription factor IIE subunit 2	protein-coding
peak4157	chr6	170459844	170460184	+	1	NA	Intergenic	Intergenic	-15852	NR_125878	102724511	Hs.550045	NR_125878		LOC102724511	-	uncharacterized LOC102724511	ncRNA
peak2585	chr19	54692921	54693330	+	1	NA	promoter-TSS (NM_001282333)	promoter-TSS (NM_001282333)	608	NM_001146083	79143	Hs.467279	NM_024298	ENSG00000125505	MBOAT7	BB1|LENG4|LPIAT|LPLAT|LRC4|MBOA7|MRT57|OACT7|hMBOA-7	membrane bound O-acyltransferase domain containing 7	protein-coding
peak2689	chr2	48131733	48133316	+	1	NA	intron (NM_001190274, intron 1 of 22)	intron (NM_001190274, intron 1 of 22)	408	NM_001190274	80204	Hs.352677	NM_012167	ENSG00000138081	FBXO11	FBX11|PRMT9|UBR6|UG063H01|VIT1	F-box protein 11	protein-coding
peak2551	chr19	49016617	49016770	+	1	NA	promoter-TSS (NM_001080434)	promoter-TSS (NM_001080434)	-247	NM_001080434	114783	Hs.207426	NM_001080434	ENSG00000142235	LMTK3	LMR3|PPP1R101|TYKLM3	lemur tyrosine kinase 3	protein-coding
peak1323	chr14	23755069	23755084	+	1	NA	intron (NM_020834, intron 1 of 1)	intron (NM_020834, intron 1 of 1)	233	NM_020834	57594	Hs.632332	NM_020834	ENSG00000215271	HOMEZ	KIAA1443	homeobox and leucine zipper encoding	protein-coding
peak19	chr1	3712764	3713075	+	1	NA	exon (NM_020710, exon 1 of 7)	exon (NM_020710, exon 1 of 7)	149	NM_020710	57470	Hs.268488	NM_020710	ENSG00000130764	LRRC47	-	leucine rich repeat containing 47	protein-coding
peak1761	chr16	34181146	34184490	+	1	NA	Intergenic	HSATII|Satellite|Satellite	221944	NR_002837	606551	Hs.646441	NR_002837		UBE2MP1	-	ubiquitin conjugating enzyme E2 M pseudogene 1	pseudo
peak3335	chr3	25705590	25706190	+	1	NA	promoter-TSS (NM_001330700)	promoter-TSS (NM_001330700)	-27	NM_001068	7155	Hs.475733	NM_001068	ENSG00000077097	TOP2B	TOPIIB|top2beta	DNA topoisomerase II beta	protein-coding
peak1961	chr17	10633508	10633627	+	1	NA	promoter-TSS (NM_001004313)	promoter-TSS (NM_001004313)	79	NM_001330140	388335	Hs.462230	NM_001004313	ENSG00000187824	TMEM220	-	transmembrane protein 220	protein-coding
peak2183	chr18	3247947	3248240	+	1	NA	intron (NM_006471, intron 1 of 3)	CpG	565	NM_001303047	10627	Hs.190086	NM_006471	ENSG00000101608	MYL12A	HEL-S-24|MLC-2B|MLCB|MRCL3|MRLC3|MYL2B	myosin light chain 12A	protein-coding
peak83	chr1	25558726	25558959	+	1	NA	intron (NM_207170, intron 1 of 5)	CpG-669	171	NM_207170	25949	Hs.20013	NM_015484	ENSG00000117614	SYF2	CBPIN|NTC31|P29|fSAP29	SYF2 pre-mRNA splicing factor	protein-coding
peak3884	chr5	158635682	158635998	+	1	NA	promoter-TSS (NM_001199381)	promoter-TSS (NM_001199381)	-700	NM_001199381	153830	Hs.349306	NM_144726	ENSG00000145860	RNF145	-	ring finger protein 145	protein-coding
peak3819	chr5	112043583	112043785	+	1	NA	intron (NM_001127511, intron 1 of 13)	CpG	482	NM_001354897	324	Hs.158932	NM_000038	ENSG00000134982	APC	BTPS2|DP2|DP2.5|DP3|GS|PPP1R46	APC, WNT signaling pathway regulator	protein-coding
peak3331	chr3	23244538	23245153	+	1	NA	promoter-TSS (NM_152653)	promoter-TSS (NM_152653)	61	NM_152653	7325	Hs.475688	NM_152653	ENSG00000182247	UBE2E2	UBCH8	ubiquitin conjugating enzyme E2 E2	protein-coding
peak1171	chr12	120554955	120555096	+	1	NA	promoter-TSS (NM_006861)	promoter-TSS (NM_006861)	-382	NM_001167606	11021	Hs.524788	NM_006861	ENSG00000111737	RAB35	H-ray|RAB1C|RAY	RAB35, member RAS oncogene family	protein-coding
peak385	chr1	202776868	202777410	+	1	NA	intron (NM_001347591, intron 1 of 25)	CpG	1459	NM_001314042	10765	Hs.18891	NM_006618	ENSG00000117139	KDM5B	CT31|JARID1B|PLU-1|PLU1|PPP1R98|PUT1|RBBP2H1A|RBP2-H1	lysine demethylase 5B	protein-coding
peak1538	chr15	75315913	75316025	+	1	NA	promoter-TSS (NM_001301102)	promoter-TSS (NM_001301102)	73	NM_001301102	60490	Hs.458922	NM_021823	ENSG00000138621	PPCDC	MDS018|PPC-DC|coaC	phosphopantothenoylcysteine decarboxylase	protein-coding
peak4066	chr6	75994174	75994265	+	1	NA	promoter-TSS (NR_040081)	promoter-TSS (NR_040081)	413	NM_018247	55754	Hs.108530	NM_018247	ENSG00000112697	TMEM30A	C6orf67|CDC50A	transmembrane protein 30A	protein-coding
peak3658	chr4	83955501	83955676	+	1	NA	promoter-TSS (NM_016129)	promoter-TSS (NM_016129)	-651	NM_001330727	51138	Hs.190384	NM_016129	ENSG00000138663	COPS4	CSN4|SGN4	COP9 signalosome subunit 4	protein-coding
peak1800	chr16	46434773	46435039	+	1	NA	Intergenic	HSATII|Satellite|Satellite	168103	NR_026556	124149	Hs.97414	NM_001004299		ANKRD26P1	-	ankyrin repeat domain 26 pseudogene 1	pseudo
peak3688	chr4	129733216	129733445	+	1	NA	intron (NM_001287443, intron 1 of 10)	CpG	331	NM_001287443	79960	Hs.12420	NM_024900	ENSG00000077684	JADE1	PHF17	jade family PHD finger 1	protein-coding
peak4865	chrY	13829370	13829686	+	1	NA	Intergenic	(GAATG)n|Satellite|Satellite	703861	NR_033667	352887	Hs.546221	NR_033667	ENSG00000206159	GYG2P1	GYG2P	glycogenin 2 pseudogene 1	pseudo
peak3922	chr5	180242026	180242518	+	1	NA	Intergenic	MSTC|LTR|ERVL-MaLR	-5135	NM_001114617	4245	Hs.519818	NM_002406	ENSG00000131446	MGAT1	GLCNAC-TI|GLCT1|GLYT1|GNT-1|GNT-I|GnTI|MGAT	mannosyl (alpha-1,3-)-glycoprotein beta-1,2-N-acetylglucosaminyltransferase	protein-coding
peak2686	chr2	47168554	47169002	+	1	NA	exon (NM_020458, exon 1 of 20)	exon (NM_020458, exon 1 of 20)	216	NM_001171508	90411	Hs.662152	NM_139279	ENSG00000180398	MCFD2	F5F8D|F5F8D2|LMAN1IP|SDNSF	multiple coagulation factor deficiency 2	protein-coding
peak178	chr1	51701809	51702701	+	1	NA	5' UTR (NM_014372, exon 1 of 3)	5' UTR (NM_014372, exon 1 of 3)	310	NM_014372	26994	Hs.309641	NM_014372	ENSG00000123091	RNF11	CGI-123|SID1669	ring finger protein 11	protein-coding
peak3320	chr3	15106302	15106597	+	1	NA	intron (NR_135247, intron 1 of 4)	MIRb|SINE|MIR	395	NR_135246	64432	Hs.657764	NM_022497	ENSG00000131368	MRPS25	MRP-S25|RPMS25	mitochondrial ribosomal protein S25	protein-coding
peak474	chr10	12111072	12111494	+	1	NA	intron (NM_018706, intron 1 of 16)	CpG	367	NM_018706	55526	Hs.104980	NM_018706	ENSG00000181192	DHTKD1	AMOXAD|CMT2Q	dehydrogenase E1 and transketolase domain containing 1	protein-coding
peak3651	chr4	80273549	80274050	+	1	NA	Intergenic	(CAGA)n|Simple_repeat|Simple_repeat	-26628	NM_032693	84779	Hs.676048	NM_032693	ENSG00000156269	NAA11	ARD1B|ARD2|hARD2	N(alpha)-acetyltransferase 11, NatA catalytic subunit	protein-coding
peak3806	chr5	86563334	86564525	+	1	NA	promoter-TSS (NM_022650)	promoter-TSS (NM_022650)	-141	NM_002890	5921	Hs.664080	NM_002890	ENSG00000145715	RASA1	CM-AVM|CMAVM|GAP|PKWS|RASA|RASGAP|p120|p120GAP|p120RASGAP	RAS p21 protein activator 1	protein-coding
peak3396	chr3	53194934	53196765	+	1	NA	intron (NM_001316327, intron 1 of 18)	CpG	312	NM_001316327	5580	Hs.155342	NM_006254	ENSG00000163932	PRKCD	ALPS3|CVID9|MAY1|PKCD|nPKC-delta	protein kinase C delta	protein-coding
peak13	chr1	1550445	1551597	+	1	NA	promoter-TSS (NM_001170689)	promoter-TSS (NM_001170689)	-224	NM_001170689	142678	Hs.135805	NM_080875	ENSG00000197530	MIB2	ZZANK1|ZZZ5	mindbomb E3 ubiquitin protein ligase 2	protein-coding
peak1165	chr12	117175031	117175831	+	1	NA	promoter-TSS (NM_032814)	promoter-TSS (NM_032814)	474	NM_001353625	79794	Hs.120170	NM_024738	ENSG00000111412	C12orf49	-	chromosome 12 open reading frame 49	protein-coding
peak4747	chr9	134000485	134001082	+	1	NA	promoter-TSS (NM_001318324)	promoter-TSS (NM_001318324)	-165	NM_001318324	8021	Hs.654530	NM_005085	ENSG00000126883	NUP214	CAIN|CAN	nucleoporin 214	protein-coding
peak3078	chr20	48808330	48808758	+	1	NA	promoter-TSS (NR_125739)	promoter-TSS (NR_125739)	62	NR_125739	101927559	Hs.442486	NR_125739	ENSG00000277449	CEBPB-AS1	-	CEBPB antisense RNA 1	ncRNA
peak475	chr10	12171371	12171837	+	1	NA	promoter-TSS (NR_024576)	promoter-TSS (NR_024576)	-36	NM_001142627	55176	Hs.112955	NM_018144	ENSG00000065665	SEC61A2	-	Sec61 translocon alpha 2 subunit	protein-coding
peak3154	chr21	44299262	44299740	+	1	NA	promoter-TSS (NM_001260477)	promoter-TSS (NM_001260477)	-116	NM_001260477	10785	Hs.248815	NM_018669	ENSG00000160193	WDR4	TRM82|TRMT82	WD repeat domain 4	protein-coding
peak4116	chr6	135502010	135502956	+	1	NA	promoter-TSS (NM_001161659)	promoter-TSS (NM_001161659)	30	NM_001161659	4602	Hs.606320	NM_005375	ENSG00000118513	MYB	Cmyb|c-myb|c-myb_CDS|efg	MYB proto-oncogene, transcription factor	protein-coding
peak4181	chr7	5465346	5466433	+	1	NA	TTS (NM_001354886)	TTS (NM_001354886)	2669	NM_001354886	100129484	Hs.147507	NM_001354886		LOC100129484	-	uncharacterized LOC100129484	protein-coding
peak177	chr1	51434552	51434840	+	1	NA	promoter-TSS (NM_078626)	promoter-TSS (NM_078626)	329	NM_001262	1031	Hs.525324	NM_001262	ENSG00000123080	CDKN2C	INK4C|p18|p18-INK4C	cyclin dependent kinase inhibitor 2C	protein-coding
peak1721	chr16	33873563	33874575	+	1	NA	Intergenic	(GAATG)n|Simple_repeat|Simple_repeat	302225	NR_130771	104644205	Hs.742548	NR_130771		ENPP7P13	DUNQU1	ectonucleotide pyrophosphatase/phosphodiesterase 7 pseudogene 13	pseudo
peak459	chr10	3826165	3826816	+	1	NA	intron (NR_027653, intron 1 of 3)	intron (NR_027653, intron 1 of 3)	983	NM_001160124	1316	Hs.4055	NM_001300	ENSG00000067082	KLF6	BCD1|CBA1|COPEB|CPBP|GBF|PAC1|ST12|ZF9	Kruppel like factor 6	protein-coding
peak2213	chr18	29598559	29599005	+	1	NA	5' UTR (NM_017831, exon 1 of 6)	5' UTR (NM_017831, exon 1 of 6)	337	NM_017831	54941	Hs.633703	NM_017831	ENSG00000101695	RNF125	TNORS|TRAC-1|TRAC1	ring finger protein 125	protein-coding
peak816	chr11	47600775	47601143	+	1	NA	promoter-TSS (NM_001318720)	promoter-TSS (NM_001318720)	-392	NM_001318721	55709	Hs.718483	NM_016506	ENSG00000123444	KBTBD4	BKLHD4|HSPC252	kelch repeat and BTB domain containing 4	protein-coding
peak3942	chr6	11094003	11094620	+	1	NA	promoter-TSS (NM_001135575)	promoter-TSS (NM_001135575)	45	NM_001135575	221710	Hs.656600	NM_001135575	ENSG00000224531	SMIM13	C6orf228	small integral membrane protein 13	protein-coding
peak3555	chr4	1857609	1857861	+	1	NA	5' UTR (NM_012318, exon 1 of 14)	5' UTR (NM_012318, exon 1 of 14)	239	NM_012318	3954	Hs.120165	NM_012318	ENSG00000168924	LETM1	SLC55A1	leucine zipper and EF-hand containing transmembrane protein 1	protein-coding
peak4500	chr8	80941168	80941238	+	1	NA	intron (NM_014018, intron 1 of 2)	AluJb|SINE|Alu	1303	NM_014018	28957	Hs.521124	NM_014018	ENSG00000147586	MRPS28	HSPC007|MRP-S28|MRP-S35|MRPS35	mitochondrial ribosomal protein S28	protein-coding
peak3602	chr4	49104473	49108448	+	1	NA	Intergenic	Intergenic	117801	NM_001286791	80157	Hs.479703	NM_025087	ENSG00000109182	CWH43	CWH43-C|PGAP2IP	cell wall biogenesis 43 C-terminal homolog	protein-coding
peak3734	chr5	3322752	3323083	+	1	NA	Intergenic	(TG)n|Simple_repeat|Simple_repeat	-130013	NR_147000	105374624	Hs.518991	NR_147000	ENSG00000249830	LINC02162	-	long intergenic non-protein coding RNA 2162	ncRNA
peak2159	chr17	79478987	79479415	+	1	NA	intron (NM_001199954, intron 2 of 5)	CpG-11343	624	NM_001614	71	Hs.514581	NM_001614	ENSG00000184009	ACTG1	ACT|ACTG|DFNA20|DFNA26|HEL-176	actin gamma 1	protein-coding
peak3442	chr3	124605441	124606376	+	1	NA	5' UTR (NM_002213, exon 1 of 15)	5' UTR (NM_002213, exon 1 of 15)	244	NM_002213	3693	Hs.13155	NM_002213	ENSG00000082781	ITGB5	-	integrin subunit beta 5	protein-coding
peak3288	chr22	50624672	50625008	+	1	NA	intron (NM_025204, intron 1 of 9)	CpG-18109	499	NM_001320484	80305	Hs.517731	NM_025204	ENSG00000170638	TRABD	LP6054|PP2447	TraB domain containing	protein-coding
peak4667	chr9	92112377	92112915	+	1	NA	Intergenic	Intergenic	-18035	NM_006378	10507	Hs.494406	NM_006378	ENSG00000187764	SEMA4D	C9orf164|CD100|COLL4|M-sema-G|SEMAJ|coll-4	semaphorin 4D	protein-coding
peak2253	chr18	74843866	74844703	+	1	NA	intron (NM_001025100, intron 1 of 3)	CpG	490	NM_001025100	4155	Hs.551713	NM_002385	ENSG00000197971	MBP	-	myelin basic protein	protein-coding
peak2790	chr2	99061371	99061915	+	1	NA	promoter-TSS (NM_001351429)	promoter-TSS (NM_001351429)	322	NM_001566	3631	Hs.469386	NM_001566	ENSG00000040933	INPP4A	INPP4|TVAS1	inositol polyphosphate-4-phosphatase type I A	protein-coding
peak1910	chr17	1531318	1532055	+	1	NA	promoter-TSS (NM_001284498)	promoter-TSS (NM_001284498)	-17	NM_001284498	124935	Hs.160550	NM_152346	ENSG00000167703	SLC43A2	LAT4	solute carrier family 43 member 2	protein-coding
peak3507	chr3	179370824	179371246	+	1	NA	exon (NM_003940, exon 1 of 21)	exon (NM_003940, exon 1 of 21)	102	NM_003940	8975	Hs.175322	NM_003940	ENSG00000058056	USP13	ISOT3|IsoT-3	ubiquitin specific peptidase 13	protein-coding
peak4389	chr7	148725178	148725394	+	1	NA	intron (NM_004911, intron 1 of 9)	CpG	496	NM_004911	9601	Hs.93659	NM_004911	ENSG00000155660	PDIA4	ERP70|ERP72|ERp-72	protein disulfide isomerase family A member 4	protein-coding
peak3599	chr4	48781292	48782084	+	1	NA	intron (NM_015030, intron 1 of 63)	CpG	628	NM_015030	285527	Hs.595553	NM_015030	ENSG00000075539	FRYL	AF4p12|KIAA0826|MOR2	FRY like transcription coactivator	protein-coding
peak4690	chr9	111696479	111696779	+	1	NA	promoter-TSS (NM_001330749)	promoter-TSS (NM_001330749)	-17	NM_001330749	8518	Hs.494738	NM_003640	ENSG00000070061	ELP1	DYS|FD|IKAP|IKBKAP|IKI3|TOT1	elongator complex protein 1	protein-coding
peak2842	chr2	133034325	133034903	+	1	NA	Intergenic	AluJb|SINE|Alu	-19072	NR_152415	554226	Hs.380689	NM_001358416	ENSG00000163046	ANKRD30BL	ANKRD30BP3|NCRNA00164	ankyrin repeat domain 30B like	protein-coding
peak4575	chr8	145653334	145653605	+	1	NA	TTS (NM_013432)	TTS (NM_013432)	477	NM_183057	51160	Hs.418175	NM_016208	ENSG00000160948	VPS28	-	VPS28, ESCRT-I subunit	protein-coding
peak2180	chr18	657726	658160	+	1	NA	exon (NM_001012716, exon 1 of 2)	exon (NM_001012716, exon 1 of 2)	339	NM_001071	7298	Hs.369762	NM_001071	ENSG00000176890	TYMS	HST422|TMS|TS	thymidylate synthetase	protein-coding
peak4479	chr8	53626297	53626782	+	1	NA	intron (NM_001083617, intron 1 of 23)	CpG	487	NM_014781	9821	Hs.196102	NM_014781	ENSG00000023287	RB1CC1	ATG17|CC1|FIP200|PPP1R131	RB1 inducible coiled-coil 1	protein-coding
peak2348	chr19	10713198	10713313	+	1	NA	intron (NM_001145056, intron 1 of 21)	CpG	134	NM_001145056	57153	Hs.534560	NM_020428	ENSG00000129353	SLC44A2	CTL2|PP1292	solute carrier family 44 member 2	protein-coding
peak579	chr10	42532341	42532768	+	1	NA	Intergenic	ALR/Alpha|Satellite|centr	330939	NR_024380	441666	Hs.255729	NR_024380	ENSG00000215146	LOC441666	-	zinc finger protein 91 pseudogene	pseudo
peak1451	chr15	34331124	34331470	+	1	NA	promoter-TSS (NM_020371)	promoter-TSS (NM_020371)	6	NM_020371	57099	Hs.555966	NM_020371	ENSG00000169857	AVEN	PDCD12	apoptosis and caspase activation inhibitor	protein-coding
peak11	chr1	1342022	1342853	+	1	NA	intron (NM_017971, intron 1 of 3)	CpG-90	256	NM_017971	55052	Hs.182698	NM_017971	ENSG00000242485	MRPL20	L20mt|MRP-L20	mitochondrial ribosomal protein L20	protein-coding
peak226	chr1	107599361	107599477	+	1	NA	exon (NM_018137, exon 1 of 1)	exon (NM_018137, exon 1 of 1)	152	NM_018137	55170	Hs.26006	NM_018137	ENSG00000198890	PRMT6	HRMT1L6	protein arginine methyltransferase 6	protein-coding
peak2776	chr2	92317502	92318021	+	1	NA	Intergenic	ALR/Alpha|Satellite|centr	188602	NR_027714	440888	Hs.730239	NM_001032412		ACTR3BP2	FKSG73	ACTR3B pseudogene 2	pseudo
peak4645	chr9	71395061	71395440	+	1	NA	exon (NM_138333, exon 1 of 1)	exon (NM_138333, exon 1 of 1)	328	NM_138333	116224	Hs.655572	NM_138333	ENSG00000187866	FAM122A	C9orf42	family with sequence similarity 122A	protein-coding
peak3228	chr22	32870843	32871331	+	1	NA	promoter-TSS (NM_001257990)	promoter-TSS (NM_001257990)	-137	NM_001257990	25793	Hs.5912	NM_012179	ENSG00000100225	FBXO7	FBX|FBX07|FBX7|PARK15|PKPS	F-box protein 7	protein-coding
peak1897	chr16	89007660	89007843	+	1	NA	promoter-TSS (NM_175931)	promoter-TSS (NM_175931)	-143	NM_175931	863	Hs.513811	NM_005187	ENSG00000129993	CBFA2T3	ETO2|MTG16|MTGR2|RUNX1T3|ZMYND4	CBFA2/RUNX1 translocation partner 3	protein-coding
peak3179	chr22	17567411	17567755	+	1	NA	intron (NM_014339, intron 1 of 12)	intron (NM_014339, intron 1 of 12)	1734	NM_014339	23765	Hs.48353	NM_014339	ENSG00000177663	IL17RA	CANDF5|CD217|CDw217|IL-17RA|IL17R|IMD51|hIL-17R	interleukin 17 receptor A	protein-coding
peak3149	chr21	40555100	40555868	+	1	NA	promoter-TSS (NM_003720)	promoter-TSS (NM_003720)	-44	NM_001261824	8624	Hs.473838	NM_003720	ENSG00000183527	PSMG1	C21LRP|DSCR2|LRPC21|PAC-1|PAC1	proteasome assembly chaperone 1	protein-coding
peak2152	chr17	78119952	78121732	+	1	NA	5' UTR (NM_014740, exon 1 of 12)	5' UTR (NM_014740, exon 1 of 12)	140	NM_014740	9775	Hs.389649	NM_014740	ENSG00000141543	EIF4A3	DDX48|Fal1|MUK34|NMP265|NUK34|RCPS|eIF4AIII	eukaryotic translation initiation factor 4A3	protein-coding
peak356	chr1	178062949	178063307	+	1	NA	promoter-TSS (NR_027982)	promoter-TSS (NR_027982)	0	NR_027982	100302401	Hs.736117	NR_027982	ENSG00000224687	RASAL2-AS1	-	RASAL2 antisense RNA 1	ncRNA
peak2899	chr2	206547509	206547825	+	1	NA	5' UTR (NM_201279, exon 1 of 16)	5' UTR (NM_201279, exon 1 of 16)	443	NM_201279	8828	Hs.471200	NM_003872	ENSG00000118257	NRP2	NP2|NPN2|PRO2714|VEGF165R2	neuropilin 2	protein-coding
peak4001	chr6	34216381	34216652	+	1	NA	non-coding (NR_155742, exon 1 of 4)	non-coding (NR_155742, exon 1 of 4)	369	NR_155742	221491	Hs.381300	NM_178508	ENSG00000186577	SMIM29	C6orf1|LBH	small integral membrane protein 29	protein-coding
peak3824	chr5	122758715	122758868	+	1	NA	intron (NM_153223, intron 1 of 20)	CpG	495	NM_153223	153241	Hs.483209	NM_153223	ENSG00000168944	CEP120	CCDC100|JBTS31|SRTD13	centrosomal protein 120	protein-coding
peak1844	chr16	67970052	67970470	+	1	NA	intron (NM_002801, intron 2 of 7)	CpG-9426	519	NM_002801	5699	Hs.9661	NM_002801	ENSG00000205220	PSMB10	LMP10|MECL1|beta2i	proteasome subunit beta 10	protein-coding
peak2403	chr19	17830430	17831575	+	1	NA	promoter-TSS (NM_001308363)	promoter-TSS (NM_001308363)	37	NM_001308363	55201	Hs.66048	NM_018174	ENSG00000130479	MAP1S	BPY2IP1|C19orf5|MAP8|VCY2IP-1|VCY2IP1	microtubule associated protein 1S	protein-coding
peak648	chr10	81964557	81965150	+	1	NA	promoter-TSS (NM_001278408)	promoter-TSS (NM_001278408)	475	NM_001157	311	Hs.530291	NM_001157	ENSG00000122359	ANXA11	ALS23|ANX11|CAP-50|CAP50	annexin A11	protein-coding
peak1496	chr15	59663940	59664491	+	1	NA	intron (NM_004998, intron 1 of 27)	CpG	856	NM_004998	4643	Hs.654506	NM_004998	ENSG00000157483	MYO1E	FSGS6|HuncM-IC|MYO1C	myosin IE	protein-coding
peak3520	chr3	185542413	185543960	+	1	NA	promoter-TSS (NM_006548)	promoter-TSS (NM_006548)	-342	NM_006548	10644	Hs.35354	NM_006548	ENSG00000073792	IGF2BP2	IMP-2|IMP2|VICKZ2	insulin like growth factor 2 mRNA binding protein 2	protein-coding
peak4547	chr8	132916486	132916813	+	1	NA	5' UTR (NM_001323555, exon 1 of 23)	5' UTR (NM_001323555, exon 1 of 23)	314	NM_001323554	23167	Hs.204564	NM_015137	ENSG00000132294	EFR3A	-	EFR3 homolog A	protein-coding
peak1252	chr13	37393392	37393750	+	1	NA	exon (NM_000538, exon 1 of 3)	exon (NM_000538, exon 1 of 3)	232	NM_000538	5994	Hs.24422	NM_000538	ENSG00000133111	RFXAP	-	regulatory factor X associated protein	protein-coding
peak4378	chr7	139875673	139876460	+	1	NA	promoter-TSS (NR_024451)	promoter-TSS (NR_024451)	675	NM_030647	80853	Hs.308710	NM_030647	ENSG00000006459	KDM7A	JHDM1D	lysine demethylase 7A	protein-coding
peak1154	chr12	112123117	112123250	+	1	NA	promoter-TSS (NM_025247)	promoter-TSS (NM_025247)	617	NM_006768	8315	Hs.530940	NM_006768	ENSG00000089234	BRAP	BRAP2|IMP|RNF52	BRCA1 associated protein	protein-coding
peak4773	chr9	139760012	139760958	+	1	NA	intron (NM_153200, intron 1 of 3)	(CCCCG)n|Simple_repeat|Simple_repeat	303	NM_001281298	8721	Hs.174050	NM_003792	ENSG00000107223	EDF1	CFAP280|EDF-1|MBF1	endothelial differentiation related factor 1	protein-coding
peak4403	chr7	150923957	150924194	+	1	NA	intron (NM_005692, intron 1 of 15)	CpG	385	NM_007189	10061	Hs.654958	NM_005692	ENSG00000033050	ABCF2	ABC28|EST133090|HUSSY-18|HUSSY18	ATP binding cassette subfamily F member 2	protein-coding
peak2929	chr2	231577515	231578825	+	1	NA	promoter-TSS (NM_001130850)	promoter-TSS (NM_001130850)	-93	NM_001130849	51719	Hs.603930	NM_016289	ENSG00000135932	CAB39	CGI-66|MO25	calcium binding protein 39	protein-coding
peak1429	chr14	102605912	102606660	+	1	NA	promoter-TSS (NM_001320130)	promoter-TSS (NM_001320130)	97	NR_148511	91833	Hs.36859	NM_144574	ENSG00000140153	WDR20	DMR	WD repeat domain 20	protein-coding
peak4530	chr8	118533084	118533288	+	1	NA	exon (NM_080651, exon 1 of 4)	exon (NM_080651, exon 1 of 4)	234	NM_080651	90390	Hs.492612	NM_080651	ENSG00000164758	MED30	MED30S|THRAP6|TRAP25	mediator complex subunit 30	protein-coding
peak4626	chr9	35814766	35814960	+	1	NA	intron (NM_032593, intron 1 of 4)	CpG	179	NM_032593	84681	Hs.70573	NM_032593	ENSG00000137133	HINT2	HIT-17	histidine triad nucleotide binding protein 2	protein-coding
peak3328	chr3	17783707	17783889	+	1	NA	promoter-TSS (NR_135536)	promoter-TSS (NR_135536)	433	NM_001349076	9779	Hs.475629	NM_014744	ENSG00000131374	TBC1D5	-	TBC1 domain family member 5	protein-coding
peak2977	chr20	3451547	3452364	+	1	NA	exon (NM_139322, exon 1 of 25)	exon (NM_139322, exon 1 of 25)	290	NM_001207047	8455	Hs.276252	NM_012070	ENSG00000088812	ATRN	DPPT-L|MGCA	attractin	protein-coding
peak3946	chr6	13574518	13574762	+	1	NA	promoter-TSS (NM_001193267)	promoter-TSS (NM_001193267)	-121	NM_001193267	23408	Hs.567431	NM_012241	ENSG00000124523	SIRT5	SIR2L5	sirtuin 5	protein-coding
peak596	chr10	42805796	42812934	+	1	NA	Intergenic	(CATTC)n|Satellite|Satellite	54128	NR_024380	441666	Hs.255729	NR_024380	ENSG00000215146	LOC441666	-	zinc finger protein 91 pseudogene	pseudo
peak592	chr10	42794108	42795193	+	1	NA	Intergenic	(CATTC)n|Satellite|Satellite	68843	NR_024380	441666	Hs.255729	NR_024380	ENSG00000215146	LOC441666	-	zinc finger protein 91 pseudogene	pseudo
peak3103	chr21	9825374	9827684	+	1	NA	TTS (NR_037421)	TTS (NR_037421)	326	NR_128714
peak346	chr1	171454954	171455178	+	1	NA	intron (NM_015172, intron 1 of 33)	CpG	400	NM_015172	23215	Hs.494614	NM_015172	ENSG00000117523	PRRC2C	BAT2-iso|BAT2D1|BAT2L2|XTP2	proline rich coiled-coil 2C	protein-coding
peak4676	chr9	97488880	97489202	+	1	NA	promoter-TSS (NM_001193331)	promoter-TSS (NM_001193331)	90	NM_032823	84909	Hs.434253	NM_032823	ENSG00000148120	C9orf3	AOPEP|AP-O|APO|C90RF3|ONPEP	chromosome 9 open reading frame 3	protein-coding
peak112	chr1	29563035	29563578	+	1	NA	intron (NM_133178, intron 1 of 29)	CpG	278	NM_001195001	10076	Hs.19718	NM_005704	ENSG00000060656	PTPRU	FMI|PCP-2|PTP|PTP-J|PTP-PI|PTP-RO|PTPPSI|PTPRO|PTPU2|R-PTP-PSI|R-PTP-U|hPTP-J	protein tyrosine phosphatase, receptor type U	protein-coding
peak4054	chr6	53212817	53213594	+	1	NA	5' UTR (NM_001301856, exon 1 of 8)	5' UTR (NM_001301856, exon 1 of 8)	538	NM_001301856	60481	Hs.520189	NM_021814	ENSG00000012660	ELOVL5	HELO1|SCA38|dJ483K16.1	ELOVL fatty acid elongase 5	protein-coding
peak4200	chr7	23222233	23222408	+	1	NA	intron (NM_007342, intron 1 of 6)	AluSx3|SINE|Alu	874	NM_007342	11097	Hs.408241	NM_007342	ENSG00000136243	NUPL2	CG1|NLP-1|NLP_1|hCG1	nucleoporin like 2	protein-coding
peak4012	chr6	36646828	36647817	+	1	NA	promoter-TSS (NR_144384)	promoter-TSS (NR_144384)	835	NM_001220778	1026	Hs.370771	NM_000389	ENSG00000124762	CDKN1A	CAP20|CDKN1|CIP1|MDA-6|P21|SDI1|WAF1|p21CIP1	cyclin dependent kinase inhibitor 1A	protein-coding
peak2280	chr19	1875531	1875869	+	1	NA	Intergenic	CpG	9818	NM_001130111	81926	Hs.465542	NM_031213	ENSG00000129968	ABHD17A	C19orf27|FAM108A1	abhydrolase domain containing 17A	protein-coding
peak1216	chr12	129307776	129308170	+	1	NA	exon (NM_145648, exon 1 of 8)	exon (NM_145648, exon 1 of 8)	568	NM_145648	121260	Hs.507260	NM_145648	ENSG00000139370	SLC15A4	FP12591|PHT1|PTR4	solute carrier family 15 member 4	protein-coding
peak4845	chrY	13651112	13651534	+	1	NA	Intergenic	(GAATG)n|Satellite|Satellite	882066	NR_033667	352887	Hs.546221	NR_033667	ENSG00000206159	GYG2P1	GYG2P	glycogenin 2 pseudogene 1	pseudo
peak1230	chr12	133706536	133706851	+	1	NA	promoter-TSS (NM_015394)	promoter-TSS (NM_015394)	366	NM_001277291	101060200	Hs.614816	NM_001277291	ENSG00000214029	ZNF891	-	zinc finger protein 891	protein-coding
peak4733	chr9	131549708	131550015	+	1	NA	intron (NM_001286772, intron 1 of 9)	intron (NM_001286772, intron 1 of 9)	375	NM_001286772	54662	Hs.3376	NM_018201	ENSG00000107021	TBC1D13	-	TBC1 domain family member 13	protein-coding
peak4893	chrY	58977013	58979949	+	1	NA	Intergenic	(CATTC)n|Simple_repeat|Simple_repeat	-121922	NM_005840	10251	Hs.381912	NM_005840	ENSG00000168939	SPRY3	spry-3	sprouty RTK signaling antagonist 3	protein-coding
peak291	chr1	151735704	151736017	+	1	NA	promoter-TSS (NM_001301371)	promoter-TSS (NM_001301371)	-96	NM_001301371	51686	Hs.713789	NM_016178	ENSG00000143450	OAZ3	AZ3|OAZ-t|TISP15	ornithine decarboxylase antizyme 3	protein-coding
peak1964	chr17	12921013	12921885	+	1	NA	promoter-TSS (NM_001165962)	promoter-TSS (NM_001165962)	-68	NM_018127	60528	Hs.434232	NM_018127	ENSG00000006744	ELAC2	COXPD17|ELC2|HPC2	elaC ribonuclease Z 2	protein-coding
peak1588	chr16	577584	577686	+	1	NA	promoter-TSS (NM_005632)	promoter-TSS (NM_005632)	-221	NM_005632	6650	Hs.632219	NM_005632	ENSG00000103326	CAPN15	SOLH	calpain 15	protein-coding
peak3972	chr6	30523912	30525361	+	1	NA	5' UTR (NM_025263, exon 1 of 4).4	5' UTR (NM_025263, exon 1 of 4).4	150	NM_001077497	80742	Hs.118354	NM_025263	ENSG00000204576	PRR3	CAT56	proline rich 3	protein-coding
peak1218	chr12	132195818	132196025	+	1	NA	exon (NM_001261411, exon 1 of 19)	exon (NM_001261411, exon 1 of 19)	289	NM_004592	6433	Hs.308171	NM_004592	ENSG00000061936	SFSWAP	SFRS8|SWAP	splicing factor SWAP	protein-coding
peak2544	chr19	48111661	48112422	+	1	NA	intron (NM_015711, intron 1 of 14)	CpG	588	NM_015711	29998	Hs.97244	NM_015711	ENSG00000063169	BICRA	GLTSCR1	BRD4 interacting chromatin remodeling complex associated protein	protein-coding
peak1001	chr12	6899117	6899315	+	1	NA	intron (NM_001195017, intron 1 of 7)	A-rich|Low_complexity|Low_complexity	578	NM_001195017	920	Hs.631659	NM_000616	ENSG00000010610	CD4	CD4mut	CD4 molecule	protein-coding
peak1371	chr14	64970936	64970972	+	1	NA	promoter-TSS (NM_014950)	promoter-TSS (NM_014950)	-338	NM_014950	22890	Hs.605143	NM_014950	ENSG00000126804	ZBTB1	ZNF909	zinc finger and BTB domain containing 1	protein-coding
peak2609	chr19	58514052	58514809	+	1	NA	promoter-TSS (NM_001348024)	promoter-TSS (NM_001348024)	168	NR_036508	100128398	Hs.655081	NR_036508	ENSG00000176593	LOC100128398	-	uncharacterized LOC100128398	ncRNA
peak507	chr10	29698964	29699115	+	1	NA	promoter-TSS (NR_110928)	promoter-TSS (NR_110928)	-133	NR_110928	102724316	Hs.499209	NR_003930	ENSG00000224597	SVIL-AS1	-	SVIL antisense RNA 1	ncRNA
peak1231	chr13	20207953	20208420	+	1	NA	intron (NM_017520, intron 1 of 13)	CpG	398	NM_017520	54737	Hs.269654	NM_017520	ENSG00000196199	MPHOSPH8	HSMPP8|TWA3|mpp8	M-phase phosphoprotein 8	protein-coding
peak4039	chr6	43543134	43543437	+	1	NA	promoter-TSS (NM_006502)	promoter-TSS (NM_006502)	527	NR_144392	57510	Hs.203206	NM_020750	ENSG00000124571	XPO5	exp5	exportin 5	protein-coding
peak4512	chr8	95907402	95908562	+	1	NA	promoter-TSS (NM_001354514)	promoter-TSS (NM_001354514)	-14	NR_148903	137682	Hs.435500	NM_152416	ENSG00000156170	NDUFAF6	C8orf38	NADH:ubiquinone oxidoreductase complex assembly factor 6	protein-coding
peak814	chr11	47573921	47574130	+	1	NA	intron (NM_006560, intron 1 of 13)	CpG	767	NM_006560	10658	Hs.595333	NM_006560	ENSG00000149187	CELF1	BRUNOL2|CUG-BP|CUGBP|CUGBP1|EDEN-BP|NAB50|NAPOR|hNab50	CUGBP Elav-like family member 1	protein-coding
peak791	chr11	32914947	32915414	+	1	NA	intron (NM_001076786, intron 1 of 12)	CpG	456	NM_001076786	79832	Hs.369368	NM_024774	ENSG00000060749	QSER1	-	glutamine and serine rich 1	protein-coding
peak3839	chr5	133512000	133512278	+	1	NA	intron (NM_006930, intron 1 of 4)	CpG	585	NM_006930	6500	Hs.171626	NM_006930	ENSG00000113558	SKP1	EMC19|OCP-II|OCP2|SKP1A|TCEB1L|p19A	S-phase kinase associated protein 1	protein-coding
peak3534	chr3	196366646	196367425	+	1	NA	intron (NM_198565, intron 1 of 2)	MIRb|SINE|MIR	468	NM_198565	375387	Hs.702186	NM_198565	ENSG00000174004	NRROS	ELLP3030|GARPL1|LRRC33|UNQ3030	negative regulator of reactive oxygen species	protein-coding
peak3917	chr5	179334108	179334585	+	1	NA	intron (NM_015043, intron 1 of 20)	CpG	510	NM_198868	23061	Hs.155829	NM_015043	ENSG00000197226	TBC1D9B	GRAMD9B	TBC1 domain family member 9B	protein-coding
peak1936	chr17	6543313	6544741	+	1	NA	promoter-TSS (NM_032731)	promoter-TSS (NM_032731)	-195	NM_032731	84817	Hs.408236	NM_032731	ENSG00000129235	TXNDC17	TRP14|TXNL5	thioredoxin domain containing 17	protein-coding
peak4023	chr6	41908701	41909580	+	1	NA	5' UTR (NM_001287427, exon 1 of 5)	5' UTR (NM_001287427, exon 1 of 5)	446	NM_001760	896	Hs.534307	NM_001760	ENSG00000112576	CCND3	-	cyclin D3	protein-coding
peak2701	chr2	62423606	62423797	+	1	NA	intron (NM_006577, intron 1 of 1)	CpG-15014	439	NM_006577	10678	Hs.173203	NM_006577	ENSG00000170340	B3GNT2	3-Gn-T1|3-Gn-T2|B3GN-T2|B3GNT|B3GNT-2|B3GNT1|BETA3GNT|BGNT2|BGnT-2|beta-1|beta3Gn-T1|beta3Gn-T2	UDP-GlcNAc:betaGal beta-1,3-N-acetylglucosaminyltransferase 2	protein-coding
peak2028	chr17	37026395	37026697	+	1	NA	intron (NM_006148, intron 1 of 6)	CpG	434	NM_001271608	3927	Hs.741156	NM_006148	ENSG00000002834	LASP1	Lasp-1|MLN50	LIM and SH3 protein 1	protein-coding
peak2094	chr17	57298228	57298472	+	1	NA	intron (NM_001165993, intron 1 of 9)	CpG	522	NM_001165994	284161	Hs.631744	NM_182569	ENSG00000153982	GDPD1	GDE4	glycerophosphodiester phosphodiesterase domain containing 1	protein-coding
peak279	chr1	150121751	150123036	+	1	NA	promoter-TSS (NM_001304723)	promoter-TSS (NM_001304723)	301	NM_016274	51177	Hs.438824	NM_016274	ENSG00000023902	PLEKHO1	CKIP-1|CKIP1|JBP|OC120	pleckstrin homology domain containing O1	protein-coding
peak2144	chr17	74734173	74734262	+	1	NA	promoter-TSS (NR_036608)	promoter-TSS (NR_036608)	634	NM_001353018	79157	Hs.73965	NM_024311	ENSG00000092931	MFSD11	ET	major facilitator superfamily domain containing 11	protein-coding
peak2172	chr17	80478503	80478506	+	1	NA	intron (NM_004514, intron 1 of 8)	CpG	910	NM_004514	3607	Hs.591140	NM_004514	ENSG00000141568	FOXK2	ILF|ILF-1|ILF1	forkhead box K2	protein-coding
peak1709	chr16	31128398	31128599	+	1	NA	promoter-TSS (NM_032188)	promoter-TSS (NM_032188)	-487	NM_032188	84148	Hs.533803	NM_032188	ENSG00000103510	KAT8	MOF|MYST1|ZC2HC8|hMOF	lysine acetyltransferase 8	protein-coding
peak2099	chr17	58468983	58469404	+	1	NA	intron (NM_032582, intron 1 of 33)	CpG	393	NM_032582	84669	Hs.132868	NM_032582	ENSG00000170832	USP32	NY-REN-60|USP10	ubiquitin specific peptidase 32	protein-coding
peak1779	chr16	46398673	46399035	+	1	NA	Intergenic	HSATII|Satellite|Satellite	204155	NR_026556	124149	Hs.97414	NM_001004299		ANKRD26P1	-	ankyrin repeat domain 26 pseudogene 1	pseudo
peak3187	chr22	19418723	19419981	+	1	NA	promoter-TSS (NM_001318151)	promoter-TSS (NM_001318151)	-73	NM_003776	64976	Hs.431307	NM_003776	ENSG00000185608	MRPL40	L40mt|MRP-L22|MRP-L40|MRPL22|NLVCF|URIM	mitochondrial ribosomal protein L40	protein-coding
peak192	chr1	57044226	57044626	+	1	NA	intron (NM_003713, intron 1 of 5)	CpG	831	NM_003713	8613	Hs.405156	NM_003713	ENSG00000162407	PLPP3	Dri42|LPP3|PAP2B|PPAP2B|VCIP	phospholipid phosphatase 3	protein-coding
peak1486	chr15	52860674	52861344	+	1	NA	promoter-TSS (NM_001330309)	promoter-TSS (NM_001330309)	20	NM_001330309	10776	Hs.512908	NM_006628	ENSG00000128989	ARPP19	ARPP-16|ARPP-19|ARPP16|ENSAL	cAMP regulated phosphoprotein 19	protein-coding
peak2645	chr2	26100749	26101065	+	1	NA	intron (NM_018263, intron 1 of 11)	CpG	478	NM_018263	55252	Hs.119815	NM_018263	ENSG00000143970	ASXL2	ASXH2|SHAPNS	additional sex combs like 2, transcriptional regulator	protein-coding
peak1650	chr16	15068952	15069534	+	1	NA	intron (NM_001285449, intron 1 of 16)	CpG	423	NM_001324020	23042	Hs.370781	NM_015027	ENSG00000179889	PDXDC1	LP8165	pyridoxal dependent decarboxylase domain containing 1	protein-coding
peak3981	chr6	31588668	31589246	+	1	NA	intron (NM_080686, intron 1 of 30)	CpG	507	NM_004638	7916	Hs.123239	NM_004638	ENSG00000204469	PRRC2A	BAT2|D6S51|D6S51E|G2	proline rich coiled-coil 2A	protein-coding
peak4654	chr9	78506207	78506881	+	1	NA	intron (NM_006200, intron 1 of 20)	CpG	984	NR_120409	5125	Hs.368542	NM_006200	ENSG00000099139	PCSK5	PC5|PC6|PC6A|SPC6	proprotein convertase subtilisin/kexin type 5	protein-coding
peak3928	chr6	2245364	2246009	+	1	NA	promoter-TSS (NR_046229)	promoter-TSS (NR_046229)	182	NM_001500	2762	Hs.144496	NM_001500	ENSG00000112699	GMDS	GMD|SDR3E1	GDP-mannose 4,6-dehydratase	protein-coding
peak4764	chr9	138798504	138799237	+	1	NA	exon (NM_015447, exon 1 of 17)	exon (NM_015447, exon 1 of 17)	135	NM_015447	157922	Hs.522493	NM_015447	ENSG00000130559	CAMSAP1	-	calmodulin regulated spectrin associated protein 1	protein-coding
peak2132	chr17	73266909	73267118	+	1	NA	promoter-TSS (NR_036520)	promoter-TSS (NR_036520)	298	NM_001242498	57409	Hs.325631	NM_020679	ENSG00000125457	MIF4GD	AD023|MIFD|SLIP1	MIF4G domain containing	protein-coding
peak4478	chr8	52811175	52811657	+	1	NA	intron (NM_052937, intron 1 of 5)	CpG	330	NM_001286783	115294	Hs.671268	NM_052937	ENSG00000168300	PCMTD1	-	protein-L-isoaspartate (D-aspartate) O-methyltransferase domain containing 1	protein-coding
peak1821	chr16	50187489	50188564	+	1	NA	exon (NM_001040285, exon 2 of 13)	exon (NM_001040285, exon 2 of 13)	1197	NM_001040284	64282	Hs.514342	NM_022447	ENSG00000121274	TENT4B	PAPD5|TRF4-2|TUT3	terminal nucleotidyltransferase 4B	protein-coding
peak381	chr1	202310809	202310861	+	1	NA	intron (NM_001310326, intron 1 of 6)	intron (NM_001310326, intron 1 of 6)	259	NM_001310326	29089	Hs.5199	NM_014176	ENSG00000077152	UBE2T	FANCT|HSPC150|PIG50	ubiquitin conjugating enzyme E2 T	protein-coding
peak943	chr11	107799558	107800189	+	1	NA	intron (NM_017516, intron 1 of 1)	CpG	672	NM_017516	54734	Hs.354906	NM_017516	ENSG00000179331	RAB39A	RAB39	RAB39A, member RAS oncogene family	protein-coding
peak2857	chr2	160654345	160654396	+	1	NA	intron (NM_001198760, intron 33 of 37)	CpG	396	NM_014880	9936	Hs.130014	NM_014880	ENSG00000241399	CD302	BIMLEC|CLEC13A|DCL-1|DCL1	CD302 molecule	protein-coding
peak2008	chr17	29886524	29887165	+	1	NA	promoter-TSS (NR_029710)	promoter-TSS (NR_029710)	-171	NR_029710	406968		NR_029710	ENSG00000207614	MIR193A	MIRN193|MIRN193A|mir-193a	microRNA 193a	ncRNA
peak3608	chr4	49118813	49123244	+	1	NA	Intergenic	(CATTC)n|Satellite|Satellite	132369	NM_001286791	80157	Hs.479703	NM_025087	ENSG00000109182	CWH43	CWH43-C|PGAP2IP	cell wall biogenesis 43 C-terminal homolog	protein-coding
peak2983	chr20	4981354	4981639	+	1	NA	intron (NM_203327, intron 1 of 16)	intron (NM_203327, intron 1 of 16)	649	NM_005116	9962	Hs.516866	NM_005116	ENSG00000089057	SLC23A2	NBTL1|SLC23A1|SVCT2|YSPL2	solute carrier family 23 member 2	protein-coding
peak3166	chr21	47879166	47879634	+	1	NA	intron (NM_001353942, intron 1 of 37)	CpG	538	NM_206890	23181	Hs.189585	NM_015151	ENSG00000160305	DIP2A	C21orf106|DIP2	disco interacting protein 2 homolog A	protein-coding
peak4423	chr8	10697068	10697394	+	1	NA	promoter-TSS (NR_125432)	promoter-TSS (NR_125432)	178	NM_001284356	54984	Hs.490991	NM_017884	ENSG00000254093	PINX1	Gno1|LPTL|LPTS|Pxr1	PIN2 (TERF1) interacting telomerase inhibitor 1	protein-coding
peak590	chr10	42790594	42791005	+	1	NA	Intergenic	(CATTC)n|Satellite|Satellite	72694	NR_024380	441666	Hs.255729	NR_024380	ENSG00000215146	LOC441666	-	zinc finger protein 91 pseudogene	pseudo
peak4592	chr9	4679609	4679874	+	1	NA	promoter-TSS (NR_121597)	promoter-TSS (NR_121597)	188	NM_017913	55664	Hs.666439	NM_017913	ENSG00000106993	CDC37L1	CDC37B|HARC	cell division cycle 37 like 1	protein-coding
peak1031	chr12	32908190	32908833	+	1	NA	exon (NM_001040436, exon 1 of 5)	exon (NM_001040436, exon 1 of 5)	376	NM_001040436	51067	Hs.505231	NM_015936	ENSG00000139131	YARS2	CGI-04|MLASA2|MT-TYRRS|TYRRS	tyrosyl-tRNA synthetase 2	protein-coding
peak1289	chr13	98628837	98629545	+	1	NA	intron (NM_002271, intron 4 of 28)	CpG-6548	23262	NM_002271	3843	Hs.712598	NM_002271	ENSG00000065150	IPO5	IMB3|KPNB3|Pse1|RANBP5|imp5	importin 5	protein-coding
peak415	chr1	224199466	224202790	+	1	NA	intron (NR_136593, intron 2 of 4)	(GAATG)n|Satellite|Satellite	20696	NR_136590	100287497	Hs.568390	NR_136590		LOC100287497	-	septin 7 pseudogene	pseudo
peak4476	chr8	48872242	48872326	+	1	NA	promoter-TSS (NM_005914)	promoter-TSS (NM_005914)	459	NM_001081640	5591	Hs.491682	NM_006904	ENSG00000253729	PRKDC	DNA-PKcs|DNAPK|DNPK1|HYRC|HYRC1|IMD26|XRCC7|p350	protein kinase, DNA-activated, catalytic polypeptide	protein-coding
peak901	chr11	67887471	67887639	+	1	NA	intron (NM_001277, intron 1 of 11)	AluSp|SINE|Alu	1303	NM_001277	1119	Hs.77221	NM_001277	ENSG00000110721	CHKA	CHK|CK|CKI|EK	choline kinase alpha	protein-coding
peak3291	chr22	50745395	50745599	+	1	NA	intron (NM_012401, intron 1 of 36)	CpG	504	NM_012401	23654	Hs.3989	NM_012401	ENSG00000196576	PLXNB2	MM1|Nbla00445|PLEXB2|dJ402G11.3	plexin B2	protein-coding
peak2732	chr2	75937937	75937984	+	1	NA	promoter-TSS (NM_001201334)	promoter-TSS (NM_001201334)	151	NM_003203	6936	Hs.303808	NM_003203	ENSG00000005436	GCFC2	C2orf3|DNABF|GCF|TCF9	GC-rich sequence DNA-binding factor 2	protein-coding
peak3394	chr3	52739643	52740522	+	1	NA	promoter-TSS (NM_018446)	promoter-TSS (NM_018446)	17	NM_001278280	55830	Hs.297304	NM_018446	ENSG00000016864	GLT8D1	AD-017|MSTP139	glycosyltransferase 8 domain containing 1	protein-coding
peak2018	chr17	33469028	33469265	+	1	NA	5' UTR (NM_001014445, exon 1 of 12)	5' UTR (NM_001014445, exon 1 of 12)	124	NM_001014445	54475	Hs.85570	NM_018096	ENSG00000073536	NLE1	NLE	notchless homolog 1	protein-coding
peak2000	chr17	27915891	27916263	+	1	NA	intron (NM_014030, intron 1 of 19)	CpG	533	NM_014030	28964	Hs.514051	NM_014030	ENSG00000108262	GIT1	-	GIT ArfGAP 1	protein-coding
peak1990	chr17	26369087	26369201	+	1	NA	promoter-TSS (NM_016231)	promoter-TSS (NM_016231)	-544	NM_016231	51701	Hs.208759	NM_016231	ENSG00000087095	NLK	-	nemo like kinase	protein-coding
peak2802	chr2	112656328	112657490	+	1	NA	intron (NM_006343, intron 1 of 18)	CpG	718	NM_006343	10461	Hs.306178	NM_006343	ENSG00000153208	MERTK	MER|RP38|Tyro12|c-Eyk|c-mer	MER proto-oncogene, tyrosine kinase	protein-coding
peak2567	chr19	51014261	51014533	+	1	NA	promoter-TSS (NM_001270686)	promoter-TSS (NM_001270686)	19	NM_001270686	126119	Hs.467151	NM_138334	ENSG00000161677	JOSD2	SBBI54	Josephin domain containing 2	protein-coding
peak3949	chr6	15246050	15246163	+	1	NA	promoter-TSS (NM_004973)	promoter-TSS (NM_004973)	-100	NM_004973	3720	Hs.269059	NM_004973	ENSG00000008083	JARID2	JMJ	jumonji and AT-rich interaction domain containing 2	protein-coding
peak1896	chr16	88923608	88924069	+	1	NA	promoter-TSS (NM_001323544)	promoter-TSS (NM_001323544)	344	NM_001318525	51693	Hs.461722	NM_016209	ENSG00000167515	TRAPPC2L	HSPC176	trafficking protein particle complex 2 like	protein-coding
peak1392	chr14	75535307	75535483	+	1	NA	promoter-TSS (NR_110315)	promoter-TSS (NR_110315)	791	NM_001302617	97	Hs.18573	NM_001107	ENSG00000119640	ACYP1	ACYPE	acylphosphatase 1	protein-coding
peak2150	chr17	77812034	77812132	+	1	NA	intron (NM_003655, intron 2 of 4)	CpG	1130	NM_003655	8535	Hs.405046	NM_003655	ENSG00000141582	CBX4	NBP16|PC2	chromobox 4	protein-coding
peak925	chr11	77348322	77348723	+	1	NA	intron (NM_001293, intron 1 of 6)	CpG	329	NM_001311201	1207	Hs.430733	NM_001293	ENSG00000074201	CLNS1A	CLCI|CLNS1B|ICln	chloride nucleotide-sensitive channel 1A	protein-coding
peak1077	chr12	56651956	56652397	+	1	NA	promoter-TSS (NM_173595)	promoter-TSS (NM_173595)	-33	NM_173595	283373	Hs.524506	NM_173595	ENSG00000139645	ANKRD52	ANKRD33	ankyrin repeat domain 52	protein-coding
peak1855	chr16	69600089	69600827	+	1	NA	promoter-TSS (NR_031719)	promoter-TSS (NR_031719)	589	NM_138713	10725	Hs.371987	NM_006599	ENSG00000102908	NFAT5	NF-AT5|NFATL1|NFATZ|OREBP|TONEBP	nuclear factor of activated T cells 5	protein-coding
peak530	chr10	38883968	38884328	+	1	NA	Intergenic	HSATII|Satellite|Satellite	-105579	NR_045000	399746	Hs.742607	NR_045000		ACTR3BP5	FKSG74	ACTR3B pseudogene 5	pseudo
peak1871	chr16	75681822	75682822	+	1	NA	promoter-TSS (NM_001130089)	promoter-TSS (NM_001130089)	687	NM_018975	54386	Hs.301419	NM_018975	ENSG00000166848	TERF2IP	DRIP5|RAP1	TERF2 interacting protein	protein-coding
peak149	chr1	40041635	40042261	+	1	NA	5' UTR (NM_001135654, exon 1 of 15)	5' UTR (NM_001135654, exon 1 of 15)	573	NM_001135653	8761	Hs.169900	NM_003819	ENSG00000090621	PABPC4	APP-1|APP1|PABP4|iPABP	poly(A) binding protein cytoplasmic 4	protein-coding
peak18	chr1	3566013	3566500	+	1	NA	intron (NM_017818, intron 1 of 11)	intron (NM_017818, intron 1 of 11)	415	NM_017818	49856	Hs.31714	NM_017818	ENSG00000116213	WRAP73	WDR8	WD repeat containing, antisense to TP73	protein-coding
peak1125	chr12	99038130	99039255	+	1	NA	promoter-TSS (NM_001160)	promoter-TSS (NM_001160)	137	NM_201612	121457	Hs.252543	NM_153687	ENSG00000166130	IKBIP	IKIP	IKBKB interacting protein	protein-coding
peak34	chr1	9883270	9883870	+	1	NA	intron (NM_001009566, intron 1 of 18)	CpG	1014	NM_001302883	22883	Hs.29665	NM_014944	ENSG00000171603	CLSTN1	ALC-ALPHA|CDHR12|CST-1|CSTN1|PIK3CD|XB31alpha|alcalpha1|alcalpha2	calsyntenin 1	protein-coding
peak3426	chr3	101568830	101568861	+	1	NA	intron (NM_031419, intron 1 of 11)	CpG	487	NM_031419	64332	Hs.319171	NM_031419	ENSG00000144802	NFKBIZ	IKBZ|INAP|MAIL	NFKB inhibitor zeta	protein-coding
peak2474	chr19	37709227	37709526	+	1	NA	intron (NM_001345949, intron 1 of 7)	intron (NM_001345949, intron 1 of 7)	194	NM_001345949	163087	Hs.590975	NM_152604	ENSG00000188283	ZNF383	HSD17	zinc finger protein 383	protein-coding
peak361	chr1	180124221	180124598	+	1	NA	intron (NM_001004128, intron 1 of 12)	CpG	441	NM_002826	5768	Hs.744925	NM_002826	ENSG00000116260	QSOX1	Q6|QSCN6	quiescin sulfhydryl oxidase 1	protein-coding
peak3378	chr3	50365427	50365622	+	1	NA	exon (NM_007275, exon 1 of 3)	exon (NM_007275, exon 1 of 3)	145	NM_007275	11334	Hs.517981	NM_007275	ENSG00000114383	TUSC2	C3orf11|FUS1|PAP|PDAP2	tumor suppressor 2, mitochondrial calcium regulator	protein-coding
peak4112	chr6	130340134	130340869	+	1	NA	promoter-TSS (NM_001346550)	promoter-TSS (NM_001346550)	-288	NM_001346550	84456	Hs.658051	NM_032438	ENSG00000198945	L3MBTL3	MBT-1|MBT1	L3MBTL3, histone methyl-lysine binding protein	protein-coding
peak4437	chr8	22409610	22409674	+	1	NA	intron (NM_005775, intron 1 of 20)	intron (NM_005775, intron 1 of 20)	391	NM_005775	10174	Hs.528572	NM_005775	ENSG00000120896	SORBS3	SCAM-1|SCAM1|SH3D4	sorbin and SH3 domain containing 3	protein-coding
peak4072	chr6	84139905	84140626	+	1	NA	intron (NM_002395, intron 1 of 13)	intron (NM_002395, intron 1 of 13)	673	NM_002395	4199	Hs.21160	NM_002395	ENSG00000065833	ME1	HUMNDME|MES	malic enzyme 1	protein-coding
peak231	chr1	109505209	109505950	+	1	NA	intron (NM_015127, intron 1 of 11)	intron (NM_015127, intron 1 of 11)	542	NM_001048210	23155	Hs.658489	NM_015127	ENSG00000121940	CLCC1	MCLC	chloride channel CLIC like 1	protein-coding
peak4894	chrY	58980010	58981506	+	1	NA	Intergenic	(CACTC)n|Simple_repeat|Simple_repeat	-119645	NM_005840	10251	Hs.381912	NM_005840	ENSG00000168939	SPRY3	spry-3	sprouty RTK signaling antagonist 3	protein-coding
peak3424	chr3	101293207	101293467	+	1	NA	intron (NR_135231, intron 1 of 2)	CpG	399	NM_001320398	57092	Hs.732633	NM_020357	ENSG00000081154	PCNP	-	PEST proteolytic signal containing nuclear protein	protein-coding
peak2955	chr2	242211496	242211508	+	1	NA	promoter-TSS (NM_001320966)	promoter-TSS (NM_001320966)	-122	NM_001320966	3069	Hs.471851	NM_005336	ENSG00000115677	HDLBP	HBP|PRO2900|VGL	high density lipoprotein binding protein	protein-coding
peak3620	chr4	49637463	49638438	+	1	NA	Intergenic	(GAATG)n|Satellite|Satellite	649291	NM_001286791	80157	Hs.479703	NM_025087	ENSG00000109182	CWH43	CWH43-C|PGAP2IP	cell wall biogenesis 43 C-terminal homolog	protein-coding
peak4560	chr8	144659915	144660558	+	1	NA	intron (NM_001286829, intron 1 of 12)	CpG-26144	285	NM_145201	93100	Hs.493164	NM_145201	ENSG00000147813	NAPRT	NAPRT1|PP3856	nicotinate phosphoribosyltransferase	protein-coding
peak1114	chr12	92539044	92539351	+	1	NA	promoter-TSS (NR_135037)	promoter-TSS (NR_135037)	476	NM_001731	694	Hs.255935	NM_001731	ENSG00000133639	BTG1	APRO2	BTG anti-proliferation factor 1	protein-coding
peak918	chr11	73693441	73693740	+	1	NA	intron (NM_003355, intron 1 of 7)	AluSx1|SINE|Alu	299	NM_003355	7351	Hs.80658	NM_003355	ENSG00000175567	UCP2	BMIQ4|SLC25A8|UCPH	uncoupling protein 2	protein-coding
peak2914	chr2	219433586	219433806	+	1	NA	promoter-TSS (NM_020935)	promoter-TSS (NM_020935)	393	NM_001271635	9125	Hs.148767	NM_005444	ENSG00000144580	CNOT9	CAF40|CT129|RCD-1|RCD1|RQCD1	CCR4-NOT transcription complex subunit 9	protein-coding
peak292	chr1	151763299	151763725	+	1	NA	promoter-TSS (NM_001083965)	promoter-TSS (NM_001083965)	287	NR_146293	109729141	Hs.439525	NR_146292	ENSG00000203288	TDRKH-AS1	-	TDRKH antisense RNA 1	ncRNA
peak2663	chr2	32582145	32582819	+	1	NA	exon (NM_016252, exon 1 of 74)	exon (NM_016252, exon 1 of 74)	386	NM_016252	57448	Hs.150107	NM_016252	ENSG00000115760	BIRC6	APOLLON|BRUCE	baculoviral IAP repeat containing 6	protein-coding
peak2706	chr2	64880368	64880928	+	1	NA	intron (NM_014755, intron 1 of 1)	CpG	398	NM_014755	9792	Hs.591569	NM_014755	ENSG00000179833	SERTAD2	Sei-2|TRIP-Br2|TRIPBR2	SERTA domain containing 2	protein-coding
peak4170	chr7	2394710	2395228	+	1	NA	exon (NM_003751, exon 1 of 19)	exon (NM_003751, exon 1 of 19)	495	NM_003751	8662	Hs.371001	NM_003751	ENSG00000106263	EIF3B	EIF3-ETA|EIF3-P110|EIF3-P116|EIF3S9|PRT1	eukaryotic translation initiation factor 3 subunit B	protein-coding
peak2490	chr19	40030353	40030681	+	1	NA	exon (NM_153232, exon 1 of 1)	exon (NM_153232, exon 1 of 1)	321	NM_153232	163126	Hs.18949	NM_153232	ENSG00000176396	EID2	CRI2|EID-2	EP300 interacting inhibitor of differentiation 2	protein-coding
peak4261	chr7	61791185	61791938	+	1	NA	Intergenic	HSATII|Satellite|Satellite	972873	NR_003952	643955	Hs.583308	NR_003952	ENSG00000185037	ZNF733P	ZNF733	zinc finger protein 733, pseudogene	pseudo
peak4460	chr8	38033683	38034679	+	1	NA	promoter-TSS (NR_045492)	promoter-TSS (NR_045492)	67	NR_045493	27257	Hs.425311	NM_014462	ENSG00000175324	LSM1	CASM|YJL124C	LSM1 homolog, mRNA degradation associated	protein-coding
peak2647	chr2	26467390	26468280	+	1	NA	promoter-TSS (NM_000182)	promoter-TSS (NM_000182)	219	NM_001281512	3032	Hs.515848	NM_000183	ENSG00000138029	HADHB	ECHB|MSTP029|MTPB|TP-BETA	hydroxyacyl-CoA dehydrogenase trifunctional multienzyme complex subunit beta	protein-coding
peak711	chr10	111967555	111967788	+	1	NA	exon (NM_130439, exon 1 of 6)	exon (NM_130439, exon 1 of 6)	308	NM_130439	4601	Hs.602078	NM_005962	ENSG00000119950	MXI1	MAD2|MXD2|MXI|bHLHc11	MAX interactor 1, dimerization protein	protein-coding
peak127	chr1	35657520	35658529	+	1	NA	non-coding (NR_136702, exon 1 of 12)	non-coding (NR_136702, exon 1 of 12)	719	NM_005066	6421	Hs.355934	NM_005066	ENSG00000116560	SFPQ	POMP100|PPP1R140|PSF	splicing factor proline and glutamine rich	protein-coding
peak2260	chr19	662299	662697	+	1	NA	intron (NM_194460, intron 1 of 8)	CpG	735	NM_194460	55658	Hs.69554	NM_017876	ENSG00000070423	RNF126	-	ring finger protein 126	protein-coding
peak3523	chr3	186288502	186289159	+	1	NA	promoter-TSS (NM_001134415)	promoter-TSS (NM_001134415)	365	NM_016306	51726	Hs.317192	NM_016306	ENSG00000090520	DNAJB11	ABBP-2|ABBP2|DJ9|Dj-9|EDJ|ERdj3|ERj3|ERj3p|PRO1080|UNQ537	DnaJ heat shock protein family (Hsp40) member B11	protein-coding
peak3503	chr3	176914044	176914671	+	1	NA	promoter-TSS (NM_001321195)	promoter-TSS (NM_001321195)	-85	NM_001321195	79718	Hs.714201	NM_024665	ENSG00000177565	TBL1XR1	C21|DC42|IRA1|MRD41|TBLR1	transducin beta like 1 X-linked receptor 1	protein-coding
peak3855	chr5	140011397	140012227	+	1	NA	exon (NM_001174104, exon 3 of 3)	exon (NM_001174104, exon 3 of 3)	1223	NM_000591	929	Hs.163867	NM_000591	ENSG00000170458	CD14	-	CD14 molecule	protein-coding
peak4370	chr7	135661608	135661968	+	1	NA	exon (NM_145808, exon 1 of 4)	exon (NM_145808, exon 1 of 4)	416	NM_001128619	767558	Hs.602015	NM_001128619	ENSG00000267697	LUZP6	MPD6|MTPNUT	leucine zipper protein 6	protein-coding
peak4580	chr8	146012136	146012508	+	1	NA	intron (NM_001286770, intron 1 of 4)	CpG	408	NM_001286769	80778	Hs.631854	NM_030580	ENSG00000196378	ZNF34	KOX32	zinc finger protein 34	protein-coding
peak196	chr1	64059384	64059639	+	1	NA	promoter-TSS (NM_001172819)	promoter-TSS (NM_001172819)	31	NM_001172819	5236	Hs.1869	NM_002633	ENSG00000079739	PGM1	CDG1T|GSD14	phosphoglucomutase 1	protein-coding
peak1797	chr16	46428523	46430089	+	1	NA	Intergenic	HSATII|Satellite|Satellite	173703	NR_026556	124149	Hs.97414	NM_001004299		ANKRD26P1	-	ankyrin repeat domain 26 pseudogene 1	pseudo
peak2170	chr17	80250272	80250549	+	1	NA	non-coding (NR_135639, exon 1 of 2)	non-coding (NR_135639, exon 1 of 2)	280	NR_135639	101929511	Hs.147682	NR_135639	ENSG00000265692	LINC01970	-	long intergenic non-protein coding RNA 1970	ncRNA
peak1540	chr15	76196465	76196588	+	1	NA	intron (NR_037623, intron 1 of 5)	CpG	326	NM_012170	26263	Hs.591115	NM_012170	ENSG00000167196	FBXO22	FBX22|FISTC1	F-box protein 22	protein-coding
peak482	chr10	18842931	18842946	+	1	NA	intron (NM_182543, intron 8 of 10)	intron (NM_182543, intron 8 of 10)	97628	NM_001351118	221078	Hs.396175	NM_182543	ENSG00000241058	NSUN6	4933414E04Rik|ARL5B-AS1|NOPD1	NOP2/Sun RNA methyltransferase family member 6	protein-coding
peak842	chr11	62420524	62420545	+	1	NA	intron (NM_030628, intron 1 of 1)	intron (NM_030628, intron 1 of 1)	240	NM_030628	80789	Hs.458390	NM_030628	ENSG00000185085	INTS5	INT5|KIAA1698	integrator complex subunit 5	protein-coding
peak2032	chr17	38219578	38219750	+	1	NA	intron (NM_199334, intron 1 of 8)	CpG	596	NM_003250	7067	Hs.724	NM_003250	ENSG00000126351	THRA	AR7|CHNG6|EAR7|ERB-T-1|ERBA|ERBA1|NR1A1|THRA1|THRA2|c-ERBA-1	thyroid hormone receptor alpha	protein-coding
peak4467	chr8	42396243	42396512	+	1	NA	promoter-TSS (NM_001135676)	promoter-TSS (NM_001135676)	79	NM_001135676	114926	Hs.655320	NM_138436	ENSG00000176209	SMIM19	C8orf40	small integral membrane protein 19	protein-coding
peak584	chr10	42601191	42601883	+	1	NA	Intergenic	HSATII|Satellite|Satellite	261956	NR_024380	441666	Hs.255729	NR_024380	ENSG00000215146	LOC441666	-	zinc finger protein 91 pseudogene	pseudo
peak3604	chr4	49109205	49110952	+	1	NA	Intergenic	(CATTC)n|Satellite|Satellite	121419	NM_001286791	80157	Hs.479703	NM_025087	ENSG00000109182	CWH43	CWH43-C|PGAP2IP	cell wall biogenesis 43 C-terminal homolog	protein-coding
peak2069	chr17	46126841	46127040	+	1	NA	intron (NM_001330261, intron 1 of 5)	AluSp|SINE|Alu	1254	NM_003204	4779	Hs.514284	NM_003204	ENSG00000082641	NFE2L1	LCR-F1|NRF1|TCF11	nuclear factor, erythroid 2 like 1	protein-coding
peak3315	chr3	13461434	13461754	+	1	NA	exon (NM_024923, exon 1 of 40)	exon (NM_024923, exon 1 of 40)	225	NM_024923	23225	Hs.475525	NM_024923	ENSG00000132182	NUP210	GP210|POM210	nucleoporin 210	protein-coding
peak3828	chr5	126853428	126853653	+	1	NA	intron (NM_130809, intron 1 of 8)	CpG	239	NM_001286808	133619	Hs.483259	NM_130809	ENSG00000164244	PRRC1	-	proline rich coiled-coil 1	protein-coding
peak4245	chr7	57549572	57553002	+	1	NA	Intergenic	(GAATG)n|Simple_repeat|Simple_repeat	41404	NM_001159279	441234	Hs.533121	NM_001159279	ENSG00000182111	ZNF716	-	zinc finger protein 716	protein-coding
peak3197	chr22	21311623	21311855	+	1	NA	non-coding (NR_110537, exon 1 of 2)	non-coding (NR_110537, exon 1 of 2)	359	NR_110537	101928891	Hs.648264	NR_110537	ENSG00000237476	LINC01637	-	long intergenic non-protein coding RNA 1637	ncRNA
peak4857	chrY	13812864	13813379	+	1	NA	Intergenic	(GAATG)n|Satellite|Satellite	720268	NR_033667	352887	Hs.546221	NR_033667	ENSG00000206159	GYG2P1	GYG2P	glycogenin 2 pseudogene 1	pseudo
peak599	chr10	43633392	43634232	+	1	NA	promoter-TSS (NR_135077)	promoter-TSS (NR_135077)	-81	NR_135077	55454	Hs.657569	NM_018590	ENSG00000169826	CSGALNACT2	CHGN2|ChGn-2|GALNACT-2|GALNACT2|PRO0082|beta4GalNAcT	chondroitin sulfate N-acetylgalactosaminyltransferase 2	protein-coding
peak4461	chr8	38238859	38240509	+	1	NA	5' UTR (NM_017778, exon 1 of 10)	5' UTR (NM_017778, exon 1 of 10)	106	NM_017778	54904	Hs.434966	NM_017778	ENSG00000147548	NSD3	KMT3F|KMT3G|WHISTLE|WHSC1L1|pp14328	nuclear receptor binding SET domain protein 3	protein-coding
peak1336	chr14	32545936	32546821	+	1	NA	promoter-TSS (NR_027263)	promoter-TSS (NR_027263)	-117	NM_001173	394	Hs.592313	NM_001173	ENSG00000100852	ARHGAP5	GFI2|RhoGAP5|p190-B|p190BRhoGAP	Rho GTPase activating protein 5	protein-coding
peak3101	chr21	9473328	9473620	+	1	NA	Intergenic	Intergenic	-352358	NR_037421	100500862		NR_037421	ENSG00000275708	MIR3648-1	MIR3648|hsa-mir-3648-1	microRNA 3648-1	ncRNA
peak2894	chr2	202898871	202899069	+	1	NA	promoter-TSS (NM_003507)	promoter-TSS (NM_003507)	-340	NM_003507	8324	Hs.173859	NM_003507	ENSG00000155760	FZD7	FzE3	frizzled class receptor 7	protein-coding
peak3905	chr5	176935204	176936457	+	1	NA	intron (NM_001308235, intron 2 of 5)	intron (NM_001308235, intron 2 of 5)	1028	NM_024872	79930	Hs.720849	NM_024872	ENSG00000146094	DOK3	DOKL	docking protein 3	protein-coding
peak1907	chr17	1082803	1082982	+	1	NA	intron (NM_001322841, intron 1 of 22)	CpG	376	NM_021962	29	Hs.159306	NM_001092	ENSG00000159842	ABR	MDB	ABR, RhoGEF and GTPase activating protein	protein-coding
peak3619	chr4	49635686	49636556	+	1	NA	Intergenic	(GAATG)n|Satellite|Satellite	647462	NM_001286791	80157	Hs.479703	NM_025087	ENSG00000109182	CWH43	CWH43-C|PGAP2IP	cell wall biogenesis 43 C-terminal homolog	protein-coding
peak2572	chr19	52551479	52551503	+	1	NA	intron (NM_014650, intron 1 of 4)	intron (NM_014650, intron 1 of 4)	323	NM_001322285	9668	Hs.655934	NM_014650	ENSG00000256087	ZNF432	-	zinc finger protein 432	protein-coding
peak1417	chr14	96829326	96830192	+	1	NA	promoter-TSS (NM_001271906)	promoter-TSS (NM_001271906)	-21	NM_018036	55102	Hs.168241	NM_018036	ENSG00000066739	ATG2B	C14orf103	autophagy related 2B	protein-coding
peak2364	chr19	12511426	12511754	+	1	NA	5' UTR (NM_001322497, exon 1 of 4)	5' UTR (NM_001322497, exon 1 of 4)	204	NM_001322497	90576	Hs.546637	NM_203381	ENSG00000196466	ZNF799	HIT-40|ZNF842	zinc finger protein 799	protein-coding
peak392	chr1	205718454	205719119	+	1	NA	intron (NM_022731, intron 1 of 6)	CpG	586	NM_022731	64710	Hs.213061	NM_022731	ENSG00000069275	NUCKS1	JC7|NUCKS	nuclear casein kinase and cyclin dependent kinase substrate 1	protein-coding
peak1366	chr14	58666767	58667256	+	1	NA	exon (NM_018477, exon 1 of 13)	exon (NM_018477, exon 1 of 13)	178	NM_018477	55860	Hs.509451	NM_018477	ENSG00000131966	ACTR10	ACTR11|Arp10|Arp11|HARP11	actin related protein 10 homolog	protein-coding
peak1866	chr16	75032929	75033548	+	1	NA	5' UTR (NM_032268, exon 1 of 5)	5' UTR (NM_032268, exon 1 of 5)	323	NM_032268	84937	Hs.427284	NM_032268	ENSG00000186187	ZNRF1	NIN283	zinc and ring finger 1	protein-coding
peak4731	chr9	131486149	131486449	+	1	NA	promoter-TSS (NR_046240)	promoter-TSS (NR_046240)	109	NM_001318015	84885	Hs.133122	NM_032799	ENSG00000160446	ZDHHC12	DHHC-12|ZNF400	zinc finger DHHC-type containing 12	protein-coding
peak2667	chr2	37193053	37193699	+	1	NA	exon (NM_003162, exon 1 of 18)	exon (NM_003162, exon 1 of 18)	239	NM_003162	6801	Hs.127486	NM_003162	ENSG00000115808	STRN	PPP2R6A|SG2NA|STRN1	striatin	protein-coding
peak958	chr11	118443337	118443647	+	1	NA	intron (NM_001142281, intron 1 of 8)	CpG	390	NM_001142281	372	Hs.33642	NM_001655	ENSG00000095139	ARCN1	COPD|SRMMD	archain 1	protein-coding
peak4365	chr7	129251407	129251923	+	1	NA	5' UTR (NM_001293164, exon 1 of 10)	5' UTR (NM_001293164, exon 1 of 10)	122	NM_001293164	4899	Hs.654363	NM_005011	ENSG00000106459	NRF1	ALPHA-PAL	nuclear respiratory factor 1	protein-coding
peak1716	chr16	33866052	33868522	+	1	NA	Intergenic	(GAATG)n|Simple_repeat|Simple_repeat	295443	NR_130771	104644205	Hs.742548	NR_130771		ENPP7P13	DUNQU1	ectonucleotide pyrophosphatase/phosphodiesterase 7 pseudogene 13	pseudo
peak3073	chr20	47836147	47836264	+	1	NA	promoter-TSS (NM_001319135)	promoter-TSS (NM_001319135)	373	NM_017895	55661	Hs.65234	NM_017895	ENSG00000124228	DDX27	DRS1|Drs1p|HSPC259|PP3241|RHLP|dJ686N3.1	DEAD-box helicase 27	protein-coding
peak485	chr10	18846673	18847102	+	1	NA	intron (NM_182543, intron 8 of 10)	(GAATG)n|Satellite|Satellite	93679	NM_001351118	221078	Hs.396175	NM_182543	ENSG00000241058	NSUN6	4933414E04Rik|ARL5B-AS1|NOPD1	NOP2/Sun RNA methyltransferase family member 6	protein-coding
peak4565	chr8	145024455	145025000	+	1	NA	exon (NM_201380, exon 1 of 32)	exon (NM_201380, exon 1 of 32)	317	NM_201380	5339	Hs.434248	NM_000445	ENSG00000178209	PLEC	EBS1|EBSMD|EBSND|EBSO|EBSOG|EBSPA|HD1|LGMD2Q|PCN|PLEC1|PLEC1b|PLTN	plectin	protein-coding
peak2513	chr19	44173462	44174007	+	1	NA	intron (NM_001005376, intron 1 of 6)	AluSx1|SINE|Alu	764	NM_001301037	5329	Hs.466871	NM_002659	ENSG00000011422	PLAUR	CD87|U-PAR|UPAR|URKR	plasminogen activator, urokinase receptor	protein-coding
peak3698	chr4	144257426	144258641	+	1	NA	promoter-TSS (NM_002039)	promoter-TSS (NM_002039)	50	NM_207123	2549	Hs.80720	NM_002039	ENSG00000109458	GAB1	-	GRB2 associated binding protein 1	protein-coding
peak3287	chr22	50355445	50355644	+	1	NA	promoter-TSS (NR_106879)	promoter-TSS (NR_106879)	-970	NR_106879	102465493		NR_106879	ENSG00000276753	MIR6821	hsa-mir-6821	microRNA 6821	ncRNA
peak2424	chr19	19753550	19754454	+	1	NA	intron (NM_016573, intron 1 of 20)	intron (NM_016573, intron 1 of 20)	474	NM_001288999	51291	Hs.49427	NM_016573	ENSG00000089639	GMIP	ARHGAP46	GEM interacting protein	protein-coding
peak4485	chr8	57905750	57906257	+	1	NA	exon (NM_017813, exon 1 of 5)	exon (NM_017813, exon 1 of 5)	427	NM_017813	54928	Hs.438689	NM_017813	ENSG00000104331	IMPAD1	GPAPP|IMP 3|IMP-3|IMPA3	inositol monophosphatase domain containing 1	protein-coding
peak433	chr1	231473220	231473348	+	1	NA	promoter-TSS (NM_032018)	promoter-TSS (NM_032018)	334	NM_175876	149371	Hs.356198	NM_175876	ENSG00000116903	EXOC8	EXO84|Exo84p|SEC84	exocyst complex component 8	protein-coding
peak1349	chr14	50697785	50698617	+	1	NA	5' UTR (NM_006939, exon 1 of 23)	5' UTR (NM_006939, exon 1 of 23)	210	NM_006939	6655	Hs.291533	NM_006939	ENSG00000100485	SOS2	NS9|SOS-2	SOS Ras/Rho guanine nucleotide exchange factor 2	protein-coding
peak1611	chr16	2564316	2565066	+	1	NA	intron (NM_001198569, intron 2 of 3)	CpG	820	NM_001694	527	Hs.389107	NM_001694	ENSG00000185883	ATP6V0C	ATP6C|ATP6L|ATPL|VATL|VPPC|Vma3	ATPase H+ transporting V0 subunit c	protein-coding
peak448	chr1	246887519	246888127	+	1	NA	exon (NM_016002, exon 1 of 12)	exon (NM_016002, exon 1 of 12)	445	NM_016002	51097	Hs.498397	NM_016002	ENSG00000143653	SCCPDH	CGI-49|NET11	saccharopine dehydrogenase (putative)	protein-coding
peak2072	chr17	46985966	46986211	+	1	NA	exon (NM_023079, exon 1 of 7)	exon (NM_023079, exon 1 of 7)	257	NR_135674	105371814	Hs.655254	NR_135674	ENSG00000248278	LOC105371814	-	uncharacterized LOC105371814	ncRNA
peak2727	chr2	74709707	74709861	+	1	NA	promoter-TSS (NR_027749)	promoter-TSS (NR_027749)	-416	NR_027749	64427	Hs.557709	NM_022492	ENSG00000115282	TTC31	-	tetratricopeptide repeat domain 31	protein-coding
peak132	chr1	36348815	36349015	+	1	NA	5' UTR (NM_012199, exon 1 of 19)	5' UTR (NM_012199, exon 1 of 19)	119	NM_012199	26523	Hs.22867	NM_012199	ENSG00000092847	AGO1	EIF2C|EIF2C1|GERP95|Q99|hAgo1	argonaute 1, RISC catalytic component	protein-coding
peak3950	chr6	15247588	15248414	+	1	NA	TTS (NR_120502)	TTS (NR_120502)	926	NR_120502	100506681	Hs.664092	NR_120502	ENSG00000235488	JARID2-AS1	-	JARID2 antisense RNA 1	ncRNA
peak168	chr1	45956328	45956353	+	1	NA	intron (NM_007170, intron 1 of 10)	intron (NM_007170, intron 1 of 10)	500	NM_007170	10420	Hs.591499	NM_007170	ENSG00000070759	TESK2	-	testis associated actin remodelling kinase 2	protein-coding
peak1808	chr16	46448825	46450738	+	1	NA	Intergenic	HSATII|Satellite|Satellite	153228	NR_026556	124149	Hs.97414	NM_001004299		ANKRD26P1	-	ankyrin repeat domain 26 pseudogene 1	pseudo
peak4627	chr9	36137135	36137310	+	1	NA	intron (NM_001287014, intron 1 of 1)	CpG	440	NM_001287013	152007	Hs.493819	NM_022343	ENSG00000122694	GLIPR2	C9orf19|GAPR-1|GAPR1	GLI pathogenesis related 2	protein-coding
peak212	chr1	89990258	89990670	+	1	NA	promoter-TSS (NM_001134476)	promoter-TSS (NM_001134476)	67	NM_001134476	23507	Hs.482017	NM_015350	ENSG00000197147	LRRC8B	TA-LRRP|TALRRP	leucine rich repeat containing 8 VRAC subunit B	protein-coding
peak3660	chr4	85886539	85887639	+	1	NA	promoter-TSS (NR_015359)	promoter-TSS (NR_015359)	320	NR_152774	404201	Hs.46730	NM_205857		WDFY3-AS2	C4orf12|FBI4|NCRNA00247	WDFY3 antisense RNA 2	ncRNA
peak413	chr1	222988207	222988745	+	1	NA	promoter-TSS (NM_032890)	promoter-TSS (NM_032890)	53	NM_001350630	84976	Hs.528817	NM_032890	ENSG00000154309	DISP1	DISPA	dispatched RND transporter family member 1	protein-coding
peak2231	chr18	48406038	48406137	+	1	NA	intron (NM_002396, intron 1 of 15)	intron (NM_002396, intron 1 of 15)	655	NM_002396	4200	Hs.233119	NM_002396	ENSG00000082212	ME2	ODS1	malic enzyme 2	protein-coding
peak1638	chr16	8891648	8892111	+	1	NA	promoter-TSS (NM_015421)	promoter-TSS (NM_015421)	209	NM_000303	5373	Hs.625732	NM_000303	ENSG00000140650	PMM2	CDG1|CDG1a|CDGS|PMI|PMI1|PMM 2	phosphomannomutase 2	protein-coding
peak1545	chr15	78591640	78592675	+	1	NA	promoter-TSS (NM_025234)	promoter-TSS (NM_025234)	-89	NM_001303247	80349	Hs.513055	NM_025234	ENSG00000140395	WDR61	REC14|SKI8	WD repeat domain 61	protein-coding
peak3261	chr22	41843842	41844076	+	1	NA	promoter-TSS (NM_016272)	promoter-TSS (NM_016272)	-932	NM_016272	10766	Hs.474978	NM_016272	ENSG00000183864	TOB2	APRO5|TOB4|TOBL|TROB2	transducer of ERBB2, 2	protein-coding
peak771	chr11	8704408	8705295	+	1	NA	promoter-TSS (NR_002580)	promoter-TSS (NR_002580)	856	NM_000990	6157	Hs.523463	NM_000990	ENSG00000166441	RPL27A	L27A	ribosomal protein L27a	protein-coding
peak4343	chr7	102074085	102074297	+	1	NA	intron (NM_032831, intron 1 of 2)	CpG	214	NM_032831	80228	Hs.363308	NM_032831	ENSG00000160991	ORAI2	C7orf19|CBCIP2|MEM142B|TMEM142B	ORAI calcium release-activated calcium modulator 2	protein-coding
peak4611	chr9	26892405	26892773	+	1	NA	exon (NM_024828, exon 1 of 6)	exon (NM_024828, exon 1 of 6)	237	NM_024828	79886	Hs.178357	NM_024828	ENSG00000120159	CAAP1	C9orf82|CAAP	caspase activity and apoptosis inhibitor 1	protein-coding
peak1281	chr13	76124164	76124264	+	1	NA	promoter-TSS (NM_001287394)	promoter-TSS (NM_001287394)	328	NM_006002	7347	Hs.162241	NM_006002	ENSG00000118939	UCHL3	UCH-L3	ubiquitin C-terminal hydrolase L3	protein-coding
peak2863	chr2	170655567	170655787	+	1	NA	5' UTR (NM_001294145, exon 1 of 12)	5' UTR (NM_001294145, exon 1 of 12)	139	NM_001294145	6741	Hs.632535	NM_003142	ENSG00000138385	SSB	LARP3|La|La/SSB	Sjogren syndrome antigen B	protein-coding
peak4606	chr9	19231052	19231378	+	1	NA	intron (NR_073201, intron 1 of 31)	CpG	452	NR_073201	55667	Hs.249591	NM_017925	ENSG00000137145	DENND4C	C9orf55|C9orf55B|RAB10GEF|bA513M16.3	DENN domain containing 4C	protein-coding
peak332	chr1	162039544	162039851	+	1	NA	5' UTR (NM_001164757, exon 1 of 10)	5' UTR (NM_001164757, exon 1 of 10)	116	NM_014697	9722	Hs.731942	NM_014697	ENSG00000198929	NOS1AP	6330408P19Rik|CAPON	nitric oxide synthase 1 adaptor protein	protein-coding
peak4682	chr9	101017423	101017901	+	1	NA	exon (NM_001267571, exon 1 of 13)	exon (NM_001267571, exon 1 of 13)	341	NM_001267571	55357	Hs.371016	NM_018421	ENSG00000095383	TBC1D2	PARIS-1|PARIS1|TBC1D2A	TBC1 domain family member 2	protein-coding
peak4674	chr9	96339534	96339592	+	1	NA	intron (NM_005392, intron 1 of 21)	CpG	654	NM_005392	5253	Hs.211441	NM_005392	ENSG00000197724	PHF2	CENP-35|GRC5|JHDM1E|KDM7C	PHD finger protein 2	protein-coding
peak2844	chr2	134877612	134879243	+	1	NA	Intergenic	CpG	-6269	NR_037450	100500878		NR_037450	ENSG00000263813	MIR3679	mir-3679	microRNA 3679	ncRNA
peak3127	chr21	14342460	14342657	+	1	NA	Intergenic	ALR/Alpha|Satellite|centr	-67929	NR_026916	149992	Hs.558645	NM_153773		ANKRD30BP2	C21orf99|CT85|CTSP-1|CTSP1	ankyrin repeat domain 30B pseudogene 2	pseudo
peak2533	chr19	46405435	46405730	+	1	NA	intron (NM_001012643, intron 1 of 2)	CpG	280	NM_001012643	339344	Hs.515478	NM_001012643	ENSG00000176182	MYPOP	P42pop	Myb related transcription factor, partner of profilin	protein-coding
peak245	chr1	113616086	113616341	+	1	NA	promoter-TSS (NR_103777)	promoter-TSS (NR_103777)	421	NM_001312686	9860	Hs.448972	NM_014813	ENSG00000198799	LRIG2	LIG-2|LIG2|UFS2	leucine rich repeats and immunoglobulin like domains 2	protein-coding
peak2883	chr2	198363907	198364397	+	1	NA	promoter-TSS (NM_001202485)	promoter-TSS (NM_001202485)	488	NM_002156	3329	Hs.595053	NM_002156	ENSG00000144381	HSPD1	CPN60|GROEL|HLD4|HSP-60|HSP60|HSP65|HuCHA60|SPG13	heat shock protein family D (Hsp60) member 1	protein-coding
peak1651	chr16	15148958	15149848	+	1	NA	intron (NM_173474, intron 1 of 9)	CpG	533	NM_001270766	123803	Hs.592045	NM_173474	ENSG00000157045	NTAN1	PNAA|PNAD	N-terminal asparagine amidase	protein-coding
peak3487	chr3	150480243	150480781	+	1	NA	exon (NM_005067, exon 1 of 2)	exon (NM_005067, exon 1 of 2)	423	NM_005067	6478	Hs.477959	NM_005067	ENSG00000181788	SIAH2	hSiah2	siah E3 ubiquitin protein ligase 2	protein-coding
peak4599	chr9	6681851	6681980	+	1	NA	Intergenic	AluSz6|SINE|Alu	-36223	NM_000170	2731	Hs.584238	NM_000170	ENSG00000178445	GLDC	GCE|GCSP|HYGN1	glycine decarboxylase	protein-coding
peak3864	chr5	142782648	142783047	+	1	NA	5' UTR (NM_001204258, exon 1 of 9)	5' UTR (NM_001204258, exon 1 of 9)	407	NM_001204264	2908	Hs.122926	NM_000176	ENSG00000113580	NR3C1	GCCR|GCR|GCRST|GR|GRL	nuclear receptor subfamily 3 group C member 1	protein-coding
peak1148	chr12	110906536	110906741	+	1	NA	promoter-TSS (NM_001164372)	promoter-TSS (NM_001164372)	-112	NM_001164372	51184	Hs.634680	NM_016301	ENSG00000111231	GPN3	ATPBD1C	GPN-loop GTPase 3	protein-coding
peak1147	chr12	110887195	110887937	+	1	NA	intron (NM_001287222, intron 1 of 6)	intron (NM_001287222, intron 1 of 6)	650	NM_001278556	10094	Hs.524741	NM_001278556	ENSG00000111229	ARPC3	ARC21|p21-Arc	actin related protein 2/3 complex subunit 3	protein-coding
peak3371	chr3	49711784	49712163	+	1	NA	exon (NM_001640, exon 2 of 22)	exon (NM_001640, exon 2 of 22)	538	NM_001640	327	Hs.517969	NM_001640	ENSG00000164062	APEH	AARE|ACPH|APH|D3F15S2|D3S48E|DNF15S2|OPH	acylaminoacyl-peptide hydrolase	protein-coding
peak2198	chr18	13218073	13218975	+	1	NA	promoter-TSS (NM_181482)	promoter-TSS (NM_181482)	-205	NM_181482	753	Hs.697787	NM_004338	ENSG00000168675	LDLRAD4	C18orf1	low density lipoprotein receptor class A domain containing 4	protein-coding
peak3457	chr3	128997692	128998143	+	1	NA	promoter-TSS (NM_001006109)	promoter-TSS (NM_001006109)	100	NM_001006109	56941	Hs.458320	NM_020187	ENSG00000183624	HMCES	C3orf37|DC12|SRAPD1	5-hydroxymethylcytosine binding, ES cell specific	protein-coding
peak3081	chr20	50808062	50808572	+	1	NA	5' UTR (NM_018197, exon 1 of 6)	5' UTR (NM_018197, exon 1 of 6)	207	NM_018197	55734	Hs.473082	NM_018197	ENSG00000020256	ZFP64	ZNF338	ZFP64 zinc finger protein	protein-coding
peak489	chr10	18855412	18855825	+	1	NA	intron (NM_182543, intron 8 of 10)	(CATTC)n|Satellite|Satellite	84948	NM_001351118	221078	Hs.396175	NM_182543	ENSG00000241058	NSUN6	4933414E04Rik|ARL5B-AS1|NOPD1	NOP2/Sun RNA methyltransferase family member 6	protein-coding
peak4542	chr8	126443312	126443728	+	1	NA	promoter-TSS (NM_001282985)	promoter-TSS (NM_001282985)	-931	NM_001282985	10221	Hs.444947	NM_025195	ENSG00000173334	TRIB1	C8FW|GIG-2|GIG2|SKIP1|TRB-1|TRB1	tribbles pseudokinase 1	protein-coding
peak2328	chr19	7600023	7601184	+	1	NA	promoter-TSS (NM_001166114)	promoter-TSS (NM_001166114)	14	NM_001166114	10908	Hs.631863	NM_006702	ENSG00000032444	PNPLA6	BNHS|LNMS|NTE|NTEMND|OMCS|SPG39|iPLA2delta|sws	patatin like phospholipase domain containing 6	protein-coding
peak2952	chr2	241508007	241508776	+	1	NA	exon (NM_018226, exon 1 of 11)	exon (NM_018226, exon 1 of 11)	387	NM_018226	57140	Hs.5345	NM_018226	ENSG00000142327	RNPEPL1	-	arginyl aminopeptidase like 1	protein-coding
peak3308	chr3	10206821	10207053	+	1	NA	intron (NM_001570, intron 1 of 12)	CpG	374	NM_001570	3656	Hs.449207	NM_001570	ENSG00000134070	IRAK2	IRAK-2	interleukin 1 receptor associated kinase 2	protein-coding
peak4015	chr6	37138055	37138717	+	1	NA	exon (NM_001243186, exon 1 of 6)	exon (NM_001243186, exon 1 of 6)	464	NM_001243186	5292	Hs.81170	NM_002648	ENSG00000137193	PIM1	PIM	Pim-1 proto-oncogene, serine/threonine kinase	protein-coding
peak3575	chr4	10117772	10118282	+	1	NA	intron (NM_005112, intron 1 of 11)	CpG-19665	546	NM_005112	9948	Hs.128548	NM_005112	ENSG00000071127	WDR1	AIP1|HEL-S-52|NORI-1	WD repeat domain 1	protein-coding
peak4279	chr7	65541118	65541266	+	1	NA	intron (NM_000048, intron 2 of 16)	intron (NM_000048, intron 2 of 16)	358	NM_001024943	435	Hs.632015	NM_000048	ENSG00000126522	ASL	ASAL	argininosuccinate lyase	protein-coding
peak3990	chr6	32157059	32157479	+	1	NA	intron (NM_002586, intron 1 of 8).2	intron (NM_002586, intron 1 of 8).2	694	NM_002586	5089	Hs.509545	NM_002586	ENSG00000204304	PBX2	G17|HOX12|PBX2MHC	PBX homeobox 2	protein-coding
peak1672	chr16	23847310	23847665	+	1	NA	5' UTR (NM_002738, exon 1 of 17)	5' UTR (NM_002738, exon 1 of 17)	187	NM_002738	5579	Hs.460355	NM_002738	ENSG00000166501	PRKCB	PKC-beta|PKCB|PRKCB1|PRKCB2	protein kinase C beta	protein-coding
peak1158	chr12	112546241	112546557	+	1	NA	intron (NM_024953, intron 1 of 23)	CpG	236	NM_024953	80018	Hs.530941	NM_024953	ENSG00000111300	NAA25	C12orf30|MDM20|NAP1	N(alpha)-acetyltransferase 25, NatB auxiliary subunit	protein-coding
peak3489	chr3	155588514	155589392	+	1	NA	intron (NM_003875, intron 1 of 15)	CpG	628	NM_003875	8833	Hs.591314	NM_003875	ENSG00000163655	GMPS	GATD7	guanine monophosphate synthase	protein-coding
peak65	chr1	19577786	19578667	+	1	NA	promoter-TSS (NM_001271427)	promoter-TSS (NM_001271427)	151	NM_016183	51154	Hs.463797	NM_016183	ENSG00000053372	MRTO4	C1orf33|MRT4|dJ657E11.4	MRT4 homolog, ribosome maturation factor	protein-coding
peak702	chr10	104473714	104474011	+	1	NA	promoter-TSS (NR_146992)	promoter-TSS (NR_146992)	328	NM_004311	403	Hs.182215	NM_004311	ENSG00000138175	ARL3	ARFL3	ADP ribosylation factor like GTPase 3	protein-coding
peak3054	chr20	37591021	37591213	+	1	NA	intron (NM_021931, intron 1 of 21)	CpG	136	NM_021931	60625	Hs.444520	NM_021931	ENSG00000101452	DHX35	C20orf15|DDX35|KAIA0875	DEAH-box helicase 35	protein-coding
peak1447	chr15	26107971	26108576	+	1	NA	promoter-TSS (NM_024490)	promoter-TSS (NM_024490)	76	NM_024490	57194	Hs.638517	NM_024490	ENSG00000206190	ATP10A	ATP10C|ATPVA|ATPVC	ATPase phospholipid transporting 10A (putative)	protein-coding
peak4686	chr9	107689133	107690223	+	1	NA	intron (NM_005502, intron 1 of 49)	intron (NM_005502, intron 1 of 49)	849	NM_005502	19	Hs.659274	NM_005502	ENSG00000165029	ABCA1	ABC-1|ABC1|CERP|HDLDT1|TGD	ATP binding cassette subfamily A member 1	protein-coding
peak3831	chr5	131132239	131132888	+	1	NA	promoter-TSS (NM_001346114)	promoter-TSS (NM_001346114)	80	NM_001346114	96459	Hs.591273	NM_133372	ENSG00000217128	FNIP1	-	folliculin interacting protein 1	protein-coding
peak2568	chr19	51307547	51307783	+	1	NA	intron (NM_001290149, intron 1 of 5)	CpG	146	NM_032712	84798	Hs.256301	NM_032712	ENSG00000167747	C19orf48	-	chromosome 19 open reading frame 48	protein-coding
peak3344	chr3	39148248	39148798	+	1	NA	promoter-TSS (NM_145755)	promoter-TSS (NM_145755)	-629	NM_145755	199223	Hs.443935	NM_145755	ENSG00000168026	TTC21A	IFT139A|STI2	tetratricopeptide repeat domain 21A	protein-coding
peak2041	chr17	40440548	40441018	+	1	NA	intron (NM_001288719, intron 1 of 17)	CpG	709	NM_001288719	6776	Hs.437058	NM_003152	ENSG00000126561	STAT5A	MGF|STAT5	signal transducer and activator of transcription 5A	protein-coding
peak2404	chr19	18111831	18112804	+	1	NA	exon (NM_001025604, exon 1 of 8)	exon (NM_001025604, exon 1 of 8)	376	NM_001025604	27106	Hs.515249	NM_015683	ENSG00000105643	ARRDC2	CLONE24945|PP2703	arrestin domain containing 2	protein-coding
peak2527	chr19	45682416	45682816	+	1	NA	exon (NM_212550, exon 2 of 2)	exon (NM_212550, exon 2 of 2)	613	NM_212550	388552	Hs.103902	NM_212550	ENSG00000189114	BLOC1S3	BLOS3|HPS8|RP	biogenesis of lysosomal organelles complex 1 subunit 3	protein-coding
peak615	chr10	70092414	70092484	+	1	NA	promoter-TSS (NM_001322437)	promoter-TSS (NM_001322437)	-121	NM_001322437	3189	Hs.643472	NM_012207	ENSG00000096746	HNRNPH3	2H9|HNRPH3	heterogeneous nuclear ribonucleoprotein H3	protein-coding
peak992	chr12	2903754	2905227	+	1	NA	intron (NM_002014, intron 1 of 9)	CpG	382	NM_002014	2288	Hs.524183	NM_002014	ENSG00000004478	FKBP4	FKBP51|FKBP52|FKBP59|HBI|Hsp56|PPIase|p52	FK506 binding protein 4	protein-coding
peak426	chr1	228328331	228328606	+	1	NA	intron (NM_001159390, intron 1 of 7)	CpG	539	NM_001242840	2987	Hs.376933	NM_000858	ENSG00000143774	GUK1	GMK	guanylate kinase 1	protein-coding
peak3364	chr3	48342518	48342839	+	1	NA	intron (NM_001308435, intron 1 of 3)	CpG	223	NM_005793	10201	Hs.465558	NM_005793	ENSG00000172113	NME6	IPIA-ALPHA|NDK 6|NM23-H6	NME/NM23 nucleoside diphosphate kinase 6	protein-coding
peak2798	chr2	106361403	106362093	+	1	NA	intron (NM_001004722, intron 1 of 3)	CpG	228	NM_001004722	8440	Hs.529244	NM_003581	ENSG00000071051	NCK2	GRB4|NCKbeta	NCK adaptor protein 2	protein-coding
peak20	chr1	6052875	6053082	+	1	NA	promoter-TSS (NM_015102)	promoter-TSS (NM_015102)	-445	NM_001291594	261734	Hs.462348	NM_015102	ENSG00000131697	NPHP4	POC10|SLSN4	nephrocystin 4	protein-coding
peak820	chr11	51567130	51567326	+	1	NA	Intergenic	L1PA3|LINE|L1	51946	NM_001004703	119749	Hs.553564	NM_001004703	ENSG00000185926	OR4C46	-	olfactory receptor family 4 subfamily C member 46	protein-coding
peak4568	chr8	145150319	145150760	+	1	NA	intron (NM_001916, intron 1 of 6)	intron (NM_001916, intron 1 of 6)	601	NM_001916	1537	Hs.289271	NM_001916	ENSG00000179091	CYC1	MC3DN6|UQCR4	cytochrome c1	protein-coding
peak3830	chr5	127873884	127873996	+	1	NA	promoter-TSS (NM_001999)	promoter-TSS (NM_001999)	-205	NM_001999	2201	Hs.519294	NM_001999	ENSG00000138829	FBN2	CCA|DA9|EOMD	fibrillin 2	protein-coding
peak4634	chr9	38392652	38393021	+	1	NA	intron (NM_000692, intron 1 of 1)	CpG	175	NM_000692	219	Hs.436219	NM_000692	ENSG00000137124	ALDH1B1	ALDH5|ALDHX	aldehyde dehydrogenase 1 family member B1	protein-coding
peak1250	chr13	36336993	36337007	+	1	NA	Intergenic	(CA)n|Simple_repeat|Simple_repeat	65136	NR_132115	100507114	Hs.236298	NR_132115	ENSG00000236036	LINC00445	-	long intergenic non-protein coding RNA 445	ncRNA
peak442	chr1	236686982	236687688	+	1	NA	non-coding (NR_034040, exon 1 of 1)	non-coding (NR_034040, exon 1 of 1)	308	NM_201544	3964	Hs.4082	NM_006499	ENSG00000116977	LGALS8	Gal-8|PCTA-1|PCTA1|Po66-CBP	galectin 8	protein-coding
peak4242	chr7	56119531	56119806	+	1	NA	promoter-TSS (NM_004577)	promoter-TSS (NM_004577)	290	NM_001009186	908	Hs.82916	NM_001762	ENSG00000146731	CCT6A	CCT-zeta|CCT-zeta-1|CCT6|Cctz|HTR3|MoDP-2|TCP-1-zeta|TCP20|TCPZ|TTCP20	chaperonin containing TCP1 subunit 6A	protein-coding
peak1751	chr16	33959213	33959684	+	1	NA	Intergenic	Intergenic	387604	NR_130771	104644205	Hs.742548	NR_130771		ENPP7P13	DUNQU1	ectonucleotide pyrophosphatase/phosphodiesterase 7 pseudogene 13	pseudo
peak1903	chr16	89788091	89788516	+	1	NA	promoter-TSS (NM_004913)	promoter-TSS (NM_004913)	351	NM_001113525	92822	Hs.290154	NM_152287	ENSG00000158805	ZNF276	CENP-Z|CENPZ|ZADT|ZFP276|ZNF477	zinc finger protein 276	protein-coding
peak2274	chr19	1354558	1355404	+	1	NA	promoter-TSS (NM_032853)	promoter-TSS (NM_032853)	5	NM_032853	84939	Hs.515016	NM_032853	ENSG00000160953	MUM1	EXPAND1|HSPC211|MUM-1	melanoma associated antigen (mutated) 1	protein-coding
peak1402	chr14	88237467	88237827	+	1	NA	Intergenic	Intergenic	-116009	NR_146551	105370611	Hs.691123	NR_146551	ENSG00000258770	LINC02330	-	long intergenic non-protein coding RNA 2330	ncRNA
peak2451	chr19	34895264	34895511	+	1	NA	promoter-TSS (NM_001353433)	promoter-TSS (NM_001353433)	84	NM_001353433	84306	Hs.515344	NM_032346	ENSG00000126249	PDCD2L	-	programmed cell death 2 like	protein-coding
peak956	chr11	117857074	117857827	+	1	NA	non-coding (NR_026691, exon 2 of 8)	non-coding (NR_026691, exon 2 of 8)	344	NM_001558	3587	Hs.504035	NM_001558	ENSG00000110324	IL10RA	CD210|CD210a|CDW210A|HIL-10R|IL-10R1|IL10R	interleukin 10 receptor subunit alpha	protein-coding
peak671	chr10	98591727	98593051	+	1	NA	promoter-TSS (NR_135921)	promoter-TSS (NR_135921)	-174	NR_135921	102723665	Hs.745068	NR_135921		LOC102723665	-	uncharacterized LOC102723665	ncRNA
peak3357	chr3	45635955	45636242	+	1	NA	promoter-TSS (NM_014240)	promoter-TSS (NM_014240)	-225	NM_014240	8994	Hs.193370	NM_014240	ENSG00000144791	LIMD1	-	LIM domains containing 1	protein-coding
peak2164	chr17	79817876	79818033	+	1	NA	intron (NM_000918, intron 1 of 10)	intron (NM_000918, intron 1 of 10)	590	NM_000918	5034	Hs.464336	NM_000918	ENSG00000185624	P4HB	CLCRP1|DSI|ERBA2L|GIT|P4Hbeta|PDI|PDIA1|PHDB|PO4DB|PO4HB|PROHB	prolyl 4-hydroxylase subunit beta	protein-coding
peak2592	chr19	56117286	56117488	+	1	NA	Intergenic	Intergenic	5681	NM_153219	147807	Hs.440291	NM_153219	ENSG00000171443	ZNF524	-	zinc finger protein 524	protein-coding
peak3458	chr3	129324203	129324658	+	1	NA	exon (NM_015103, exon 1 of 36)	exon (NM_015103, exon 1 of 36)	1152	NM_015103	23129	Hs.301685	NM_015103	ENSG00000004399	PLXND1	PLEXD1	plexin D1	protein-coding
peak1505	chr15	64125320	64126043	+	1	NA	intron (NM_003922, intron 1 of 77)	CpG	466	NM_003922	8925	Hs.210385	NM_003922	ENSG00000103657	HERC1	MDFPMR|p532|p619	HECT and RLD domain containing E3 ubiquitin protein ligase family member 1	protein-coding
peak1695	chr16	30366121	30366451	+	1	NA	promoter-TSS (NM_001243646)	promoter-TSS (NM_001243646)	-31	NM_001243646	10421	Hs.202677	NM_006110	ENSG00000169217	CD2BP2	FWP010|LIN1|PPP1R59|Snu40|U5-52K	CD2 cytoplasmic tail binding protein 2	protein-coding
peak1222	chr12	132628210	132629431	+	1	NA	promoter-TSS (NM_024078)	promoter-TSS (NM_024078)	60	NM_175066	317781	Hs.445168	NM_175066	ENSG00000185163	DDX51	-	DEAD-box helicase 51	protein-coding
peak1007	chr12	11323720	11324005	+	1	NA	promoter-TSS (NM_001271592)	promoter-TSS (NM_001271592)	82	NM_001271592	100129361	Hs.521817	NM_001271592	ENSG00000256537	SMIM10L1	-	small integral membrane protein 10 like 1	protein-coding
peak3376	chr3	50273680	50274741	+	1	NA	intron (NM_001282618, intron 1 of 7)	intron (NM_001282618, intron 1 of 7)	621	NM_002070	2771	Hs.77269	NM_002070	ENSG00000114353	GNAI2	GIP|GNAI2B|H_LUCA15.1|H_LUCA16.1	G protein subunit alpha i2	protein-coding
peak2531	chr19	46233628	46234111	+	1	NA	intron (NM_001329633, intron 1 of 1)	intron (NM_001329633, intron 1 of 1)	282	NM_001080469	23403	Hs.128702	NM_001080469	ENSG00000177051	FBXO46	20D7-FC4|FBXO34L|Fbx46	F-box protein 46	protein-coding
peak914	chr11	72851913	72853275	+	1	NA	intron (NM_014824, intron 1 of 19)	CpG	549	NM_014824	9873	Hs.744959	NM_014824	ENSG00000137478	FCHSD2	NWK|SH3MD3	FCH and double SH3 domains 2	protein-coding
peak4298	chr7	75987517	75988242	+	1	NA	intron (NM_012479, intron 1 of 1)	CpG	463	NM_012479	7532	Hs.744840	NM_012479	ENSG00000170027	YWHAG	14-3-3GAMMA|EIEE56|PPP1R170	tyrosine 3-monooxygenase/tryptophan 5-monooxygenase activation protein gamma	protein-coding
peak1306	chr13	115080087	115080678	+	1	NA	intron (NM_001164145, intron 1 of 2)	intron (NM_001164145, intron 1 of 2)	572	NM_032436	283489	Hs.7542	NM_032436	ENSG00000198824	CHAMP1	C13orf8|CAMP|CHAMP|MRD40|ZNF828	chromosome alignment maintaining phosphoprotein 1	protein-coding
peak2967	chr20	524121	524321	+	1	NA	intron (NM_177559, intron 1 of 13)	CpG	261	NM_177560	1457	Hs.644056	NM_001895	ENSG00000101266	CSNK2A1	CK2A1|CKII|CSNK2A3|Cka1|Cka2|OCNDS	casein kinase 2 alpha 1	protein-coding
peak1404	chr14	90863159	90864244	+	1	NA	intron (NM_006888, intron 1 of 5)	CpG	374	NM_006888	801	Hs.282410	NM_006888	ENSG00000198668	CALM1	CALML2|CAMI|CPVT4|DD132|LQT14|PHKD|caM	calmodulin 1	protein-coding
peak2685	chr2	47142346	47142803	+	1	NA	promoter-TSS (NM_001288953)	promoter-TSS (NM_001288953)	433	NM_001171506	90411	Hs.662152	NM_139279	ENSG00000180398	MCFD2	F5F8D|F5F8D2|LMAN1IP|SDNSF	multiple coagulation factor deficiency 2	protein-coding
peak3576	chr4	10458642	10459130	+	1	NA	intron (NM_053042, intron 1 of 2)	CpG	146	NM_053042	85460	Hs.455089	NM_053042	ENSG00000178163	ZNF518B	-	zinc finger protein 518B	protein-coding
peak2412	chr19	18530311	18531167	+	1	NA	intron (NM_001009998, intron 1 of 16)	CpG-13292	593	NM_032627	170463	Hs.515259	NM_032627	ENSG00000130511	SSBP4	-	single stranded DNA binding protein 4	protein-coding
peak3653	chr4	80993393	80993874	+	1	NA	exon (NM_001145794, exon 1 of 16)	exon (NM_001145794, exon 1 of 16)	844	NM_001286781	118429	Hs.162963	NM_058172	ENSG00000163297	ANTXR2	CMG-2|CMG2|HFS|ISH|JHF	anthrax toxin receptor 2	protein-coding
peak2052	chr17	41466006	41466516	+	1	NA	promoter-TSS (NR_027412)	promoter-TSS (NR_027412)	5	NR_027413	100130581	Hs.546897	NR_027412	ENSG00000188825	LINC00910	-	long intergenic non-protein coding RNA 910	ncRNA
peak3366	chr3	48884796	48885235	+	1	NA	promoter-TSS (NR_109996)	promoter-TSS (NR_109996)	268	NM_001321983	5576	Hs.631923	NM_004157	ENSG00000114302	PRKAR2A	PKR2|PRKAR2	protein kinase cAMP-dependent type II regulatory subunit alpha	protein-coding
peak4267	chr7	61968220	61968491	+	1	NA	Intergenic	ALR/Alpha|Satellite|centr	796079	NR_003952	643955	Hs.583308	NR_003952	ENSG00000185037	ZNF733P	ZNF733	zinc finger protein 733, pseudogene	pseudo
peak1130	chr12	104531245	104531798	+	1	NA	intron (NM_006166, intron 1 of 7)	CpG	519	NM_006166	4801	Hs.84928	NM_006166	ENSG00000120837	NFYB	CBF-A|CBF-B|HAP3|NF-YB	nuclear transcription factor Y subunit beta	protein-coding
peak3217	chr22	29783677	29784294	+	1	NA	intron (NM_145730, intron 1 of 20)	intron (NM_145730, intron 1 of 20)	587	NM_001166019	162	Hs.368794	NM_001127	ENSG00000100280	AP1B1	ADTB1|AP105A|BAM22|CLAPB2	adaptor related protein complex 1 subunit beta 1	protein-coding
peak4274	chr7	61990590	61991052	+	1	NA	Intergenic	ALR/Alpha|Satellite|centr	773613	NR_003952	643955	Hs.583308	NR_003952	ENSG00000185037	ZNF733P	ZNF733	zinc finger protein 733, pseudogene	pseudo
peak1507	chr15	64994395	64994745	+	1	NA	intron (NM_002537, intron 1 of 4)	intron (NM_002537, intron 1 of 4)	910	NM_001301302	4947	Hs.744924	NM_002537	ENSG00000180304	OAZ2	AZ2	ornithine decarboxylase antizyme 2	protein-coding
peak2324	chr19	6995385	6995518	+	1	NA	Intergenic	(TGG)n|Simple_repeat|Simple_repeat	-4594	NR_024075	326342	Hs.688043	NM_001080498	ENSG00000268758	ADGRE4P	EMR4|EMR4P|FIRE|GPR127|PGR16	adhesion G protein-coupled receptor E4, pseudogene	pseudo
peak2542	chr19	47813847	47814154	+	1	NA	intron (NM_001736, intron 1 of 1)	AluJr|SINE|Alu	896	NM_001736	728	Hs.2161	NM_001736	ENSG00000197405	C5AR1	C5A|C5AR|C5R1|CD88	complement C5a receptor 1	protein-coding
peak3589	chr4	37828065	37828401	+	1	NA	promoter-TSS (NM_018290)	promoter-TSS (NM_018290)	-49	NM_018290	55276	Hs.23363	NM_018290	ENSG00000169299	PGM2	MSTP006	phosphoglucomutase 2	protein-coding
peak983	chr11	130786047	130786398	+	1	NA	non-coding (NR_144939, exon 1 of 12)	non-coding (NR_144939, exon 1 of 12)	160	NM_001347924	399979	Hs.444024	NM_014758	ENSG00000120451	SNX19	CHET8	sorting nexin 19	protein-coding
peak2155	chr17	78518851	78519050	+	1	NA	5' UTR (NM_001163034, exon 1 of 30)	5' UTR (NM_001163034, exon 1 of 30)	325	NM_020761	57521	Hs.133044	NM_020761	ENSG00000141564	RPTOR	KOG1|Mip1	regulatory associated protein of MTOR complex 1	protein-coding
peak1700	chr16	30670439	30671249	+	1	NA	promoter-TSS (NM_001105079)	promoter-TSS (NM_001105079)	4	NM_001105079	64319	Hs.247186	NM_022452	ENSG00000156860	FBRS	FBS|FBS1	fibrosin	protein-coding
peak2465	chr19	36980015	36980405	+	1	NA	promoter-TSS (NR_036504)	promoter-TSS (NR_036504)	127	NM_032838	84924	Hs.533939	NM_032838	ENSG00000186017	ZNF566	-	zinc finger protein 566	protein-coding
peak4584	chr8	146126403	146127358	+	1	NA	promoter-TSS (NM_021061)	promoter-TSS (NM_021061)	-34	NM_021061	58500	Hs.532277	NM_021061	ENSG00000196150	ZNF250	ZFP647|ZNF647	zinc finger protein 250	protein-coding
peak980	chr11	128563816	128565176	+	1	NA	intron (NM_002017, intron 1 of 8)	CpG	685	NM_001167681	2313	Hs.504281	NM_002017	ENSG00000151702	FLI1	BDPLT21|EWSR2|SIC-1	Fli-1 proto-oncogene, ETS transcription factor	protein-coding
peak3547	chr4	548826	549288	+	1	NA	Intergenic	(CCCA)n|Simple_repeat|Simple_repeat	-21900	NR_148199	105374338	Hs.518426	NR_148199	ENSG00000283183	LOC105374338	-	uncharacterized LOC105374338	ncRNA
peak228	chr1	108742473	108743081	+	1	NA	5' UTR (NM_013386, exon 1 of 10)	5' UTR (NM_013386, exon 1 of 10)	203	NM_013386	29957	Hs.656870	NM_013386	ENSG00000085491	SLC25A24	APC1|SCAMC-1|SCAMC1	solute carrier family 25 member 24	protein-coding
peak2395	chr19	16582179	16582699	+	1	NA	intron (NM_021235, intron 1 of 22)	CpG	384	NM_001258375	58513	Hs.654639	NM_021235	ENSG00000127527	EPS15L1	EPS15R	epidermal growth factor receptor pathway substrate 15 like 1	protein-coding
peak1519	chr15	69112192	69113954	+	1	NA	exon (NM_006305, exon 1 of 7)	exon (NM_006305, exon 1 of 7)	188	NM_006305	8125	Hs.458747	NM_006305	ENSG00000140350	ANP32A	C15orf1|HPPCn|I1PP2A|LANP|MAPM|PHAP1|PHAPI|PP32	acidic nuclear phosphoprotein 32 family member A	protein-coding
peak4619	chr9	35096317	35096589	+	1	NA	promoter-TSS (NM_001201484)	promoter-TSS (NM_001201484)	93	NM_032634	84720	Hs.522099	NM_032634	ENSG00000165282	PIGO	HPMRS2	phosphatidylinositol glycan anchor biosynthesis class O	protein-coding
peak3225	chr22	31885291	31885871	+	1	NA	promoter-TSS (NM_001164501)	promoter-TSS (NM_001164501)	-34	NM_001164501	56478	Hs.517559	NM_019843	ENSG00000184708	EIF4ENIF1	4E-T|Clast4	eukaryotic translation initiation factor 4E nuclear import factor 1	protein-coding
peak3603	chr4	49108554	49109153	+	1	NA	Intergenic	(CATTC)n|Satellite|Satellite	120194	NM_001286791	80157	Hs.479703	NM_025087	ENSG00000109182	CWH43	CWH43-C|PGAP2IP	cell wall biogenesis 43 C-terminal homolog	protein-coding
peak965	chr11	118978797	118978904	+	1	NA	intron (NM_014807, intron 1 of 13)	intron (NM_014807, intron 1 of 13)	790	NM_014807	9854	Hs.26899	NM_014807	ENSG00000172375	C2CD2L	DLNB23|TMEM24	C2CD2 like	protein-coding
peak4430	chr8	17941292	17941597	+	1	NA	promoter-TSS (NR_125430)	promoter-TSS (NR_125430)	435	NM_177924	427	Hs.527412	NM_004315	ENSG00000104763	ASAH1	AC|ACDase|ASAH|PHP|PHP32|SMAPME	N-acylsphingosine amidohydrolase 1	protein-coding
peak1096	chr12	65152519	65153184	+	1	NA	promoter-TSS (NM_001330187)	promoter-TSS (NM_001330187)	375	NM_002076	2799	Hs.334534	NM_002076	ENSG00000135677	GNS	G6S	glucosamine (N-acetyl)-6-sulfatase	protein-coding
peak4511	chr8	95835089	95835297	+	1	NA	promoter-TSS (NM_017864)	promoter-TSS (NM_017864)	-325	NR_073444	55656	Hs.727669	NM_017864	ENSG00000164941	INTS8	C8orf52|INT8	integrator complex subunit 8	protein-coding
peak4204	chr7	25019234	25019891	+	1	NA	5' UTR (NM_015550, exon 1 of 23)	5' UTR (NM_015550, exon 1 of 23)	269	NM_015550	26031	Hs.520259	NM_015550	ENSG00000070882	OSBPL3	ORP-3|ORP3|OSBP3	oxysterol binding protein like 3	protein-coding
peak389	chr1	204380503	204380700	+	1	NA	5' UTR (NM_032833, exon 1 of 2)	5' UTR (NM_032833, exon 1 of 2)	344	NM_032833	84919	Hs.304376	NM_032833	ENSG00000158615	PPP1R15B	CREP|MSSGM2	protein phosphatase 1 regulatory subunit 15B	protein-coding
peak1119	chr12	95466411	95467127	+	1	NA	intron (NM_001032287, intron 1 of 11)	CpG	635	NM_001032287	7181	Hs.108301	NM_003297	ENSG00000120798	NR2C1	TR2	nuclear receptor subfamily 2 group C member 1	protein-coding
peak4080	chr6	89790606	89791151	+	1	NA	exon (NM_006813, exon 1 of 2)	exon (NM_006813, exon 1 of 2)	449	NM_006813	10957	Hs.75969	NM_006813	ENSG00000146278	PNRC1	B4-2|PNAS-145|PROL2|PRR2	proline rich nuclear receptor coactivator 1	protein-coding
peak2425	chr19	19774227	19774559	+	1	NA	exon (NM_020410, exon 1 of 26)	exon (NM_020410, exon 1 of 26)	110	NM_020410	57130	Hs.501794	NM_020410	ENSG00000105726	ATP13A1	ATP13A|CGI-152	ATPase 13A1	protein-coding
peak525	chr10	38815669	38818819	+	1	NA	Intergenic	(GAATG)n|Satellite|Satellite	100170	NR_024497	399744	Hs.497951	NM_001013665		LINC00999	-	long intergenic non-protein coding RNA 999	ncRNA
peak401	chr1	209943682	209943959	+	1	NA	intron (NM_001287754, intron 1 of 6)	(TG)n|Simple_repeat|Simple_repeat	1987	NM_001287754	80342	Hs.147434	NM_025228	ENSG00000009790	TRAF3IP3	T3JAM	TRAF3 interacting protein 3	protein-coding
peak2003	chr17	29151247	29151659	+	1	NA	intron (NM_015986, intron 1 of 7)	intron (NM_015986, intron 1 of 7)	325	NM_015986	51379	Hs.649372	NM_015986	ENSG00000176390	CRLF3	CREME-9|CREME9|CRLM9|CYTOR4|FRWS|p48.2	cytokine receptor like factor 3	protein-coding
peak2443	chr19	31841358	31842043	+	1	NA	Intergenic	CpG-13437	-1269	NR_138036	57616	Hs.278436	NM_020856	ENSG00000121297	TSHZ3	TSH3|ZNF537	teashirt zinc finger homeobox 3	protein-coding
peak4320	chr7	99070578	99070736	+	1	NA	non-coding (NR_147001, exon 1 of 5)	non-coding (NR_147001, exon 1 of 5)	142	NM_001351000	285989	Hs.440384	NM_213603	ENSG00000198556	ZNF789	-	zinc finger protein 789	protein-coding
peak903	chr11	68039201	68039391	+	1	NA	intron (NM_001300913, intron 1 of 4)	intron (NM_001300913, intron 1 of 4)	173	NM_022338	53838	Hs.303025	NM_022338	ENSG00000171067	C11orf24	DM4E3	chromosome 11 open reading frame 24	protein-coding
peak1854	chr16	69419456	69419882	+	1	NA	exon (NM_005652, exon 1 of 10)	exon (NM_005652, exon 1 of 10)	222	NM_005652	7014	Hs.63335	NM_005652	ENSG00000132604	TERF2	TRBF2|TRF2	telomeric repeat binding factor 2	protein-coding
peak2712	chr2	65658456	65660257	+	1	NA	5' UTR (NM_181784, exon 1 of 6)	5' UTR (NM_181784, exon 1 of 6)	300	NM_181784	200734	Hs.59332	NM_181784	ENSG00000198369	SPRED2	Spred-2	sprouty related EVH1 domain containing 2	protein-coding
peak4303	chr7	90225449	90225787	+	1	NA	promoter-TSS (NM_001287135)	promoter-TSS (NM_001287135)	-58	NM_001287135	5218	Hs.258576	NM_012395	ENSG00000058091	CDK14	PFTAIRE1|PFTK1	cyclin dependent kinase 14	protein-coding
peak684	chr10	102107361	102108338	+	1	NA	exon (NM_005063, exon 2 of 6)	exon (NM_005063, exon 2 of 6)	1077	NM_005063	6319	Hs.558396	NM_005063	ENSG00000099194	SCD	FADS5|MSTP008|SCD1|SCDOS|hSCD1	stearoyl-CoA desaturase	protein-coding
peak2709	chr2	65282819	65283946	+	1	NA	promoter-TSS (NR_134966)	promoter-TSS (NR_134966)	-113	NM_001319100	23177	Hs.709257	NM_015147	ENSG00000011523	CEP68	KIAA0582	centrosomal protein 68	protein-coding
peak779	chr11	10829773	10830280	+	1	NA	promoter-TSS (NR_120540)	promoter-TSS (NR_120540)	-483	NM_001172705	1982	Hs.183684	NM_001418	ENSG00000110321	EIF4G2	AAG1|DAP5|NAT1|P97	eukaryotic translation initiation factor 4 gamma 2	protein-coding
peak762	chr11	3818332	3818777	+	1	NA	promoter-TSS (NM_001256235)	promoter-TSS (NM_001256235)	-400	NM_001256235	27315	Hs.133968	NM_014489	ENSG00000148985	PGAP2	CWH43-N|FRAG1|HPMRS3|MRT17|MRT21	post-GPI attachment to proteins 2	protein-coding
peak1717	chr16	33870921	33871095	+	1	NA	Intergenic	HSATII|Satellite|Satellite	299164	NR_130771	104644205	Hs.742548	NR_130771		ENPP7P13	DUNQU1	ectonucleotide pyrophosphatase/phosphodiesterase 7 pseudogene 13	pseudo
peak4780	chr9	140317204	140317616	+	1	NA	promoter-TSS (NM_001256068)	promoter-TSS (NM_001256068)	304	NR_104598	54932	Hs.495553	NM_017820	ENSG00000187609	EXD3	mut-7	exonuclease 3'-5' domain containing 3	protein-coding
peak748	chr11	535051	535080	+	1	NA	intron (NM_001318054, intron 1 of 6)	CpG	502	NM_005343	3265	Hs.37003	NM_005343	ENSG00000174775	HRAS	C-BAS/HAS|C-H-RAS|C-HA-RAS1|CTLO|H-RASIDX|HAMSV|HRAS1|RASH1|p21ras	HRas proto-oncogene, GTPase	protein-coding
peak2004	chr17	29233305	29233983	+	1	NA	promoter-TSS (NM_024683)	promoter-TSS (NM_024683)	-358	NM_024683	79736	Hs.317340	NM_024683	ENSG00000172171	TEFM	C17orf42	transcription elongation factor, mitochondrial	protein-coding
peak509	chr10	32344898	32345505	+	1	NA	5' UTR (NM_004521, exon 1 of 26)	5' UTR (NM_004521, exon 1 of 26)	170	NM_004521	3799	Hs.327736	NM_004521	ENSG00000170759	KIF5B	HEL-S-61|KINH|KNS|KNS1|UKHC	kinesin family member 5B	protein-coding
peak4598	chr9	6594584	6594784	+	1	NA	intron (NM_000170, intron 9 of 24)	AluSz|SINE|Alu	51008	NM_000170	2731	Hs.584238	NM_000170	ENSG00000178445	GLDC	GCE|GCSP|HYGN1	glycine decarboxylase	protein-coding
peak2926	chr2	230045409	230045703	+	1	NA	intron (NM_001100818, intron 1 of 2)	LSU-rRNA_Hsa|rRNA|rRNA	51252	NM_001330156	55022	Hs.745038	NM_017933	ENSG00000153823	PID1	HMFN2073|NYGGF4|P-CLI1|PCLI1	phosphotyrosine interaction domain containing 1	protein-coding
peak3136	chr21	33764978	33765137	+	1	NA	promoter-TSS (NR_026845)	promoter-TSS (NR_026845)	255	NM_014825	9875	Hs.473611	NM_014825	ENSG00000142207	URB1	C21orf108|NPA1	URB1 ribosome biogenesis 1 homolog (S. cerevisiae)	protein-coding
peak4777	chr9	140082582	140082750	+	1	NA	promoter-TSS (NM_003731)	promoter-TSS (NM_003731)	-388	NM_003731	8636	Hs.530314	NM_003731	ENSG00000176101	SSNA1	N14|NA-14|NA14	SS nuclear autoantigen 1	protein-coding
peak3445	chr3	125238533	125239038	+	1	NA	intron (NM_003794, intron 1 of 13)	CpG	273	NM_003794	8723	Hs.507243	NM_003794	ENSG00000114520	SNX4	ATG24B	sorting nexin 4	protein-coding
peak2119	chr17	66201664	66202176	+	1	NA	promoter-TSS (NM_001346481)	promoter-TSS (NM_001346481)	-350	NM_001346471	51321	Hs.293560	NM_016627	ENSG00000196704	AMZ2	-	archaelysin family metallopeptidase 2	protein-coding
peak681	chr10	101945616	101945646	+	1	NA	non-coding (NR_144760, exon 1 of 11)	non-coding (NR_144760, exon 1 of 11)	103	NM_001347859	10613	Hs.150087	NM_006459	ENSG00000107566	ERLIN1	C10orf69|Erlin-1|KE04|KEO4|SPFH1|SPG62	ER lipid raft associated 1	protein-coding
peak1852	chr16	69363845	69364908	+	1	NA	exon (NM_022341, exon 1 of 2)	exon (NM_022341, exon 1 of 2)	122	NM_022341	64146	Hs.130849	NM_022341	ENSG00000258429	PDF	-	peptide deformylase, mitochondrial	protein-coding
peak4340	chr7	100861576	100861732	+	1	NA	promoter-TSS (NM_001084)	promoter-TSS (NM_001084)	-643	NM_001084	8985	Hs.153357	NM_001084	ENSG00000106397	PLOD3	LH3	procollagen-lysine,2-oxoglutarate 5-dioxygenase 3	protein-coding
peak2635	chr2	20250925	20251227	+	1	NA	intron (NM_014713, intron 1 of 6)	CpG	713	NM_014713	9741	Hs.467807	NM_014713	ENSG00000068697	LAPTM4A	HUMORF13|LAPTM4|MBNT|Mtrp	lysosomal protein transmembrane 4 alpha	protein-coding
peak2437	chr19	27739046	27739539	+	1	NA	Intergenic	ALR/Alpha|Satellite|centr	-545047	NR_110689	101927151	Hs.567934	NR_110687	ENSG00000267575	LOC101927151	-	uncharacterized LOC101927151	ncRNA
peak4796	chrX	58561168	58561595	+	1	NA	Intergenic	ALR/Alpha|Satellite|centr	-624314	NM_007156	7789	Hs.550094	NM_007156	ENSG00000198205	ZXDA	ZNF896	zinc finger, X-linked, duplicated A	protein-coding
peak1410	chr14	93213733	93214814	+	1	NA	intron (NM_001008530, intron 1 of 14)	intron (NM_001008530, intron 1 of 14)	774	NM_001008530	5641	Hs.18069	NM_005606	ENSG00000100600	LGMN	AEP|LGMN1|PRSC1	legumain	protein-coding
peak3240	chr22	38082710	38082803	+	1	NA	intron (NM_024313, intron 1 of 5)	CpG	412	NM_024313	79159	Hs.632778	NM_024313	ENSG00000273899	NOL12	Nop25|dJ37E16.7	nucleolar protein 12	protein-coding
peak2515	chr19	44284581	44285378	+	1	NA	exon (NM_002250, exon 1 of 9)	exon (NM_002250, exon 1 of 9)	430	NM_002250	3783	Hs.10082	NM_002250	ENSG00000104783	KCNN4	DHS2|IK|IK1|IKCA1|KCA4|KCa3.1|SK4|hIKCa1|hKCa4|hSK4	potassium calcium-activated channel subfamily N member 4	protein-coding
peak3514	chr3	184033178	184033253	+	1	NA	5' UTR (NM_182917, exon 1 of 32)	5' UTR (NM_182917, exon 1 of 32)	263	NM_182917	1981	Hs.433750	NM_004953	ENSG00000114867	EIF4G1	EIF-4G1|EIF4F|EIF4G|EIF4GI|P220|PARK18	eukaryotic translation initiation factor 4 gamma 1	protein-coding
peak1048	chr12	49453420	49454040	+	1	NA	Intergenic	CpG	-4623	NM_003482	8085	Hs.731384	NM_003482	ENSG00000167548	KMT2D	AAD10|ALR|CAGL114|KABUK1|KMS|MLL2|MLL4|TNRC21	lysine methyltransferase 2D	protein-coding
peak159	chr1	43312305	43312964	+	1	NA	intron (NM_015911, intron 1 of 1)	intron (NM_015911, intron 1 of 1)	390	NM_015911	51058	Hs.20879	NM_015911	ENSG00000164011	ZNF691	Zfp691	zinc finger protein 691	protein-coding
peak790	chr11	32851326	32851641	+	1	NA	promoter-TSS (NM_024081)	promoter-TSS (NM_024081)	2	NM_024081	79056	Hs.471695	NM_024081	ENSG00000135378	PRRG4	PRGP4|TMG4	proline rich and Gla domain 4	protein-coding
peak927	chr11	77532116	77532508	+	1	NA	promoter-TSS (NM_016578)	promoter-TSS (NM_016578)	152	NM_001316962	28971	Hs.745040	NM_024684	ENSG00000087884	AAMDC	C11orf67|CK067|PTD015	adipogenesis associated Mth938 domain containing	protein-coding
peak1951	chr17	7588853	7589092	+	1	NA	promoter-TSS (NM_001143990)	promoter-TSS (NM_001143990)	-417	NM_001143990	55135	Hs.408312	NM_018081	ENSG00000141499	WRAP53	DKCB3|TCAB1|WDR79	WD repeat containing antisense to TP53	protein-coding
peak3580	chr4	15704505	15704964	+	1	NA	5' UTR (NM_004334, exon 1 of 9)	5' UTR (NM_004334, exon 1 of 9)	161	NM_004334	683	Hs.720344	NM_004334	ENSG00000109743	BST1	CD157	bone marrow stromal cell antigen 1	protein-coding
peak4439	chr8	22462552	22462593	+	1	NA	promoter-TSS (NM_021174)	promoter-TSS (NM_021174)	33	NM_021174	57805	Hs.744848	NM_021174	ENSG00000158941	CCAR2	DBC-1|DBC1|KIAA1967|NET35|p30 DBC|p30DBC	cell cycle and apoptosis regulator 2	protein-coding
peak375	chr1	193074210	193074440	+	1	NA	promoter-TSS (NM_001319291)	promoter-TSS (NM_001319291)	89	NM_001319291	51022	Hs.458283	NM_016066	ENSG00000023572	GLRX2	CGI-133|GRX2	glutaredoxin 2	protein-coding
peak2432	chr19	24216657	24216741	+	1	NA	intron (NM_001278663, intron 1 of 2)	intron (NM_001278663, intron 1 of 2)	492	NM_001278663	9534	Hs.434406	NM_004876	ENSG00000213096	ZNF254	BMZF-5|HD-ZNF1|ZNF539|ZNF91L	zinc finger protein 254	protein-coding
peak2098	chr17	58042063	58042319	+	1	NA	promoter-TSS (NM_016125)	promoter-TSS (NM_016125)	-74	NM_016125	51136	Hs.531701	NM_016125	ENSG00000189050	RNFT1	PTD016	ring finger protein, transmembrane 1	protein-coding
peak747	chr11	504338	504658	+	1	NA	intron (NM_203389, intron 1 of 9)	CpG	2323	NM_203383	6050	Hs.530687	NM_002939	ENSG00000023191	RNH1	RAI|RNH	ribonuclease/angiogenin inhibitor 1	protein-coding
peak3860	chr5	140998073	140998365	+	1	NA	intron (NM_005219, intron 1 of 27)	CpG	403	NM_001314007	1729	Hs.529451	NM_005219	ENSG00000131504	DIAPH1	DFNA1|DIA1|DRF1|LFHL1|SCBMS|hDIA1	diaphanous related formin 1	protein-coding
peak1215	chr12	129150415	129150746	+	1	NA	intron (NM_001136103, intron 4 of 8)	(CA)n|Simple_repeat|Simple_repeat	157961	NM_145648	121260	Hs.507260	NM_145648	ENSG00000139370	SLC15A4	FP12591|PHT1|PTR4	solute carrier family 15 member 4	protein-coding
peak3936	chr6	5261446	5261585	+	1	NA	promoter-TSS (NM_001318783)	promoter-TSS (NM_001318783)	-44	NM_006567	10667	Hs.484547	NM_006567	ENSG00000145982	FARS2	COXPD14|FARS1|HSPC320|PheRS|SPG77	phenylalanyl-tRNA synthetase 2, mitochondrial	protein-coding
peak2692	chr2	54013953	54014999	+	1	NA	promoter-TSS (NM_016115)	promoter-TSS (NM_016115)	-330	NM_145863	51130	Hs.40763	NM_016115	ENSG00000115239	ASB3	ASB-3	ankyrin repeat and SOCS box containing 3	protein-coding
peak4208	chr7	29234326	29234961	+	1	NA	intron (NM_004067, intron 1 of 12)	CpG	424	NM_001348052	54504	Hs.233389	NM_019029	ENSG00000106066	CPVL	HVLP	carboxypeptidase, vitellogenic like	protein-coding
peak4714	chr9	127623845	127624233	+	1	NA	promoter-TSS (NM_030978)	promoter-TSS (NM_030978)	201	NM_007209	11224	Hs.182825	NM_007209	ENSG00000136942	RPL35	L35	ribosomal protein L35	protein-coding
peak2594	chr19	56155188	56155342	+	1	NA	TTS (NM_016202)	TTS (NM_016202)	279	NM_016535	51545	Hs.20768	NM_016535	ENSG00000171425	ZNF581	HSPC189	zinc finger protein 581	protein-coding
peak403	chr1	211500099	211500634	+	1	NA	intron (NM_001033910, intron 1 of 10)	CpG	218	NM_001033910	7188	Hs.523930	NM_004619	ENSG00000082512	TRAF5	MGC:39780|RNF84	TNF receptor associated factor 5	protein-coding
peak3801	chr5	79552373	79552831	+	1	NA	promoter-TSS (NR_126060)	promoter-TSS (NR_126060)	-701	NM_178276	256987	Hs.288232	NM_178276	ENSG00000164300	SERINC5	C5orf12|TPO1	serine incorporator 5	protein-coding
peak4458	chr8	37756415	37756808	+	1	NA	exon (NM_025151, exon 1 of 5)	exon (NM_025151, exon 1 of 5)	404	NM_025151	80223	Hs.191179	NM_025151	ENSG00000156675	RAB11FIP1	NOEL1A|RCP|rab11-FIP1	RAB11 family interacting protein 1	protein-coding
peak2461	chr19	36545811	36546116	+	1	NA	promoter-TSS (NM_001331104)	promoter-TSS (NM_001331104)	180	NM_001083961	284403	Hs.116244	NM_173636	ENSG00000075702	WDR62	C19orf14|MCPH2	WD repeat domain 62	protein-coding
peak890	chr11	67034373	67034990	+	1	NA	intron (NM_001619, intron 1 of 20)	intron (NM_001619, intron 1 of 20)	810	NM_001619	156	Hs.83636	NM_001619	ENSG00000173020	GRK2	ADRBK1|BARK1|BETA-ARK1	G protein-coupled receptor kinase 2	protein-coding
peak4694	chr9	114423907	114424365	+	1	NA	intron (NM_001017998, intron 1 of 2)	CpG	285	NM_001017998	2790	Hs.534196	NM_001017998	ENSG00000242616	GNG10	-	G protein subunit gamma 10	protein-coding
peak2227	chr18	46065934	46066248	+	1	NA	intron (NM_014772, intron 1 of 11)	CpG	664	NM_014772	9811	Hs.145230	NM_014772	ENSG00000134030	CTIF	Gm672|KIAA0427	cap binding complex dependent translation initiation factor	protein-coding
peak3940	chr6	8064262	8064682	+	1	NA	intron (NR_037618, intron 3 of 6)	CpG	175	NR_037616	100526836	Hs.150837	NR_037616	ENSG00000259040	BLOC1S5-TXNDC5	MUTED-TXNDC5	BLOC1S5-TXNDC5 readthrough (NMD candidate)	ncRNA
peak2300	chr19	3506243	3506839	+	1	NA	intron (NM_016263, intron 1 of 13)	CpG	246	NM_016263	51343	Hs.413133	NM_016263	ENSG00000105325	FZR1	CDC20C|CDH1|FZR|FZR2|HCDH|HCDH1	fizzy and cell division cycle 20 related 1	protein-coding
peak1308	chr14	19013097	19013333	+	1	NA	Intergenic	ALR/Alpha|Satellite|centr	-364379	NM_001013354	440153	Hs.534880	NM_001013354	ENSG00000257115	OR11H12	-	olfactory receptor family 11 subfamily H member 12	protein-coding
peak1155	chr12	112204911	112205087	+	1	NA	intron (NM_000690, intron 1 of 12)	intron (NM_000690, intron 1 of 12)	308	NM_000690	217	Hs.604551	NM_000690	ENSG00000111275	ALDH2	ALDH-E2|ALDHI|ALDM	aldehyde dehydrogenase 2 family member	protein-coding
peak4641	chr9	66833600	66833925	+	1	NA	Intergenic	ALR/Alpha|Satellite|centr	-89205	NR_121570	101928381	Hs.708686	NR_121570		LOC101928381	-	uncharacterized LOC101928381	ncRNA
peak176	chr1	51425109	51426001	+	1	NA	5' UTR (NM_007051, exon 1 of 19)	5' UTR (NM_007051, exon 1 of 19)	381	NM_007051	11124	Hs.530402	NM_007051	ENSG00000185104	FAF1	CGI-03|HFAF1s|UBXD12|UBXN3A|hFAF1	Fas associated factor 1	protein-coding
peak3958	chr6	24666339	24666777	+	1	NA	promoter-TSS (NM_001160094)	promoter-TSS (NM_001160094)	557	NM_016614	51567	Hs.403010	NM_016614	ENSG00000111802	TDP2	AD022|EAP2|EAPII|TTRAP|dJ30M3.3|hTDP2	tyrosyl-DNA phosphodiesterase 2	protein-coding
peak3138	chr21	34143732	34143916	+	1	NA	promoter-TSS (NR_024622)	promoter-TSS (NR_024622)	345	NM_013329	94104	Hs.644004	NM_013329	ENSG00000159086	PAXBP1	BM020|C21orf66|FSAP105|GCFC|GCFC1	PAX3 and PAX7 binding protein 1	protein-coding
peak1279	chr13	76055863	76056408	+	1	NA	5' UTR (NM_001286658, exon 1 of 20)	5' UTR (NM_001286658, exon 1 of 20)	169	NM_001286659	9882	Hs.210891	NM_014832	ENSG00000136111	TBC1D4	AS160|NIDDM5	TBC1 domain family member 4	protein-coding
peak1434	chr14	103852367	103852746	+	1	NA	intron (NM_001128918, intron 1 of 17)	CpG	855	NM_002376	4140	Hs.35828	NM_002376	ENSG00000075413	MARK3	CTAK1|KP78|PAR1A|Par-1a	microtubule affinity regulating kinase 3	protein-coding
peak727	chr10	125851601	125851978	+	1	NA	intron (NM_001270764, intron 1 of 7)	CpG	151	NM_014863	51363	Hs.287537	NM_014863	ENSG00000182022	CHST15	BRAG|GALNAC4S-6ST	carbohydrate sulfotransferase 15	protein-coding
peak1971	chr17	17584882	17586297	+	1	NA	intron (NM_030665, intron 1 of 5)	CpG	802	NM_030665	10743	Hs.655395	NM_030665	ENSG00000108557	RAI1	SMCR|SMS	retinoic acid induced 1	protein-coding
peak2893	chr2	202645160	202645485	+	1	NA	intron (NM_001135745, intron 1 of 3)	intron (NM_001135745, intron 1 of 3)	573	NM_020919	57679	Hs.471096	NM_020919	ENSG00000003393	ALS2	ALS2CR6|ALSJ|IAHSP|PLSJ	ALS2, alsin Rho guanine nucleotide exchange factor	protein-coding
peak2734	chr2	85056754	85056785	+	1	NA	intron (NM_001277053, intron 5 of 6)	(CA)n|Simple_repeat|Simple_repeat	51600	NM_001307978	129293	Hs.469134	NM_001080824	ENSG00000186854	TRABD2A	C2orf89|TIKI1	TraB domain containing 2A	protein-coding
peak4417	chr7	158621672	158622793	+	1	NA	promoter-TSS (NM_020728)	promoter-TSS (NM_020728)	87	NM_020728	57488	Hs.490795	NM_020728	ENSG00000117868	ESYT2	CHR2SYT|E-Syt2|FAM62B	extended synaptotagmin 2	protein-coding
peak4429	chr8	17781391	17781502	+	1	NA	intron (NM_001352647, intron 1 of 36)	intron (NM_001352647, intron 1 of 36)	1080	NM_001352642	5108	Hs.491148	NM_006197	ENSG00000078674	PCM1	PTC4|RET/PCM-1	pericentriolar material 1	protein-coding
peak3825	chr5	122848563	122848628	+	1	NA	intron (NM_001270574, intron 1 of 9)	intron (NM_001270574, intron 1 of 9)	802	NM_001031812	1456	Hs.129206	NM_004384	ENSG00000151292	CSNK1G3	CKI-gamma 3|CSNK1G3L	casein kinase 1 gamma 3	protein-coding
peak3340	chr3	33481235	33481480	+	1	NA	5' UTR (NM_014517, exon 1 of 16)	5' UTR (NM_014517, exon 1 of 16)	513	NM_001128160	7342	Hs.729120	NM_014517	ENSG00000153560	UBP1	LBP-1B|LBP-1a|LBP1A|LBP1B	upstream binding protein 1	protein-coding
peak1890	chr16	87799154	87799770	+	1	NA	TTS (NR_120309)	TTS (NR_120309)	136	NM_001184856	54758	Hs.123450	NM_017566	ENSG00000104731	KLHDC4	-	kelch domain containing 4	protein-coding
peak3066	chr20	44420570	44420655	+	1	NA	promoter-TSS (NM_080614)	promoter-TSS (NM_080614)	36	NM_052951	116092	Hs.472852	NM_052951	ENSG00000101457	DNTTIP1	C20orf167|Tdif1|dJ447F3.4	deoxynucleotidyltransferase terminal interacting protein 1	protein-coding
peak541	chr10	39101842	39102183	+	1	NA	Intergenic	(CATTC)n|Satellite|Satellite	112285	NR_045000	399746	Hs.742607	NR_045000		ACTR3BP5	FKSG74	ACTR3B pseudogene 5	pseudo
peak800	chr11	36398132	36399140	+	1	NA	intron (NM_024841, intron 2 of 9)	CpG-4034	1101	NM_024841	79899	Hs.19987	NM_024841	ENSG00000135362	PRR5L	PROTOR2	proline rich 5 like	protein-coding
peak1016	chr12	22199237	22199579	+	1	NA	non-coding (NR_135117, exon 1 of 7)	non-coding (NR_135117, exon 1 of 7)	300	NR_135117	55907	Hs.311346	NM_018686	ENSG00000111726	CMAS	CSS	cytidine monophosphate N-acetylneuraminic acid synthetase	protein-coding
peak1487	chr15	52970892	52971699	+	1	NA	promoter-TSS (NM_019600)	promoter-TSS (NM_019600)	-464	NR_104457	56204	Hs.152385	NM_019600	ENSG00000047346	FAM214A	KIAA1370	family with sequence similarity 214 member A	protein-coding
peak3966	chr6	29691376	29691652	+	1	NA	exon (NM_001098478, exon 2 of 6).2	exon (NM_001098478, exon 2 of 6).2	397	NM_001098478	3134	Hs.519972	NM_018950	ENSG00000204642	HLA-F	CDA12|HLA-5.4|HLA-CDA12|HLAF	major histocompatibility complex, class I, F	protein-coding
peak4552	chr8	135843801	135844499	+	1	NA	Intergenic	CpG	-6162	NR_126028	552853	Hs.575612	NR_126028	ENSG00000253433	NCRNA00250	C8orf24	non-protein coding RNA 250	ncRNA
peak3531	chr3	196158785	196159133	+	1	NA	intron (NR_046745, intron 1 of 1)	CpG	386	NM_015562	26043	Hs.518524	NM_015562	ENSG00000163960	UBXN7	UBXD7	UBX domain protein 7	protein-coding
peak1815	chr16	48278382	48278754	+	1	NA	intron (NM_001348078, intron 1 of 16)	CpG	490	NM_001348078	83752	Hs.295923	NM_031490	ENSG00000102910	LONP2	LONP|LONPL|PLON|PSLON	lon peptidase 2, peroxisomal	protein-coding
peak2841	chr2	133033107	133033930	+	1	NA	Intergenic	Intergenic	-17976	NR_152415	554226	Hs.380689	NM_001358416	ENSG00000163046	ANKRD30BL	ANKRD30BP3|NCRNA00164	ankyrin repeat domain 30B like	protein-coding
peak4517	chr8	99057885	99058103	+	1	NA	promoter-TSS (NM_000989)	promoter-TSS (NM_000989)	-176	NM_000989	6156	Hs.400295	NM_000989	ENSG00000156482	RPL30	L30	ribosomal protein L30	protein-coding
peak2895	chr2	203240979	203242439	+	1	NA	5' UTR (NM_001204, exon 1 of 13)	5' UTR (NM_001204, exon 1 of 13)	659	NM_001204	659	Hs.471119	NM_001204	ENSG00000204217	BMPR2	BMPR-II|BMPR3|BMR2|BRK-3|POVD1|PPH1|T-ALK	bone morphogenetic protein receptor type 2	protein-coding
peak3952	chr6	16760089	16762065	+	1	NA	promoter-TSS (NR_136240)	promoter-TSS (NR_136240)	-292	NR_136240	101928433	Hs.408455	NR_136240		LOC101928433	-	uncharacterized LOC101928433	ncRNA
peak1917	chr17	2303553	2304136	+	1	NA	intron (NM_020310, intron 1 of 5)	CpG	414	NM_020310	4335	Hs.626579	NM_020310	ENSG00000070444	MNT	MAD6|MXD6|ROX|bHLHd3	MAX network transcriptional repressor	protein-coding
peak213	chr1	90098815	90099534	+	1	NA	promoter-TSS (NR_033981)	promoter-TSS (NR_033981)	530	NM_032270	84230	Hs.412836	NM_032270	ENSG00000171488	LRRC8C	AD158|FAD158	leucine rich repeat containing 8 VRAC subunit C	protein-coding
peak2009	chr17	30185710	30185810	+	1	NA	intron (NM_018405, intron 1 of 3)	intron (NM_018405, intron 1 of 3)	333	NM_001330176	55352	Hs.462729	NM_018405	ENSG00000172301	COPRS	C17orf79|COPR5|HSA272196|TTP1	coordinator of PRMT5 and differentiation stimulator	protein-coding
peak3559	chr4	2419320	2420461	+	1	NA	promoter-TSS (NM_001193282)	promoter-TSS (NM_001193282)	480	NM_001172658	57732	Hs.292056	NM_020972	ENSG00000159733	ZFYVE28	LST2|LYST2	zinc finger FYVE-type containing 28	protein-coding
peak3672	chr4	99849639	99850084	+	1	NA	intron (NM_001331017, intron 1 of 7)	CpG	382	NM_001130678	1977	Hs.13211	NM_001968	ENSG00000151247	EIF4E	AUTS19|CBP|EIF4E1|EIF4EL1|EIF4F|eIF-4E	eukaryotic translation initiation factor 4E	protein-coding
peak4518	chr8	100025523	100025732	+	1	NA	intron (NR_047582, intron 1 of 8)	CpG	133	NM_152564	157680	Hs.191540	NM_015243	ENSG00000132549	VPS13B	CHS1|COH1	vacuolar protein sorting 13 homolog B	protein-coding
peak1511	chr15	66161905	66162405	+	1	NA	intron (NM_001206836, intron 1 of 4)	CpG	358	NM_004663	8766	Hs.321541	NM_004663	ENSG00000103769	RAB11A	YL8	RAB11A, member RAS oncogene family	protein-coding
peak872	chr11	65267824	65268158	+	1	NA	non-coding (NR_145459, exon 1 of 1)	non-coding (NR_145459, exon 1 of 1)	2782	NR_144568	378938	Hs.621695	NR_002819	ENSG00000251562	MALAT1	HCN|LINC00047|NCRNA00047|NEAT2|PRO2853	metastasis associated lung adenocarcinoma transcript 1 (non-protein coding)	ncRNA
peak4809	chrX	118739576	118739775	+	1	NA	intron (NM_001173487, intron 1 of 3)	C-rich|Low_complexity|Low_complexity	171	NM_017544	55922	Hs.437084	NM_017544	ENSG00000186416	NKRF	ITBA4|NRF	NFKB repressing factor	protein-coding
peak1237	chr13	28024274	28024397	+	1	NA	promoter-TSS (NM_001166262)	promoter-TSS (NM_001166262)	-1	NM_001166261	219402	Hs.534582	NM_152912	ENSG00000122033	MTIF3	IF3mt	mitochondrial translational initiation factor 3	protein-coding
peak2185	chr18	3450485	3450706	+	1	NA	promoter-TSS (NM_170695)	promoter-TSS (NM_170695)	425	NM_003244	7050	Hs.373550	NM_003244	ENSG00000177426	TGIF1	HPE4|TGIF	TGFB induced factor homeobox 1	protein-coding
peak2768	chr2	92289705	92290193	+	1	NA	Intergenic	ALR/Alpha|Satellite|centr	160790	NR_027714	440888	Hs.730239	NM_001032412		ACTR3BP2	FKSG73	ACTR3B pseudogene 2	pseudo
peak924	chr11	76572070	76572199	+	1	NA	intron (NM_001300953, intron 1 of 9)	CpG	217	NM_001300954	55331	Hs.23862	NM_018367	ENSG00000078124	ACER3	APHC|PHCA|PLDECO	alkaline ceramidase 3	protein-coding
peak3113	chr21	10787275	10791050	+	1	NA	Intergenic	(GAATG)n|Satellite|Satellite	201781	NM_199260	7179	Hs.122986	NM_199259	ENSG00000274391	TPTE	CT44|PTEN2	transmembrane phosphatase with tensin homology	protein-coding
peak761	chr11	3078093	3078223	+	1	NA	intron (NM_001014437, intron 1 of 22)	CpG	523	NR_036542	833	Hs.274873	NM_001751	ENSG00000110619	CARS	CARS1|CYSRS|MGC:11246	cysteinyl-tRNA synthetase	protein-coding
peak1341	chr14	39736680	39736830	+	1	NA	promoter-TSS (NR_038935)	promoter-TSS (NR_038935)	427	NM_005930	4253	Hs.287694	NM_005930	ENSG00000150527	MIA2	CTAGE5|MEA6|MGEA|MGEA11|MGEA6	melanoma inhibitory activity 2	protein-coding
peak3473	chr3	138553190	138553744	+	1	NA	Intergenic	CpG	-75266	NM_006219	5291	Hs.239818	NM_006219	ENSG00000051382	PIK3CB	P110BETA|PI3K|PI3KBETA|PIK3C1	phosphatidylinositol-4,5-bisphosphate 3-kinase catalytic subunit beta	protein-coding
peak4121	chr6	138188831	138188839	+	1	NA	non-coding (NR_049793, exon 1 of 4)	non-coding (NR_049793, exon 1 of 4)	510	NM_006290	7128	Hs.211600	NM_006290	ENSG00000118503	TNFAIP3	A20|AISBL|OTUD7C|TNFA1P2	TNF alpha induced protein 3	protein-coding
peak4501	chr8	81398582	81399931	+	1	NA	exon (NM_023929, exon 1 of 7)	exon (NM_023929, exon 1 of 7)	808	NM_023929	65986	Hs.591868	NM_023929	ENSG00000205189	ZBTB10	RINZF	zinc finger and BTB domain containing 10	protein-coding
peak4418	chr7	158649106	158649264	+	1	NA	promoter-TSS (NM_001350915)	promoter-TSS (NM_001350915)	-84	NM_001350917	55112	Hs.389945	NM_018051	ENSG00000126870	WDR60	FAP163|SRPS6|SRTD8	WD repeat domain 60	protein-coding
peak4609	chr9	21994968	21995555	+	1	NA	promoter-TSS (NM_058195)	promoter-TSS (NM_058195)	471	NR_047532	100048912	Hs.493614	NR_003529	ENSG00000240498	CDKN2B-AS1	ANRIL|CDKN2B-AS|CDKN2BAS|NCRNA00089|PCAT12|p15AS	CDKN2B antisense RNA 1	ncRNA
peak3134	chr21	30364914	30365101	+	1	NA	intron (NM_001320766, intron 1 of 28)	CpG	270	NM_015565	26046	Hs.288773	NM_015565	ENSG00000198862	LTN1	C21orf10|C21orf98|RNF160|ZNF294	listerin E3 ubiquitin protein ligase 1	protein-coding
peak4270	chr7	61970860	61971464	+	1	NA	Intergenic	ALR/Alpha|Satellite|centr	793272	NR_003952	643955	Hs.583308	NR_003952	ENSG00000185037	ZNF733P	ZNF733	zinc finger protein 733, pseudogene	pseudo
peak2661	chr2	30670264	30670499	+	1	NA	intron (NM_001304446, intron 1 of 5)	CpG	289	NM_001304445	253558	Hs.468048	NM_182551	ENSG00000172954	LCLAT1	1AGPAT8|AGPAT8|ALCAT1|HSRG1849|LYCAT|UNQ1849	lysocardiolipin acyltransferase 1	protein-coding
peak436	chr1	235291713	235291956	+	1	NA	promoter-TSS (NR_002956)	promoter-TSS (NR_002956)	422	NM_014765	9804	Hs.533192	NM_014765	ENSG00000173726	TOMM20	MAS20|MOM19|TOM20	translocase of outer mitochondrial membrane 20	protein-coding
peak3351	chr3	42845478	42846330	+	1	NA	promoter-TSS (NM_001099668)	promoter-TSS (NM_001099668)	30	NM_001099668	25994	Hs.593134	NM_014056	ENSG00000181061	HIGD1A	HIG1|RCF1a	HIG1 hypoxia inducible domain family member 1A	protein-coding
peak4201	chr7	23287195	23287556	+	1	NA	intron (NM_001005340, intron 1 of 10)	CpG	1059	NM_002510	10457	Hs.190495	NM_002510	ENSG00000136235	GPNMB	HGFIN|NMB|PLCA3	glycoprotein nmb	protein-coding
peak2971	chr20	2450583	2451040	+	1	NA	intron (NM_003091, intron 1 of 6)	intron (NM_003091, intron 1 of 6)	688	NM_198216	6628	Hs.83753	NM_003091	ENSG00000125835	SNRPB	CCMS|COD|SNRPB1|Sm-B/B'|SmB/B'|SmB/SmB'|snRNP-B	small nuclear ribonucleoprotein polypeptides B and B1	protein-coding
peak3870	chr5	149464549	149465781	+	1	NA	intron (NM_001349736, intron 3 of 22)	intron (NM_001349736, intron 3 of 22)	1038	NR_109969	1436	Hs.586219	NM_005211	ENSG00000182578	CSF1R	C-FMS|CD115|CSF-1R|CSFR|FIM2|FMS|HDLS|M-CSF-R	colony stimulating factor 1 receptor	protein-coding
peak1052	chr12	50135590	50135629	+	1	NA	promoter-TSS (NM_001098576)	promoter-TSS (NM_001098576)	17	NM_001098576	7009	Hs.743965	NM_003217	ENSG00000139644	TMBIM6	BAXI1|BI-1|TEGT	transmembrane BAX inhibitor motif containing 6	protein-coding
peak4869	chrY	13837455	13837713	+	1	NA	Intergenic	(GAATG)n|Satellite|Satellite	695805	NR_033667	352887	Hs.546221	NR_033667	ENSG00000206159	GYG2P1	GYG2P	glycogenin 2 pseudogene 1	pseudo
peak113	chr1	31380650	31381029	+	1	NA	intron (NM_014654, intron 1 of 4)	intron (NM_014654, intron 1 of 4)	641	NM_014654	9672	Hs.158287	NM_014654	ENSG00000162512	SDC3	SDCN|SYND3	syndecan 3	protein-coding
peak2495	chr19	41222704	41223184	+	1	NA	promoter-TSS (NM_024876)	promoter-TSS (NM_024876)	-64	NM_025194	80271	Hs.515415	NM_025194	ENSG00000086544	ITPKC	IP3-3KC|IP3KC	inositol-trisphosphate 3-kinase C	protein-coding
peak775	chr11	9406421	9406644	+	1	NA	intron (NM_006391, intron 1 of 24)	CpG	363	NM_006391	10527	Hs.744911	NM_006391	ENSG00000205339	IPO7	Imp7|RANBP7	importin 7	protein-coding
peak3056	chr20	39657625	39658024	+	1	NA	intron (NM_003286, intron 1 of 20)	CpG	366	NM_003286	7150	Hs.472737	NM_003286	ENSG00000198900	TOP1	TOPI	DNA topoisomerase I	protein-coding
peak4321	chr7	99096697	99097082	+	1	NA	intron (NM_001345968, intron 1 of 2)	AluSq|SINE|Alu	1042	NM_001345968	84124	Hs.386324	NM_032164	ENSG00000160908	ZNF394	ZKSCAN14|ZSCAN46	zinc finger protein 394	protein-coding
peak2601	chr19	57751978	57752893	+	1	NA	intron (NM_001145078, intron 1 of 2)	intron (NM_001145078, intron 1 of 2)	382	NM_001023563	390980	Hs.22488	NM_001023563	ENSG00000204524	ZNF805	-	zinc finger protein 805	protein-coding
peak4749	chr9	134270038	134270243	+	1	NA	Intergenic	CpG	-35337	NM_013318	84726	Hs.743955	NM_013318	ENSG00000130723	PRRC2B	BAT2L|BAT2L1|KIAA0515|LQFBS-1	proline rich coiled-coil 2B	protein-coding
peak4697	chr9	115513333	115513667	+	1	NA	intron (NM_001012994, intron 1 of 8)	CpG	366	NM_001012994	401548	Hs.522350	NM_001012994	ENSG00000148158	SNX30	ATG24A	sorting nexin family member 30	protein-coding
peak3726	chr5	613244	613293	+	1	NA	promoter-TSS (NR_103444)	promoter-TSS (NR_103444)	863	NM_018140	55722	Hs.591741	NM_018140	ENSG00000112877	CEP72	-	centrosomal protein 72	protein-coding
peak4075	chr6	86351705	86353065	+	1	NA	intron (NM_006372, intron 1 of 10)	CpG	223	NM_001253771	10492	Hs.571177	NM_006372	ENSG00000135316	SYNCRIP	GRY-RBP|GRYRBP|HNRNPQ|HNRPQ1|NSAP1|PP68|hnRNP-Q	synaptotagmin binding cytoplasmic RNA interacting protein	protein-coding
peak3059	chr20	40246468	40246932	+	1	NA	intron (NM_032221, intron 1 of 36)	CpG	433	NM_032221	84181	Hs.740645	NM_032221	ENSG00000124177	CHD6	CHD-6|CHD5|RIGB	chromodomain helicase DNA binding protein 6	protein-coding
peak2040	chr17	40427886	40428519	+	1	NA	intron (NM_012448, intron 1 of 18)	CpG	222	NM_012448	6777	Hs.595276	NM_012448	ENSG00000173757	STAT5B	STAT5	signal transducer and activator of transcription 5B	protein-coding
peak4526	chr8	105600983	105601297	+	1	NA	5' UTR (NM_013437, exon 1 of 7)	5' UTR (NM_013437, exon 1 of 7)	112	NM_013437	29967	Hs.600630	NM_013437	ENSG00000147650	LRP12	ST7	LDL receptor related protein 12	protein-coding
peak4471	chr8	43092877	43093150	+	1	NA	Intergenic	SAR|Satellite|Satellite	-54572	NM_001005365	340441	Hs.531579	NM_001002920	ENSG00000188877	POTEA	A26A1|CT104.3|POTE-8|POTE8	POTE ankyrin domain family member A	protein-coding
peak1062	chr12	53645883	53646179	+	1	NA	5' UTR (NM_032889, exon 1 of 2)	5' UTR (NM_032889, exon 1 of 2)	155	NM_032889	84975	Hs.654660	NM_032889	ENSG00000182544	MFSD5	hsMOT2	major facilitator superfamily domain containing 5	protein-coding
peak3662	chr4	87928365	87928801	+	1	NA	intron (NM_001313960, intron 1 of 17)	CpG	430	NM_005935	4299	Hs.480190	NM_005935	ENSG00000172493	AFF1	AF4|MLLT2|PBM1	AF4/FMR2 family member 1	protein-coding
peak2668	chr2	37383728	37384184	+	1	NA	intron (NM_002759, intron 1 of 16)	CpG	234	NM_001135651	5610	Hs.131431	NM_002759	ENSG00000055332	EIF2AK2	EIF2AK1|PKR|PPP1R83|PRKR	eukaryotic translation initiation factor 2 alpha kinase 2	protein-coding
peak1864	chr16	74640583	74640838	+	1	NA	non-coding (NR_027265, exon 1 of 21)	non-coding (NR_027265, exon 1 of 21)	332	NM_012201	2734	Hs.109731	NM_012201	ENSG00000090863	GLG1	CFR-1|ESL-1|MG-160|MG160	golgi glycoprotein 1	protein-coding
peak2043	chr17	40714396	40714872	+	1	NA	exon (NM_001042532, exon 3 of 11)	exon (NM_001042532, exon 3 of 11)	542	NM_001042529	80347	Hs.296422	NM_025233	ENSG00000068120	COASY	DPCK|NBIA6|NBP|PPAT|UKR1|pOV-2	Coenzyme A synthase	protein-coding
peak4160	chr7	766438	766880	+	1	NA	non-coding (NR_075098, exon 1 of 13)	non-coding (NR_075098, exon 1 of 13)	319	NM_001164760	5575	Hs.520851	NM_002735	ENSG00000188191	PRKAR1B	PRKAR1	protein kinase cAMP-dependent type I regulatory subunit beta	protein-coding
peak939	chr11	95656967	95657427	+	1	NA	5' UTR (NM_201278, exon 1 of 17)	5' UTR (NM_201278, exon 1 of 17)	174	NM_201281	8898	Hs.181326	NM_016156	ENSG00000087053	MTMR2	CMT4B|CMT4B1	myotubularin related protein 2	protein-coding
peak3289	chr22	50639466	50640067	+	1	NA	exon (NM_031454, exon 1 of 9)	exon (NM_031454, exon 1 of 9)	358	NM_031454	83642	Hs.365405	NM_031454	ENSG00000073169	SELENOO	SELO	selenoprotein O	protein-coding
peak2506	chr19	42721297	42721770	+	1	NA	intron (NM_001270614, intron 1 of 4)	CpG-13832	411	NR_073052	162989	Hs.515432	NM_133328	ENSG00000160570	DEDD2	FLAME-3|FLAME3	death effector domain containing 2	protein-coding
peak3596	chr4	40297081	40297754	+	1	NA	Intergenic	(TCTCTG)n|Simple_repeat|Simple_repeat	-11785	NR_121641	101060498	Hs.351492	NR_121640	ENSG00000249241	LINC02265	-	long intergenic non-protein coding RNA 2265	ncRNA
peak897	chr11	67374387	67374649	+	1	NA	promoter-TSS (NR_130935)	promoter-TSS (NR_130935)	195	NM_001166102	4723	Hs.7744	NM_007103	ENSG00000167792	NDUFV1	CI-51K|CI51KD|UQOR1	NADH:ubiquinone oxidoreductase core subunit V1	protein-coding
peak508	chr10	32217511	32218158	+	1	NA	promoter-TSS (NM_001270698)	promoter-TSS (NM_001270698)	-30	NM_001270697	94134	Hs.499264	NM_018287	ENSG00000165322	ARHGAP12	-	Rho GTPase activating protein 12	protein-coding
peak1094	chr12	65004547	65004620	+	1	NA	intron (NM_178169, intron 1 of 4)	CpG	290	NM_178169	283349	Hs.643605	NM_178169	ENSG00000153179	RASSF3	RASSF5	Ras association domain family member 3	protein-coding
peak1622	chr16	3313949	3313995	+	1	NA	non-coding (NR_033904, exon 1 of 2)	non-coding (NR_033904, exon 1 of 2)	204	NR_033904	283876	Hs.592092	NR_033904	ENSG00000281005	LINC00921	-	long intergenic non-protein coding RNA 921	ncRNA
peak4629	chr9	36400517	36400721	+	1	NA	promoter-TSS (NM_194329)	promoter-TSS (NM_194329)	301	NM_194332	152006	Hs.333503	NM_022781	ENSG00000137075	RNF38	-	ring finger protein 38	protein-coding
peak1153	chr12	111844128	111845640	+	1	NA	intron (NM_005475, intron 1 of 7)	intron (NM_005475, intron 1 of 7)	1132	NM_005475	10019	Hs.506784	NM_005475	ENSG00000111252	SH2B3	IDDM20|LNK	SH2B adaptor protein 3	protein-coding
peak1586	chr16	451161	452156	+	1	NA	promoter-TSS (NM_020664)	promoter-TSS (NM_020664)	-200	NM_020664	26063	Hs.628831	NM_020664	ENSG00000242612	DECR2	PDCR|SDR17C1	2,4-dienoyl-CoA reductase 2	protein-coding
peak1539	chr15	75494438	75495697	+	1	NA	intron (NM_015492, intron 1 of 2)	CpG	846	NM_015492	56905	Hs.17936	NM_015492	ENSG00000167173	C15orf39	-	chromosome 15 open reading frame 39	protein-coding
peak518	chr10	38792925	38796104	+	1	NA	Intergenic	(GAATG)n|Satellite|Satellite	77440	NR_024497	399744	Hs.497951	NM_001013665		LINC00999	-	long intergenic non-protein coding RNA 999	ncRNA
peak768	chr11	6640089	6640440	+	1	NA	intron (NM_000391, intron 2 of 12)	intron (NM_000391, intron 2 of 12)	428	NM_000391	1200	Hs.523454	NM_000391	ENSG00000166340	TPP1	CLN2|GIG1|LPIC|SCAR7|TPP-1	tripeptidyl peptidase 1	protein-coding
peak3294	chr22	50945710	50945955	+	1	NA	promoter-TSS (NM_014551)	promoter-TSS (NM_014551)	303	NM_033200	91289	Hs.150540	NM_033200	ENSG00000100258	LMF2	TMEM112B|TMEM153	lipase maturation factor 2	protein-coding
peak3208	chr22	24951799	24952415	+	1	NA	promoter-TSS (NM_001284254)	promoter-TSS (NM_001284254)	-204	NM_001284253	83606	Hs.9850	NM_031444	ENSG00000138867	GUCD1	C22orf13|LLN4	guanylyl cyclase domain containing 1	protein-coding
peak1968	chr17	16556701	16556821	+	1	NA	intron (NM_020787, intron 1 of 5)	CpG	406	NM_020787	57547	Hs.128078	NM_020787	ENSG00000197566	ZNF624	-	zinc finger protein 624	protein-coding
peak1176	chr12	120972458	120972775	+	1	NA	exon (NM_001330474, exon 1 of 17)	exon (NM_001330474, exon 1 of 17)	483	NM_001330474	9921	Hs.442798	NM_014868	ENSG00000022840	RNF10	RIE2	ring finger protein 10	protein-coding
peak3746	chr5	16935730	16936088	+	1	NA	exon (NM_012334, exon 1 of 41)	exon (NM_012334, exon 1 of 41)	476	NM_012334	4651	Hs.481720	NM_012334	ENSG00000145555	MYO10	-	myosin X	protein-coding
peak4675	chr9	97021703	97022083	+	1	NA	intron (NM_003448, intron 1 of 4)	CpG	345	NM_001301275	169841	Hs.387623	NM_003448	ENSG00000175787	ZNF169	-	zinc finger protein 169	protein-coding
peak3779	chr5	65017624	65018295	+	1	NA	promoter-TSS (NM_020726)	promoter-TSS (NM_020726)	-18	NM_019072	54557	Hs.482301	NM_019072	ENSG00000197860	SGTB	SGT2	small glutamine rich tetratricopeptide repeat containing beta	protein-coding
peak715	chr10	115439567	115440026	+	1	NA	intron (NM_001227, intron 1 of 6)	CpG	368	NM_001267057	840	Hs.9216	NM_001227	ENSG00000165806	CASP7	CASP-7|CMH-1|ICE-LAP3|LICE2|MCH3	caspase 7	protein-coding
peak340	chr1	167691431	167691685	+	1	NA	intron (NM_024569, intron 1 of 4)	CpG	371	NM_024569	9019	Hs.493919	NM_003953	ENSG00000197965	MPZL1	MPZL1b|PZR|PZR1b|PZRa|PZRb	myelin protein zero like 1	protein-coding
peak1656	chr16	18812472	18812771	+	1	NA	promoter-TSS (NM_001313858)	promoter-TSS (NM_001313858)	71	NM_001313858	23204	Hs.634882	NM_015161	ENSG00000170540	ARL6IP1	AIP1|ARL6IP|ARMER|SPG61	ADP ribosylation factor like GTPase 6 interacting protein 1	protein-coding
peak3137	chr21	33984390	33984849	+	1	NA	non-coding (NR_146638, exon 1 of 11)	non-coding (NR_146638, exon 1 of 11)	562	NM_001350337	56683	Hs.5811	NM_017835	ENSG00000159079	CFAP298	C21orf48|C21orf59|CILD26|FBB18|Kur	cilia and flagella associated protein 298	protein-coding
peak1098	chr12	66523892	66524409	+	1	NA	promoter-TSS (NR_125724)	promoter-TSS (NR_125724)	-381	NR_125724	103625681	Hs.504820	NR_125724	ENSG00000239335	LLPH-DT	LLPH-AS1	LLPH divergent transcript	ncRNA
peak997	chr12	6664298	6665056	+	1	NA	exon (NM_001193457, exon 1 of 10)	exon (NM_001193457, exon 1 of 10)	572	NM_001039670	25900	Hs.15243	NM_015438	ENSG00000010295	IFFO1	HOM-TES-103|IFFO	intermediate filament family orphan 1	protein-coding
peak3833	chr5	132202576	132202828	+	1	NA	promoter-TSS (NM_001288827)	promoter-TSS (NM_001288827)	-126	NM_001288825	2661	Hs.25022	NM_005260	ENSG00000164404	GDF9	-	growth differentiation factor 9	protein-coding
peak2060	chr17	43238247	43238389	+	1	NA	promoter-TSS (NM_001303441)	promoter-TSS (NM_001303441)	777	NM_001303436	124790	Hs.56382	NM_144608	ENSG00000168517	HEXIM2	L3	hexamethylene bisacetamide inducible 2	protein-coding
peak2992	chr20	17948498	17949006	+	1	NA	promoter-TSS (NM_001310339)	promoter-TSS (NM_001310339)	685	NM_014426	27131	Hs.316890	NM_014426	ENSG00000089006	SNX5	-	sorting nexin 5	protein-coding
peak2210	chr18	23806505	23806622	+	1	NA	promoter-TSS (NM_001293725)	promoter-TSS (NM_001293725)	-284	NM_001293725	6875	Hs.369519	NM_005640	ENSG00000141384	TAF4B	SPGF13|TAF2C2|TAFII105	TATA-box binding protein associated factor 4b	protein-coding
peak889	chr11	66887165	66887757	+	1	NA	non-coding (NR_027473, exon 1 of 21)	non-coding (NR_027473, exon 1 of 21)	721	NM_012308	22992	Hs.124147	NM_012308	ENSG00000173120	KDM2A	CXXC8|FBL11|FBL7|FBXL11|JHDM1A|LILINA	lysine demethylase 2A	protein-coding
peak1364	chr14	57734983	57735470	+	1	NA	promoter-TSS (NR_026895)	promoter-TSS (NR_026895)	-380	NR_026895	55745	Hs.597349	NM_018229	ENSG00000053770	AP5M1	C14orf108|MUDENG|Mu5|MuD	adaptor related protein complex 5 subunit mu 1	protein-coding
peak2063	chr17	43661928	43662504	+	1	NA	Intergenic	CpG	17012	NR_026901	644172	Hs.448859	NR_026901		MAPK8IP1P2	-	mitogen-activated protein kinase 8 interacting protein 1 pseudogene 2	pseudo
peak3387	chr3	52232451	52232610	+	1	NA	intron (NM_001304443, intron 1 of 10)	CpG	431	NM_199166	211	Hs.476308	NM_000688	ENSG00000023330	ALAS1	ALAS|ALAS-H|ALAS3|ALASH|MIG4	5'-aminolevulinate synthase 1	protein-coding
peak3641	chr4	71859228	71860085	+	1	NA	intron (NM_000788, intron 1 of 6)	CpG	391	NM_000788	1633	Hs.709	NM_000788	ENSG00000156136	DCK	-	deoxycytidine kinase	protein-coding
peak1745	chr16	33952999	33953449	+	1	NA	Intergenic	AluSz|SINE|Alu	381380	NR_130771	104644205	Hs.742548	NR_130771		ENPP7P13	DUNQU1	ectonucleotide pyrophosphatase/phosphodiesterase 7 pseudogene 13	pseudo
peak464	chr10	6131412	6131479	+	1	NA	5' UTR (NM_001145547, exon 1 of 12)	5' UTR (NM_001145547, exon 1 of 12)	136	NM_001145547	84991	Hs.498548	NM_032905	ENSG00000134453	RBM17	SPF45	RNA binding motif protein 17	protein-coding
peak164	chr1	45240971	45241312	+	1	NA	promoter-TSS (NR_000015)	promoter-TSS (NR_000015)	-105	NM_001012	6202	Hs.512675	NM_001012	ENSG00000142937	RPS8	S8	ribosomal protein S8	protein-coding
peak4334	chr7	100291332	100291552	+	1	NA	Intergenic	CpG	-4371	NM_022574	64599	Hs.414396	NM_022574	ENSG00000146830	GIGYF1	GYF1|PERQ1	GRB10 interacting GYF protein 1	protein-coding
peak1185	chr12	122150675	122151108	+	1	NA	intron (NM_001080825, intron 1 of 11)	CpG	233	NM_001080825	144404	Hs.644504	NM_001080825	ENSG00000188735	TMEM120B	-	transmembrane protein 120B	protein-coding
peak3668	chr4	90227860	90228718	+	1	NA	intron (NM_198281, intron 1 of 1)	intron (NM_198281, intron 1 of 1)	872	NM_198281	285513	Hs.100912	NM_198281	ENSG00000185477	GPRIN3	GRIN3	GPRIN family member 3	protein-coding
peak4252	chr7	61740176	61741203	+	1	NA	Intergenic	HSATII|Satellite|Satellite	1023745	NR_003952	643955	Hs.583308	NR_003952	ENSG00000185037	ZNF733P	ZNF733	zinc finger protein 733, pseudogene	pseudo
peak4031	chr6	42952475	42952710	+	1	NA	intron (NM_180977, intron 1 of 13)	intron (NM_180977, intron 1 of 13)	355	NM_001270476	5528	Hs.533308	NM_006245	ENSG00000112640	PPP2R5D	B56D|B56delta|MRD35	protein phosphatase 2 regulatory subunit B'delta	protein-coding
peak3974	chr6	30639974	30640374	+	1	NA	intron (NM_001164239, intron 1 of 19)	MER5A1|DNA|hAT-Charlie	656	NM_001164239	8449	Hs.485060	NM_003587	ENSG00000204560	DHX16	DBP2|DDX16|PRO2014|PRP8|PRPF2|Prp2	DEAH-box helicase 16	protein-coding
peak4453	chr8	29939738	29940661	+	1	NA	intron (NM_016127, intron 1 of 5)	CpG	525	NM_001284239	51669	Hs.521487	NM_016127	ENSG00000133872	SARAF	FOAP-7|HSPC035|TMEM66|XTP3	store-operated calcium entry associated regulatory factor	protein-coding
peak3544	chr4	331971	332020	+	1	NA	intron (NM_001348277, intron 1 of 1)	CpG-19335	427	NM_001348277	7700	Hs.654355	NM_003441	ENSG00000131127	ZNF141	D4S90|pHZ-44	zinc finger protein 141	protein-coding
peak420	chr1	226250660	226251266	+	1	NA	intron (NM_002107, intron 1 of 3)	CpG	535	NR_002315	440926	Hs.533624	NR_002315		H3F3AP4	p13	H3 histone, family 3A, pseudogene 4	pseudo
peak4230	chr7	44646194	44646443	+	1	NA	intron (NM_001003941, intron 1 of 8)	CpG	197	NM_001003941	4967	Hs.488181	NM_002541	ENSG00000105953	OGDH	AKGDH|E1k|OGDC	oxoglutarate dehydrogenase	protein-coding
peak1340	chr14	39572028	39572517	+	1	NA	promoter-TSS (NR_146545)	promoter-TSS (NR_146545)	-72	NR_146545	105370458		NR_146545	ENSG00000258651	SEC23A-AS1	-	SEC23A antisense RNA 1	ncRNA
peak1850	chr16	69165641	69166777	+	1	NA	promoter-TSS (NM_032830)	promoter-TSS (NM_032830)	-138	NM_001040146	54921	Hs.85962	NM_017804	ENSG00000168802	CHTF8	CTF8|DERPC	chromosome transmission fidelity factor 8	protein-coding
peak3153	chr21	43933731	43934270	+	1	NA	promoter-TSS (NM_001320537)	promoter-TSS (NM_001320537)	37	NM_001320537	54020	Hs.547009	NM_018964	ENSG00000160190	SLC37A1	G3PP	solute carrier family 37 member 1	protein-coding
peak3175	chr22	16859020	16859831	+	1	NA	Intergenic	HSATII|Satellite|Satellite	214275	NM_014406	150160	Hs.128342	NM_014406	ENSG00000198445	CCT8L2	CESK1	chaperonin containing TCP1 subunit 8 like 2	protein-coding
peak4659	chr9	82187292	82188483	+	1	NA	promoter-TSS (NM_001351556)	promoter-TSS (NM_001351556)	-201	NM_001351563	7091	Hs.444213	NM_007005	ENSG00000106829	TLE4	BCE-1|BCE1|E(spI)|ESG|ESG4|GRG4|Grg-4	transducin like enhancer of split 4	protein-coding
peak4336	chr7	100450339	100450751	+	1	NA	promoter-TSS (NR_146550)	promoter-TSS (NR_146550)	204	NM_001267812	56996	Hs.521087	NM_020246	ENSG00000146828	SLC12A9	CCC6|CIP1|WO3.3|hCCC6	solute carrier family 12 member 9	protein-coding
peak2738	chr2	85823011	85823283	+	1	NA	intron (NM_016494, intron 1 of 4)	intron (NM_016494, intron 1 of 4)	310	NM_016494	51255	Hs.356187	NM_016494	ENSG00000168894	RNF181	HSPC238	ring finger protein 181	protein-coding
peak3758	chr5	40797760	40797946	+	1	NA	intron (NM_001355028, intron 1 of 9)	CpG	444	NM_001355034	5562	Hs.43322	NM_006251	ENSG00000132356	PRKAA1	AMPK|AMPKa1	protein kinase AMP-activated catalytic subunit alpha 1	protein-coding
peak425	chr1	228296632	228297580	+	1	NA	promoter-TSS (NM_001321284)	promoter-TSS (NM_001321284)	-93	NM_181462	128308	Hs.63236	NM_181441	ENSG00000162910	MRPL55	AAVG5835|L55nt|MRP-L55|PRO19675	mitochondrial ribosomal protein L55	protein-coding
peak2612	chr19	58816892	58817026	+	1	NA	intron (NR_144445, intron 1 of 3)	CpG	219	NR_144445	105372481	Hs.435404	NR_144445	ENSG00000142396	ERVK3-1	-	endogenous retrovirus group K3 member 1	ncRNA
peak2086	chr17	54910889	54911648	+	1	NA	promoter-TSS (NM_003647)	promoter-TSS (NM_003647)	19	NM_001085430	339210	Hs.658949	NM_001085430	ENSG00000214226	C17orf67	-	chromosome 17 open reading frame 67	protein-coding
peak788	chr11	19138789	19139003	+	1	NA	intron (NM_001001483, intron 1 of 15)	CpG	204	NM_001001483	54503	Hs.188569	NM_019028	ENSG00000177054	ZDHHC13	HIP14L|HIP3RP	zinc finger DHHC-type containing 13	protein-coding
peak4332	chr7	100210407	100210541	+	1	NA	exon (NM_023948, exon 1 of 5)	exon (NM_023948, exon 1 of 5)	360	NM_023948	64598	Hs.521086	NM_023948	ENSG00000106330	MOSPD3	CDS3|NET30	motile sperm domain containing 3	protein-coding
peak1766	chr16	34189658	34193619	+	1	NA	Intergenic	HSATII|Satellite|Satellite	213124	NR_002837	606551	Hs.646441	NR_002837		UBE2MP1	-	ubiquitin conjugating enzyme E2 M pseudogene 1	pseudo
peak1870	chr16	75600000	75600160	+	1	NA	promoter-TSS (NM_007285)	promoter-TSS (NM_007285)	-169	NM_007285	11345	Hs.461379	NM_007285	ENSG00000034713	GABARAPL2	ATG8|ATG8C|GATE-16|GATE16|GEF-2|GEF2	GABA type A receptor associated protein like 2	protein-coding
peak777	chr11	10326929	10328650	+	1	NA	intron (NM_001124, intron 3 of 3)	CpG-3879	1262	NM_001124	133	Hs.441047	NM_001124	ENSG00000148926	ADM	AM|PAMP	adrenomedullin	protein-coding
peak4833	chrY	13464481	13465291	+	1	NA	Intergenic	BSR/Beta|Satellite|Satellite	1068503	NR_033667	352887	Hs.546221	NR_033667	ENSG00000206159	GYG2P1	GYG2P	glycogenin 2 pseudogene 1	pseudo
peak4283	chr7	66146591	66147612	+	1	NA	promoter-TSS (NM_001287060)	promoter-TSS (NM_001287060)	23	NM_001287060	27342	Hs.530053	NM_014504	ENSG00000154710	RABGEF1	RABEX5|RAP1|rabex-5	RAB guanine nucleotide exchange factor 1	protein-coding
peak3710	chr4	166033779	166034062	+	1	NA	exon (NM_001100389, exon 1 of 6)	exon (NM_001100389, exon 1 of 6)	104	NM_001100389	201931	Hs.704511	NM_152681	ENSG00000170088	TMEM192	-	transmembrane protein 192	protein-coding
peak1278	chr13	73301443	73301543	+	1	NA	promoter-TSS (NM_024808)	promoter-TSS (NM_024808)	-394	NM_024808	79866	Hs.643464	NM_024808	ENSG00000136122	BORA	C13orf34	bora, aurora kinase A activator	protein-coding
peak2630	chr2	10952260	10952887	+	1	NA	intron (NM_001282707, intron 1 of 13)	CpG	392	NM_001282707	10130	Hs.212102	NM_005742	ENSG00000143870	PDIA6	ERP5|P5|TXNDC7	protein disulfide isomerase family A member 6	protein-coding
peak506	chr10	28820975	28822260	+	1	NA	promoter-TSS (NR_033805)	promoter-TSS (NR_033805)	100	NM_100264	51322	Hs.743224	NM_016628	ENSG00000095787	WAC	BM-016|DESSH|PRO1741|Wwp4	WW domain containing adaptor with coiled-coil	protein-coding
peak157	chr1	42922257	42922544	+	1	NA	promoter-TSS (NM_001146192)	promoter-TSS (NM_001146192)	235	NM_001287511	79717	Hs.706662	NM_024664	ENSG00000127125	PPCS	-	phosphopantothenoylcysteine synthetase	protein-coding
peak2859	chr2	161349232	161350217	+	1	NA	intron (NM_016836, intron 1 of 13)	CpG	594	NM_002897	5937	Hs.470412	NM_002897	ENSG00000153250	RBMS1	C2orf12|HCC-4|MSSP|MSSP-1|MSSP-2|MSSP-3|SCR2|YC1	RNA binding motif single stranded interacting protein 1	protein-coding
peak3313	chr3	13008565	13008839	+	1	NA	intron (NM_001134382, intron 1 of 14)	CpG	496	NM_014869	9922	Hs.475506	NM_014869	ENSG00000144711	IQSEC1	ARF-GEP100|ARFGEP100|BRAG2|GEP100	IQ motif and Sec7 domain 1	protein-coding
peak4486	chr8	61429348	61429781	+	1	NA	promoter-TSS (NM_001242644)	promoter-TSS (NM_001242644)	95	NM_002865	5862	Hs.369017	NM_002865	ENSG00000104388	RAB2A	LHX|RAB2	RAB2A, member RAS oncogene family	protein-coding
peak1876	chr16	83841872	83842061	+	1	NA	intron (NM_001537, intron 1 of 3)	CpG	458	NM_001537	3281	Hs.250899	NM_001537	ENSG00000230989	HSBP1	NPC-A-13	heat shock factor binding protein 1	protein-coding
peak322	chr1	156469851	156470489	+	1	NA	intron (NM_005920, intron 1 of 11)	CpG	464	NM_005920	4209	Hs.314327	NM_005920	ENSG00000116604	MEF2D	-	myocyte enhancer factor 2D	protein-coding
peak2529	chr19	46012135	46012334	+	1	NA	intron (NM_003370, intron 1 of 12)	intron (NM_003370, intron 1 of 12)	1546	NM_003370	7408	Hs.515469	NM_003370	ENSG00000125753	VASP	-	vasodilator stimulated phosphoprotein	protein-coding
peak60	chr1	17379949	17380068	+	1	NA	intron (NM_003000, intron 1 of 7)	intron (NM_003000, intron 1 of 7)	657	NM_003000	6390	Hs.465924	NM_003000	ENSG00000117118	SDHB	CWS2|IP|PGL4|SDH|SDH1|SDH2|SDHIP	succinate dehydrogenase complex iron sulfur subunit B	protein-coding
peak3745	chr5	16616787	16617105	+	1	NA	exon (NM_001034850, exon 1 of 9)	exon (NM_001034850, exon 1 of 9)	221	NM_001034850	54463	Hs.481704	NM_019000	ENSG00000154153	RETREG1	FAM134B|JK-1|JK1	reticulophagy regulator 1	protein-coding
peak4371	chr7	137686297	137686595	+	1	NA	exon (NM_194071, exon 1 of 12)	exon (NM_194071, exon 1 of 12)	401	NM_194071	64764	Hs.490273	NM_194071	ENSG00000182158	CREB3L2	BBF2H7	cAMP responsive element binding protein 3 like 2	protein-coding
peak4851	chrY	13720273	13720482	+	1	NA	Intergenic	(GAATG)n|Satellite|Satellite	813012	NR_033667	352887	Hs.546221	NR_033667	ENSG00000206159	GYG2P1	GYG2P	glycogenin 2 pseudogene 1	pseudo
peak312	chr1	155947819	155948685	+	1	NA	promoter-TSS (NM_001162383)	promoter-TSS (NM_001162383)	84	NM_001162383	9181	Hs.743352	NM_004723	ENSG00000116584	ARHGEF2	GEF|GEF-H1|GEFH1|LFP40|NEDMHM|P40	Rho/Rac guanine nucleotide exchange factor 2	protein-coding
peak608	chr10	60272604	60272948	+	1	NA	promoter-TSS (NM_001080512)	promoter-TSS (NM_001080512)	-128	NM_001080512	80114	Hs.100261	NM_001080512	ENSG00000122870	BICC1	BICC|CYSRD	BicC family RNA binding protein 1	protein-coding
peak3750	chr5	32173691	32173728	+	1	NA	intron (NM_022130, intron 1 of 3)	CpG	716	NM_022130	64083	Hs.408909	NM_022130	ENSG00000113384	GOLPH3	GOPP1|GPP34|MIDAS|Vps74	golgi phosphoprotein 3	protein-coding
peak3490	chr3	156392585	156393408	+	1	NA	non-coding (NR_027954, exon 1 of 1)	non-coding (NR_027954, exon 1 of 1)	281	NM_001184717	25976	Hs.744050	NM_015508	ENSG00000163659	TIPARP	ARTD14|PARP7|pART14	TCDD inducible poly(ADP-ribose) polymerase	protein-coding
peak3545	chr4	467298	467804	+	1	NA	intron (NM_133474, intron 1 of 2)	CpG	447	NR_002451	79963	Hs.677493	NM_024903	ENSG00000251595	ABCA11P	ABCA11|EST1133530	ATP binding cassette subfamily A member 11, pseudogene	pseudo
peak2651	chr2	27357057	27357571	+	1	NA	non-coding (NR_138479, exon 1 of 9)	non-coding (NR_138479, exon 1 of 9)	229	NR_138479	10113	Hs.279784	NM_013388	ENSG00000138073	PREB	SEC12	prolactin regulatory element binding	protein-coding
peak1118	chr12	94853564	94854097	+	1	NA	promoter-TSS (NM_001346460)	promoter-TSS (NM_001346460)	51	NR_027035	144486	Hs.118205	NR_027035	ENSG00000278916	CEP83-DT	CCDC41-AS1|CEP83-AS1	CEP83 divergent transcript	ncRNA
peak4819	chrY	10021488	10021748	+	1	NA	Intergenic	CT-rich|Low_complexity|Low_complexity	273211	NR_003593	100101121	Hs.522846	NR_003593	ENSG00000250204	TTTY23B	TTTY23	testis-specific transcript, Y-linked 23B (non-protein coding)	ncRNA
peak2880	chr2	197035608	197036042	+	1	NA	intron (NM_004226, intron 1 of 7)	CpG	511	NM_004226	9262	Hs.88297	NM_004226	ENSG00000081320	STK17B	DRAK2	serine/threonine kinase 17b	protein-coding
peak3583	chr4	17578420	17579612	+	1	NA	promoter-TSS (NM_015907)	promoter-TSS (NM_015907)	89	NM_015907	51056	Hs.570791	NM_015907	ENSG00000002549	LAP3	HEL-S-106|LAP|LAPEP|PEPS	leucine aminopeptidase 3	protein-coding
peak1833	chr16	58426590	58426632	+	1	NA	exon (NM_001126130, exon 1 of 2)	exon (NM_001126130, exon 1 of 2)	313	NM_001126129	64785	Hs.47125	NM_022770	ENSG00000181938	GINS3	PSF3	GINS complex subunit 3	protein-coding
peak4680	chr9	100745988	100746870	+	1	NA	intron (NM_006401, intron 1 of 6)	CpG	940	NM_006401	10541	Hs.730654	NM_006401	ENSG00000136938	ANP32B	APRIL|PHAPI2|SSP29	acidic nuclear phosphoprotein 32 family member B	protein-coding
peak277	chr1	148556133	148556614	+	1	NA	intron (NR_104217, intron 2 of 17).3	CpG	-1815	NM_001170755	284565	Hs.523572	NM_173638	ENSG00000266338	NBPF15	AB14|AG3|NBPF16	NBPF member 15	protein-coding
peak1181	chr12	121733783	121734863	+	1	NA	intron (NM_153499, intron 1 of 15)	CpG	233	NM_001270485	10645	Hs.297343	NM_006549	ENSG00000110931	CAMKK2	CAMKK|CAMKKB	calcium/calmodulin dependent protein kinase kinase 2	protein-coding
peak875	chr11	65343749	65344821	+	1	NA	intron (NM_001099409, intron 1 of 18)	intron (NM_001099409, intron 1 of 18)	776	NM_001351087	254102	Hs.502867	NM_001099409	ENSG00000173442	EHBP1L1	-	EH domain binding protein 1 like 1	protein-coding
peak581	chr10	42535254	42535522	+	1	NA	Intergenic	ALR/Alpha|Satellite|centr	328105	NR_024380	441666	Hs.255729	NR_024380	ENSG00000215146	LOC441666	-	zinc finger protein 91 pseudogene	pseudo
peak4463	chr8	38645103	38645776	+	1	NA	promoter-TSS (NM_001352798)	promoter-TSS (NM_001352798)	-185	NM_001352798	6867	Hs.279245	NM_006283	ENSG00000147526	TACC1	Ga55	transforming acidic coiled-coil containing protein 1	protein-coding
peak2434	chr19	27735102	27735583	+	1	NA	Intergenic	ALR/Alpha|Satellite|centr	-548997	NR_110689	101927151	Hs.567934	NR_110687	ENSG00000267575	LOC101927151	-	uncharacterized LOC101927151	ncRNA
peak968	chr11	120081790	120082211	+	1	NA	exon (NM_178507, exon 1 of 4)	exon (NM_178507, exon 1 of 4)	317	NM_178507	220323	Hs.445081	NM_178507	ENSG00000184232	OAF	NS5ATP13TP2	out at first homolog	protein-coding
peak3807	chr5	89770148	89770307	+	1	NA	promoter-TSS (NM_006467)	promoter-TSS (NM_006467)	358	NM_203406	153364	Hs.64004	NM_203406	ENSG00000176055	MBLAC2	-	metallo-beta-lactamase domain containing 2	protein-coding
peak15	chr1	1821088	1821943	+	1	NA	intron (NM_001282538, intron 1 of 9)	CpG	1041	NM_001282538	2782	Hs.430425	NM_002074	ENSG00000078369	GNB1	MRD42	G protein subunit beta 1	protein-coding
peak4146	chr6	158653229	158653749	+	1	NA	Intergenic	CpG	64110	NM_207118	404672	Hs.356224	NM_207118	ENSG00000272047	GTF2H5	C6orf175|TFB5|TFIIH|TGF2H5|TTD|TTD-A|TTD3|TTDA|bA120J8.2	general transcription factor IIH subunit 5	protein-coding
peak3008	chr20	26188844	26190637	+	1	NA	promoter-TSS (NR_030386)	promoter-TSS (NR_030386)	129	NR_040095	284801	Hs.370699	NR_040095	ENSG00000227195	MIR663AHG	-	MIR663A host gene	ncRNA
peak3772	chr5	56111789	56113039	+	1	NA	intron (NM_005921, intron 1 of 19)	CpG	1514	NM_005921	4214	Hs.653654	NM_005921	ENSG00000095015	MAP3K1	MAPKKK1|MEKK|MEKK 1|MEKK1|SRXY6	mitogen-activated protein kinase kinase kinase 1	protein-coding
peak1798	chr16	46431296	46432125	+	1	NA	Intergenic	HSATII|Satellite|Satellite	171299	NR_026556	124149	Hs.97414	NM_001004299		ANKRD26P1	-	ankyrin repeat domain 26 pseudogene 1	pseudo
peak1339	chr14	35515809	35516021	+	1	NA	intron (NM_001079519, intron 3 of 6)	CpG	465	NM_173607	283635	Hs.446357	NM_173607	ENSG00000151327	FAM177A1	C14orf24	family with sequence similarity 177 member A1	protein-coding
peak1039	chr12	48099297	48099765	+	1	NA	intron (NM_001146075, intron 1 of 15)	CpG	313	NM_001146075	79657	Hs.437855	NM_024604	ENSG00000005175	RPAP3	hSpagh	RNA polymerase II associated protein 3	protein-coding
peak3786	chr5	72252112	72252518	+	1	NA	intron (NM_138782, intron 1 of 25)	CpG	507	NM_001146032	115548	Hs.165762	NM_138782	ENSG00000157107	FCHO2	-	FCH domain only 2	protein-coding
peak3422	chr3	98451717	98452207	+	1	NA	promoter-TSS (NM_001323366)	promoter-TSS (NM_001323366)	-338	NM_001323366	10402	Hs.148716	NM_006100	ENSG00000064225	ST3GAL6	SIAT10|ST3GALVI	ST3 beta-galactoside alpha-2,3-sialyltransferase 6	protein-coding
peak4212	chr7	30324807	30325347	+	1	NA	exon (NM_147128, exon 1 of 5)	exon (NM_147128, exon 1 of 5)	624	NR_136267	105375218	Hs.566765	NR_136267		LOC105375218	-	uncharacterized LOC105375218	ncRNA
peak1899	chr16	89626441	89626453	+	1	NA	promoter-TSS (NM_001243131)	promoter-TSS (NM_001243131)	-618	NM_001243130	6137	Hs.410817	NM_000977	ENSG00000167526	RPL13	BBC1|D16S444E|D16S44E|L13	ribosomal protein L13	protein-coding
peak76	chr1	23494431	23495188	+	1	NA	intron (NM_033631, intron 1 of 4)	GC_rich|Low_complexity|Low_complexity	542	NM_001142546	7798	Hs.257900	NM_033631	ENSG00000169641	LUZP1	LUZP	leucine zipper protein 1	protein-coding
peak2654	chr2	27592641	27593952	+	1	NA	promoter-TSS (NM_001267060)	promoter-TSS (NM_001267060)	28	NM_015636	8890	Hs.169474	NM_015636	ENSG00000115211	EIF2B4	EIF-2B|EIF2B|EIF2Bdelta	eukaryotic translation initiation factor 2B subunit delta	protein-coding
peak3309	chr3	10290767	10291044	+	1	NA	exon (NM_014760, exon 2 of 8)	exon (NM_014760, exon 2 of 8)	728	NM_014760	9797	Hs.475401	NM_014760	ENSG00000157014	TATDN2	-	TatD DNase domain containing 2	protein-coding
peak3816	chr5	110074661	110075242	+	1	NA	non-coding (NR_138151, exon 1 of 9)	non-coding (NR_138151, exon 1 of 9)	278	NR_138151	91137	Hs.75639	NM_138773	ENSG00000164209	SLC25A46	HMSN6B	solute carrier family 25 member 46	protein-coding
peak2979	chr20	3827092	3827939	+	1	NA	promoter-TSS (NR_037921)	promoter-TSS (NR_037921)	69	NM_020746	57506	Hs.570362	NM_020746	ENSG00000088888	MAVS	CARDIF|IPS-1|IPS1|VISA	mitochondrial antiviral signaling protein	protein-coding
peak3899	chr5	175843036	175843360	+	1	NA	non-coding (NR_045724, exon 1 of 6)	non-coding (NR_045724, exon 1 of 6)	372	NM_001834	1212	Hs.484241	NM_001834	ENSG00000175416	CLTB	LCB	clathrin light chain B	protein-coding
peak2117	chr17	65989428	65990356	+	1	NA	promoter-TSS (NM_181656)	promoter-TSS (NM_181656)	-127	NM_181656	284018	Hs.90790	NM_181655	ENSG00000186665	C17orf58	-	chromosome 17 open reading frame 58	protein-coding
peak4896	chrY	58984953	58985471	+	1	NA	Intergenic	BSR/Beta|Satellite|Satellite	-115191	NM_005840	10251	Hs.381912	NM_005840	ENSG00000168939	SPRY3	spry-3	sprouty RTK signaling antagonist 3	protein-coding
peak1525	chr15	72522152	72523856	+	1	NA	promoter-TSS (NM_001206799)	promoter-TSS (NM_001206799)	-941	NM_001206799	5315	Hs.534770	NM_002654	ENSG00000067225	PKM	CTHBP|HEL-S-30|OIP3|PK3|PKM2|TCB|THBP1	pyruvate kinase M1/2	protein-coding
peak172	chr1	46767331	46768933	+	1	NA	intron (NM_006369, intron 1 of 9)	CpG	906	NM_006369	10489	Hs.144941	NM_006369	ENSG00000132128	LRRC41	MUF1|PP7759	leucine rich repeat containing 41	protein-coding
peak2092	chr17	56429607	56429901	+	1	NA	promoter-TSS (NR_073470)	promoter-TSS (NR_073470)	-155	NR_073470	6827	Hs.439481	NM_003168	ENSG00000213246	SUPT4H1	SPT4|SPT4H|SUPT4H|Supt4a	SPT4 homolog, DSIF elongation factor subunit	protein-coding
peak594	chr10	42797395	42803344	+	1	NA	Intergenic	(CATTC)n|Satellite|Satellite	63124	NR_024380	441666	Hs.255729	NR_024380	ENSG00000215146	LOC441666	-	zinc finger protein 91 pseudogene	pseudo
peak2620	chr2	3383652	3383887	+	1	NA	intron (NM_016030, intron 1 of 11)	CpG	323	NM_016030	51112	Hs.252713	NM_016030	ENSG00000171853	TRAPPC12	CGI-87|PEBAS|TTC-15|TTC15	trafficking protein particle complex 12	protein-coding
peak3597	chr4	40631724	40632089	+	1	NA	promoter-TSS (NM_001098634)	promoter-TSS (NM_001098634)	-23	NM_001098634	54502	Hs.518727	NM_019027	ENSG00000163694	RBM47	NET18	RNA binding motif protein 47	protein-coding
peak3773	chr5	56247666	56248169	+	1	NA	promoter-TSS (NM_152622)	promoter-TSS (NM_152622)	40	NM_001297598	166968	Hs.657594	NM_152622	ENSG00000155545	MIER3	-	MIER family member 3	protein-coding
peak3117	chr21	10810483	10829035	+	1	NA	Intergenic	(GAATG)n|Satellite|Satellite	171184	NM_199260	7179	Hs.122986	NM_199259	ENSG00000274391	TPTE	CT44|PTEN2	transmembrane phosphatase with tensin homology	protein-coding
peak1573	chr15	91427821	91428071	+	1	NA	promoter-TSS (NM_001143783)	promoter-TSS (NM_001143783)	258	NM_002005	2242	Hs.7636	NM_002005	ENSG00000182511	FES	FPS	FES proto-oncogene, tyrosine kinase	protein-coding
peak4487	chr8	62626485	62626931	+	1	NA	promoter-TSS (NR_039680)	promoter-TSS (NR_039680)	491	NM_001164756	444	Hs.332422	NM_004318	ENSG00000198363	ASPH	AAH|BAH|CASQ2BP1|FDLAB|HAAH|JCTN|junctin	aspartate beta-hydroxylase	protein-coding
peak957	chr11	118307444	118307727	+	1	NA	exon (NM_001197104, exon 1 of 36)	exon (NM_001197104, exon 1 of 36)	380	NM_001197104	4297	Hs.258855	NM_005933	ENSG00000118058	KMT2A	ALL-1|CXXC7|HRX|HTRX1|MLL|MLL1|MLL1A|TRX1|WDSTS	lysine methyltransferase 2A	protein-coding
peak2108	chr17	62501770	62502002	+	1	NA	promoter-TSS (NM_001316990)	promoter-TSS (NM_001316990)	188	NM_001320597	1655	Hs.279806	NM_004396	ENSG00000108654	DDX5	G17P1|HLR1|HUMP68|p68	DEAD-box helicase 5	protein-coding
peak4586	chr8	146277287	146277605	+	1	NA	promoter-TSS (NM_023080)	promoter-TSS (NM_023080)	-378	NM_023080	65265	Hs.169615	NM_023080	ENSG00000182307	C8orf33	-	chromosome 8 open reading frame 33	protein-coding
peak4882	chrY	13861358	13861534	+	1	NA	Intergenic	(GAATG)n|Satellite|Satellite	671943	NR_033667	352887	Hs.546221	NR_033667	ENSG00000206159	GYG2P1	GYG2P	glycogenin 2 pseudogene 1	pseudo
peak540	chr10	39097672	39100780	+	1	NA	Intergenic	(CATTC)n|Satellite|Satellite	109499	NR_045000	399746	Hs.742607	NR_045000		ACTR3BP5	FKSG74	ACTR3B pseudogene 5	pseudo
peak4051	chr6	52227018	52227773	+	1	NA	intron (NM_133367, intron 1 of 1)	CpG	469	NM_133367	85315	Hs.239388	NM_133367	ENSG00000170915	PAQR8	C6orf33|LMPB1|MPRB	progestin and adipoQ receptor family member 8	protein-coding
peak2479	chr19	38893859	38894060	+	1	NA	intron (NM_001351675, intron 1 of 5)	CpG	184	NM_001351675	147965	Hs.355162	NM_174905	ENSG00000130244	FAM98C	-	family with sequence similarity 98 member C	protein-coding
peak1913	chr17	1733116	1733646	+	1	NA	promoter-TSS (NM_052928)	promoter-TSS (NM_052928)	116	NM_001355121	6117	Hs.461925	NM_002945	ENSG00000132383	RPA1	HSSB|MST075|REPA1|RF-A|RP-A|RPA70	replication protein A1	protein-coding
peak4196	chr7	16684993	16685192	+	1	NA	promoter-TSS (NM_001159767)	promoter-TSS (NM_001159767)	350	NM_020319	57037	Hs.157378	NM_020319	ENSG00000106524	ANKMY2	ZMYND20	ankyrin repeat and MYND domain containing 2	protein-coding
peak4231	chr7	44788473	44789045	+	1	NA	intron (NM_031449, intron 1 of 18)	CpG	229	NM_031449	83637	Hs.77978	NM_031449	ENSG00000122515	ZMIZ2	NET27|TRAFIP20|ZIMP7|hZIMP7	zinc finger MIZ-type containing 2	protein-coding
peak2254	chr18	77154065	77154124	+	1	NA	Intergenic	CpG	-1678	NM_172388	4772	Hs.534074	NM_006162	ENSG00000131196	NFATC1	NF-ATC|NF-ATc1.2|NFAT2|NFATc	nuclear factor of activated T cells 1	protein-coding
peak4180	chr7	5464377	5464525	+	1	NA	Intergenic	CpG-23978	-1274	NM_001080495	84629	Hs.520638	NM_001013722	ENSG00000182095	TNRC18	CAGL79|TNRC18A	trinucleotide repeat containing 18	protein-coding
peak1599	chr16	1755627	1755985	+	1	NA	promoter-TSS (NM_015133)	promoter-TSS (NM_015133)	-378	NM_015133	23162	Hs.207763	NM_015133	ENSG00000138834	MAPK8IP3	JIP-3|JIP3|JSAP1|SYD2|syd	mitogen-activated protein kinase 8 interacting protein 3	protein-coding
peak3820	chr5	112257269	112257838	+	1	NA	intron (NM_005669, intron 1 of 4)	CpG	478	NM_005669	7905	Hs.429608	NM_005669	ENSG00000129625	REEP5	C5orf18|D5S346|DP1|TB2|YOP1|Yip2e	receptor accessory protein 5	protein-coding
peak1462	chr15	41099002	41100300	+	1	NA	promoter-TSS (NM_018163)	promoter-TSS (NM_018163)	25	NM_018163	55192	Hs.511069	NM_018163	ENSG00000104129	DNAJC17	-	DnaJ heat shock protein family (Hsp40) member C17	protein-coding
peak307	chr1	155242554	155243079	+	1	NA	intron (NM_003993, intron 1 of 12)	intron (NM_003993, intron 1 of 12)	504	NM_001294338	1196	Hs.73986	NM_001291	ENSG00000176444	CLK2	-	CDC like kinase 2	protein-coding
peak1590	chr16	837879	838078	+	1	NA	promoter-TSS (NM_022092)	promoter-TSS (NM_022092)	405	NM_001324414	113000	Hs.101742	NM_058192	ENSG00000007376	RPUSD1	C16orf40|RLUCL	RNA pseudouridylate synthase domain containing 1	protein-coding
peak522	chr10	38800479	38800576	+	1	NA	Intergenic	(GAATG)n|Satellite|Satellite	83453	NR_024497	399744	Hs.497951	NM_001013665		LINC00999	-	long intergenic non-protein coding RNA 999	ncRNA
peak737	chr10	132974716	132974944	+	1	NA	intron (NM_174937, intron 4 of 11)	(CA)n|Simple_repeat|Simple_repeat	81349	NR_120623	101927489	Hs.659317	NR_120623	ENSG00000230098	TCERG1L-AS1	-	TCERG1L antisense RNA 1	ncRNA
peak4282	chr7	66119443	66120146	+	1	NA	intron (NR_110037, intron 1 of 3)	CpG	288	NR_110037	100996437	Hs.667408	NR_110037		LOC100996437	-	uncharacterized LOC100996437	ncRNA
peak437	chr1	235490279	235491434	+	1	NA	promoter-TSS (NM_001206794)	promoter-TSS (NM_001206794)	-54	NM_001206794	51742	Hs.575782	NM_016374	ENSG00000054267	ARID4B	BCAA|BRCAA1|RBBP1L1|RBP1L1|SAP180	AT-rich interaction domain 4B	protein-coding
peak3993	chr6	32940514	32941523	+	1	NA	intron (NM_001199456, intron 1 of 11)	intron (NM_001199456, intron 1 of 11)	157	NM_001199456	6046	Hs.75243	NM_005104	ENSG00000204256	BRD2	BRD2-IT1|D6S113E|FSH|FSRG1|NAT|O27.1.1|RING3|RNF3	bromodomain containing 2	protein-coding
peak1312	chr14	20810909	20810939	+	1	NA	promoter-TSS (NM_005484)	promoter-TSS (NM_005484)	646	NR_002312	85495	Hs.613102	NR_002312	ENSG00000277209	RPPH1	H1RNA|RPPH1-1	ribonuclease P RNA component H1	ncRNA
peak756	chr11	1968830	1969422	+	1	NA	intron (NM_021134, intron 1 of 4)	intron (NM_021134, intron 1 of 4)	624	NM_021134	6150	Hs.3254	NM_021134	ENSG00000214026	MRPL23	L23MRP|RPL23|RPL23L	mitochondrial ribosomal protein L23	protein-coding
peak1939	chr17	7078043	7078184	+	1	NA	intron (NM_001671, intron 5 of 8)	(CA)n|Simple_repeat|Simple_repeat	4770	NM_001671	432	Hs.12056	NM_001671	ENSG00000141505	ASGR1	ASGPR|ASGPR1|CLEC4H1|HL-1	asialoglycoprotein receptor 1	protein-coding
peak4602	chr9	16870405	16870492	+	1	NA	intron (NM_001317940, intron 1 of 5)	CpG	338	NM_017637	54796	Hs.656581	NM_017637	ENSG00000173068	BNC2	BSN2	basonuclin 2	protein-coding
peak3775	chr5	58335594	58335686	+	1	NA	promoter-TSS (NM_001197222)	promoter-TSS (NM_001197222)	-301	NM_001197221	5144	Hs.117545	NM_006203	ENSG00000113448	PDE4D	ACRDYS2|DPDE3|HSPDE4D|PDE43|PDE4DN2|STRK1	phosphodiesterase 4D	protein-coding
peak1095	chr12	65005992	65006077	+	1	NA	intron (NM_178169, intron 1 of 4)	intron (NM_178169, intron 1 of 4)	1741	NM_178169	283349	Hs.643605	NM_178169	ENSG00000153179	RASSF3	RASSF5	Ras association domain family member 3	protein-coding
peak3347	chr3	42055470	42056006	+	1	NA	Intergenic	CpG	-51806	NM_001322501	54986	Hs.656192	NM_017886	ENSG00000168038	ULK4	FAM7C1|REC01035	unc-51 like kinase 4	protein-coding
peak4456	chr8	37554174	37554453	+	1	NA	intron (NM_025069, intron 1 of 1)	CpG-25584	1044	NM_025069	80139	Hs.288042	NM_025069	ENSG00000183779	ZNF703	NLZ1|ZEPPO1|ZNF503L|ZPO1	zinc finger protein 703	protein-coding
peak2820	chr2	131100603	131101079	+	1	NA	promoter-TSS (NM_001321118)	promoter-TSS (NM_001321118)	-587	NM_001321118	84317	Hs.104203	NM_032357	ENSG00000136710	CCDC115	CDG2O|ccp1	coiled-coil domain containing 115	protein-coding
peak1012	chr12	16035383	16035762	+	1	NA	5' UTR (NM_007178, exon 1 of 10)	5' UTR (NM_007178, exon 1 of 10)	284	NM_007178	11171	Hs.743971	NM_007178	ENSG00000023734	STRAP	MAWD|PT-WD|UNRIP	serine/threonine kinase receptor associated protein	protein-coding
peak3680	chr4	113066733	113067379	+	1	NA	intron (NM_152400, intron 1 of 1)	CpG	503	NM_152400	132720	Hs.23439	NM_152400	ENSG00000174749	FAM241A	C4orf32	family with sequence similarity 241 member A	protein-coding
peak1749	chr16	33957606	33957967	+	1	NA	Intergenic	CT-rich|Low_complexity|Low_complexity	385942	NR_130771	104644205	Hs.742548	NR_130771		ENPP7P13	DUNQU1	ectonucleotide pyrophosphatase/phosphodiesterase 7 pseudogene 13	pseudo
peak2417	chr19	18942960	18943566	+	1	NA	intron (NM_002911, intron 1 of 23)	intron (NM_002911, intron 1 of 23)	519	NM_002911	5976	Hs.515266	NM_002911	ENSG00000005007	UPF1	HUPF1|NORF1|RENT1|pNORF1|smg-2	UPF1, RNA helicase and ATPase	protein-coding
peak1347	chr14	50235514	50235695	+	1	NA	intron (NM_014315, intron 1 of 12)	intron (NM_014315, intron 1 of 12)	817	NM_014315	23588	Hs.509264	NM_014315	ENSG00000165516	KLHDC2	HCLP-1|HCLP1|LCP	kelch domain containing 2	protein-coding
peak3150	chr21	40720665	40720838	+	1	NA	intron (NM_004965, intron 1 of 5)	CpG-17220	296	NM_004965	3150	Hs.356285	NM_004965	ENSG00000205581	HMGN1	HMG14	high mobility group nucleosome binding domain 1	protein-coding
peak2583	chr19	54619284	54619449	+	1	NA	promoter-TSS (NM_013342)	promoter-TSS (NM_013342)	-311	NM_013342	29844	Hs.590939	NM_013342	ENSG00000105619	TFPT	FB1|INO80F|amida	TCF3 fusion partner	protein-coding
peak1123	chr12	96792890	96793407	+	1	NA	intron (NM_002595, intron 1 of 16)	intron (NM_002595, intron 1 of 16)	1218	NM_002595	5128	Hs.506415	NM_002595	ENSG00000059758	CDK17	PCTAIRE2|PCTK2	cyclin dependent kinase 17	protein-coding
peak4207	chr7	26903638	26903839	+	1	NA	intron (NM_003930, intron 1 of 12)	intron (NM_003930, intron 1 of 12)	624	NM_003930	8935	Hs.200770	NM_003930	ENSG00000005020	SKAP2	PRAP|RA70|SAPS|SCAP2|SKAP-HOM|SKAP55R	src kinase associated phosphoprotein 2	protein-coding
peak4496	chr8	74658417	74659553	+	1	NA	intron (NM_001164380, intron 1 of 14)	CpG	177	NM_001164383	27067	Hs.561815	NM_014393	ENSG00000040341	STAU2	39K2|39K3	staufen double-stranded RNA binding protein 2	protein-coding
peak390	chr1	204463251	204463266	+	1	NA	Intergenic	Intergenic	-3784	NM_002646	5287	Hs.497487	NM_002646	ENSG00000133056	PIK3C2B	C2-PI3K	phosphatidylinositol-4-phosphate 3-kinase catalytic subunit type 2 beta	protein-coding
peak975	chr11	124933072	124933374	+	1	NA	5' UTR (NM_198277, exon 1 of 19)	5' UTR (NM_198277, exon 1 of 19)	210	NM_001145290	219855	Hs.352661	NM_198277	ENSG00000134955	SLC37A2	pp11662	solute carrier family 37 member 2	protein-coding
peak2068	chr17	46125770	46125984	+	1	NA	intron (NM_001330261, intron 1 of 5)	CpG	191	NM_003204	4779	Hs.514284	NM_003204	ENSG00000082641	NFE2L1	LCR-F1|NRF1|TCF11	nuclear factor, erythroid 2 like 1	protein-coding
peak2201	chr18	18513837	18514233	+	1	NA	Intergenic	ALR/Alpha|Satellite|centr	177777	NM_005406	6093	Hs.306307	NM_005406	ENSG00000067900	ROCK1	P160ROCK|ROCK-I	Rho associated coiled-coil containing protein kinase 1	protein-coding
peak1219	chr12	132413945	132414248	+	1	NA	5' UTR (NM_025215, exon 1 of 6)	5' UTR (NM_025215, exon 1 of 6)	283	NM_025215	80324	Hs.592004	NM_025215	ENSG00000177192	PUS1	MLASA1	pseudouridylate synthase 1	protein-coding
peak2157	chr17	79212466	79212655	+	1	NA	promoter-TSS (NM_001086521)	promoter-TSS (NM_001086521)	331	NM_144679	146705	Hs.631761	NM_144679	ENSG00000167302	TEPSIN	C17orf56|ENTHD2	TEPSIN, adaptor related protein complex 4 accessory protein	protein-coding
peak4647	chr9	71650992	71651286	+	1	NA	intron (NM_000144, intron 1 of 4)	CpG	660	NM_181425	2395	Hs.20685	NM_000144	ENSG00000165060	FXN	CyaY|FA|FARR|FRDA|X25	frataxin	protein-coding
peak4386	chr7	143082369	143082586	+	1	NA	intron (NM_001010972, intron 5 of 9)	(TG)n|Simple_repeat|Simple_repeat	2698	NR_106952	102465538		NR_106952	ENSG00000278449	MIR6892	hsa-mir-6892	microRNA 6892	ncRNA
peak368	chr1	183441674	183441916	+	1	NA	promoter-TSS (NR_040063)	promoter-TSS (NR_040063)	289	NM_173156	9887	Hs.591463	NM_014837	ENSG00000116698	SMG7	C1orf16|EST1C|SGA56M	SMG7, nonsense mediated mRNA decay factor	protein-coding
peak2954	chr2	242089700	242090225	+	1	NA	promoter-TSS (NM_001252120)	promoter-TSS (NM_001252120)	-568	NM_001252120	23178	Hs.397891	NM_015148	ENSG00000115687	PASK	PASKIN|STK37	PAS domain containing serine/threonine kinase	protein-coding
peak4699	chr9	117350329	117350557	+	1	NA	intron (NM_004888, intron 1 of 2)	intron (NM_004888, intron 1 of 2)	449	NM_004888	9550	Hs.388654	NM_004888	ENSG00000136888	ATP6V1G1	ATP6G|ATP6G1|ATP6GL|ATP6J|Vma10	ATPase H+ transporting V1 subunit G1	protein-coding
peak3919	chr5	179718702	179719613	+	1	NA	promoter-TSS (NM_001135044)	promoter-TSS (NM_001135044)	-86	NM_001135044	5601	Hs.484371	NM_002752	ENSG00000050748	MAPK9	JNK-55|JNK2|JNK2A|JNK2ALPHA|JNK2B|JNK2BETA|PRKM9|SAPK|SAPK1a|p54a|p54aSAPK	mitogen-activated protein kinase 9	protein-coding
peak1767	chr16	34193679	34195876	+	1	NA	Intergenic	HSATII|Satellite|Satellite	209985	NR_002837	606551	Hs.646441	NR_002837		UBE2MP1	-	ubiquitin conjugating enzyme E2 M pseudogene 1	pseudo
peak1818	chr16	48966252	48966572	+	1	NA	Intergenic	Intergenic	-322292	NM_153029	9683	Hs.511839	NM_153029	ENSG00000102921	N4BP1	-	NEDD4 binding protein 1	protein-coding
peak4720	chr9	130159839	130160077	+	1	NA	intron (NM_014580, intron 2 of 9)	CpG-27051	541	NM_014580	29988	Hs.179522	NM_014580	ENSG00000136856	SLC2A8	GLUT8|GLUTX1	solute carrier family 2 member 8	protein-coding
peak3107	chr21	10721443	10722088	+	1	NA	Intergenic	ALR/Alpha|Satellite|centr	269178	NM_199260	7179	Hs.122986	NM_199259	ENSG00000274391	TPTE	CT44|PTEN2	transmembrane phosphatase with tensin homology	protein-coding
peak3804	chr5	80597316	80597746	+	1	NA	promoter-TSS (NR_034123)	promoter-TSS (NR_034123)	129	NM_001131036	84240	Hs.15536	NM_032280	ENSG00000131732	ZCCHC9	PPP1R41	zinc finger CCHC-type containing 9	protein-coding
peak3674	chr4	100870864	100871211	+	1	NA	promoter-TSS (NR_125923)	promoter-TSS (NR_125923)	475	NM_002106	3015	Hs.119192	NM_002106	ENSG00000164032	H2AFZ	H2A.Z-1|H2A.z|H2A/z|H2AZ	H2A histone family member Z	protein-coding
peak3410	chr3	69062545	69062694	+	1	NA	intron (NM_173654, intron 1 of 14)	CpG	426	NM_173654	285203	Hs.518059	NM_173654	ENSG00000163378	EOGT	AER61|AOS4|C3orf64|EOGT1	EGF domain specific O-linked N-acetylglucosamine transferase	protein-coding
peak2405	chr19	18220950	18221241	+	1	NA	intron (NM_015016, intron 2 of 26)	CpG	-11469	NM_001290024	3594	Hs.567294	NM_005535	ENSG00000096996	IL12RB1	CD212|IL-12R-BETA1|IL12RB|IMD30	interleukin 12 receptor subunit beta 1	protein-coding
peak4254	chr7	61746220	61746505	+	1	NA	Intergenic	HSATII|Satellite|Satellite	1018072	NR_003952	643955	Hs.583308	NR_003952	ENSG00000185037	ZNF733P	ZNF733	zinc finger protein 733, pseudogene	pseudo
peak2038	chr17	40074473	40075253	+	1	NA	intron (NM_001303275, intron 1 of 27)	CpG	409	NM_198830	47	Hs.387567	NM_001096	ENSG00000131473	ACLY	ACL|ATPCL|CLATP	ATP citrate lyase	protein-coding
peak1758	chr16	33974838	33975851	+	1	NA	Intergenic	ALR/Alpha|Satellite|centr	403500	NR_130771	104644205	Hs.742548	NR_130771		ENPP7P13	DUNQU1	ectonucleotide pyrophosphatase/phosphodiesterase 7 pseudogene 13	pseudo
peak4395	chr7	149194157	149194474	+	1	NA	intron (NM_001163474, intron 1 of 6)	CpG	583	NM_001163474	155061	Hs.24643	NM_152557	ENSG00000181220	ZNF746	PARIS	zinc finger protein 746	protein-coding
peak3699	chr4	144435029	144435417	+	1	NA	non-coding (NR_104027, exon 2 of 2)	non-coding (NR_104027, exon 2 of 2)	607	NM_003601	8467	Hs.558422	NM_003601	ENSG00000153147	SMARCA5	ISWI|SNF2H|WCRF135|hISWI|hSNF2H	SWI/SNF related, matrix associated, actin dependent regulator of chromatin, subfamily a, member 5	protein-coding
peak2278	chr19	1847825	1848455	+	1	NA	intron (NM_020695, intron 1 of 15)	CpG	312	NM_020695	57455	Hs.192477	NM_020695	ENSG00000079313	REXO1	ELOABP1|EloA-BP1|REX1|TCEB3BP1	RNA exonuclease 1 homolog	protein-coding
peak4741	chr9	132102214	132102311	+	1	NA	intron (NR_120686, intron 2 of 3)	(TG)n|Simple_repeat|Simple_repeat	3060	NR_120685	100506119	Hs.624047	NR_120685	ENSG00000233901	LINC01503	-	long intergenic non-protein coding RNA 1503	ncRNA
peak4147	chr6	158981199	158981588	+	1	NA	intron (NM_020823, intron 1 of 16)	CpG	23925	NM_020823	57583	Hs.99145	NM_020823	ENSG00000146433	TMEM181	GPR178|KIAA1423	transmembrane protein 181	protein-coding
peak29	chr1	8937348	8938678	+	1	NA	promoter-TSS (NR_038351)	promoter-TSS (NR_038351)	732	NM_001201483	2023	Hs.517145	NM_001428	ENSG00000074800	ENO1	ENO1L1|HEL-S-17|MPB1|NNE|PPH	enolase 1	protein-coding
peak1104	chr12	69753477	69753841	+	1	NA	5' UTR (NM_001300950, exon 1 of 5)	5' UTR (NM_001300950, exon 1 of 5)	169	NM_006530	8089	Hs.4029	NM_006530	ENSG00000127337	YEATS4	4930573H17Rik|B230215M10Rik|GAS41|NUBI-1|YAF9	YEATS domain containing 4	protein-coding
peak2882	chr2	198174874	198175521	+	1	NA	intron (NM_153697, intron 1 of 9)	CpG	324	NM_153697	91526	Hs.432706	NM_153697	ENSG00000065413	ANKRD44	PP6-ARS-B	ankyrin repeat domain 44	protein-coding
peak3982	chr6	31619528	31620253	+	1	NA	promoter-TSS (NM_001256169).2	promoter-TSS (NM_001256169).2	280	NM_001098534	7917	Hs.440900	NM_004639	ENSG00000204463	BAG6	BAG-6|BAT3|D6S52E|G3	BCL2 associated athanogene 6	protein-coding
peak1045	chr12	49208732	49209376	+	1	NA	promoter-TSS (NM_001206916)	promoter-TSS (NM_001206916)	-303	NM_001206916	784	Hs.250712	NM_000725	ENSG00000167535	CACNB3	CAB3|CACNLB3	calcium voltage-gated channel auxiliary subunit beta 3	protein-coding
peak2454	chr19	35759649	35760342	+	1	NA	5' UTR (NM_001321150, exon 1 of 8)	5' UTR (NM_001321150, exon 1 of 8)	114	NM_001321150	7392	Hs.454534	NM_003367	ENSG00000105698	USF2	FIP|bHLHb12	upstream transcription factor 2, c-fos interacting	protein-coding
peak2534	chr19	46850405	46850708	+	1	NA	intron (NM_001204284, intron 1 of 11)	CpG	305	NM_001204284	5536	Hs.654604	NM_006247	ENSG00000011485	PPP5C	PP5|PPP5|PPT	protein phosphatase 5 catalytic subunit	protein-coding
peak1170	chr12	120105670	120106044	+	1	NA	promoter-TSS (NM_006253)	promoter-TSS (NM_006253)	96	NM_006253	5564	Hs.741184	NM_006253	ENSG00000111725	PRKAB1	AMPK|HAMPKb	protein kinase AMP-activated non-catalytic subunit beta 1	protein-coding
peak3421	chr3	98241391	98241730	+	1	NA	5' UTR (NM_001040199, exon 1 of 5)	5' UTR (NM_001040199, exon 1 of 5)	350	NM_019895	56650	Hs.531371	NM_019895	ENSG00000080822	CLDND1	C3orf4|GENX-3745|Z38	claudin domain containing 1	protein-coding
peak3036	chr20	32399438	32399801	+	1	NA	promoter-TSS (NR_110623)	promoter-TSS (NR_110623)	509	NM_176812	128866	Hs.472471	NM_176812	ENSG00000101421	CHMP4B	C20orf178|CHMP4A|CTPP3|CTRCT31|SNF7|SNF7-2|Shax1|VPS32B|Vps32-2|dJ553F4.4	charged multivesicular body protein 4B	protein-coding
peak2409	chr19	18433804	18433912	+	1	NA	5' UTR (NM_001252129, exon 1 of 4)	5' UTR (NM_001252129, exon 1 of 4)	143	NM_012321	25804	Hs.515255	NM_012321	ENSG00000130520	LSM4	GRP|YER112W	LSM4 homolog, U6 small nuclear RNA and mRNA degradation associated	protein-coding
peak3286	chr22	50241899	50242749	+	1	NA	Intergenic	CpG	-5173	NM_014838	9889	Hs.475208	NM_014838	ENSG00000100426	ZBED4	-	zinc finger BED-type containing 4	protein-coding
peak4546	chr8	131369436	131370277	+	1	NA	intron (NM_001247996, intron 4 of 30)	intron (NM_001247996, intron 4 of 30)	-61077	NR_002765	29065	Hs.639318	NR_002765		ASAP1-IT1	ASAP1-IT|ASAP1IT|ASAP1IT1|DDEF1IT1|HSPC054|NCRNA00050	ASAP1 intronic transcript 1	ncRNA
peak1327	chr14	24610092	24610355	+	1	NA	intron (NM_001346877, intron 1 of 4)	intron (NM_001346877, intron 1 of 4)	574	NM_001346877	51016	Hs.271614	NM_016049	ENSG00000100908	EMC9	C14orf122|CGI-112|FAM158A	ER membrane protein complex subunit 9	protein-coding
peak333	chr1	162467750	162468036	+	1	NA	exon (NM_175866, exon 1 of 8)	exon (NM_175866, exon 1 of 8)	298	NM_175866	127933	Hs.127310	NM_144624	ENSG00000152332	UHMK1	KIS|KIST|P-CIP2	U2AF homology motif kinase 1	protein-coding
peak538	chr10	39092362	39094651	+	1	NA	Intergenic	(CATTC)n|Satellite|Satellite	103779	NR_045000	399746	Hs.742607	NR_045000		ACTR3BP5	FKSG74	ACTR3B pseudogene 5	pseudo
peak2203	chr18	18515580	18520463	+	1	NA	Intergenic	ALR/Alpha|Satellite|centr	173791	NM_005406	6093	Hs.306307	NM_005406	ENSG00000067900	ROCK1	P160ROCK|ROCK-I	Rho associated coiled-coil containing protein kinase 1	protein-coding
peak3060	chr20	42838808	42839509	+	1	NA	promoter-TSS (NR_038339)	promoter-TSS (NR_038339)	388	NM_016470	51526	Hs.75798	NM_016470	ENSG00000132823	OSER1	C20orf111|HSPC207|Osr1|Perit1|dJ1183I21.1	oxidative stress responsive serine rich 1	protein-coding
peak4803	chrX	61846391	61846456	+	1	NA	Intergenic	ALR/Alpha|Satellite|centr	724795	NM_001012968	139886	Hs.612782	NM_001012968	ENSG00000186767	SPIN4	TDRD28	spindlin family member 4	protein-coding
peak2690	chr2	48542142	48542396	+	1	NA	intron (NM_002158, intron 1 of 6)	CpG	474	NM_002158	3344	Hs.468478	NM_002158	ENSG00000170802	FOXN2	HTLF	forkhead box N2	protein-coding
peak4445	chr8	25041953	25042952	+	1	NA	exon (NM_024940, exon 1 of 52)	exon (NM_024940, exon 1 of 52)	214	NM_001322810	80005	Hs.195403	NM_024940	ENSG00000147459	DOCK5	-	dedicator of cytokinesis 5	protein-coding
peak3055	chr20	39315581	39317410	+	1	NA	3' UTR (NM_005461, exon 1 of 1)	3' UTR (NM_005461, exon 1 of 1)	1385	NM_005461	9935	Hs.169487	NM_005461	ENSG00000204103	MAFB	DURS3|KRML|MCTO	MAF bZIP transcription factor B	protein-coding
peak462	chr10	5932365	5932558	+	1	NA	promoter-TSS (NM_019046)	promoter-TSS (NM_019046)	295	NM_001258453	84893	Hs.498543	NM_032807	ENSG00000134452	FBH1	FBXO18|Fbx18|hFBH1	F-box DNA helicase 1	protein-coding
peak3527	chr3	193311293	193311522	+	1	NA	intron (NM_130835, intron 1 of 29)	intron (NM_130835, intron 1 of 29)	474	NM_130837	4976	Hs.594504	NM_015560	ENSG00000198836	OPA1	BERHS|MGM1|MTDPS14|NPG|NTG|largeG	OPA1, mitochondrial dynamin like GTPase	protein-coding
peak2518	chr19	45252053	45252477	+	1	NA	exon (NM_005178, exon 1 of 9)	exon (NM_005178, exon 1 of 9)	287	NM_005178	602	Hs.31210	NM_005178	ENSG00000069399	BCL3	BCL4|D19S37	B cell CLL/lymphoma 3	protein-coding
peak2124	chr17	71189500	71189697	+	1	NA	intron (NM_018714, intron 1 of 13)	intron (NM_018714, intron 1 of 13)	425	NM_018714	9382	Hs.103555	NM_018714	ENSG00000166685	COG1	CDG2G|LDLB	component of oligomeric golgi complex 1	protein-coding
peak2129	chr17	72745557	72745637	+	1	NA	TTS (NR_037409)	TTS (NR_037409)	845	NR_037409	100500847		NR_037409	ENSG00000284186	MIR3615	mir-3615	microRNA 3615	ncRNA
peak3160	chr21	45431804	45432409	+	1	NA	promoter-TSS (NM_003274)	promoter-TSS (NM_003274)	-100	NM_003274	7109	Hs.126221	NM_003274	ENSG00000160218	TRAPPC10	EHOC-1|EHOC1|GT334|TMEM1|TRS130|TRS30	trafficking protein particle complex 10	protein-coding
peak1258	chr13	42031864	42032113	+	1	NA	intron (NM_014059, intron 1 of 4)	CpG	446	NM_014059	28984	Hs.507866	NM_014059	ENSG00000102760	RGCC	C13orf15|RGC-32|RGC32|bA157L14.2	regulator of cell cycle	protein-coding
peak576	chr10	42529249	42530972	+	1	NA	Intergenic	ALR/Alpha|Satellite|centr	333383	NR_024380	441666	Hs.255729	NR_024380	ENSG00000215146	LOC441666	-	zinc finger protein 91 pseudogene	pseudo
peak2795	chr2	99953232	99954384	+	1	NA	promoter-TSS (NM_015904)	promoter-TSS (NM_015904)	-26	NM_015904	9669	Hs.158688	NM_015904	ENSG00000158417	EIF5B	IF2	eukaryotic translation initiation factor 5B	protein-coding
peak4757	chr9	136202659	136202840	+	1	NA	intron (NR_103874, intron 1 of 4)	intron (NR_103874, intron 1 of 4)	298	NR_103874	6838	Hs.274430	NM_006753	ENSG00000148296	SURF6	RRP14	surfeit 6	protein-coding
peak2642	chr2	25016332	25016597	+	1	NA	promoter-TSS (NM_001013663)	promoter-TSS (NM_001013663)	-213	NM_001013663	391356	Hs.406607	NM_001013663	ENSG00000184924	PTRHD1	C2orf79	peptidyl-tRNA hydrolase domain containing 1	protein-coding
peak1142	chr12	110151839	110152038	+	1	NA	promoter-TSS (NM_032829)	promoter-TSS (NM_032829)	-249	NM_032829	84915	Hs.661785	NM_032829	ENSG00000139438	FAM222A	C12orf34	family with sequence similarity 222 member A	protein-coding
peak516	chr10	38786087	38787282	+	1	NA	Intergenic	(GAATG)n|Satellite|Satellite	69610	NR_024497	399744	Hs.497951	NM_001013665		LINC00999	-	long intergenic non-protein coding RNA 999	ncRNA
peak2536	chr19	47249151	47249156	+	1	NA	promoter-TSS (NM_024301)	promoter-TSS (NM_024301)	-150	NM_001039885	79147	Hs.515493	NM_024301	ENSG00000181027	FKRP	LGMD2I|MDC1C|MDDGA5|MDDGB5|MDDGC5	fukutin related protein	protein-coding
peak2243	chr18	60866528	60866845	+	1	NA	intron (NM_000633, intron 2 of 2)	(CA)n|Simple_repeat|Simple_repeat	119927	NM_000657	596	Hs.150749	NM_000633	ENSG00000171791	BCL2	Bcl-2|PPP1R50	BCL2, apoptosis regulator	protein-coding
peak3610	chr4	49141572	49141745	+	1	NA	Intergenic	(CATTC)n|Satellite|Satellite	152999	NM_001286791	80157	Hs.479703	NM_025087	ENSG00000109182	CWH43	CWH43-C|PGAP2IP	cell wall biogenesis 43 C-terminal homolog	protein-coding
peak1893	chr16	88728827	88730163	+	1	NA	promoter-TSS (NR_024402)	promoter-TSS (NR_024402)	62	NM_002461	4597	Hs.252457	NM_002461	ENSG00000167508	MVD	FP17780|MDDase|MPD|POROK7	mevalonate diphosphate decarboxylase	protein-coding
peak379	chr1	201798286	201798697	+	1	NA	non-coding (NR_046696, exon 1 of 3)	non-coding (NR_046696, exon 1 of 3)	196	NR_046696	100873949	Hs.604842	NR_046696	ENSG00000231871	IPO9-AS1	-	IPO9 antisense RNA 1	ncRNA
peak4071	chr6	83777608	83777808	+	1	NA	intron (NM_001199942, intron 1 of 39)	G-rich|Low_complexity|Low_complexity	323	NM_015018	23033	Hs.520246	NM_015018	ENSG00000083097	DOPEY1	DOP1|KIAA1117|dJ202D23.2	dopey family member 1	protein-coding
peak2617	chr19	59068725	59069822	+	1	NA	intron (NM_003969, intron 1 of 5)	intron (NM_003969, intron 1 of 5)	1070	NM_003969	9040	Hs.406068	NM_003969	ENSG00000130725	UBE2M	UBC-RS2|UBC12|hUbc12	ubiquitin conjugating enzyme E2 M	protein-coding
peak978	chr11	126225436	126225662	+	1	NA	promoter-TSS (NR_033839)	promoter-TSS (NR_033839)	9	NM_001254757	6484	Hs.591947	NM_006278	ENSG00000110080	ST3GAL4	CGS23|NANTA3|SAT3|SIAT4|SIAT4C|ST-4|ST3GalA.2|ST3GalIV|STZ|gal-NAc6S	ST3 beta-galactoside alpha-2,3-sialyltransferase 4	protein-coding
peak1202	chr12	124086491	124087089	+	1	NA	non-coding (NR_135104, exon 1 of 14)	non-coding (NR_135104, exon 1 of 14)	166	NM_020936	57696	Hs.286173	NM_020936	ENSG00000111364	DDX55	-	DEAD-box helicase 55	protein-coding
peak3207	chr22	24666900	24667118	+	1	NA	intron (NM_001145468, intron 1 of 15)	CpG	224	NM_015330	23384	Hs.474384	NM_015330	ENSG00000100014	SPECC1L	CYTSA|GBBB2|OBLFC1	sperm antigen with calponin homology and coiled-coil domains 1 like	protein-coding
peak4541	chr8	126010348	126011291	+	1	NA	promoter-TSS (NM_003129)	promoter-TSS (NM_003129)	99	NM_003129	6713	Hs.71465	NM_003129	ENSG00000104549	SQLE	-	squalene epoxidase	protein-coding
peak3415	chr3	71774175	71774462	+	1	NA	intron (NM_001282886, intron 2 of 7)	CpG	208	NM_001134651	317649	Hs.581355	NM_173359	ENSG00000163412	EIF4E3	eIF-4E3|eIF4E-3	eukaryotic translation initiation factor 4E family member 3	protein-coding
peak995	chr12	6493692	6493967	+	1	NA	exon (NM_001270987, exon 2 of 10)	exon (NM_001270987, exon 2 of 10)	630	NM_002342	4055	Hs.1116	NM_002342	ENSG00000111321	LTBR	D12S370|LT-BETA-R|TNF-R-III|TNFCR|TNFR-RP|TNFR2-RP|TNFR3|TNFRSF3	lymphotoxin beta receptor	protein-coding
peak2731	chr2	75061956	75062243	+	1	NA	intron (NM_000189, intron 1 of 17)	CpG	2317	NM_000189	3099	Hs.406266	NM_000189	ENSG00000159399	HK2	HKII|HXK2	hexokinase 2	protein-coding
peak2045	chr17	40760830	40761041	+	1	NA	promoter-TSS (NM_001070)	promoter-TSS (NM_001070)	-423	NM_001070	7283	Hs.279669	NM_001070	ENSG00000131462	TUBG1	CDCBM4|GCP-1|TUBG|TUBGCP1	tubulin gamma 1	protein-coding
peak3854	chr5	139781267	139781913	+	1	NA	exon (NM_017747, exon 1 of 34)	exon (NM_017747, exon 1 of 34)	191	NM_024668	54882	Hs.594084	NM_017747	ENSG00000131503	ANKHD1	MASK|MASK1|PP2500|VBARP	ankyrin repeat and KH domain containing 1	protein-coding
peak3190	chr22	20067469	20068019	+	1	NA	promoter-TSS (NM_022720)	promoter-TSS (NM_022720)	-11	NM_022720	54487	Hs.643452	NM_022720	ENSG00000128191	DGCR8	C22orf12|DGCRK6|Gy1|pasha	DGCR8, microprocessor complex subunit	protein-coding
peak1781	chr16	46400556	46401638	+	1	NA	Intergenic	HSATII|Satellite|Satellite	201912	NR_026556	124149	Hs.97414	NM_001004299		ANKRD26P1	-	ankyrin repeat domain 26 pseudogene 1	pseudo
peak1021	chr12	26985749	26986520	+	1	NA	promoter-TSS (NM_002223)	promoter-TSS (NM_002223)	-3	NM_002223	3709	Hs.512235	NM_002223	ENSG00000123104	ITPR2	ANHD|CFAP48|INSP3R2|IP3R2	inositol 1,4,5-trisphosphate receptor type 2	protein-coding
peak1090	chr12	62996807	62998002	+	1	NA	promoter-TSS (NR_121682)	promoter-TSS (NR_121682)	-62	NR_029661	406891		NR_029661	ENSG00000199179	MIRLET7I	LET7I|MIRNLET7I|hsa-let-7i|let-7i	microRNA let-7i	ncRNA
peak4045	chr6	45345197	45345682	+	1	NA	promoter-TSS (NM_001350326)	promoter-TSS (NM_001350326)	-40	NR_146633	8464	Hs.368325	NM_003599	ENSG00000196284	SUPT3H	SPT3|SPT3L	SPT3 homolog, SAGA and STAGA complex component	protein-coding
peak831	chr11	59522535	59523221	+	1	NA	5' UTR (NM_001178040, exon 1 of 10)	5' UTR (NM_001178040, exon 1 of 10)	346	NM_004177	6809	Hs.180711	NM_004177	ENSG00000166900	STX3	STX3A	syntaxin 3	protein-coding
peak283	chr1	150946546	150946981	+	1	NA	intron (NM_181746, intron 1 of 10)	CpG	716	NM_181746	29956	Hs.744017	NM_013384	ENSG00000143418	CERS2	L3|LASS2|SP260|TMSG1	ceramide synthase 2	protein-coding
peak4142	chr6	157099210	157100518	+	1	NA	TTS (NR_039676)	TTS (NR_039676)	800	NM_017519	57492	Hs.291587	NM_017519	ENSG00000049618	ARID1B	6A3-5|BAF250B|BRIGHT|CSS1|DAN15|ELD/OSA1|MRD12|OSA2|P250R	AT-rich interaction domain 1B	protein-coding
peak3122	chr21	11099380	11100079	+	1	NA	promoter-TSS (NM_181704)	promoter-TSS (NM_181704)	-792	NM_001187	574	Hs.545789	NM_001187		BAGE	BAGE1|CT2.1	B melanoma antigen	protein-coding
peak861	chr11	64126460	64127063	+	1	NA	exon (NM_001300802, exon 1 of 17)	exon (NM_001300802, exon 1 of 17)	136	NM_001006944	8986	Hs.105584	NM_003942	ENSG00000162302	RPS6KA4	MSK2|RSK-B|S6K-alpha-4	ribosomal protein S6 kinase A4	protein-coding
peak3587	chr4	25378604	25378984	+	1	NA	promoter-TSS (NM_001286756)	promoter-TSS (NM_001286756)	-54	NM_001286756	29945	Hs.152173	NM_013367	ENSG00000053900	ANAPC4	APC4	anaphase promoting complex subunit 4	protein-coding
peak1485	chr15	52820564	52820969	+	1	NA	intron (NM_000259, intron 1 of 40)	CpG	481	NM_001142495	4644	Hs.21213	NM_000259	ENSG00000197535	MYO5A	GS1|MYH12|MYO5|MYR12	myosin VA	protein-coding
peak4800	chrX	61733212	61733486	+	1	NA	Intergenic	ALR/Alpha|Satellite|centr	837869	NM_001012968	139886	Hs.612782	NM_001012968	ENSG00000186767	SPIN4	TDRD28	spindlin family member 4	protein-coding
peak4314	chr7	97911593	97912207	+	1	NA	intron (NM_001159491, intron 2 of 2)	intron (NM_001159491, intron 2 of 2)	921	NM_001159491	25798	Hs.567438	NM_015379	ENSG00000164713	BRI3	I3	brain protein I3	protein-coding
peak2127	chr17	71949275	71949356	+	1	NA	Intergenic	(CA)n|Simple_repeat|Simple_repeat	-124639	NR_027146	283982	Hs.464079	NM_182564		LINC00469	C17orf54	long intergenic non-protein coding RNA 469	ncRNA
peak4079	chr6	89672945	89673210	+	1	NA	exon (NM_003800, exon 1 of 16)	exon (NM_003800, exon 1 of 16)	271	NM_003800	8732	Hs.567378	NM_003800	ENSG00000111880	RNGTT	CAP1A|HCE|HCE1|hCAP	RNA guanylyltransferase and 5'-phosphatase	protein-coding
peak534	chr10	38886498	38888716	+	1	NA	Intergenic	HSATII|Satellite|Satellite	-102120	NR_045000	399746	Hs.742607	NR_045000		ACTR3BP5	FKSG74	ACTR3B pseudogene 5	pseudo
peak3452	chr3	128445279	128445621	+	1	NA	intron (NM_004637, intron 1 of 5)	CpG	471	NM_004637	7879	Hs.684374	NM_004637	ENSG00000075785	RAB7A	PRO2706|RAB7	RAB7A, member RAS oncogene family	protein-coding
peak1632	chr16	4784352	4784757	+	1	NA	promoter-TSS (NR_040252)	promoter-TSS (NR_040252)	-176	NM_001242929	124401	Hs.654859	NM_133450	ENSG00000168096	ANKS3	-	ankyrin repeat and sterile alpha motif domain containing 3	protein-coding
peak1248	chr13	33923831	33924788	+	1	NA	intron (NM_001243476, intron 5 of 17)	CpG	-14906	NR_146541	105370154		NR_146541		LINC02344	-	long intergenic non-protein coding RNA 2344	ncRNA
peak1526	chr15	73074673	73075925	+	1	NA	non-coding (NR_040107, exon 1 of 3)	non-coding (NR_040107, exon 1 of 3)	123	NR_040107	100287559	Hs.562587	NR_040107	ENSG00000260898	ADPGK-AS1	-	ADPGK antisense RNA 1	ncRNA
peak52	chr1	16174430	16175412	+	1	NA	promoter-TSS (NR_024279)	promoter-TSS (NR_024279)	-279	NR_024279	729614	Hs.119298	NR_024279	ENSG00000179743	FLJ37453	-	uncharacterized LOC729614	ncRNA
peak739	chr10	134121148	134121354	+	1	NA	promoter-TSS (NM_001318879)	promoter-TSS (NM_001318879)	226	NM_173575	282974	Hs.469002	NM_173575	ENSG00000165752	STK32C	PKE|YANK3	serine/threonine kinase 32C	protein-coding
peak4154	chr6	167368654	167369782	+	1	NA	intron (NM_003730, intron 1 of 8)	intron (NM_003730, intron 1 of 8)	859	NM_003730	8635	Hs.529989	NM_003730	ENSG00000026297	RNASET2	RNASE6PL|bA514O12.3	ribonuclease T2	protein-coding
peak1073	chr12	56498521	56498531	+	1	NA	exon (NM_006191, exon 1 of 13)	exon (NM_006191, exon 1 of 13)	423	NM_006191	5036	Hs.524498	NM_006191	ENSG00000170515	PA2G4	EBP1|HG4-1|p38-2G4	proliferation-associated 2G4	protein-coding
peak316	chr1	156163359	156163677	+	1	NA	promoter-TSS (NR_104408)	promoter-TSS (NR_104408)	-205	NM_001286184	9673	Hs.532375	NM_014655	ENSG00000160785	SLC25A44	-	solute carrier family 25 member 44	protein-coding
peak3298	chr3	5021466	5021551	+	1	NA	non-coding (NR_037903, exon 1 of 3)	non-coding (NR_037903, exon 1 of 3)	138	NR_037903	100507582	Hs.434505	NR_037903	ENSG00000235831	BHLHE40-AS1	-	BHLHE40 antisense RNA 1	ncRNA
peak946	chr11	109964186	109964637	+	1	NA	intron (NM_033390, intron 1 of 5)	CpG	324	NM_033390	85463	Hs.376289	NM_033390	ENSG00000149289	ZC3H12C	MCPIP3	zinc finger CCCH-type containing 12C	protein-coding
peak2061	chr17	43299288	43300425	+	1	NA	promoter-TSS (NR_147507)	promoter-TSS (NR_147507)	564	NM_005892	752	Hs.100217	NM_005892	ENSG00000184922	FMNL1	C17orf1|C17orf1B|FHOD4|FMNL|KW-13	formin like 1	protein-coding
peak1849	chr16	68344374	68345185	+	1	NA	promoter-TSS (NM_001290018)	promoter-TSS (NM_001290018)	-75	NM_001351143	54496	Hs.640229	NM_019023	ENSG00000132600	PRMT7	SBIDDS	protein arginine methyltransferase 7	protein-coding
peak347	chr1	171710773	171711200	+	1	NA	intron (NM_003762, intron 1 of 7)	CpG	393	NM_003762	8674	Hs.6651	NM_003762	ENSG00000117533	VAMP4	VAMP-4|VAMP24	vesicle associated membrane protein 4	protein-coding
peak3451	chr3	128369199	128369608	+	1	NA	exon (NM_002950, exon 1 of 10)	exon (NM_002950, exon 1 of 10)	316	NM_002950	6184	Hs.518244	NM_002950	ENSG00000163902	RPN1	OST1|RBPH1	ribophorin I	protein-coding
peak419	chr1	225614881	225616210	+	1	NA	intron (NM_194442, intron 1 of 13)	CpG	270	NM_002296	3930	Hs.435166	NM_002296	ENSG00000143815	LBR	DHCR14B|LMN2R|PHA|TDRD18	lamin B receptor	protein-coding
peak104	chr1	28586170	28586710	+	1	NA	exon (NM_031459, exon 1 of 10)	exon (NM_031459, exon 1 of 10)	477	NM_031459	83667	Hs.469543	NM_031459	ENSG00000130766	SESN2	HI95|SES2|SEST2	sestrin 2	protein-coding
peak795	chr11	33795404	33795837	+	1	NA	promoter-TSS (NR_120550)	promoter-TSS (NR_120550)	451	NM_012175	26273	Hs.406787	NM_012175	ENSG00000110429	FBXO3	FBA|FBX3	F-box protein 3	protein-coding
peak2312	chr19	4669831	4670167	+	1	NA	intron (NM_019107, intron 1 of 5)	CpG	416	NM_019107	56005	Hs.465645	NM_019107	ENSG00000074842	MYDGF	C19orf10|EUROIMAGE1875335|IL25|IL27|IL27w|R33729_1|SF20	myeloid derived growth factor	protein-coding
peak3115	chr21	10802385	10803517	+	1	NA	Intergenic	(GAGTG)n|Simple_repeat|Simple_repeat	187992	NM_199260	7179	Hs.122986	NM_199259	ENSG00000274391	TPTE	CT44|PTEN2	transmembrane phosphatase with tensin homology	protein-coding
peak1378	chr14	69618947	69620221	+	1	NA	promoter-TSS (NM_001284207)	promoter-TSS (NM_001284207)	-268	NM_001284207	8816	Hs.509780	NM_003861	ENSG00000139990	DCAF5	BCRG2|BCRP2|D14S1461E|WDR22	DDB1 and CUL4 associated factor 5	protein-coding
peak2189	chr18	7566816	7568021	+	1	NA	5' UTR (NM_002845, exon 1 of 31)	5' UTR (NM_002845, exon 1 of 31)	104	NM_001105244	5797	Hs.49774	NM_002845	ENSG00000173482	PTPRM	PTPRL1|R-PTP-MU|RPTPM|RPTPU|hR-PTPu	protein tyrosine phosphatase, receptor type M	protein-coding
peak3419	chr3	88108399	88109040	+	1	NA	promoter-TSS (NM_003663)	promoter-TSS (NM_003663)	284	NM_001350134	55279	Hs.591650	NM_018293	ENSG00000175105	ZNF654	-	zinc finger protein 654	protein-coding
peak1901	chr16	89723891	89724865	+	1	NA	promoter-TSS (NR_046418)	promoter-TSS (NR_046418)	-77	NM_001271909	124045	Hs.655171	NM_153025	ENSG00000167523	SPATA33	C16orf55	spermatogenesis associated 33	protein-coding
peak4561	chr8	144717897	144718174	+	1	NA	promoter-TSS (NM_001082480)	promoter-TSS (NM_001082480)	-148	NM_001261843	9831	Hs.43133	NM_014789	ENSG00000183309	ZNF623	-	zinc finger protein 623	protein-coding
peak3717	chr4	183838141	183838570	+	1	NA	promoter-TSS (NM_001351745)	promoter-TSS (NM_001351745)	51	NM_001351743	1635	Hs.183850	NM_001921	ENSG00000129187	DCTD	-	dCMP deaminase	protein-coding
peak1033	chr12	38017184	38017388	+	1	NA	Intergenic	ALR/Alpha|Satellite|centr	-693271	NM_001308340	144245	Hs.259305	NM_001013620	ENSG00000175548	ALG10B	ALG10|KCR1	ALG10B, alpha-1,2-glucosyltransferase	protein-coding
peak2500	chr19	42364306	42364795	+	1	NA	promoter-TSS (NM_001321483)	promoter-TSS (NM_001321483)	34	NM_001321483	6223	Hs.438429	NM_001022	ENSG00000105372	RPS19	DBA|DBA1|S19|eS19	ribosomal protein S19	protein-coding
peak941	chr11	96122734	96122933	+	1	NA	promoter-TSS (NM_003772)	promoter-TSS (NM_003772)	250	NM_024725	79780	Hs.525088	NM_014148	ENSG00000149231	CCDC82	HSPC048	coiled-coil domain containing 82	protein-coding
peak1356	chr14	53019995	53020333	+	1	NA	promoter-TSS (NM_001160047)	promoter-TSS (NM_001160047)	298	NM_001099652	283554	Hs.416214	NM_001099652	ENSG00000180998	GPR137C	TM7SF1L2	G protein-coupled receptor 137C	protein-coding
peak4529	chr8	117778883	117779237	+	1	NA	intron (NM_032334, intron 1 of 2)	CpG	318	NM_032334	84294	Hs.86970	NM_032334	ENSG00000147679	UTP23	C8orf53	UTP23, small subunit processome component	protein-coding
peak3718	chr4	184020437	184021203	+	1	NA	promoter-TSS (NR_024008)	promoter-TSS (NR_024008)	357	NM_024949	80014	Hs.333179	NM_024949	ENSG00000151718	WWC2	BOMB	WW and C2 domain containing 2	protein-coding
peak1198	chr12	123848641	123849107	+	1	NA	TTS (NR_107039)	TTS (NR_107039)	516	NR_107039	102466877		NR_107039	ENSG00000284425	MIR8072	hsa-mir-8072	microRNA 8072	ncRNA
peak3933	chr6	3158083	3158170	+	1	NA	promoter-TSS (NM_001310315)	promoter-TSS (NM_001310315)	-343	NM_001069	7280	Hs.654543	NM_001069	ENSG00000137267	TUBB2A	CDCBM5|TUBB|TUBB2	tubulin beta 2A class IIa	protein-coding
peak4025	chr6	42420090	42420732	+	1	NA	promoter-TSS (NM_001297573)	promoter-TSS (NM_001297573)	-622	NM_001297573	55809	Hs.485392	NM_018415	ENSG00000124496	TRERF1	BCAR2|HSA277276|RAPA|TREP132|TReP-132|dJ139D8.5	transcriptional regulating factor 1	protein-coding
peak4685	chr9	102583889	102584109	+	1	NA	promoter-TSS (NM_006981)	promoter-TSS (NM_006981)	-138	NM_006981	8013	Hs.279522	NM_006981	ENSG00000119508	NR4A3	CHN|CSMF|MINOR|NOR1|TEC	nuclear receptor subfamily 4 group A member 3	protein-coding
peak2716	chr2	69969195	69970163	+	1	NA	intron (NM_001320700, intron 1 of 12)	intron (NM_001320700, intron 1 of 12)	573	NM_001153	307	Hs.422986	NM_001153	ENSG00000196975	ANXA4	ANX4|HEL-S-274|P32.5|PAP-II|PIG28|PP4-X|ZAP36	annexin A4	protein-coding
peak2035	chr17	38375594	38376105	+	1	NA	intron (NM_133264, intron 1 of 7)	intron (NM_133264, intron 1 of 7)	275	NM_133264	147179	Hs.421622	NM_133264	ENSG00000171475	WIPF2	WICH|WIRE	WAS/WASL interacting protein family member 2	protein-coding
peak1150	chr12	111180324	111180512	+	1	NA	intron (NM_001244974, intron 1 of 7)	CpG	365	NM_002710	5501	Hs.79081	NM_002710	ENSG00000186298	PPP1CC	PP-1G|PP1C|PPP1G	protein phosphatase 1 catalytic subunit gamma	protein-coding
peak2445	chr19	33792462	33794175	+	1	NA	promoter-TSS (NR_026887)	promoter-TSS (NR_026887)	152	NM_001287424	1050	Hs.76171	NM_004364	ENSG00000245848	CEBPA	C/EBP-alpha|CEBP	CCAAT enhancer binding protein alpha	protein-coding
peak4782	chr9	140500373	140500941	+	1	NA	intron (NM_152285, intron 1 of 7)	CpG	565	NM_001317968	92714	Hs.12999	NM_152285	ENSG00000197070	ARRDC1	-	arrestin domain containing 1	protein-coding
peak2367	chr19	12777106	12777640	+	1	NA	promoter-TSS (NR_029375)	promoter-TSS (NR_029375)	218	NM_001173498	4125	Hs.356769	NM_000528	ENSG00000104774	MAN2B1	LAMAN|MANB	mannosidase alpha class 2B member 1	protein-coding
peak893	chr11	67159136	67159646	+	1	NA	promoter-TSS (NM_004584)	promoter-TSS (NM_004584)	-32	NM_004584	5883	Hs.655354	NM_004584	ENSG00000172613	RAD9A	RAD9	RAD9 checkpoint clamp component A	protein-coding
peak4394	chr7	148936677	148937005	+	1	NA	promoter-TSS (NM_012256)	promoter-TSS (NM_012256)	99	NM_012256	7988	Hs.490510	NM_012256	ENSG00000170260	ZNF212	C2H2-150|ZNF182|ZNFC150	zinc finger protein 212	protein-coding
peak3877	chr5	151151905	151152058	+	1	NA	promoter-TSS (NR_132346)	promoter-TSS (NR_132346)	-244	NR_132345	100652758	Hs.587054	NM_001278082		LOC100652758	-	uncharacterized LOC100652758	ncRNA
peak1143	chr12	110317739	110318189	+	1	NA	intron (NM_016433, intron 1 of 4)	intron (NM_016433, intron 1 of 4)	329	NM_016433	51228	Hs.381256	NM_016433	ENSG00000139433	GLTP	-	glycolipid transfer protein	protein-coding
peak4451	chr8	28748351	28748621	+	1	NA	promoter-TSS (NM_001324388)	promoter-TSS (NM_001324388)	261	NM_001324384	79618	Hs.563560	NM_024567	ENSG00000147421	HMBOX1	HNF1LA|HOT1|PBHNF	homeobox containing 1	protein-coding
peak3657	chr4	83811659	83811984	+	1	NA	intron (NM_001077206, intron 1 of 25)	intron (NM_001077206, intron 1 of 25)	612	NM_001077207	22872	Hs.370024	NM_014933	ENSG00000138674	SEC31A	ABP125|ABP130|HSPC275|HSPC334|SEC31L1	SEC31 homolog A, COPII coat complex component	protein-coding
peak4411	chr7	156742529	156742969	+	1	NA	exon (NM_001353366, exon 1 of 11)	exon (NM_001353366, exon 1 of 11)	332	NM_138400	64434	Hs.15825	NM_138400	ENSG00000146909	NOM1	C7orf3|PPP1R113|SGD1	nucleolar protein with MIF4G domain 1	protein-coding
peak3170	chr22	16851460	16853093	+	1	NA	Intergenic	HSATII|Satellite|Satellite	221424	NM_014406	150160	Hs.128342	NM_014406	ENSG00000198445	CCT8L2	CESK1	chaperonin containing TCP1 subunit 8 like 2	protein-coding
peak4520	chr8	101321649	101321955	+	1	NA	promoter-TSS (NM_001353838)	promoter-TSS (NM_001353838)	-53	NM_001353838	25897	Hs.292882	NM_015435	ENSG00000034677	RNF19A	RNF19	ring finger protein 19A, RBR E3 ubiquitin protein ligase	protein-coding
peak1790	chr16	46413094	46413989	+	1	NA	Intergenic	HSATII|Satellite|Satellite	189468	NR_026556	124149	Hs.97414	NM_001004299		ANKRD26P1	-	ankyrin repeat domain 26 pseudogene 1	pseudo
peak4472	chr8	43785913	43786162	+	1	NA	Intergenic	ALR/Alpha|Satellite|centr	638452	NM_001002920	340441	Hs.531579	NM_001002920	ENSG00000188877	POTEA	A26A1|CT104.3|POTE-8|POTE8	POTE ankyrin domain family member A	protein-coding
peak1635	chr16	6423052	6423198	+	1	NA	intron (NM_018723, intron 2 of 15)	intron (NM_018723, intron 2 of 15)	353421	NM_001308117	54715	Hs.459842	NM_018723	ENSG00000078328	RBFOX1	2BP1|A2BP1|FOX-1|FOX1|HRNBP1	RNA binding fox-1 homolog 1	protein-coding
peak3927	chr5	180674125	180674324	+	1	NA	non-coding (NR_109909, exon 2 of 3)	non-coding (NR_109909, exon 2 of 3)	683	NR_109909	101928649	Hs.723307	NR_109909		CTC-338M12.4	-	uncharacterized LOC101928649	ncRNA
peak1894	chr16	88772139	88772825	+	1	NA	promoter-TSS (NM_001318507)	promoter-TSS (NM_001318507)	318	NM_001171815	115992	Hs.513804	NM_178841	ENSG00000158717	RNF166	-	ring finger protein 166	protein-coding
peak2928	chr2	230786192	230786383	+	1	NA	promoter-TSS (NM_001348318)	promoter-TSS (NM_001348318)	108	NM_001348324	9320	Hs.572642	NM_004238	ENSG00000153827	TRIP12	MRD49|TRIP-12|ULF	thyroid hormone receptor interactor 12	protein-coding
peak2475	chr19	37807763	37808494	+	1	NA	promoter-TSS (NR_138104)	promoter-TSS (NR_138104)	-656	NR_138105	284459	Hs.640243	NM_181786	ENSG00000181666	HKR1	ZNF875	HKR1, GLI-Kruppel zinc finger family member	protein-coding
peak1851	chr16	69345685	69345905	+	1	NA	intron (NM_013245, intron 1 of 10)	CpG	508	NM_013245	27183	Hs.128420	NM_013245	ENSG00000132612	VPS4A	SKD1|SKD1A|SKD2|VPS4|VPS4-1	vacuolar protein sorting 4 homolog A	protein-coding
peak2406	chr19	18284830	18285774	+	1	NA	intron (NM_006332, intron 1 of 6)	intron (NM_006332, intron 1 of 6)	712	NM_006332	10437	Hs.14623	NM_006332	ENSG00000216490	IFI30	GILT|IFI-30|IP-30|IP30	IFI30, lysosomal thiol reductase	protein-coding
peak320	chr1	156264911	156265320	+	1	NA	5' UTR (NM_001256609, exon 1 of 6)	5' UTR (NM_001256609, exon 1 of 6)	365	NM_001256608	112770	Hs.202522	NM_144580	ENSG00000198715	GLMP	C1orf85|NCU-G1	glycosylated lysosomal membrane protein	protein-coding
peak776	chr11	9595308	9596206	+	1	NA	promoter-TSS (NM_001143976)	promoter-TSS (NM_001143976)	-477	NM_001143976	7465	Hs.249441	NM_003390	ENSG00000166483	WEE1	WEE1A|WEE1hu	WEE1 G2 checkpoint kinase	protein-coding
peak3203	chr22	23522757	23523007	+	1	NA	5' UTR (NM_004327, exon 1 of 23)	5' UTR (NM_004327, exon 1 of 23)	330	NM_004327	613	Hs.517461	NM_004327	ENSG00000186716	BCR	ALL|BCR1|CML|D22S11|D22S662|PHL	BCR, RhoGEF and GTPase activating protein	protein-coding
peak3049	chr20	35579403	35579948	+	1	NA	intron (NM_015474, intron 1 of 15)	CpG	571	NM_015474	25939	Hs.580681	NM_015474	ENSG00000101347	SAMHD1	CHBL2|DCIP|HDDC1|MOP-5|SBBI88	SAM and HD domain containing deoxynucleoside triphosphate triphosphohydrolase 1	protein-coding
peak2843	chr2	134568226	134569424	+	1	NA	Intergenic	Intergenic	-242794	NM_207481	344148	Hs.537329	NM_207363	ENSG00000176771	NCKAP5	ERIH1|ERIH2|NAP5	NCK associated protein 5	protein-coding
peak1532	chr15	74988143	74988375	+	1	NA	5' UTR (NM_001351378, exon 1 of 9)	5' UTR (NM_001351378, exon 1 of 9)	135	NM_025083	80153	Hs.96852	NM_025083	ENSG00000179151	EDC3	LSM16|MRT50|YJDC|YJEFN2|hYjeF_N2-15q23	enhancer of mRNA decapping 3	protein-coding
peak3644	chr4	76650235	76650396	+	1	NA	intron (NM_001290049, intron 1 of 23)	CpG	609	NM_001290049	8615	Hs.744877	NM_003715	ENSG00000138768	USO1	P115|TAP|VDP	USO1 vesicle transport factor	protein-coding
peak4244	chr7	57547991	57549507	+	1	NA	Intergenic	HSATII|Satellite|Satellite	38866	NM_001159279	441234	Hs.533121	NM_001159279	ENSG00000182111	ZNF716	-	zinc finger protein 716	protein-coding
peak4562	chr8	144766651	144767061	+	1	NA	intron (NM_001288808, intron 1 of 3)	CpG	234	NR_110190	286075	Hs.521922	NM_173831	ENSG00000181135	ZNF707	-	zinc finger protein 707	protein-coding
peak4644	chr9	68419214	68419664	+	1	NA	Intergenic	(CA)n|Simple_repeat|Simple_repeat	-4051	NR_039688	100616184		NR_039688	ENSG00000276029	MIR4477A	-	microRNA 4477a	ncRNA
peak2606	chr19	58125598	58126077	+	1	NA	5' UTR (NM_003435, exon 1 of 3)	5' UTR (NM_003435, exon 1 of 3)	250	NM_003435	7693	Hs.469694	NM_003435	ENSG00000213762	ZNF134	pHZ-15	zinc finger protein 134	protein-coding
peak4763	chr9	138392192	138392674	+	1	NA	promoter-TSS (NM_016034)	promoter-TSS (NM_016034)	-44	NR_051967	51116	Hs.382044	NM_016034	ENSG00000122140	MRPS2	CGI-91|MRP-S2|S2mt	mitochondrial ribosomal protein S2	protein-coding
peak2974	chr20	3026671	3026964	+	1	NA	TTS (NM_001501)	TTS (NM_001501)	142	NM_030811	64949	Hs.18946	NM_030811	ENSG00000125901	MRPS26	C20orf193|GI008|MRP-S13|MRP-S26|MRPS13|NY-BR-87|RPMS13|dJ534B8.3	mitochondrial ribosomal protein S26	protein-coding
peak2076	chr17	48226216	48227175	+	1	NA	exon (NM_032595, exon 3 of 12)	exon (NM_032595, exon 3 of 12)	1183	NM_032595	84687	Hs.514323	NM_032595	ENSG00000108819	PPP1R9B	PPP1R6|PPP1R9|SPINO|Spn	protein phosphatase 1 regulatory subunit 9B	protein-coding
peak1145	chr12	110719496	110719912	+	1	NA	exon (NM_001681, exon 1 of 21)	exon (NM_001681, exon 1 of 21)	672	NM_001681	488	Hs.506759	NM_001681	ENSG00000174437	ATP2A2	ATP2B|DAR|DD|SERCA2	ATPase sarcoplasmic/endoplasmic reticulum Ca2+ transporting 2	protein-coding
peak141	chr1	38019603	38019815	+	1	NA	exon (NM_024700, exon 1 of 4)	exon (NM_024700, exon 1 of 4)	236	NM_024700	79753	Hs.47232	NM_024700	ENSG00000163877	SNIP1	PML1|PMRED	Smad nuclear interacting protein 1	protein-coding
peak3119	chr21	10841691	10847152	+	1	NA	Intergenic	(GAATG)n|Satellite|Satellite	146522	NM_199260	7179	Hs.122986	NM_199259	ENSG00000274391	TPTE	CT44|PTEN2	transmembrane phosphatase with tensin homology	protein-coding
peak1916	chr17	2240791	2241061	+	1	NA	promoter-TSS (NM_018128)	promoter-TSS (NM_018128)	118	NM_001098509	9905	Hs.513861	NM_014853	ENSG00000141258	SGSM2	RUTBC1	small G protein signaling modulator 2	protein-coding
peak1733	chr16	33890649	33890895	+	1	NA	Intergenic	HSATII|Satellite|Satellite	318928	NR_130771	104644205	Hs.742548	NR_130771		ENPP7P13	DUNQU1	ectonucleotide pyrophosphatase/phosphodiesterase 7 pseudogene 13	pseudo
peak2662	chr2	32503083	32503498	+	1	NA	exon (NM_032312, exon 1 of 6)	exon (NM_032312, exon 1 of 6)	332	NM_032312	84272	Hs.468099	NM_032312	ENSG00000119820	YIPF4	FinGER4|Nbla11189	Yip1 domain family member 4	protein-coding
peak3480	chr3	142443090	142443289	+	1	NA	promoter-TSS (NM_001251845)	promoter-TSS (NM_001251845)	-77	NM_003304	7220	Hs.250687	NM_003304	ENSG00000144935	TRPC1	HTRP-1|TRP1	transient receptor potential cation channel subfamily C member 1	protein-coding
peak206	chr1	85724604	85725165	+	1	NA	intron (NR_024113, intron 1 of 3)	CpG	471	NM_198077	148423	Hs.26226	NM_198077	ENSG00000162642	C1orf52	gm117	chromosome 1 open reading frame 52	protein-coding
peak1794	chr16	46419262	46420757	+	1	NA	Intergenic	HSATII|Satellite|Satellite	183000	NR_026556	124149	Hs.97414	NM_001004299		ANKRD26P1	-	ankyrin repeat domain 26 pseudogene 1	pseudo
peak3028	chr20	30640222	30640816	+	1	NA	intron (NM_002110, intron 1 of 12)	CpG	528	NM_001172130	3055	Hs.655210	NM_002110	ENSG00000101336	HCK	JTK9|p59Hck|p61Hck	HCK proto-oncogene, Src family tyrosine kinase	protein-coding
peak40	chr1	11796212	11796411	+	1	NA	intron (NM_001040195, intron 1 of 3)	intron (NM_001040195, intron 1 of 3)	169	NM_001040196	57085	Hs.464438	NM_020350	ENSG00000177674	AGTRAP	ATRAP	angiotensin II receptor associated protein	protein-coding
peak2538	chr19	47551468	47551775	+	1	NA	intron (NM_017854, intron 1 of 2)	CpG	261	NM_017854	54958	Hs.105606	NM_017854	ENSG00000130748	TMEM160	-	transmembrane protein 160	protein-coding
peak703	chr10	104678209	104678625	+	1	NA	exon (NM_199077, exon 1 of 2)	exon (NM_199077, exon 1 of 2)	342	NM_199076	54805	Hs.643509	NM_017649	ENSG00000148842	CNNM2	ACDP2|HOMG6|HOMGSMR	cyclin and CBS domain divalent metal cation transport mediator 2	protein-coding
peak2391	chr19	15529358	15529608	+	1	NA	intron (NM_001291478, intron 1 of 13)	CpG	449	NM_001291478	26993	Hs.399800	NM_014371	ENSG00000011243	AKAP8L	HA95|HAP95|NAKAP|NAKAP95	A-kinase anchoring protein 8 like	protein-coding
peak2987	chr20	5591050	5591493	+	1	NA	intron (NM_019593, intron 1 of 19)	intron (NM_019593, intron 1 of 19)	401	NM_019593	56261	Hs.636359	NM_019593	ENSG00000125772	GPCPD1	EDI3|GDE5|GDPD6|PREI4	glycerophosphocholine phosphodiesterase 1	protein-coding
peak680	chr10	101492442	101492641	+	1	NA	promoter-TSS (NM_078470)	promoter-TSS (NM_078470)	-118	NM_001320975	1355	Hs.28326	NM_004376	ENSG00000014919	COX15	CEMCOX2	COX15, cytochrome c oxidase assembly homolog	protein-coding
peak632	chr10	75173479	75173705	+	1	NA	intron (NM_001156, intron 1 of 12)	CpG	251	NM_004034	310	Hs.631827	NM_001156	ENSG00000138279	ANXA7	ANX7|SNX|SYNEXIN	annexin A7	protein-coding
peak3266	chr22	42665710	42666497	+	1	NA	intron (NR_036498, intron 1 of 1)	CpG	344	NR_036498	388906	Hs.730075	NR_036498	ENSG00000182057	OGFRP1	-	opioid growth factor receptor pseudogene 1	pseudo
peak3771	chr5	55290335	55290780	+	1	NA	promoter-TSS (NR_102755)	promoter-TSS (NR_102755)	264	NM_002184	3572	Hs.532082	NM_002184	ENSG00000134352	IL6ST	CD130|CDW130|GP130|IL-6RB	interleukin 6 signal transducer	protein-coding
peak601	chr10	43904950	43905114	+	1	NA	promoter-TSS (NM_004966)	promoter-TSS (NM_004966)	-336	NM_001098204	3185	Hs.808	NM_004966	ENSG00000169813	HNRNPF	HNRPF|OK/SW-cl.23|mcs94-1	heterogeneous nuclear ribonucleoprotein F	protein-coding
peak3022	chr20	29823750	29826331	+	1	NA	Intergenic	Intergenic	-20427	NM_001037730	245929	Hs.580793	NM_001037730	ENSG00000215547	DEFB115	DEFB-15	defensin beta 115	protein-coding
peak3879	chr5	153824783	153825952	+	1	NA	promoter-TSS (NM_001131063)	promoter-TSS (NM_001131063)	15	NR_037897	386627	Hs.652021	NR_037897		SAP30L-AS1	GALNT10-AS1	SAP30L antisense RNA 1 (head to head)	ncRNA
peak4029	chr6	42749728	42750711	+	1	NA	intron (NM_001318819, intron 2 of 13)	GC_rich|Low_complexity|Low_complexity	-1015	NR_134654	401261	Hs.656652	NM_001004322		LOC401261	-	uncharacterized LOC401261	ncRNA
peak351	chr1	173836583	173836645	+	1	NA	promoter-TSS (NR_003942)	promoter-TSS (NR_003942)	269	NR_002579	619498		NR_002579		SNORD74	SNORD74A|U74|Z18	small nucleolar RNA, C/D box 74	snoRNA
peak1357	chr14	53197047	53197360	+	1	NA	exon (NM_001130701, exon 2 of 12)	exon (NM_001130701, exon 2 of 12)	320	NM_145251	6815	Hs.364980	NM_145251	ENSG00000198252	STYX	-	serine/threonine/tyrosine interacting protein	protein-coding
peak271	chr1	142542190	142542865	+	1	NA	Intergenic	AluSz6|SINE|Alu	171078	NR_046228	100874392	Hs.648245	NR_046228		ANKRD20A12P	-	ankyrin repeat domain 20 family member A12, pseudogene	pseudo
peak2480	chr19	39109939	39110285	+	1	NA	intron (NM_013234, intron 1 of 7)	intron (NM_013234, intron 1 of 7)	398	NM_013234	27335	Hs.314359	NM_013234	ENSG00000178982	EIF3K	ARG134|EIF3-p28|EIF3S12|HSPC029|M9|MSTP001|PLAC-24|PLAC24|PRO1474|PTD001	eukaryotic translation initiation factor 3 subunit K	protein-coding
peak2239	chr18	56338921	56339076	+	1	NA	exon (NM_006785, exon 1 of 17)	exon (NM_006785, exon 1 of 17)	107	NM_001289967	101927322	Hs.644875	NM_001289967		LOC101927322	-	uncharacterized LOC101927322	protein-coding
peak3297	chr22	51066934	51066994	+	1	NA	promoter-TSS (NM_001085427)	promoter-TSS (NM_001085427)	-363	NM_001085425	410	Hs.88251	NM_000487	ENSG00000100299	ARSA	MLD	arylsulfatase A	protein-coding
peak3797	chr5	77655810	77656919	+	1	NA	promoter-TSS (NM_004866)	promoter-TSS (NM_004866)	1	NR_105014	728769	Hs.586193	NR_105014	ENSG00000245556	SCAMP1-AS1	-	SCAMP1 antisense RNA 1	ncRNA
peak2756	chr2	89866077	89879933	+	1	NA	Intergenic	(CATTC)n|Satellite|Satellite	761121	NR_039635	100616399		NR_039635	ENSG00000265510	MIR4436A	mir-4436a	microRNA 4436a	ncRNA
peak3764	chr5	46368361	46368549	+	1	NA	Intergenic	ALR/Alpha|Satellite|centr	-672235	NM_021072	348980	Hs.353176	NM_021072	ENSG00000164588	HCN1	BCNG-1|BCNG1|EIEE24|HAC-2	hyperpolarization activated cyclic nucleotide gated potassium channel 1	protein-coding
peak1456	chr15	38544693	38545442	+	1	NA	promoter-TSS (NM_152594)	promoter-TSS (NM_152594)	15	NM_152594	161742	Hs.525781	NM_152594	ENSG00000166068	SPRED1	NFLS|PPP1R147|hSpred1|spred-1	sprouty related EVH1 domain containing 1	protein-coding
peak2743	chr2	89831326	89836105	+	1	NA	Intergenic	HSATII|Satellite|Satellite	721831	NR_039635	100616399		NR_039635	ENSG00000265510	MIR4436A	mir-4436a	microRNA 4436a	ncRNA
peak536	chr10	39084333	39089981	+	1	NA	Intergenic	(CATTC)n|Satellite|Satellite	97430	NR_045000	399746	Hs.742607	NR_045000		ACTR3BP5	FKSG74	ACTR3B pseudogene 5	pseudo
peak3915	chr5	179248219	179248643	+	1	NA	intron (NM_003900, intron 1 of 7)	CpG	589	NM_003900	8878	Hs.587290	NM_003900	ENSG00000161011	SQSTM1	A170|DMRV|FTDALS3|NADGP|OSIL|PDB3|ZIP3|p60|p62|p62B	sequestosome 1	protein-coding
peak3635	chr4	57844033	57844551	+	1	NA	promoter-TSS (NM_001303268)	promoter-TSS (NM_001303268)	-466	NM_032313	84273	Hs.8715	NM_032313	ENSG00000084092	NOA1	C4orf14|MTG3|hAtNOS1|hNOA1|mAtNOS1	nitric oxide associated 1	protein-coding
peak4082	chr6	90529448	90529620	+	1	NA	promoter-TSS (NM_014611)	promoter-TSS (NM_014611)	-21	NM_014611	23195	Hs.529948	NM_014611	ENSG00000112159	MDN1	Rea1	midasin AAA ATPase 1	protein-coding
peak3329	chr3	18465670	18467124	+	1	NA	5' UTR (NM_002971, exon 1 of 11)	5' UTR (NM_002971, exon 1 of 11)	432	NM_001195470	6304	Hs.517717	NM_002971	ENSG00000182568	SATB1	-	SATB homeobox 1	protein-coding
peak4234	chr7	45150656	45151098	+	1	NA	intron (NM_199122, intron 1 of 8)	intron (NM_199122, intron 1 of 8)	469	NM_001261834	9238	Hs.231411	NM_004749	ENSG00000136270	TBRG4	CPR2|FASTKD4	transforming growth factor beta regulator 4	protein-coding
peak3989	chr6	31926433	31926635	+	1	NA	promoter-TSS (NM_006929)	promoter-TSS (NM_006929)	-47	NM_006929	6499	Hs.89864	NM_006929	ENSG00000204351	SKIV2L	170A|DDX13|HLP|SKI2|SKI2W|SKIV2|SKIV2L1|THES2	Ski2 like RNA helicase	protein-coding
peak4671	chr9	95727294	95727883	+	1	NA	intron (NM_001286993, intron 1 of 17)	intron (NM_001286993, intron 1 of 17)	1345	NM_001286993	89846	Hs.411081	NM_033086	ENSG00000127084	FGD3	ZFYVE5	FYVE, RhoGEF and PH domain containing 3	protein-coding
peak2097	chr17	57970703	57970976	+	1	NA	promoter-TSS (NM_001193611)	promoter-TSS (NM_001193611)	432	NM_003161	6198	Hs.463642	NM_003161	ENSG00000108443	RPS6KB1	PS6K|S6K|S6K-beta-1|S6K1|STK14A|p70 S6KA|p70(S6K)-alpha|p70-S6K|p70-alpha	ribosomal protein S6 kinase B1	protein-coding
peak120	chr1	33207107	33207702	+	1	NA	promoter-TSS (NM_020888)	promoter-TSS (NM_020888)	-108	NM_020888	57648	Hs.591502	NM_020888	ENSG00000162522	KIAA1522	-	KIAA1522	protein-coding
peak1885	chr16	85832700	85832704	+	1	NA	promoter-TSS (NM_001318802)	promoter-TSS (NM_001318802)	446	NM_001142288	10328	Hs.173162	NM_006067	ENSG00000131148	EMC8	C16orf2|C16orf4|COX4NB|FAM158B|NOC4	ER membrane protein complex subunit 8	protein-coding
peak4143	chr6	157801986	157803060	+	1	NA	promoter-TSS (NM_024630)	promoter-TSS (NM_024630)	-34	NM_024630	79683	Hs.596214	NM_024630	ENSG00000175048	ZDHHC14	NEW1CP	zinc finger DHHC-type containing 14	protein-coding
peak2822	chr2	131734760	131734925	+	1	NA	intron (NM_032995, intron 3 of 11)	(TG)n|Simple_repeat|Simple_repeat	59872	NM_032995	50649	Hs.469935	NM_015320	ENSG00000136002	ARHGEF4	ASEF|ASEF1|GEF4|STM6	Rho guanine nucleotide exchange factor 4	protein-coding
peak314	chr1	156024741	156025099	+	1	NA	intron (NM_014017, intron 1 of 3)	CpG-1778	403	NM_014017	28956	Hs.632483	NM_014017	ENSG00000116586	LAMTOR2	ENDAP|HSPC003|MAPBPIP|MAPKSP1AP|ROBLD3|Ragulator2|p14	late endosomal/lysosomal adaptor, MAPK and MTOR activator 2	protein-coding
peak1013	chr12	19592792	19593201	+	1	NA	promoter-TSS (NM_001267043)	promoter-TSS (NM_001267043)	388	NM_001114176	121536	Hs.126497	NM_153207	ENSG00000139154	AEBP2	-	AE binding protein 2	protein-coding
peak515	chr10	38784473	38786014	+	1	NA	Intergenic	(GAATG)n|Satellite|Satellite	68169	NR_024497	399744	Hs.497951	NM_001013665		LINC00999	-	long intergenic non-protein coding RNA 999	ncRNA
peak2160	chr17	79519534	79519955	+	1	NA	promoter-TSS (NR_033338)	promoter-TSS (NR_033338)	-315	NR_033338	80233	Hs.313905	NM_025161	ENSG00000185504	FAAP100	C17orf70	Fanconi anemia core complex associated protein 100	protein-coding
peak871	chr11	65190604	65192577	+	1	NA	non-coding (NR_028272, exon 1 of 1)	non-coding (NR_028272, exon 1 of 1)	1321	NR_028272	283131	Hs.523789	NR_002802	ENSG00000245532	NEAT1	LINC00084|NCRNA00084|TncRNA|VINC	nuclear paraspeckle assembly transcript 1 (non-protein coding)	ncRNA
peak2224	chr18	44702271	44702611	+	1	NA	intron (NM_016097, intron 1 of 2)	intron (NM_016097, intron 1 of 2)	304	NM_016097	51124	Hs.130917	NM_016097	ENSG00000134049	IER3IP1	HSPC039|MEDS|PRO2309	immediate early response 3 interacting protein 1	protein-coding
peak887	chr11	66610153	66610259	+	1	NA	promoter-TSS (NM_005133)	promoter-TSS (NM_005133)	-677	NM_001032279	9986	Hs.654972	NM_005133	ENSG00000173653	RCE1	FACE2|RCE1A|RCE1B	Ras converting CAAX endopeptidase 1	protein-coding
peak2773	chr2	92306093	92306360	+	1	NA	Intergenic	ALR/Alpha|Satellite|centr	177067	NR_027714	440888	Hs.730239	NM_001032412		ACTR3BP2	FKSG73	ACTR3B pseudogene 2	pseudo
peak922	chr11	75526355	75526909	+	1	NA	promoter-TSS (NR_144531)	promoter-TSS (NR_144531)	420	NM_003369	7405	Hs.202470	NM_003369	ENSG00000198382	UVRAG	DHTX|VPS38|p63	UV radiation resistance associated	protein-coding
peak3872	chr5	150080408	150080901	+	1	NA	promoter-TSS (NM_018047)	promoter-TSS (NM_018047)	15	NM_018047	55696	Hs.713564	NM_018047	ENSG00000086589	RBM22	Cwc2|ZC3H16|fSAP47	RNA binding motif protein 22	protein-coding
peak2191	chr18	9137132	9137670	+	1	NA	promoter-TSS (NR_110771)	promoter-TSS (NR_110771)	-160	NM_001204056	23253	Hs.464585	NM_015208	ENSG00000101745	ANKRD12	ANCO-2|ANCO1|GAC-1|Nbla00144	ankyrin repeat domain 12	protein-coding
peak1188	chr12	122710034	122710507	+	1	NA	promoter-TSS (NR_103497)	promoter-TSS (NR_103497)	127	NM_001278304	56616	Hs.169611	NM_019887	ENSG00000184047	DIABLO	DFNA64|SMAC	diablo IAP-binding mitochondrial protein	protein-coding
peak131	chr1	36273525	36274094	+	1	NA	promoter-TSS (NM_017629)	promoter-TSS (NM_017629)	-19	NM_017629	192670	Hs.744858	NM_017629	ENSG00000134698	AGO4	EIF2C4	argonaute 4, RISC catalytic component	protein-coding
peak4158	chr6	170616024	170616446	+	1	NA	intron (NM_001286381, intron 1 of 8)	intron (NM_001286381, intron 1 of 8)	425	NM_001286381	84498	Hs.369522	NM_032448	ENSG00000112584	FAM120B	CCPG|KIAA1838|PGCC1|dJ894D12.1	family with sequence similarity 120B	protein-coding
peak4316	chr7	98741308	98741897	+	1	NA	5' UTR (NM_020429, exon 1 of 19)	5' UTR (NM_020429, exon 1 of 19)	141	NM_181349	57154	Hs.189329	NM_020429	ENSG00000198742	SMURF1	-	SMAD specific E3 ubiquitin protein ligase 1	protein-coding
peak4313	chr7	97881256	97881967	+	1	NA	promoter-TSS (NM_015395)	promoter-TSS (NM_015395)	-48	NM_015395	25851	Hs.592281	NM_015395	ENSG00000205356	TECPR1	-	tectonin beta-propeller repeat containing 1	protein-coding
peak4103	chr6	117804533	117804633	+	1	NA	intron (NM_173674, intron 1 of 14)	CpG	816	NM_173674	285761	Hs.658304	NM_173674	ENSG00000164465	DCBLD1	dJ94G16.1	discoidin, CUB and LCCL domain containing 1	protein-coding
peak2986	chr20	5107741	5108240	+	1	NA	promoter-TSS (NM_002592)	promoter-TSS (NM_002592)	583	NM_003818	8760	Hs.126857	NM_003818	ENSG00000101290	CDS2	-	CDP-diacylglycerol synthase 2	protein-coding
peak1740	chr16	33900425	33901295	+	1	NA	Intergenic	(CATTC)n|Simple_repeat|Simple_repeat	329016	NR_130771	104644205	Hs.742548	NR_130771		ENPP7P13	DUNQU1	ectonucleotide pyrophosphatase/phosphodiesterase 7 pseudogene 13	pseudo
peak4402	chr7	150784106	150784391	+	1	NA	intron (NM_001042535, intron 1 of 8)	CpG	739	NM_001350102	116988	Hs.647075	NM_031946	ENSG00000133612	AGAP3	AGAP-3|CENTG3|CRAG|MRIP-1|cnt-g3	ArfGAP with GTPase domain, ankyrin repeat and PH domain 3	protein-coding
peak3562	chr4	2795075	2795370	+	1	NA	intron (NM_001122681, intron 1 of 12)	CpG	472	NM_001122681	6452	Hs.167679	NM_003023	ENSG00000087266	SH3BP2	3BP-2|3BP2|CRBM|CRPM|RES4-23	SH3 domain binding protein 2	protein-coding
peak3004	chr20	25176485	25176767	+	1	NA	promoter-TSS (NM_001322395)	promoter-TSS (NM_001322395)	77	NM_001322389	955	Hs.500375	NM_001247	ENSG00000197586	ENTPD6	CD39L2|IL-6SAG|IL6ST2|NTPDase-6|dJ738P15.3	ectonucleoside triphosphate diphosphohydrolase 6 (putative)	protein-coding
peak1647	chr16	14164960	14165790	+	1	NA	intron (NM_014048, intron 1 of 16)	CpG	204	NM_001308142	57496	Hs.49143	NM_014048	ENSG00000186260	MKL2	MRTF-B|MRTFB|NPD001	MKL1/myocardin like 2	protein-coding
peak1544	chr15	78441681	78442133	+	1	NA	intron (NM_005530, intron 1 of 10)	CpG	188	NM_005530	3419	Hs.591110	NM_005530	ENSG00000166411	IDH3A	-	isocitrate dehydrogenase 3 (NAD(+)) alpha	protein-coding
peak3062	chr20	43280512	43280714	+	1	NA	promoter-TSS (NR_136160)	promoter-TSS (NR_136160)	-214	NM_001322051	100	Hs.654536	NM_000022	ENSG00000196839	ADA	-	adenosine deaminase	protein-coding
peak4228	chr7	44240712	44240939	+	1	NA	exon (NM_006555, exon 1 of 7)	exon (NM_006555, exon 1 of 7)	247	NM_006555	10652	Hs.520794	NM_006555	ENSG00000106636	YKT6	-	YKT6 v-SNARE homolog	protein-coding
peak4294	chr7	75156877	75157258	+	1	NA	non-coding (NR_028059, exon 1 of 9)	non-coding (NR_028059, exon 1 of 9)	386	NR_028059	5387	Hs.659871	NM_005395	ENSG00000127957	PMS2P3	PMS2L3|PMS2L9|PMS5|PMSR3	PMS1 homolog 2, mismatch repair system component pseudogene 3	pseudo
peak4296	chr7	75544671	75545158	+	1	NA	TTS (NR_039795)	TTS (NR_039795)	399	NR_039795	100616270		NR_039795	ENSG00000284334	MIR4651	mir-4651	microRNA 4651	ncRNA
peak2708	chr2	65216691	65216991	+	1	NA	exon (NM_003038, exon 1 of 8)	exon (NM_003038, exon 1 of 8)	346	NM_003038	6509	Hs.654352	NM_003038	ENSG00000115902	SLC1A4	ASCT1|SATT|SPATCCM	solute carrier family 1 member 4	protein-coding
peak3621	chr4	49638575	49641609	+	1	NA	Intergenic	(GAATG)n|Satellite|Satellite	651433	NM_001286791	80157	Hs.479703	NM_025087	ENSG00000109182	CWH43	CWH43-C|PGAP2IP	cell wall biogenesis 43 C-terminal homolog	protein-coding
peak2087	chr17	54990653	54991150	+	1	NA	exon (NM_005082, exon 1 of 9)	exon (NM_005082, exon 1 of 9)	508	NM_005082	7706	Hs.528952	NM_005082	ENSG00000121060	TRIM25	EFP|RNF147|Z147|ZNF147	tripartite motif containing 25	protein-coding
peak3565	chr4	4249482	4249904	+	1	NA	5' UTR (NM_032927, exon 1 of 5)	5' UTR (NM_032927, exon 1 of 5)	276	NM_001297552	85013	Hs.12845	NM_032927	ENSG00000132406	TMEM128	-	transmembrane protein 128	protein-coding
peak3787	chr5	72794383	72794589	+	1	NA	5' UTR (NM_001037637, exon 1 of 6)	5' UTR (NM_001037637, exon 1 of 6)	236	NM_001207	689	Hs.591768	NM_001207	ENSG00000145741	BTF3	BETA-NAC|BTF3a|BTF3b|NACB	basic transcription factor 3	protein-coding
peak852	chr11	63606745	63607553	+	1	NA	intron (NM_001039469, intron 1 of 18)	CpG	749	NM_001163296	2011	Hs.567261	NM_004954	ENSG00000072518	MARK2	EMK-1|EMK1|PAR-1|Par-1b|Par1b	microtubule affinity regulating kinase 2	protein-coding
peak4705	chr9	123963298	123963986	+	1	NA	promoter-TSS (NM_001353054)	promoter-TSS (NM_001353054)	-119	NM_001353053	2934	Hs.522373	NM_000177	ENSG00000148180	GSN	ADF|AGEL	gelsolin	protein-coding
peak741	chr10	134351533	134351929	+	1	NA	intron (NM_005539, intron 1 of 15)	intron (NM_005539, intron 1 of 15)	448	NM_005539	3632	Hs.523360	NM_005539	ENSG00000068383	INPP5A	5PTASE	inositol polyphosphate-5-phosphatase A	protein-coding
peak2942	chr2	238601172	238601407	+	1	NA	intron (NM_001137551, intron 1 of 11)	CpG	482	NM_001137552	9208	Hs.471779	NM_004735	ENSG00000124831	LRRFIP1	FLAP-1|FLAP1|FLIIAP1|GCF-2|GCF2|HUFI-1|TRIP	LRR binding FLII interacting protein 1	protein-coding
peak2698	chr2	61697501	61697734	+	1	NA	intron (NM_014709, intron 1 of 79)	GC_rich|Low_complexity|Low_complexity	232	NM_014709	9736	Hs.644708	NM_014709	ENSG00000115464	USP34	-	ubiquitin specific peptidase 34	protein-coding
peak4475	chr8	48649108	48649737	+	1	NA	TTS (NM_001352956)	TTS (NM_001352956)	1304	NM_005195	1052	Hs.440829	NM_005195	ENSG00000221869	CEBPD	C/EBP-delta|CELF|CRP3|NF-IL6-beta	CCAAT enhancer binding protein delta	protein-coding
peak588	chr10	42664849	42665581	+	1	NA	Intergenic	HSATII|Satellite|Satellite	198278	NR_024380	441666	Hs.255729	NR_024380	ENSG00000215146	LOC441666	-	zinc finger protein 91 pseudogene	pseudo
peak3423	chr3	101231706	101231899	+	1	NA	intron (NM_001077203, intron 1 of 22)	CpG	283	NM_020654	57337	Hs.529551	NM_020654	ENSG00000138468	SENP7	-	SUMO specific peptidase 7	protein-coding
peak1986	chr17	22251972	22252452	+	1	NA	Intergenic	ALR/Alpha|Satellite|centr	229775	NM_001190452	100462977	Hs.740185	NM_001190452	ENSG00000256618	MTRNR2L1	HN1	MT-RNR2 like 1	protein-coding
peak4401	chr7	150779751	150780451	+	1	NA	5' UTR (NM_031434, exon 1 of 3)	5' UTR (NM_031434, exon 1 of 3)	312	NM_031434	83590	Hs.726215	NM_031434	ENSG00000164897	TMUB1	C7orf21|DULP|SB144	transmembrane and ubiquitin like domain containing 1	protein-coding
peak3172	chr22	16855703	16856351	+	1	NA	Intergenic	HSATII|Satellite|Satellite	217673	NM_014406	150160	Hs.128342	NM_014406	ENSG00000198445	CCT8L2	CESK1	chaperonin containing TCP1 subunit 8 like 2	protein-coding
peak216	chr1	93645525	93646204	+	1	NA	promoter-TSS (NM_206886)	promoter-TSS (NM_206886)	382	NR_030761	50999	Hs.482873	NM_016040	ENSG00000117500	TMED5	CGI-100|p24g2|p28	transmembrane p24 trafficking protein 5	protein-coding
peak143	chr1	38324968	38325020	+	1	NA	intron (NM_005955, intron 1 of 10)	intron (NM_005955, intron 1 of 10)	298	NM_005955	4520	Hs.471991	NM_005955	ENSG00000188786	MTF1	MTF-1|ZRF	metal regulatory transcription factor 1	protein-coding
peak4382	chr7	142552187	142553053	+	1	NA	promoter-TSS (NM_001280794)	promoter-TSS (NM_001280794)	-156	NM_001280794	2051	Hs.380089	NM_004445	ENSG00000106123	EPHB6	HEP	EPH receptor B6	protein-coding
peak731	chr10	126848179	126848797	+	1	NA	promoter-TSS (NM_001321014)	promoter-TSS (NM_001321014)	116	NM_001321012	1488	Hs.501345	NM_001329	ENSG00000175029	CTBP2	-	C-terminal binding protein 2	protein-coding
peak4322	chr7	99155750	99156622	+	1	NA	promoter-TSS (NM_001085368)	promoter-TSS (NM_001085368)	141	NM_001083956	79027	Hs.599798	NM_024061	ENSG00000197343	ZNF655	VIK|VIK-1	zinc finger protein 655	protein-coding
peak2083	chr17	49336964	49337358	+	1	NA	promoter-TSS (NM_016001)	promoter-TSS (NM_016001)	266	NM_017643	54799	Hs.656803	NM_017643	ENSG00000011258	MBTD1	SA49P01	mbt domain containing 1	protein-coding
peak3696	chr4	141294803	141294949	+	1	NA	promoter-TSS (NR_033939)	promoter-TSS (NR_033939)	212	NM_001153552	60592	Hs.480815	NM_032547	ENSG00000153130	SCOC	HRIHFB2072|SCOCO|UNC-69	short coiled-coil protein	protein-coding
peak4473	chr8	43793026	43793224	+	1	NA	Intergenic	ALR/Alpha|Satellite|centr	645540	NM_001002920	340441	Hs.531579	NM_001002920	ENSG00000188877	POTEA	A26A1|CT104.3|POTE-8|POTE8	POTE ankyrin domain family member A	protein-coding
peak2587	chr19	54960493	54961205	+	1	NA	promoter-TSS (NR_126418)	promoter-TSS (NR_126418)	509	NM_052925	114823	Hs.502378	NM_052925	ENSG00000167615	LENG8	pp13842	leukocyte receptor cluster member 8	protein-coding
peak2813	chr2	122494374	122494470	+	1	NA	promoter-TSS (NM_032390)	promoter-TSS (NM_032390)	81	NM_032390	84365	Hs.367842	NM_032390	ENSG00000155438	NIFK	MKI67IP|Nopp34	nucleolar protein interacting with the FHA domain of MKI67	protein-coding
peak3578	chr4	15004648	15004990	+	1	NA	exon (NM_001177383, exon 1 of 11)	exon (NM_001177383, exon 1 of 11)	521	NM_182646	132864	Hs.656937	NM_182485	ENSG00000137449	CPEB2	CPE-BP2|CPEB-2|hCPEB-2	cytoplasmic polyadenylation element binding protein 2	protein-coding
peak683	chr10	102046028	102046262	+	1	NA	promoter-TSS (NM_001282438)	promoter-TSS (NM_001282438)	-10	NM_001282438	282991	Hs.34906	NM_173809	ENSG00000196072	BLOC1S2	BLOS2|BORCS2|CEAP|CEAP11	biogenesis of lysosomal organelles complex 1 subunit 2	protein-coding
peak3850	chr5	138677374	138677890	+	1	NA	promoter-TSS (NM_001033112)	promoter-TSS (NM_001033112)	111	NR_109830	51247	Hs.396644	NM_016480	ENSG00000120727	PAIP2	PAIP-2|PAIP2A	poly(A) binding protein interacting protein 2	protein-coding
peak2902	chr2	207024809	207024908	+	1	NA	promoter-TSS (NM_001199984)	promoter-TSS (NM_001199984)	540	NM_001959	1933	Hs.421608	NM_001959	ENSG00000114942	EEF1B2	EEF1B|EEF1B1|EF1B	eukaryotic translation elongation factor 1 beta 2	protein-coding
peak2105	chr17	61904897	61904941	+	1	NA	promoter-TSS (NM_001199163)	promoter-TSS (NM_001199163)	112	NM_017647	117246	Hs.463785	NM_017647	ENSG00000108592	FTSJ3	EPCS3|SPB1	FtsJ RNA methyltransferase homolog 3	protein-coding
peak1517	chr15	68521079	68521614	+	1	NA	intron (NM_017882, intron 1 of 6)	intron (NM_017882, intron 1 of 6)	734	NM_017882	54982	Hs.584921	NM_017882	ENSG00000128973	CLN6	CLN4A|HsT18960|nclf	CLN6, transmembrane ER protein	protein-coding
peak1778	chr16	46395793	46396928	+	1	NA	Intergenic	HSATII|Satellite|Satellite	206649	NR_026556	124149	Hs.97414	NM_001004299		ANKRD26P1	-	ankyrin repeat domain 26 pseudogene 1	pseudo
peak3560	chr4	2470486	2471393	+	1	NA	promoter-TSS (NM_001185009)	promoter-TSS (NM_001185009)	144	NM_001185010	6047	Hs.66394	NM_002938	ENSG00000063978	RNF4	RES4-26|SLX5|SNURF	ring finger protein 4	protein-coding
peak2599	chr19	57106257	57106977	+	1	NA	promoter-TSS (NM_021216)	promoter-TSS (NM_021216)	-47	NM_021216	58491	Hs.301431	NM_021216	ENSG00000197951	ZNF71	EZFIT	zinc finger protein 71	protein-coding
peak4133	chr6	147524943	147525398	+	1	NA	promoter-TSS (NM_001127715)	promoter-TSS (NM_001127715)	-324	NM_001127715	134957	Hs.86320	NM_139244	ENSG00000164506	STXBP5	LGL3|LLGL3|Nbla04300	syntaxin binding protein 5	protein-coding
peak1363	chr14	56585172	56585422	+	1	NA	5' UTR (NM_021255, exon 1 of 6)	5' UTR (NM_021255, exon 1 of 6)	204	NM_021255	57161	Hs.657926	NM_021255	ENSG00000139946	PELI2	-	pellino E3 ubiquitin protein ligase family member 2	protein-coding
peak971	chr11	122932069	122932638	+	1	NA	intron (NM_006597, intron 1 of 8)	CpG	690	NM_006597	3312	Hs.180414	NM_006597	ENSG00000109971	HSPA8	HEL-33|HEL-S-72p|HSC54|HSC70|HSC71|HSP71|HSP73|HSPA10|LAP-1|LAP1|NIP71	heat shock protein family A (Hsp70) member 8	protein-coding
peak1445	chr15	22893472	22893863	+	1	NA	intron (NM_001324125, intron 1 of 27)	CpG	1053	NM_001324122	23191	Hs.26704	NM_014608	ENSG00000273749	CYFIP1	P140SRA-1|SHYC|SRA-1|SRA1	cytoplasmic FMR1 interacting protein 1	protein-coding
peak3321	chr3	15140189	15140572	+	1	NA	intron (NM_022340, intron 1 of 13)	CpG	284	NM_001302378	64145	Hs.475565	NM_022340	ENSG00000131381	RBSN	Rabenosyn-5|ZFYVE20	rabenosyn, RAB effector	protein-coding
peak1193	chr12	123379906	123380747	+	1	NA	intron (NM_024667, intron 1 of 3)	intron (NM_024667, intron 1 of 3)	386	NM_024667	79720	Hs.507162	NM_024667	ENSG00000139722	VPS37B	-	VPS37B, ESCRT-I subunit	protein-coding
peak4107	chr6	119558439	119558835	+	1	NA	intron (NM_005907, intron 6 of 12)	intron (NM_005907, intron 6 of 12)	-88279	NM_001100411	79632	Hs.443789	NM_024581	ENSG00000111879	FAM184A	C6orf60	family with sequence similarity 184 member A	protein-coding
peak733	chr10	129705615	129706086	+	1	NA	intron (NM_001323355, intron 1 of 19)	CpG	525	NM_001323356	5791	Hs.127022	NM_006504	ENSG00000132334	PTPRE	HPTPE|PTPE|R-PTP-EPSILON	protein tyrosine phosphatase, receptor type E	protein-coding
peak2430	chr19	23456448	23456941	+	1	NA	intron (NR_103741, intron 1 of 4)	CpG	359	NR_103741	100132815	Hs.629249	NR_103741		IPO5P1	-	importin 5 pseudogene 1	pseudo
peak1348	chr14	50359771	50360450	+	1	NA	5' UTR (NM_001663, exon 2 of 2)	5' UTR (NM_001663, exon 2 of 2)	374	NM_001663	382	Hs.525330	NM_001663	ENSG00000165527	ARF6	-	ADP ribosylation factor 6	protein-coding
peak3350	chr3	42695948	42696437	+	1	NA	promoter-TSS (NR_125400)	promoter-TSS (NR_125400)	-312	NR_125400	101928323		NR_125400		LOC101928323	-	uncharacterized LOC101928323	ncRNA
peak4119	chr6	137112747	137112848	+	1	NA	intron (NM_005923, intron 1 of 29)	CpG	859	NM_005923	4217	Hs.186486	NM_005923	ENSG00000197442	MAP3K5	ASK1|MAPKKK5|MEKK5	mitogen-activated protein kinase kinase kinase 5	protein-coding
peak1029	chr12	31476935	31476978	+	1	NA	promoter-TSS (NR_026806)	promoter-TSS (NR_026806)	-294	NR_026806	79857	Hs.534485	NM_024799	ENSG00000177340	FLJ13224	-	uncharacterized LOC79857	ncRNA
peak326	chr1	159894717	159894839	+	1	NA	promoter-TSS (NM_001277223)	promoter-TSS (NM_001277223)	-437	NM_001277223	8407	Hs.517168	NM_003564	ENSG00000158710	TAGLN2	HA1756	transgelin 2	protein-coding
peak4356	chr7	111845497	111846500	+	1	NA	promoter-TSS (NM_021994)	promoter-TSS (NM_021994)	464	NM_014705	9732	Hs.654652	NM_014705	ENSG00000128512	DOCK4	-	dedicator of cytokinesis 4	protein-coding
peak3299	chr3	5164126	5164365	+	1	NA	exon (NM_018184, exon 1 of 7)	exon (NM_018184, exon 1 of 7)	315	NM_018184	55207	Hs.250009	NM_018184	ENSG00000134108	ARL8B	ARL10C|Gie1	ADP ribosylation factor like GTPase 8B	protein-coding
peak1064	chr12	53774631	53774840	+	1	NA	intron (NM_003109, intron 1 of 5)	AluSp|SINE|Alu	307	NM_003109	6667	Hs.620754	NM_003109	ENSG00000185591	SP1	-	Sp1 transcription factor	protein-coding
peak94	chr1	27153183	27153282	+	1	NA	promoter-TSS (NM_032283)	promoter-TSS (NM_032283)	31	NM_032283	84243	Hs.523710	NM_032283	ENSG00000204160	ZDHHC18	DHHC-18|DHHC18	zinc finger DHHC-type containing 18	protein-coding
peak721	chr10	120513791	120514274	+	1	NA	exon (NM_153810, exon 1 of 9)	exon (NM_153810, exon 1 of 9)	726	NM_153810	143384	Hs.420024	NM_153810	ENSG00000151893	CACUL1	C10orf46|CAC1	CDK2 associated cullin domain 1	protein-coding
peak1212	chr12	126811789	126811951	+	1	NA	Intergenic	(TG)n|Simple_repeat|Simple_repeat	-98822	NR_146291	105370059		NR_146291		LINC02350	-	long intergenic non-protein coding RNA 2350	ncRNA
peak4300	chr7	77167614	77167742	+	1	NA	intron (NM_001131009, intron 1 of 16)	intron (NM_001131009, intron 1 of 16)	326	NM_001131008	5782	Hs.61812	NM_002835	ENSG00000127947	PTPN12	PTP-PEST|PTPG1	protein tyrosine phosphatase, non-receptor type 12	protein-coding
peak3014	chr20	29808701	29811540	+	1	NA	Intergenic	(GAATG)n|Satellite|Satellite	-35347	NM_001037730	245929	Hs.580793	NM_001037730	ENSG00000215547	DEFB115	DEFB-15	defensin beta 115	protein-coding
peak4798	chrX	61731010	61731255	+	1	NA	Intergenic	ALR/Alpha|Satellite|centr	840086	NM_001012968	139886	Hs.612782	NM_001012968	ENSG00000186767	SPIN4	TDRD28	spindlin family member 4	protein-coding
peak4505	chr8	87520534	87520731	+	1	NA	intron (NM_001317807, intron 1 of 9)	CpG	377	NM_016033	51115	Hs.145386	NM_016033	ENSG00000176623	RMDN1	CGI-90|FAM82B|RMD-1|RMD1	regulator of microtubule dynamics 1	protein-coding
peak535	chr10	39076866	39084262	+	1	NA	Intergenic	(CATTC)n|Satellite|Satellite	90837	NR_045000	399746	Hs.742607	NR_045000		ACTR3BP5	FKSG74	ACTR3B pseudogene 5	pseudo
peak537	chr10	39091009	39092305	+	1	NA	Intergenic	(CATTC)n|Satellite|Satellite	101930	NR_045000	399746	Hs.742607	NR_045000		ACTR3BP5	FKSG74	ACTR3B pseudogene 5	pseudo
peak2760	chr2	92267621	92271717	+	1	NA	Intergenic	HSATII|Satellite|Satellite	140510	NR_027714	440888	Hs.730239	NM_001032412		ACTR3BP2	FKSG73	ACTR3B pseudogene 2	pseudo
peak2377	chr19	13229351	13229548	+	1	NA	intron (NM_052876, intron 1 of 5)	CpG	347	NM_052876	112939	Hs.531614	NM_052876	ENSG00000160877	NACC1	BEND8|BTBD14B|BTBD30|NAC-1|NAC1|NECFM	nucleus accumbens associated 1	protein-coding
peak3437	chr3	121468084	121468487	+	1	NA	intron (NM_001256488, intron 1 of 20)	CpG	329	NM_001256488	2804	Hs.213389	NM_004487	ENSG00000173230	GOLGB1	GCP|GCP372|GOLIM1	golgin B1	protein-coding
peak4494	chr8	71315262	71315470	+	1	NA	intron (NM_001321703, intron 1 of 22)	CpG	124	NM_001321713	10499	Hs.446678	NM_006540	ENSG00000140396	NCOA2	GRIP1|KAT13C|NCoA-2|SRC2|TIF2|bHLHe75	nuclear receptor coactivator 2	protein-coding
peak2336	chr19	8641050	8641679	+	1	NA	intron (NM_001348355, intron 1 of 27)	intron (NM_001348355, intron 1 of 27)	967	NM_001348355	4542	Hs.465818	NM_012335	ENSG00000142347	MYO1F	-	myosin IF	protein-coding
peak3183	chr22	18879973	18880178	+	1	NA	intron (NR_136571, intron 1 of 11)	AluSc8|SINE|Alu	1869	NR_136571	100996432	Hs.631668	NR_136571		LINC01663	-	long intergenic non-protein coding RNA 1663	ncRNA
peak4399	chr7	150328862	150329237	+	1	NA	intron (NM_024711, intron 1 of 2)	(CA)n|Simple_repeat|Simple_repeat	687	NM_001244072	474344	Hs.647105	NM_024711	ENSG00000133561	GIMAP6	IAN-2|IAN-6|IAN2|IAN6	GTPase, IMAP family member 6	protein-coding
peak2064	chr17	44270152	44270385	+	1	NA	promoter-TSS (NR_034172)	promoter-TSS (NR_034172)	4	NM_015443	284058	Hs.648744	NM_015443	ENSG00000120071	KANSL1	CENP-36|KDVS|KIAA1267|MSL1v1|NSL1|hMSL1v1	KAT8 regulatory NSL complex subunit 1	protein-coding
peak4161	chr7	916236	916887	+	1	NA	intron (NM_015949, intron 1 of 8)	CpG	370	NM_015949	51608	Hs.107387	NM_015949	ENSG00000239857	GET4	C7orf20|CEE|CGI-20|TRC35	golgi to ER traffic protein 4	protein-coding
peak2936	chr2	233562124	233562641	+	1	NA	intron (NM_001103148, intron 1 of 27)	CpG	367	NR_103493	26058	Hs.565319	NM_015575	ENSG00000204120	GIGYF2	GYF2|PARK11|PERQ2|PERQ3|TNRC15	GRB10 interacting GYF protein 2	protein-coding
peak2229	chr18	47807557	47807831	+	1	NA	intron (NM_001204143, intron 1 of 13)	intron (NM_001204143, intron 1 of 13)	443	NM_001204143	4152	Hs.405610	NM_002384	ENSG00000141644	MBD1	CXXC3|PCM1|RFT	methyl-CpG binding domain protein 1	protein-coding
peak4220	chr7	38948430	38948698	+	1	NA	intron (NM_014396, intron 1 of 28)	intron (NM_014396, intron 1 of 28)	236	NM_080631	27072	Hs.592184	NM_014396	ENSG00000006715	VPS41	HVPS41|HVSP41|hVps41p	VPS41, HOPS complex subunit	protein-coding
[truncated: 3,083 more rows]
