# Supplementary material for: Dynamic gene regulation by nuclear colony-stimulating factor 1 receptor in human monocytes and macrophages
Source: Nat Commun. 2019 Apr 26;10:1935. doi: 10.1038/s41467-019-09970-9 (PMC6486619; doi:10.1038/s41467-019-09970-9)
Supplement: Supplementary file 16 — Supplementary Data 13 [file 41467_2019_9970_MOESM16_ESM.xls]

## Sheet: intersect_CFMS_6h_H3K4me3_annot
PeakID (cmd=annotatePeaks.pl intersect_CFMS_6h_H3K4me3.bed hg19 -go intersect_CFMS_6h_H3K4me3_GO -annStats annStats_intersect_CFMS_6h_H3K4me3.txt)	Chr	Start	End	Strand	Peak Score	Focus Ratio/Region Size	Annotation	Detailed Annotation	Distance to TSS	Nearest PromoterID	Entrez ID	Nearest Unigene	Nearest Refseq	Nearest Ensembl	Gene Name	Gene Alias	Gene Description	Gene Type
MACS2_BC313_6h_CFMS_peak_2299	chr9	131873858	131874143	+	438	NA	promoter-TSS (NM_004003)	promoter-TSS (NM_004003)	33	NM_001193397	5524	Hs.400740	NM_021131	ENSG00000119383	PTPA	PP2A|PPP2R4|PR53	protein phosphatase 2 phosphatase activator	protein-coding
MACS2_BC313_6h_CFMS_peak_869	chr16	46416704	46420737	+	410	NA	Intergenic	HSATII|Satellite|Satellite	184289	NR_026556	124149	Hs.97414	NM_001004299		ANKRD26P1	-	ankyrin repeat domain 26 pseudogene 1	pseudo
MACS2_BC313_6h_CFMS_peak_870	chr16	46423303	46423631	+	373	NA	Intergenic	HSATII|Satellite|Satellite	179542	NR_026556	124149	Hs.97414	NM_001004299		ANKRD26P1	-	ankyrin repeat domain 26 pseudogene 1	pseudo
MACS2_BC313_6h_CFMS_peak_2021	chr6	168052208	168052591	+	368	NA	Intergenic	(TG)n|Simple_repeat|Simple_repeat	27504	NR_117091	401286	Hs.487182	NR_117091	ENSG00000272549	LINC02538	-	long intergenic non-protein coding RNA 2538	ncRNA
MACS2_BC313_6h_CFMS_peak_1035	chr17	78518739	78519148	+	357	NA	5' UTR (NM_001163034, exon 1 of 30)	5' UTR (NM_001163034, exon 1 of 30)	318	NM_001163034	57521	Hs.133044	NM_020761	ENSG00000141564	RPTOR	KOG1|Mip1	regulatory associated protein of MTOR complex 1	protein-coding
MACS2_BC313_6h_CFMS_peak_1730	chr4	49128343	49128728	+	333	NA	Intergenic	(CATTC)n|Satellite|Satellite	139876	NM_001286791	80157	Hs.479703	NM_025087	ENSG00000109182	CWH43	CWH43-C|PGAP2IP	cell wall biogenesis 43 C-terminal homolog	protein-coding
MACS2_BC313_6h_CFMS_peak_1013	chr17	68165853	68166233	+	319	NA	promoter-TSS (NR_036534)	promoter-TSS (NR_036534)	367	NM_000891	3759	Hs.1547	NM_000891	ENSG00000123700	KCNJ2	ATFB9|HHBIRK1|HHIRK1|IRK1|KIR2.1|LQT7|SQT3	potassium voltage-gated channel subfamily J member 2	protein-coding
MACS2_BC313_6h_CFMS_peak_1036	chr17	79398643	79399526	+	310	NA	intron (NM_001291324, intron 1 of 27)	intron (NM_001291324, intron 1 of 27)	19130	NR_036152	100422944		NR_036152	ENSG00000266189	MIR3186	mir-3186	microRNA 3186	ncRNA
MACS2_BC313_6h_CFMS_peak_2020	chr6	166795648	166797071	+	301	NA	exon (NM_016098, exon 1 of 5)	exon (NM_016098, exon 1 of 5)	142	NM_001270879	51660	Hs.172755	NM_016098	ENSG00000060762	MPC1	BRP44L|CGI-129|MPYCD|SLC54A1|dJ68L15.3	mitochondrial pyruvate carrier 1	protein-coding
MACS2_BC313_6h_CFMS_peak_1398	chr2	232571340	232571611	+	271	NA	Intergenic	CpG	-1760	NM_001099285	5757	Hs.459927	NM_002823	ENSG00000187514	PTMA	TMSA	prothymosin alpha	protein-coding
MACS2_BC313_6h_CFMS_peak_1016	chr17	72199799	72200179	+	249	NA	intron (NM_000999, intron 1 of 4)	CpG	194	NM_000999	6169	Hs.380953	NM_000999	ENSG00000172809	RPL38	L38	ribosomal protein L38	protein-coding
MACS2_BC313_6h_CFMS_peak_2022	chr6	168670731	168671112	+	240	NA	Intergenic	(CA)n|Simple_repeat|Simple_repeat	27303	NR_110870	101929420	Hs.571211	NR_110870	ENSG00000234647	LOC101929420	-	uncharacterized LOC101929420	ncRNA
MACS2_BC313_6h_CFMS_peak_1744	chr4	80273555	80274736	+	238	NA	Intergenic	GA-rich|Low_complexity|Low_complexity	-26974	NM_032693	84779	Hs.676048	NM_032693	ENSG00000156269	NAA11	ARD1B|ARD2|hARD2	N(alpha)-acetyltransferase 11, NatA catalytic subunit	protein-coding
MACS2_BC313_6h_CFMS_peak_2019	chr6	166755552	166756212	+	236	NA	promoter-TSS (NR_040022)	promoter-TSS (NR_040022)	212	NR_130113	113402	Hs.487143	NM_145169	ENSG00000198818	SFT2D1	C6orf83|pRGR1	SFT2 domain containing 1	protein-coding
MACS2_BC313_6h_CFMS_peak_281	chr10	42596659	42601550	+	228	NA	Intergenic	HSATII|Satellite|Satellite	264389	NR_024380	441666	Hs.255729	NR_024380	ENSG00000215146	LOC441666	-	zinc finger protein 91 pseudogene	pseudo
MACS2_BC313_6h_CFMS_peak_2024	chr6	169684061	169684281	+	220	NA	Intergenic	(CA)n|Simple_repeat|Simple_repeat	-29962	NM_003247	7058	Hs.371147	NM_003247	ENSG00000186340	THBS2	TSP2	thrombospondin 2	protein-coding
MACS2_BC313_6h_CFMS_peak_1376	chr2	198380754	198381261	+	220	NA	promoter-TSS (NM_001204094)	promoter-TSS (NM_001204094)	-15	NM_001204094	25843	Hs.633165	NM_015387	ENSG00000115540	MOB4	2C4D|CGI-95|MOB1|MOB3|MOBKL3|PHOCN|PREI3	MOB family member 4, phocein	protein-coding
MACS2_BC313_6h_CFMS_peak_2315	chrM	1	856	+	213	NA	promoter-TSS (NR_137294)	promoter-TSS (NR_137294)	-222	NR_137294
MACS2_BC313_6h_CFMS_peak_268-2	chr10	39091481	39112945	+	204	NA	Intergenic	(CATTC)n|Satellite|Satellite	112486	NR_045000	399746	Hs.742607	NR_045000		ACTR3BP5	FKSG74	ACTR3B pseudogene 5	pseudo
MACS2_BC313_6h_CFMS_peak_268	chr10	39076653	39090658	+	204	NA	Intergenic	(CATTC)n|Satellite|Satellite	93928	NR_045000	399746	Hs.742607	NR_045000		ACTR3BP5	FKSG74	ACTR3B pseudogene 5	pseudo
MACS2_BC313_6h_CFMS_peak_1174	chr19	40323958	40324251	+	195	NA	TTS (NM_001436)	TTS (NM_001436)	769	NM_006483	9149	Hs.130988	NM_004714	ENSG00000105204	DYRK1B	AOMS3|MIRK	dual specificity tyrosine phosphorylation regulated kinase 1B	protein-coding
MACS2_BC313_6h_CFMS_peak_1405	chr2	238601408	238601701	+	193	NA	intron (NM_001137551, intron 1 of 11)	intron (NM_001137551, intron 1 of 11)	747	NM_001137551	9208	Hs.471779	NM_004735	ENSG00000124831	LRRFIP1	FLAP-1|FLAP1|FLIIAP1|GCF-2|GCF2|HUFI-1|TRIP	LRR binding FLII interacting protein 1	protein-coding
MACS2_BC313_6h_CFMS_peak_2301	chr9	132172592	132172791	+	192	NA	Intergenic	(CACCAT)n|Simple_repeat|Simple_repeat	73489	NR_120685	100506119	Hs.624047	NR_120685	ENSG00000233901	LINC01503	-	long intergenic non-protein coding RNA 1503	ncRNA
MACS2_BC313_6h_CFMS_peak_283	chr10	42790589	42817206	+	191	NA	Intergenic	(CATTC)n|Satellite|Satellite	59596	NR_024380	441666	Hs.255729	NR_024380	ENSG00000215146	LOC441666	-	zinc finger protein 91 pseudogene	pseudo
MACS2_BC313_6h_CFMS_peak_978	chr17	41277031	41277412	+	190	NA	promoter-TSS (NR_003108)	promoter-TSS (NR_003108)	119	NR_027676	672	Hs.194143	NM_007294	ENSG00000012048	BRCA1	BRCAI|BRCC1|BROVCA1|FANCS|IRIS|PNCA4|PPP1R53|PSCP|RNF53	BRCA1, DNA repair associated	protein-coding
MACS2_BC313_6h_CFMS_peak_1017	chr17	72461476	72462045	+	188	NA	promoter-TSS (NM_007261)	promoter-TSS (NM_007261)	-752	NM_001330457	11314	Hs.9688	NM_007261	ENSG00000167851	CD300A	CLM-8|CMRF-35-H9|CMRF-35H|CMRF35-H|CMRF35-H9|CMRF35H|CMRF35H9|IGSF12|IRC1|IRC1/IRC2|IRC2|IRp60	CD300a molecule	protein-coding
MACS2_BC313_6h_CFMS_peak_2023	chr6	168829770	168830166	+	188	NA	Intergenic	(TG)n|Simple_repeat|Simple_repeat	-11863	NM_022138	64094	Hs.487200	NM_022138	ENSG00000112562	SMOC2	DTDP1|MST117|MSTP117|MSTP140|SMAP2|bA270C4A.1|bA37D8.1|dJ421D16.1	SPARC related modular calcium binding 2	protein-coding
MACS2_BC313_6h_CFMS_peak_1002	chr17	57232162	57232613	+	186	NA	promoter-TSS (NM_018304)	promoter-TSS (NM_018304)	413	NM_001100595	348235	Hs.463607	NM_182620	ENSG00000182628	SKA2	FAM33A	spindle and kinetochore associated complex subunit 2	protein-coding
MACS2_BC313_6h_CFMS_peak_1024	chr17	73584103	73584784	+	185	NA	exon (NM_001309242, exon 1 of 64)	exon (NM_001309242, exon 1 of 64)	304	NM_001309242	80022	Hs.390817	NM_001080847	ENSG00000266714	MYO15B	MYO15BP	myosin XVB	protein-coding
MACS2_BC313_6h_CFMS_peak_1764	chr4	128802048	128802247	+	182	NA	promoter-TSS (NM_001190801)	promoter-TSS (NM_001190801)	131	NM_001190799	10733	Hs.172052	NM_014264	ENSG00000142731	PLK4	MCCRP2|SAK|STK18	polo like kinase 4	protein-coding
MACS2_BC313_6h_CFMS_peak_972	chr17	40074780	40075183	+	179	NA	intron (NM_001303275, intron 1 of 27)	CpG	291	NM_198830	47	Hs.387567	NM_001096	ENSG00000131473	ACLY	ACL|ATPCL|CLATP	ATP citrate lyase	protein-coding
MACS2_BC313_6h_CFMS_peak_2025	chr6	169771979	169772761	+	179	NA	Intergenic	(CA)n|Simple_repeat|Simple_repeat	-118161	NM_003247	7058	Hs.371147	NM_003247	ENSG00000186340	THBS2	TSP2	thrombospondin 2	protein-coding
MACS2_BC313_6h_CFMS_peak_1012	chr17	67323002	67323112	+	178	NA	intron (NM_172232, intron 1 of 38)	CpG	266	NM_172232	23461	Hs.731824	NM_018672	ENSG00000154265	ABCA5	ABC13|EST90625	ATP binding cassette subfamily A member 5	protein-coding
MACS2_BC313_6h_CFMS_peak_871	chr16	46424726	46430219	+	178	NA	Intergenic	HSATII|Satellite|Satellite	175537	NR_026556	124149	Hs.97414	NM_001004299		ANKRD26P1	-	ankyrin repeat domain 26 pseudogene 1	pseudo
MACS2_BC313_6h_CFMS_peak_229	chr1	244614535	244615050	+	177	NA	intron (NM_001126, intron 1 of 12)	CpG	644	NM_001126	159	Hs.498313	NM_001126	ENSG00000035687	ADSS	ADEH|ADSS 2	adenylosuccinate synthase	protein-coding
MACS2_BC313_6h_CFMS_peak_1007	chr17	58678128	58678428	+	171	NA	intron (NM_003620, intron 1 of 5)	intron (NM_003620, intron 1 of 5)	734	NM_003620	8493	Hs.286073	NM_003620	ENSG00000170836	PPM1D	IDDGIP|PP2C-DELTA|WIP1	protein phosphatase, Mg2+/Mn2+ dependent 1D	protein-coding
MACS2_BC313_6h_CFMS_peak_1406	chr2	239034992	239035665	+	170	NA	promoter-TSS (NM_001308370)	promoter-TSS (NM_001308370)	-703	NM_001308370	339768	Hs.127724	NM_194312	ENSG00000144488	ESPNL	-	espin like	protein-coding
MACS2_BC313_6h_CFMS_peak_977	chr17	41150651	41150922	+	166	NA	non-coding (NR_146327, exon 2 of 4)	non-coding (NR_146327, exon 2 of 4)	304	NM_001349922	6155	Hs.514196	NM_000988	ENSG00000131469	RPL27	DBA16|L27	ribosomal protein L27	protein-coding
MACS2_BC313_6h_CFMS_peak_997	chr17	54990555	54991076	+	165	NA	exon (NM_005082, exon 1 of 9)	exon (NM_005082, exon 1 of 9)	594	NM_005082	7706	Hs.528952	NM_005082	ENSG00000121060	TRIM25	EFP|RNF147|Z147|ZNF147	tripartite motif containing 25	protein-coding
MACS2_BC313_6h_CFMS_peak_2013	chr6	159465143	159465738	+	163	NA	intron (NM_054114, intron 1 of 9)	intron (NM_054114, intron 1 of 9)	744	NM_138810	117289	Hs.529984	NM_054114	ENSG00000164691	TAGAP	ARHGAP47|FKSG15|IDDM21|TAGAP1	T cell activation RhoGTPase activating protein	protein-coding
MACS2_BC313_6h_CFMS_peak_996	chr17	49197575	49197982	+	162	NA	exon (NM_001130527, exon 1 of 30)	exon (NM_001130527, exon 1 of 30)	448	NM_003971	9043	Hs.463439	NM_003971	ENSG00000008294	SPAG9	CT89|HLC-6|HLC4|HLC6|JIP-4|JIP4|JLP|PHET|PIG6	sperm associated antigen 9	protein-coding
MACS2_BC313_6h_CFMS_peak_170	chr1	156470027	156470308	+	162	NA	intron (NM_005920, intron 1 of 11)	CpG	467	NM_005920	4209	Hs.314327	NM_005920	ENSG00000116604	MEF2D	-	myocyte enhancer factor 2D	protein-coding
MACS2_BC313_6h_CFMS_peak_191	chr1	183441603	183441917	+	161	NA	promoter-TSS (NR_040063)	promoter-TSS (NR_040063)	254	NM_001350220	9887	Hs.591463	NM_014837	ENSG00000116698	SMG7	C1orf16|EST1C|SGA56M	SMG7, nonsense mediated mRNA decay factor	protein-coding
MACS2_BC313_6h_CFMS_peak_1173	chr19	39936011	39936464	+	160	NA	promoter-TSS (NM_001130824)	promoter-TSS (NM_001130824)	51	NM_001319990	6829	Hs.631604	NM_003169	ENSG00000196235	SUPT5H	SPT5|SPT5H|Tat-CT1	SPT5 homolog, DSIF elongation factor subunit	protein-coding
MACS2_BC313_6h_CFMS_peak_2143	chr7	158387928	158388126	+	159	NA	Intergenic	Intergenic	3719	NR_049893	100847032		NR_049893	ENSG00000265598	MIR5707	-	microRNA 5707	ncRNA
MACS2_BC313_6h_CFMS_peak_1011	chr17	66509300	66509723	+	158	NA	intron (NM_212472, intron 1 of 10)	intron (NM_212472, intron 1 of 10)	991	NM_212472	5573	Hs.280342	NM_002734	ENSG00000108946	PRKAR1A	ACRDYS1|ADOHR|CAR|CNC|CNC1|PKR1|PPNAD1|PRKAR1|TSE1	protein kinase cAMP-dependent type I regulatory subunit alpha	protein-coding
MACS2_BC313_6h_CFMS_peak_1752	chr4	87856611	87856810	+	158	NA	promoter-TSS (NR_038841)	promoter-TSS (NR_038841)	556	NM_001166693	4299	Hs.480190	NM_005935	ENSG00000172493	AFF1	AF4|MLLT2|PBM1	AF4/FMR2 family member 1	protein-coding
MACS2_BC313_6h_CFMS_peak_2380-2	chrY	28816228	28817912	+	157	NA	Intergenic	Intergenic	942433	NR_002176	474148	Hs.511777	NR_002176	ENSG00000280961	TTTY3B	LNCRNA00122|NCRNA00122	testis-specific transcript, Y-linked 3B (non-protein coding)	ncRNA
MACS2_BC313_6h_CFMS_peak_1499	chr21	11112299	11112791	+	157	NA	Intergenic	Intergenic	-13608	NM_001187	574	Hs.545789	NM_001187		BAGE	BAGE1|CT2.1	B melanoma antigen	protein-coding
MACS2_BC313_6h_CFMS_peak_2380	chrY	28815304	28815365	+	157	NA	Intergenic	(GAATG)n|Satellite|Satellite	940697	NR_002176	474148	Hs.511777	NR_002176	ENSG00000280961	TTTY3B	LNCRNA00122|NCRNA00122	testis-specific transcript, Y-linked 3B (non-protein coding)	ncRNA
MACS2_BC313_6h_CFMS_peak_2340	chrY	13468074	13468279	+	157	NA	Intergenic	BSR/Beta|Satellite|Satellite	1065213	NR_033667	352887	Hs.546221	NR_033667	ENSG00000206159	GYG2P1	GYG2P	glycogenin 2 pseudogene 1	pseudo
MACS2_BC313_6h_CFMS_peak_1400	chr2	233925339	233926059	+	156	NA	intron (NM_001017915, intron 1 of 25)	intron (NM_001017915, intron 1 of 25)	1022	NM_005541	3635	Hs.262886	NM_005541	ENSG00000168918	INPP5D	SHIP|SHIP-1|SHIP1|SIP-145|hp51CN|p150Ship	inositol polyphosphate-5-phosphatase D	protein-coding
MACS2_BC313_6h_CFMS_peak_1511	chr21	15916371	15917473	+	156	NA	intron (NM_001286523, intron 1 of 8)	intron (NM_001286523, intron 1 of 8)	1759	NM_001286523	64092	Hs.473341	NM_022136	ENSG00000155307	SAMSN1	HACS1|NASH1|SASH2|SH3D6B|SLy2	SAM domain, SH3 domain and nuclear localization signals 1	protein-coding
MACS2_BC313_6h_CFMS_peak_1001	chr17	56429131	56429513	+	154	NA	TTS (NM_001305544)	TTS (NM_001305544)	277	NR_073470	6827	Hs.439481	NM_003168	ENSG00000213246	SUPT4H1	SPT4|SPT4H|SUPT4H|Supt4a	SPT4 homolog, DSIF elongation factor subunit	protein-coding
MACS2_BC313_6h_CFMS_peak_981	chr17	41399727	41400773	+	154	NA	Intergenic	MER33|DNA|hAT-Charlie	-19188	NR_047479	100874261	Hs.546898	NR_047479	ENSG00000236383	LINC00854	TMEM106A-AS1	long intergenic non-protein coding RNA 854	ncRNA
MACS2_BC313_6h_CFMS_peak_377	chr11	35160803	35162464	+	154	NA	intron (NM_001001392, intron 1 of 3)	intron (NM_001001392, intron 1 of 3)	1216	NM_001202557	960	Hs.502328	NM_000610	ENSG00000026508	CD44	CDW44|CSPG8|ECMR-III|HCELL|HUTCH-I|IN|LHR|MC56|MDU2|MDU3|MIC4|Pgp1	CD44 molecule (Indian blood group)	protein-coding
MACS2_BC313_6h_CFMS_peak_2383	chrY	58868967	58869181	+	153	NA	Intergenic	(CATTC)n|Satellite|Satellite	-231329	NM_005840	10251	Hs.381912	NM_005840	ENSG00000168939	SPRY3	spry-3	sprouty RTK signaling antagonist 3	protein-coding
MACS2_BC313_6h_CFMS_peak_2026	chr6	170102371	170102869	+	153	NA	promoter-TSS (NM_001202550)	promoter-TSS (NM_001202550)	412	NM_001317342	387263	Hs.591375	NM_001029863	ENSG00000185127	C6orf120	-	chromosome 6 open reading frame 120	protein-coding
MACS2_BC313_6h_CFMS_peak_1158	chr19	34919386	34919643	+	152	NA	intron (NM_005499, intron 1 of 16)	CpG	246	NM_005499	10054	Hs.631580	NM_005499	ENSG00000126261	UBA2	ARX|HRIHFB2115|SAE2	ubiquitin like modifier activating enzyme 2	protein-coding
MACS2_BC313_6h_CFMS_peak_979	chr17	41322695	41323218	+	152	NA	promoter-TSS (NR_110868)	promoter-TSS (NR_110868)	-31	NM_001291571	4077	Hs.277721	NM_005899	ENSG00000188554	NBR1	1A1-3B|IAI3B|M17S2|MIG19	NBR1, autophagy cargo receptor	protein-coding
MACS2_BC313_6h_CFMS_peak_1745	chr4	80993538	80993790	+	151	NA	exon (NM_001145794, exon 1 of 16)	exon (NM_001145794, exon 1 of 16)	813	NM_001286781	118429	Hs.162963	NM_058172	ENSG00000163297	ANTXR2	CMG-2|CMG2|HFS|ISH|JHF	anthrax toxin receptor 2	protein-coding
MACS2_BC313_6h_CFMS_peak_1732	chr4	49140047	49140249	+	151	NA	Intergenic	(CATTC)n|Satellite|Satellite	151489	NM_001286791	80157	Hs.479703	NM_025087	ENSG00000109182	CWH43	CWH43-C|PGAP2IP	cell wall biogenesis 43 C-terminal homolog	protein-coding
MACS2_BC313_6h_CFMS_peak_2070	chr7	61986064	61986411	+	150	NA	Intergenic	ALR/Alpha|Satellite|centr	778197	NR_003952	643955	Hs.583308	NR_003952	ENSG00000185037	ZNF733P	ZNF733	zinc finger protein 733, pseudogene	pseudo
MACS2_BC313_6h_CFMS_peak_1003	chr17	57287022	57287294	+	150	NA	promoter-TSS (NM_018149)	promoter-TSS (NM_018149)	-213	NM_018149	55181	Hs.7296	NM_018149	ENSG00000167447	SMG8	C17orf71	SMG8, nonsense mediated mRNA decay factor	protein-coding
MACS2_BC313_6h_CFMS_peak_1172	chr19	39898499	39899449	+	149	NA	exon (NM_003407, exon 2 of 2)	exon (NM_003407, exon 2 of 2)	1344	NR_039755	100616163		NR_039755	ENSG00000266559	MIR4530	-	microRNA 4530	ncRNA
MACS2_BC313_6h_CFMS_peak_227	chr1	243418683	243418882	+	147	NA	promoter-TSS (NM_006642)	promoter-TSS (NM_006642)	-74	NM_014812	9859	Hs.533635	NM_014812	ENSG00000143702	CEP170	FAM68A|KAB|KIAA0470	centrosomal protein 170	protein-coding
MACS2_BC313_6h_CFMS_peak_232	chr1	249119725	249120577	+	145	NA	promoter-TSS (NR_036070)	promoter-TSS (NR_036070)	3	NM_030645	80851	Hs.298573	NM_030645	ENSG00000175137	SH3BP5L	-	SH3 binding domain protein 5 like	protein-coding
MACS2_BC313_6h_CFMS_peak_215	chr1	222884978	222885225	+	144	NA	promoter-TSS (NM_001288579)	promoter-TSS (NM_001288579)	763	NM_022831	64853	Hs.156625	NM_022831	ENSG00000186063	AIDA	C1orf80	axin interactor, dorsalization associated	protein-coding
MACS2_BC313_6h_CFMS_peak_231	chr1	247579462	247580182	+	143	NA	intron (NM_001079821, intron 1 of 10)	intron (NM_001079821, intron 1 of 10)	364	NM_001079821	114548	Hs.159483	NM_004895	ENSG00000162711	NLRP3	AGTAVPRL|AII|AVP|C1orf7|CIAS1|CLR1.1|DFNA34|FCAS|FCAS1|FCU|KEFH|MWS|NALP3|PYPAF1	NLR family pyrin domain containing 3	protein-coding
MACS2_BC313_6h_CFMS_peak_983	chr17	41465882	41466602	+	143	NA	promoter-TSS (NR_027412)	promoter-TSS (NR_027412)	24	NR_027412	100130581	Hs.546897	NR_027412	ENSG00000188825	LINC00910	-	long intergenic non-protein coding RNA 910	ncRNA
MACS2_BC313_6h_CFMS_peak_899	chr16	84178091	84178630	+	142	NA	promoter-TSS (NM_178452)	promoter-TSS (NM_178452)	440	NM_001146051	83693	Hs.555992	NM_031463	ENSG00000103160	HSDL1	SDR12C3	hydroxysteroid dehydrogenase like 1	protein-coding
MACS2_BC313_6h_CFMS_peak_193	chr1	183604030	183604726	+	141	NA	promoter-TSS (NM_015149)	promoter-TSS (NM_015149)	698	NM_005717	10092	Hs.518609	NM_005717	ENSG00000162704	ARPC5	ARC16|dJ127C7.3|p16-Arc	actin related protein 2/3 complex subunit 5	protein-coding
MACS2_BC313_6h_CFMS_peak_1377	chr2	200776244	200776652	+	141	NA	exon (NM_153689, exon 1 of 2)	exon (NM_153689, exon 1 of 2)	469	NM_153689	205327	Hs.154494	NM_153689	ENSG00000178074	C2orf69	-	chromosome 2 open reading frame 69	protein-coding
MACS2_BC313_6h_CFMS_peak_1026	chr17	74722179	74722425	+	139	NA	promoter-TSS (NM_001080510)	promoter-TSS (NM_001080510)	579	NM_015167	23210	Hs.514505	NM_015167	ENSG00000070495	JMJD6	PSR|PTDSR|PTDSR1	arginine demethylase and lysine hydroxylase	protein-coding
MACS2_BC313_6h_CFMS_peak_1747	chr4	82391838	82392475	+	139	NA	intron (NM_001300735, intron 1 of 13)	intron (NM_001300735, intron 1 of 13)	926	NM_001300735	153020	Hs.591696	NM_152545	ENSG00000138670	RASGEF1B	GPIG4	RasGEF domain family member 1B	protein-coding
MACS2_BC313_6h_CFMS_peak_1512	chr21	30364691	30365016	+	138	NA	intron (NM_001320766, intron 1 of 28)	intron (NM_001320766, intron 1 of 28)	424	NM_015565	26046	Hs.288773	NM_015565	ENSG00000198862	LTN1	C21orf10|C21orf98|RNF160|ZNF294	listerin E3 ubiquitin protein ligase 1	protein-coding
MACS2_BC313_6h_CFMS_peak_1033	chr17	78120302	78120680	+	137	NA	intron (NM_014740, intron 1 of 11)	CpG	491	NM_014740	9775	Hs.389649	NM_014740	ENSG00000141543	EIF4A3	DDX48|Fal1|MUK34|NMP265|NUK34|RCPS|eIF4AIII	eukaryotic translation initiation factor 4A3	protein-coding
MACS2_BC313_6h_CFMS_peak_183	chr1	171710902	171711129	+	137	NA	intron (NM_003762, intron 1 of 7)	CpG	364	NM_003762	8674	Hs.6651	NM_003762	ENSG00000117533	VAMP4	VAMP-4|VAMP24	vesicle associated membrane protein 4	protein-coding
MACS2_BC313_6h_CFMS_peak_2342	chrY	13479456	13479785	+	137	NA	Intergenic	BSR/Beta|Satellite|Satellite	1053769	NR_033667	352887	Hs.546221	NR_033667	ENSG00000206159	GYG2P1	GYG2P	glycogenin 2 pseudogene 1	pseudo
MACS2_BC313_6h_CFMS_peak_1374	chr2	198299497	198300226	+	136	NA	promoter-TSS (NM_012433)	promoter-TSS (NM_012433)	-44	NM_001308824	23451	Hs.632554	NM_012433	ENSG00000115524	SF3B1	Hsh155|MDS|PRP10|PRPF10|SAP155|SF3b155	splicing factor 3b subunit 1	protein-coding
MACS2_BC313_6h_CFMS_peak_225	chr1	236444896	236445155	+	136	NA	exon (NM_019891, exon 1 of 16)	exon (NM_019891, exon 1 of 16)	314	NM_019891	56605	Hs.558519	NM_019891	ENSG00000086619	ERO1B	ERO1LB|Ero1beta	endoplasmic reticulum oxidoreductase 1 beta	protein-coding
MACS2_BC313_6h_CFMS_peak_1397	chr2	230045417	230045613	+	136	NA	intron (NM_001100818, intron 1 of 2)	LSU-rRNA_Hsa|rRNA|rRNA	51293	NM_001330156	55022	Hs.745038	NM_017933	ENSG00000153823	PID1	HMFN2073|NYGGF4|P-CLI1|PCLI1	phosphotyrosine interaction domain containing 1	protein-coding
MACS2_BC313_6h_CFMS_peak_180	chr1	161184657	161186767	+	135	NA	intron (NM_004106, intron 1 of 4)	AluJr|SINE|Alu	625	NM_004106	2207	Hs.433300	NM_004106	ENSG00000158869	FCER1G	FCRG	Fc fragment of IgE receptor Ig	protein-coding
MACS2_BC313_6h_CFMS_peak_998	chr17	54992024	54992223	+	134	NA	promoter-TSS (NM_005082)	promoter-TSS (NM_005082)	-714	NM_005082	7706	Hs.528952	NM_005082	ENSG00000121060	TRIM25	EFP|RNF147|Z147|ZNF147	tripartite motif containing 25	protein-coding
MACS2_BC313_6h_CFMS_peak_1774	chr4	164532848	164533156	+	134	NA	intron (NM_017923, intron 1 of 3)	intron (NM_017923, intron 1 of 3)	1774	NM_017923	55016	Hs.592804	NM_017923	ENSG00000145416	MARCH1	MARCH-I|RNF171	membrane associated ring-CH-type finger 1	protein-coding
MACS2_BC313_6h_CFMS_peak_868	chr16	46415201	46415751	+	134	NA	Intergenic	HSATII|Satellite|Satellite	187533	NR_026556	124149	Hs.97414	NM_001004299		ANKRD26P1	-	ankyrin repeat domain 26 pseudogene 1	pseudo
MACS2_BC313_6h_CFMS_peak_1366	chr2	172750470	172750670	+	132	NA	intron (NR_047549, intron 1 of 16)	intron (NR_047549, intron 1 of 16)	246	NM_003705	8604	Hs.470608	NM_003705	ENSG00000115840	SLC25A12	AGC1|ARALAR|EIEE39	solute carrier family 25 member 12	protein-coding
MACS2_BC313_6h_CFMS_peak_874	chr16	46497680	46500458	+	130	NA	Intergenic	HSATII|Satellite|Satellite	103940	NR_026556	124149	Hs.97414	NM_001004299		ANKRD26P1	-	ankyrin repeat domain 26 pseudogene 1	pseudo
MACS2_BC313_6h_CFMS_peak_311	chr10	89578432	89578631	+	130	NA	promoter-TSS (NM_001321969)	promoter-TSS (NM_001321969)	461	NR_028492	142913	Hs.369431	NR_028492	ENSG00000223820	CFL1P1	CFLP1	cofilin 1 pseudogene 1	pseudo
MACS2_BC313_6h_CFMS_peak_2318	chrM	8508	9985	+	129	NA	Intergenic	Intergenic	7573	NR_137295
MACS2_BC313_6h_CFMS_peak_184	chr1	174969211	174969684	+	129	NA	intron (NM_014412, intron 1 of 5)	CpG	555	NM_014412	27101	Hs.508524	NM_014412	ENSG00000116161	CACYBP	GIG5|PNAS-107|S100A6BP|SIP	calcyclin binding protein	protein-coding
MACS2_BC313_6h_CFMS_peak_2297	chr9	130615593	130616864	+	129	NA	intron (NM_000118, intron 1 of 13)	MIR3|SINE|MIR	824	NM_001114753	2022	Hs.76753	NM_000118	ENSG00000106991	ENG	END|HHT1|ORW1	endoglin	protein-coding
MACS2_BC313_6h_CFMS_peak_2318-2	chrM	10914	16514	+	129	NA	Intergenic	Intergenic	12041	NR_137295
MACS2_BC313_6h_CFMS_peak_224	chr1	235492304	235492706	+	128	NA	promoter-TSS (NR_135074)	promoter-TSS (NR_135074)	636	NR_036605	9453	Hs.730768	NM_004837	ENSG00000152904	GGPS1	GGPPS|GGPPS1	geranylgeranyl diphosphate synthase 1	protein-coding
MACS2_BC313_6h_CFMS_peak_1728	chr4	49098253	49102662	+	128	NA	Intergenic	(CATTC)n|Satellite|Satellite	111798	NM_001286791	80157	Hs.479703	NM_025087	ENSG00000109182	CWH43	CWH43-C|PGAP2IP	cell wall biogenesis 43 C-terminal homolog	protein-coding
MACS2_BC313_6h_CFMS_peak_1600	chr3	5164170	5164371	+	128	NA	exon (NM_018184, exon 1 of 7)	exon (NM_018184, exon 1 of 7)	340	NM_018184	55207	Hs.250009	NM_018184	ENSG00000134108	ARL8B	ARL10C|Gie1	ADP ribosylation factor like GTPase 8B	protein-coding
MACS2_BC313_6h_CFMS_peak_1384	chr2	203102700	203103074	+	128	NA	intron (NM_001005781, intron 1 of 5)	CpG	435	NM_001005781	7341	Hs.81424	NM_003352	ENSG00000116030	SUMO1	DAP1|GMP1|OFC10|PIC1|SENP2|SMT3|SMT3C|SMT3H3|UBL1	small ubiquitin-like modifier 1	protein-coding
MACS2_BC313_6h_CFMS_peak_2379	chrY	28809980	28810061	+	128	NA	Intergenic	(GAATG)n|Simple_repeat|Simple_repeat	935383	NR_002176	474148	Hs.511777	NR_002176	ENSG00000280961	TTTY3B	LNCRNA00122|NCRNA00122	testis-specific transcript, Y-linked 3B (non-protein coding)	ncRNA
MACS2_BC313_6h_CFMS_peak_1025	chr17	73663032	73663664	+	128	NA	promoter-TSS (NM_004259)	promoter-TSS (NM_004259)	-79	NM_001003716	9400	Hs.632229	NM_004259	ENSG00000108469	RECQL5	RECQ5	RecQ like helicase 5	protein-coding
MACS2_BC313_6h_CFMS_peak_1776	chr4	169400740	169401527	+	127	NA	intron (NM_001345927, intron 1 of 37)	AluY|SINE|Alu	532	NM_001345927	91351	Hs.535011	NM_001012967	ENSG00000181381	DDX60L	-	DExD/H-box 60 like	protein-coding
MACS2_BC313_6h_CFMS_peak_2135	chr7	155090232	155090463	+	127	NA	exon (NM_001346594, exon 2 of 6)	exon (NM_001346594, exon 2 of 6)	865	NM_198336	3638	Hs.520819	NM_005542	ENSG00000186480	INSIG1	CL6	insulin induced gene 1	protein-coding
MACS2_BC313_6h_CFMS_peak_1006	chr17	58468733	58469301	+	127	NA	intron (NM_032582, intron 1 of 33)	CpG	569	NM_032582	84669	Hs.132868	NM_032582	ENSG00000170832	USP32	NY-REN-60|USP10	ubiquitin specific peptidase 32	protein-coding
MACS2_BC313_6h_CFMS_peak_1663	chr3	128968553	128969011	+	126	NA	intron (NM_016128, intron 1 of 23)	MIR3|SINE|MIR	329	NM_016128	22820	Hs.518250	NM_016128	ENSG00000181789	COPG1	COPG	coatomer protein complex subunit gamma 1	protein-coding
MACS2_BC313_6h_CFMS_peak_1378	chr2	201727440	201728560	+	125	NA	intron (NM_004071, intron 1 of 12)	AluJo|SINE|Alu	1284	NM_001162407	1195	Hs.433732	NM_004071	ENSG00000013441	CLK1	CLK|CLK/STY|STY	CDC like kinase 1	protein-coding
MACS2_BC313_6h_CFMS_peak_1367	chr2	174829552	174830393	+	124	NA	5' UTR (NM_001172712, exon 1 of 7)	5' UTR (NM_001172712, exon 1 of 7)	458	NM_003111	6670	Hs.531587	NM_003111	ENSG00000172845	SP3	SPR2	Sp3 transcription factor	protein-coding
MACS2_BC313_6h_CFMS_peak_1731	chr4	49133603	49134565	+	124	NA	Intergenic	(CATTC)n|Satellite|Satellite	145425	NM_001286791	80157	Hs.479703	NM_025087	ENSG00000109182	CWH43	CWH43-C|PGAP2IP	cell wall biogenesis 43 C-terminal homolog	protein-coding
MACS2_BC313_6h_CFMS_peak_991	chr17	45266089	45266492	+	123	NA	intron (NR_148340, intron 1 of 16)	CpG	415	NM_001293091	996	Hs.463295	NM_001256	ENSG00000004897	CDC27	ANAPC3|APC3|CDC27Hs|D0S1430E|D17S978E|H-NUC|HNUC|NUC2	cell division cycle 27	protein-coding
MACS2_BC313_6h_CFMS_peak_1733-3	chr4	49145168	49158653	+	123	NA	Intergenic	(CATTC)n|Satellite|Satellite	163251	NM_001286791	80157	Hs.479703	NM_025087	ENSG00000109182	CWH43	CWH43-C|PGAP2IP	cell wall biogenesis 43 C-terminal homolog	protein-coding
MACS2_BC313_6h_CFMS_peak_1733	chr4	49141543	49142754	+	123	NA	Intergenic	(CATTC)n|Satellite|Satellite	153489	NM_001286791	80157	Hs.479703	NM_025087	ENSG00000109182	CWH43	CWH43-C|PGAP2IP	cell wall biogenesis 43 C-terminal homolog	protein-coding
MACS2_BC313_6h_CFMS_peak_1733-2	chr4	49143777	49144350	+	123	NA	Intergenic	(CATTC)n|Satellite|Satellite	155404	NM_001286791	80157	Hs.479703	NM_025087	ENSG00000109182	CWH43	CWH43-C|PGAP2IP	cell wall biogenesis 43 C-terminal homolog	protein-coding
MACS2_BC313_6h_CFMS_peak_1018	chr17	72618584	72619604	+	122	NA	intron (NM_181449, intron 1 of 3)	AluSx|SINE|Alu	803	NM_181449	342510	Hs.158954	NM_181449	ENSG00000186407	CD300E	CD300LE|CLM-2|CLM2|CMRF35-A5|IREM-2|IREM2|PIgR-2|PIgR2	CD300e molecule	protein-coding
MACS2_BC313_6h_CFMS_peak_2017	chr6	163777862	163778110	+	121	NA	Intergenic	(CA)n|Simple_repeat|Simple_repeat	-9921	NR_033862	401282	Hs.444817	NR_033862		DKFZp451B082	-	uncharacterized LOC401282	ncRNA
MACS2_BC313_6h_CFMS_peak_168	chr1	156186260	156186624	+	121	NA	intron (NM_001199664, intron 1 of 4)	CpG	3663	NM_001199662	100527963	Hs.530479	NM_001199661	ENSG00000260238	PMF1-BGLAP	PMF1	PMF1-BGLAP readthrough	protein-coding
MACS2_BC313_6h_CFMS_peak_282	chr10	42661544	42667610	+	120	NA	Intergenic	HSATII|Satellite|Satellite	198916	NR_024380	441666	Hs.255729	NR_024380	ENSG00000215146	LOC441666	-	zinc finger protein 91 pseudogene	pseudo
MACS2_BC313_6h_CFMS_peak_226	chr1	236687282	236687779	+	120	NA	non-coding (NR_034040, exon 1 of 1)	non-coding (NR_034040, exon 1 of 1)	278	NR_034040	100287902	Hs.677376	NR_034040	ENSG00000223776	LGALS8-AS1	-	LGALS8 antisense RNA 1	ncRNA
MACS2_BC313_6h_CFMS_peak_2317	chrM	6531	7163	+	120	NA	Intergenic	Intergenic	5174	NR_137295
MACS2_BC313_6h_CFMS_peak_2101	chr7	100472874	100473085	+	120	NA	intron (NM_001128852, intron 1 of 19)	CpG	278	NM_001128852	51593	Hs.111801	NM_015908	ENSG00000087087	SRRT	ARS2|ASR2|serrate	serrate, RNA effector molecule	protein-coding
MACS2_BC313_6h_CFMS_peak_2316-2	chrM	5278	5518	+	120	NA	Intergenic	Intergenic	3725	NR_137295
MACS2_BC313_6h_CFMS_peak_2316	chrM	3369	3659	+	120	NA	TTS (NR_137295)	TTS (NR_137295)	1841	NR_137295
MACS2_BC313_6h_CFMS_peak_1004	chr17	57697394	57697976	+	119	NA	intron (NM_001288653, intron 1 of 31)	intron (NM_001288653, intron 1 of 31)	635	NM_001288653	1213	Hs.491351	NM_004859	ENSG00000141367	CLTC	CHC|CHC17|CLH-17|CLTCL2|Hc|MRD56	clathrin heavy chain	protein-coding
MACS2_BC313_6h_CFMS_peak_1015	chr17	71949644	71949893	+	118	NA	Intergenic	(CA)n|Simple_repeat|Simple_repeat	-125092	NR_027146	283982	Hs.464079	NM_182564		LINC00469	C17orf54	long intergenic non-protein coding RNA 469	ncRNA
MACS2_BC313_6h_CFMS_peak_1592	chr22	48938208	48938656	+	118	NA	intron (NR_038917, intron 4 of 4)	(TG)n|Simple_repeat|Simple_repeat	4767	NR_038917	284933	Hs.159057	NR_038917	ENSG00000281732	LOC284933	-	uncharacterized LOC284933	ncRNA
MACS2_BC313_6h_CFMS_peak_2016	chr6	163295917	163296116	+	117	NA	intron (NM_152410, intron 3 of 6)	(CA)n|Simple_repeat|Simple_repeat	147014	NM_001080379	135138	Hs.25791	NM_152410	ENSG00000112530	PACRG	GLUP|HAK005771|PARK2CRG	parkin coregulated	protein-coding
MACS2_BC313_6h_CFMS_peak_230	chr1	245027006	245027630	+	117	NA	exon (NM_031844, exon 1 of 14)	exon (NM_031844, exon 1 of 14)	509	NM_004501	3192	Hs.106212	NM_004501	ENSG00000153187	HNRNPU	EIEE54|GRIP120|HNRNPU-AS1|HNRPU|SAF-A|SAFA|U21.1|hnRNP U|pp120	heterogeneous nuclear ribonucleoprotein U	protein-coding
MACS2_BC313_6h_CFMS_peak_1023	chr17	73400044	73400244	+	117	NA	intron (NM_002086, intron 1 of 5)	AluSq2|SINE|Alu	1645	NM_002086	2885	Hs.444356	NM_002086	ENSG00000177885	GRB2	ASH|EGFRBP-GRB2|Grb3-3|MST084|MSTP084|NCKAP2	growth factor receptor bound protein 2	protein-coding
MACS2_BC313_6h_CFMS_peak_1368	chr2	175461435	175462343	+	116	NA	intron (NM_001077269, intron 1 of 7)	intron (NM_001077269, intron 1 of 7)	37418	NM_003387	7456	Hs.128067	NM_003387	ENSG00000115935	WIPF1	PRPL-2|WAS2|WASPIP|WIP	WAS/WASL interacting protein family member 1	protein-coding
MACS2_BC313_6h_CFMS_peak_999	chr17	56084159	56084464	+	116	NA	exon (NM_006924, exon 1 of 4)	exon (NM_006924, exon 1 of 4)	396	NM_001078166	6426	Hs.68714	NM_006924	ENSG00000136450	SRSF1	ASF|SF2|SF2p33|SFRS1|SRp30a	serine and arginine rich splicing factor 1	protein-coding
MACS2_BC313_6h_CFMS_peak_1751	chr4	85886462	85887017	+	116	NA	promoter-TSS (NR_152771)	promoter-TSS (NR_152771)	-30	NR_152775	404201	Hs.46730	NM_205857		WDFY3-AS2	C4orf12|FBI4|NCRNA00247	WDFY3 antisense RNA 2	ncRNA
MACS2_BC313_6h_CFMS_peak_2141	chr7	157924148	157924347	+	115	NA	intron (NM_130842, intron 8 of 21)	(CA)n|Simple_repeat|Simple_repeat	276970	NR_038966	100506585	Hs.661265	NR_038966	ENSG00000233038	LOC100506585	-	uncharacterized LOC100506585	ncRNA
MACS2_BC313_6h_CFMS_peak_2377	chrY	28798232	28801696	+	115	NA	Intergenic	(CGAAT)n|Simple_repeat|Simple_repeat	925327	NR_002176	474148	Hs.511777	NR_002176	ENSG00000280961	TTTY3B	LNCRNA00122|NCRNA00122	testis-specific transcript, Y-linked 3B (non-protein coding)	ncRNA
MACS2_BC313_6h_CFMS_peak_304	chr10	81085737	81086272	+	115	NA	Intergenic	(TG)n|Simple_repeat|Simple_repeat	-21216	NM_005729	10105	Hs.381072	NM_005729	ENSG00000108179	PPIF	CYP3|CyP-M|Cyp-D|CypD	peptidylprolyl isomerase F	protein-coding
MACS2_BC313_6h_CFMS_peak_1000	chr17	56407782	56410544	+	115	NA	promoter-TSS (NR_029683)	promoter-TSS (NR_029683)	-484	NR_029683	406934		NR_029683	ENSG00000284353	MIR142	MIRN142|mir-142	microRNA 142	ncRNA
MACS2_BC313_6h_CFMS_peak_1388	chr2	216974216	216974697	+	114	NA	intron (NM_021141, intron 1 of 20)	C-rich|Low_complexity|Low_complexity	436	NM_021141	7520	Hs.388739	NM_021141	ENSG00000079246	XRCC5	KARP-1|KARP1|KU80|KUB2|Ku86|NFIV	X-ray repair cross complementing 5	protein-coding
MACS2_BC313_6h_CFMS_peak_1027	chr17	75316137	75316336	+	113	NA	5' UTR (NM_006640, exon 1 of 11)	5' UTR (NM_006640, exon 1 of 11)	639	NM_006640	10801	Hs.440932	NM_006640	ENSG00000184640	2009-09-01	AF17q25|MSF|MSF1|NAPB|PNUTL4|SINT1|SeptD1	septin 9	protein-coding
MACS2_BC313_6h_CFMS_peak_1349	chr2	133025678	133031474	+	112	NA	Intergenic	Intergenic	-13034	NR_027020	554226	Hs.380689	NM_001358416	ENSG00000163046	ANKRD30BL	ANKRD30BP3|NCRNA00164	ankyrin repeat domain 30B like	protein-coding
MACS2_BC313_6h_CFMS_peak_1509	chr21	14365149	14365490	+	112	NA	Intergenic	ALR/Alpha|Satellite|centr	-45168	NR_026916	149992	Hs.558645	NM_153773		ANKRD30BP2	C21orf99|CT85|CTSP-1|CTSP1	ankyrin repeat domain 30B pseudogene 2	pseudo
MACS2_BC313_6h_CFMS_peak_1594	chr22	49277699	49278175	+	112	NA	intron (NR_038944, intron 1 of 6)	(CA)n|Simple_repeat|Simple_repeat	15355	NR_038944	100128946	Hs.535676	NR_038944	ENSG00000205632	LINC01310	WI2-81516E3.1	long intergenic non-protein coding RNA 1310	ncRNA
MACS2_BC313_6h_CFMS_peak_1349-2	chr2	133032490	133032924	+	112	NA	Intergenic	Intergenic	-17165	NR_027020	554226	Hs.380689	NM_001358416	ENSG00000163046	ANKRD30BL	ANKRD30BP3|NCRNA00164	ankyrin repeat domain 30B like	protein-coding
MACS2_BC313_6h_CFMS_peak_2298	chr9	131644738	131645101	+	112	NA	promoter-TSS (NM_001352989)	promoter-TSS (NM_001352989)	-117	NM_001352988	883	Hs.495250	NM_004059	ENSG00000171097	KYAT1	CCBL1|GTK|KAT1|KATI	kynurenine aminotransferase 1	protein-coding
MACS2_BC313_6h_CFMS_peak_958	chr17	30676743	30677493	+	110	NA	promoter-TSS (NR_030362)	promoter-TSS (NR_030362)	-10	NR_030362	693217		NR_030362	ENSG00000283774	MIR632	MIRN632|hsa-mir-632	microRNA 632	ncRNA
MACS2_BC313_6h_CFMS_peak_1350	chr2	133033892	133035086	+	110	NA	Intergenic	AluJb|SINE|Alu	-18947	NR_027020	554226	Hs.380689	NM_001358416	ENSG00000163046	ANKRD30BL	ANKRD30BP3|NCRNA00164	ankyrin repeat domain 30B like	protein-coding
MACS2_BC313_6h_CFMS_peak_1748	chr4	83294338	83294818	+	110	NA	intron (NM_031370, intron 1 of 8)	intron (NM_031370, intron 1 of 8)	571	NM_031369	3184	Hs.480073	NM_002138	ENSG00000138668	HNRNPD	AUF1|AUF1A|HNRPD|P37|hnRNPD0	heterogeneous nuclear ribonucleoprotein D	protein-coding
MACS2_BC313_6h_CFMS_peak_1729	chr4	49104192	49123287	+	109	NA	Intergenic	(CATTC)n|Satellite|Satellite	125080	NM_001286791	80157	Hs.479703	NM_025087	ENSG00000109182	CWH43	CWH43-C|PGAP2IP	cell wall biogenesis 43 C-terminal homolog	protein-coding
MACS2_BC313_6h_CFMS_peak_1352	chr2	136288198	136289064	+	108	NA	promoter-TSS (NM_001286569)	promoter-TSS (NM_001286569)	175	NM_032143	84083	Hs.658422	NM_032143	ENSG00000121988	ZRANB3	4933425L19Rik|AH2	zinc finger RANBP2-type containing 3	protein-coding
MACS2_BC313_6h_CFMS_peak_982	chr17	41439279	41439416	+	107	NA	Intergenic	AluY|SINE|Alu	26919	NR_027412	100130581	Hs.546897	NR_027412	ENSG00000188825	LINC00910	-	long intergenic non-protein coding RNA 910	ncRNA
MACS2_BC313_6h_CFMS_peak_1743	chr4	79697993	79698276	+	107	NA	intron (NM_017593, intron 1 of 13)	intron (NM_017593, intron 1 of 13)	602	NM_017593	55589	Hs.146551	NM_017593	ENSG00000138756	BMP2K	BIKE|HRIHFB2017	BMP2 inducible kinase	protein-coding
MACS2_BC313_6h_CFMS_peak_198	chr1	202173692	202174734	+	107	NA	intron (NM_021636, intron 1 of 17)	(CA)n|Simple_repeat|Simple_repeat	1308	NM_021636	59352	Hs.497402	NM_021636	ENSG00000133067	LGR6	GPCR|VTS20631	leucine rich repeat containing G protein-coupled receptor 6	protein-coding
MACS2_BC313_6h_CFMS_peak_898	chr16	81648526	81649028	+	107	NA	intron (NM_198390, intron 2 of 20)	(TG)n|Simple_repeat|Simple_repeat	3824	NR_106759	102465251		NR_106759	ENSG00000275109	MIR6504	hsa-mir-6504	microRNA 6504	ncRNA
MACS2_BC313_6h_CFMS_peak_2012	chr6	159274158	159274296	+	107	NA	intron (NR_028496, intron 2 of 2)	(CA)n|Simple_repeat|Simple_repeat	4437	NR_028496	202459	Hs.487035	NM_145303	ENSG00000243775	OSTCP1	DC2L|OSTCL	oligosaccharyltransferase complex subunit pseudogene 1	pseudo
MACS2_BC313_6h_CFMS_peak_171	chr1	156697847	156698192	+	107	NA	promoter-TSS (NM_015997)	promoter-TSS (NM_015997)	212	NM_001303095	81875	Hs.301904	NM_030980	ENSG00000143319	ISG20L2	HSD38	interferon stimulated exonuclease gene 20 like 2	protein-coding
MACS2_BC313_6h_CFMS_peak_197	chr1	201924064	201925231	+	106	NA	promoter-TSS (NM_006335)	promoter-TSS (NM_006335)	28	NM_006335	10440	Hs.20716	NM_006335	ENSG00000134375	TIMM17A	TIM17|TIM17A	translocase of inner mitochondrial membrane 17A	protein-coding
MACS2_BC313_6h_CFMS_peak_1022	chr17	73284953	73285159	+	106	NA	intron (NM_001126121, intron 1 of 7)	intron (NM_001126121, intron 1 of 7)	474	NM_001126121	60386	Hs.514470	NM_021734	ENSG00000125454	SLC25A19	DNC|MCPHA|MUP1|THMD3|THMD4|TPC	solute carrier family 25 member 19	protein-coding
MACS2_BC313_6h_CFMS_peak_2376	chrY	28794577	28794755	+	106	NA	Intergenic	(GAGTG)n|Simple_repeat|Simple_repeat	920029	NR_002176	474148	Hs.511777	NR_002176	ENSG00000280961	TTTY3B	LNCRNA00122|NCRNA00122	testis-specific transcript, Y-linked 3B (non-protein coding)	ncRNA
MACS2_BC313_6h_CFMS_peak_1401	chr2	235423014	235423668	+	105	NA	Intergenic	(GTGTG)n|Simple_repeat|Simple_repeat	-17644	NM_001282431	10123	Hs.111554	NM_005737	ENSG00000188042	ARL4C	ARL7|LAK	ADP ribosylation factor like GTPase 4C	protein-coding
MACS2_BC313_6h_CFMS_peak_1379	chr2	201753461	201754097	+	105	NA	promoter-TSS (NM_130906)	promoter-TSS (NM_130906)	70	NM_130906	53938	Hs.121076	NM_032472	ENSG00000240344	PPIL3	CYPJ	peptidylprolyl isomerase like 3	protein-coding
MACS2_BC313_6h_CFMS_peak_872	chr16	46431272	46433237	+	105	NA	Intergenic	HSATII|Satellite|Satellite	170755	NR_026556	124149	Hs.97414	NM_001004299		ANKRD26P1	-	ankyrin repeat domain 26 pseudogene 1	pseudo
MACS2_BC313_6h_CFMS_peak_964	chr17	34900176	34900968	+	105	NA	promoter-TSS (NM_024835)	promoter-TSS (NM_024835)	-165	NM_024835	79893	Hs.514116	NM_024835	ENSG00000278311	GGNBP2	DIF-3|DIF3|LCRG1|LZK1|ZFP403|ZNF403	gametogenetin binding protein 2	protein-coding
MACS2_BC313_6h_CFMS_peak_2011	chr6	158588532	158589461	+	104	NA	promoter-TSS (NM_207118)	promoter-TSS (NM_207118)	316	NM_032861	84947	Hs.154706	NM_032861	ENSG00000122335	SERAC1	-	serine active site containing 1	protein-coding
MACS2_BC313_6h_CFMS_peak_971	chr17	39789091	39789425	+	104	NA	intron (NR_033415, intron 4 of 10)	(TG)n|Simple_repeat|Simple_repeat	7193	NR_033415	284116	Hs.725790	NR_033415	ENSG00000214514	KRT42P	-	keratin 42 pseudogene	pseudo
MACS2_BC313_6h_CFMS_peak_2074	chr7	66205362	66206295	+	103	NA	intron (NM_014504, intron 1 of 8)	CpG	185	NM_001287062	27342	Hs.530053	NM_014504	ENSG00000154710	RABGEF1	RABEX5|RAP1|rabex-5	RAB guanine nucleotide exchange factor 1	protein-coding
MACS2_BC313_6h_CFMS_peak_192	chr1	183557989	183558937	+	103	NA	intron (NM_000433, intron 1 of 14)	intron (NM_000433, intron 1 of 14)	1276	NM_001190789	4688	Hs.587558	NM_000433	ENSG00000116701	NCF2	NCF-2|NOXA2|P67-PHOX|P67PHOX	neutrophil cytosolic factor 2	protein-coding
MACS2_BC313_6h_CFMS_peak_1159	chr19	35645394	35646061	+	103	NA	promoter-TSS (NM_001164605)	promoter-TSS (NM_001164605)	55	NM_144779	53827	Hs.333418	NM_014164	ENSG00000089327	FXYD5	DYSAD|HSPC113|IWU1|KCT1|OIT2|PRO6241|RIC	FXYD domain containing ion transport regulator 5	protein-coding
MACS2_BC313_6h_CFMS_peak_2103	chr7	104653826	104655820	+	102	NA	promoter-TSS (NR_024586)	promoter-TSS (NR_024586)	186	NM_018682	55904	Hs.592262	NM_018682	ENSG00000005483	KMT2E	HDCMC04P|MLL5|NKp44L	lysine methyltransferase 2E	protein-coding
MACS2_BC313_6h_CFMS_peak_214	chr1	221914085	221915887	+	102	NA	intron (NM_007207, intron 1 of 3)	intron (NM_007207, intron 1 of 3)	532	NR_111940	11221	Hs.497822	NM_007207	ENSG00000143507	DUSP10	MKP-5|MKP5	dual specificity phosphatase 10	protein-coding
MACS2_BC313_6h_CFMS_peak_320	chr10	102672813	102673102	+	100	NA	exon (NM_018121, exon 1 of 20)	exon (NM_018121, exon 1 of 20)	631	NM_018121	55719	Hs.447458	NM_018121	ENSG00000119906	SLF2	C10orf6|FAM178A	SMC5-SMC6 complex localization factor 2	protein-coding
MACS2_BC313_6h_CFMS_peak_313	chr10	94449235	94450191	+	100	NA	promoter-TSS (NM_002729)	promoter-TSS (NM_002729)	32	NM_002729	3087	Hs.118651	NM_002729	ENSG00000152804	HHEX	HEX|HMPH|HOX11L-PEN|PRH|PRHX	hematopoietically expressed homeobox	protein-coding
MACS2_BC313_6h_CFMS_peak_178	chr1	161101646	161103124	+	100	NA	promoter-TSS (NM_032998)	promoter-TSS (NM_032998)	93	NM_001039711	9191	Hs.744092	NM_004216	ENSG00000158796	DEDD	CASP8IP1|DEDD1|DEFT|FLDED1|KE05	death effector domain containing	protein-coding
MACS2_BC313_6h_CFMS_peak_1593	chr22	48978531	48979169	+	99	NA	intron (NM_015381, intron 1 of 3)	(CACAC)n|Simple_repeat|Simple_repeat	6732	NM_015381	25817	Hs.436854	NM_015381	ENSG00000219438	FAM19A5	QLLK5208|TAFA-5|TAFA5|UNQ5208	family with sequence similarity 19 member A5, C-C motif chemokine like	protein-coding
MACS2_BC313_6h_CFMS_peak_957	chr17	30469795	30470240	+	99	NA	intron (NM_001288755, intron 1 of 18)	intron (NM_001288755, intron 1 of 18)	137	NR_136413	105371730	Hs.673781	NR_136413	ENSG00000214708	LOC105371730	-	uncharacterized LOC105371730	ncRNA
MACS2_BC313_6h_CFMS_peak_1389	chr2	217362953	217364004	+	99	NA	promoter-TSS (NM_000998)	promoter-TSS (NM_000998)	-42	NM_000998	6168	Hs.433701	NM_000998	ENSG00000197756	RPL37A	L37A	ribosomal protein L37a	protein-coding
MACS2_BC313_6h_CFMS_peak_2289	chr9	123837099	123837573	+	99	NA	5' UTR (NM_001317163, exon 1 of 41)	5' UTR (NM_001317163, exon 1 of 41)	116	NM_001317163	727	Hs.494997	NM_001735	ENSG00000106804	C5	C5D|C5a|C5b|CPAMD4|ECLZB	complement C5	protein-coding
MACS2_BC313_6h_CFMS_peak_1593-2	chr22	48980288	48980493	+	99	NA	intron (NM_015381, intron 1 of 3)	(CA)n|Simple_repeat|Simple_repeat	8272	NM_015381	25817	Hs.436854	NM_015381	ENSG00000219438	FAM19A5	QLLK5208|TAFA-5|TAFA5|UNQ5208	family with sequence similarity 19 member A5, C-C motif chemokine like	protein-coding
MACS2_BC313_6h_CFMS_peak_1734	chr4	49633285	49660038	+	98	NA	Intergenic	(GAATG)n|Satellite|Satellite	658002	NM_001286791	80157	Hs.479703	NM_025087	ENSG00000109182	CWH43	CWH43-C|PGAP2IP	cell wall biogenesis 43 C-terminal homolog	protein-coding
MACS2_BC313_6h_CFMS_peak_177	chr1	161038335	161039566	+	98	NA	intron (NM_001025598, intron 1 of 11)	intron (NM_001025598, intron 1 of 11)	810	NM_001025598	257106	Hs.389374	NM_181720	ENSG00000186517	ARHGAP30	-	Rho GTPase activating protein 30	protein-coding
MACS2_BC313_6h_CFMS_peak_1019	chr17	72728734	72729677	+	98	NA	intron (NM_175738, intron 2 of 8)	intron (NM_175738, intron 2 of 8)	-3494	NM_001330471	326624	Hs.351413	NM_175738	ENSG00000172794	RAB37	-	RAB37, member RAS oncogene family	protein-coding
MACS2_BC313_6h_CFMS_peak_1318	chr2	92300540	92300897	+	97	NA	Intergenic	ALR/Alpha|Satellite|centr	171559	NR_027714	440888	Hs.730239	NM_001032412		ACTR3BP2	FKSG73	ACTR3B pseudogene 2	pseudo
MACS2_BC313_6h_CFMS_peak_1768	chr4	140375312	140375893	+	97	NA	intron (NM_031296, intron 1 of 1)	CpG	641	NM_031296	83452	Hs.591679	NM_031296	ENSG00000172007	RAB33B	SMC2	RAB33B, member RAS oncogene family	protein-coding
MACS2_BC313_6h_CFMS_peak_1483-2	chr21	10698146	10699773	+	97	NA	Intergenic	ALR/Alpha|Satellite|centr	291984	NM_199259	7179	Hs.122986	NM_199259	ENSG00000274391	TPTE	CT44|PTEN2	transmembrane phosphatase with tensin homology	protein-coding
MACS2_BC313_6h_CFMS_peak_1351	chr2	135676579	135676980	+	97	NA	promoter-TSS (NR_036549)	promoter-TSS (NR_036549)	387	NM_001320748	905	Hs.744115	NM_001241	ENSG00000082258	CCNT2	CYCT2	cyclin T2	protein-coding
MACS2_BC313_6h_CFMS_peak_963	chr17	33914393	33914754	+	97	NA	intron (NM_001030006, intron 1 of 21)	intron (NM_001030006, intron 1 of 21)	291	NM_001030006	163	Hs.514819	NM_001282	ENSG00000006125	AP2B1	ADTB2|AP105B|AP2-BETA|CLAPB1	adaptor related protein complex 2 subunit beta 1	protein-coding
MACS2_BC313_6h_CFMS_peak_2136	chr7	155436556	155437583	+	97	NA	promoter-TSS (NR_126344)	promoter-TSS (NR_126344)	31	NR_126344	100506302	Hs.87856	NR_126344	ENSG00000216895	LOC100506302	-	uncharacterized LOC100506302	ncRNA
MACS2_BC313_6h_CFMS_peak_2205	chr8	134086476	134086993	+	97	NA	intron (NM_001045557, intron 1 of 7)	MIR|SINE|MIR	-14131	NM_006748	6503	Hs.75367	NM_006748	ENSG00000155926	SLA	SLA1|SLAP	Src like adaptor	protein-coding
MACS2_BC313_6h_CFMS_peak_1483	chr21	10701763	10702913	+	97	NA	Intergenic	ALR/Alpha|Satellite|centr	288605	NM_199259	7179	Hs.122986	NM_199259	ENSG00000274391	TPTE	CT44|PTEN2	transmembrane phosphatase with tensin homology	protein-coding
MACS2_BC313_6h_CFMS_peak_1772	chr4	154387741	154388216	+	96	NA	intron (NM_015196, intron 1 of 34)	CpG	480	NM_015196	23240	Hs.732450	NM_015196	ENSG00000121210	TMEM131L	KIAA0922	transmembrane 131 like	protein-coding
MACS2_BC313_6h_CFMS_peak_194	chr1	184723257	184723824	+	95	NA	intron (NM_001319960, intron 1 of 20)	CpG	501	NR_135118	80267	Hs.523811	NM_025191	ENSG00000116406	EDEM3	C1orf22	ER degradation enhancing alpha-mannosidase like protein 3	protein-coding
MACS2_BC313_6h_CFMS_peak_316	chr10	99160761	99161107	+	95	NA	exon (NM_001145114, exon 1 of 32)	exon (NM_001145114, exon 1 of 32)	193	NM_015179	23223	Hs.434251	NM_015179	ENSG00000052749	RRP12	KIAA0690	ribosomal RNA processing 12 homolog	protein-coding
MACS2_BC313_6h_CFMS_peak_317	chr10	99497261	99497460	+	95	NA	promoter-TSS (NM_001002261)	promoter-TSS (NM_001002261)	482	NM_001174120	118813	Hs.744075	NM_144588	ENSG00000155256	ZFYVE27	PROTRUDIN|SPG33	zinc finger FYVE-type containing 27	protein-coding
MACS2_BC313_6h_CFMS_peak_169	chr1	156307739	156307938	+	95	NA	promoter-TSS (NR_130913)	promoter-TSS (NR_130913)	368	NR_036565	7203	Hs.491494	NM_005998	ENSG00000163468	CCT3	CCT-gamma|CCTG|PIG48|TCP-1-gamma|TRIC5	chaperonin containing TCP1 subunit 3	protein-coding
MACS2_BC313_6h_CFMS_peak_1178	chr19	41882372	41882692	+	95	NA	promoter-TSS (NM_001042595)	promoter-TSS (NM_001042595)	94	NM_001098822	641649	Hs.709417	NM_001042595	ENSG00000142046	TMEM91	DSPC3|IFITMD6	transmembrane protein 91	protein-coding
MACS2_BC313_6h_CFMS_peak_1152	chr19	30096925	30097265	+	95	NA	promoter-TSS (NR_027368)	promoter-TSS (NR_027368)	-75	NM_006627	10775	Hs.412870	NM_006627	ENSG00000105171	POP4	RPP29	POP4 homolog, ribonuclease P/MRP subunit	protein-coding
MACS2_BC313_6h_CFMS_peak_952	chr17	28443946	28444247	+	95	NA	promoter-TSS (NR_029945)	promoter-TSS (NR_029945)	-1	NR_029945	494335		NR_029945	ENSG00000283935	MIR423	MIRN423|hsa-mir-423|mir-423	microRNA 423	ncRNA
MACS2_BC313_6h_CFMS_peak_1375	chr2	198318387	198319064	+	94	NA	5' UTR (NM_001320819, exon 1 of 5)	5' UTR (NM_001320819, exon 1 of 5)	237	NM_001320820	80219	Hs.606592	NM_025147	ENSG00000115520	COQ10B	-	coenzyme Q10B	protein-coding
MACS2_BC313_6h_CFMS_peak_962	chr17	33894751	33894950	+	94	NA	promoter-TSS (NR_135479)	promoter-TSS (NR_135479)	-283	NR_135479	105371743		NR_135479		LINC02001	-	long intergenic non-protein coding RNA 2001	ncRNA
MACS2_BC313_6h_CFMS_peak_1408	chr2	239622017	239622451	+	94	NA	Intergenic	(CA)n|Simple_repeat|Simple_repeat	-134439	NM_001271893	117581	Hs.422585	NM_057179	ENSG00000233608	TWIST2	AMS|BBRSAY|DERMO1|FFDD3|SETLSS|bHLHa39	twist family bHLH transcription factor 2	protein-coding
MACS2_BC313_6h_CFMS_peak_1385	chr2	203130680	203131456	+	94	NA	intron (NM_015934, intron 1 of 14)	AluSq|SINE|Alu	629	NM_015934	51602	Hs.471104	NM_015934	ENSG00000055044	NOP58	HSPC120|NOP5|NOP5/NOP58	NOP58 ribonucleoprotein	protein-coding
MACS2_BC313_6h_CFMS_peak_2347	chrY	13650385	13653092	+	93	NA	Intergenic	HSATII|Satellite|Satellite	881651	NR_033667	352887	Hs.546221	NR_033667	ENSG00000206159	GYG2P1	GYG2P	glycogenin 2 pseudogene 1	pseudo
MACS2_BC313_6h_CFMS_peak_312	chr10	90750748	90751602	+	93	NA	promoter-TSS (NM_001141945)	promoter-TSS (NM_001141945)	-21	NM_001320855	59	Hs.500483	NM_001613	ENSG00000107796	ACTA2	ACTSA	actin, alpha 2, smooth muscle, aorta	protein-coding
MACS2_BC313_6h_CFMS_peak_167	chr1	156084673	156086540	+	93	NA	intron (NM_005572, intron 1 of 9)	intron (NM_005572, intron 1 of 9)	1145	NM_001282626	4000	Hs.594444	NM_005572	ENSG00000160789	LMNA	CDCD1|CDDC|CMD1A|CMT2B1|EMD2|FPL|FPLD|FPLD2|HGPS|IDC|LDP1|LFP|LGMD1B|LMN1|LMNC|LMNL1|MADA|PRO1	lamin A/C	protein-coding
MACS2_BC313_6h_CFMS_peak_1536	chr21	45139615	45140080	+	93	NA	intron (NM_003681, intron 1 of 10)	intron (NM_003681, intron 1 of 10)	869	NM_003681	8566	Hs.284491	NM_003681	ENSG00000160209	PDXK	C21orf124|C21orf97|HEL-S-1a|PKH|PNK|PRED79	pyridoxal kinase	protein-coding
MACS2_BC313_6h_CFMS_peak_973	chr17	40346051	40346332	+	92	NA	intron (NM_001142623, intron 1 of 9)	AluJo|SINE|Alu	359	NM_001142623	84514	Hs.38039	NM_032484	ENSG00000167925	GHDC	D11LGP1|LGP1	GH3 domain containing	protein-coding
MACS2_BC313_6h_CFMS_peak_1462	chr20	48553123	48553379	+	92	NA	intron (NM_018683, intron 1 of 5)	CpG	337	NM_018683	55905	Hs.144949	NM_018683	ENSG00000124226	RNF114	PSORS12|ZNF313	ring finger protein 114	protein-coding
MACS2_BC313_6h_CFMS_peak_2378	chrY	28805054	28805179	+	92	NA	Intergenic	(GAATG)n|Satellite|Satellite	930479	NR_002176	474148	Hs.511777	NR_002176	ENSG00000280961	TTTY3B	LNCRNA00122|NCRNA00122	testis-specific transcript, Y-linked 3B (non-protein coding)	ncRNA
MACS2_BC313_6h_CFMS_peak_970	chr17	38478169	38478872	+	92	NA	intron (NM_001145301, intron 1 of 8)	intron (NM_001145301, intron 1 of 8)	4047	NM_001145301	5914	Hs.654583	NM_000964	ENSG00000131759	RARA	NR1B1|RAR	retinoic acid receptor alpha	protein-coding
MACS2_BC313_6h_CFMS_peak_2303	chr9	134614300	134614545	+	91	NA	intron (NM_001304275, intron 1 of 23)	intron (NM_001304275, intron 1 of 23)	909	NM_001304275	2889	Hs.127897	NM_005312	ENSG00000107263	RAPGEF1	C3G|GRF2	Rap guanine nucleotide exchange factor 1	protein-coding
MACS2_BC313_6h_CFMS_peak_376	chr11	34074017	34074980	+	91	NA	intron (NM_203364, intron 2 of 17)	CpG-4021	1268	NM_005898	4076	Hs.471818	NM_005898	ENSG00000135387	CAPRIN1	GPIAP1|GPIP137|GRIP137|M11S1|RNG105|p137GPI	cell cycle associated protein 1	protein-coding
MACS2_BC313_6h_CFMS_peak_1569	chr22	38082323	38082961	+	91	NA	intron (NM_024313, intron 1 of 5)	CpG	298	NM_024313	79159	Hs.632778	NM_024313	ENSG00000273899	NOL12	Nop25|dJ37E16.7	nucleolar protein 12	protein-coding
MACS2_BC313_6h_CFMS_peak_1038	chr17	80407724	80408508	+	91	NA	promoter-TSS (NM_001193655)	promoter-TSS (NM_001193655)	-514	NM_001193655	79415	Hs.163113	NM_001033046	ENSG00000178927	CYBC1	C17orf62|Eros	cytochrome b-245 chaperone 1	protein-coding
MACS2_BC313_6h_CFMS_peak_2105	chr7	112579414	112579838	+	91	NA	intron (NM_152556, intron 1 of 4)	intron (NM_152556, intron 1 of 4)	306	NM_152556	154743	Hs.489734	NM_152556	ENSG00000164603	BMT2	C7orf60|SAMTOR	base methyltransferase of 25S rRNA 2 homolog	protein-coding
MACS2_BC313_6h_CFMS_peak_1746	chr4	81105591	81105917	+	90	NA	promoter-TSS (NM_020226)	promoter-TSS (NM_020226)	-670	NM_020226	56978	Hs.373642	NM_020226	ENSG00000152784	PRDM8	EPM10|KMT8D|PFM5	PR/SET domain 8	protein-coding
MACS2_BC313_6h_CFMS_peak_314	chr10	98479465	98479910	+	90	NA	intron (NM_152309, intron 1 of 16)	intron (NM_152309, intron 1 of 16)	592	NM_152309	118788	Hs.310456	NM_152309	ENSG00000155629	PIK3AP1	BCAP	phosphoinositide-3-kinase adaptor protein 1	protein-coding
MACS2_BC313_6h_CFMS_peak_980	chr17	41381721	41382478	+	89	NA	Intergenic	ERV3-16A3_I-int|LTR|ERVL	-1037	NR_047479	100874261	Hs.546898	NR_047479	ENSG00000236383	LINC00854	TMEM106A-AS1	long intergenic non-protein coding RNA 854	ncRNA
MACS2_BC313_6h_CFMS_peak_1994	chr6	112193435	112193634	+	89	NA	intron (NM_002037, intron 1 of 13)	G-rich|Low_complexity|Low_complexity	1121	NM_002037	2534	Hs.390567	NM_002037	ENSG00000010810	FYN	SLK|SYN|p59-FYN	FYN proto-oncogene, Src family tyrosine kinase	protein-coding
MACS2_BC313_6h_CFMS_peak_1037	chr17	80187492	80187902	+	89	NA	intron (NM_004207, intron 1 of 4)	CpG	810	NM_004207	9123	Hs.500761	NM_004207	ENSG00000141526	SLC16A3	MCT 3|MCT 4|MCT-3|MCT-4|MCT3|MCT4	solute carrier family 16 member 3	protein-coding
MACS2_BC313_6h_CFMS_peak_1513	chr21	30391406	30391960	+	89	NA	promoter-TSS (NM_016940)	promoter-TSS (NM_016940)	2	NM_016940	10069	Hs.713123	NM_016940	ENSG00000156253	RWDD2B	C21orf6|GL011	RWD domain containing 2B	protein-coding
MACS2_BC313_6h_CFMS_peak_1452	chr20	43595112	43595721	+	89	NA	promoter-TSS (NR_038341)	promoter-TSS (NR_038341)	305	NR_147975	6789	Hs.472838	NM_006282	ENSG00000101109	STK4	KRS2|MST1|YSK3	serine/threonine kinase 4	protein-coding
MACS2_BC313_6h_CFMS_peak_2384	chrY	58883474	58883823	+	89	NA	Intergenic	(CATTC)n|Satellite|Satellite	-216755	NM_005840	10251	Hs.381912	NM_005840	ENSG00000168939	SPRY3	spry-3	sprouty RTK signaling antagonist 3	protein-coding
MACS2_BC313_6h_CFMS_peak_1361	chr2	158298094	158300536	+	88	NA	intron (NM_004288, intron 1 of 7)	intron (NM_004288, intron 1 of 7)	1289	NM_004288	9595	Hs.270	NM_004288	ENSG00000115165	CYTIP	B3-1|CASP|CYBR|CYTHIP|HE|PSCDBP	cytohesin 1 interacting protein	protein-coding
MACS2_BC313_6h_CFMS_peak_179	chr1	161172350	161172547	+	88	NA	intron (NM_001166159, intron 1 of 12)	intron (NM_001166159, intron 1 of 12)	511	NM_001166159	4720	Hs.173611	NM_004550	ENSG00000158864	NDUFS2	CI-49	NADH:ubiquinone oxidoreductase core subunit S2	protein-coding
MACS2_BC313_6h_CFMS_peak_223	chr1	234742342	234744465	+	87	NA	exon (NM_182972, exon 2 of 2)	exon (NM_182972, exon 2 of 2)	1868	NM_001077397	359948	Hs.350268	NM_182972	ENSG00000168264	IRF2BP2	CVID14	interferon regulatory factor 2 binding protein 2	protein-coding
MACS2_BC313_6h_CFMS_peak_1773	chr4	154605550	154606039	+	87	NA	intron (NM_001318791, intron 1 of 2)	CpG	390	NM_001318790	7097	Hs.519033	NM_003264	ENSG00000137462	TLR2	CD282|TIL4	toll like receptor 2	protein-coding
MACS2_BC313_6h_CFMS_peak_212	chr1	220445274	220445579	+	87	NA	intron (NM_012414, intron 1 of 34)	intron (NM_012414, intron 1 of 34)	417	NM_012414	25782	Hs.654849	NM_012414	ENSG00000118873	RAB3GAP2	RAB3-GAP150|RAB3GAP150|SPG69|WARBM2|p150	RAB3 GTPase activating non-catalytic protein subunit 2	protein-coding
MACS2_BC313_6h_CFMS_peak_1500	chr21	11116082	11116463	+	86	NA	Intergenic	(CAGAGA)n|Simple_repeat|Simple_repeat	-17335	NM_001187	574	Hs.545789	NM_001187		BAGE	BAGE1|CT2.1	B melanoma antigen	protein-coding
MACS2_BC313_6h_CFMS_peak_1568	chr22	38072706	38073060	+	86	NA	intron (NM_002305, intron 1 of 3)	intron (NM_002305, intron 1 of 3)	1270	NM_002305	3956	Hs.445351	NM_002305	ENSG00000100097	LGALS1	GAL1|GBP	galectin 1	protein-coding
MACS2_BC313_6h_CFMS_peak_2204	chr8	133508091	133508266	+	86	NA	Intergenic	(TG)n|Simple_repeat|Simple_repeat	-15174	NM_004519	3786	Hs.374023	NM_004519	ENSG00000184156	KCNQ3	BFNC2|EBN2|KV7.3	potassium voltage-gated channel subfamily Q member 3	protein-coding
MACS2_BC313_6h_CFMS_peak_1566	chr22	38005040	38005302	+	86	NA	5' UTR (NM_001172688, exon 1 of 18)	5' UTR (NM_001172688, exon 1 of 18)	124	NM_001172688	26088	Hs.499158	NM_013365	ENSG00000100083	GGA1	-	golgi associated, gamma adaptin ear containing, ARF binding protein 1	protein-coding
MACS2_BC313_6h_CFMS_peak_1290	chr2	67899250	67899665	+	86	NA	Intergenic	(CA)n|Simple_repeat|Simple_repeat	153237	NR_110271	101927701	Hs.348697	NR_110271	ENSG00000237013	LINC01812	-	long intergenic non-protein coding RNA 1812	ncRNA
MACS2_BC313_6h_CFMS_peak_189	chr1	181105801	181105939	+	86	NA	Intergenic	(CA)n|Simple_repeat|Simple_repeat	-37750	NR_125966	101928973	Hs.637822	NR_125966	ENSG00000237292	LINC01732	-	long intergenic non-protein coding RNA 1732	ncRNA
MACS2_BC313_6h_CFMS_peak_1393	chr2	219082036	219082924	+	85	NA	intron (NM_005731, intron 1 of 9)	intron (NM_005731, intron 1 of 9)	360	NM_005731	10109	Hs.529303	NM_005731	ENSG00000163466	ARPC2	ARC34|PNAS-139|PRO2446|p34-Arc	actin related protein 2/3 complex subunit 2	protein-coding
MACS2_BC313_6h_CFMS_peak_1371	chr2	183580931	183581138	+	85	NA	non-coding (NR_073365, exon 1 of 24)	non-coding (NR_073365, exon 1 of 24)	266	NR_073366	54431	Hs.516632	NM_018981	ENSG00000077232	DNAJC10	ERdj5|JPDI|MTHr|PDIA19	DnaJ heat shock protein family (Hsp40) member C10	protein-coding
MACS2_BC313_6h_CFMS_peak_2288	chr9	120466695	120468173	+	85	NA	intron (NM_138557, intron 1 of 1)	A-rich|Low_complexity|Low_complexity	981	NM_138557	7099	Hs.174312	NM_003266	ENSG00000136869	TLR4	ARMD10|CD284|TLR-4|TOLL	toll like receptor 4	protein-coding
MACS2_BC313_6h_CFMS_peak_1362	chr2	159314220	159314700	+	85	NA	intron (NM_001304970, intron 1 of 21)	CpG	1068	NM_001304970	8502	Hs.407580	NM_003628	ENSG00000144283	PKP4	p0071	plakophilin 4	protein-coding
MACS2_BC313_6h_CFMS_peak_890	chr16	72698609	72698808	+	85	NA	intron (NR_126330, intron 1 of 13)	CpG	200	NR_126330	101927957	Hs.637253	NR_126330	ENSG00000261008	LINC01572	-	long intergenic non-protein coding RNA 1572	ncRNA
MACS2_BC313_6h_CFMS_peak_873	chr16	46434761	46456314	+	84	NA	Intergenic	HSATII|Satellite|Satellite	157472	NR_026556	124149	Hs.97414	NM_001004299		ANKRD26P1	-	ankyrin repeat domain 26 pseudogene 1	pseudo
MACS2_BC313_6h_CFMS_peak_1780	chr4	185395039	185396513	+	84	NA	promoter-TSS (NM_002199)	promoter-TSS (NM_002199)	-50	NM_002199	3660	Hs.654566	NM_002199	ENSG00000168310	IRF2	IRF-2	interferon regulatory factor 2	protein-coding
MACS2_BC313_6h_CFMS_peak_984	chr17	42143388	42143781	+	84	NA	intron (NM_152344, intron 2 of 5)	intron (NM_152344, intron 2 of 5)	1403	NM_152344	124801	Hs.355570	NM_152344	ENSG00000161654	LSM12	PNAS-135	LSM12 homolog	protein-coding
MACS2_BC313_6h_CFMS_peak_190	chr1	182358983	182359906	+	83	NA	intron (NM_001033044, intron 1 of 6)	intron (NM_001033044, intron 1 of 6)	1095	NM_001033056	2752	Hs.132016	NM_002065	ENSG00000135821	GLUL	GLNS|GS|PIG43|PIG59	glutamate-ammonia ligase	protein-coding
MACS2_BC313_6h_CFMS_peak_975	chr17	40714302	40714558	+	83	NA	exon (NM_001042532, exon 2 of 11)	exon (NM_001042532, exon 2 of 11)	338	NM_025233	80347	Hs.296422	NM_025233	ENSG00000068120	COASY	DPCK|NBIA6|NBP|PPAT|UKR1|pOV-2	Coenzyme A synthase	protein-coding
MACS2_BC313_6h_CFMS_peak_994	chr17	48224606	48226292	+	83	NA	intron (NM_032595, intron 3 of 11)	intron (NM_032595, intron 3 of 11)	2429	NM_032595	84687	Hs.514323	NM_032595	ENSG00000108819	PPP1R9B	PPP1R6|PPP1R9|SPINO|Spn	protein phosphatase 1 regulatory subunit 9B	protein-coding
MACS2_BC313_6h_CFMS_peak_188	chr1	181058810	181059740	+	83	NA	3' UTR (NM_016545, exon 1 of 1)	3' UTR (NM_016545, exon 1 of 1)	1637	NM_016545	51278	Hs.15725	NM_016545	ENSG00000162783	IER5	SBBI48	immediate early response 5	protein-coding
MACS2_BC313_6h_CFMS_peak_897	chr16	81479657	81479858	+	82	NA	intron (NM_198390, intron 1 of 20)	intron (NM_198390, intron 1 of 20)	982	NM_198390	80790	Hs.594095	NM_030629	ENSG00000153815	CMIP	TCMIP	c-Maf inducing protein	protein-coding
MACS2_BC313_6h_CFMS_peak_2004	chr6	138188607	138189446	+	82	NA	non-coding (NR_049793, exon 1 of 4)	non-coding (NR_049793, exon 1 of 4)	344	NR_049793	100130476	Hs.598050	NR_049793	ENSG00000237499	LOC100130476	-	uncharacterized LOC100130476	ncRNA
MACS2_BC313_6h_CFMS_peak_976	chr17	40719322	40719521	+	81	NA	intron (NM_170607, intron 1 of 7)	CpG	343	NM_198205	6945	Hs.383019	NM_170607	ENSG00000108788	MLX	MAD7|MXD7|TCFL4|TF4|bHLHd13	MLX, MAX dimerization protein	protein-coding
MACS2_BC313_6h_CFMS_peak_667	chr14	19010451	19010716	+	81	NA	Intergenic	ALR/Alpha|Satellite|centr	-367011	NM_001013354	440153	Hs.534880	NM_001013354	ENSG00000257115	OR11H12	-	olfactory receptor family 11 subfamily H member 12	protein-coding
MACS2_BC313_6h_CFMS_peak_1353	chr2	136874007	136874530	+	81	NA	promoter-TSS (NM_001008540)	promoter-TSS (NM_001008540)	-463	NM_001008540	7852	Hs.593413	NM_003467	ENSG00000121966	CXCR4	CD184|D2S201E|FB22|HM89|HSY3RR|LAP-3|LAP3|LCR1|LESTR|NPY3R|NPYR|NPYRL|NPYY3R|WHIM|WHIMS	C-X-C motif chemokine receptor 4	protein-coding
MACS2_BC313_6h_CFMS_peak_1403	chr2	238121024	238121615	+	80	NA	Intergenic	Intergenic	127235	NM_006710	10920	Hs.531713	NM_006710	ENSG00000198612	COPS8	COP9|CSN8|SGN8	COP9 signalosome subunit 8	protein-coding
MACS2_BC313_6h_CFMS_peak_1355	chr2	145275389	145276198	+	80	NA	intron (NM_001171653, intron 1 of 8)	intron (NM_001171653, intron 1 of 8)	-1388	NR_040248	100303491	Hs.560789	NR_040248	ENSG00000238057	ZEB2-AS1	ZEB2-AS|ZEB2AS|ZEB2NAT	ZEB2 antisense RNA 1	ncRNA
MACS2_BC313_6h_CFMS_peak_181	chr1	165667270	165667685	+	80	NA	promoter-TSS (NR_036683)	promoter-TSS (NR_036683)	423	NM_000696	223	Hs.2533	NM_000696	ENSG00000143149	ALDH9A1	ALDH4|ALDH7|ALDH9|E3|TMABADH	aldehyde dehydrogenase 9 family member A1	protein-coding
MACS2_BC313_6h_CFMS_peak_1417	chr2	242806678	242807340	+	80	NA	Intergenic	(TG)n|Simple_repeat|Simple_repeat	-4877	NM_173821	285093	Hs.376307	NM_173821	ENSG00000188011	RTP5	C2orf85|CXXC11|Z3CXXC5	receptor transporter protein 5 (putative)	protein-coding
MACS2_BC313_6h_CFMS_peak_1510	chr21	14366739	14368124	+	80	NA	Intergenic	ALR/Alpha|Satellite|centr	-43056	NR_026916	149992	Hs.558645	NM_153773		ANKRD30BP2	C21orf99|CT85|CTSP-1|CTSP1	ankyrin repeat domain 30B pseudogene 2	pseudo
MACS2_BC313_6h_CFMS_peak_1063	chr18	71815346	71815563	+	80	NA	promoter-TSS (NM_001142958)	promoter-TSS (NM_001142958)	-292	NM_014177	29090	Hs.532835	NM_014177	ENSG00000075336	TIMM21	C18orf55|HSPC154|TIM21	translocase of inner mitochondrial membrane 21	protein-coding
MACS2_BC313_6h_CFMS_peak_1372	chr2	187351062	187351372	+	79	NA	intron (NM_018471, intron 1 of 9)	CpG	332	NM_018471	55854	Hs.741180	NM_018471	ENSG00000065548	ZC3H15	HT010|LEREPO4|MSTP012	zinc finger CCCH-type containing 15	protein-coding
MACS2_BC313_6h_CFMS_peak_319	chr10	102289085	102289708	+	79	NA	intron (NM_001284368, intron 1 of 4)	CpG	284	NM_001284368	4714	Hs.523215	NM_005004	ENSG00000166136	NDUFB8	ASHI|CI-ASHI	NADH:ubiquinone oxidoreductase subunit B8	protein-coding
MACS2_BC313_6h_CFMS_peak_1175	chr19	40930586	40931135	+	79	NA	intron (NM_013376, intron 1 of 1)	L2a|LINE|L2	1072	NM_013376	29950	Hs.269898	NM_013376	ENSG00000197019	SERTAD1	SEI1|TRIP-Br1|TRIPBR1	SERTA domain containing 1	protein-coding
MACS2_BC313_6h_CFMS_peak_186	chr1	179846464	179846719	+	79	NA	intron (NM_022347, intron 1 of 2)	AluJr|SINE|Alu	350	NM_001349934	163590	Hs.571797	NM_022347	ENSG00000169905	TOR1AIP2	IFRG15|LULL1|NET9	torsin 1A interacting protein 2	protein-coding
MACS2_BC313_6h_CFMS_peak_1382	chr2	201983527	201985031	+	78	NA	TTS (NR_147252)	TTS (NR_147252)	1065	NR_147252	8837	Hs.390736	NM_003879	ENSG00000003402	CFLAR	CASH|CASP8AP1|CLARP|Casper|FLAME|FLAME-1|FLAME1|FLIP|I-FLICE|MRIT|c-FLIP|c-FLIPL|c-FLIPR|c-FLIPS	CASP8 and FADD like apoptosis regulator	protein-coding
MACS2_BC313_6h_CFMS_peak_1415	chr2	242255561	242256254	+	77	NA	promoter-TSS (NM_005336)	promoter-TSS (NM_005336)	327	NM_001349290	4735	Hs.721234	NM_004404	ENSG00000168385	2002-09-01	DIFF6|NEDD-5|NEDD5|Pnutl3|hNedd5	septin 2	protein-coding
MACS2_BC313_6h_CFMS_peak_961	chr17	33478013	33478214	+	77	NA	intron (NM_001033576, intron 4 of 19)	AluSz6|SINE|Alu	2830	NM_001308281	146862	Hs.379636	NM_173167	ENSG00000141161	UNC45B	CMYA4|CTRCT43|SMUNC45|UNC-45B|UNC45	unc-45 myosin chaperone B	protein-coding
MACS2_BC313_6h_CFMS_peak_175	chr1	159893898	159894902	+	77	NA	promoter-TSS (NM_001277224)	promoter-TSS (NM_001277224)	-59	NM_001277223	8407	Hs.517168	NM_003564	ENSG00000158710	TAGLN2	HA1756	transgelin 2	protein-coding
MACS2_BC313_6h_CFMS_peak_315	chr10	98561203	98561671	+	77	NA	Intergenic	GA-rich|Low_complexity|Low_complexity	27084	NR_030338	693192		NR_030338	ENSG00000207976	MIR607	MIRN607|hsa-mir-607	microRNA 607	ncRNA
MACS2_BC313_6h_CFMS_peak_1356	chr2	148603159	148603958	+	76	NA	intron (NM_001278579, intron 2 of 11)	intron (NM_001278579, intron 2 of 11)	994	NM_001616	92	Hs.470174	NM_001616	ENSG00000121989	ACVR2A	ACTRII|ACVR2	activin A receptor type 2A	protein-coding
MACS2_BC313_6h_CFMS_peak_853	chr16	33963136	33963513	+	76	NA	Intergenic	SSU-rRNA_Hsa|rRNA|rRNA	391480	NR_130772	104644205	Hs.742548	NR_130771		ENPP7P13	DUNQU1	ectonucleotide pyrophosphatase/phosphodiesterase 7 pseudogene 13	pseudo
MACS2_BC313_6h_CFMS_peak_1402	chr2	237502213	237502544	+	75	NA	Intergenic	(TG)n|Simple_repeat|Simple_repeat	23998	NM_020311	57007	Hs.471751	NM_020311	ENSG00000144476	ACKR3	CMKOR1|CXC-R7|CXCR-7|CXCR7|GPR159|RDC-1|RDC1	atypical chemokine receptor 3	protein-coding
MACS2_BC313_6h_CFMS_peak_1155	chr19	33740800	33741682	+	75	NA	Intergenic	(CA)n|Simple_repeat|Simple_repeat	-24485	NM_019849	56301	Hs.58679	NM_019849	ENSG00000130876	SLC7A10	ASC1|HASC-1|asc-1	solute carrier family 7 member 10	protein-coding
MACS2_BC313_6h_CFMS_peak_2313	chr9	138852461	138852850	+	75	NA	intron (NM_016172, intron 1 of 9)	CpG	571	NM_016172	10422	Hs.9194	NM_016172	ENSG00000130560	UBAC1	GBDR1|KPC2|UBADC1	UBA domain containing 1	protein-coding
MACS2_BC313_6h_CFMS_peak_959	chr17	33288638	33289074	+	75	NA	promoter-TSS (NM_001193529)	promoter-TSS (NM_001193529)	307	NM_052857	91603	Hs.413678	NM_052857	ENSG00000198783	ZNF830	CCDC16|OMCG1	zinc finger protein 830	protein-coding
MACS2_BC313_6h_CFMS_peak_1383	chr2	202645349	202645548	+	75	NA	intron (NM_001135745, intron 1 of 3)	CpG	447	NM_020919	57679	Hs.471096	NM_020919	ENSG00000003393	ALS2	ALS2CR6|ALSJ|IAHSP|PLSJ	ALS2, alsin Rho guanine nucleotide exchange factor	protein-coding
MACS2_BC313_6h_CFMS_peak_172	chr1	157107321	157107663	+	75	NA	intron (NM_005240, intron 1 of 3)	intron (NM_005240, intron 1 of 3)	891	NM_001145312	2117	Hs.105636	NM_005240	ENSG00000117036	ETV3	METS|PE-1|PE1	ETS variant 3	protein-coding
MACS2_BC313_6h_CFMS_peak_308	chr10	82417879	82418129	+	74	NA	Intergenic	(TG)n|Simple_repeat|Simple_repeat	117429	NM_001145719	387694	Hs.147643	NM_207372	ENSG00000178217	SH2D4B	-	SH2 domain containing 4B	protein-coding
MACS2_BC313_6h_CFMS_peak_1834	chr5	90677920	90678698	+	74	NA	intron (NR_027435, intron 1 of 2)	intron (NR_027435, intron 1 of 2)	881	NR_138072	57561	Hs.24684	NM_020801	ENSG00000113369	ARRDC3	TLIMP	arrestin domain containing 3	protein-coding
MACS2_BC313_6h_CFMS_peak_1198	chr19	48893807	48894594	+	74	NA	intron (NM_006801, intron 1 of 4)	intron (NM_006801, intron 1 of 4)	610	NM_006801	10945	Hs.515515	NM_006801	ENSG00000105438	KDELR1	ERD2|ERD2.1|HDEL|PM23	KDEL endoplasmic reticulum protein retention receptor 1	protein-coding
MACS2_BC313_6h_CFMS_peak_1399	chr2	232645569	232646226	+	74	NA	promoter-TSS (NM_001282949)	promoter-TSS (NM_001282949)	140	NM_001291018	5147	Hs.516808	NM_002601	ENSG00000156973	PDE6D	JBTS22|PDED	phosphodiesterase 6D	protein-coding
MACS2_BC313_6h_CFMS_peak_1665	chr3	129118104	129118344	+	73	NA	promoter-TSS (NR_003111)	promoter-TSS (NR_003111)	58	NR_003111	132241	Hs.477537	NR_003111	ENSG00000251474	RPL32P3	-	ribosomal protein L32 pseudogene 3	pseudo
MACS2_BC313_6h_CFMS_peak_2069	chr7	61967579	61971270	+	73	NA	Intergenic	ALR/Alpha|Satellite|centr	795010	NR_003952	643955	Hs.583308	NR_003952	ENSG00000185037	ZNF733P	ZNF733	zinc finger protein 733, pseudogene	pseudo
MACS2_BC313_6h_CFMS_peak_1005	chr17	57915811	57917221	+	73	NA	intron (NM_001329400, intron 9 of 9)	AluSq2|SINE|Alu	-2111	NR_029493	406991	Hs.444569	NR_029493	ENSG00000284190	MIR21	MIRN21|hsa-mir-21|miR-21|miRNA21	microRNA 21	ncRNA
MACS2_BC313_6h_CFMS_peak_1160	chr19	35788095	35789676	+	73	NA	intron (NM_080600, intron 4 of 11)	(CA)n|Simple_repeat|Simple_repeat	5896	NM_002361	4099	Hs.643440	NM_002361	ENSG00000105695	MAG	GMA|S-MAG|SIGLEC-4A|SIGLEC4A|SPG75	myelin associated glycoprotein	protein-coding
MACS2_BC313_6h_CFMS_peak_1170	chr19	39389831	39390227	+	72	NA	promoter-TSS (NR_040515)	promoter-TSS (NR_040515)	-311	NM_001243116	4793	Hs.9731	NM_002503	ENSG00000104825	NFKBIB	IKBB|TRIP9	NFKB inhibitor beta	protein-coding
MACS2_BC313_6h_CFMS_peak_208	chr1	207996474	207996673	+	72	NA	promoter-TSS (NR_135298)	promoter-TSS (NR_135298)	-525	NR_135298	100128537	Hs.445414	NR_135298		MIR29B2CHG	C1orf132	MIR29B2 and MIR29C host gene	ncRNA
MACS2_BC313_6h_CFMS_peak_182	chr1	170501067	170501536	+	72	NA	promoter-TSS (NM_152281)	promoter-TSS (NM_152281)	38	NM_001146039	92344	Hs.183702	NM_152281	ENSG00000120370	GORAB	GO|NTKLBP1|SCYL1BP1	golgin, RAB6 interacting	protein-coding
MACS2_BC313_6h_CFMS_peak_285	chr10	43903362	43903635	+	71	NA	promoter-TSS (NM_001098206)	promoter-TSS (NM_001098206)	-199	NM_001098206	3185	Hs.808	NM_004966	ENSG00000169813	HNRNPF	HNRPF|OK/SW-cl.23|mcs94-1	heterogeneous nuclear ribonucleoprotein F	protein-coding
MACS2_BC313_6h_CFMS_peak_1570	chr22	38142691	38143065	+	71	NA	intron (NM_138632, intron 1 of 7)	CpG	637	NM_007032	11078	Hs.533030	NM_007032	ENSG00000100106	TRIOBP	DFNB28|HRIHFB2122|TAP68|TARA|dJ37E16.4	TRIO and F-actin binding protein	protein-coding
MACS2_BC313_6h_CFMS_peak_487	chr12	6663995	6665052	+	71	NA	exon (NM_001193457, exon 1 of 10)	exon (NM_001193457, exon 1 of 10)	726	NM_001039670	25900	Hs.15243	NM_015438	ENSG00000010295	IFFO1	HOM-TES-103|IFFO	intermediate filament family orphan 1	protein-coding
MACS2_BC313_6h_CFMS_peak_891	chr16	73320662	73320798	+	71	NA	Intergenic	(TGGG)n|Simple_repeat|Simple_repeat	-99974	NR_038234	100506172	Hs.434230	NR_038234	ENSG00000258779	LINC01568	-	long intergenic non-protein coding RNA 1568	ncRNA
MACS2_BC313_6h_CFMS_peak_1020	chr17	72745086	72745756	+	71	NA	TTS (NR_037409)	TTS (NR_037409)	669	NR_037409	100500847		NR_037409	ENSG00000284186	MIR3615	mir-3615	microRNA 3615	ncRNA
MACS2_BC313_6h_CFMS_peak_995	chr17	48228772	48228972	+	71	NA	promoter-TSS (NM_032595)	promoter-TSS (NM_032595)	-994	NM_032595	84687	Hs.514323	NM_032595	ENSG00000108819	PPP1R9B	PPP1R6|PPP1R9|SPINO|Spn	protein phosphatase 1 regulatory subunit 9B	protein-coding
MACS2_BC313_6h_CFMS_peak_1735	chr4	52710216	52710432	+	71	NA	intron (NM_001287755, intron 1 of 10)	G-rich|Low_complexity|Low_complexity	579	NM_001287755	23142	Hs.605388	NM_015115	ENSG00000109184	DCUN1D4	-	defective in cullin neddylation 1 domain containing 4	protein-coding
MACS2_BC313_6h_CFMS_peak_1380	chr2	201828139	201828752	+	71	NA	promoter-TSS (NR_033915)	promoter-TSS (NR_033915)	-21	NM_006190	4999	Hs.444870	NM_006190	ENSG00000115942	ORC2	ORC2L	origin recognition complex subunit 2	protein-coding
MACS2_BC313_6h_CFMS_peak_1998	chr6	126112145	126112371	+	71	NA	intron (NM_001199621, intron 1 of 14)	CpG	349	NM_001122842	135112	Hs.171426	NM_181782	ENSG00000111912	NCOA7	ERAP140|ESNA1|NCOA7-AS|Nbla00052|Nbla10993|TLDC4|dJ187J11.3	nuclear receptor coactivator 7	protein-coding
MACS2_BC313_6h_CFMS_peak_2003	chr6	136610640	136610679	+	70	NA	intron (NM_001077441, intron 1 of 12)	CpG	330	NM_014739	9774	Hs.486542	NM_014739	ENSG00000029363	BCLAF1	BTF|bK211L9.1	BCL2 associated transcription factor 1	protein-coding
MACS2_BC313_6h_CFMS_peak_2360	chrY	13705346	13705545	+	70	NA	Intergenic	(GAATG)n|Satellite|Satellite	827944	NR_033667	352887	Hs.546221	NR_033667	ENSG00000206159	GYG2P1	GYG2P	glycogenin 2 pseudogene 1	pseudo
MACS2_BC313_6h_CFMS_peak_340	chr10	125014507	125014760	+	70	NA	Intergenic	HAL1-2a_MD|LINE|L1	100873	NM_001007793	9184	Hs.418533	NM_004725	ENSG00000154473	BUB3	BUB3L|hBUB3	BUB3, mitotic checkpoint protein	protein-coding
MACS2_BC313_6h_CFMS_peak_1779	chr4	184426934	184427133	+	70	NA	promoter-TSS (NM_001291959)	promoter-TSS (NM_001291959)	-202	NM_001291959	3622	Hs.107153	NM_001564	ENSG00000168556	ING2	ING1L|p33ING2	inhibitor of growth family member 2	protein-coding
MACS2_BC313_6h_CFMS_peak_2346	chrY	13647916	13649169	+	70	NA	Intergenic	(GAATG)n|Satellite|Satellite	884847	NR_033667	352887	Hs.546221	NR_033667	ENSG00000206159	GYG2P1	GYG2P	glycogenin 2 pseudogene 1	pseudo
MACS2_BC313_6h_CFMS_peak_1048	chr18	22315731	22316136	+	70	NA	intron (NR_134604, intron 2 of 2)	(TG)n|Simple_repeat|Simple_repeat	10188	NR_134604	105372028	Hs.569901	NR_134604	ENSG00000266573	LOC105372028	-	uncharacterized LOC105372028	ncRNA
MACS2_BC313_6h_CFMS_peak_992	chr17	47270528	47270843	+	69	NA	Intergenic	AluSx|SINE|Alu	16058	NM_031498	2793	Hs.181781	NM_031498	ENSG00000167083	GNGT2	G-GAMMA-8|G-GAMMA-C|GNG8|GNG9|GNGT8	G protein subunit gamma transducin 2	protein-coding
MACS2_BC313_6h_CFMS_peak_1387	chr2	208393842	208394306	+	69	NA	promoter-TSS (NM_001320793)	promoter-TSS (NM_001320793)	-542	NM_004379	1385	Hs.516646	NM_004379	ENSG00000118260	CREB1	CREB|CREB-1	cAMP responsive element binding protein 1	protein-coding
MACS2_BC313_6h_CFMS_peak_187	chr1	179851429	179852212	+	69	NA	exon (NM_001267578, exon 1 of 10)	exon (NM_001267578, exon 1 of 10)	643	NM_001267578	26092	Hs.496459	NM_015602	ENSG00000143337	TOR1AIP1	LAP1|LAP1B|LGMD2Y	torsin 1A interacting protein 1	protein-coding
MACS2_BC313_6h_CFMS_peak_1479	chr21	9827106	9827644	+	69	NA	Intergenic	SSU-rRNA_Hsa|rRNA|rRNA	1172	NR_037458
MACS2_BC313_6h_CFMS_peak_2010	chr6	157801228	157801848	+	69	NA	Intergenic	CpG	-1019	NM_024630	79683	Hs.596214	NM_024630	ENSG00000175048	ZDHHC14	NEW1CP	zinc finger DHHC-type containing 14	protein-coding
MACS2_BC313_6h_CFMS_peak_2375	chrY	28784221	28786870	+	69	NA	Intergenic	(GAATG)n|Satellite|Satellite	910908	NR_002176	474148	Hs.511777	NR_002176	ENSG00000280961	TTTY3B	LNCRNA00122|NCRNA00122	testis-specific transcript, Y-linked 3B (non-protein coding)	ncRNA
MACS2_BC313_6h_CFMS_peak_922	chr17	4890166	4890394	+	69	NA	5' UTR (NM_001171168, exon 1 of 22)	5' UTR (NM_001171168, exon 1 of 22)	385	NM_001171168	23125	Hs.632242	NM_015099	ENSG00000108509	CAMTA2	-	calmodulin binding transcription activator 2	protein-coding
MACS2_BC313_6h_CFMS_peak_956	chr17	30228594	30228622	+	68	NA	exon (NM_018428, exon 1 of 19)	exon (NM_018428, exon 1 of 19)	121	NM_018428	55813	Hs.589862	NM_018428	ENSG00000108651	UTP6	C17orf40|HCA66	UTP6, small subunit processome component	protein-coding
MACS2_BC313_6h_CFMS_peak_1391	chr2	218670234	218670592	+	68	NA	intron (NM_001308022, intron 30 of 30)	(CA)n|Simple_repeat|Simple_repeat	28043	NR_145792	109623482		NR_145792		SNORA115	-	small nucleolar RNA, H/ACA box 115	snoRNA
MACS2_BC313_6h_CFMS_peak_216	chr1	224199455	224204239	+	68	NA	intron (NR_136593, intron 2 of 4)	(GAATG)n|Satellite|Satellite	21415	NR_136593	100287497	Hs.568390	NR_136590		LOC100287497	-	septin 7 pseudogene	pseudo
MACS2_BC313_6h_CFMS_peak_1395	chr2	224809496	224809935	+	68	NA	intron (NM_020830, intron 1 of 11)	CpG	389	NM_020830	57590	Hs.368359	NM_020830	ENSG00000085449	WDFY1	FENS-1|WDF1|ZFYVE17	WD repeat and FYVE domain containing 1	protein-coding
MACS2_BC313_6h_CFMS_peak_2073	chr7	66119916	66120115	+	68	NA	intron (NR_110037, intron 1 of 3)	CpG	509	NR_110037	100996437	Hs.667408	NR_110037		LOC100996437	-	uncharacterized LOC100996437	ncRNA
MACS2_BC313_6h_CFMS_peak_969	chr17	38474643	38475528	+	67	NA	intron (NM_001145301, intron 1 of 8)	intron (NM_001145301, intron 1 of 8)	612	NM_001145301	5914	Hs.654583	NM_000964	ENSG00000131759	RARA	NR1B1|RAR	retinoic acid receptor alpha	protein-coding
MACS2_BC313_6h_CFMS_peak_2359	chrY	13694799	13695227	+	67	NA	Intergenic	Intergenic	838376	NR_033667	352887	Hs.546221	NR_033667	ENSG00000206159	GYG2P1	GYG2P	glycogenin 2 pseudogene 1	pseudo
MACS2_BC313_6h_CFMS_peak_174	chr1	159751075	159751296	+	67	NA	intron (NM_001319658, intron 1 of 1)	CpG	392	NM_001319658	54935	Hs.425801	NM_017823	ENSG00000158716	DUSP23	DUSP25|LDP-3|MOSP|VHZ	dual specificity phosphatase 23	protein-coding
MACS2_BC313_6h_CFMS_peak_1347	chr2	133016479	133017056	+	67	NA	Intergenic	AluJb|SINE|Alu	-1225	NR_027020	554226	Hs.380689	NM_001358416	ENSG00000163046	ANKRD30BL	ANKRD30BP3|NCRNA00164	ankyrin repeat domain 30B like	protein-coding
MACS2_BC313_6h_CFMS_peak_173	chr1	158801899	158802098	+	67	NA	intron (NM_002432, intron 1 of 6)	intron (NM_002432, intron 1 of 6)	905	NM_002432	4332	Hs.153837	NM_002432	ENSG00000163563	MNDA	PYHIN3	myeloid cell nuclear differentiation antigen	protein-coding
MACS2_BC313_6h_CFMS_peak_1199	chr19	49375770	49376889	+	67	NA	intron (NM_014330, intron 1 of 2)	intron (NM_014330, intron 1 of 2)	680	NM_014330	23645	Hs.631593	NM_014330	ENSG00000087074	PPP1R15A	GADD34	protein phosphatase 1 regulatory subunit 15A	protein-coding
MACS2_BC313_6h_CFMS_peak_1357	chr2	148778032	148779030	+	66	NA	promoter-TSS (NM_001190881)	promoter-TSS (NM_001190881)	-49	NM_018328	55777	Hs.458312	NM_018328	ENSG00000204406	MBD5	MRD1	methyl-CpG binding domain protein 5	protein-coding
MACS2_BC313_6h_CFMS_peak_2083	chr7	77325958	77326364	+	66	NA	promoter-TSS (NR_134254)	promoter-TSS (NR_134254)	418	NM_198467	222194	Hs.72451	NM_198467	ENSG00000187257	RSBN1L	-	round spermatid basic protein 1 like	protein-coding
MACS2_BC313_6h_CFMS_peak_1176	chr19	41284079	41284477	+	66	NA	TTS (NM_006533)	TTS (NM_006533)	154	NR_037791	100529264	Hs.631539	NR_037791		RAB4B-EGLN2	RERT-lncRNA	RAB4B-EGLN2 readthrough (NMD candidate)	ncRNA
MACS2_BC313_6h_CFMS_peak_1053	chr18	43546713	43547093	+	66	NA	intron (NM_020964, intron 1 of 43)	intron (NM_020964, intron 1 of 43)	402	NM_020964	57724	Hs.514843	NM_020964	ENSG00000152223	EPG5	HEEW1|KIAA1632|VICIS	ectopic P-granules autophagy protein 5 homolog	protein-coding
MACS2_BC313_6h_CFMS_peak_2195	chr8	118533125	118533475	+	66	NA	intron (NM_001282986, intron 1 of 2)	CpG	348	NM_080651	90390	Hs.492612	NM_080651	ENSG00000164758	MED30	MED30S|THRAP6|TRAP25	mediator complex subunit 30	protein-coding
MACS2_BC313_6h_CFMS_peak_1154	chr19	30661831	30662037	+	65	NA	Intergenic	(TG)n|Simple_repeat|Simple_repeat	-201366	NM_001352260	9745	Hs.378901	NM_014717	ENSG00000198597	ZNF536	-	zinc finger protein 536	protein-coding
MACS2_BC313_6h_CFMS_peak_1010	chr17	66031943	66032255	+	65	NA	promoter-TSS (NM_001320611)	promoter-TSS (NM_001320611)	23	NM_001320611	3838	Hs.594238	NM_002266	ENSG00000182481	KPNA2	IPOA1|QIP2|RCH1|SRP1-alpha|SRP1alpha	karyopherin subunit alpha 2	protein-coding
MACS2_BC313_6h_CFMS_peak_1527	chr21	40555575	40555805	+	65	NA	promoter-TSS (NM_003720)	promoter-TSS (NM_003720)	-250	NM_203433	8624	Hs.473838	NM_003720	ENSG00000183527	PSMG1	C21LRP|DSCR2|LRPC21|PAC-1|PAC1	proteasome assembly chaperone 1	protein-coding
MACS2_BC313_6h_CFMS_peak_2085	chr7	87505148	87505456	+	64	NA	promoter-TSS (NM_001318061)	promoter-TSS (NM_001318061)	-242	NM_001318060	10926	Hs.485380	NM_006716	ENSG00000006634	DBF4	ASK|CHIF|DBF4A|ZDBF1	DBF4 zinc finger	protein-coding
MACS2_BC313_6h_CFMS_peak_1539	chr21	47011357	47011721	+	64	NA	Intergenic	(CA)n|Simple_repeat|Simple_repeat	-2029	NR_146912	105372840	Hs.406003	NR_146912	ENSG00000233922	LINC01694	-	long intergenic non-protein coding RNA 1694	ncRNA
MACS2_BC313_6h_CFMS_peak_2290	chr9	124657759	124658094	+	64	NA	intron (NM_001139442, intron 6 of 8)	(TG)n|Simple_repeat|Simple_repeat	152862	NM_138709	153090	Hs.522378	NM_032552	ENSG00000136848	DAB2IP	AF9Q34|AIP-1|AIP1|DIP1/2	DAB2 interacting protein	protein-coding
MACS2_BC313_6h_CFMS_peak_2059	chr7	61079025	61079791	+	64	NA	Intergenic	ALR/Alpha|Satellite|centr	1685026	NR_003952	643955	Hs.583308	NR_003952	ENSG00000185037	ZNF733P	ZNF733	zinc finger protein 733, pseudogene	pseudo
MACS2_BC313_6h_CFMS_peak_309	chr10	88281036	88281235	+	64	NA	5' UTR (NM_001318328, exon 1 of 19)	5' UTR (NM_001318328, exon 1 of 19)	406	NM_001318328	23063	Hs.203099	NM_015045	ENSG00000062650	WAPL	FOE|KIAA0261|WAPAL	WAPL cohesin release factor	protein-coding
MACS2_BC313_6h_CFMS_peak_1757	chr4	103681122	103681958	+	64	NA	intron (NM_005908, intron 1 of 16)	intron (NM_005908, intron 1 of 16)	611	NM_005908	4126	Hs.480415	NM_005908	ENSG00000109323	MANBA	MANB1	mannosidase beta	protein-coding
MACS2_BC313_6h_CFMS_peak_1171	chr19	39896651	39896951	+	64	NA	promoter-TSS (NM_003407)	promoter-TSS (NM_003407)	-686	NM_003407	7538	Hs.534052	NM_003407	ENSG00000128016	ZFP36	G0S24|GOS24|NUP475|RNF162A|TIS11|TTP|zfp-36	ZFP36 ring finger protein	protein-coding
MACS2_BC313_6h_CFMS_peak_1390	chr2	217933664	217934110	+	64	NA	Intergenic	(GTGTG)n|Simple_repeat|Simple_repeat	198392	NR_130782	101928327	Hs.350698	NR_130782	ENSG00000223874	LINC01921	-	long intergenic non-protein coding RNA 1921	ncRNA
MACS2_BC313_6h_CFMS_peak_2159	chr8	26435633	26436492	+	63	NA	intron (NM_001244604, intron 1 of 13)	CpG	141	NM_001244604	1808	Hs.593187	NM_001386	ENSG00000092964	DPYSL2	CRMP-2|CRMP2|DHPRP2|DRP-2|DRP2|N2A3|ULIP-2|ULIP2	dihydropyrimidinase like 2	protein-coding
MACS2_BC313_6h_CFMS_peak_195	chr1	185125612	185126946	+	63	NA	promoter-TSS (NM_030934)	promoter-TSS (NM_030934)	-12	NM_017673	54823	Hs.134183	NM_017673	ENSG00000116668	SWT1	C1orf26|HsSwt1	SWT1, RNA endoribonuclease homolog	protein-coding
MACS2_BC313_6h_CFMS_peak_1767	chr4	140222767	140223000	+	63	NA	promoter-TSS (NM_002494)	promoter-TSS (NM_002494)	262	NM_057175	80155	Hs.745047	NM_057175	ENSG00000164134	NAA15	Ga19|MRD50|NARG1|NAT1P|NATH|TBDN|TBDN100	N(alpha)-acetyltransferase 15, NatA auxiliary subunit	protein-coding
MACS2_BC313_6h_CFMS_peak_2066	chr7	61802104	61803037	+	63	NA	Intergenic	HSATII|Satellite|Satellite	961864	NR_003952	643955	Hs.583308	NR_003952	ENSG00000185037	ZNF733P	ZNF733	zinc finger protein 733, pseudogene	pseudo
MACS2_BC313_6h_CFMS_peak_1410	chr2	240564255	240565572	+	63	NA	Intergenic	Intergenic	-119641	NR_037808	150935	Hs.555582	NR_037808		LOC150935	-	uncharacterized LOC150935	ncRNA
MACS2_BC313_6h_CFMS_peak_2066-2	chr7	61779505	61801247	+	63	NA	Intergenic	HSATII|Satellite|Satellite	974058	NR_003952	643955	Hs.583308	NR_003952	ENSG00000185037	ZNF733P	ZNF733	zinc finger protein 733, pseudogene	pseudo
MACS2_BC313_6h_CFMS_peak_1363	chr2	160760501	160760586	+	63	NA	intron (NM_001198760, intron 1 of 37)	intron (NM_001198760, intron 1 of 37)	724	NM_001198759	100526664	Hs.153563	NM_001198759	ENSG00000248672	LY75-CD302	-	LY75-CD302 readthrough	protein-coding
MACS2_BC313_6h_CFMS_peak_1504	chr21	11186441	11186805	+	63	NA	Intergenic	AluSc8|SINE|Alu	-87686	NM_001187	574	Hs.545789	NM_001187		BAGE	BAGE1|CT2.1	B melanoma antigen	protein-coding
MACS2_BC313_6h_CFMS_peak_222	chr1	234508719	234509325	+	63	NA	promoter-TSS (NM_001301733)	promoter-TSS (NM_001301733)	127	NR_125962	101927765	Hs.596703	NR_125961	ENSG00000231663	LOC101927765	-	uncharacterized LOC101927765	ncRNA
MACS2_BC313_6h_CFMS_peak_923	chr17	4901662	4901869	+	63	NA	promoter-TSS (NM_001167986)	promoter-TSS (NM_001167986)	522	NM_006612	10749	Hs.435120	NM_006612	ENSG00000129250	KIF1C	LTXS1|SATX2|SAX2|SPAX2|SPG58	kinesin family member 1C	protein-coding
MACS2_BC313_6h_CFMS_peak_350	chr10	135151454	135151588	+	62	NA	Intergenic	Intergenic	-1034	NM_001321617	50632	Hs.148680	NM_015722	ENSG00000130643	CALY	DRD1IP|NSG3	calcyon neuron specific vesicular protein	protein-coding
MACS2_BC313_6h_CFMS_peak_1761	chr4	109541843	109542128	+	62	NA	promoter-TSS (NR_026968)	promoter-TSS (NR_026968)	200	NM_001319234	6164	Hs.438227	NM_000995	ENSG00000109475	RPL34	L34	ribosomal protein L34	protein-coding
MACS2_BC313_6h_CFMS_peak_7	chr1	2322610	2322822	+	62	NA	promoter-TSS (NM_007033)	promoter-TSS (NM_007033)	474	NR_125361	79906	Hs.642701	NM_024848	ENSG00000116151	MORN1	-	MORN repeat containing 1	protein-coding
MACS2_BC313_6h_CFMS_peak_284	chr10	43134006	43134273	+	62	NA	non-coding (NR_130951, exon 1 of 4)	non-coding (NR_130951, exon 1 of 4)	146	NM_006955	7582	Hs.435774	NM_006955	ENSG00000196693	ZNF33B	KOX2|KOX31|ZNF11B	zinc finger protein 33B	protein-coding
MACS2_BC313_6h_CFMS_peak_1161	chr19	35883935	35884103	+	62	NA	Intergenic	(TG)n|Simple_repeat|Simple_repeat	-12490	NR_040046	100128682	Hs.570008	NR_040046	ENSG00000205786	LINC01531	-	long intergenic non-protein coding RNA 1531	ncRNA
MACS2_BC313_6h_CFMS_peak_1482	chr21	10084887	10087312	+	62	NA	Intergenic	(GAATG)n|Simple_repeat|Simple_repeat	-117505	NR_038327	100132288	Hs.487562	NM_174948	ENSG00000188681	TEKT4P2	MAFIPL|TEKT4P	tektin 4 pseudogene 2	pseudo
MACS2_BC313_6h_CFMS_peak_1993	chr6	111302707	111302999	+	61	NA	promoter-TSS (NM_032194)	promoter-TSS (NM_032194)	-367	NM_032194	84154	Hs.372265	NM_032194	ENSG00000197498	RPF2	BXDC1|bA397G5.4	ribosome production factor 2 homolog	protein-coding
MACS2_BC313_6h_CFMS_peak_1321	chr2	92317576	92319292	+	61	NA	Intergenic	ALR/Alpha|Satellite|centr	189275	NR_027714	440888	Hs.730239	NM_001032412		ACTR3BP2	FKSG73	ACTR3B pseudogene 2	pseudo
MACS2_BC313_6h_CFMS_peak_2291	chr9	125675425	125675854	+	61	NA	promoter-TSS (NM_006626)	promoter-TSS (NM_006626)	-32	NM_006626	10773	Hs.654596	NM_006626	ENSG00000186130	ZBTB6	ZID|ZNF482	zinc finger and BTB domain containing 6	protein-coding
MACS2_BC313_6h_CFMS_peak_1166	chr19	37063876	37064123	+	61	NA	promoter-TSS (NR_110706)	promoter-TSS (NR_110706)	27	NR_110703	101927599	Hs.515376	NR_110703	ENSG00000233527	ZNF529-AS1	-	ZNF529 antisense RNA 1	ncRNA
MACS2_BC313_6h_CFMS_peak_1760	chr4	107237263	107237981	+	60	NA	promoter-TSS (NM_033115)	promoter-TSS (NM_033115)	-42	NM_001142416	9255	Hs.591680	NM_004757	ENSG00000164022	AIMP1	EMAP2|EMAPII|HLD3|SCYE1|p43	aminoacyl tRNA synthetase complex interacting multifunctional protein 1	protein-coding
MACS2_BC313_6h_CFMS_peak_895	chr16	81040822	81041594	+	60	NA	promoter-TSS (NR_147840)	promoter-TSS (NR_147840)	-684	NR_147842	56942	Hs.55028	NM_020188	ENSG00000103121	CMC2	2310061C15Rik|C16orf61|DC13	C-X9-C motif containing 2	protein-coding
MACS2_BC313_6h_CFMS_peak_1153	chr19	30607251	30607548	+	60	NA	Intergenic	(CA)n|Simple_repeat|Simple_repeat	174253	NR_045557	8725	Hs.466391	NM_003796	ENSG00000105176	URI1	C19orf2|NNX3|PPP1R19|RMP|URI	URI1, prefoldin like chaperone	protein-coding
MACS2_BC313_6h_CFMS_peak_1523	chr21	38639412	38639614	+	59	NA	intron (NM_006052, intron 1 of 7)	CpG	320	NM_006052	10311	Hs.369488	NM_006052	ENSG00000157538	VPS26C	DCRA|DSCR3|DSCRA	VPS26 endosomal protein sorting factor C	protein-coding
MACS2_BC313_6h_CFMS_peak_905	chr16	88729384	88729814	+	59	NA	promoter-TSS (NR_024402)	promoter-TSS (NR_024402)	-42	NM_002461	4597	Hs.252457	NM_002461	ENSG00000167508	MVD	FP17780|MDDase|MPD|POROK7	mevalonate diphosphate decarboxylase	protein-coding
MACS2_BC313_6h_CFMS_peak_986	chr17	42976445	42976743	+	59	NA	promoter-TSS (NM_213607)	promoter-TSS (NM_213607)	142	NM_001258353	9343	Hs.151787	NM_004247	ENSG00000108883	EFTUD2	MFDGA|MFDM|SNRNP116|Snrp116|Snu114|U5-116KD	elongation factor Tu GTP binding domain containing 2	protein-coding
MACS2_BC313_6h_CFMS_peak_1553	chr22	22306840	22307081	+	58	NA	intron (NM_014634, intron 1 of 7)	CpG	290	NM_014634	9647	Hs.112728	NM_014634	ENSG00000100034	PPM1F	CAMKP|CaMKPase|FEM-2|POPX2|hFEM-2	protein phosphatase, Mg2+/Mn2+ dependent 1F	protein-coding
MACS2_BC313_6h_CFMS_peak_1766	chr4	140097568	140099009	+	58	NA	promoter-TSS (NM_001331036)	promoter-TSS (NM_001331036)	84	NM_001331036	1998	Hs.634040	NM_006874	ENSG00000109381	ELF2	EU32|NERF|NERF-1A|NERF-1B|NERF-1a,b|NERF-2	E74 like ETS transcription factor 2	protein-coding
MACS2_BC313_6h_CFMS_peak_486	chr12	6493472	6493761	+	58	NA	exon (NM_002342, exon 1 of 10)	exon (NM_002342, exon 1 of 10)	417	NM_002342	4055	Hs.1116	NM_002342	ENSG00000111321	LTBR	D12S370|LT-BETA-R|TNF-R-III|TNFCR|TNFR-RP|TNFR2-RP|TNFR3|TNFRSF3	lymphotoxin beta receptor	protein-coding
MACS2_BC313_6h_CFMS_peak_1028	chr17	75370022	75370221	+	58	NA	intron (NM_001113493, intron 1 of 10)	CpG	849	NM_001113493	10801	Hs.440932	NM_006640	ENSG00000184640	2009-09-01	AF17q25|MSF|MSF1|NAPB|PNUTL4|SINT1|SeptD1	septin 9	protein-coding
MACS2_BC313_6h_CFMS_peak_289	chr10	47022908	47023221	+	58	NA	Intergenic	(TG)n|Simple_repeat|Simple_repeat	29518	NM_014696	9721	Hs.523375	NM_014696	ENSG00000204175	GPRIN2	GRIN2|KIAA0514	G protein regulated inducer of neurite outgrowth 2	protein-coding
MACS2_BC313_6h_CFMS_peak_199	chr1	202317929	202318431	+	58	NA	exon (NM_002481, exon 1 of 24)	exon (NM_002481, exon 1 of 24)	350	NM_002481	4660	Hs.444403	NM_002481	ENSG00000077157	PPP1R12B	MYPT2|PP1bp55	protein phosphatase 1 regulatory subunit 12B	protein-coding
MACS2_BC313_6h_CFMS_peak_1081	chr19	4035804	4036024	+	58	NA	intron (NM_015897, intron 9 of 10)	(CA)n|Simple_repeat|Simple_repeat	28318	NM_015897	51588	Hs.105779	NM_015897	ENSG00000105229	PIAS4	PIAS-gamma|PIASY|Piasg|ZMIZ6	protein inhibitor of activated STAT 4	protein-coding
MACS2_BC313_6h_CFMS_peak_2112	chr7	134001200	134001720	+	58	NA	exon (NM_032826, exon 1 of 10)	exon (NM_032826, exon 1 of 10)	367	NM_032826	84912	Hs.490181	NM_032826	ENSG00000205060	SLC35B4	YEA|YEA4	solute carrier family 35 member B4	protein-coding
MACS2_BC313_6h_CFMS_peak_2009	chr6	150530598	150530820	+	58	NA	intron (NM_030949, intron 1 of 3)	(TG)n|Simple_repeat|Simple_repeat	66521	NM_030949	81706	Hs.486798	NM_030949	ENSG00000198729	PPP1R14C	CPI17-like|KEPI|NY-BR-81	protein phosphatase 1 regulatory inhibitor subunit 14C	protein-coding
MACS2_BC313_6h_CFMS_peak_1535	chr21	45024868	45025158	+	57	NA	intron (NM_007031, intron 7 of 8)	(CA)n|Simple_repeat|Simple_repeat	4857	NR_106718	102464825		NR_106718	ENSG00000278433	MIR6070	hsa-mir-6070	microRNA 6070	ncRNA
MACS2_BC313_6h_CFMS_peak_1567	chr22	38035995	38036194	+	57	NA	intron (NM_018957, intron 1 of 17)	intron (NM_018957, intron 1 of 17)	612	NM_018957	23616	Hs.601143	NM_018957	ENSG00000100092	SH3BP1	ARHGAP43	SH3 domain binding protein 1	protein-coding
MACS2_BC313_6h_CFMS_peak_185	chr1	176174953	176175607	+	57	NA	intron (NM_001001740, intron 1 of 18)	intron (NM_001001740, intron 1 of 18)	1100	NM_001286644	64326	Hs.523744	NM_022457	ENSG00000143207	COP1	RFWD2|RNF200	COP1, E3 ubiquitin ligase	protein-coding
MACS2_BC313_6h_CFMS_peak_968	chr17	38210310	38210600	+	57	NA	intron (NM_001079518, intron 1 of 24)	intron (NM_001079518, intron 1 of 24)	434	NM_014815	9862	Hs.462983	NM_014815	ENSG00000008838	MED24	ARC100|CRSP100|CRSP4|DRIP100|MED5|THRAP4|TRAP100	mediator complex subunit 24	protein-coding
MACS2_BC313_6h_CFMS_peak_1185	chr19	45253267	45254251	+	57	NA	intron (NM_005178, intron 1 of 8)	AluSx|SINE|Alu	1781	NM_005178	602	Hs.31210	NM_005178	ENSG00000069399	BCL3	BCL4|D19S37	B cell CLL/lymphoma 3	protein-coding
MACS2_BC313_6h_CFMS_peak_2312	chr9	138666134	138666292	+	57	NA	intron (NM_020822, intron 19 of 30)	(TG)n|Simple_repeat|Simple_repeat	72182	NM_020822	57582	Hs.104950	NM_020822	ENSG00000107147	KCNT1	EIEE14|ENFL5|KCa4.1|SLACK|Slo2.2|bA100C15.2	potassium sodium-activated channel subfamily T member 1	protein-coding
MACS2_BC313_6h_CFMS_peak_305	chr10	81107536	81108230	+	57	NA	intron (NM_005729, intron 1 of 5)	CpG	663	NM_005729	10105	Hs.381072	NM_005729	ENSG00000108179	PPIF	CYP3|CyP-M|Cyp-D|CypD	peptidylprolyl isomerase F	protein-coding
MACS2_BC313_6h_CFMS_peak_1554	chr22	26908346	26908555	+	56	NA	promoter-TSS (NM_001346862)	promoter-TSS (NM_001346862)	22	NM_001346861	24144	Hs.20225	NM_012143	ENSG00000100109	TFIP11	NTR1|STIP|STIP-1|Spp382|TIP39|bK445C9.6	tuftelin interacting protein 11	protein-coding
MACS2_BC313_6h_CFMS_peak_896	chr16	81110608	81110902	+	56	NA	5' UTR (NM_001100873, exon 1 of 4)	5' UTR (NM_001100873, exon 1 of 4)	117	NM_001100873	123775	Hs.658684	NM_152337	ENSG00000166455	C16orf46	-	chromosome 16 open reading frame 46	protein-coding
MACS2_BC313_6h_CFMS_peak_2225	chr9	21802910	21803179	+	56	NA	intron (NM_002451, intron 1 of 7)	intron (NM_002451, intron 1 of 7)	409	NM_002451	4507	Hs.193268	NM_002451	ENSG00000099810	MTAP	BDMF|DMSFH|DMSMFH|HEL-249|LGMBF|MSAP|c86fus	methylthioadenosine phosphorylase	protein-coding
MACS2_BC313_6h_CFMS_peak_2095	chr7	99097244	99097789	+	56	NA	exon (NM_032164, exon 1 of 3)	exon (NM_032164, exon 1 of 3)	415	NM_032164	84124	Hs.386324	NM_032164	ENSG00000160908	ZNF394	ZKSCAN14|ZSCAN46	zinc finger protein 394	protein-coding
MACS2_BC313_6h_CFMS_peak_884	chr16	66968091	66968673	+	56	NA	promoter-TSS (NM_003869)	promoter-TSS (NM_003869)	8	NR_036684	8824	Hs.282975	NM_003869	ENSG00000172831	CES2	CE-2|CES2A1|PCE-2|iCE	carboxylesterase 2	protein-coding
MACS2_BC313_6h_CFMS_peak_196	chr1	200378870	200379143	+	56	NA	intron (NM_001281293, intron 1 of 1)	CpG	180	NM_012482	23528	Hs.59757	NM_012482	ENSG00000162702	ZNF281	ZBP-99|ZNP-99	zinc finger protein 281	protein-coding
MACS2_BC313_6h_CFMS_peak_1763	chr4	122722453	122722840	+	56	NA	intron (NM_001034194, intron 1 of 12)	CpG	174	NM_005033	5393	Hs.91728	NM_005033	ENSG00000123737	EXOSC9	PM/Scl-75|PMSCL1|RRP45|Rrp45p|p5|p6	exosome component 9	protein-coding
MACS2_BC313_6h_CFMS_peak_1543	chr22	18110901	18111241	+	56	NA	intron (NM_001039367, intron 1 of 7)	intron (NM_001039367, intron 1 of 7)	517	NM_001696	529	Hs.517338	NM_001696	ENSG00000131100	ATP6V1E1	ARCL2C|ATP6E|ATP6E2|ATP6V1E|P31|Vma4	ATPase H+ transporting V1 subunit E1	protein-coding
MACS2_BC313_6h_CFMS_peak_2125	chr7	148823329	148823835	+	55	NA	promoter-TSS (NM_020781)	promoter-TSS (NM_020781)	74	NM_020781	57541	Hs.632032	NM_020781	ENSG00000197024	ZNF398	P51|P71|ZER6	zinc finger protein 398	protein-coding
MACS2_BC313_6h_CFMS_peak_865	chr16	46398778	46398989	+	55	NA	Intergenic	HSATII|Satellite|Satellite	204126	NR_026556	124149	Hs.97414	NM_001004299		ANKRD26P1	-	ankyrin repeat domain 26 pseudogene 1	pseudo
MACS2_BC313_6h_CFMS_peak_1394	chr2	219134453	219134652	+	55	NA	promoter-TSS (NM_015488)	promoter-TSS (NM_015488)	380	NM_001087	14	Hs.83347	NM_001087	ENSG00000127837	AAMP	-	angio associated migratory cell protein	protein-coding
MACS2_BC313_6h_CFMS_peak_1544	chr22	18121239	18121727	+	55	NA	exon (NM_001270726, exon 1 of 6)	exon (NM_001270726, exon 1 of 6)	133	NM_001270732	23786	Hs.631672	NM_015367	ENSG00000099968	BCL2L13	BCL-RAMBO|Bcl2-L-13|MIL1	BCL2 like 13	protein-coding
MACS2_BC313_6h_CFMS_peak_1047	chr18	21033311	21033567	+	55	NA	exon (NM_001348193, exon 1 of 13)	exon (NM_001348193, exon 1 of 13)	254	NM_003831	8780	Hs.445511	NM_003831	ENSG00000101782	RIOK3	SUDD	RIO kinase 3	protein-coding
MACS2_BC313_6h_CFMS_peak_2104	chr7	111844803	111847005	+	55	NA	promoter-TSS (NM_021994)	promoter-TSS (NM_021994)	558	NM_014705	9732	Hs.654652	NM_014705	ENSG00000128512	DOCK4	-	dedicator of cytokinesis 4	protein-coding
MACS2_BC313_6h_CFMS_peak_324	chr10	104005416	104005615	+	55	NA	5' UTR (NM_004193, exon 1 of 40)	5' UTR (NM_004193, exon 1 of 40)	260	NM_001199379	8729	Hs.290243	NM_004193	ENSG00000107862	GBF1	ARF1GEF	golgi brefeldin A resistant guanine nucleotide exchange factor 1	protein-coding
MACS2_BC313_6h_CFMS_peak_877	chr16	52787759	52788197	+	55	NA	Intergenic	(CA)n|Simple_repeat|Simple_repeat	-147091	NR_033920	643714	Hs.662199	NR_033920	ENSG00000249231	CASC16	LINC00918	cancer susceptibility 16 (non-protein coding)	ncRNA
MACS2_BC313_6h_CFMS_peak_1167	chr19	37095942	37096210	+	54	NA	promoter-TSS (NM_032825)	promoter-TSS (NM_032825)	102	NR_027239	57711	Hs.654960	NM_020951	ENSG00000186020	ZNF529	-	zinc finger protein 529	protein-coding
MACS2_BC313_6h_CFMS_peak_1049	chr18	23670526	23671120	+	54	NA	promoter-TSS (NM_005637)	promoter-TSS (NM_005637)	-212	NM_001007559	6760	Hs.129261	NM_005637	ENSG00000141380	SS18	SSXT|SYT	SS18, nBAF chromatin remodeling complex subunit	protein-coding
MACS2_BC313_6h_CFMS_peak_1503	chr21	11134260	11136158	+	54	NA	Intergenic	AluSx|SINE|Alu	-36272	NM_001187	574	Hs.545789	NM_001187		BAGE	BAGE1|CT2.1	B melanoma antigen	protein-coding
MACS2_BC313_6h_CFMS_peak_1551	chr22	21272187	21272869	+	54	NA	exon (NM_005207, exon 1 of 3)	exon (NM_005207, exon 1 of 3)	814	NM_005207	1399	Hs.5613	NM_005207	ENSG00000099942	CRKL	-	CRK like proto-oncogene, adaptor protein	protein-coding
MACS2_BC313_6h_CFMS_peak_1586	chr22	45560029	45560286	+	54	NA	promoter-TSS (NM_153645)	promoter-TSS (NM_153645)	-395	NM_153645	10762	Hs.475103	NM_007172	ENSG00000093000	NUP50	NPAP60|NPAP60L	nucleoporin 50	protein-coding
MACS2_BC313_6h_CFMS_peak_543	chr12	56498459	56498775	+	54	NA	intron (NM_006191, intron 1 of 12)	CpG	514	NM_006191	5036	Hs.524498	NM_006191	ENSG00000170515	PA2G4	EBP1|HG4-1|p38-2G4	proliferation-associated 2G4	protein-coding
MACS2_BC313_6h_CFMS_peak_2002	chr6	135375361	135375553	+	54	NA	intron (NM_001145158, intron 1 of 16)	intron (NM_001145158, intron 1 of 16)	579	NM_001145207	10767	Hs.378532	NM_006620	ENSG00000112339	HBS1L	EF-1a|ERFS|HBS1|HSPC276|eRF3c	HBS1 like translational GTPase	protein-coding
MACS2_BC313_6h_CFMS_peak_323	chr10	103577711	103577910	+	53	NA	5' UTR (NM_001142434, exon 1 of 15)	5' UTR (NM_001142434, exon 1 of 15)	412	NM_012215	10724	Hs.500842	NM_012215	ENSG00000198408	OGA	MEA5|MGEA5|NCOAT	O-GlcNAcase	protein-coding
MACS2_BC313_6h_CFMS_peak_166	chr1	155945290	155947534	+	53	NA	intron (NM_001350112, intron 1 of 21)	intron (NM_001350112, intron 1 of 21)	1554	NM_004723	9181	Hs.743352	NM_004723	ENSG00000116584	ARHGEF2	GEF|GEF-H1|GEFH1|LFP40|NEDMHM|P40	Rho/Rac guanine nucleotide exchange factor 2	protein-coding
MACS2_BC313_6h_CFMS_peak_2351	chrY	13663147	13664768	+	53	NA	Intergenic	(GAATG)n|Satellite|Satellite	869432	NR_033667	352887	Hs.546221	NR_033667	ENSG00000206159	GYG2P1	GYG2P	glycogenin 2 pseudogene 1	pseudo
MACS2_BC313_6h_CFMS_peak_414	chr11	64889150	64889747	+	53	NA	promoter-TSS (NM_004927)	promoter-TSS (NM_004927)	-207	NR_037567	740	Hs.744882	NM_004927	ENSG00000149792	MRPL49	C11orf4|L49mt|MRP-L49|NOF|NOF1	mitochondrial ribosomal protein L49	protein-coding
MACS2_BC313_6h_CFMS_peak_1078	chr19	3556752	3556951	+	53	NA	intron (NM_001287529, intron 1 of 9)	intron (NM_001287529, intron 1 of 9)	731	NM_174983	126321	Hs.656901	NM_021731	ENSG00000161091	MFSD12	C19orf28|PP3501	major facilitator superfamily domain containing 12	protein-coding
MACS2_BC313_6h_CFMS_peak_325	chr10	104154650	104156180	+	53	NA	promoter-TSS (NM_001261403)	promoter-TSS (NM_001261403)	62	NM_001322934	4791	Hs.73090	NM_002502	ENSG00000077150	NFKB2	CVID10|H2TF1|LYT-10|LYT10|NF-kB2|p100|p49/p100|p52	nuclear factor kappa B subunit 2	protein-coding
MACS2_BC313_6h_CFMS_peak_1597	chr22	50744653	50745596	+	53	NA	intron (NM_012401, intron 1 of 36)	(CCCCCA)n|Simple_repeat|Simple_repeat	877	NM_012401	23654	Hs.3989	NM_012401	ENSG00000196576	PLXNB2	MM1|Nbla00445|PLEXB2|dJ402G11.3	plexin B2	protein-coding
MACS2_BC313_6h_CFMS_peak_1460	chr20	48329122	48329907	+	53	NA	intron (NM_004776, intron 1 of 8)	intron (NM_004776, intron 1 of 8)	907	NM_004776	9334	Hs.370487	NM_004776	ENSG00000158470	B4GALT5	B4Gal-T5|BETA4-GALT-IV|beta4Gal-T5|beta4GalT-V|gt-V	beta-1,4-galactosyltransferase 5	protein-coding
MACS2_BC313_6h_CFMS_peak_2006	chr6	144417021	144417358	+	53	NA	promoter-TSS (NM_031287)	promoter-TSS (NM_031287)	-435	NM_031287	83443	Hs.110695	NM_031287	ENSG00000169976	SF3B5	SF3b10|Ysf3	splicing factor 3b subunit 5	protein-coding
MACS2_BC313_6h_CFMS_peak_200	chr1	202593780	202594279	+	52	NA	intron (NM_177402, intron 1 of 8)	(TG)n|Simple_repeat|Simple_repeat	18552	NM_001136504	127833	Hs.25422	NM_177402	ENSG00000143858	SYT2	CMS7|MYSPC|SytII	synaptotagmin 2	protein-coding
MACS2_BC313_6h_CFMS_peak_1369	chr2	176032265	176032610	+	52	NA	promoter-TSS (NR_030630)	promoter-TSS (NR_030630)	0	NR_030630	100126350		NR_030630	ENSG00000215973	MIR933	MIRN933|hsa-mir-933|mir-933	microRNA 933	ncRNA
MACS2_BC313_6h_CFMS_peak_2131	chr7	150606837	150607520	+	52	NA	Intergenic	(TG)n|Simple_repeat|Simple_repeat	45739	NM_001204798	3757	Hs.647099	NM_000238	ENSG00000055118	KCNH2	ERG-1|ERG1|H-ERG|HERG|HERG1|Kv11.1|LQT2|SQT1	potassium voltage-gated channel subfamily H member 2	protein-coding
MACS2_BC313_6h_CFMS_peak_1386	chr2	208030073	208030293	+	52	NA	promoter-TSS (NR_106999)	promoter-TSS (NR_106999)	557	NM_003709	8609	Hs.59908	NM_003709	ENSG00000118263	KLF7	UKLF	Kruppel like factor 7	protein-coding
MACS2_BC313_6h_CFMS_peak_1630	chr3	50375366	50375491	+	52	NA	promoter-TSS (NM_170713)	promoter-TSS (NM_170713)	236	NM_170712	11186	Hs.476270	NM_007182	ENSG00000068028	RASSF1	123F2|NORE2A|RASSF1A|RDA32|REH3P21	Ras association domain family member 1	protein-coding
MACS2_BC313_6h_CFMS_peak_330	chr10	106097213	106098518	+	52	NA	intron (NM_001272013, intron 1 of 1)	CpG	386	NM_001272013	85450	Hs.523252	NM_033397	ENSG00000148841	ITPRIP	DANGER|KIAA1754|bA127L20|bA127L20.2	inositol 1,4,5-trisphosphate receptor interacting protein	protein-coding
MACS2_BC313_6h_CFMS_peak_1439	chr20	30697709	30698092	+	52	NA	intron (NM_014742, intron 1 of 17)	intron (NM_014742, intron 1 of 17)	591	NM_014742	9777	Hs.654665	NM_014742	ENSG00000101337	TM9SF4	dJ836N17.2	transmembrane 9 superfamily member 4	protein-coding
MACS2_BC313_6h_CFMS_peak_1590	chr22	47158656	47159020	+	51	NA	promoter-TSS (NR_104292)	promoter-TSS (NR_104292)	324	NM_014346	25771	Hs.435044	NM_014346	ENSG00000054611	TBC1D22A	C22orf4|HSC79E021	TBC1 domain family member 22A	protein-coding
MACS2_BC313_6h_CFMS_peak_295	chr10	70849021	70849681	+	51	NA	intron (NM_001321054, intron 1 of 1)	intron (NM_001321054, intron 1 of 1)	1567	NM_001321054	5552	Hs.1908	NM_002727	ENSG00000122862	SRGN	PPG|PRG|PRG1	serglycin	protein-coding
MACS2_BC313_6h_CFMS_peak_163	chr1	154981001	154981235	+	51	NA	intron (NM_001256455, intron 1 of 2)	CT-rich|Low_complexity|Low_complexity	6012	NR_045515	51043	Hs.729279	NM_001252406	ENSG00000160685	ZBTB7B	CKROX|THPOK|ZBTB15|ZFP-67|ZFP67|ZNF857B|c-KROX|hcKROX	zinc finger and BTB domain containing 7B	protein-coding
MACS2_BC313_6h_CFMS_peak_2080	chr7	76178828	76178888	+	51	NA	non-coding (NR_029411, exon 1 of 3)	non-coding (NR_029411, exon 1 of 3)	200	NR_029411	100133091	Hs.712837	NR_029411	ENSG00000205485	LOC100133091	-	uncharacterized LOC100133091	ncRNA
MACS2_BC313_6h_CFMS_peak_1165	chr19	36705063	36705749	+	51	NA	promoter-TSS (NM_001099638)	promoter-TSS (NM_001099638)	-98	NM_001099639	7705	Hs.643436	NM_007145	ENSG00000167635	ZNF146	OZF	zinc finger protein 146	protein-coding
MACS2_BC313_6h_CFMS_peak_165	chr1	155657701	155658671	+	51	NA	promoter-TSS (NM_033657)	promoter-TSS (NM_033657)	261	NM_001198903	55249	Hs.584927	NM_018253	ENSG00000163374	YY1AP1	GRNG|HCCA1|HCCA2|YY1AP	YY1 associated protein 1	protein-coding
MACS2_BC313_6h_CFMS_peak_1145	chr19	27870229	27870968	+	51	NA	Intergenic	ALR/Alpha|Satellite|centr	-413741	NR_110688	101927151	Hs.567934	NR_110687	ENSG00000267575	LOC101927151	-	uncharacterized LOC101927151	ncRNA
MACS2_BC313_6h_CFMS_peak_1309	chr2	89848610	89880077	+	51	NA	Intergenic	(CATTC)n|Satellite|Satellite	752459	NR_039635	100616399		NR_039635	ENSG00000265510	MIR4436A	mir-4436a	microRNA 4436a	ncRNA
MACS2_BC313_6h_CFMS_peak_1738	chr4	68264312	68266728	+	51	NA	Intergenic	ALR/Alpha|Satellite|centr	22198	NR_110747	101927237	Hs.435644	NR_110747	ENSG00000250075	LOC101927237	-	uncharacterized LOC101927237	ncRNA
MACS2_BC313_6h_CFMS_peak_1777	chr4	174255246	174256096	+	51	NA	promoter-TSS (NM_002129)	promoter-TSS (NM_002129)	-76	NM_002129	3148	Hs.434953	NM_002129	ENSG00000164104	HMGB2	HMG2	high mobility group box 2	protein-coding
MACS2_BC313_6h_CFMS_peak_1556	chr22	30752115	30752799	+	51	NA	promoter-TSS (NM_001318335)	promoter-TSS (NM_001318335)	-167	NM_001318334	550631	Hs.505597	NM_001017437	ENSG00000187860	CCDC157	-	coiled-coil domain containing 157	protein-coding
MACS2_BC313_6h_CFMS_peak_1164	chr19	36397603	36399571	+	51	NA	intron (NR_033390, intron 1 of 3)	intron (NR_033390, intron 1 of 3)	624	NM_198125	7305	Hs.515369	NM_003332	ENSG00000011600	TYROBP	DAP12|KARAP|PLOSL	TYRO protein tyrosine kinase binding protein	protein-coding
MACS2_BC313_6h_CFMS_peak_1953	chr6	34039030	34040869	+	51	NA	intron (NM_001282847, intron 2 of 9)	(CA)n|Simple_repeat|Simple_repeat	33810	NM_001256813	2914	Hs.429018	NM_000841	ENSG00000124493	GRM4	GPRC1D|MGLUR4|mGlu4	glutamate metabotropic receptor 4	protein-coding
MACS2_BC313_6h_CFMS_peak_900	chr16	86621172	86621548	+	50	NA	Intergenic	(CACCAT)n|Simple_repeat|Simple_repeat	9245	NM_005250	2300	Hs.533830	NM_005250	ENSG00000176678	FOXL1	FKH6|FKHL11|FREAC7	forkhead box L1	protein-coding
MACS2_BC313_6h_CFMS_peak_1795	chr5	8208522	8208787	+	50	NA	Intergenic	(TG)n|Simple_repeat|Simple_repeat	249023	NR_039984	729506	Hs.566412	NR_039984	ENSG00000245729	LINC02226	-	long intergenic non-protein coding RNA 2226	ncRNA
MACS2_BC313_6h_CFMS_peak_1910	chr6	24775203	24775521	+	50	NA	promoter-TSS (NM_001251991)	promoter-TSS (NM_001251991)	203	NM_001251990	51053	Hs.234896	NM_015895	ENSG00000112312	GMNN	Gem|MGORS6	geminin, DNA replication inhibitor	protein-coding
MACS2_BC313_6h_CFMS_peak_91	chr1	46806080	46806916	+	50	NA	promoter-TSS (NM_001256128)	promoter-TSS (NM_001256128)	-352	NM_001256127	387338	Hs.163424	NM_199044	ENSG00000117481	NSUN4	SHTAP	NOP2/Sun RNA methyltransferase family member 4	protein-coding
MACS2_BC313_6h_CFMS_peak_1412	chr2	241086791	241087140	+	50	NA	Intergenic	(TG)n|Simple_repeat|Simple_repeat	-6892	NM_148961	150677	Hs.148586	NM_148961	ENSG00000178602	OTOS	OTOSP	otospiralin	protein-coding
MACS2_BC313_6h_CFMS_peak_2132	chr7	151010115	151010786	+	50	NA	Intergenic	(TG)n|Simple_repeat|Simple_repeat	-28397	NM_001243351	51667	Hs.647082	NM_016118	ENSG00000013374	NUB1	BS4|NUB1L|NYREN18	negative regulator of ubiquitin like proteins 1	protein-coding
MACS2_BC313_6h_CFMS_peak_1577	chr22	41841002	41842802	+	50	NA	intron (NM_016272, intron 1 of 1)	intron (NM_016272, intron 1 of 1)	1125	NM_016272	10766	Hs.474978	NM_016272	ENSG00000183864	TOB2	APRO5|TOB4|TOBL|TROB2	transducer of ERBB2, 2	protein-coding
MACS2_BC313_6h_CFMS_peak_321	chr10	102791184	102791580	+	50	NA	promoter-TSS (NM_001195263)	promoter-TSS (NM_001195263)	386	NM_030971	81855	Hs.283844	NM_030971	ENSG00000107819	SFXN3	BA108L7.2|SFX3|SLC56A3	sideroflexin 3	protein-coding
MACS2_BC313_6h_CFMS_peak_416	chr11	65190720	65192594	+	50	NA	non-coding (NR_028272, exon 1 of 1)	non-coding (NR_028272, exon 1 of 1)	1388	NR_028272	283131	Hs.523789	NR_002802	ENSG00000245532	NEAT1	LINC00084|NCRNA00084|TncRNA|VINC	nuclear paraspeckle assembly transcript 1 (non-protein coding)	ncRNA
MACS2_BC313_6h_CFMS_peak_951	chr17	28087970	28088169	+	50	NA	intron (NM_001282129, intron 3 of 15)	CpG	381	NM_001282131	85464	Hs.654754	NM_033389	ENSG00000141298	SSH2	SSH-2|SSH-2L	slingshot protein phosphatase 2	protein-coding
MACS2_BC313_6h_CFMS_peak_1306	chr2	86790093	86790272	+	49	NA	intron (NM_001198954, intron 3 of 7)	CpG	438	NR_036454	51652	Hs.591582	NM_016079	ENSG00000115561	CHMP3	CGI-149|NEDF|VPS24	charged multivesicular body protein 3	protein-coding
MACS2_BC313_6h_CFMS_peak_1364	chr2	162017436	162017845	+	49	NA	intron (NM_001199135, intron 1 of 7)	intron (NM_001199135, intron 1 of 7)	701	NM_001199135	10010	Hs.132257	NM_004180	ENSG00000136560	TANK	I-TRAF|ITRAF|TRAF2	TRAF family member associated NFKB activator	protein-coding
MACS2_BC313_6h_CFMS_peak_1291	chr2	70142894	70143345	+	49	NA	intron (NM_001202513, intron 1 of 5)	intron (NM_001202513, intron 1 of 5)	946	NM_002357	4084	Hs.468908	NM_002357	ENSG00000059728	MXD1	BHLHC58|MAD|MAD1	MAX dimerization protein 1	protein-coding
MACS2_BC313_6h_CFMS_peak_2284	chr9	111010060	111010286	+	49	NA	Intergenic	(CACAC)n|Simple_repeat|Simple_repeat	608102	NM_006686	10880	Hs.534390	NM_006686	ENSG00000148156	ACTL7B	Tact1	actin like 7B	protein-coding
MACS2_BC313_6h_CFMS_peak_1501	chr21	11129385	11130018	+	49	NA	Intergenic	AluSq10|SINE|Alu	-30764	NM_001187	574	Hs.545789	NM_001187		BAGE	BAGE1|CT2.1	B melanoma antigen	protein-coding
MACS2_BC313_6h_CFMS_peak_1537	chr21	45208972	45209930	+	49	NA	promoter-TSS (NM_003683)	promoter-TSS (NM_003683)	33	NM_003683	8568	Hs.110757	NM_003683	ENSG00000160214	RRP1	D21S2056E|NNP-1|NOP52|RRP1A	ribosomal RNA processing 1	protein-coding
MACS2_BC313_6h_CFMS_peak_2163	chr8	30013408	30013650	+	49	NA	promoter-TSS (NM_006571)	promoter-TSS (NM_006571)	-284	NM_006571	10671	Hs.158427	NM_006571	ENSG00000104671	DCTN6	WS-3|WS3|p27	dynactin subunit 6	protein-coding
MACS2_BC313_6h_CFMS_peak_2060	chr7	61085115	61085462	+	49	NA	Intergenic	ALR/Alpha|Satellite|centr	1679146	NR_003952	643955	Hs.583308	NR_003952	ENSG00000185037	ZNF733P	ZNF733	zinc finger protein 733, pseudogene	pseudo
MACS2_BC313_6h_CFMS_peak_2110	chr7	131012704	131012931	+	49	NA	promoter-TSS (NR_125364)	promoter-TSS (NR_125364)	222	NM_013255	4289	Hs.44693	NM_013255	ENSG00000128585	MKLN1	TWA2	muskelin 1	protein-coding
MACS2_BC313_6h_CFMS_peak_1496-2	chr21	10830358	10860757	+	49	NA	Intergenic	(GAATG)n|Satellite|Satellite	145386	NM_199259	7179	Hs.122986	NM_199259	ENSG00000274391	TPTE	CT44|PTEN2	transmembrane phosphatase with tensin homology	protein-coding
MACS2_BC313_6h_CFMS_peak_299	chr10	74385559	74385807	+	49	NA	intron (NM_001195518, intron 1 of 11)	CpG	266	NM_001195518	10367	Hs.524367	NM_006077	ENSG00000107745	MICU1	CALC|CBARA1|EFHA3|MPXPS	mitochondrial calcium uptake 1	protein-coding
MACS2_BC313_6h_CFMS_peak_1999	chr6	127588258	127588667	+	49	NA	intron (NM_001242847, intron 1 of 3)	CpG	479	NM_001242846	81847	Hs.267120	NM_030963	ENSG00000118518	RNF146	-	ring finger protein 146	protein-coding
MACS2_BC313_6h_CFMS_peak_849	chr16	33950416	33951453	+	49	NA	Intergenic	AluSz|SINE|Alu	379090	NR_130772	104644205	Hs.742548	NR_130771		ENPP7P13	DUNQU1	ectonucleotide pyrophosphatase/phosphodiesterase 7 pseudogene 13	pseudo
MACS2_BC313_6h_CFMS_peak_1193	chr19	47732170	47733427	+	49	NA	intron (NM_001127240, intron 1 of 3)	intron (NM_001127240, intron 1 of 3)	1653	NM_014417	27113	Hs.467020	NM_014417	ENSG00000105327	BBC3	JFY-1|JFY1|PUMA	BCL2 binding component 3	protein-coding
MACS2_BC313_6h_CFMS_peak_1496	chr21	10772942	10829496	+	49	NA	Intergenic	(GAATG)n|Satellite|Satellite	189724	NM_199259	7179	Hs.122986	NM_199259	ENSG00000274391	TPTE	CT44|PTEN2	transmembrane phosphatase with tensin homology	protein-coding
MACS2_BC313_6h_CFMS_peak_2120	chr7	142927835	142928034	+	48	NA	Intergenic	(CA)n|Simple_repeat|Simple_repeat	8804	NM_176882	259286	Hs.352241	NM_176882	ENSG00000221937	TAS2R40	GPR60|T2R40|T2R58	taste 2 receptor member 40	protein-coding
MACS2_BC313_6h_CFMS_peak_1051	chr18	32621604	32621803	+	48	NA	promoter-TSS (NR_046177)	promoter-TSS (NR_046177)	89	NR_046177	10982	Hs.532824	NM_014268	ENSG00000166974	MAPRE2	CSCSC2|EB1|EB2|RP1	microtubule associated protein RP/EB family member 2	protein-coding
MACS2_BC313_6h_CFMS_peak_1317	chr2	92296122	92297862	+	48	NA	Intergenic	ALR/Alpha|Satellite|centr	167833	NR_027714	440888	Hs.730239	NM_001032412		ACTR3BP2	FKSG73	ACTR3B pseudogene 2	pseudo
MACS2_BC313_6h_CFMS_peak_419	chr11	65405850	65406400	+	48	NA	intron (NM_006747, intron 1 of 15)	intron (NM_006747, intron 1 of 15)	547	NM_006747	6494	Hs.530477	NM_006747	ENSG00000213445	SIPA1	SPA1	signal-induced proliferation-associated 1	protein-coding
MACS2_BC313_6h_CFMS_peak_1973	chr6	44231190	44233096	+	47	NA	intron (NM_004556, intron 1 of 5)	intron (NM_004556, intron 1 of 5)	1382	NM_004556	4794	Hs.458276	NM_004556	ENSG00000146232	NFKBIE	IKBE	NFKB inhibitor epsilon	protein-coding
MACS2_BC313_6h_CFMS_peak_1969	chr6	43445302	43445497	+	47	NA	intron (NR_027394, intron 1 of 9)	intron (NR_027394, intron 1 of 9)	138	NR_146793	93643	Hs.520145	NM_080604	ENSG00000137221	TJAP1	PILT|TJP4	tight junction associated protein 1	protein-coding
MACS2_BC313_6h_CFMS_peak_322	chr10	103113926	103114142	+	47	NA	intron (NM_003939, intron 1 of 13)	CpG	244	NM_003939	8945	Hs.643802	NM_003939	ENSG00000166167	BTRC	BETA-TRCP|FBW1A|FBXW1|FBXW1A|FWD1|bTrCP|bTrCP1|betaTrCP	beta-transducin repeat containing E3 ubiquitin protein ligase	protein-coding
MACS2_BC313_6h_CFMS_peak_1082	chr19	4064165	4064730	+	47	NA	intron (NM_015898, intron 1 of 2)	CpG	1080	NM_001317990	51341	Hs.591384	NM_015898	ENSG00000178951	ZBTB7A	FBI-1|FBI1|LRF|TIP21|ZBTB7|ZNF857A|pokemon	zinc finger and BTB domain containing 7A	protein-coding
MACS2_BC313_6h_CFMS_peak_935	chr17	8150835	8152132	+	47	NA	promoter-TSS (NR_046431)	promoter-TSS (NR_046431)	-70	NM_025099	80169	Hs.156055	NM_025099	ENSG00000178971	CTC1	AAF-132|AAF132|C17orf68|CRMCC|tmp494178	CST telomere replication complex component 1	protein-coding
MACS2_BC313_6h_CFMS_peak_488	chr12	6677281	6677665	+	47	NA	promoter-TSS (NM_001258310)	promoter-TSS (NM_001258310)	25	NM_001033714	4839	Hs.534334	NM_006170	ENSG00000111641	NOP2	NOL1|NOP120|NSUN1|p120	NOP2 nucleolar protein	protein-coding
MACS2_BC313_6h_CFMS_peak_2072	chr7	65579511	65580398	+	47	NA	non-coding (NR_024548, exon 1 of 7)	non-coding (NR_024548, exon 1 of 7)	149	NM_001040647	27297	Hs.300684	NM_014478	ENSG00000241258	CRCP	CGRP-RCP|CGRPRCP|RCP|RCP9|RPC9	CGRP receptor component	protein-coding
MACS2_BC313_6h_CFMS_peak_1009	chr17	63051748	63051972	+	47	NA	promoter-TSS (NM_001282425)	promoter-TSS (NM_001282425)	32	NM_001282425	10672	Hs.515018	NM_006572	ENSG00000120063	GNA13	G13	G protein subunit alpha 13	protein-coding
MACS2_BC313_6h_CFMS_peak_499	chr12	10365570	10365777	+	47	NA	5' UTR (NM_031412, exon 1 of 4)	5' UTR (NM_031412, exon 1 of 4)	184	NM_031412	23710	Hs.524250	NM_031412	ENSG00000139112	GABARAPL1	APG8-LIKE|APG8L|ATG8|ATG8B|ATG8L|GEC1	GABA type A receptor associated protein like 1	protein-coding
MACS2_BC313_6h_CFMS_peak_776	chr15	68347290	68347621	+	47	NA	5' UTR (NM_001320687, exon 1 of 15)	5' UTR (NM_001320687, exon 1 of 15)	541	NM_001320687	8554	Hs.162458	NM_016166	ENSG00000033800	PIAS1	DDXBP1|GBP|GU/RH-II|ZMIZ3	protein inhibitor of activated STAT 1	protein-coding
MACS2_BC313_6h_CFMS_peak_2114	chr7	135661669	135662043	+	47	NA	5' UTR (NM_145808, exon 1 of 4)	5' UTR (NM_145808, exon 1 of 4)	348	NM_001128619	767558	Hs.602015	NM_001128619	ENSG00000267697	LUZP6	MPD6|MTPNUT	leucine zipper protein 6	protein-coding
MACS2_BC313_6h_CFMS_peak_1528	chr21	41291554	41292066	+	46	NA	intron (NM_006198, intron 2 of 2)	intron (NM_006198, intron 2 of 2)	52463	NM_006198	5121	Hs.80296	NM_006198	ENSG00000183036	PCP4	PEP-19	Purkinje cell protein 4	protein-coding
MACS2_BC313_6h_CFMS_peak_1201	chr19	49468929	49470826	+	46	NA	exon (NM_000146, exon 4 of 4)	exon (NM_000146, exon 4 of 4)	1311	NM_000146	2512	Hs.433670	NM_000146	ENSG00000087086	FTL	LFTD|NBIA3	ferritin light chain	protein-coding
MACS2_BC313_6h_CFMS_peak_176	chr1	160312351	160313669	+	46	NA	promoter-TSS (NM_001290184)	promoter-TSS (NM_001290184)	-53	NM_001290186	23385	Hs.517249	NM_015331	ENSG00000162736	NCSTN	ATAG1874	nicastrin	protein-coding
MACS2_BC313_6h_CFMS_peak_2129	chr7	150328976	150329372	+	46	NA	intron (NM_024711, intron 1 of 2)	(CA)n|Simple_repeat|Simple_repeat	562	NM_001244072	474344	Hs.647105	NM_024711	ENSG00000133561	GIMAP6	IAN-2|IAN-6|IAN2|IAN6	GTPase, IMAP family member 6	protein-coding
MACS2_BC313_6h_CFMS_peak_921	chr17	4850933	4851696	+	46	NA	intron (NM_005022, intron 1 of 2)	CpG	1067	NM_005022	5216	Hs.494691	NM_005022	ENSG00000108518	PFN1	ALS18	profilin 1	protein-coding
MACS2_BC313_6h_CFMS_peak_850	chr16	33953011	33953410	+	46	NA	Intergenic	AluSz|SINE|Alu	381366	NR_130772	104644205	Hs.742548	NR_130771		ENPP7P13	DUNQU1	ectonucleotide pyrophosphatase/phosphodiesterase 7 pseudogene 13	pseudo
MACS2_BC313_6h_CFMS_peak_1059	chr18	60758682	60759327	+	46	NA	Intergenic	(GTGTG)n|Simple_repeat|Simple_repeat	227609	NM_000633	596	Hs.150749	NM_000633	ENSG00000171791	BCL2	Bcl-2|PPP1R50	BCL2, apoptosis regulator	protein-coding
MACS2_BC313_6h_CFMS_peak_2007	chr6	149866637	149866964	+	46	NA	intron (NM_139126, intron 1 of 12)	intron (NM_139126, intron 1 of 12)	438	NM_139126	85313	Hs.744238	NM_139126	ENSG00000131013	PPIL4	HDCME13P	peptidylprolyl isomerase like 4	protein-coding
MACS2_BC313_6h_CFMS_peak_1311	chr2	91599253	91599594	+	46	NA	Intergenic	HSATII|Satellite|Satellite	248552	NR_027238	654342	Hs.469287	NR_027238		LOC654342	-	lymphocyte-specific protein 1 pseudogene	pseudo
MACS2_BC313_6h_CFMS_peak_2093	chr7	99006692	99007210	+	45	NA	promoter-TSS (NM_014891)	promoter-TSS (NM_014891)	350	NM_003910	8896	Hs.380233	NM_003910	ENSG00000106245	BUD31	Cwc14|EDG-2|EDG2|G10|YCR063W|fSAP17	BUD31 homolog	protein-coding
MACS2_BC313_6h_CFMS_peak_866	chr16	46399871	46401458	+	45	NA	Intergenic	HSATII|Satellite|Satellite	202345	NR_026556	124149	Hs.97414	NM_001004299		ANKRD26P1	-	ankyrin repeat domain 26 pseudogene 1	pseudo
MACS2_BC313_6h_CFMS_peak_1354	chr2	145272697	145273362	+	45	NA	intron (NR_033258, intron 2 of 2)	intron (NR_033258, intron 2 of 2)	-4152	NR_040248	100303491	Hs.560789	NR_040248	ENSG00000238057	ZEB2-AS1	ZEB2-AS|ZEB2AS|ZEB2NAT	ZEB2 antisense RNA 1	ncRNA
MACS2_BC313_6h_CFMS_peak_2107	chr7	128527565	128527958	+	45	NA	intron (NM_001135914, intron 22 of 37)	(CA)n|Simple_repeat|Simple_repeat	21359	NM_001195150	100130705	Hs.641532	NM_001195150	ENSG00000272899	LOC100130705	-	uncharacterized LOC100130705	protein-coding
MACS2_BC313_6h_CFMS_peak_2058	chr7	61054480	61055908	+	45	NA	Intergenic	HSATII|Satellite|Satellite	1709240	NR_003952	643955	Hs.583308	NR_003952	ENSG00000185037	ZNF733P	ZNF733	zinc finger protein 733, pseudogene	pseudo
MACS2_BC313_6h_CFMS_peak_2082	chr7	77167018	77167943	+	45	NA	intron (NM_001131009, intron 1 of 16)	intron (NM_001131009, intron 1 of 16)	128	NM_001131009	5782	Hs.61812	NM_002835	ENSG00000127947	PTPN12	PTP-PEST|PTPG1	protein tyrosine phosphatase, non-receptor type 12	protein-coding
MACS2_BC313_6h_CFMS_peak_290	chr10	47058598	47059722	+	45	NA	Intergenic	Intergenic	-24374	NM_005972	5540	Hs.524719	NM_005972	ENSG00000204174	NPY4R	NPY4-R|PP1|PPYR1|Y4	neuropeptide Y receptor Y4	protein-coding
MACS2_BC313_6h_CFMS_peak_101	chr1	78444246	78444445	+	45	NA	promoter-TSS (NM_001317100)	promoter-TSS (NM_001317100)	-497	NM_001317100	11080	Hs.13852	NM_007034	ENSG00000162616	DNAJB4	DNAJW|DjB4|HLJ1	DnaJ heat shock protein family (Hsp40) member B4	protein-coding
MACS2_BC313_6h_CFMS_peak_2092	chr7	98972520	98973011	+	45	NA	intron (NM_005720, intron 1 of 9)	CpG	467	NM_005720	10095	Hs.489284	NM_005720	ENSG00000130429	ARPC1B	ARC41|PLTEID|p40-ARC|p41-ARC	actin related protein 2/3 complex subunit 1B	protein-coding
MACS2_BC313_6h_CFMS_peak_1750	chr4	83811377	83812062	+	45	NA	intron (NM_001077206, intron 1 of 25)	intron (NM_001077206, intron 1 of 25)	714	NM_001300745	22872	Hs.370024	NM_014933	ENSG00000138674	SEC31A	ABP125|ABP130|HSPC275|HSPC334|SEC31L1	SEC31 homolog A, COPII coat complex component	protein-coding
MACS2_BC313_6h_CFMS_peak_302	chr10	77162225	77162487	+	45	NA	promoter-TSS (NR_120651)	promoter-TSS (NR_120651)	-299	NR_110301	100131213	Hs.534598	NR_024421	ENSG00000237149	ZNF503-AS2	C10orf41|NCRNA00245	ZNF503 antisense RNA 2	ncRNA
MACS2_BC313_6h_CFMS_peak_2121	chr7	143077777	143080511	+	45	NA	promoter-TSS (NR_106952)	promoter-TSS (NR_106952)	-635	NR_106952	102465538		NR_106952	ENSG00000278449	MIR6892	hsa-mir-6892	microRNA 6892	ncRNA
MACS2_BC313_6h_CFMS_peak_887	chr16	67969823	67970464	+	44	NA	exon (NM_002801, exon 3 of 8)	exon (NM_002801, exon 3 of 8)	637	NM_002801	5699	Hs.9661	NM_002801	ENSG00000205220	PSMB10	LMP10|MECL1|beta2i	proteasome subunit beta 10	protein-coding
MACS2_BC313_6h_CFMS_peak_1813	chr5	56469783	56470281	+	44	NA	5' UTR (NM_022913, exon 1 of 12)	5' UTR (NM_022913, exon 1 of 12)	257	NM_001203246	65056	Hs.444279	NM_022913	ENSG00000062194	GPBP1	GPBP|SSH6|VASCULIN	GC-rich promoter binding protein 1	protein-coding
MACS2_BC313_6h_CFMS_peak_2122	chr7	143082219	143083256	+	44	NA	intron (NM_001010972, intron 5 of 9)	intron (NM_001010972, intron 5 of 9)	2958	NR_106952	102465538		NR_106952	ENSG00000278449	MIR6892	hsa-mir-6892	microRNA 6892	ncRNA
MACS2_BC313_6h_CFMS_peak_6	chr1	1710388	1711012	+	44	NA	promoter-TSS (NM_023018)	promoter-TSS (NM_023018)	-403	NM_001198993	65220	Hs.654792	NM_023018	ENSG00000008130	NADK	dJ283E3.1	NAD kinase	protein-coding
MACS2_BC313_6h_CFMS_peak_2184	chr8	67976678	67976895	+	44	NA	intron (NM_024790, intron 1 of 28)	CpG	183	NM_024790	79848	Hs.370147	NM_024790	ENSG00000104218	CSPP1	CSPP|JBTS21	centrosome and spindle pole associated protein 1	protein-coding
MACS2_BC313_6h_CFMS_peak_1555	chr22	30162744	30162764	+	43	NA	promoter-TSS (NM_013387)	promoter-TSS (NM_013387)	215	NM_019103	55954	Hs.713647	NM_019103	ENSG00000100319	ZMAT5	SNRNP20|U11/U12-20K|ZC3H19	zinc finger matrin-type 5	protein-coding
MACS2_BC313_6h_CFMS_peak_1214	chr19	54783618	54784353	+	43	NA	intron (NM_001278406, intron 2 of 7)	intron (NM_001278406, intron 2 of 7)	414	NM_001278405	10288	Hs.655652	NM_005874	ENSG00000131042	LILRB2	CD85D|ILT-4|ILT4|LIR-2|LIR2|MIR-10|MIR10	leukocyte immunoglobulin like receptor B2	protein-coding
MACS2_BC313_6h_CFMS_peak_1736	chr4	57302570	57303441	+	43	NA	intron (NM_001079524, intron 1 of 8)	AluSx|SINE|Alu	736	NM_001079525	10606	Hs.518774	NM_006452	ENSG00000128050	PAICS	ADE2|ADE2H1|AIRC|PAIS	phosphoribosylaminoimidazole carboxylase and phosphoribosylaminoimidazolesuccinocarboxamide synthase	protein-coding
MACS2_BC313_6h_CFMS_peak_349	chr10	134824225	134824615	+	43	NA	Intergenic	(TG)n|Simple_repeat|Simple_repeat	45382	NR_046231	399829	Hs.252872	NR_046231	ENSG00000240707	LINC01168	-	long intergenic non-protein coding RNA 1168	ncRNA
MACS2_BC313_6h_CFMS_peak_1414	chr2	241564977	241565439	+	43	NA	intron (NM_005301, intron 1 of 1)	intron (NM_005301, intron 1 of 1)	546	NM_005301	2859	Hs.112218	NM_005301	ENSG00000178623	GPR35	-	G protein-coupled receptor 35	protein-coding
MACS2_BC313_6h_CFMS_peak_1555-2	chr22	30163667	30163825	+	43	NA	promoter-TSS (NM_001318129)	promoter-TSS (NM_001318129)	388	NM_013387	29796	Hs.284292	NM_013387	ENSG00000184076	UQCR10	HSPC051|HSPC119|HSPC151|QCR9|UCCR7.2|UCRC	ubiquinol-cytochrome c reductase, complex III subunit X	protein-coding
MACS2_BC313_6h_CFMS_peak_1951	chr6	33280694	33281585	+	43	NA	exon (NM_003190, exon 3 of 8).5	exon (NM_003190, exon 3 of 8).5	1025	NM_172208	6892	Hs.370937	NM_003190	ENSG00000231925	TAPBP	NGS17|TAPA|TPN|TPSN	TAP binding protein	protein-coding
MACS2_BC313_6h_CFMS_peak_953	chr17	29422214	29422621	+	43	NA	promoter-TSS (NR_039886)	promoter-TSS (NR_039886)	472	NM_001042492	4763	Hs.113577	NM_000267	ENSG00000196712	NF1	NFNS|VRNF|WSS	neurofibromin 1	protein-coding
MACS2_BC313_6h_CFMS_peak_1008	chr17	62503154	62503745	+	43	NA	promoter-TSS (NM_001320596)	promoter-TSS (NM_001320596)	-293	NM_001320595	1655	Hs.279806	NM_004396	ENSG00000108654	DDX5	G17P1|HLR1|HUMP68|p68	DEAD-box helicase 5	protein-coding
MACS2_BC313_6h_CFMS_peak_1461	chr20	48531860	48532109	+	43	NA	promoter-TSS (NM_006038)	promoter-TSS (NM_006038)	96	NM_006038	9825	Hs.48513	NM_006038	ENSG00000158480	SPATA2	PD1|PPP1R145|tamo	spermatogenesis associated 2	protein-coding
MACS2_BC313_6h_CFMS_peak_156	chr1	154192379	154193045	+	43	NA	promoter-TSS (NM_001287816)	promoter-TSS (NM_001287816)	64	NM_001127320	9898	Hs.490551	NM_014847	ENSG00000143569	UBAP2L	NICE-4|NICE4	ubiquitin associated protein 2 like	protein-coding
MACS2_BC313_6h_CFMS_peak_579	chr12	96792874	96793807	+	42	NA	intron (NM_002595, intron 1 of 16)	CpG	1026	NM_002595	5128	Hs.506415	NM_002595	ENSG00000059758	CDK17	PCTAIRE2|PCTK2	cyclin dependent kinase 17	protein-coding
MACS2_BC313_6h_CFMS_peak_2286	chr9	117350225	117350900	+	42	NA	intron (NM_004888, intron 1 of 2)	L2c|LINE|L2	568	NM_004888	9550	Hs.388654	NM_004888	ENSG00000136888	ATP6V1G1	ATP6G|ATP6G1|ATP6GL|ATP6J|Vma10	ATPase H+ transporting V1 subunit G1	protein-coding
MACS2_BC313_6h_CFMS_peak_1662	chr3	128901738	128902515	+	42	NA	intron (NM_001127193, intron 1 of 4)	intron (NM_001127193, intron 1 of 4)	684	NM_001127194	7555	Hs.518249	NM_003418	ENSG00000169714	CNBP	CNBP1|DM2|PROMM|RNF163|ZCCHC22|ZNF9	CCHC-type zinc finger nucleic acid binding protein	protein-coding
MACS2_BC313_6h_CFMS_peak_1687	chr3	185216321	185216611	+	42	NA	intron (NM_080652, intron 1 of 4)	CpG	379	NM_080652	90407	Hs.677570	NM_080652	ENSG00000163900	TMEM41A	2900010K02Rik	transmembrane protein 41A	protein-coding
MACS2_BC313_6h_CFMS_peak_1021	chr17	73202114	73202459	+	42	NA	intron (NM_001303276, intron 1 of 17)	intron (NM_001303276, intron 1 of 17)	741	NM_001303276	79902	Hs.362817	NM_024844	ENSG00000125450	NUP85	FROUNT|Nup75	nucleoporin 85	protein-coding
MACS2_BC313_6h_CFMS_peak_1540	chr21	47055314	47056317	+	42	NA	Intergenic	(TG)n|Simple_repeat|Simple_repeat	-7824	NM_001348238	54039	Hs.474049	NM_020528	ENSG00000183570	PCBP3	ALPHA-CP3|PCBP3-OT1|PCBP3OT	poly(rC) binding protein 3	protein-coding
MACS2_BC313_6h_CFMS_peak_2292	chr9	126109416	126109459	+	42	NA	Intergenic	Intergenic	-9009	NM_173689	286204	Hs.568340	NM_173689	ENSG00000148204	CRB2	FSGS9|VMCKD	crumbs 2, cell polarity complex component	protein-coding
MACS2_BC313_6h_CFMS_peak_955	chr17	29638925	29640903	+	42	NA	intron (NM_006495, intron 1 of 1)	intron (NM_006495, intron 1 of 1)	1216	NM_006495	2124	Hs.5509	NM_006495	ENSG00000185862	EVI2B	CD361|D17S376|EVDB	ecotropic viral integration site 2B	protein-coding
MACS2_BC313_6h_CFMS_peak_1360	chr2	157198368	157198589	+	42	NA	non-coding (NR_147695, exon 1 of 1)	non-coding (NR_147695, exon 1 of 1)	154	NR_147695	440918	Hs.641142	NR_147695		FLJ46875	-	uncharacterized LOC440918	ncRNA
MACS2_BC313_6h_CFMS_peak_1168	chr19	37407043	37407643	+	42	NA	promoter-TSS (NM_001037232)	promoter-TSS (NM_001037232)	112	NM_001204838	374900	Hs.404220	NM_198539	ENSG00000198453	ZNF568	ZFP568	zinc finger protein 568	protein-coding
MACS2_BC313_6h_CFMS_peak_730	chr14	104993370	104993994	+	42	NA	Intergenic	(CA)n|Simple_repeat|Simple_repeat	-52339	NM_001286399	400258	Hs.153827	NM_001008404	ENSG00000184601	C14orf180	C14orf77|NRAC	chromosome 14 open reading frame 180	protein-coding
MACS2_BC313_6h_CFMS_peak_221	chr1	231376449	231377414	+	42	NA	promoter-TSS (NM_014236)	promoter-TSS (NM_014236)	2	NM_001300830	128061	Hs.743464	NM_152379	ENSG00000143633	C1orf131	-	chromosome 1 open reading frame 131	protein-coding
MACS2_BC313_6h_CFMS_peak_571	chr12	72149156	72149641	+	42	NA	intron (NM_014999, intron 1 of 6)	intron (NM_014999, intron 1 of 6)	755	NM_014999	23011	Hs.524590	NM_014999	ENSG00000080371	RAB21	-	RAB21, member RAS oncogene family	protein-coding
MACS2_BC313_6h_CFMS_peak_492	chr12	7060512	7061769	+	42	NA	intron (NM_080548, intron 2 of 15)	intron (NM_080548, intron 2 of 15)	706	NM_002831	5777	Hs.63489	NM_002831	ENSG00000111679	PTPN6	HCP|HCPH|HPTP1C|PTP-1C|SH-PTP1|SHP-1|SHP-1L|SHP1	protein tyrosine phosphatase, non-receptor type 6	protein-coding
MACS2_BC313_6h_CFMS_peak_2304	chr9	135229785	135229995	+	42	NA	intron (NM_015046, intron 1 of 25)	AluJr|SINE|Alu	353	NM_001351527	23064	Hs.460317	NM_015046	ENSG00000107290	SETX	ALS4|AOA2|SCAR1|Sen1|bA479K20.2	senataxin	protein-coding
MACS2_BC313_6h_CFMS_peak_539	chr12	56121432	56122184	+	42	NA	promoter-TSS (NM_001257401)	promoter-TSS (NM_001257401)	-124	NM_001257400	967	Hs.445570	NM_001780	ENSG00000135404	CD63	LAMP-3|ME491|MLA1|OMA81H|TSPAN30	CD63 molecule	protein-coding
MACS2_BC313_6h_CFMS_peak_1955	chr6	35226968	35227468	+	41	NA	promoter-TSS (NM_001292032)	promoter-TSS (NM_001292032)	-273	NM_001292032	7629	Hs.388024	NM_003427	ENSG00000065029	ZNF76	D6S229E|ZNF523|Zfp523	zinc finger protein 76	protein-coding
MACS2_BC313_6h_CFMS_peak_2349	chrY	13658634	13659432	+	41	NA	Intergenic	(GAATG)n|Satellite|Satellite	874356	NR_033667	352887	Hs.546221	NR_033667	ENSG00000206159	GYG2P1	GYG2P	glycogenin 2 pseudogene 1	pseudo
MACS2_BC313_6h_CFMS_peak_2338	chrY	13446539	13459741	+	41	NA	Intergenic	(CATTC)n|Satellite|Satellite	1080249	NR_033667	352887	Hs.546221	NR_033667	ENSG00000206159	GYG2P1	GYG2P	glycogenin 2 pseudogene 1	pseudo
MACS2_BC313_6h_CFMS_peak_2086	chr7	91763359	91763688	+	41	NA	promoter-TSS (NR_122109)	promoter-TSS (NR_122109)	317	NM_000786	1595	Hs.417077	NM_000786	ENSG00000001630	CYP51A1	CP51|CYP51|CYPL1|LDM|P450-14DM|P450L1	cytochrome P450 family 51 subfamily A member 1	protein-coding
MACS2_BC313_6h_CFMS_peak_2387	chrY	58971999	58983266	+	41	NA	Intergenic	(CATTC)n|Simple_repeat|Simple_repeat	-122771	NM_005840	10251	Hs.381912	NM_005840	ENSG00000168939	SPRY3	spry-3	sprouty RTK signaling antagonist 3	protein-coding
MACS2_BC313_6h_CFMS_peak_1210	chr19	52693792	52694293	+	41	NA	intron (NR_033500, intron 1 of 13)	intron (NR_033500, intron 1 of 13)	987	NM_014225	5518	Hs.467192	NM_014225	ENSG00000105568	PPP2R1A	MRD36|PP2A-Aalpha|PP2AA|PP2AAALPHA|PR65A	protein phosphatase 2 scaffold subunit Aalpha	protein-coding
MACS2_BC313_6h_CFMS_peak_867	chr16	46402404	46414112	+	41	NA	Intergenic	HSATII|Satellite|Satellite	194751	NR_026556	124149	Hs.97414	NM_001004299		ANKRD26P1	-	ankyrin repeat domain 26 pseudogene 1	pseudo
MACS2_BC313_6h_CFMS_peak_30	chr1	11865387	11865793	+	41	NA	promoter-TSS (NR_046428)	promoter-TSS (NR_046428)	-563	NM_001286	1185	Hs.193043	NM_001286	ENSG00000011021	CLCN6	CLC-6	chloride voltage-gated channel 6	protein-coding
MACS2_BC313_6h_CFMS_peak_327	chr10	104473711	104473910	+	41	NA	promoter-TSS (NR_146992)	promoter-TSS (NR_146992)	380	NM_004311	403	Hs.182215	NM_004311	ENSG00000138175	ARL3	ARFL3	ADP ribosylation factor like GTPase 3	protein-coding
MACS2_BC313_6h_CFMS_peak_2344	chrY	13489883	13490215	+	41	NA	Intergenic	BSR/Beta|Satellite|Satellite	1043340	NR_033667	352887	Hs.546221	NR_033667	ENSG00000206159	GYG2P1	GYG2P	glycogenin 2 pseudogene 1	pseudo
MACS2_BC313_6h_CFMS_peak_2325	chrX	136520348	136520582	+	41	NA	Intergenic	L1PA7|LINE|L1	-127821	NM_001330661	7547	Hs.111227	NM_003413	ENSG00000156925	ZIC3	HTX|HTX1|VACTERLX|ZNF203	Zic family member 3	protein-coding
MACS2_BC313_6h_CFMS_peak_1756	chr4	100815199	100815402	+	41	NA	intron (NM_001243736, intron 1 of 6)	intron (NM_001243736, intron 1 of 6)	403	NR_024170	8649	Hs.433332	NM_021970	ENSG00000109270	LAMTOR3	MAP2K1IP1|MAPBP|MAPKSP1|MP1|PRO0633|Ragulator3	late endosomal/lysosomal adaptor, MAPK and MTOR activator 3	protein-coding
MACS2_BC313_6h_CFMS_peak_1200	chr19	49377800	49379159	+	41	NA	intron (NM_014330, intron 2 of 2)	AluSz6|SINE|Alu	2830	NM_014330	23645	Hs.631593	NM_014330	ENSG00000087074	PPP1R15A	GADD34	protein phosphatase 1 regulatory subunit 15A	protein-coding
MACS2_BC313_6h_CFMS_peak_1107	chr19	11200545	11200820	+	40	NA	intron (NM_000527, intron 1 of 17)	AluSx1|SINE|Alu	644	NM_001195803	3949	Hs.213289	NM_000527	ENSG00000130164	LDLR	FH|FHC|LDLCQ2	low density lipoprotein receptor	protein-coding
MACS2_BC313_6h_CFMS_peak_2109	chr7	130792144	130793120	+	40	NA	promoter-TSS (NR_024153)	promoter-TSS (NR_024153)	-843	NR_024153	378805	Hs.150556	NM_001085379	ENSG00000231721	LINC-PINT	LincRNA-Pint|MKLN1-AS1|PINT	long intergenic non-protein coding RNA, p53 induced transcript	ncRNA
MACS2_BC313_6h_CFMS_peak_1213	chr19	54619002	54619353	+	40	NA	promoter-TSS (NM_013342)	promoter-TSS (NM_013342)	-122	NM_013342	29844	Hs.590939	NM_013342	ENSG00000105619	TFPT	FB1|INO80F|amida	TCF3 fusion partner	protein-coding
MACS2_BC313_6h_CFMS_peak_1782	chr4	190478724	190479012	+	40	NA	Intergenic	C-rich|Low_complexity|Low_complexity	-101892	NR_121679	101928971	Hs.519164	NR_121679	ENSG00000250739	LINC01262	TCONS_l2_00021807	long intergenic non-protein coding RNA 1262	ncRNA
MACS2_BC313_6h_CFMS_peak_2133	chr7	152609614	152609854	+	40	NA	Intergenic	(TG)n|Simple_repeat|Simple_repeat	152900	NR_146951	57180	Hs.647117	NM_020445	ENSG00000133627	ACTR3B	ARP11|ARP3BETA	ARP3 actin related protein 3 homolog B	protein-coding
MACS2_BC313_6h_CFMS_peak_1599	chr3	5021290	5021863	+	40	NA	promoter-TSS (NR_037903)	promoter-TSS (NR_037903)	70	NR_037903	100507582	Hs.434505	NR_037903	ENSG00000235831	BHLHE40-AS1	-	BHLHE40 antisense RNA 1	ncRNA
MACS2_BC313_6h_CFMS_peak_143	chr1	150549883	150552008	+	40	NA	exon (NM_021960, exon 2 of 3)	exon (NM_021960, exon 2 of 3)	1269	NM_001197320	4170	Hs.632486	NM_021960	ENSG00000143384	MCL1	BCL2L3|EAT|MCL1-ES|MCL1L|MCL1S|Mcl-1|TM|bcl2-L-3|mcl1/EAT	MCL1, BCL2 family apoptosis regulator	protein-coding
MACS2_BC313_6h_CFMS_peak_2118	chr7	140178385	140179238	+	40	NA	intron (NM_001291663, intron 1 of 6)	CpG	558	NM_013446	23608	Hs.744883	NM_013446	ENSG00000133606	MKRN1	RNF61	makorin ring finger protein 1	protein-coding
MACS2_BC313_6h_CFMS_peak_1316	chr2	92289783	92291314	+	40	NA	Intergenic	ALR/Alpha|Satellite|centr	161389	NR_027714	440888	Hs.730239	NM_001032412		ACTR3BP2	FKSG73	ACTR3B pseudogene 2	pseudo
MACS2_BC313_6h_CFMS_peak_213	chr1	221053149	221053915	+	40	NA	promoter-TSS (NR_046901)	promoter-TSS (NR_046901)	-50	NR_046901	100873924	Hs.645593	NR_046901	ENSG00000257551	HLX-AS1	-	HLX antisense RNA 1	ncRNA
MACS2_BC313_6h_CFMS_peak_1798	chr5	32585840	32586085	+	39	NA	intron (NM_006713, intron 1 of 4)	CpG	357	NM_006713	10923	Hs.229641	NM_006713	ENSG00000113387	SUB1	P15|PC4|p14	SUB1 homolog, transcriptional regulator	protein-coding
MACS2_BC313_6h_CFMS_peak_838	chr16	30077226	30077734	+	39	NA	intron (NM_184041, intron 1 of 8)	CpG	486	NM_001243177	226	Hs.513490	NM_000034	ENSG00000149925	ALDOA	ALDA|GSD12|HEL-S-87p	aldolase, fructose-bisphosphate A	protein-coding
MACS2_BC313_6h_CFMS_peak_2365	chrY	13800943	13801694	+	39	NA	Intergenic	(GAATG)n|Satellite|Satellite	732071	NR_033667	352887	Hs.546221	NR_033667	ENSG00000206159	GYG2P1	GYG2P	glycogenin 2 pseudogene 1	pseudo
MACS2_BC313_6h_CFMS_peak_269	chr10	39113977	39154950	+	39	NA	Intergenic	(GAATG)n|Satellite|Satellite	144736	NR_045000	399746	Hs.742607	NR_045000		ACTR3BP5	FKSG74	ACTR3B pseudogene 5	pseudo
MACS2_BC313_6h_CFMS_peak_2046	chr7	38948516	38948800	+	39	NA	intron (NM_014396, intron 1 of 28)	intron (NM_014396, intron 1 of 28)	142	NM_014396	27072	Hs.592184	NM_014396	ENSG00000006715	VPS41	HVPS41|HVSP41|hVps41p	VPS41, HOPS complex subunit	protein-coding
MACS2_BC313_6h_CFMS_peak_318	chr10	102026765	102027119	+	39	NA	intron (NM_001303407, intron 1 of 12)	intron (NM_001303407, intron 1 of 12)	496	NM_018294	55280	Hs.215502	NM_018294	ENSG00000095485	CWF19L1	C19L1|SCAR17|hDrn1	CWF19 like 1, cell cycle control (S. pombe)	protein-coding
MACS2_BC313_6h_CFMS_peak_960	chr17	33446589	33446769	+	39	NA	non-coding (NR_037711, exon 1 of 9)	non-coding (NR_037711, exon 1 of 9)	209	NM_133629	5892	Hs.631757	NM_002878	ENSG00000185379	RAD51D	BROVCA4|R51H3|RAD51L3|TRAD	RAD51 paralog D	protein-coding
MACS2_BC313_6h_CFMS_peak_1753	chr4	87927618	87928439	+	39	NA	promoter-TSS (NM_005935)	promoter-TSS (NM_005935)	-112	NM_001313959	4299	Hs.480190	NM_005935	ENSG00000172493	AFF1	AF4|MLLT2|PBM1	AF4/FMR2 family member 1	protein-coding
MACS2_BC313_6h_CFMS_peak_848	chr16	33876750	33902309	+	39	NA	Intergenic	HSATII|Satellite|Satellite	317685	NR_130772	104644205	Hs.742548	NR_130771		ENPP7P13	DUNQU1	ectonucleotide pyrophosphatase/phosphodiesterase 7 pseudogene 13	pseudo
MACS2_BC313_6h_CFMS_peak_731	chr14	105131451	105131671	+	39	NA	non-coding (NR_135293, exon 1 of 2)	non-coding (NR_135293, exon 1 of 2)	334	NR_135293	101929634	Hs.532502	NR_135293	ENSG00000260792	LINC02280	-	long intergenic non-protein coding RNA 2280	ncRNA
MACS2_BC313_6h_CFMS_peak_762	chr15	59063673	59064273	+	39	NA	promoter-TSS (NR_135474)	promoter-TSS (NR_135474)	412	NM_001040453	54629	Hs.591122	NM_019092	ENSG00000128923	MINDY2	FAM63B	MINDY lysine 48 deubiquitinase 2	protein-coding
MACS2_BC313_6h_CFMS_peak_2357	chrY	13686793	13690592	+	39	NA	Intergenic	(GAATG)n|Satellite|Satellite	844697	NR_033667	352887	Hs.546221	NR_033667	ENSG00000206159	GYG2P1	GYG2P	glycogenin 2 pseudogene 1	pseudo
MACS2_BC313_6h_CFMS_peak_2096	chr7	99516095	99516967	+	39	NA	intron (NM_033017, intron 1 of 6)	intron (NM_033017, intron 1 of 6)	692	NM_033091	89122	Hs.50749	NM_033017	ENSG00000146833	TRIM4	RNF87	tripartite motif containing 4	protein-coding
MACS2_BC313_6h_CFMS_peak_217	chr1	226250741	226252056	+	39	NA	intron (NM_002107, intron 1 of 3)	CpG	970	NR_002315	440926	Hs.533624	NR_002315		H3F3AP4	p13	H3 histone, family 3A, pseudogene 4	pseudo
MACS2_BC313_6h_CFMS_peak_531	chr12	51157155	51157404	+	38	NA	promoter-TSS (NM_005171)	promoter-TSS (NM_005171)	-510	NM_005171	466	Hs.648565	NM_005171	ENSG00000123268	ATF1	EWS-ATF1|FUS/ATF-1|TREB36	activating transcription factor 1	protein-coding
MACS2_BC313_6h_CFMS_peak_270	chr10	42354875	42367058	+	38	NA	Intergenic	(CATTC)n|Satellite|Satellite	502527	NR_024380	441666	Hs.255729	NR_024380	ENSG00000215146	LOC441666	-	zinc finger protein 91 pseudogene	pseudo
MACS2_BC313_6h_CFMS_peak_1542	chr22	16848297	16862379	+	38	NA	Intergenic	HSATII|Satellite|Satellite	218362	NM_014406	150160	Hs.128342	NM_014406	ENSG00000198445	CCT8L2	CESK1	chaperonin containing TCP1 subunit 8 like 2	protein-coding
MACS2_BC313_6h_CFMS_peak_381	chr11	46721627	46722899	+	38	NA	promoter-TSS (NM_024741)	promoter-TSS (NM_024741)	-48	NM_004308	392	Hs.138860	NM_004308	ENSG00000175220	ARHGAP1	CDC42GAP|RHOGAP|RHOGAP1|p50rhoGAP	Rho GTPase activating protein 1	protein-coding
MACS2_BC313_6h_CFMS_peak_329	chr10	106014632	106015389	+	38	NA	exon (NM_001191002, exon 2 of 5)	exon (NM_001191002, exon 2 of 5)	542	NM_004832	9446	Hs.190028	NM_004832	ENSG00000148834	GSTO1	GSTO 1-1|GSTTLp28|HEL-S-21|P28|SPG-R	glutathione S-transferase omega 1	protein-coding
MACS2_BC313_6h_CFMS_peak_1208	chr19	52430735	52430938	+	38	NA	intron (NM_001031721, intron 1 of 5)	intron (NM_001031721, intron 1 of 5)	148	NM_001031721	79898	Hs.183390	NM_024840	ENSG00000176024	ZNF613	-	zinc finger protein 613	protein-coding
MACS2_BC313_6h_CFMS_peak_2321	chrX	61726975	61727309	+	38	NA	Intergenic	ALR/Alpha|Satellite|centr	844076	NM_001012968	139886	Hs.612782	NM_001012968	ENSG00000186767	SPIN4	TDRD28	spindlin family member 4	protein-coding
MACS2_BC313_6h_CFMS_peak_1565	chr22	37881536	37881740	+	38	NA	intron (NM_002405, intron 1 of 7)	intron (NM_002405, intron 1 of 7)	787	NM_001166343	4242	Hs.517603	NM_002405	ENSG00000100060	MFNG	-	MFNG O-fucosylpeptide 3-beta-N-acetylglucosaminyltransferase	protein-coding
MACS2_BC313_6h_CFMS_peak_491	chr12	6797721	6798350	+	38	NA	intron (NM_001039920, intron 1 of 8)	intron (NM_001039920, intron 1 of 8)	506	NM_133476	171017	Hs.103315	NM_133476	ENSG00000126746	ZNF384	CAGH1|CAGH1A|CIZ|ERDA2|NMP4|NP|TNRC1	zinc finger protein 384	protein-coding
MACS2_BC313_6h_CFMS_peak_699	chr14	69619066	69619486	+	38	NA	promoter-TSS (NM_001284207)	promoter-TSS (NM_001284207)	40	NM_001284207	8816	Hs.509780	NM_003861	ENSG00000139990	DCAF5	BCRG2|BCRP2|D14S1461E|WDR22	DDB1 and CUL4 associated factor 5	protein-coding
MACS2_BC313_6h_CFMS_peak_493	chr12	8087227	8088354	+	38	NA	intron (NM_006931, intron 1 of 9)	AluSp|SINE|Alu	1102	NM_006931	6515	Hs.419240	NM_006931	ENSG00000059804	SLC2A3	GLUT3	solute carrier family 2 member 3	protein-coding
MACS2_BC313_6h_CFMS_peak_1889	chr5	177580801	177581000	+	38	NA	promoter-TSS (NM_017838)	promoter-TSS (NM_017838)	61	NM_017838	55651	Hs.744074	NM_017838	ENSG00000145912	NHP2	DKCB2|NHP2P|NOLA2	NHP2 ribonucleoprotein	protein-coding
MACS2_BC313_6h_CFMS_peak_1343	chr2	132996167	132998548	+	38	NA	intron (NR_152415, intron 1 of 5)	ALR/Alpha|Satellite|centr	17296	NR_031608	100313824		NR_031608	ENSG00000221288	MIR663B	MIRN663B|mir-663b	microRNA 663b	ncRNA
MACS2_BC313_6h_CFMS_peak_2197	chr8	124407866	124408063	+	38	NA	intron (NM_014109, intron 1 of 27)	intron (NM_014109, intron 1 of 27)	741	NM_014109	29028	Hs.370834	NM_014109	ENSG00000156802	ATAD2	ANCCA|CT137|PRO2000	ATPase family, AAA domain containing 2	protein-coding
MACS2_BC313_6h_CFMS_peak_878	chr16	55543198	55543762	+	38	NA	intron (NM_017839, intron 1 of 13)	intron (NM_017839, intron 1 of 13)	567	NM_017839	54947	Hs.460857	NM_017839	ENSG00000087253	LPCAT2	AGPAT11|AYTL1|LysoPAFAT	lysophosphatidylcholine acyltransferase 2	protein-coding
MACS2_BC313_6h_CFMS_peak_1654	chr3	113775774	113776072	+	37	NA	promoter-TSS (NM_020817)	promoter-TSS (NM_020817)	341	NM_001256835	79691	Hs.477162	NM_024638	ENSG00000151576	QTRT2	QTRTD1	queuine tRNA-ribosyltransferase accessory subunit 2	protein-coding
MACS2_BC313_6h_CFMS_peak_1348	chr2	133022332	133022713	+	37	NA	Intergenic	AluSx|SINE|Alu	-6980	NR_027020	554226	Hs.380689	NM_001358416	ENSG00000163046	ANKRD30BL	ANKRD30BP3|NCRNA00164	ankyrin repeat domain 30B like	protein-coding
MACS2_BC313_6h_CFMS_peak_1320	chr2	92308040	92309892	+	37	NA	Intergenic	ALR/Alpha|Satellite|centr	179807	NR_027714	440888	Hs.730239	NM_001032412		ACTR3BP2	FKSG73	ACTR3B pseudogene 2	pseudo
MACS2_BC313_6h_CFMS_peak_336	chr10	119322700	119323053	+	37	NA	Intergenic	Intergenic	-18297	NR_002791	196047	Hs.312592	NR_002791	ENSG00000229847	EMX2OS	EMX2-AS1|NCRNA00045	EMX2 opposite strand/antisense RNA	ncRNA
MACS2_BC313_6h_CFMS_peak_1029	chr17	76354919	76355711	+	37	NA	intron (NM_003955, intron 1 of 1)	CpG	845	NM_003955	9021	Hs.527973	NM_003955	ENSG00000184557	SOCS3	ATOD4|CIS3|Cish3|SOCS-3|SSI-3|SSI3	suppressor of cytokine signaling 3	protein-coding
MACS2_BC313_6h_CFMS_peak_2353	chrY	13669342	13670231	+	37	NA	Intergenic	(GAATG)n|Satellite|Satellite	863603	NR_033667	352887	Hs.546221	NR_033667	ENSG00000206159	GYG2P1	GYG2P	glycogenin 2 pseudogene 1	pseudo
MACS2_BC313_6h_CFMS_peak_1189	chr19	47220047	47220246	+	37	NA	5' UTR (NM_016457, exon 1 of 18)	5' UTR (NM_016457, exon 1 of 18)	238	NM_001079881	25865	Hs.466987	NM_016457	ENSG00000105287	PRKD2	HSPC187|PKD2|nPKC-D2	protein kinase D2	protein-coding
MACS2_BC313_6h_CFMS_peak_1348-2	chr2	133023945	133024300	+	37	NA	Intergenic	(CAGA)n|Simple_repeat|Simple_repeat	-8580	NR_027020	554226	Hs.380689	NM_001358416	ENSG00000163046	ANKRD30BL	ANKRD30BP3|NCRNA00164	ankyrin repeat domain 30B like	protein-coding
MACS2_BC313_6h_CFMS_peak_1601	chr3	9439720	9440385	+	37	NA	promoter-TSS (NR_027007)	promoter-TSS (NR_027007)	668	NM_001080517	55209	Hs.288164	NM_018187	ENSG00000168137	SETD5	-	SET domain containing 5	protein-coding
MACS2_BC313_6h_CFMS_peak_1177	chr19	41857691	41859186	+	37	NA	intron (NM_000660, intron 1 of 6)	intron (NM_000660, intron 1 of 6)	1350	NM_000660	7040	Hs.645227	NM_000660	ENSG00000105329	TGFB1	CED|DPD1|LAP|TGFB|TGFbeta	transforming growth factor beta 1	protein-coding
MACS2_BC313_6h_CFMS_peak_883	chr16	66639446	66639650	+	37	NA	intron (NM_181553, intron 1 of 4)	CpG	914	NR_037619	123920	Hs.298198	NM_144601	ENSG00000140931	CMTM3	BNAS2|CKLFSF3	CKLF like MARVEL transmembrane domain containing 3	protein-coding
MACS2_BC313_6h_CFMS_peak_130	chr1	121355619	121358183	+	37	NA	Intergenic	ALR/Alpha|Satellite|centr	95991	NR_003955	647121	Hs.697682	NR_003955	ENSG00000231752	EMBP1	-	embigin pseudogene 1	pseudo
MACS2_BC313_6h_CFMS_peak_1862	chr5	149034614	149035044	+	37	NA	Intergenic	(CA)n|Simple_repeat|Simple_repeat	73694	NM_001001669	389337	Hs.256206	NM_001001669	ENSG00000183111	ARHGEF37	-	Rho guanine nucleotide exchange factor 37	protein-coding
MACS2_BC313_6h_CFMS_peak_1825	chr5	74806826	74807041	+	37	NA	promoter-TSS (NM_001345922)	promoter-TSS (NM_001345922)	521	NM_031361	10087	Hs.270437	NM_005713	ENSG00000113163	COL4A3BP	CERT|CERTL|GPBP|MRD34|STARD11	collagen type IV alpha 3 binding protein	protein-coding
MACS2_BC313_6h_CFMS_peak_1453	chr20	44563162	44563350	+	37	NA	promoter-TSS (NM_022104)	promoter-TSS (NM_022104)	-61	NM_022104	63935	Hs.472856	NM_022104	ENSG00000100982	PCIF1	C20orf67|PPP1R121	PDX1 C-terminal inhibiting factor 1	protein-coding
MACS2_BC313_6h_CFMS_peak_1576	chr22	41215089	41215288	+	36	NA	intron (NR_104235, intron 1 of 10)	CpG	215	NR_104235	10478	Hs.474938	NM_006358	ENSG00000100372	SLC25A17	PMP34	solute carrier family 25 member 17	protein-coding
MACS2_BC313_6h_CFMS_peak_372	chr11	22646964	22647331	+	36	NA	exon (NM_022725, exon 1 of 1)	exon (NM_022725, exon 1 of 1)	240	NM_022725	2188	Hs.632151	NM_022725	ENSG00000183161	FANCF	FAF	Fanconi anemia complementation group F	protein-coding
MACS2_BC313_6h_CFMS_peak_1571	chr22	38349601	38349910	+	36	NA	promoter-TSS (NM_001207062)	promoter-TSS (NM_001207062)	-79	NM_001207062	84645	Hs.517612	NM_032561	ENSG00000128346	C22orf23	EVG1|dJ1039K5.6	chromosome 22 open reading frame 23	protein-coding
MACS2_BC313_6h_CFMS_peak_2127	chr7	149700449	149700943	+	36	NA	intron (NM_001351028, intron 6 of 9)	(GTGTG)n|Simple_repeat|Simple_repeat	-37748	NR_148939	100134040	Hs.552781	NR_148939		LOC100134040	-	uncharacterized LOC100134040	ncRNA
MACS2_BC313_6h_CFMS_peak_1522	chr21	38630103	38630892	+	36	NA	intron (NM_006052, intron 1 of 7)	CpG	9336	NM_006052	10311	Hs.369488	NM_006052	ENSG00000157538	VPS26C	DCRA|DSCR3|DSCRA	VPS26 endosomal protein sorting factor C	protein-coding
MACS2_BC313_6h_CFMS_peak_892	chr16	75018700	75018883	+	36	NA	intron (NM_001324172, intron 1 of 13)	CpG	226	NM_030581	79726	Hs.280951	NM_030581	ENSG00000103091	WDR59	CDW12|FP977|p90-120	WD repeat domain 59	protein-coding
MACS2_BC313_6h_CFMS_peak_1112	chr19	12896020	12896306	+	36	NA	Intergenic	(CA)n|Simple_repeat|Simple_repeat	-1779	NR_049864	100847071		NR_049864	ENSG00000263800	MIR5684	-	microRNA 5684	ncRNA
MACS2_BC313_6h_CFMS_peak_2102	chr7	100895204	100895513	+	36	NA	Intergenic	CpG	-6987	NM_016068	51024	Hs.423968	NM_016068	ENSG00000214253	FIS1	CGI-135|TTC11	fission, mitochondrial 1	protein-coding
MACS2_BC313_6h_CFMS_peak_1055	chr18	44126299	44126628	+	36	NA	intron (NM_144612, intron 22 of 39)	(CATTC)n|Satellite|Satellite	10269	NM_001308013	125336	Hs.345877	NM_144612	ENSG00000167210	LOXHD1	DFNB77|LH2D1	lipoxygenase homology domains 1	protein-coding
MACS2_BC313_6h_CFMS_peak_1620	chr3	38180298	38181244	+	36	NA	intron (NM_001172566, intron 1 of 2)	intron (NM_001172566, intron 1 of 2)	802	NM_001172566	4615	Hs.82116	NM_002468	ENSG00000172936	MYD88	MYD88D	myeloid differentiation primary response 88	protein-coding
MACS2_BC313_6h_CFMS_peak_1529	chr21	42364628	42365672	+	36	NA	Intergenic	(CA)n|Simple_repeat|Simple_repeat	-146085	NM_001271534	1826	Hs.160418	NM_001389	ENSG00000171587	DSCAM	CHD2|CHD2-42|CHD2-52	DS cell adhesion molecule	protein-coding
MACS2_BC313_6h_CFMS_peak_504	chr12	14922853	14923654	+	36	NA	TTS (NM_175054)	TTS (NM_175054)	812	NM_175054	121504	Hs.745457	NM_175054	ENSG00000197837	HIST4H4	H4/p	histone cluster 4 H4	protein-coding
MACS2_BC313_6h_CFMS_peak_2005	chr6	139694768	139695379	+	36	NA	exon (NM_001168388, exon 2 of 2)	exon (NM_001168388, exon 2 of 2)	277	NM_001168389	10370	Hs.82071	NM_006079	ENSG00000164442	CITED2	ASD8|MRG-1|MRG1|P35SRJ|VSD2	Cbp/p300 interacting transactivator with Glu/Asp rich carboxy-terminal domain 2	protein-coding
MACS2_BC313_6h_CFMS_peak_1621	chr3	42631920	42632873	+	36	NA	exon (NM_016305, exon 2 of 4)	exon (NM_016305, exon 2 of 4)	-8876	NM_004206	9117	Hs.445892	NM_004206	ENSG00000093183	SEC22C	SEC22L3	SEC22 homolog C, vesicle trafficking protein	protein-coding
MACS2_BC313_6h_CFMS_peak_373	chr11	27527827	27528778	+	36	NA	promoter-TSS (NR_033315)	promoter-TSS (NR_033315)	24	NM_018362	55327	Hs.91393	NM_018362	ENSG00000148943	LIN7C	LIN-7-C|LIN-7C|MALS-3|MALS3|VELI3	lin-7 homolog C, crumbs cell polarity complex component	protein-coding
MACS2_BC313_6h_CFMS_peak_1956	chr6	35310518	35311383	+	36	NA	intron (NM_177435, intron 1 of 6)	intron (NM_177435, intron 1 of 6)	615	NM_006238	5467	Hs.696032	NM_006238	ENSG00000112033	PPARD	FAAR|NR1C2|NUC1|NUCI|NUCII|PPARB	peroxisome proliferator activated receptor delta	protein-coding
MACS2_BC313_6h_CFMS_peak_1561	chr22	36877561	36877926	+	36	NA	promoter-TSS (NM_012473)	promoter-TSS (NM_012473)	-56	NM_012473	25828	Hs.211929	NM_012473	ENSG00000100348	TXN2	COXPD29|MT-TRX|MTRX|TRX2|TXN	thioredoxin 2	protein-coding
MACS2_BC313_6h_CFMS_peak_1867	chr5	149791270	149791651	+	35	NA	intron (NM_001025159, intron 1 of 8)	intron (NM_001025159, intron 1 of 8)	1039	NM_004355	972	Hs.436568	NM_004355	ENSG00000019582	CD74	DHLAG|HLADG|II|Ia-GAMMA	CD74 molecule	protein-coding
MACS2_BC313_6h_CFMS_peak_218	chr1	226925764	226926171	+	35	NA	intron (NM_002221, intron 1 of 7)	CpG	909	NM_002221	3707	Hs.528087	NM_002221	ENSG00000143772	ITPKB	IP3-3KB|IP3K|IP3K-B|IP3KB|PIG37	inositol-trisphosphate 3-kinase B	protein-coding
MACS2_BC313_6h_CFMS_peak_63	chr1	32402874	32403459	+	35	NA	intron (NM_080391, intron 1 of 5)	intron (NM_080391, intron 1 of 5)	822	NM_080391	8073	Hs.470477	NM_003479	ENSG00000184007	PTP4A2	HH13|HH7-2|HU-PP-1|OV-1|PRL-2|PRL2|PTP4A|PTPCAAX2|ptp-IV1a|ptp-IV1b	protein tyrosine phosphatase type IVA, member 2	protein-coding
MACS2_BC313_6h_CFMS_peak_1146	chr19	27873877	27874481	+	35	NA	Intergenic	ALR/Alpha|Satellite|centr	-410160	NR_110688	101927151	Hs.567934	NR_110687	ENSG00000267575	LOC101927151	-	uncharacterized LOC101927151	ncRNA
MACS2_BC313_6h_CFMS_peak_1584	chr22	45013133	45013862	+	35	NA	intron (NR_044991, intron 3 of 4)	(CA)n|Simple_repeat|Simple_repeat	7802	NR_044991	414351	Hs.572878	NR_044991		LINC00229	C22orf10|NCRNA00229|dJ474I12.C22.2	long intergenic non-protein coding RNA 229	ncRNA
MACS2_BC313_6h_CFMS_peak_505	chr12	15113182	15114341	+	35	NA	intron (NM_001321420, intron 1 of 6)	intron (NM_001321420, intron 1 of 6)	439	NM_001321421	397	Hs.504877	NM_001175	ENSG00000111348	ARHGDIB	D4|GDIA2|GDID4|LYGDI|Ly-GDI|RAP1GN1|RhoGDI2	Rho GDP dissociation inhibitor beta	protein-coding
MACS2_BC313_6h_CFMS_peak_1263	chr2	42396923	42397477	+	35	NA	non-coding (NR_110584, exon 1 of 4)	non-coding (NR_110584, exon 1 of 4)	171	NR_110584	102723824	Hs.639826	NR_110584		LOC102723824	-	uncharacterized LOC102723824	ncRNA
MACS2_BC313_6h_CFMS_peak_967	chr17	38137089	38137574	+	35	NA	exon (NM_002809, exon 1 of 12)	exon (NM_002809, exon 1 of 12)	310	NM_002809	5709	Hs.12970	NM_002809	ENSG00000108344	PSMD3	P58|RPN3|S3|TSTA2	proteasome 26S subunit, non-ATPase 3	protein-coding
MACS2_BC313_6h_CFMS_peak_162	chr1	154976162	154976461	+	35	NA	intron (NM_001256455, intron 1 of 2)	CpG	1205	NR_045515	51043	Hs.729279	NM_001252406	ENSG00000160685	ZBTB7B	CKROX|THPOK|ZBTB15|ZFP-67|ZFP67|ZNF857B|c-KROX|hcKROX	zinc finger and BTB domain containing 7B	protein-coding
MACS2_BC313_6h_CFMS_peak_1313	chr2	92267612	92271630	+	35	NA	Intergenic	HSATII|Satellite|Satellite	140462	NR_027714	440888	Hs.730239	NM_001032412		ACTR3BP2	FKSG73	ACTR3B pseudogene 2	pseudo
MACS2_BC313_6h_CFMS_peak_854	chr16	33972357	33972963	+	35	NA	Intergenic	ALR/Alpha|Satellite|centr	400816	NR_130772	104644205	Hs.742548	NR_130771		ENPP7P13	DUNQU1	ectonucleotide pyrophosphatase/phosphodiesterase 7 pseudogene 13	pseudo
MACS2_BC313_6h_CFMS_peak_943	chr17	19880728	19880928	+	35	NA	intron (NM_001330152, intron 1 of 13)	CpG	341	NM_001330152	11216	Hs.642676	NM_007202	ENSG00000108599	AKAP10	AKAP-10|D-AKAP-2|D-AKAP2|PRKA10	A-kinase anchoring protein 10	protein-coding
MACS2_BC313_6h_CFMS_peak_1742	chr4	78078111	78078782	+	35	NA	promoter-TSS (NM_004354)	promoter-TSS (NM_004354)	89	NM_004354	901	Hs.740456	NM_004354	ENSG00000138764	CCNG2	-	cyclin G2	protein-coding
MACS2_BC313_6h_CFMS_peak_1705	chr4	2795469	2795953	+	35	NA	intron (NM_001122681, intron 1 of 12)	MIR|SINE|MIR	961	NM_001122681	6452	Hs.167679	NM_003023	ENSG00000087266	SH3BP2	3BP-2|3BP2|CRBM|CRPM|RES4-23	SH3 domain binding protein 2	protein-coding
MACS2_BC313_6h_CFMS_peak_1741	chr4	74123761	74124590	+	35	NA	exon (NM_032217, exon 1 of 34)	exon (NM_032217, exon 1 of 34)	340	NM_032217	26057	Hs.601206	NM_015574	ENSG00000132466	ANKRD17	GTAR|MASK2|NY-BR-16	ankyrin repeat domain 17	protein-coding
MACS2_BC313_6h_CFMS_peak_375	chr11	33279255	33280046	+	35	NA	promoter-TSS (NM_001278162)	promoter-TSS (NM_001278162)	-227	NM_001278162	10114	Hs.201918	NM_005734	ENSG00000110422	HIPK3	DYRK6|FIST3|PKY|YAK1	homeodomain interacting protein kinase 3	protein-coding
MACS2_BC313_6h_CFMS_peak_974	chr17	40611200	40611657	+	35	NA	intron (NM_005177, intron 1 of 20)	intron (NM_005177, intron 1 of 20)	566	NM_001130020	535	Hs.463074	NM_005177	ENSG00000033627	ATP6V0A1	ATP6N1|ATP6N1A|Stv1|VPP1|Vph1|a1	ATPase H+ transporting V0 subunit a1	protein-coding
MACS2_BC313_6h_CFMS_peak_1045	chr18	18510919	18520457	+	35	NA	Intergenic	ALR/Alpha|Satellite|centr	176124	NM_005406	6093	Hs.306307	NM_005406	ENSG00000067900	ROCK1	P160ROCK|ROCK-I	Rho associated coiled-coil containing protein kinase 1	protein-coding
MACS2_BC313_6h_CFMS_peak_1413	chr2	241248664	241249030	+	35	NA	Intergenic	(TG)n|Simple_repeat|Simple_repeat	-126268	NM_002081	2817	Hs.328232	NM_002081	ENSG00000063660	GPC1	glypican	glypican 1	protein-coding
MACS2_BC313_6h_CFMS_peak_164	chr1	155531954	155532540	+	35	NA	promoter-TSS (NM_018489)	promoter-TSS (NM_018489)	77	NM_018489	55870	Hs.491060	NM_018489	ENSG00000116539	ASH1L	ASH1|ASH1L1|KMT2H|MRD52	ASH1 like histone lysine methyltransferase	protein-coding
MACS2_BC313_6h_CFMS_peak_859	chr16	34022570	34022913	+	35	NA	Intergenic	ALR/Alpha|Satellite|centr	382021	NR_002837	606551	Hs.646441	NR_002837		UBE2MP1	-	ubiquitin conjugating enzyme E2 M pseudogene 1	pseudo
MACS2_BC313_6h_CFMS_peak_1313-2	chr2	92272451	92273123	+	35	NA	Intergenic	ALR/Alpha|Satellite|centr	143628	NR_027714	440888	Hs.730239	NM_001032412		ACTR3BP2	FKSG73	ACTR3B pseudogene 2	pseudo
MACS2_BC313_6h_CFMS_peak_74	chr1	38324875	38325074	+	35	NA	intron (NM_005955, intron 1 of 10)	intron (NM_005955, intron 1 of 10)	318	NM_005955	4520	Hs.471991	NM_005955	ENSG00000188786	MTF1	MTF-1|ZRF	metal regulatory transcription factor 1	protein-coding
MACS2_BC313_6h_CFMS_peak_2123	chr7	148027618	148027626	+	34	NA	intron (NR_036093, intron 3 of 3)	(TGGA)n|Simple_repeat|Simple_repeat	-260035	NM_145304	202865	Hs.352212	NM_145304	ENSG00000170279	C7orf33	-	chromosome 7 open reading frame 33	protein-coding
MACS2_BC313_6h_CFMS_peak_861	chr16	35239667	35240304	+	34	NA	Intergenic	ALR/Alpha|Satellite|centr	259062	NR_033985	400533	Hs.499135	NR_033985	ENSG00000261122	LINC02167	-	long intergenic non-protein coding RNA 2167	ncRNA
MACS2_BC313_6h_CFMS_peak_2065	chr7	61739552	61759340	+	34	NA	Intergenic	HSATII|Satellite|Satellite	1014988	NR_003952	643955	Hs.583308	NR_003952	ENSG00000185037	ZNF733P	ZNF733	zinc finger protein 733, pseudogene	pseudo
MACS2_BC313_6h_CFMS_peak_2123-2	chr7	148028583	148028924	+	34	NA	intron (NR_036093, intron 3 of 3)	(TGGA)n|Simple_repeat|Simple_repeat	-258904	NM_145304	202865	Hs.352212	NM_145304	ENSG00000170279	C7orf33	-	chromosome 7 open reading frame 33	protein-coding
MACS2_BC313_6h_CFMS_peak_440	chr11	73308857	73309635	+	34	NA	promoter-TSS (NM_001286051)	promoter-TSS (NM_001286051)	-12	NM_001286050	23201	Hs.475334	NM_015159	ENSG00000054965	FAM168A	KIAA0280|TCRP1	family with sequence similarity 168 member A	protein-coding
MACS2_BC313_6h_CFMS_peak_125	chr1	115052825	115053354	+	34	NA	intron (NM_015906, intron 1 of 19)	CpG	692	NM_015906	51592	Hs.26837	NM_015906	ENSG00000197323	TRIM33	ECTO|PTC7|RFG7|TF1G|TIF1G|TIF1GAMMA|TIFGAMMA	tripartite motif containing 33	protein-coding
MACS2_BC313_6h_CFMS_peak_2386	chrY	58893481	58893679	+	34	NA	Intergenic	(CATTC)n|Satellite|Satellite	-206823	NM_005840	10251	Hs.381912	NM_005840	ENSG00000168939	SPRY3	spry-3	sprouty RTK signaling antagonist 3	protein-coding
MACS2_BC313_6h_CFMS_peak_331	chr10	111986951	111987204	+	34	NA	intron (NM_005962, intron 1 of 5)	G-rich|Low_complexity|Low_complexity	1315	NM_005962	4601	Hs.602078	NM_005962	ENSG00000119950	MXI1	MAD2|MXD2|MXI|bHLHc11	MAX interactor 1, dimerization protein	protein-coding
MACS2_BC313_6h_CFMS_peak_1130	chr19	18119558	18119866	+	34	NA	intron (NM_001025604, intron 2 of 7)	intron (NM_001025604, intron 2 of 7)	735	NM_015683	27106	Hs.515249	NM_015683	ENSG00000105643	ARRDC2	CLONE24945|PP2703	arrestin domain containing 2	protein-coding
MACS2_BC313_6h_CFMS_peak_1064	chr18	74205659	74206373	+	34	NA	TTS (NR_136504)	TTS (NR_136504)	1130	NM_014643	9658	Hs.436973	NM_014643	ENSG00000101493	ZNF516	HsT287	zinc finger protein 516	protein-coding
MACS2_BC313_6h_CFMS_peak_1331	chr2	112657197	112657396	+	34	NA	intron (NM_006343, intron 1 of 18)	AluSc|SINE|Alu	1105	NM_006343	10461	Hs.306178	NM_006343	ENSG00000153208	MERTK	MER|RP38|Tyro12|c-Eyk|c-mer	MER proto-oncogene, tyrosine kinase	protein-coding
MACS2_BC313_6h_CFMS_peak_1058	chr18	59854622	59854982	+	34	NA	promoter-TSS (NM_176787)	promoter-TSS (NM_176787)	278	NR_144405	57614	Hs.465323	NM_020854	ENSG00000134444	KIAA1468	HsT3308|HsT885|RELCH	KIAA1468	protein-coding
MACS2_BC313_6h_CFMS_peak_2311	chr9	138153534	138153593	+	34	NA	Intergenic	Intergenic	80108	NR_046107	401557	Hs.640138	NR_046107		LOC401557	-	uncharacterized LOC401557	ncRNA
MACS2_BC313_6h_CFMS_peak_1762	chr4	110736711	110736910	+	34	NA	5' UTR (NM_018983, exon 1 of 7)	5' UTR (NM_018983, exon 1 of 7)	144	NM_018983	54433	Hs.69851	NM_018983	ENSG00000109534	GAR1	NOLA1	GAR1 ribonucleoprotein	protein-coding
MACS2_BC313_6h_CFMS_peak_1545	chr22	18255754	18256566	+	34	NA	intron (NM_001244567, intron 1 of 5)	intron (NM_001244567, intron 1 of 5)	648	NM_197966	637	Hs.591054	NM_001196	ENSG00000015475	BID	FP497	BH3 interacting domain death agonist	protein-coding
MACS2_BC313_6h_CFMS_peak_1533	chr21	43713258	43713719	+	33	NA	intron (NM_207629, intron 13 of 14)	(CA)n|Simple_repeat|Simple_repeat	22218	NM_003226	7033	Hs.82961	NM_003226	ENSG00000160180	TFF3	ITF|P1B|TFI	trefoil factor 3	protein-coding
MACS2_BC313_6h_CFMS_peak_864	chr16	46388224	46396925	+	33	NA	Intergenic	HSATII|Satellite|Satellite	210435	NR_026556	124149	Hs.97414	NM_001004299		ANKRD26P1	-	ankyrin repeat domain 26 pseudogene 1	pseudo
MACS2_BC313_6h_CFMS_peak_129	chr1	121354024	121354589	+	33	NA	Intergenic	ALR/Alpha|Satellite|centr	93396	NR_003955	647121	Hs.697682	NR_003955	ENSG00000231752	EMBP1	-	embigin pseudogene 1	pseudo
MACS2_BC313_6h_CFMS_peak_1319	chr2	92305513	92306340	+	33	NA	Intergenic	ALR/Alpha|Satellite|centr	176767	NR_027714	440888	Hs.730239	NM_001032412		ACTR3BP2	FKSG73	ACTR3B pseudogene 2	pseudo
MACS2_BC313_6h_CFMS_peak_2372-2	chrY	13845345	13847637	+	33	NA	Intergenic	(GAATG)n|Satellite|Satellite	686898	NR_033667	352887	Hs.546221	NR_033667	ENSG00000206159	GYG2P1	GYG2P	glycogenin 2 pseudogene 1	pseudo
MACS2_BC313_6h_CFMS_peak_1184	chr19	44598629	44599130	+	33	NA	intron (NM_001321645, intron 1 of 5)	MIR|SINE|MIR	397	NM_013398	7767	Hs.585869	NM_013398	ENSG00000267680	ZNF224	BMZF-2|BMZF2|KOX22|ZNF233|ZNF255|ZNF27	zinc finger protein 224	protein-coding
MACS2_BC313_6h_CFMS_peak_2350	chrY	13660317	13662142	+	33	NA	Intergenic	(GAATG)n|Satellite|Satellite	872160	NR_033667	352887	Hs.546221	NR_033667	ENSG00000206159	GYG2P1	GYG2P	glycogenin 2 pseudogene 1	pseudo
MACS2_BC313_6h_CFMS_peak_1381	chr2	201980672	201981341	+	33	NA	non-coding (NR_147241, exon 1 of 5)	non-coding (NR_147241, exon 1 of 5)	179	NR_147247	8837	Hs.390736	NM_003879	ENSG00000003402	CFLAR	CASH|CASP8AP1|CLARP|Casper|FLAME|FLAME-1|FLAME1|FLIP|I-FLICE|MRIT|c-FLIP|c-FLIPL|c-FLIPR|c-FLIPS	CASP8 and FADD like apoptosis regulator	protein-coding
MACS2_BC313_6h_CFMS_peak_1519	chr21	34915554	34916353	+	33	NA	promoter-TSS (NM_001136005)	promoter-TSS (NM_001136005)	609	NR_103797	6651	Hs.517262	NM_003103	ENSG00000159140	SON	BASS1|C21orf50|DBP-5|NREBP|SON3|TOKIMS	SON DNA binding protein	protein-coding
MACS2_BC313_6h_CFMS_peak_459	chr11	102322514	102323248	+	33	NA	promoter-TSS (NR_135053)	promoter-TSS (NR_135053)	-769	NR_135053	101928424	Hs.647210	NR_135053	ENSG00000255337	LOC101928424	-	uncharacterized LOC101928424	ncRNA
MACS2_BC313_6h_CFMS_peak_2372-3	chrY	13848439	13848959	+	33	NA	Intergenic	(GAATG)n|Satellite|Satellite	684690	NR_033667	352887	Hs.546221	NR_033667	ENSG00000206159	GYG2P1	GYG2P	glycogenin 2 pseudogene 1	pseudo
MACS2_BC313_6h_CFMS_peak_1548	chr22	18878284	18878476	+	33	NA	intron (NR_136571, intron 1 of 11)	HSATI|Satellite|Satellite	3564	NR_136571	100996432	Hs.631668	NR_136571		LINC01663	-	long intergenic non-protein coding RNA 1663	ncRNA
MACS2_BC313_6h_CFMS_peak_2296	chr9	129567371	129567848	+	33	NA	intron (NM_001135776, intron 1 of 1)	CpG	324	NM_014007	23099	Hs.355581	NM_014007	ENSG00000169155	ZBTB43	ZBTB22B|ZNF-X|ZNF297B	zinc finger and BTB domain containing 43	protein-coding
MACS2_BC313_6h_CFMS_peak_154	chr1	153949604	153950583	+	33	NA	5' UTR (NM_006694, exon 1 of 5)	5' UTR (NM_006694, exon 1 of 5)	358	NM_006694	10899	Hs.6396	NM_006694	ENSG00000143543	JTB	HJTB|HSPC222|PAR|hJT	jumping translocation breakpoint	protein-coding
MACS2_BC313_6h_CFMS_peak_2372	chrY	13842540	13844373	+	33	NA	Intergenic	(GAATG)n|Satellite|Satellite	689933	NR_033667	352887	Hs.546221	NR_033667	ENSG00000206159	GYG2P1	GYG2P	glycogenin 2 pseudogene 1	pseudo
MACS2_BC313_6h_CFMS_peak_1118	chr19	13906746	13906945	+	33	NA	intron (NM_023072, intron 1 of 12)	intron (NM_023072, intron 1 of 12)	571	NM_023072	65249	Hs.466015	NM_023072	ENSG00000132003	ZSWIM4	-	zinc finger SWIM-type containing 4	protein-coding
MACS2_BC313_6h_CFMS_peak_1030	chr17	77811503	77812214	+	32	NA	intron (NM_003655, intron 2 of 4)	intron (NM_003655, intron 2 of 4)	1355	NM_003655	8535	Hs.405046	NM_003655	ENSG00000141582	CBX4	NBP16|PC2	chromobox 4	protein-coding
MACS2_BC313_6h_CFMS_peak_1370	chr2	182322251	182322897	+	32	NA	exon (NM_001316312, exon 1 of 5)	exon (NM_001316312, exon 1 of 5)	955	NM_001316312	3676	Hs.72981	NM_000885	ENSG00000115232	ITGA4	CD49D|IA4	integrin subunit alpha 4	protein-coding
MACS2_BC313_6h_CFMS_peak_1646	chr3	101293321	101293520	+	32	NA	intron (NR_135231, intron 1 of 2)	CpG	482	NR_135231	57092	Hs.732633	NM_020357	ENSG00000081154	PCNP	-	PEST proteolytic signal containing nuclear protein	protein-coding
MACS2_BC313_6h_CFMS_peak_1723	chr4	39699987	39700279	+	32	NA	intron (NM_001111113, intron 1 of 4)	CpG	469	NM_001312646	3093	Hs.50308	NM_005339	ENSG00000078140	UBE2K	E2-25K|HIP2|HYPG|LIG|UBC1	ubiquitin conjugating enzyme E2 K	protein-coding
MACS2_BC313_6h_CFMS_peak_813	chr16	4465288	4465487	+	32	NA	intron (NM_001201473, intron 1 of 25)	L2b|LINE|L2	547	NM_001351729	79585	Hs.437957	NM_024535	ENSG00000262246	CORO7	0610011B16Rik|CRN7|POD1	coronin 7	protein-coding
MACS2_BC313_6h_CFMS_peak_273	chr10	42398389	42400655	+	32	NA	Intergenic	ALR/Alpha|Satellite|centr	463971	NR_024380	441666	Hs.255729	NR_024380	ENSG00000215146	LOC441666	-	zinc finger protein 91 pseudogene	pseudo
MACS2_BC313_6h_CFMS_peak_2339	chrY	13460825	13461248	+	32	NA	Intergenic	BSR/Beta|Satellite|Satellite	1072353	NR_033667	352887	Hs.546221	NR_033667	ENSG00000206159	GYG2P1	GYG2P	glycogenin 2 pseudogene 1	pseudo
MACS2_BC313_6h_CFMS_peak_272	chr10	42373197	42397347	+	32	NA	Intergenic	HSATII|Satellite|Satellite	478221	NR_024380	441666	Hs.255729	NR_024380	ENSG00000215146	LOC441666	-	zinc finger protein 91 pseudogene	pseudo
MACS2_BC313_6h_CFMS_peak_1450	chr20	37218710	37219072	+	32	NA	Intergenic	(CA)n|Simple_repeat|Simple_repeat	9053	NR_130907	149685	Hs.368028	NM_174906	ENSG00000182035	ADIG	SMAF1	adipogenin	protein-coding
MACS2_BC313_6h_CFMS_peak_1469	chr20	60433303	60433486	+	32	NA	intron (NM_001252339, intron 5 of 14)	(TCTCTG)n|Simple_repeat|Simple_repeat	95324	NR_031658	100302168		NR_031658	ENSG00000284193	MIR1257	MIRN1257|hsa-mir-1257	microRNA 1257	ncRNA
MACS2_BC313_6h_CFMS_peak_1162	chr19	36249038	36249415	+	32	NA	intron (NM_001039887, intron 1 of 11)	CpG	182	NM_001039887	148137	Hs.527982	NM_144692	ENSG00000167595	PROSER3	C19orf55	proline and serine rich 3	protein-coding
MACS2_BC313_6h_CFMS_peak_513	chr12	32292386	32292700	+	32	NA	intron (NM_001003398, intron 1 of 8)	AluSc|SINE|Alu	32802	NM_001003398	636	Hs.505202	NM_001714	ENSG00000151746	BICD1	BICD	BICD cargo adaptor 1	protein-coding
MACS2_BC313_6h_CFMS_peak_681	chr14	35515847	35516046	+	32	NA	intron (NM_001079519, intron 3 of 6)	intron (NM_001079519, intron 3 of 6)	496	NM_001289022	283635	Hs.446357	NM_173607	ENSG00000151327	FAM177A1	C14orf24	family with sequence similarity 177 member A1	protein-coding
MACS2_BC313_6h_CFMS_peak_490	chr12	6772032	6772244	+	32	NA	intron (NM_001127586, intron 1 of 6)	intron (NM_001127586, intron 1 of 6)	170	NM_001127585	51147	Hs.524210	NM_016162	ENSG00000111653	ING4	my036|p29ING4	inhibitor of growth family member 4	protein-coding
MACS2_BC313_6h_CFMS_peak_90	chr1	46769526	46769915	+	32	NA	promoter-TSS (NM_006369)	promoter-TSS (NM_006369)	435	NM_006004	7388	Hs.481571	NM_006004	ENSG00000173660	UQCRH	QCR6|UQCR8	ubiquinol-cytochrome c reductase hinge protein	protein-coding
MACS2_BC313_6h_CFMS_peak_1683	chr3	182817011	182817210	+	32	NA	promoter-TSS (NR_120640)	promoter-TSS (NR_120640)	-79	NR_120640	56922	Hs.47649	NM_020166	ENSG00000078070	MCCC1	MCC-B|MCCA	methylcrotonoyl-CoA carboxylase 1	protein-coding
MACS2_BC313_6h_CFMS_peak_748	chr15	41523646	41523974	+	32	NA	promoter-TSS (NM_152596)	promoter-TSS (NM_152596)	373	NM_007236	11261	Hs.406234	NM_007236	ENSG00000187446	CHP1	CHP|SLC9A1BP|Sid470p|p22|p24	calcineurin like EF-hand protein 1	protein-coding
MACS2_BC313_6h_CFMS_peak_863	chr16	46385738	46387379	+	31	NA	Intergenic	HSATII|Satellite|Satellite	216451	NR_026556	124149	Hs.97414	NM_001004299		ANKRD26P1	-	ankyrin repeat domain 26 pseudogene 1	pseudo
MACS2_BC313_6h_CFMS_peak_1223	chr19	58361583	58361782	+	31	NA	intron (NM_001204817, intron 1 of 2)	LTR8|LTR|ERV1	501	NM_032828	84914	Hs.642598	NM_032828	ENSG00000198466	ZNF587	ZF6	zinc finger protein 587	protein-coding
MACS2_BC313_6h_CFMS_peak_1562	chr22	37310061	37310469	+	31	NA	intron (NM_000395, intron 1 of 13)	intron (NM_000395, intron 1 of 13)	590	NM_000395	1439	Hs.592192	NM_000395	ENSG00000100368	CSF2RB	CD131|CDw131|IL3RB|IL5RB|SMDP5|betaGMR	colony stimulating factor 2 receptor beta common subunit	protein-coding
MACS2_BC313_6h_CFMS_peak_2226	chr9	21995129	21995677	+	31	NA	promoter-TSS (NM_058195)	promoter-TSS (NM_058195)	613	NR_047532	100048912	Hs.493614	NR_003529	ENSG00000240498	CDKN2B-AS1	ANRIL|CDKN2B-AS|CDKN2BAS|NCRNA00089|PCAT12|p15AS	CDKN2B antisense RNA 1	ncRNA
MACS2_BC313_6h_CFMS_peak_2090	chr7	97911689	97911936	+	31	NA	intron (NM_001159491, intron 2 of 2)	intron (NM_001159491, intron 2 of 2)	833	NM_015379	25798	Hs.567438	NM_015379	ENSG00000164713	BRI3	I3	brain protein I3	protein-coding
MACS2_BC313_6h_CFMS_peak_1758	chr4	103746085	103748565	+	31	NA	promoter-TSS (NM_001300795)	promoter-TSS (NM_001300795)	-308	NM_001300795	7323	Hs.518773	NM_003340	ENSG00000109332	UBE2D3	E2(17)KB3|UBC4/5|UBCH5C	ubiquitin conjugating enzyme E2 D3	protein-coding
MACS2_BC313_6h_CFMS_peak_1935	chr6	31633035	31633868	+	31	NA	promoter-TSS (NM_033177)	promoter-TSS (NM_033177)	-44	NM_001199240	7918	Hs.247478	NM_033177	ENSG00000204438	GPANK1	ANKRD59|BAT4|D6S54E|G5|GPATCH10	G-patch domain and ankyrin repeats 1	protein-coding
MACS2_BC313_6h_CFMS_peak_147	chr1	151129367	151129620	+	31	NA	intron (NR_144937, intron 1 of 6)	intron (NR_144937, intron 1 of 6)	388	NM_001204848	100534012	Hs.732060	NM_001204848	ENSG00000163156	TNFAIP8L2-SCNM1	-	TNFAIP8L2-SCNM1 readthrough	protein-coding
MACS2_BC313_6h_CFMS_peak_345	chr10	132588716	132588963	+	31	NA	Intergenic	(CA)n|Simple_repeat|Simple_repeat	172092	NR_036180	100422867		NR_036180	ENSG00000264803	MIR378C	mir-378c	microRNA 378c	ncRNA
MACS2_BC313_6h_CFMS_peak_1484	chr21	10704289	10705938	+	31	NA	Intergenic	ALR/Alpha|Satellite|centr	285830	NM_199259	7179	Hs.122986	NM_199259	ENSG00000274391	TPTE	CT44|PTEN2	transmembrane phosphatase with tensin homology	protein-coding
MACS2_BC313_6h_CFMS_peak_113	chr1	108742416	108742795	+	31	NA	exon (NM_013386, exon 1 of 10)	exon (NM_013386, exon 1 of 10)	375	NM_013386	29957	Hs.656870	NM_013386	ENSG00000085491	SLC25A24	APC1|SCAMC-1|SCAMC1	solute carrier family 25 member 24	protein-coding
MACS2_BC313_6h_CFMS_peak_1995	chr6	114177688	114179460	+	31	NA	promoter-TSS (NM_002356)	promoter-TSS (NM_002356)	60	NM_002356	4082	Hs.519909	NM_002356	ENSG00000277443	MARCKS	80K-L|MACS|PKCSL|PRKCSL	myristoylated alanine rich protein kinase C substrate	protein-coding
MACS2_BC313_6h_CFMS_peak_906	chr16	88869349	88869766	+	30	NA	promoter-TSS (NM_030928)	promoter-TSS (NM_030928)	-629	NM_030928	81620	Hs.122908	NM_030928	ENSG00000167513	CDT1	DUP|RIS2	chromatin licensing and DNA replication factor 1	protein-coding
MACS2_BC313_6h_CFMS_peak_1778	chr4	174292726	174292973	+	30	NA	intron (NM_003864, intron 1 of 3)	CpG	756	NM_003864	8819	Hs.591715	NM_003864	ENSG00000164105	SAP30	-	Sin3A associated protein 30	protein-coding
MACS2_BC313_6h_CFMS_peak_2091	chr7	97913327	97914077	+	30	NA	intron (NM_001159491, intron 2 of 2)	intron (NM_001159491, intron 2 of 2)	2723	NM_015379	25798	Hs.567438	NM_015379	ENSG00000164713	BRI3	I3	brain protein I3	protein-coding
MACS2_BC313_6h_CFMS_peak_1423	chr20	3827556	3827773	+	30	NA	intron (NM_020746, intron 1 of 6)	CpG	218	NM_001206491	57506	Hs.570362	NM_020746	ENSG00000088888	MAVS	CARDIF|IPS-1|IPS1|VISA	mitochondrial antiviral signaling protein	protein-coding
MACS2_BC313_6h_CFMS_peak_1726	chr4	48833166	48833445	+	30	NA	promoter-TSS (NM_001168254)	promoter-TSS (NM_001168254)	-18	NM_001168254	54940	Hs.518750	NM_017830	ENSG00000109180	OCIAD1	ASRIJ|OCIA|TPA018	OCIA domain containing 1	protein-coding
MACS2_BC313_6h_CFMS_peak_1657	chr3	125312969	125313673	+	30	NA	intron (NM_022776, intron 1 of 12)	intron (NM_022776, intron 1 of 12)	1060	NM_022776	114885	Hs.477440	NM_022776	ENSG00000144909	OSBPL11	ORP-11|ORP11|OSBP12|TCCCIA00292	oxysterol binding protein like 11	protein-coding
MACS2_BC313_6h_CFMS_peak_2145	chr8	3064002	3064223	+	30	NA	intron (NM_033225, intron 30 of 69)	(TG)n|Simple_repeat|Simple_repeat	-478121	NR_125426	101927815	Hs.571467	NR_125423	ENSG00000254319	LOC101927815	-	uncharacterized LOC101927815	ncRNA
MACS2_BC313_6h_CFMS_peak_1440	chr20	32399529	32400059	+	30	NA	promoter-TSS (NR_110623)	promoter-TSS (NR_110623)	684	NM_176812	128866	Hs.472471	NM_176812	ENSG00000101421	CHMP4B	C20orf178|CHMP4A|CTPP3|CTRCT31|SNF7|SNF7-2|Shax1|VPS32B|Vps32-2|dJ553F4.4	charged multivesicular body protein 4B	protein-coding
MACS2_BC313_6h_CFMS_peak_77	chr1	40723143	40724076	+	30	NA	promoter-TSS (NM_005857)	promoter-TSS (NM_005857)	-113	NM_005857	10269	Hs.132642	NM_005857	ENSG00000084073	ZMPSTE24	FACE-1|FACE1|HGPS|PRO1|STE24|Ste24p	zinc metallopeptidase STE24	protein-coding
MACS2_BC313_6h_CFMS_peak_1206	chr19	51611209	51611717	+	30	NA	intron (NM_145232, intron 1 of 2)	CpG	184	NM_145232	90353	Hs.148425	NM_145232	ENSG00000142544	CTU1	ATPBD3|NCS6	cytosolic thiouridylase subunit 1	protein-coding
MACS2_BC313_6h_CFMS_peak_1564	chr22	37678407	37679214	+	30	NA	intron (NM_013385, intron 1 of 12)	L2a|LINE|L2	386	NM_013385	27128	Hs.170944	NM_013385	ENSG00000100055	CYTH4	CYT4|DJ63G5.1|PSCD4|cytohesin-4	cytohesin 4	protein-coding
MACS2_BC313_6h_CFMS_peak_784	chr15	73924504	73924942	+	30	NA	intron (NM_012428, intron 1 of 8)	intron (NM_012428, intron 1 of 8)	1030	NM_001161364	27020	Hs.744867	NM_012428	ENSG00000156642	NPTN	GP55|GP65|SDFR1|SDR1|np55|np65	neuroplastin	protein-coding
MACS2_BC313_6h_CFMS_peak_1971	chr6	44012251	44012494	+	30	NA	intron (NR_125864, intron 1 of 4)	intron (NR_125864, intron 1 of 4)	30017	NR_125864	101929705	Hs.670378	NR_125864	ENSG00000237686	LOC101929705	-	uncharacterized LOC101929705	ncRNA
MACS2_BC313_6h_CFMS_peak_2186	chr8	74884103	74884368	+	30	NA	promoter-TSS (NM_001204862)	promoter-TSS (NM_001204862)	-92	NM_001204861	6921	Hs.533437	NM_005648	ENSG00000154582	ELOC	SIII|TCEB1	elongin C	protein-coding
MACS2_BC313_6h_CFMS_peak_860	chr16	34180607	34189017	+	30	NA	Intergenic	HSATII|Satellite|Satellite	219950	NR_002837	606551	Hs.646441	NR_002837		UBE2MP1	-	ubiquitin conjugating enzyme E2 M pseudogene 1	pseudo
MACS2_BC313_6h_CFMS_peak_1131	chr19	18285132	18286037	+	30	NA	intron (NM_006332, intron 1 of 6)	AluSc5|SINE|Alu	994	NM_006332	10437	Hs.14623	NM_006332	ENSG00000216490	IFI30	GILT|IFI-30|IP-30|IP30	IFI30, lysosomal thiol reductase	protein-coding
MACS2_BC313_6h_CFMS_peak_1163	chr19	36389648	36391991	+	30	NA	promoter-TSS (NM_001321831)	promoter-TSS (NM_001321831)	-180	NM_001321831	84807	Hs.466531	NM_139239	ENSG00000167604	NFKBID	IkappaBNS|TA-NFKBH	NFKB inhibitor delta	protein-coding
MACS2_BC313_6h_CFMS_peak_1411	chr2	240853754	240854243	+	30	NA	intron (NR_136158, intron 7 of 10)	(CA)n|Simple_repeat|Simple_repeat	28513	NR_039949	100616417		NR_039949	ENSG00000264279	MIR4786	mir-4786	microRNA 4786	ncRNA
MACS2_BC313_6h_CFMS_peak_1677	chr3	160117607	160118139	+	30	NA	promoter-TSS (NM_020800)	promoter-TSS (NM_020800)	-474	NM_005496	10051	Hs.58992	NM_005496	ENSG00000113810	SMC4	CAP-C|CAPC|SMC-4|SMC4L1	structural maintenance of chromosomes 4	protein-coding
MACS2_BC313_6h_CFMS_peak_2271	chr9	95431907	95432152	+	30	NA	intron (NM_022755, intron 1 of 12)	CpG	518	NM_022755	64768	Hs.459896	NM_022755	ENSG00000127080	IPPK	C9orf12|INSP5K2|IP5K|IPK1|bA476B13.1	inositol-pentakisphosphate 2-kinase	protein-coding
MACS2_BC313_6h_CFMS_peak_949	chr17	27276091	27277763	+	30	NA	intron (NM_001033561, intron 2 of 14)	CpG	1581	NM_001033561	57649	Hs.444173	NM_020889	ENSG00000109118	PHF12	PF1	PHD finger protein 12	protein-coding
MACS2_BC313_6h_CFMS_peak_2336	chrY	13139199	13143014	+	30	NA	Intergenic	(CATTC)n|Satellite|Satellite	1392283	NR_033667	352887	Hs.546221	NR_033667	ENSG00000206159	GYG2P1	GYG2P	glycogenin 2 pseudogene 1	pseudo
MACS2_BC313_6h_CFMS_peak_157	chr1	154378489	154378895	+	30	NA	intron (NM_000565, intron 1 of 9)	intron (NM_000565, intron 1 of 9)	348	NR_147855	101928101	Hs.617089	NR_147855	ENSG00000228013	IL6R-AS1	-	IL6R antisense RNA 1	ncRNA
MACS2_BC313_6h_CFMS_peak_1222	chr19	58331121	58331525	+	30	NA	Intergenic	CpG	-5042	NM_024762	79818	Hs.560727	NM_024762	ENSG00000178935	ZNF552	-	zinc finger protein 552	protein-coding
MACS2_BC313_6h_CFMS_peak_2324	chrX	61839143	61839474	+	30	NA	Intergenic	ALR/Alpha|Satellite|centr	731910	NM_001012968	139886	Hs.612782	NM_001012968	ENSG00000186767	SPIN4	TDRD28	spindlin family member 4	protein-coding
MACS2_BC313_6h_CFMS_peak_860-2	chr16	34189926	34196884	+	30	NA	Intergenic	HSATII|Satellite|Satellite	211357	NR_002837	606551	Hs.646441	NR_002837		UBE2MP1	-	ubiquitin conjugating enzyme E2 M pseudogene 1	pseudo
MACS2_BC313_6h_CFMS_peak_1992	chr6	111197060	111197277	+	29	NA	intron (NM_001287216, intron 1 of 4)	CpG	1181	NM_001287214	262	Hs.159118	NM_001634	ENSG00000123505	AMD1	ADOMETDC|AMD|SAMDC	adenosylmethionine decarboxylase 1	protein-coding
MACS2_BC313_6h_CFMS_peak_2373	chrY	13850247	13854538	+	29	NA	Intergenic	(GAATG)n|Satellite|Satellite	680997	NR_033667	352887	Hs.546221	NR_033667	ENSG00000206159	GYG2P1	GYG2P	glycogenin 2 pseudogene 1	pseudo
MACS2_BC313_6h_CFMS_peak_1181	chr19	42721232	42721834	+	29	NA	intron (NM_001270614, intron 1 of 4)	CpG-13832	411	NM_001270615	162989	Hs.515432	NM_133328	ENSG00000160570	DEDD2	FLAME-3|FLAME3	death effector domain containing 2	protein-coding
MACS2_BC313_6h_CFMS_peak_749	chr15	41708849	41709752	+	29	NA	promoter-TSS (NM_015138)	promoter-TSS (NM_015138)	-2	NM_015138	23168	Hs.511096	NM_015138	ENSG00000137815	RTF1	GTL7|KIAA0252	RTF1 homolog, Paf1/RNA polymerase II complex component	protein-coding
MACS2_BC313_6h_CFMS_peak_2373-2	chrY	13855344	13857730	+	29	NA	Intergenic	(GAATG)n|Satellite|Satellite	676852	NR_033667	352887	Hs.546221	NR_033667	ENSG00000206159	GYG2P1	GYG2P	glycogenin 2 pseudogene 1	pseudo
MACS2_BC313_6h_CFMS_peak_201	chr1	202777052	202777314	+	29	NA	intron (NM_001347591, intron 1 of 25)	CpG	1415	NM_001314042	10765	Hs.18891	NM_006618	ENSG00000117139	KDM5B	CT31|JARID1B|PLU-1|PLU1|PPP1R98|PUT1|RBBP2H1A|RBP2-H1	lysine demethylase 5B	protein-coding
MACS2_BC313_6h_CFMS_peak_364	chr11	8704453	8704937	+	29	NA	intron (NM_000990, intron 1 of 4)	intron (NM_000990, intron 1 of 4)	700	NM_000990	6157	Hs.523463	NM_000990	ENSG00000166441	RPL27A	L27A	ribosomal protein L27a	protein-coding
MACS2_BC313_6h_CFMS_peak_803	chr15	101142983	101143205	+	29	NA	promoter-TSS (NM_001352508)	promoter-TSS (NM_001352508)	339	NM_198243	140460	Hs.31845	NM_024708	ENSG00000183475	ASB7	-	ankyrin repeat and SOCS box containing 7	protein-coding
MACS2_BC313_6h_CFMS_peak_2001	chr6	134495813	134496786	+	29	NA	promoter-TSS (NM_001291995)	promoter-TSS (NM_001291995)	-265	NM_005627	6446	Hs.510078	NM_005627	ENSG00000118515	SGK1	SGK	serum/glucocorticoid regulated kinase 1	protein-coding
MACS2_BC313_6h_CFMS_peak_1197	chr19	48829264	48829759	+	29	NA	intron (NM_001313905, intron 1 of 4)	intron (NM_001313905, intron 1 of 4)	255	NM_001313905	2014	Hs.9999	NM_001425	ENSG00000142227	EMP3	YMP	epithelial membrane protein 3	protein-coding
MACS2_BC313_6h_CFMS_peak_339	chr10	124484703	124485179	+	29	NA	Intergenic	(CA)n|Simple_repeat|Simple_repeat	-25600	NM_001010912	399814	Hs.363649	NM_001010912	ENSG00000183559	C10orf120	bA318C4.1	chromosome 10 open reading frame 120	protein-coding
MACS2_BC313_6h_CFMS_peak_296	chr10	73531442	73532906	+	29	NA	intron (NM_022153, intron 1 of 6)	intron (NM_022153, intron 1 of 6)	1163	NM_022153	64115	Hs.47382	NM_022153	ENSG00000107738	VSIR	B7-H5|B7H5|C10orf54|DD1alpha|GI24|PD-1H|PP2135|SISP1|VISTA	V-set immunoregulatory receptor	protein-coding
MACS2_BC313_6h_CFMS_peak_1062	chr18	66382017	66382264	+	29	NA	promoter-TSS (NM_001093729)	promoter-TSS (NM_001093729)	270	NM_001350512	54495	Hs.440534	NM_019022	ENSG00000166479	TMX3	PDIA13|TXNDC10	thioredoxin related transmembrane protein 3	protein-coding
MACS2_BC313_6h_CFMS_peak_2358	chrY	13691843	13693780	+	29	NA	Intergenic	(GAATG)n|Satellite|Satellite	840578	NR_033667	352887	Hs.546221	NR_033667	ENSG00000206159	GYG2P1	GYG2P	glycogenin 2 pseudogene 1	pseudo
MACS2_BC313_6h_CFMS_peak_666	chr14	19004132	19005367	+	29	NA	Intergenic	ALR/Alpha|Satellite|centr	-372845	NM_001013354	440153	Hs.534880	NM_001013354	ENSG00000257115	OR11H12	-	olfactory receptor family 11 subfamily H member 12	protein-coding
MACS2_BC313_6h_CFMS_peak_1659	chr3	126873707	126874647	+	29	NA	Intergenic	(TG)n|Simple_repeat|Simple_repeat	-37797	NM_001007534	285311	Hs.591284	NM_001007534	ENSG00000214324	C3orf56	-	chromosome 3 open reading frame 56	protein-coding
MACS2_BC313_6h_CFMS_peak_293	chr10	70091961	70092588	+	29	NA	promoter-TSS (NM_001322437)	promoter-TSS (NM_001322437)	-296	NM_001322449	3189	Hs.643472	NM_012207	ENSG00000096746	HNRNPH3	2H9|HNRPH3	heterogeneous nuclear ribonucleoprotein H3	protein-coding
MACS2_BC313_6h_CFMS_peak_2180	chr8	54755450	54755716	+	29	NA	promoter-TSS (NM_213620)	promoter-TSS (NM_213620)	19	NM_213620	51606	Hs.491737	NM_015941	ENSG00000047249	ATP6V1H	CGI-11|MSTP042|NBP1|SFD|SFDalpha|SFDbeta|VMA13	ATPase H+ transporting V1 subunit H	protein-coding
MACS2_BC313_6h_CFMS_peak_818	chr16	11891622	11891948	+	29	NA	promoter-TSS (NM_014153)	promoter-TSS (NM_014153)	-671	NM_014153	29066	Hs.371856	NM_014153	ENSG00000122299	ZC3H7A	HSPC055|ZC3H7|ZC3HDC7	zinc finger CCCH-type containing 7A	protein-coding
MACS2_BC313_6h_CFMS_peak_2373-3	chrY	13858614	13863305	+	29	NA	Intergenic	(GAATG)n|Satellite|Satellite	672430	NR_033667	352887	Hs.546221	NR_033667	ENSG00000206159	GYG2P1	GYG2P	glycogenin 2 pseudogene 1	pseudo
MACS2_BC313_6h_CFMS_peak_1358	chr2	153573807	153574840	+	29	NA	promoter-TSS (NM_017892)	promoter-TSS (NM_017892)	-84	NR_146423	151188	Hs.643580	NM_152522	ENSG00000177917	ARL6IP6	AIP-6|AIP6|PFAAP1	ADP ribosylation factor like GTPase 6 interacting protein 6	protein-coding
MACS2_BC313_6h_CFMS_peak_1507	chr21	14344378	14345594	+	29	NA	Intergenic	ALR/Alpha|Satellite|centr	-65501	NR_026916	149992	Hs.558645	NM_153773		ANKRD30BP2	C21orf99|CT85|CTSP-1|CTSP1	ankyrin repeat domain 30B pseudogene 2	pseudo
MACS2_BC313_6h_CFMS_peak_582	chr12	100536050	100537191	+	29	NA	promoter-TSS (NM_015054)	promoter-TSS (NM_015054)	22	NM_015054	23074	Hs.572154	NM_015054	ENSG00000111647	UHRF1BP1L	SHIP164	UHRF1 binding protein 1 like	protein-coding
MACS2_BC313_6h_CFMS_peak_1579	chr22	43044781	43044986	+	29	NA	intron (NM_000398, intron 1 of 8)	(CA)n|Simple_repeat|Simple_repeat	522	NM_000398	1727	Hs.561064	NM_000398	ENSG00000100243	CYB5R3	B5R|DIA1	cytochrome b5 reductase 3	protein-coding
MACS2_BC313_6h_CFMS_peak_852	chr16	33957704	33959511	+	29	NA	Intergenic	HERVIP10FH-int|LTR|ERV1	386763	NR_130772	104644205	Hs.742548	NR_130771		ENPP7P13	DUNQU1	ectonucleotide pyrophosphatase/phosphodiesterase 7 pseudogene 13	pseudo
MACS2_BC313_6h_CFMS_peak_2323-2	chrX	61733082	61734152	+	28	NA	Intergenic	ALR/Alpha|Satellite|centr	837601	NM_001012968	139886	Hs.612782	NM_001012968	ENSG00000186767	SPIN4	TDRD28	spindlin family member 4	protein-coding
MACS2_BC313_6h_CFMS_peak_1598	chr22	50776707	50778373	+	28	NA	Intergenic	(TG)n|Simple_repeat|Simple_repeat	-4206	NM_001242899	9701	Hs.449098	NM_014678	ENSG00000100239	PPP6R2	KIAA0685|PP6R2|SAP190|SAPS2	protein phosphatase 6 regulatory subunit 2	protein-coding
MACS2_BC313_6h_CFMS_peak_888	chr16	69373813	69374290	+	28	NA	promoter-TSS (NM_032382)	promoter-TSS (NM_032382)	-525	NM_032382	84342	Hs.130849	NM_032382	ENSG00000272617	COG8	CDG2H|DOR1	component of oligomeric golgi complex 8	protein-coding
MACS2_BC313_6h_CFMS_peak_2153	chr8	20055338	20056218	+	28	NA	intron (NM_001693, intron 1 of 13)	MIR3|SINE|MIR	1074	NM_001693	526	Hs.295917	NM_001693	ENSG00000147416	ATP6V1B2	ATP6B1B2|ATP6B2|DOOD|HO57|VATB|VPP3|Vma2|ZLS2	ATPase H+ transporting V1 subunit B2	protein-coding
MACS2_BC313_6h_CFMS_peak_1801	chr5	37370948	37371405	+	28	NA	promoter-TSS (NM_004298)	promoter-TSS (NM_004298)	52	NM_153485	9631	Hs.547696	NM_004298	ENSG00000113569	NUP155	ATFB15|N155	nucleoporin 155	protein-coding
MACS2_BC313_6h_CFMS_peak_2097	chr7	99746642	99747085	+	28	NA	intron (NR_134528, intron 1 of 3)	intron (NR_134528, intron 1 of 3)	262	NR_134528	389541	Hs.406520	NM_001008395	ENSG00000188186	LAMTOR4	C7orf59	late endosomal/lysosomal adaptor, MAPK and MTOR activator 4	protein-coding
MACS2_BC313_6h_CFMS_peak_2331	chrY	10023595	10024193	+	28	NA	Intergenic	CT-rich|Low_complexity|Low_complexity	275487	NR_003593	100101121	Hs.522846	NR_003593	ENSG00000250204	TTTY23B	TTTY23	testis-specific transcript, Y-linked 23B (non-protein coding)	ncRNA
MACS2_BC313_6h_CFMS_peak_2285	chr9	117148779	117149731	+	28	NA	intron (NM_030767, intron 1 of 21)	intron (NM_030767, intron 1 of 21)	988	NM_001317950	80709	Hs.494895	NM_030767	ENSG00000106948	AKNA	-	AT-hook transcription factor	protein-coding
MACS2_BC313_6h_CFMS_peak_855	chr16	33976508	33976982	+	28	NA	Intergenic	ALR/Alpha|Satellite|centr	404901	NR_130772	104644205	Hs.742548	NR_130771		ENPP7P13	DUNQU1	ectonucleotide pyrophosphatase/phosphodiesterase 7 pseudogene 13	pseudo
MACS2_BC313_6h_CFMS_peak_1293	chr2	70474954	70475328	+	28	NA	intron (NR_147216, intron 1 of 13)	intron (NR_147216, intron 1 of 13)	784	NR_147217	7072	Hs.413123	NM_022037	ENSG00000116001	TIA1	TIA-1|WDM	TIA1 cytotoxic granule associated RNA binding protein	protein-coding
MACS2_BC313_6h_CFMS_peak_1890	chr5	177784690	177785272	+	28	NA	intron (NM_173465, intron 2 of 28)	(TG)n|Simple_repeat|Simple_repeat	-125158	NM_153373	85007	Hs.248746	NM_153373	ENSG00000175309	PHYKPL	AGXT2L2|PHLU	5-phosphohydroxy-L-lysine phospho-lyase	protein-coding
MACS2_BC313_6h_CFMS_peak_1042	chr18	4510744	4510935	+	28	NA	Intergenic	(TGG)n|Simple_repeat|Simple_repeat	-55573	NM_001242761	9229	Hs.594640	NM_004746	ENSG00000170579	DLGAP1	DAP-1|DAP-1-ALPHA|DAP-1-BETA|DAP1|DLGAP1A|DLGAP1B|GKAP|SAPAP1	DLG associated protein 1	protein-coding
MACS2_BC313_6h_CFMS_peak_1878	chr5	170814325	170815049	+	28	NA	promoter-TSS (NM_001355009)	promoter-TSS (NM_001355009)	-21	NM_199185	4869	Hs.557550	NM_002520	ENSG00000181163	NPM1	B23|NPM	nucleophosmin 1	protein-coding
MACS2_BC313_6h_CFMS_peak_2251	chr9	68419286	68419653	+	28	NA	Intergenic	(CA)n|Simple_repeat|Simple_repeat	-4081	NR_039688	100616184		NR_039688	ENSG00000276029	MIR4477A	-	microRNA 4477a	ncRNA
MACS2_BC313_6h_CFMS_peak_2276	chr9	95894911	95895110	+	28	NA	intron (NM_004148, intron 1 of 3)	intron (NM_004148, intron 1 of 3)	1560	NM_004148	4814	Hs.494457	NM_004148	ENSG00000131669	NINJ1	NIN1|NINJURIN	ninjurin 1	protein-coding
MACS2_BC313_6h_CFMS_peak_1281	chr2	61244332	61245248	+	28	NA	promoter-TSS (NM_001322124)	promoter-TSS (NM_001322124)	-22	NM_002618	5194	Hs.161377	NM_002618	ENSG00000162928	PEX13	NALD|PBD11A|PBD11B|ZWS	peroxisomal biogenesis factor 13	protein-coding
MACS2_BC313_6h_CFMS_peak_1492	chr21	10749152	10750061	+	28	NA	Intergenic	ALR/Alpha|Satellite|centr	241337	NM_199259	7179	Hs.122986	NM_199259	ENSG00000274391	TPTE	CT44|PTEN2	transmembrane phosphatase with tensin homology	protein-coding
MACS2_BC313_6h_CFMS_peak_2323	chrX	61730898	61731250	+	28	NA	Intergenic	ALR/Alpha|Satellite|centr	840144	NM_001012968	139886	Hs.612782	NM_001012968	ENSG00000186767	SPIN4	TDRD28	spindlin family member 4	protein-coding
MACS2_BC313_6h_CFMS_peak_34	chr1	16161789	16162076	+	28	NA	non-coding (NR_024279, exon 2 of 2)	non-coding (NR_024279, exon 2 of 2)	-12427	NM_015001	23013	Hs.744843	NM_015001	ENSG00000065526	SPEN	HIAA0929|MINT|RBM15C|SHARP	spen family transcriptional repressor	protein-coding
MACS2_BC313_6h_CFMS_peak_250	chr10	18843051	18843318	+	28	NA	intron (NM_182543, intron 8 of 10)	intron (NM_182543, intron 8 of 10)	97382	NM_001351115	221078	Hs.396175	NM_182543	ENSG00000241058	NSUN6	4933414E04Rik|ARL5B-AS1|NOPD1	NOP2/Sun RNA methyltransferase family member 6	protein-coding
MACS2_BC313_6h_CFMS_peak_274	chr10	42401673	42402284	+	28	NA	Intergenic	ALR/Alpha|Satellite|centr	461515	NR_024380	441666	Hs.255729	NR_024380	ENSG00000215146	LOC441666	-	zinc finger protein 91 pseudogene	pseudo
MACS2_BC313_6h_CFMS_peak_1148	chr19	27879319	27879518	+	28	NA	Intergenic	ALR/Alpha|Satellite|centr	-404921	NR_110688	101927151	Hs.567934	NR_110687	ENSG00000267575	LOC101927151	-	uncharacterized LOC101927151	ncRNA
MACS2_BC313_6h_CFMS_peak_2160	chr8	27183166	27183730	+	28	NA	intron (NM_173176, intron 1 of 30)	intron (NM_173176, intron 1 of 30)	367	NM_173175	2185	Hs.491322	NM_004103	ENSG00000120899	PTK2B	CADTK|CAKB|FADK2|FAK2|PKB|PTK|PYK2|RAFTK	protein tyrosine kinase 2 beta	protein-coding
MACS2_BC313_6h_CFMS_peak_1868	chr5	149828667	149829360	+	28	NA	intron (NM_005617, intron 1 of 4)	CpG	306	NM_001025071	6208	Hs.744846	NM_005617	ENSG00000164587	RPS14	EMTB|S14	ribosomal protein S14	protein-coding
MACS2_BC313_6h_CFMS_peak_2147	chr8	11723125	11723433	+	28	NA	intron (NM_147782, intron 1 of 10)	AluSx1|SINE|Alu	2380	NM_001317237	1508	Hs.520898	NM_001908	ENSG00000164733	CTSB	APPS|CPSB	cathepsin B	protein-coding
MACS2_BC313_6h_CFMS_peak_298	chr10	74113850	74114049	+	27	NA	intron (NM_001002762, intron 1 of 7)	CpG	958	NM_001002762	54788	Hs.500013	NM_017626	ENSG00000148719	DNAJB12	DJ10	DnaJ heat shock protein family (Hsp40) member B12	protein-coding
MACS2_BC313_6h_CFMS_peak_211	chr1	212965517	212965800	+	27	NA	promoter-TSS (NM_015471)	promoter-TSS (NM_015471)	488	NM_001042552	128387	Hs.530538	NM_001042552	ENSG00000203705	TATDN3	-	TatD DNase domain containing 3	protein-coding
MACS2_BC313_6h_CFMS_peak_1052	chr18	33710062	33710297	+	27	NA	promoter-TSS (NM_001099406)	promoter-TSS (NM_001099406)	342	NM_001324465	55250	Hs.8739	NM_018255	ENSG00000134759	ELP2	MRT58|SHINC-2|STATIP1|StIP	elongator acetyltransferase complex subunit 2	protein-coding
MACS2_BC313_6h_CFMS_peak_369	chr11	18416300	18416680	+	27	NA	intron (NM_001135239, intron 1 of 6)	CpG	554	NM_001165415	3939	Hs.2795	NM_005566	ENSG00000134333	LDHA	GSD11|HEL-S-133P|LDHM|PIG19	lactate dehydrogenase A	protein-coding
MACS2_BC313_6h_CFMS_peak_777	chr15	68570423	68571030	+	27	NA	5' UTR (NM_015322, exon 1 of 2)	5' UTR (NM_015322, exon 1 of 2)	585	NM_015322	10116	Hs.362733	NM_015322	ENSG00000169018	FEM1B	F1A-ALPHA|F1AA|FEM1-beta	fem-1 homolog B	protein-coding
MACS2_BC313_6h_CFMS_peak_2169	chr8	38645236	38645689	+	27	NA	promoter-TSS (NM_001352798)	promoter-TSS (NM_001352798)	-162	NM_001352798	6867	Hs.279245	NM_006283	ENSG00000147526	TACC1	Ga55	transforming acidic coiled-coil containing protein 1	protein-coding
MACS2_BC313_6h_CFMS_peak_2348	chrY	13654542	13655344	+	27	NA	Intergenic	(GAATG)n|Satellite|Satellite	878446	NR_033667	352887	Hs.546221	NR_033667	ENSG00000206159	GYG2P1	GYG2P	glycogenin 2 pseudogene 1	pseudo
MACS2_BC313_6h_CFMS_peak_1190	chr19	47353854	47354096	+	27	NA	promoter-TSS (NM_001301076)	promoter-TSS (NM_001301076)	51	NM_001301081	1175	Hs.119591	NM_004069	ENSG00000042753	AP2S1	AP17|CLAPS2|FBH3|FBHOk|HHC3	adaptor related protein complex 2 subunit sigma 1	protein-coding
MACS2_BC313_6h_CFMS_peak_1169	chr19	39138474	39139396	+	27	NA	intron (NM_004924, intron 1 of 20)	intron (NM_004924, intron 1 of 20)	679	NM_001322033	81	Hs.270291	NM_004924	ENSG00000130402	ACTN4	ACTININ-4|FSGS|FSGS1	actinin alpha 4	protein-coding
MACS2_BC313_6h_CFMS_peak_271	chr10	42368841	42372233	+	27	NA	Intergenic	(CATTC)n|Satellite|Satellite	492956	NR_024380	441666	Hs.255729	NR_024380	ENSG00000215146	LOC441666	-	zinc finger protein 91 pseudogene	pseudo
MACS2_BC313_6h_CFMS_peak_297	chr10	73610260	73610778	+	27	NA	intron (NM_001042465, intron 1 of 14)	intron (NM_001042465, intron 1 of 14)	613	NM_001042466	5660	Hs.523004	NM_002778	ENSG00000197746	PSAP	GLBA|SAP1	prosaposin	protein-coding
MACS2_BC313_6h_CFMS_peak_1518	chr21	34776559	34777145	+	27	NA	intron (NM_005534, intron 1 of 6)	AluJb|SINE|Alu	1650	NM_001329128	3460	Hs.634632	NM_005534	ENSG00000159128	IFNGR2	AF-1|IFGR2|IFNGT1|IMD28	interferon gamma receptor 2	protein-coding
MACS2_BC313_6h_CFMS_peak_2196	chr8	121457349	121457611	+	27	NA	promoter-TSS (NM_022045)	promoter-TSS (NM_022045)	-158	NM_022045	27085	Hs.657656	NM_022045	ENSG00000172167	MTBP	MDM2BP	MDM2 binding protein	protein-coding
MACS2_BC313_6h_CFMS_peak_267	chr10	38869356	38888776	+	27	NA	Intergenic	HSATII|Satellite|Satellite	-110661	NR_045000	399746	Hs.742607	NR_045000		ACTR3BP5	FKSG74	ACTR3B pseudogene 5	pseudo
MACS2_BC313_6h_CFMS_peak_2128	chr7	150056975	150057278	+	26	NA	Intergenic	(CA)n|Simple_repeat|Simple_repeat	-8753	NM_001099696	29803	Hs.647086	NM_013400	ENSG00000214022	REPIN1	AP4|RIP60|ZNF464|Zfp464	replication initiator 1	protein-coding
MACS2_BC313_6h_CFMS_peak_155	chr1	154154891	154155449	+	26	NA	intron (NM_152263, intron 2 of 9)	intron (NM_152263, intron 2 of 9)	555	NM_001278189	7170	Hs.535581	NM_152263	ENSG00000143549	TPM3	CAPM1|CFTD|HEL-189|HEL-S-82p|NEM1|OK/SW-cl.5|TM-5|TM3|TM30|TM30nm|TM5|TPM3nu|TPMsk3|TRK|hscp30	tropomyosin 3	protein-coding
MACS2_BC313_6h_CFMS_peak_99	chr1	54518336	54518731	+	26	NA	promoter-TSS (NR_130900)	promoter-TSS (NR_130900)	578	NM_001305043	9528	Hs.118947	NM_004872	ENSG00000116209	TMEM59	C1orf8|DCF1|HSPC001|PRO195|UNQ169	transmembrane protein 59	protein-coding
MACS2_BC313_6h_CFMS_peak_2363	chrY	13720275	13720489	+	26	NA	Intergenic	(GAATG)n|Satellite|Satellite	813007	NR_033667	352887	Hs.546221	NR_033667	ENSG00000206159	GYG2P1	GYG2P	glycogenin 2 pseudogene 1	pseudo
MACS2_BC313_6h_CFMS_peak_1632	chr3	51533609	51533987	+	26	NA	intron (NM_001349169, intron 1 of 24)	CpG	220	NR_146065	9730	Hs.716623	NM_014703	ENSG00000145041	DCAF1	RIP|VPRBP	DDB1 and CUL4 associated factor 1	protein-coding
MACS2_BC313_6h_CFMS_peak_2113	chr7	135194472	135194674	+	26	NA	intron (NM_001008225, intron 1 of 10)	CpG	302	NM_001008225	4850	Hs.490224	NM_013316	ENSG00000080802	CNOT4	CLONE243|NOT4|NOT4H	CCR4-NOT transcription complex subunit 4	protein-coding
MACS2_BC313_6h_CFMS_peak_1039	chr18	108073	109507	+	26	NA	promoter-TSS (NR_033770)	promoter-TSS (NR_033770)	-275	NR_033770	727758	Hs.585843	NR_033770	ENSG00000263006	ROCK1P1	-	Rho associated coiled-coil containing protein kinase 1 pseudogene 1	pseudo
MACS2_BC313_6h_CFMS_peak_1207	chr19	51629063	51629262	+	26	NA	intron (NM_001198558, intron 2 of 6)	intron (NM_001198558, intron 2 of 6)	1025	NM_001198558	27180	Hs.245828	NM_014441	ENSG00000129450	SIGLEC9	CD329|CDw329|FOAP-9|OBBP-LIKE|siglec-9	sialic acid binding Ig like lectin 9	protein-coding
MACS2_BC313_6h_CFMS_peak_544	chr12	56509877	56510987	+	26	NA	promoter-TSS (NM_021104)	promoter-TSS (NM_021104)	58	NM_021104	6171	Hs.112553	NM_021104	ENSG00000229117	RPL41	L41	ribosomal protein L41	protein-coding
MACS2_BC313_6h_CFMS_peak_1797	chr5	32370287	32370627	+	26	NA	intron (NR_144318, intron 16 of 18)	(GA)n|Simple_repeat|Simple_repeat	24124	NR_030305	693164		NR_030305	ENSG00000207956	MIR579	MIRN579|hsa-mir-579	microRNA 579	ncRNA
MACS2_BC313_6h_CFMS_peak_2137	chr7	157274719	157275001	+	26	NA	intron (NR_110157, intron 2 of 3)	(TG)n|Simple_repeat|Simple_repeat	15935	NR_110157	101927914	Hs.623826	NR_110157	ENSG00000234210	LOC101927914	-	uncharacterized LOC101927914	ncRNA
MACS2_BC313_6h_CFMS_peak_237	chr10	3824928	3825127	+	26	NA	intron (NR_027653, intron 1 of 3)	intron (NR_027653, intron 1 of 3)	2446	NM_001160124	1316	Hs.4055	NM_001300	ENSG00000067082	KLF6	BCD1|CBA1|COPEB|CPBP|GBF|PAC1|ST12|ZF9	Kruppel like factor 6	protein-coding
MACS2_BC313_6h_CFMS_peak_2203	chr8	131370126	131370325	+	26	NA	intron (NM_001247996, intron 4 of 30)	CpG	-61446	NR_002765	29065	Hs.639318	NR_002765		ASAP1-IT1	ASAP1-IT|ASAP1IT|ASAP1IT1|DDEF1IT1|HSPC054|NCRNA00050	ASAP1 intronic transcript 1	ncRNA
MACS2_BC313_6h_CFMS_peak_2361	chrY	13706678	13706873	+	26	NA	Intergenic	(GAATG)n|Satellite|Satellite	826614	NR_033667	352887	Hs.546221	NR_033667	ENSG00000206159	GYG2P1	GYG2P	glycogenin 2 pseudogene 1	pseudo
MACS2_BC313_6h_CFMS_peak_616	chr12	132640537	132642532	+	26	NA	Intergenic	(CA)n|Simple_repeat|Simple_repeat	12562	NM_024078	79050	Hs.558536	NM_024078	ENSG00000184967	NOC4L	NET49|NOC4|UTP19	nucleolar complex associated 4 homolog	protein-coding
MACS2_BC313_6h_CFMS_peak_1486	chr21	10710717	10711050	+	26	NA	Intergenic	ALR/Alpha|Satellite|centr	280060	NM_199259	7179	Hs.122986	NM_199259	ENSG00000274391	TPTE	CT44|PTEN2	transmembrane phosphatase with tensin homology	protein-coding
MACS2_BC313_6h_CFMS_peak_1182	chr19	44099820	44100106	+	26	NA	promoter-TSS (NM_024327)	promoter-TSS (NM_024327)	324	NM_001007561	126298	Hs.6217	NM_001007561	ENSG00000167378	IRGQ	FKSG27|IRGQ1	immunity related GTPase Q	protein-coding
MACS2_BC313_6h_CFMS_peak_2206	chr8	134207160	134207248	+	26	NA	intron (NM_001204870, intron 1 of 1)	(TG)n|Simple_repeat|Simple_repeat	3922	NM_003882	8840	Hs.492974	NM_003882	ENSG00000104415	WISP1	CCN4|WISP1-OT1|WISP1-UT1|WISP1c|WISP1i|WISP1tc	WNT1 inducible signaling pathway protein 1	protein-coding
MACS2_BC313_6h_CFMS_peak_2031	chr7	5461994	5462397	+	26	NA	intron (NM_001080495, intron 1 of 29)	CpG-23978	982	NM_001080495	84629	Hs.520638	NM_001013722	ENSG00000182095	TNRC18	CAGL79|TNRC18A	trinucleotide repeat containing 18	protein-coding
MACS2_BC313_6h_CFMS_peak_1083	chr19	4558014	4559451	+	26	NA	intron (NM_032108, intron 1 of 16)	intron (NM_032108, intron 1 of 16)	1039	NM_032108	10501	Hs.465642	NM_020241	ENSG00000167680	SEMA6B	SEM-SEMA-Y|SEMA-VIB|SEMAN|semaZ	semaphorin 6B	protein-coding
MACS2_BC313_6h_CFMS_peak_1927	chr6	30709571	30710102	+	26	NA	promoter-TSS (NR_149095)	promoter-TSS (NR_149095)	792	NM_001318875	10211	Hs.179986	NM_005803	ENSG00000137312	FLOT1	-	flotillin 1	protein-coding
MACS2_BC313_6h_CFMS_peak_1628	chr3	49760874	49761331	+	26	NA	TTS (NM_001242829)	TTS (NM_001242829)	305	NM_013334	29925	Hs.567488	NM_013334	ENSG00000173540	GMPPB	MDDGA14|MDDGB14|MDDGC14	GDP-mannose pyrophosphorylase B	protein-coding
MACS2_BC313_6h_CFMS_peak_254	chr10	18857559	18858181	+	26	NA	intron (NM_182543, intron 8 of 10)	(CATTC)n|Satellite|Satellite	82696	NM_001351115	221078	Hs.396175	NM_182543	ENSG00000241058	NSUN6	4933414E04Rik|ARL5B-AS1|NOPD1	NOP2/Sun RNA methyltransferase family member 6	protein-coding
MACS2_BC313_6h_CFMS_peak_411	chr11	64009307	64009625	+	26	NA	promoter-TSS (NM_057092)	promoter-TSS (NM_057092)	-122	NM_057092	2286	Hs.227729	NM_004470	ENSG00000173486	FKBP2	FKBP-13|PPIase	FK506 binding protein 2	protein-coding
MACS2_BC313_6h_CFMS_peak_1888	chr5	176936206	176936553	+	26	NA	intron (NM_001308235, intron 2 of 5)	intron (NM_001308235, intron 2 of 5)	479	NM_024872	79930	Hs.720849	NM_024872	ENSG00000146094	DOK3	DOKL	docking protein 3	protein-coding
MACS2_BC313_6h_CFMS_peak_475	chr11	128563986	128564632	+	26	NA	intron (NM_002017, intron 1 of 8)	CpG	498	NM_002017	2313	Hs.504281	NM_002017	ENSG00000151702	FLI1	BDPLT21|EWSR2|SIC-1	Fli-1 proto-oncogene, ETS transcription factor	protein-coding
MACS2_BC313_6h_CFMS_peak_1345	chr2	133005074	133005422	+	26	NA	intron (NR_152415, intron 1 of 5)	ALR/Alpha|Satellite|centr	9405	NR_031608	100313824		NR_031608	ENSG00000221288	MIR663B	MIRN663B|mir-663b	microRNA 663b	ncRNA
MACS2_BC313_6h_CFMS_peak_1823	chr5	73935842	73936050	+	26	NA	promoter-TSS (NM_001292004)	promoter-TSS (NM_001292004)	98	NM_001292004	3074	Hs.69293	NM_000521	ENSG00000049860	HEXB	ENC-1AS|HEL-248|HEL-S-111	hexosaminidase subunit beta	protein-coding
MACS2_BC313_6h_CFMS_peak_279	chr10	42529225	42532729	+	25	NA	Intergenic	ALR/Alpha|Satellite|centr	332516	NR_024380	441666	Hs.255729	NR_024380	ENSG00000215146	LOC441666	-	zinc finger protein 91 pseudogene	pseudo
MACS2_BC313_6h_CFMS_peak_464	chr11	114270968	114271437	+	25	NA	promoter-TSS (NM_001286045)	promoter-TSS (NM_001286045)	-49	NM_001286048	10179	Hs.7527	NM_016090	ENSG00000076053	RBM7	-	RNA binding motif protein 7	protein-coding
MACS2_BC313_6h_CFMS_peak_1623	chr3	44802725	44802988	+	25	NA	promoter-TSS (NM_020242)	promoter-TSS (NM_020242)	317	NM_001320334	57456	Hs.744955	NM_020696	ENSG00000163807	KIAA1143	-	KIAA1143	protein-coding
MACS2_BC313_6h_CFMS_peak_564	chr12	65563718	65563917	+	25	NA	exon (NM_001167614, exon 1 of 13)	exon (NM_001167614, exon 1 of 13)	466	NM_001167614	23592	Hs.744150	NM_014319	ENSG00000174106	LEMD3	MAN1	LEM domain containing 3	protein-coding
MACS2_BC313_6h_CFMS_peak_512	chr12	30848468	30848715	+	25	NA	5' UTR (NM_006390, exon 1 of 25)	5' UTR (NM_006390, exon 1 of 25)	338	NM_006390	10526	Hs.505136	NM_006390	ENSG00000133704	IPO8	RANBP8	importin 8	protein-coding
MACS2_BC313_6h_CFMS_peak_398	chr11	61264629	61265093	+	25	NA	Intergenic	(TG)n|Simple_repeat|Simple_repeat	-11207	NR_039708	100616470		NR_039708	ENSG00000266006	MIR4488	mir-4488	microRNA 4488	ncRNA
MACS2_BC313_6h_CFMS_peak_575	chr12	83080435	83081077	+	25	NA	promoter-TSS (NM_152588)	promoter-TSS (NM_152588)	-178	NM_001320321	160335	Hs.577775	NM_152588	ENSG00000179104	TMTC2	IBDBP1	transmembrane and tetratricopeptide repeat containing 2	protein-coding
MACS2_BC313_6h_CFMS_peak_1534	chr21	44090380	44090814	+	25	NA	intron (NM_001001575, intron 1 of 14)	(CA)n|Simple_repeat|Simple_repeat	16735	NM_001001581	5152	Hs.473927	NM_002606	ENSG00000160191	PDE9A	HSPDE9A2	phosphodiesterase 9A	protein-coding
MACS2_BC313_6h_CFMS_peak_161	chr1	154974432	154974915	+	25	NA	promoter-TSS (NM_001252406)	promoter-TSS (NM_001252406)	-433	NM_001256455	51043	Hs.729279	NM_001252406	ENSG00000160685	ZBTB7B	CKROX|THPOK|ZBTB15|ZFP-67|ZFP67|ZNF857B|c-KROX|hcKROX	zinc finger and BTB domain containing 7B	protein-coding
MACS2_BC313_6h_CFMS_peak_146	chr1	151031306	151031947	+	25	NA	promoter-TSS (NM_006818)	promoter-TSS (NM_006818)	499	NM_020239	56882	Hs.22065	NM_020239	ENSG00000197622	CDC42SE1	SCIP1|SPEC1	CDC42 small effector 1	protein-coding
MACS2_BC313_6h_CFMS_peak_1794	chr5	6447808	6447962	+	25	NA	promoter-TSS (NM_001145161)	promoter-TSS (NM_001145161)	-851	NM_001145161	134111	Hs.126856	NM_001145161	ENSG00000215218	UBE2QL1	-	ubiquitin conjugating enzyme E2 Q family like 1	protein-coding
MACS2_BC313_6h_CFMS_peak_1205	chr19	50432230	50432871	+	25	NA	promoter-TSS (NM_001290746)	promoter-TSS (NM_001290746)	150	NM_001193646	22809	Hs.9754	NM_012068	ENSG00000169136	ATF5	ATFX|HMFN0395	activating transcription factor 5	protein-coding
MACS2_BC313_6h_CFMS_peak_2	chr1	724519	726955	+	25	NA	Intergenic	(GAATG)n|Satellite|Satellite	-11669	NR_033908	100288069	Hs.527521	NR_033908		LOC100288069	-	uncharacterized LOC100288069	ncRNA
MACS2_BC313_6h_CFMS_peak_1831	chr5	86563952	86564274	+	25	NA	promoter-TSS (NM_022650)	promoter-TSS (NM_022650)	43	NM_002890	5921	Hs.664080	NM_002890	ENSG00000145715	RASA1	CM-AVM|CMAVM|GAP|PKWS|RASA|RASGAP|p120|p120GAP|p120RASGAP	RAS p21 protein activator 1	protein-coding
MACS2_BC313_6h_CFMS_peak_697	chr14	66284925	66285124	+	25	NA	Intergenic	(CA)n|Simple_repeat|Simple_repeat	347204	NR_030355	693210		NR_030355	ENSG00000207781	MIR625	MIRN625|hsa-mir-625	microRNA 625	ncRNA
MACS2_BC313_6h_CFMS_peak_2178	chr8	53188796	53188889	+	25	NA	intron (NR_148195, intron 2 of 3)	(CA)n|Simple_repeat|Simple_repeat	-21790	NM_001352842	9705	Hs.655499	NM_014682	ENSG00000147488	ST18	NZF3|ZC2H2C3|ZC2HC10|ZNF387	ST18, C2H2C-type zinc finger	protein-coding
MACS2_BC313_6h_CFMS_peak_507	chr12	19592657	19593099	+	25	NA	promoter-TSS (NM_001267043)	promoter-TSS (NM_001267043)	270	NM_001114176	121536	Hs.126497	NM_153207	ENSG00000139154	AEBP2	-	AE binding protein 2	protein-coding
MACS2_BC313_6h_CFMS_peak_326	chr10	104262109	104262411	+	25	NA	intron (NM_005736, intron 1 of 10)	CpG	252	NM_005736	10121	Hs.153961	NM_005736	ENSG00000138107	ACTR1A	ARP1|Arp1A|CTRN1	ARP1 actin related protein 1 homolog A	protein-coding
MACS2_BC313_6h_CFMS_peak_1625	chr3	48342596	48342976	+	25	NA	exon (NM_005793, exon 1 of 6)	exon (NM_005793, exon 1 of 6)	115	NM_001308427	10201	Hs.465558	NM_005793	ENSG00000172113	NME6	IPIA-ALPHA|NDK 6|NM23-H6	NME/NM23 nucleoside diphosphate kinase 6	protein-coding
MACS2_BC313_6h_CFMS_peak_1084	chr19	4830813	4831498	+	25	NA	intron (NM_182919, intron 1 of 1)	intron (NM_182919, intron 1 of 1)	599	NM_182919	148022	Hs.29344	NM_014261	ENSG00000127666	TICAM1	IIAE6|MyD88-3|PRVTIRB|TICAM-1|TRIF	toll like receptor adaptor molecule 1	protein-coding
MACS2_BC313_6h_CFMS_peak_415	chr11	64901341	64901715	+	25	NA	intron (NM_172230, intron 1 of 15)	CpG	475	NM_172230	84447	Hs.75859	NM_032431	ENSG00000162298	SYVN1	DER3|HRD1	synoviolin 1	protein-coding
MACS2_BC313_6h_CFMS_peak_451	chr11	82868289	82869494	+	25	NA	intron (NM_001346415, intron 1 of 15)	intron (NM_001346415, intron 1 of 15)	754	NM_015885	51585	Hs.128959	NM_015885	ENSG00000165494	PCF11	-	PCF11, cleavage and polyadenylation factor subunit	protein-coding
MACS2_BC313_6h_CFMS_peak_988	chr17	43299851	43300838	+	25	NA	intron (NM_005892, intron 1 of 26)	intron (NM_005892, intron 1 of 26)	1052	NM_005892	752	Hs.100217	NM_005892	ENSG00000184922	FMNL1	C17orf1|C17orf1B|FHOD4|FMNL|KW-13	formin like 1	protein-coding
MACS2_BC313_6h_CFMS_peak_328	chr10	104503726	104504385	+	25	NA	intron (NM_001083913, intron 1 of 3)	intron (NM_001083913, intron 1 of 3)	328	NM_001083913	54838	Hs.500897	NM_017787	ENSG00000166272	WBP1L	C10orf26|OPA1L|OPAL1	WW domain binding protein 1 like	protein-coding
MACS2_BC313_6h_CFMS_peak_1541	chr21	47511061	47511246	+	25	NA	Intergenic	(TGG)n|Simple_repeat|Simple_repeat	-6880	NM_058174	1292	Hs.420269	NM_001849	ENSG00000142173	COL6A2	BTHLM1|PP3610|UCMD1	collagen type VI alpha 2 chain	protein-coding
MACS2_BC313_6h_CFMS_peak_1660	chr3	128369111	128369475	+	25	NA	intron (NM_002950, intron 1 of 9)	CpG	426	NM_002950	6184	Hs.518244	NM_002950	ENSG00000163902	RPN1	OST1|RBPH1	ribophorin I	protein-coding
MACS2_BC313_6h_CFMS_peak_2262	chr9	91588640	91589402	+	25	NA	Intergenic	(CA)n|Simple_repeat|Simple_repeat	-16757	NM_001142413	286223	Hs.585118	NM_001001938	ENSG00000186354	C9orf47	C9orf108|bA791O21.3	chromosome 9 open reading frame 47	protein-coding
MACS2_BC313_6h_CFMS_peak_580	chr12	98987581	98988225	+	25	NA	exon (NM_213611, exon 1 of 7)	exon (NM_213611, exon 1 of 7)	500	NM_213611	5250	Hs.290404	NM_002635	ENSG00000075415	SLC25A3	OK/SW-cl.48|PHC|PTP	solute carrier family 25 member 3	protein-coding
MACS2_BC313_6h_CFMS_peak_1289	chr2	67441159	67441545	+	25	NA	intron (NR_110568, intron 1 of 3)	(CA)n|Simple_repeat|Simple_repeat	812	NR_110568	101927661	Hs.580508	NR_110568	ENSG00000235885	LOC101927661	-	uncharacterized LOC101927661	ncRNA
MACS2_BC313_6h_CFMS_peak_1436-2	chr20	29816570	29833159	+	24	NA	Intergenic	(GAATG)n|Satellite|Satellite	-20603	NM_001037730	245929	Hs.580793	NM_001037730	ENSG00000215547	DEFB115	DEFB-15	defensin beta 115	protein-coding
MACS2_BC313_6h_CFMS_peak_966	chr17	36955177	36955515	+	24	NA	intron (NM_003559, intron 1 of 9)	CpG	812	NM_003559	8396	Hs.260603	NM_003559	ENSG00000276293	PIP4K2B	PI5P4KB|PIP5K2B|PIP5KIIB|PIP5KIIbeta|PIP5P4KB	phosphatidylinositol-5-phosphate 4-kinase type 2 beta	protein-coding
MACS2_BC313_6h_CFMS_peak_2200	chr8	126103555	126104036	+	24	NA	promoter-TSS (NM_001349486)	promoter-TSS (NM_001349486)	266	NM_001330609	9897	Hs.270043	NM_014846	ENSG00000164961	WASHC5	KIAA0196|RTSC|RTSC1|SPG8	WASH complex subunit 5	protein-coding
MACS2_BC313_6h_CFMS_peak_1294	chr2	70520352	70521219	+	24	NA	promoter-TSS (NM_001317169)	promoter-TSS (NM_001317169)	118	NM_003096	6637	Hs.465167	NM_003096	ENSG00000143977	SNRPG	SMG|Sm-G	small nuclear ribonucleoprotein polypeptide G	protein-coding
MACS2_BC313_6h_CFMS_peak_1960	chr6	36953095	36953794	+	24	NA	intron (NR_130739, intron 1 of 11)	intron (NR_130739, intron 1 of 11)	883	NM_001271641	23787	Hs.485262	NM_014341	ENSG00000137409	MTCH1	CGI-64|PIG60|PSAP|SLC25A49	mitochondrial carrier 1	protein-coding
MACS2_BC313_6h_CFMS_peak_1872	chr5	156570344	156570589	+	24	NA	promoter-TSS (NM_004270)	promoter-TSS (NM_004270)	-545	NM_004270	9443	Hs.279902	NM_004270	ENSG00000155868	MED7	ARC34|CRSP33|CRSP9	mediator complex subunit 7	protein-coding
MACS2_BC313_6h_CFMS_peak_1946	chr6	32936097	32936339	+	24	NA	promoter-TSS (NM_005104).2	promoter-TSS (NM_005104).2	-219	NM_005104	6046	Hs.75243	NM_005104	ENSG00000204256	BRD2	BRD2-IT1|D6S113E|FSH|FSRG1|NAT|O27.1.1|RING3|RNF3	bromodomain containing 2	protein-coding
MACS2_BC313_6h_CFMS_peak_76	chr1	40506830	40507462	+	24	NA	5' UTR (NM_001350478, exon 2 of 14)	5' UTR (NM_001350478, exon 2 of 14)	623	NM_001350481	10487	Hs.370581	NM_006367	ENSG00000131236	CAP1	CAP|CAP1-PEN	cyclase associated actin cytoskeleton regulatory protein 1	protein-coding
MACS2_BC313_6h_CFMS_peak_1280	chr2	61109283	61110090	+	24	NA	intron (NM_001291746, intron 1 of 9)	AluSx|SINE|Alu	1056	NM_001291746	5966	Hs.631886	NM_002908	ENSG00000162924	REL	C-Rel	REL proto-oncogene, NF-kB subunit	protein-coding
MACS2_BC313_6h_CFMS_peak_447	chr11	76572213	76572612	+	24	NA	intron (NM_001300953, intron 1 of 9)	intron (NM_001300953, intron 1 of 9)	495	NM_001300954	55331	Hs.23862	NM_018367	ENSG00000078124	ACER3	APHC|PHCA|PLDECO	alkaline ceramidase 3	protein-coding
MACS2_BC313_6h_CFMS_peak_1934	chr6	31619856	31620227	+	24	NA	promoter-TSS (NM_001256169).2	promoter-TSS (NM_001256169).2	129	NM_001098534	7917	Hs.440900	NM_004639	ENSG00000204463	BAG6	BAG-6|BAT3|D6S52E|G3	BCL2 associated athanogene 6	protein-coding
MACS2_BC313_6h_CFMS_peak_1344	chr2	133003150	133003484	+	24	NA	intron (NR_152415, intron 1 of 5)	ALR/Alpha|Satellite|centr	11336	NR_031608	100313824		NR_031608	ENSG00000221288	MIR663B	MIRN663B|mir-663b	microRNA 663b	ncRNA
MACS2_BC313_6h_CFMS_peak_1436	chr20	29804094	29815590	+	24	NA	Intergenic	(GAATG)n|Satellite|Satellite	-35625	NM_001037730	245929	Hs.580793	NM_001037730	ENSG00000215547	DEFB115	DEFB-15	defensin beta 115	protein-coding
MACS2_BC313_6h_CFMS_peak_2106	chr7	116503375	116503744	+	24	NA	intron (NM_006136, intron 1 of 9)	intron (NM_006136, intron 1 of 9)	996	NM_006136	830	Hs.446123	NM_006136	ENSG00000198898	CAPZA2	CAPPA2|CAPZ	capping actin protein of muscle Z-line subunit alpha 2	protein-coding
MACS2_BC313_6h_CFMS_peak_918	chr17	4046006	4047249	+	24	NA	promoter-TSS (NM_015113)	promoter-TSS (NM_015113)	165	NM_144611	124936	Hs.513871	NM_144611	ENSG00000167740	CYB5D2	-	cytochrome b5 domain containing 2	protein-coding
MACS2_BC313_6h_CFMS_peak_1613	chr3	15469383	15470093	+	24	NA	promoter-TSS (NM_001330662)	promoter-TSS (NM_001330662)	674	NM_033083	85403	Hs.716733	NM_033083	ENSG00000144597	EAF1	-	ELL associated factor 1	protein-coding
MACS2_BC313_6h_CFMS_peak_1574	chr22	39928290	39928491	+	24	NA	intron (NR_130151, intron 2 of 4)	CpG	470	NR_130151	91582	Hs.526933	NM_194326	ENSG00000187051	RPS19BP1	AROS|S19BP	ribosomal protein S19 binding protein 1	protein-coding
MACS2_BC313_6h_CFMS_peak_1802	chr5	40680259	40680550	+	24	NA	5' UTR (NM_000958, exon 1 of 3)	5' UTR (NM_000958, exon 1 of 3)	372	NM_000958	5734	Hs.199248	NM_000958	ENSG00000171522	PTGER4	EP4|EP4R	prostaglandin E receptor 4	protein-coding
MACS2_BC313_6h_CFMS_peak_1803	chr5	42992934	42993166	+	24	NA	non-coding (NR_104643, exon 1 of 2)	non-coding (NR_104643, exon 1 of 2)	385	NR_104643	643977	Hs.535791	NR_104643		FLJ32255	-	uncharacterized LOC643977	ncRNA
MACS2_BC313_6h_CFMS_peak_1886	chr5	175963526	175963912	+	24	NA	intron (NM_014901, intron 1 of 10)	CpG	702	NM_014901	22838	Hs.434888	NM_014901	ENSG00000146083	RNF44	-	ring finger protein 44	protein-coding
MACS2_BC313_6h_CFMS_peak_266-2	chr10	38774054	38818827	+	24	NA	Intergenic	Intergenic	79366	NR_024497	399744	Hs.497951	NM_001013665		LINC00999	-	long intergenic non-protein coding RNA 999	ncRNA
MACS2_BC313_6h_CFMS_peak_1459	chr20	47895848	47896391	+	24	NA	promoter-TSS (NR_003695)	promoter-TSS (NR_003695)	637	NR_002433	26765		NR_002433	ENSG00000209042	SNORD12C	E2|E2-1|E3|RNU106|SNORD106|U106	small nucleolar RNA, C/D box 12C	snoRNA
MACS2_BC313_6h_CFMS_peak_2345	chrY	13643665	13645550	+	24	NA	Intergenic	HSATII|Satellite|Satellite	888782	NR_033667	352887	Hs.546221	NR_033667	ENSG00000206159	GYG2P1	GYG2P	glycogenin 2 pseudogene 1	pseudo
MACS2_BC313_6h_CFMS_peak_2330	chrY	10020486	10022344	+	24	NA	Intergenic	HERVIP10FH-int|LTR|ERV1	273008	NR_003593	100101121	Hs.522846	NR_003593	ENSG00000250204	TTTY23B	TTTY23	testis-specific transcript, Y-linked 23B (non-protein coding)	ncRNA
MACS2_BC313_6h_CFMS_peak_266	chr10	38772643	38772764	+	24	NA	Intergenic	(GAATG)n|Satellite|Satellite	55629	NR_024497	399744	Hs.497951	NM_001013665		LINC00999	-	long intergenic non-protein coding RNA 999	ncRNA
MACS2_BC313_6h_CFMS_peak_158	chr1	154579834	154580969	+	24	NA	intron (NM_001025107, intron 1 of 14)	CpG	323	NM_015840	103	Hs.12341	NM_001111	ENSG00000160710	ADAR	ADAR1|AGS6|DRADA|DSH|DSRAD|G1P1|IFI-4|IFI4|K88DSRBP|P136	adenosine deaminase, RNA specific	protein-coding
MACS2_BC313_6h_CFMS_peak_1838	chr5	112043197	112043634	+	24	NA	exon (NM_001354902, exon 1 of 15)	exon (NM_001354902, exon 1 of 15)	213	NM_001354895	324	Hs.158932	NM_000038	ENSG00000134982	APC	BTPS2|DP2|DP2.5|DP3|GS|PPP1R46	APC, WNT signaling pathway regulator	protein-coding
MACS2_BC313_6h_CFMS_peak_2250	chr9	68412686	68413751	+	24	NA	non-coding (NR_146625, exon 2 of 2)	non-coding (NR_146625, exon 2 of 2)	-2090	NR_039689	100616194		NR_039689	ENSG00000266017	MIR4477B	-	microRNA 4477b	ncRNA
MACS2_BC313_6h_CFMS_peak_894	chr16	75681464	75682889	+	24	NA	promoter-TSS (NM_001130089)	promoter-TSS (NM_001130089)	541	NR_144545	54386	Hs.301419	NM_018975	ENSG00000166848	TERF2IP	DRIP5|RAP1	TERF2 interacting protein	protein-coding
MACS2_BC313_6h_CFMS_peak_454	chr11	93394910	93395168	+	24	NA	intron (NM_033395, intron 1 of 29)	CpG	223	NM_033395	85459	Hs.458418	NM_033395	ENSG00000166004	CEP295	KIAA1731	centrosomal protein 295	protein-coding
MACS2_BC313_6h_CFMS_peak_2354	chrY	13674305	13677969	+	24	NA	Intergenic	(GAATG)n|Satellite|Satellite	857252	NR_033667	352887	Hs.546221	NR_033667	ENSG00000206159	GYG2P1	GYG2P	glycogenin 2 pseudogene 1	pseudo
MACS2_BC313_6h_CFMS_peak_1840	chr5	118692324	118692957	+	23	NA	intron (NM_014350, intron 1 of 1)	intron (NM_014350, intron 1 of 1)	1125	NM_014350	25816	Hs.618488	NM_014350	ENSG00000145779	TNFAIP8	GG2-1|MDC-3.13|NDED|SCC-S2|SCCS2	TNF alpha induced protein 8	protein-coding
MACS2_BC313_6h_CFMS_peak_2219	chr8	146126557	146126903	+	23	NA	intron (NM_001109689, intron 1 of 5)	CpG	116	NM_021061	58500	Hs.532277	NM_021061	ENSG00000196150	ZNF250	ZFP647|ZNF647	zinc finger protein 250	protein-coding
MACS2_BC313_6h_CFMS_peak_280	chr10	42534570	42535383	+	23	NA	Intergenic	ALR/Alpha|Satellite|centr	328517	NR_024380	441666	Hs.255729	NR_024380	ENSG00000215146	LOC441666	-	zinc finger protein 91 pseudogene	pseudo
MACS2_BC313_6h_CFMS_peak_1373	chr2	187454772	187455433	+	23	NA	exon (NM_001145000, exon 1 of 28)	exon (NM_001145000, exon 1 of 28)	312	NM_001145000	3685	Hs.436873	NM_002210	ENSG00000138448	ITGAV	CD51|MSK8|VNRA|VTNR	integrin subunit alpha V	protein-coding
MACS2_BC313_6h_CFMS_peak_597	chr12	117175008	117175640	+	23	NA	promoter-TSS (NM_032814)	promoter-TSS (NM_032814)	581	NM_001353623	79794	Hs.120170	NM_024738	ENSG00000111412	C12orf49	-	chromosome 12 open reading frame 49	protein-coding
MACS2_BC313_6h_CFMS_peak_1864	chr5	149464712	149465977	+	23	NA	intron (NM_001349736, intron 3 of 22)	intron (NM_001349736, intron 3 of 22)	859	NR_109969	1436	Hs.586219	NM_005211	ENSG00000182578	CSF1R	C-FMS|CD115|CSF-1R|CSFR|FIM2|FMS|HDLS|M-CSF-R	colony stimulating factor 1 receptor	protein-coding
MACS2_BC313_6h_CFMS_peak_98	chr1	53663194	53663506	+	23	NA	intron (NM_000098, intron 1 of 4)	intron (NM_000098, intron 1 of 4)	1249	NM_000098	1376	Hs.713535	NM_000098	ENSG00000157184	CPT2	CPT1|CPTASE|IIAE4	carnitine palmitoyltransferase 2	protein-coding
MACS2_BC313_6h_CFMS_peak_2155	chr8	21998878	21999105	+	23	NA	exon (NM_025232, exon 1 of 8)	exon (NM_025232, exon 1 of 8)	473	NM_001316964	80346	Hs.289063	NM_025232	ENSG00000168476	REEP4	C8orf20|PP432|Yip2c	receptor accessory protein 4	protein-coding
MACS2_BC313_6h_CFMS_peak_1964	chr6	42418896	42419361	+	23	NA	intron (NM_033502, intron 1 of 17)	intron (NM_033502, intron 1 of 17)	661	NM_001297573	55809	Hs.485392	NM_018415	ENSG00000124496	TRERF1	BCAR2|HSA277276|RAPA|TREP132|TReP-132|dJ139D8.5	transcriptional regulating factor 1	protein-coding
MACS2_BC313_6h_CFMS_peak_851	chr16	33954215	33955806	+	23	NA	Intergenic	AluY|SINE|Alu	383166	NR_130772	104644205	Hs.742548	NR_130771		ENPP7P13	DUNQU1	ectonucleotide pyrophosphatase/phosphodiesterase 7 pseudogene 13	pseudo
MACS2_BC313_6h_CFMS_peak_1666	chr3	135913721	135913934	+	23	NA	promoter-TSS (NM_001145417)	promoter-TSS (NM_001145417)	-517	NM_001145417	55167	Hs.18631	NM_018133	ENSG00000174579	MSL2	MSL-2|MSL2L1|RNF184	MSL complex subunit 2	protein-coding
MACS2_BC313_6h_CFMS_peak_1259	chr2	33141382	33141737	+	23	NA	intron (NR_027099, intron 10 of 10)	(G)n|Simple_repeat|Simple_repeat	-10635	NR_027097	285045	Hs.434660	NR_027097	ENSG00000230876	LINC00486	-	long intergenic non-protein coding RNA 486	ncRNA
MACS2_BC313_6h_CFMS_peak_1863	chr5	149463602	149463852	+	23	NA	intron (NM_001349736, intron 3 of 22)	AluSx1|SINE|Alu	2476	NR_109969	1436	Hs.586219	NM_005211	ENSG00000182578	CSF1R	C-FMS|CD115|CSF-1R|CSFR|FIM2|FMS|HDLS|M-CSF-R	colony stimulating factor 1 receptor	protein-coding
MACS2_BC313_6h_CFMS_peak_1749	chr4	83350182	83350411	+	23	NA	intron (NR_003249, intron 1 of 8)	CpG	1082	NM_001207000	9987	Hs.527105	NM_005463	ENSG00000152795	HNRNPDL	HNRNP|HNRPDL|JKTBP|JKTBP2|LGMD1G|laAUF1	heterogeneous nuclear ribonucleoprotein D like	protein-coding
MACS2_BC313_6h_CFMS_peak_75	chr1	38470132	38470505	+	23	NA	intron (NM_004468, intron 1 of 5)	intron (NM_004468, intron 1 of 5)	869	NM_001243878	2275	Hs.57687	NM_004468	ENSG00000183386	FHL3	SLIM2	four and a half LIM domains 3	protein-coding
MACS2_BC313_6h_CFMS_peak_946	chr17	22252034	22253369	+	23	NA	Intergenic	ALR/Alpha|Satellite|centr	230264	NM_001190452	100462977	Hs.740185	NM_001190452	ENSG00000256618	MTRNR2L1	HN1	MT-RNR2 like 1	protein-coding
MACS2_BC313_6h_CFMS_peak_1581	chr22	44133614	44134083	+	23	NA	intron (NM_198856, intron 4 of 29)	(CA)n|Simple_repeat|Simple_repeat	74369	NM_198856	64800	Hs.658996	NM_022785	ENSG00000186976	EFCAB6	DJBP|HSCBCIP1|dJ185D5.1	EF-hand calcium binding domain 6	protein-coding
MACS2_BC313_6h_CFMS_peak_1268	chr2	44396159	44396582	+	23	NA	5' UTR (NM_002706, exon 1 of 6)	5' UTR (NM_002706, exon 1 of 6)	428	NM_177969	5495	Hs.416769	NM_002706	ENSG00000138032	PPM1B	PP2C-beta|PP2C-beta-X|PP2CB|PP2CBETA|PPC2BETAX	protein phosphatase, Mg2+/Mn2+ dependent 1B	protein-coding
MACS2_BC313_6h_CFMS_peak_1775	chr4	166033652	166033984	+	23	NA	intron (NM_001100389, intron 1 of 5)	CpG	206	NM_001100389	201931	Hs.704511	NM_152681	ENSG00000170088	TMEM192	-	transmembrane protein 192	protein-coding
MACS2_BC313_6h_CFMS_peak_2116	chr7	139043949	139045053	+	23	NA	promoter-TSS (NM_001270643)	promoter-TSS (NM_001270643)	-91	NM_016019	51631	Hs.731488	NM_016019	ENSG00000146963	LUC7L2	CGI-59|CGI-74|LUC7B2	LUC7 like 2, pre-mRNA splicing factor	protein-coding
MACS2_BC313_6h_CFMS_peak_1800	chr5	36876262	36877557	+	23	NA	promoter-TSS (NM_015384)	promoter-TSS (NM_015384)	48	NM_133433	25836	Hs.481927	NM_015384	ENSG00000164190	NIPBL	CDLS|CDLS1|IDN3|IDN3-B|Scc2	NIPBL, cohesin loading factor	protein-coding
MACS2_BC313_6h_CFMS_peak_1334	chr2	114646910	114647976	+	23	NA	promoter-TSS (NR_102318)	promoter-TSS (NR_102318)	-68	NM_005721	10096	Hs.433512	NM_005721	ENSG00000115091	ACTR3	ARP3	ARP3 actin related protein 3 homolog	protein-coding
MACS2_BC313_6h_CFMS_peak_2168	chr8	38626488	38626984	+	23	NA	intron (NM_001352804, intron 1 of 10)	(TG)n|Simple_repeat|Simple_repeat	11979	NM_001352804	6867	Hs.279245	NM_006283	ENSG00000147526	TACC1	Ga55	transforming acidic coiled-coil containing protein 1	protein-coding
MACS2_BC313_6h_CFMS_peak_747	chr15	41407671	41407962	+	23	NA	intron (NM_017553, intron 1 of 35)	intron (NM_017553, intron 1 of 35)	628	NM_017553	54617	Hs.292949	NM_017553	ENSG00000128908	INO80	INO80A|INOC1|hINO80	INO80 complex subunit	protein-coding
MACS2_BC313_6h_CFMS_peak_927	chr17	7078033	7078572	+	23	NA	intron (NM_001671, intron 5 of 8)	(CA)n|Simple_repeat|Simple_repeat	4581	NM_001671	432	Hs.12056	NM_001671	ENSG00000141505	ASGR1	ASGPR|ASGPR1|CLEC4H1|HL-1	asialoglycoprotein receptor 1	protein-coding
MACS2_BC313_6h_CFMS_peak_1080	chr19	3984770	3985368	+	23	NA	intron (NM_001961, intron 1 of 14)	CpG	392	NM_001961	1938	Hs.515070	NM_001961	ENSG00000167658	EEF2	EEF-2|EF-2|EF2|SCA26	eukaryotic translation elongation factor 2	protein-coding
MACS2_BC313_6h_CFMS_peak_1447	chr20	35579031	35580001	+	23	NA	intron (NM_015474, intron 1 of 15)	CpG	730	NM_015474	25939	Hs.580681	NM_015474	ENSG00000101347	SAMHD1	CHBL2|DCIP|HDDC1|MOP-5|SBBI88	SAM and HD domain containing deoxynucleoside triphosphate triphosphohydrolase 1	protein-coding
MACS2_BC313_6h_CFMS_peak_1631	chr3	50654947	50655315	+	23	NA	exon (NM_004635, exon 2 of 11)	exon (NM_004635, exon 2 of 11)	569	NM_001243925	7867	Hs.234521	NM_004635	ENSG00000114738	MAPKAPK3	3PK|MAPKAP-K3|MAPKAP3|MAPKAPK-3|MDPT3|MK-3	mitogen-activated protein kinase-activated protein kinase 3	protein-coding
MACS2_BC313_6h_CFMS_peak_379	chr11	45826267	45826974	+	23	NA	promoter-TSS (NM_018389)	promoter-TSS (NM_018389)	-21	NM_018389	55343	Hs.12211	NM_018389	ENSG00000181830	SLC35C1	CDG2C|FUCT1	solute carrier family 35 member C1	protein-coding
MACS2_BC313_6h_CFMS_peak_685	chr14	39644652	39645063	+	23	NA	intron (NM_002687, intron 1 of 8)	CpG	470	NM_002687	5411	Hs.409965	NM_002687	ENSG00000100941	PNN	DRS|DRSP|SDK3|memA	pinin, desmosome associated protein	protein-coding
MACS2_BC313_6h_CFMS_peak_335	chr10	119135353	119135590	+	23	NA	promoter-TSS (NM_173791)	promoter-TSS (NM_173791)	-493	NM_173791	118987	Hs.501149	NM_173791	ENSG00000165650	PDZD8	PDZK8	PDZ domain containing 8	protein-coding
MACS2_BC313_6h_CFMS_peak_450	chr11	82612436	82612635	+	23	NA	promoter-TSS (NM_145018)	promoter-TSS (NM_145018)	-202	NM_145018	220042	Hs.165607	NM_145018	ENSG00000165490	DDIAS	C11orf82|noxin	DNA damage induced apoptosis suppressor	protein-coding
MACS2_BC313_6h_CFMS_peak_1583	chr22	44730404	44731839	+	23	NA	Intergenic	(TG)n|Simple_repeat|Simple_repeat	-22390	NM_001099294	85352	Hs.6829	NM_001099294	ENSG00000138944	SHISAL1	KIAA1644	shisa like 1	protein-coding
MACS2_BC313_6h_CFMS_peak_300	chr10	74927501	74927797	+	23	NA	promoter-TSS (NM_173348)	promoter-TSS (NM_173348)	204	NM_007265	11319	Hs.631822	NM_007265	ENSG00000122882	ECD	GCR2|HSGT1|SGT1	ecdysoneless cell cycle regulator	protein-coding
MACS2_BC313_6h_CFMS_peak_1947	chr6	32937201	32937974	+	23	NA	intron (NM_005104, intron 1 of 12).2	intron (NM_005104, intron 1 of 12).2	-1078	NM_001291986	6046	Hs.75243	NM_005104	ENSG00000204256	BRD2	BRD2-IT1|D6S113E|FSH|FSRG1|NAT|O27.1.1|RING3|RNF3	bromodomain containing 2	protein-coding
MACS2_BC313_6h_CFMS_peak_390	chr11	51578682	51579494	+	23	NA	Intergenic	ALR/Alpha|Satellite|centr	63806	NM_001004703	119749	Hs.553564	NM_001004703	ENSG00000185926	OR4C46	-	olfactory receptor family 4 subfamily C member 46	protein-coding
MACS2_BC313_6h_CFMS_peak_889	chr16	69458673	69458872	+	23	NA	intron (NM_030579, intron 1 of 4)	intron (NM_030579, intron 1 of 4)	274	NM_030579	80777	Hs.461131	NM_030579	ENSG00000103018	CYB5B	CYB5-M|CYPB5M|OMB5	cytochrome b5 type B	protein-coding
MACS2_BC313_6h_CFMS_peak_2071	chr7	64953830	64955086	+	22	NA	Intergenic	(CACTC)n|Simple_repeat|Simple_repeat	115746	NM_001287533	168374	Hs.9521	NM_007139	ENSG00000146757	ZNF92	HEL-203|HPF12|HTF12|TF12	zinc finger protein 92	protein-coding
MACS2_BC313_6h_CFMS_peak_344	chr10	129846781	129848665	+	22	NA	intron (NM_001316677, intron 4 of 20)	intron (NM_001316677, intron 4 of 20)	1910	NM_130435	5791	Hs.127022	NM_006504	ENSG00000132334	PTPRE	HPTPE|PTPE|R-PTP-EPSILON	protein tyrosine phosphatase, receptor type E	protein-coding
MACS2_BC313_6h_CFMS_peak_1921	chr6	30035096	30035538	+	22	NA	intron (NM_021959, intron 1 of 2).8	intron (NM_021959, intron 1 of 2).8	385	NM_021959	6992	Hs.82887	NM_021959	ENSG00000204619	PPP1R11	CFAP255|HCG-V|HCGV|IPP3|TCTE5|TCTEX5	protein phosphatase 1 regulatory inhibitor subunit 11	protein-coding
MACS2_BC313_6h_CFMS_peak_775	chr15	65809824	65810012	+	22	NA	promoter-TSS (NR_135486)	promoter-TSS (NR_135486)	133	NM_130434	54878	Hs.458609	NM_017743	ENSG00000074603	DPP8	DP8|DPRP-1|DPRP1|MST097|MSTP097|MSTP135|MSTP141	dipeptidyl peptidase 8	protein-coding
MACS2_BC313_6h_CFMS_peak_740	chr15	30465070	30465415	+	22	NA	Intergenic	(TG)n|Simple_repeat|Simple_repeat	-22997	NR_026771	26082	Hs.652128	NR_026771	ENSG00000225930	LINC02249	DKFZP434L187	long intergenic non-protein coding RNA 2249	ncRNA
MACS2_BC313_6h_CFMS_peak_1505	chr21	14339189	14339466	+	22	NA	Intergenic	Intergenic	-71160	NR_026916	149992	Hs.558645	NM_153773		ANKRD30BP2	C21orf99|CT85|CTSP-1|CTSP1	ankyrin repeat domain 30B pseudogene 2	pseudo
MACS2_BC313_6h_CFMS_peak_61	chr1	28832196	28833474	+	22	NA	non-coding (NR_036473, exon 2 of 4)	non-coding (NR_036473, exon 2 of 4)	380	NR_030726	1104	Hs.469723	NM_001269	ENSG00000180198	RCC1	CHC1|RCC1-I|SNHG3-RCC1	regulator of chromosome condensation 1	protein-coding
MACS2_BC313_6h_CFMS_peak_469	chr11	118992319	118992516	+	22	NA	intron (NM_001351957, intron 1 of 9)	CpG	184	NM_015517	25988	Hs.504091	NM_015517	ENSG00000172273	HINFP	HiNF-P|MIZF|ZNF743	histone H4 transcription factor	protein-coding
MACS2_BC313_6h_CFMS_peak_934	chr17	8055121	8055545	+	22	NA	intron (NM_002616, intron 1 of 22)	CpG	420	NM_002616	5187	Hs.445534	NM_002616	ENSG00000179094	PER1	PER|RIGUI|hPER	period circadian regulator 1	protein-coding
MACS2_BC313_6h_CFMS_peak_506	chr12	16034946	16035804	+	22	NA	promoter-TSS (NM_007178)	promoter-TSS (NM_007178)	87	NM_007178	11171	Hs.743971	NM_007178	ENSG00000023734	STRAP	MAWD|PT-WD|UNRIP	serine/threonine kinase receptor associated protein	protein-coding
MACS2_BC313_6h_CFMS_peak_1957	chr6	36514041	36515090	+	22	NA	intron (NM_007271, intron 1 of 13)	intron (NM_007271, intron 1 of 13)	728	NM_001305102	11329	Hs.409578	NM_007271	ENSG00000112079	STK38	NDR|NDR1	serine/threonine kinase 38	protein-coding
MACS2_BC313_6h_CFMS_peak_346	chr10	132723551	132724870	+	22	NA	Intergenic	(TG)n|Simple_repeat|Simple_repeat	36721	NR_036180	100422867		NR_036180	ENSG00000264803	MIR378C	mir-378c	microRNA 378c	ncRNA
MACS2_BC313_6h_CFMS_peak_1437	chr20	30102493	30102830	+	22	NA	intron (NM_178580, intron 1 of 12)	CpG	448	NM_178580	81502	Hs.373741	NM_030789	ENSG00000101294	HM13	H13|IMP1|IMPAS|IMPAS-1|MSTP086|PSENL3|PSL3|SPP|SPPL1	histocompatibility minor 13	protein-coding
MACS2_BC313_6h_CFMS_peak_4	chr1	1334166	1335254	+	22	NA	promoter-TSS (NR_135154)	promoter-TSS (NR_135154)	8	NR_135154	81669	Hs.515704	NM_030937	ENSG00000221978	CCNL2	ANIA-6B|CCNM|CCNS|HCLA-ISO|HLA-ISO|PCEE|SB138	cyclin L2	protein-coding
MACS2_BC313_6h_CFMS_peak_1681	chr3	172428194	172428760	+	22	NA	intron (NM_001146276, intron 1 of 4)	CpG	531	NM_001146277	57552	Hs.444099	NM_020792	ENSG00000144959	NCEH1	AADACL1|NCEH	neutral cholesterol ester hydrolase 1	protein-coding
MACS2_BC313_6h_CFMS_peak_1937	chr6	31802743	31804209	+	22	NA	TTS (NR_002745)	TTS (NR_002745)	436	NR_002745	26801		NR_002745	ENSG00000201823	SNORD48	RNU48|U48	small nucleolar RNA, C/D box 48	snoRNA
MACS2_BC313_6h_CFMS_peak_252	chr10	18851103	18851451	+	22	NA	intron (NM_182543, intron 8 of 10)	intron (NM_182543, intron 8 of 10)	89289	NM_001351115	221078	Hs.396175	NM_182543	ENSG00000241058	NSUN6	4933414E04Rik|ARL5B-AS1|NOPD1	NOP2/Sun RNA methyltransferase family member 6	protein-coding
MACS2_BC313_6h_CFMS_peak_1269	chr2	45837938	45838160	+	22	NA	intron (NM_018079, intron 1 of 20)	AluY|SINE|Alu	384	NM_018079	55133	Hs.14229	NM_018079	ENSG00000068784	SRBD1	-	S1 RNA binding domain 1	protein-coding
MACS2_BC313_6h_CFMS_peak_782	chr15	72522744	72524147	+	22	NA	5' UTR (NM_001316318, exon 1 of 11)	5' UTR (NM_001316318, exon 1 of 11)	520	NM_182470	5315	Hs.534770	NM_002654	ENSG00000067225	PKM	CTHBP|HEL-S-30|OIP3|PK3|PKM2|TCB|THBP1	pyruvate kinase M1/2	protein-coding
MACS2_BC313_6h_CFMS_peak_251	chr10	18846892	18847003	+	22	NA	intron (NM_182543, intron 8 of 10)	(GAATG)n|Satellite|Satellite	93619	NM_001351115	221078	Hs.396175	NM_182543	ENSG00000241058	NSUN6	4933414E04Rik|ARL5B-AS1|NOPD1	NOP2/Sun RNA methyltransferase family member 6	protein-coding
MACS2_BC313_6h_CFMS_peak_1602	chr3	9810902	9811101	+	22	NA	intron (NM_003656, intron 1 of 11)	intron (NM_003656, intron 1 of 11)	667	NM_003656	8536	Hs.434875	NM_003656	ENSG00000134072	CAMK1	CAMKI	calcium/calmodulin dependent protein kinase I	protein-coding
MACS2_BC313_6h_CFMS_peak_51	chr1	26872400	26872723	+	22	NA	intron (NM_001006665, intron 1 of 20)	intron (NM_001006665, intron 1 of 20)	218	NM_001006665	6195	Hs.149957	NM_002953	ENSG00000117676	RPS6KA1	HU-1|MAPKAPK1A|RSK|RSK1|p90Rsk	ribosomal protein S6 kinase A1	protein-coding
MACS2_BC313_6h_CFMS_peak_2185	chr8	74790475	74790921	+	22	NA	promoter-TSS (NR_147034)	promoter-TSS (NR_147034)	447	NM_001271015	55284	Hs.128841	NM_018299	ENSG00000104343	UBE2W	UBC-16|UBC16	ubiquitin conjugating enzyme E2 W	protein-coding
MACS2_BC313_6h_CFMS_peak_1445	chr20	34204584	34204783	+	22	NA	intron (NM_003116, intron 1 of 11)	AluSp|SINE|Alu	877	NM_001317931	6676	Hs.123159	NM_003116	ENSG00000061656	SPAG4	CT127|SUN4	sperm associated antigen 4	protein-coding
MACS2_BC313_6h_CFMS_peak_2329	chrY	10019361	10019556	+	22	NA	Intergenic	(GA)n|Simple_repeat|Simple_repeat	271051	NR_003593	100101121	Hs.522846	NR_003593	ENSG00000250204	TTTY23B	TTTY23	testis-specific transcript, Y-linked 23B (non-protein coding)	ncRNA
MACS2_BC313_6h_CFMS_peak_418	chr11	65344005	65344629	+	22	NA	intron (NM_001099409, intron 1 of 18)	intron (NM_001099409, intron 1 of 18)	808	NM_001099409	254102	Hs.502867	NM_001099409	ENSG00000173442	EHBP1L1	-	EH domain binding protein 1 like 1	protein-coding
MACS2_BC313_6h_CFMS_peak_78	chr1	40839613	40840364	+	22	NA	promoter-TSS (NM_001198978)	promoter-TSS (NM_001198978)	-317	NM_001198978	64744	Hs.15200	NM_022733	ENSG00000084070	SMAP2	SMAP1L	small ArfGAP2	protein-coding
MACS2_BC313_6h_CFMS_peak_251-2	chr10	18848790	18849407	+	22	NA	intron (NM_182543, intron 8 of 10)	(GAATG)n|Satellite|Satellite	91468	NM_001351115	221078	Hs.396175	NM_182543	ENSG00000241058	NSUN6	4933414E04Rik|ARL5B-AS1|NOPD1	NOP2/Sun RNA methyltransferase family member 6	protein-coding
MACS2_BC313_6h_CFMS_peak_965	chr17	36908936	36909278	+	22	NA	intron (NM_002795, intron 1 of 5)	CpG	141	NM_002795	5691	Hs.82793	NM_002795	ENSG00000277791	PSMB3	HC10-II	proteasome subunit beta 3	protein-coding
MACS2_BC313_6h_CFMS_peak_1962	chr6	41755796	41755995	+	22	NA	TTS (NM_013397)	TTS (NM_013397)	714	NM_001134493	100188893	Hs.731633	NM_001134493	ENSG00000214736	TOMM6	OBTP|TOM6	translocase of outer mitochondrial membrane 6	protein-coding
MACS2_BC313_6h_CFMS_peak_2343	chrY	13485405	13485590	+	21	NA	Intergenic	BSR/Beta|Satellite|Satellite	1047892	NR_033667	352887	Hs.546221	NR_033667	ENSG00000206159	GYG2P1	GYG2P	glycogenin 2 pseudogene 1	pseudo
MACS2_BC313_6h_CFMS_peak_1997	chr6	119558440	119558837	+	21	NA	intron (NM_005907, intron 6 of 12)	intron (NM_005907, intron 6 of 12)	-88280	NM_001288576	79632	Hs.443789	NM_024581	ENSG00000111879	FAM184A	C6orf60	family with sequence similarity 184 member A	protein-coding
MACS2_BC313_6h_CFMS_peak_1587	chr22	45635850	45636070	+	21	NA	intron (NM_001009880, intron 1 of 9)	intron (NM_001009880, intron 1 of 9)	690	NM_001009880	23313	Hs.592207	NM_015264	ENSG00000100364	KIAA0930	C22orf9|LSC3	KIAA0930	protein-coding
MACS2_BC313_6h_CFMS_peak_2220	chr8	146228663	146228868	+	21	NA	promoter-TSS (NR_023392)	promoter-TSS (NR_023392)	-480	NR_023392	286101	Hs.367856	NR_023392		ZNF252P	ZNF252	zinc finger protein 252, pseudogene	pseudo
MACS2_BC313_6h_CFMS_peak_500	chr12	11803553	11805012	+	21	NA	intron (NM_001987, intron 1 of 7)	intron (NM_001987, intron 1 of 7)	1494	NM_001987	2120	Hs.504765	NM_001987	ENSG00000139083	ETV6	TEL|TEL/ABL|THC5	ETS variant 6	protein-coding
MACS2_BC313_6h_CFMS_peak_1105	chr19	10381924	10382166	+	21	NA	intron (NM_000201, intron 1 of 6)	intron (NM_000201, intron 1 of 6)	528	NM_000201	3383	Hs.643447	NM_000201	ENSG00000090339	ICAM1	BB2|CD54|P3.58	intercellular adhesion molecule 1	protein-coding
MACS2_BC313_6h_CFMS_peak_70	chr1	36622292	36623265	+	21	NA	intron (NM_001286365, intron 1 of 15)	intron (NM_001286365, intron 1 of 15)	-1124	NM_001270895	27095	Hs.523131	NM_014408	ENSG00000054116	TRAPPC3	BET3	trafficking protein particle complex 3	protein-coding
MACS2_BC313_6h_CFMS_peak_65	chr1	32758028	32758351	+	21	NA	intron (NM_004964, intron 1 of 13)	intron (NM_004964, intron 1 of 13)	481	NM_004964	3065	Hs.88556	NM_004964	ENSG00000116478	HDAC1	GON-10|HD1|RPD3|RPD3L1	histone deacetylase 1	protein-coding
MACS2_BC313_6h_CFMS_peak_112	chr1	101360977	101362027	+	21	NA	promoter-TSS (NR_048570)	promoter-TSS (NR_048570)	-130	NM_001144884	148867	Hs.533903	NM_133496	ENSG00000162695	SLC30A7	ZNT7|ZnT-7|ZnTL2	solute carrier family 30 member 7	protein-coding
MACS2_BC313_6h_CFMS_peak_605	chr12	123920866	123921121	+	21	NA	non-coding (NR_130703, exon 1 of 3)	non-coding (NR_130703, exon 1 of 3)	287	NM_145058	196383	Hs.488173	NM_145058	ENSG00000150977	RILPL2	RLP2	Rab interacting lysosomal protein like 2	protein-coding
MACS2_BC313_6h_CFMS_peak_612	chr12	130232073	130232282	+	21	NA	intron (NM_133448, intron 1 of 8)	(CA)n|Simple_repeat|Simple_repeat	156035	NM_133448	121256	Hs.507268	NM_133448	ENSG00000151952	TMEM132D	MOLT|PPP1R153	transmembrane protein 132D	protein-coding
MACS2_BC313_6h_CFMS_peak_93	chr1	51434895	51435458	+	21	NA	promoter-TSS (NM_078626)	promoter-TSS (NM_078626)	-466	NM_078626	1031	Hs.525324	NM_001262	ENSG00000123080	CDKN2C	INK4C|p18|p18-INK4C	cyclin dependent kinase inhibitor 2C	protein-coding
MACS2_BC313_6h_CFMS_peak_2199	chr8	125550782	125551653	+	21	NA	promoter-TSS (NM_001311168)	promoter-TSS (NM_001311168)	112	NM_001317890	83940	Hs.170568	NM_032026	ENSG00000147687	TATDN1	CDA11	TatD DNase domain containing 1	protein-coding
MACS2_BC313_6h_CFMS_peak_732	chr14	105531608	105531875	+	21	NA	5' UTR (NM_013345, exon 1 of 4)	5' UTR (NM_013345, exon 1 of 4)	146	NM_001278696	29933	Hs.532504	NM_013345	ENSG00000183484	GPR132	G2A	G protein-coupled receptor 132	protein-coding
MACS2_BC313_6h_CFMS_peak_1332	chr2	112812978	112813498	+	21	NA	exon (NM_001329914, exon 1 of 19)	exon (NM_001329914, exon 1 of 19)	438	NM_001329914	84910	Hs.656298	NM_032824	ENSG00000153214	TMEM87B	-	transmembrane protein 87B	protein-coding
MACS2_BC313_6h_CFMS_peak_2034	chr7	6543415	6544139	+	21	NA	intron (NM_001145118, intron 15 of 21)	intron (NM_001145118, intron 15 of 21)	-19928	NM_001100603	11014	Hs.654552	NM_006854	ENSG00000136240	KDELR2	ELP-1|ERD2.2	KDEL endoplasmic reticulum protein retention receptor 2	protein-coding
MACS2_BC313_6h_CFMS_peak_2063	chr7	61542591	61542784	+	21	NA	Intergenic	ALR/Alpha|Satellite|centr	1221747	NR_003952	643955	Hs.583308	NR_003952	ENSG00000185037	ZNF733P	ZNF733	zinc finger protein 733, pseudogene	pseudo
MACS2_BC313_6h_CFMS_peak_1438	chr20	30539373	30539572	+	21	NA	intron (NM_030815, intron 1 of 4)	intron (NM_030815, intron 1 of 4)	411	NM_030815	81572	Hs.435755	NM_030815	ENSG00000088356	PDRG1	C20orf126|PDRG	p53 and DNA damage regulated 1	protein-coding
MACS2_BC313_6h_CFMS_peak_366	chr11	9685908	9686249	+	21	NA	intron (NM_015055, intron 1 of 11)	intron (NM_015055, intron 1 of 11)	454	NM_015055	23075	Hs.153026	NM_015055	ENSG00000133789	SWAP70	HSPC321|SWAP-70	switching B cell complex subunit SWAP70	protein-coding
MACS2_BC313_6h_CFMS_peak_2306	chr9	136215111	136215502	+	21	NA	promoter-TSS (NM_181491)	promoter-TSS (NM_181491)	237	NM_000972	6130	Hs.499839	NM_000972	ENSG00000148303	RPL7A	L7A|SURF3|TRUP	ribosomal protein L7a	protein-coding
MACS2_BC313_6h_CFMS_peak_2099	chr7	100075761	100076878	+	21	NA	intron (NM_030935, intron 1 of 4)	intron (NM_030935, intron 1 of 4)	583	NR_130118	81628	Hs.469798	NM_030935	ENSG00000166925	TSC22D4	THG-1|THG1|TILZ2	TSC22 domain family member 4	protein-coding
MACS2_BC313_6h_CFMS_peak_635	chr13	31416752	31417823	+	21	NA	Intergenic	(TG)n|Simple_repeat|Simple_repeat	-39412	NR_103813	440132	Hs.729493	NR_103813	ENSG00000236094	LINC00545	-	long intergenic non-protein coding RNA 545	ncRNA
MACS2_BC313_6h_CFMS_peak_1508	chr21	14360650	14360982	+	21	NA	Intergenic	ALR/Alpha|Satellite|centr	-49671	NR_026916	149992	Hs.558645	NM_153773		ANKRD30BP2	C21orf99|CT85|CTSP-1|CTSP1	ankyrin repeat domain 30B pseudogene 2	pseudo
MACS2_BC313_6h_CFMS_peak_2252	chr9	72652954	72653655	+	21	NA	Intergenic	(GAATG)n|Satellite|Satellite	-5193	NR_125850	256691	Hs.547172	NM_153267	ENSG00000165072	MAMDC2	-	MAM domain containing 2	protein-coding
MACS2_BC313_6h_CFMS_peak_1330	chr2	111878804	111879143	+	21	NA	intron (NM_001204107, intron 1 of 5)	CpG-15379	482	NM_001204107	10018	Hs.469658	NM_006538	ENSG00000153094	BCL2L11	BAM|BIM|BOD	BCL2 like 11	protein-coding
MACS2_BC313_6h_CFMS_peak_936	chr17	8286426	8286630	+	21	NA	promoter-TSS (NM_001315531)	promoter-TSS (NM_001315531)	40	NM_000987	6154	Hs.482144	NM_000987	ENSG00000161970	RPL26	DBA11|L26	ribosomal protein L26	protein-coding
MACS2_BC313_6h_CFMS_peak_1948	chr6	32940197	32942396	+	21	NA	intron (NM_001199456, intron 1 of 11)	intron (NM_001199456, intron 1 of 11)	435	NM_001199456	6046	Hs.75243	NM_005104	ENSG00000204256	BRD2	BRD2-IT1|D6S113E|FSH|FSRG1|NAT|O27.1.1|RING3|RNF3	bromodomain containing 2	protein-coding
MACS2_BC313_6h_CFMS_peak_778	chr15	69112171	69113079	+	21	NA	intron (NM_006305, intron 1 of 6)	CpG	636	NM_006305	8125	Hs.458747	NM_006305	ENSG00000140350	ANP32A	C15orf1|HPPCn|I1PP2A|LANP|MAPM|PHAP1|PHAPI|PP32	acidic nuclear phosphoprotein 32 family member A	protein-coding
MACS2_BC313_6h_CFMS_peak_1444	chr20	33464478	33464898	+	21	NA	intron (NM_018677, intron 1 of 17)	intron (NM_018677, intron 1 of 17)	360	NM_001076552	55902	Hs.517034	NM_018677	ENSG00000131069	ACSS2	ACAS2|ACECS|ACS|ACSA|dJ1161H23.1	acyl-CoA synthetase short chain family member 2	protein-coding
MACS2_BC313_6h_CFMS_peak_1508-2	chr21	14362436	14362901	+	21	NA	Intergenic	ALR/Alpha|Satellite|centr	-47819	NR_026916	149992	Hs.558645	NM_153773		ANKRD30BP2	C21orf99|CT85|CTSP-1|CTSP1	ankyrin repeat domain 30B pseudogene 2	pseudo
MACS2_BC313_6h_CFMS_peak_1963	chr6	41888269	41888541	+	21	NA	promoter-TSS (NM_004053)	promoter-TSS (NM_004053)	276	NM_001305456	9477	Hs.278434	NM_004275	ENSG00000124641	MED20	PRO0213|SRB2|TRFP	mediator complex subunit 20	protein-coding
MACS2_BC313_6h_CFMS_peak_1337	chr2	122407823	122408092	+	20	NA	promoter-TSS (NM_001142273)	promoter-TSS (NM_001142273)	392	NR_037856	254128	Hs.712685	NR_037856	ENSG00000236859	NIFK-AS1	-	NIFK antisense RNA 1	ncRNA
MACS2_BC313_6h_CFMS_peak_204	chr1	204379595	204380849	+	20	NA	exon (NM_032833, exon 1 of 2)	exon (NM_032833, exon 1 of 2)	723	NM_032833	84919	Hs.304376	NM_032833	ENSG00000158615	PPP1R15B	CREP|MSSGM2	protein phosphatase 1 regulatory subunit 15B	protein-coding
MACS2_BC313_6h_CFMS_peak_2100	chr7	100181481	100183790	+	20	NA	intron (NM_001289934, intron 1 of 17)	intron (NM_001289934, intron 1 of 17)	1176	NM_001289934	4034	Hs.125742	NM_002319	ENSG00000077454	LRCH4	LRN|LRRN1|LRRN4|PP14183	leucine rich repeats and calponin homology domain containing 4	protein-coding
MACS2_BC313_6h_CFMS_peak_110	chr1	100732044	100732255	+	20	NA	promoter-TSS (NR_110434)	promoter-TSS (NR_110434)	-419	NR_110434	100506007	Hs.192268	NR_110434		RTCA-AS1	-	RTCA antisense RNA 1	ncRNA
MACS2_BC313_6h_CFMS_peak_439	chr11	73087861	73088483	+	20	NA	intron (NM_032871, intron 1 of 10)	CpG	459	NM_032871	84957	Hs.533720	NM_032871	ENSG00000054967	RELT	TNFRSF19L|TRLT	RELT, TNF receptor	protein-coding
MACS2_BC313_6h_CFMS_peak_2049	chr7	44836510	44836797	+	20	NA	intron (NM_021130, intron 1 of 4)	CpG	418	NM_021130	5478	Hs.356331	NM_021130	ENSG00000196262	PPIA	CYPA|CYPH|HEL-S-69p	peptidylprolyl isomerase A	protein-coding
MACS2_BC313_6h_CFMS_peak_744	chr15	41047120	41047381	+	20	NA	intron (NM_001323896, intron 1 of 12)	CpG	284	NM_018145	55177	Hs.511067	NM_018145	ENSG00000137824	RMDN3	FAM82A2|FAM82C|RMD-3|RMD3|ptpip51	regulator of microtubule dynamics 3	protein-coding
MACS2_BC313_6h_CFMS_peak_134	chr1	142541966	142542746	+	20	NA	Intergenic	(GAATG)n|Satellite|Satellite	171249	NR_046228	100874392	Hs.648245	NR_046228		ANKRD20A12P	-	ankyrin repeat domain 20 family member A12, pseudogene	pseudo
MACS2_BC313_6h_CFMS_peak_1506	chr21	14342308	14342814	+	20	NA	Intergenic	ALR/Alpha|Satellite|centr	-67926	NR_026916	149992	Hs.558645	NM_153773		ANKRD30BP2	C21orf99|CT85|CTSP-1|CTSP1	ankyrin repeat domain 30B pseudogene 2	pseudo
MACS2_BC313_6h_CFMS_peak_1274	chr2	48542428	48542983	+	20	NA	intron (NM_002158, intron 1 of 6)	intron (NM_002158, intron 1 of 6)	910	NM_002158	3344	Hs.468478	NM_002158	ENSG00000170802	FOXN2	HTLF	forkhead box N2	protein-coding
MACS2_BC313_6h_CFMS_peak_2187	chr8	82753966	82754941	+	20	NA	promoter-TSS (NM_152837)	promoter-TSS (NM_152837)	68	NM_001348189	64089	Hs.492121	NM_022133	ENSG00000104497	SNX16	-	sorting nexin 16	protein-coding
MACS2_BC313_6h_CFMS_peak_1942	chr6	32407623	32407851	+	20	NA	exon (NM_019111, exon 1 of 5).2	exon (NM_019111, exon 1 of 5).2	118	NM_019111	3122	Hs.520048	NM_019111	ENSG00000204287	HLA-DRA	HLA-DRA1	major histocompatibility complex, class II, DR alpha	protein-coding
MACS2_BC313_6h_CFMS_peak_1905	chr6	15246463	15246608	+	20	NA	5' UTR (NM_004973, exon 1 of 18)	5' UTR (NM_004973, exon 1 of 18)	329	NM_004973	3720	Hs.269059	NM_004973	ENSG00000008083	JARID2	JMJ	jumonji and AT-rich interaction domain containing 2	protein-coding
MACS2_BC313_6h_CFMS_peak_1278	chr2	55746394	55746978	+	20	NA	promoter-TSS (NM_001282761)	promoter-TSS (NM_001282761)	-45	NM_001282761	112942	Hs.264208	NM_080667	ENSG00000163001	CFAP36	BARTL1|CCDC104	cilia and flagella associated protein 36	protein-coding
MACS2_BC313_6h_CFMS_peak_607	chr12	124068292	124069418	+	20	NA	promoter-TSS (NR_110049)	promoter-TSS (NR_110049)	19	NR_110049	101927415	Hs.636524	NR_110049		LOC101927415	-	uncharacterized LOC101927415	ncRNA
MACS2_BC313_6h_CFMS_peak_205	chr1	204486206	204486405	+	20	NA	intron (NM_001204171, intron 1 of 9)	AluSx|SINE|Alu	798	NM_001278518	4194	Hs.497492	NM_002393	ENSG00000198625	MDM4	HDMX|MDMX|MRP1	MDM4, p53 regulator	protein-coding
MACS2_BC313_6h_CFMS_peak_2162	chr8	29939543	29940034	+	20	NA	intron (NM_016127, intron 1 of 5)	AluSx3|SINE|Alu	936	NM_016127	51669	Hs.521487	NM_016127	ENSG00000133872	SARAF	FOAP-7|HSPC035|TMEM66|XTP3	store-operated calcium entry associated regulatory factor	protein-coding
MACS2_BC313_6h_CFMS_peak_919	chr17	4458350	4458624	+	20	NA	exon (NM_014520, exon 1 of 26)	exon (NM_014520, exon 1 of 26)	194	NM_001105538	10514	Hs.22824	NM_014520	ENSG00000132382	MYBBP1A	P160|PAP2|Pol5	MYB binding protein 1a	protein-coding
MACS2_BC313_6h_CFMS_peak_219	chr1	228270832	228271256	+	20	NA	5' UTR (NM_001024228, exon 1 of 5)	5' UTR (NM_001024228, exon 1 of 5)	193	NM_001024227	375	Hs.286221	NM_001658	ENSG00000143761	ARF1	-	ADP ribosylation factor 1	protein-coding
MACS2_BC313_6h_CFMS_peak_516	chr12	34841375	34841757	+	20	NA	Intergenic	ALR/Alpha|Satellite|centr	666350	NM_032834	84920	Hs.102971	NM_032834	ENSG00000139133	ALG10	ALG10A|DIE2|KCR1	ALG10, alpha-1,2-glucosyltransferase	protein-coding
MACS2_BC313_6h_CFMS_peak_566	chr12	67663379	67664031	+	20	NA	intron (NM_001329676, intron 1 of 15)	CpG	644	NM_001329676	55832	Hs.546407	NM_018448	ENSG00000111530	CAND1	TIP120|TIP120A	cullin associated and neddylation dissociated 1	protein-coding
MACS2_BC313_6h_CFMS_peak_1978	chr6	58776120	58779423	+	20	NA	Intergenic	ALR/Alpha|Satellite|centr	-490047	NR_132995	106660612	Hs.561539	NR_125727	ENSG00000215190	LINC00680	-	long intergenic non-protein coding RNA 680	ncRNA
MACS2_BC313_6h_CFMS_peak_2322	chrX	61728326	61728640	+	20	NA	Intergenic	ALR/Alpha|Satellite|centr	842735	NM_001012968	139886	Hs.612782	NM_001012968	ENSG00000186767	SPIN4	TDRD28	spindlin family member 4	protein-coding
MACS2_BC313_6h_CFMS_peak_1897	chr6	1403338	1403537	+	20	NA	Intergenic	(CA)n|Simple_repeat|Simple_repeat	-12791	NR_106778	102466720		NR_106778	ENSG00000275859	MIR6720	hsa-mir-6720|mir-6720	microRNA 6720	ncRNA
MACS2_BC313_6h_CFMS_peak_2314	chr9	140843452	140843643	+	20	NA	intron (NM_000718, intron 6 of 45)	(TG)n|Simple_repeat|Simple_repeat	-2035	NR_132978	105376331		NR_132977		LOC105376331	-	uncharacterized LOC105376331	ncRNA
MACS2_BC313_6h_CFMS_peak_948	chr17	25263055	25268023	+	20	NA	Intergenic	AluSz6|SINE|Alu	150728	NR_135673	105371703	Hs.649918	NR_135673		LOC105371703	-	uncharacterized LOC105371703	ncRNA
MACS2_BC313_6h_CFMS_peak_96	chr1	52870281	52870657	+	20	NA	promoter-TSS (NM_004153)	promoter-TSS (NM_004153)	250	NM_032864	84950	Hs.5301	NM_032284	ENSG00000134748	PRPF38A	PRP38A|Prp38	pre-mRNA processing factor 38A	protein-coding
MACS2_BC313_6h_CFMS_peak_1308	chr2	89830463	89846988	+	20	NA	Intergenic	HSATII|Satellite|Satellite	726841	NR_039635	100616399		NR_039635	ENSG00000265510	MIR4436A	mir-4436a	microRNA 4436a	ncRNA
MACS2_BC313_6h_CFMS_peak_1983	chr6	75993861	75994563	+	20	NA	promoter-TSS (NR_040081)	promoter-TSS (NR_040081)	420	NM_018247	55754	Hs.108530	NM_018247	ENSG00000112697	TMEM30A	C6orf67|CDC50A	transmembrane protein 30A	protein-coding
MACS2_BC313_6h_CFMS_peak_1277	chr2	55646454	55646954	+	20	NA	5' UTR (NM_001254943, exon 1 of 34)	5' UTR (NM_001254943, exon 1 of 34)	353	NM_001254943	55704	Hs.292925	NM_018084	ENSG00000115355	CCDC88A	APE|GIRDIN|GIV|GRDN|HkRP1|KIAA1212|PEHO|PEHOL	coiled-coil domain containing 88A	protein-coding
MACS2_BC313_6h_CFMS_peak_2217	chr8	145013385	145013705	+	20	NA	exon (NM_201384, exon 1 of 32)	exon (NM_201384, exon 1 of 32)	213	NM_201384	5339	Hs.434248	NM_000445	ENSG00000178209	PLEC	EBS1|EBSMD|EBSND|EBSO|EBSOG|EBSPA|HD1|LGMD2Q|PCN|PLEC1|PLEC1b|PLTN	plectin	protein-coding
MACS2_BC313_6h_CFMS_peak_1754	chr4	89378331	89378572	+	20	NA	exon (NM_016323, exon 1 of 23)	exon (NM_016323, exon 1 of 23)	183	NM_016323	51191	Hs.26663	NM_016323	ENSG00000138646	HERC5	CEB1|CEBP1	HECT and RLD domain containing E3 ubiquitin protein ligase 5	protein-coding
MACS2_BC313_6h_CFMS_peak_807	chr16	1992779	1993042	+	20	NA	intron (NM_016332, intron 1 of 3)	CpG	417	NM_016332	51734	Hs.655346	NM_016332	ENSG00000198736	MSRB1	HSPC270|SELR|SELX|SEPX1|SepR	methionine sulfoxide reductase B1	protein-coding
MACS2_BC313_6h_CFMS_peak_277	chr10	42408023	42409286	+	20	NA	Intergenic	ALR/Alpha|Satellite|centr	454839	NR_024380	441666	Hs.255729	NR_024380	ENSG00000215146	LOC441666	-	zinc finger protein 91 pseudogene	pseudo
MACS2_BC313_6h_CFMS_peak_405	chr11	62495906	62496105	+	20	NA	promoter-TSS (NM_001318816)	promoter-TSS (NM_001318816)	53	NM_001318813	283237	Hs.31704	NM_173810	ENSG00000162222	TTC9C	-	tetratricopeptide repeat domain 9C	protein-coding
MACS2_BC313_6h_CFMS_peak_2356	chrY	13680749	13681154	+	20	NA	Intergenic	(GAATG)n|Satellite|Satellite	852438	NR_033667	352887	Hs.546221	NR_033667	ENSG00000206159	GYG2P1	GYG2P	glycogenin 2 pseudogene 1	pseudo
MACS2_BC313_6h_CFMS_peak_1421	chr20	3190083	3190411	+	20	NA	exon (NM_001324240, exon 1 of 7)	exon (NM_001324240, exon 1 of 7)	241	NM_181493	3704	Hs.415299	NM_033453	ENSG00000125877	ITPA	C20orf37|HLC14-06-P|ITPase|My049|NTPase|dJ794I6.3	inosine triphosphatase	protein-coding
MACS2_BC313_6h_CFMS_peak_511	chr12	27091757	27091956	+	20	NA	promoter-TSS (NM_018164)	promoter-TSS (NM_018164)	551	NM_015633	26127	Hs.591162	NM_015633	ENSG00000111790	FGFR1OP2	HSPC123-like|WIT3.0	FGFR1 oncogene partner 2	protein-coding
MACS2_BC313_6h_CFMS_peak_987	chr17	43238622	43238862	+	20	NA	promoter-TSS (NM_001303441)	promoter-TSS (NM_001303441)	-470	NM_001303441	124790	Hs.56382	NM_144608	ENSG00000168517	HEXIM2	L3	hexamethylene bisacetamide inducible 2	protein-coding
MACS2_BC313_6h_CFMS_peak_524	chr12	48499831	48500051	+	20	NA	promoter-TSS (NM_001354738)	promoter-TSS (NM_001354738)	42	NM_001354736	5213	Hs.75160	NM_000289	ENSG00000152556	PFKM	ATP-PFK|GSD7|PFK-1|PFK-A|PFK1|PFKA|PFKX|PPP1R122	phosphofructokinase, muscle	protein-coding
MACS2_BC313_6h_CFMS_peak_832	chr16	28505852	28506616	+	20	NA	intron (NM_018690, intron 1 of 3)	intron (NM_018690, intron 1 of 3)	264	NM_018690	55911	Hs.200333	NM_018690	ENSG00000184730	APOBR	APOB100R|APOB48R	apolipoprotein B receptor	protein-coding
MACS2_BC313_6h_CFMS_peak_1928	chr6	30711443	30711666	+	20	NA	promoter-TSS (NM_001318875)	promoter-TSS (NM_001318875)	773	NM_003897	8870	Hs.76095	NM_003897	ENSG00000137331	IER3	DIF-2|DIF2|GLY96|IEX-1|IEX-1L|IEX1|PRG1	immediate early response 3	protein-coding
MACS2_BC313_6h_CFMS_peak_810	chr16	2827934	2828194	+	19	NA	promoter-TSS (NM_207013)	promoter-TSS (NM_207013)	-767	NM_207013	6923	Hs.172772	NM_007108	ENSG00000103363	ELOB	SIII|TCEB2	elongin B	protein-coding
MACS2_BC313_6h_CFMS_peak_1759	chr4	106068368	106069400	+	19	NA	intron (NM_001127208, intron 1 of 10)	intron (NM_001127208, intron 1 of 10)	1042	NM_001127208	54790	Hs.367639	NM_017628	ENSG00000168769	TET2	KIAA1546|MDS	tet methylcytosine dioxygenase 2	protein-coding
MACS2_BC313_6h_CFMS_peak_73	chr1	37942169	37942840	+	19	NA	intron (NM_025079, intron 2 of 5)	intron (NM_025079, intron 2 of 5)	2385	NM_001323550	80149	Hs.656294	NM_025079	ENSG00000163874	ZC3H12A	MCPIP|MCPIP-1|MCPIP1|Reg1|dJ423B22.1	zinc finger CCCH-type containing 12A	protein-coding
MACS2_BC313_6h_CFMS_peak_2115	chr7	138792766	138793983	+	19	NA	intron (NM_020119, intron 1 of 12)	CpG	1091	NM_020119	56829	Hs.133512	NM_020119	ENSG00000105939	ZC3HAV1	ARTD13|FLB6421|PARP13|ZAP|ZC3H2|ZC3HDC2	zinc finger CCCH-type containing, antiviral 1	protein-coding
MACS2_BC313_6h_CFMS_peak_1641	chr3	72386610	72386759	+	19	NA	Intergenic	(TG)n|Simple_repeat|Simple_repeat	109090	NM_012234	23429	Hs.7910	NM_012234	ENSG00000163602	RYBP	AAP1|APAP-1|DEDAF|YEAF1	RING1 and YY1 binding protein	protein-coding
MACS2_BC313_6h_CFMS_peak_2054	chr7	55272314	55272335	+	19	NA	intron (NM_001346899, intron 26 of 26)	(CA)n|Simple_repeat|Simple_repeat	-15682	NR_047551	100507500	Hs.720489	NR_047551	ENSG00000224057	EGFR-AS1	-	EGFR antisense RNA 1	ncRNA
MACS2_BC313_6h_CFMS_peak_724	chr14	100705825	100706135	+	19	NA	exon (NM_003403, exon 1 of 5)	exon (NM_003403, exon 1 of 5)	878	NM_003403	7528	Hs.388927	NM_003403	ENSG00000100811	YY1	DELTA|GADEVS|INO80S|NF-E1|UCRBP|YIN-YANG-1	YY1 transcription factor	protein-coding
MACS2_BC313_6h_CFMS_peak_649	chr13	77458869	77459187	+	19	NA	3' UTR (NM_138444, exon 1 of 1)	3' UTR (NM_138444, exon 1 of 1)	1512	NM_138444	115207	Hs.644125	NM_138444	ENSG00000178695	KCTD12	C13orf2|PFET1|PFETIN	potassium channel tetramerization domain containing 12	protein-coding
MACS2_BC313_6h_CFMS_peak_1634	chr3	53196322	53197359	+	19	NA	intron (NM_001316327, intron 1 of 18)	intron (NM_001316327, intron 1 of 18)	1303	NM_001316327	5580	Hs.155342	NM_006254	ENSG00000163932	PRKCD	ALPS3|CVID9|MAY1|PKCD|nPKC-delta	protein kinase C delta	protein-coding
MACS2_BC313_6h_CFMS_peak_1611	chr3	14444344	14445503	+	19	NA	intron (NR_103507, intron 1 of 13)	intron (NR_103507, intron 1 of 13)	847	NR_103507	6533	Hs.529488	NM_003043	ENSG00000131389	SLC6A6	TAUT	solute carrier family 6 member 6	protein-coding
MACS2_BC313_6h_CFMS_peak_2368-2	chrY	13824830	13828346	+	19	NA	Intergenic	(GAATG)n|Satellite|Satellite	706801	NR_033667	352887	Hs.546221	NR_033667	ENSG00000206159	GYG2P1	GYG2P	glycogenin 2 pseudogene 1	pseudo
MACS2_BC313_6h_CFMS_peak_827	chr16	24551067	24551795	+	19	NA	5' UTR (NM_006910, exon 1 of 18)	5' UTR (NM_006910, exon 1 of 18)	523	NM_032626	5930	Hs.188553	NM_006910	ENSG00000122257	RBBP6	MY038|P2P-R|PACT|RBQ-1|SNAMA	RB binding protein 6, ubiquitin ligase	protein-coding
MACS2_BC313_6h_CFMS_peak_2130	chr7	150434531	150434778	+	19	NA	exon (NM_001199577, exon 4 of 6)	exon (NM_001199577, exon 4 of 6)	218	NM_018384	55340	Hs.647079	NM_018384	ENSG00000196329	GIMAP5	HIMAP3|IAN-5|IAN4|IAN4L1|IAN5|IMAP3|IROD	GTPase, IMAP family member 5	protein-coding
MACS2_BC313_6h_CFMS_peak_626	chr13	28033810	28034194	+	19	NA	Intergenic	AluJb|SINE|Alu	-9263	NM_001166263	219402	Hs.534582	NM_152912	ENSG00000122033	MTIF3	IF3mt	mitochondrial translational initiation factor 3	protein-coding
MACS2_BC313_6h_CFMS_peak_144	chr1	150735515	150735714	+	19	NA	intron (NM_004079, intron 2 of 7)	L1MA7|LINE|L1	2819	NM_004079	1520	Hs.181301	NM_004079	ENSG00000163131	CTSS	-	cathepsin S	protein-coding
MACS2_BC313_6h_CFMS_peak_1977	chr6	58773777	58774707	+	19	NA	Intergenic	ALR/Alpha|Satellite|centr	-486518	NR_132995	106660612	Hs.561539	NR_125727	ENSG00000215190	LINC00680	-	long intergenic non-protein coding RNA 680	ncRNA
MACS2_BC313_6h_CFMS_peak_1609	chr3	14166516	14167211	+	19	NA	promoter-TSS (NM_001098502)	promoter-TSS (NM_001098502)	423	NM_024334	79188	Hs.517817	NM_024334	ENSG00000170876	TMEM43	ARVC5|ARVD5|EDMD7|LUMA	transmembrane protein 43	protein-coding
MACS2_BC313_6h_CFMS_peak_1697	chr3	196013778	196014561	+	19	NA	intron (NM_005017, intron 1 of 9)	intron (NM_005017, intron 1 of 9)	454	NM_001312673	5130	Hs.135997	NM_005017	ENSG00000161217	PCYT1A	CCTA|CT|CTA|CTPCT|PCYT1|SMDCRD	phosphate cytidylyltransferase 1, choline, alpha	protein-coding
MACS2_BC313_6h_CFMS_peak_1122	chr19	14886522	14887607	+	19	NA	intron (NM_001271052, intron 1 of 18)	GA-rich|Low_complexity|Low_complexity	675	NM_001271052	30817	Hs.531619	NM_013447	ENSG00000127507	ADGRE2	CD312|EMR2|VBU	adhesion G protein-coupled receptor E2	protein-coding
MACS2_BC313_6h_CFMS_peak_1273	chr2	48010397	48010596	+	19	NA	promoter-TSS (NM_001281494)	promoter-TSS (NM_001281494)	275	NM_001281493	2956	Hs.445052	NM_000179	ENSG00000116062	MSH6	GTBP|GTMBP|HNPCC5|HSAP|p160	mutS homolog 6	protein-coding
MACS2_BC313_6h_CFMS_peak_1326	chr2	101618740	101619534	+	19	NA	intron (NM_000993, intron 1 of 4)	intron (NM_000993, intron 1 of 4)	446	NM_001098577	6160	Hs.469473	NM_000993	ENSG00000071082	RPL31	L31	ribosomal protein L31	protein-coding
MACS2_BC313_6h_CFMS_peak_151	chr1	153507515	153508068	+	19	NA	exon (NM_014624, exon 2 of 3)	exon (NM_014624, exon 2 of 3)	926	NM_014624	6277	Hs.275243	NM_014624	ENSG00000197956	S100A6	2A9|5B10|CABP|CACY|PRA|S10A6	S100 calcium binding protein A6	protein-coding
MACS2_BC313_6h_CFMS_peak_2249	chr9	67320704	67320977	+	19	NA	intron (NR_136300, intron 3 of 3)	ALR/Alpha|Satellite|centr	19325	NR_146109	728034		NR_146105		BMS1P14	-	BMS1, ribosome biogenesis factor pseudogene 14	pseudo
MACS2_BC313_6h_CFMS_peak_2188	chr8	92052637	92052836	+	19	NA	intron (NM_018710, intron 1 of 6)	intron (NM_018710, intron 1 of 6)	467	NM_018710	55529	Hs.202517	NM_018710	ENSG00000155099	PIP4P2	TMEM55A	phosphatidylinositol-4,5-bisphosphate 4-phosphatase 2	protein-coding
MACS2_BC313_6h_CFMS_peak_263	chr10	27793334	27793736	+	19	NA	intron (NM_001256415, intron 1 of 5)	CpG	432	NM_001256412	22931	Hs.406799	NM_021252	ENSG00000099246	RAB18	RAB18LI1|WARBM3	RAB18, member RAS oncogene family	protein-coding
MACS2_BC313_6h_CFMS_peak_2368	chrY	13816649	13823567	+	19	NA	Intergenic	(GAATG)n|Satellite|Satellite	713281	NR_033667	352887	Hs.546221	NR_033667	ENSG00000206159	GYG2P1	GYG2P	glycogenin 2 pseudogene 1	pseudo
MACS2_BC313_6h_CFMS_peak_1693	chr3	194206513	194207080	+	19	NA	Intergenic	MIR3|SINE|MIR	-1073	NR_033929	401106	Hs.407087	NR_033929		LINC00884	-	long intergenic non-protein coding RNA 884	ncRNA
MACS2_BC313_6h_CFMS_peak_1710	chr4	7132797	7133471	+	19	NA	Intergenic	(TG)n|Simple_repeat|Simple_repeat	-28031	NR_027441	730971	Hs.591718	NR_027441		LINC02447	-	long intergenic non-protein coding RNA 2447	ncRNA
MACS2_BC313_6h_CFMS_peak_145	chr1	150736563	150736893	+	19	NA	intron (NM_004079, intron 2 of 7)	AluSx1|SINE|Alu	1705	NM_004079	1520	Hs.181301	NM_004079	ENSG00000163131	CTSS	-	cathepsin S	protein-coding
MACS2_BC313_6h_CFMS_peak_947	chr17	22261409	22261771	+	19	NA	Intergenic	ALR/Alpha|Satellite|centr	239153	NM_001190452	100462977	Hs.740185	NM_001190452	ENSG00000256618	MTRNR2L1	HN1	MT-RNR2 like 1	protein-coding
MACS2_BC313_6h_CFMS_peak_207	chr1	207097324	207098042	+	19	NA	Intergenic	(TG)n|Simple_repeat|Simple_repeat	-2305	NM_005449	9214	Hs.58831	NM_005449	ENSG00000162894	FCMR	FAIM3|TOSO	Fc fragment of IgM receptor	protein-coding
MACS2_BC313_6h_CFMS_peak_846	chr16	33864895	33868513	+	19	NA	Intergenic	(GAATG)n|Satellite|Satellite	294860	NR_130772	104644205	Hs.742548	NR_130771		ENPP7P13	DUNQU1	ectonucleotide pyrophosphatase/phosphodiesterase 7 pseudogene 13	pseudo
MACS2_BC313_6h_CFMS_peak_332	chr10	112631419	112632293	+	19	NA	intron (NM_014456, intron 1 of 11)	CpG	303	NM_145341	27250	Hs.711490	NM_014456	ENSG00000150593	PDCD4	H731	programmed cell death 4	protein-coding
MACS2_BC313_6h_CFMS_peak_764	chr15	60689501	60689989	+	19	NA	intron (NM_001002857, intron 1 of 13)	intron (NM_001002857, intron 1 of 13)	440	NM_001002858	302	Hs.511605	NM_004039	ENSG00000182718	ANXA2	ANX2|ANX2L4|CAL1H|HEL-S-270|LIP2|LPC2|LPC2D|P36|PAP-IV	annexin A2	protein-coding
MACS2_BC313_6h_CFMS_peak_116	chr1	109584012	109584455	+	19	NA	intron (NM_014969, intron 1 of 14)	CpG	617	NM_001142551	22911	Hs.570055	NM_014969	ENSG00000085433	WDR47	-	WD repeat domain 47	protein-coding
MACS2_BC313_6h_CFMS_peak_989	chr17	43392918	43393749	+	19	NA	intron (NM_003954, intron 1 of 15)	intron (NM_003954, intron 1 of 15)	1097	NM_003954	9020	Hs.404183	NM_003954	ENSG00000006062	MAP3K14	FTDCR1B|HS|HSNIK|NIK	mitogen-activated protein kinase kinase kinase 14	protein-coding
MACS2_BC313_6h_CFMS_peak_363	chr11	6639877	6640362	+	19	NA	exon (NM_000391, exon 3 of 13)	exon (NM_000391, exon 3 of 13)	573	NM_000391	1200	Hs.523454	NM_000391	ENSG00000166340	TPP1	CLN2|GIG1|LPIC|SCAR7|TPP-1	tripeptidyl peptidase 1	protein-coding
MACS2_BC313_6h_CFMS_peak_2279	chr9	100174520	100174859	+	19	NA	intron (NM_001302884, intron 1 of 15)	CpG	387	NM_001302884	23424	Hs.193842	NM_014290	ENSG00000196116	TDRD7	CATC4|PCTAIRE2BP|TRAP	tudor domain containing 7	protein-coding
MACS2_BC313_6h_CFMS_peak_584	chr12	106695912	106697126	+	19	NA	promoter-TSS (NM_001286262)	promoter-TSS (NM_001286262)	-50	NM_152772	255394	Hs.696047	NM_152772	ENSG00000166046	TCP11L2	-	t-complex 11 like 2	protein-coding
MACS2_BC313_6h_CFMS_peak_1626	chr3	48646750	48647060	+	19	NA	intron (NM_003365, intron 1 of 12)	CpG	193	NM_003365	7384	Hs.119251	NM_003365	ENSG00000010256	UQCRC1	D3S3191|QCR1|UQCR1	ubiquinol-cytochrome c reductase core protein 1	protein-coding
MACS2_BC313_6h_CFMS_peak_521	chr12	38016283	38016441	+	19	NA	Intergenic	ALR/Alpha|Satellite|centr	-694195	NM_001013620	144245	Hs.259305	NM_001013620	ENSG00000175548	ALG10B	ALG10|KCR1	ALG10B, alpha-1,2-glucosyltransferase	protein-coding
MACS2_BC313_6h_CFMS_peak_355	chr11	1752394	1752593	+	18	NA	Intergenic	(CA)n|Simple_repeat|Simple_repeat	19331	NM_001170820	402778	Hs.121575	NM_001170820	ENSG00000244242	IFITM10	DSPA3	interferon induced transmembrane protein 10	protein-coding
MACS2_BC313_6h_CFMS_peak_1451	chr20	42838670	42839200	+	18	NA	promoter-TSS (NR_038339)	promoter-TSS (NR_038339)	611	NM_016470	51526	Hs.75798	NM_016470	ENSG00000132823	OSER1	C20orf111|HSPC207|Osr1|Perit1|dJ1183I21.1	oxidative stress responsive serine rich 1	protein-coding
MACS2_BC313_6h_CFMS_peak_117	chr1	109633568	109634057	+	18	NA	intron (NR_136243, intron 1 of 1)	intron (NR_136243, intron 1 of 1)	409	NM_020141	56900	Hs.82933	NM_020141	ENSG00000215717	TMEM167B	AD-020|C1orf119	transmembrane protein 167B	protein-coding
MACS2_BC313_6h_CFMS_peak_1315	chr2	92281152	92281515	+	18	NA	Intergenic	ALR/Alpha|Satellite|centr	152174	NR_027714	440888	Hs.730239	NM_001032412		ACTR3BP2	FKSG73	ACTR3B pseudogene 2	pseudo
MACS2_BC313_6h_CFMS_peak_33	chr1	15853528	15853844	+	18	NA	intron (NM_001287811, intron 1 of 13)	intron (NM_001287811, intron 1 of 13)	378	NM_015291	23341	Hs.655410	NM_015291	ENSG00000116138	DNAJC16	-	DnaJ heat shock protein family (Hsp40) member C16	protein-coding
MACS2_BC313_6h_CFMS_peak_1649	chr3	105086063	105086448	+	18	NA	exon (NM_001243283, exon 1 of 3)	exon (NM_001243283, exon 1 of 3)	698	NM_001243280	214	Hs.591293	NM_001627	ENSG00000170017	ALCAM	CD166|MEMD	activated leukocyte cell adhesion molecule	protein-coding
MACS2_BC313_6h_CFMS_peak_103	chr1	85724720	85725049	+	18	NA	intron (NR_024113, intron 1 of 3)	CpG	471	NR_024113	148423	Hs.26226	NM_198077	ENSG00000162642	C1orf52	gm117	chromosome 1 open reading frame 52	protein-coding
MACS2_BC313_6h_CFMS_peak_1668	chr3	141030299	141030612	+	18	NA	Intergenic	Intergenic	-12600	NM_001080412	253461	Hs.518301	NM_152535	ENSG00000177311	ZBTB38	CIBZ|PPP1R171|ZNF921	zinc finger and BTB domain containing 38	protein-coding
MACS2_BC313_6h_CFMS_peak_333	chr10	114206019	114207303	+	18	NA	promoter-TSS (NM_001318205)	promoter-TSS (NM_001318205)	56	NM_022494	64429	Hs.196990	NM_022494	ENSG00000023041	ZDHHC6	DHHC-6|ZNF376	zinc finger DHHC-type containing 6	protein-coding
MACS2_BC313_6h_CFMS_peak_1945	chr6	32821004	32822216	+	18	NA	promoter-TSS (NM_002800)	promoter-TSS (NM_002800)	138	NM_000593	6890	Hs.352018	NM_000593	ENSG00000168394	TAP1	ABC17|ABCB2|APT1|D6S114E|PSF-1|PSF1|RING4|TAP1*0102N|TAP1N	transporter 1, ATP binding cassette subfamily B member	protein-coding
MACS2_BC313_6h_CFMS_peak_35	chr1	16767347	16767648	+	18	NA	intron (NM_018090, intron 1 of 7)	CpG	330	NM_001145278	55707	Hs.437385	NM_018090	ENSG00000157191	NECAP2	-	NECAP endocytosis associated 2	protein-coding
MACS2_BC313_6h_CFMS_peak_680	chr14	35098909	35099198	+	18	NA	intron (NM_021249, intron 1 of 12)	CpG	336	NM_021249	58533	Hs.276523	NM_021249	ENSG00000129515	SNX6	MSTP010|TFAF2	sorting nexin 6	protein-coding
MACS2_BC313_6h_CFMS_peak_1298	chr2	73461015	73461795	+	18	NA	promoter-TSS (NM_032319)	promoter-TSS (NM_032319)	41	NM_001166284	10574	Hs.368149	NM_006429	ENSG00000135624	CCT7	CCTETA|CCTH|NIP7-1|TCP1ETA	chaperonin containing TCP1 subunit 7	protein-coding
MACS2_BC313_6h_CFMS_peak_829	chr16	26385607	26386102	+	18	NA	Intergenic	(TGGA)n|Simple_repeat|Simple_repeat	349296	NR_036146	100422923		NR_036146	ENSG00000265005	MIR548W	-	microRNA 548w	ncRNA
MACS2_BC313_6h_CFMS_peak_1891	chr5	179049394	179049761	+	18	NA	intron (NM_001257293, intron 2 of 13)	AluSz|SINE|Alu	1134	NM_001257293	3187	Hs.604001	NM_005520	ENSG00000169045	HNRNPH1	HNRPH|HNRPH1|hnRNPH	heterogeneous nuclear ribonucleoprotein H1	protein-coding
MACS2_BC313_6h_CFMS_peak_596	chr12	114403744	114403943	+	18	NA	intron (NM_016196, intron 1 of 23)	intron (NM_016196, intron 1 of 23)	333	NM_001146698	9904	Hs.7482	NM_016196	ENSG00000122965	RBM19	Mrd1	RNA binding motif protein 19	protein-coding
MACS2_BC313_6h_CFMS_peak_278	chr10	42527251	42527436	+	18	NA	Intergenic	ALR/Alpha|Satellite|centr	336150	NR_024380	441666	Hs.255729	NR_024380	ENSG00000215146	LOC441666	-	zinc finger protein 91 pseudogene	pseudo
MACS2_BC313_6h_CFMS_peak_2183	chr8	67974060	67974419	+	18	NA	5' UTR (NM_006837, exon 1 of 8)	5' UTR (NM_006837, exon 1 of 8)	323	NM_006837	10987	Hs.491912	NM_006837	ENSG00000121022	COPS5	CSN5|JAB1|MOV-34|SGN5	COP9 signalosome subunit 5	protein-coding
MACS2_BC313_6h_CFMS_peak_646	chr13	50069520	50069951	+	18	NA	promoter-TSS (NR_135322)	promoter-TSS (NR_135322)	-11	NM_001040443	51131	Hs.369039	NM_001040443	ENSG00000136147	PHF11	APY|BCAP|IGEL|IGER|IGHER|NY-REN-34|NYREN34	PHD finger protein 11	protein-coding
MACS2_BC313_6h_CFMS_peak_1624	chr3	48129649	48130265	+	18	NA	intron (NM_030885, intron 1 of 3)	CpG	812	NM_001134364	4134	Hs.517949	NM_002375	ENSG00000047849	MAP4	-	microtubule associated protein 4	protein-coding
MACS2_BC313_6h_CFMS_peak_2270	chr9	94877949	94878186	+	18	NA	promoter-TSS (NM_001281303)	promoter-TSS (NM_001281303)	-311	NM_006415	10558	Hs.90458	NM_006415	ENSG00000090054	SPTLC1	HSAN1|HSN1|LBC1|LCB1|SPT1|SPTI	serine palmitoyltransferase long chain base subunit 1	protein-coding
MACS2_BC313_6h_CFMS_peak_756	chr15	45002923	45005289	+	18	NA	intron (NM_004048, intron 1 of 3)	CpG	421	NM_004048	567	Hs.534255	NM_004048	ENSG00000166710	B2M	IMD43	beta-2-microglobulin	protein-coding
MACS2_BC313_6h_CFMS_peak_672	chr14	21538723	21539127	+	18	NA	intron (NM_001278530, intron 1 of 22)	intron (NM_001278530, intron 1 of 22)	106	NM_001282211	57447	Hs.525205	NM_016250	ENSG00000165795	NDRG2	SYLD	NDRG family member 2	protein-coding
MACS2_BC313_6h_CFMS_peak_1721	chr4	38755466	38756300	+	18	NA	Intergenic	(CA)n|Simple_repeat|Simple_repeat	28728	NM_001017388	81793	Hs.120551	NM_030956	ENSG00000174123	TLR10	CD290	toll like receptor 10	protein-coding
MACS2_BC313_6h_CFMS_peak_856	chr16	33987127	33987135	+	18	NA	Intergenic	ALR/Alpha|Satellite|centr	415287	NR_130772	104644205	Hs.742548	NR_130771		ENPP7P13	DUNQU1	ectonucleotide pyrophosphatase/phosphodiesterase 7 pseudogene 13	pseudo
MACS2_BC313_6h_CFMS_peak_1221	chr19	58281319	58281671	+	18	NA	intron (NM_001077426, intron 1 of 1)	intron (NM_001077426, intron 1 of 1)	475	NM_001077426	54807	Hs.625133	NM_017652	ENSG00000083828	ZNF586	-	zinc finger protein 586	protein-coding
MACS2_BC313_6h_CFMS_peak_474	chr11	126081200	126082069	+	18	NA	promoter-TSS (NM_001144827)	promoter-TSS (NM_001144827)	15	NM_001330446	79607	Hs.276315	NM_024556	ENSG00000197798	FAM118B	-	family with sequence similarity 118 member B	protein-coding
MACS2_BC313_6h_CFMS_peak_2030	chr7	2672030	2672904	+	18	NA	intron (NM_025250, intron 1 of 13)	intron (NM_025250, intron 1 of 13)	864	NM_025250	80727	Hs.440899	NM_025250	ENSG00000136295	TTYH3	-	tweety family member 3	protein-coding
MACS2_BC313_6h_CFMS_peak_503	chr12	12966455	12966676	+	18	NA	intron (NM_016355, intron 1 of 11)	intron (NM_016355, intron 1 of 11)	285	NM_016355	51202	Hs.719938	NM_016355	ENSG00000213782	DDX47	E4-DBP|HQ0256|MSTP162|RRP3	DEAD-box helicase 47	protein-coding
MACS2_BC313_6h_CFMS_peak_2212	chr8	139817780	139818413	+	18	NA	intron (NM_152888, intron 10 of 64)	(TG)n|Simple_repeat|Simple_repeat	108153	NM_152888	169044	Hs.117169	NM_152888	ENSG00000169436	COL22A1	-	collagen type XXII alpha 1 chain	protein-coding
MACS2_BC313_6h_CFMS_peak_914	chr17	1945553	1945786	+	18	NA	intron (NM_080822, intron 1 of 1)	intron (NM_080822, intron 1 of 1)	392	NM_080822	124641	Hs.513856	NM_080822	ENSG00000262664	OVCA2	-	OVCA2, serine hydrolase domain containing	protein-coding
MACS2_BC313_6h_CFMS_peak_593	chr12	111844251	111845385	+	18	NA	intron (NM_005475, intron 1 of 7)	intron (NM_005475, intron 1 of 7)	1066	NM_005475	10019	Hs.506784	NM_005475	ENSG00000111252	SH2B3	IDDM20|LNK	SH2B adaptor protein 3	protein-coding
MACS2_BC313_6h_CFMS_peak_1057	chr18	50318998	50319357	+	18	NA	intron (NM_005215, intron 2 of 28)	(CATTC)n|Simple_repeat|Simple_repeat	-444294	NR_130465	100616232		NR_130465	ENSG00000263872	MIR4528	-	microRNA 4528	ncRNA
MACS2_BC313_6h_CFMS_peak_1722	chr4	39460063	39460469	+	18	NA	promoter-TSS (NM_194451)	promoter-TSS (NM_194451)	302	NM_001024921	6133	Hs.412370	NM_000661	ENSG00000163682	RPL9	L9|NPC-A-16	ribosomal protein L9	protein-coding
MACS2_BC313_6h_CFMS_peak_542	chr12	56366731	56366982	+	18	NA	promoter-TSS (NM_001252036)	promoter-TSS (NM_001252036)	-841	NM_001252036	5869	Hs.157659	NM_002868	ENSG00000111540	RAB5B	-	RAB5B, member RAS oncogene family	protein-coding
MACS2_BC313_6h_CFMS_peak_648	chr13	52158766	52159280	+	17	NA	intron (NM_052950, intron 1 of 11)	CpG	539	NM_052950	115825	Hs.46506	NM_052950	ENSG00000139668	WDFY2	PROF|WDF2|ZFYVE22	WD repeat and FYVE domain containing 2	protein-coding
MACS2_BC313_6h_CFMS_peak_255	chr10	18860106	18860522	+	17	NA	intron (NM_182543, intron 8 of 10)	(CATTC)n|Satellite|Satellite	80252	NM_001351115	221078	Hs.396175	NM_182543	ENSG00000241058	NSUN6	4933414E04Rik|ARL5B-AS1|NOPD1	NOP2/Sun RNA methyltransferase family member 6	protein-coding
MACS2_BC313_6h_CFMS_peak_2367-2	chrY	13808345	13815688	+	17	NA	Intergenic	(GAATG)n|Satellite|Satellite	721373	NR_033667	352887	Hs.546221	NR_033667	ENSG00000206159	GYG2P1	GYG2P	glycogenin 2 pseudogene 1	pseudo
MACS2_BC313_6h_CFMS_peak_357	chr11	1784308	1784905	+	17	NA	intron (NM_001909, intron 1 of 8)	intron (NM_001909, intron 1 of 8)	616	NM_001909	1509	Hs.654447	NM_001909	ENSG00000117984	CTSD	CLN10|CPSD|HEL-S-130P	cathepsin D	protein-coding
MACS2_BC313_6h_CFMS_peak_1871	chr5	156535200	156535868	+	17	NA	intron (NM_032782, intron 1 of 6)	AluSz|SINE|Alu	714	NM_032782	84868	Hs.710500	NM_032782	ENSG00000135077	HAVCR2	CD366|HAVcr-2|KIM-3|TIM3|TIMD-3|TIMD3|Tim-3	hepatitis A virus cellular receptor 2	protein-coding
MACS2_BC313_6h_CFMS_peak_536	chr12	54752574	54752802	+	17	NA	intron (NR_120486, intron 1 of 3)	C-rich|Low_complexity|Low_complexity	5213	NR_120486	102724050	Hs.670941	NR_120486	ENSG00000258137	LOC102724050	-	uncharacterized LOC102724050	ncRNA
MACS2_BC313_6h_CFMS_peak_1044	chr18	11851674	11852346	+	17	NA	exon (NM_020412, exon 1 of 1)	exon (NM_020412, exon 1 of 1)	621	NM_020412	57132	Hs.656244	NM_020412	ENSG00000255112	CHMP1B	C10orf2|C18-ORF2|C18orf2|CHMP1.5|Vps46-2|Vps46B|hVps46-2	charged multivesicular body protein 1B	protein-coding
MACS2_BC313_6h_CFMS_peak_1933	chr6	31543478	31543977	+	17	NA	intron (NM_000594, intron 1 of 3).2	intron (NM_000594, intron 1 of 3).2	383	NM_000594	7124	Hs.241570	NM_000594	ENSG00000232810	TNF	DIF|TNF-alpha|TNFA|TNFSF2|TNLG1F	tumor necrosis factor	protein-coding
MACS2_BC313_6h_CFMS_peak_2352	chrY	13666716	13668225	+	17	NA	Intergenic	(GAATG)n|Satellite|Satellite	865919	NR_033667	352887	Hs.546221	NR_033667	ENSG00000206159	GYG2P1	GYG2P	glycogenin 2 pseudogene 1	pseudo
MACS2_BC313_6h_CFMS_peak_243	chr10	11326401	11326600	+	17	NA	intron (NM_001025076, intron 8 of 14)	intron (NM_001025076, intron 8 of 14)	60173	NR_126062	414196	Hs.729598	NM_001012713		CELF2-AS1	C10orf31	CELF2 antisense RNA 1	ncRNA
MACS2_BC313_6h_CFMS_peak_2098	chr7	99971261	99971629	+	17	NA	intron (NM_178272, intron 1 of 5)	intron (NM_178272, intron 1 of 5)	377	NM_013439	29992	Hs.444407	NM_013439	ENSG00000085514	PILRA	FDF03	paired immunoglobin like type 2 receptor alpha	protein-coding
MACS2_BC313_6h_CFMS_peak_1612	chr3	15140091	15140525	+	17	NA	intron (NM_022340, intron 1 of 13)	CpG	356	NR_126155	64145	Hs.475565	NM_022340	ENSG00000131381	RBSN	Rabenosyn-5|ZFYVE20	rabenosyn, RAB effector	protein-coding
MACS2_BC313_6h_CFMS_peak_102	chr1	84971067	84971801	+	17	NA	promoter-TSS (NM_001310156)	promoter-TSS (NM_001310156)	-550	NM_001310156	100505741	Hs.584956	NM_022354	ENSG00000122432	SPATA1	SP-2|SPAP1	spermatogenesis associated 1	protein-coding
MACS2_BC313_6h_CFMS_peak_1854	chr5	137878178	137878884	+	17	NA	exon (NM_004730, exon 2 of 11)	exon (NM_004730, exon 2 of 11)	458	NM_001291975	2107	Hs.483494	NM_004730	ENSG00000120705	ETF1	D5S1995|ERF|ERF1|RF1|SUP45L1|TB3-1	eukaryotic translation termination factor 1	protein-coding
MACS2_BC313_6h_CFMS_peak_1463	chr20	48809171	48810522	+	17	NA	TTS (NM_005194)	TTS (NM_005194)	-1240	NR_125739	101927559	Hs.442486	NR_125739	ENSG00000277449	CEBPB-AS1	-	CEBPB antisense RNA 1	ncRNA
MACS2_BC313_6h_CFMS_peak_2243	chr9	66832993	66835252	+	17	NA	Intergenic	ALR/Alpha|Satellite|centr	-88845	NR_121570	101928381	Hs.708686	NR_121570		LOC101928381	-	uncharacterized LOC101928381	ncRNA
MACS2_BC313_6h_CFMS_peak_2366	chrY	13802828	13805044	+	17	NA	Intergenic	(GAATG)n|Satellite|Satellite	729453	NR_033667	352887	Hs.546221	NR_033667	ENSG00000206159	GYG2P1	GYG2P	glycogenin 2 pseudogene 1	pseudo
MACS2_BC313_6h_CFMS_peak_2124	chr7	148787575	148787869	+	17	NA	exon (NM_152411, exon 1 of 4)	exon (NM_152411, exon 1 of 4)	147	NM_152411	136051	Hs.729572	NM_152411	ENSG00000197362	ZNF786	-	zinc finger protein 786	protein-coding
MACS2_BC313_6h_CFMS_peak_1938	chr6	32095464	32095943	+	17	NA	TTS (NM_022110).4	TTS (NM_022110).4	314	NM_004381	1388	Hs.42853	NM_004381	ENSG00000213676	ATF6B	CREB-RP|CREBL1|G13	activating transcription factor 6 beta	protein-coding
MACS2_BC313_6h_CFMS_peak_160	chr1	154946463	154946784	+	17	NA	promoter-TSS (NR_024163)	promoter-TSS (NR_024163)	336	NM_001130041	6464	Hs.433795	NM_003029	ENSG00000160691	SHC1	SHC|SHCA	SHC adaptor protein 1	protein-coding
MACS2_BC313_6h_CFMS_peak_1448	chr20	35806869	35807164	+	17	NA	promoter-TSS (NM_001324299)	promoter-TSS (NM_001324299)	-433	NM_001324304	6185	Hs.370895	NM_002951	ENSG00000118705	RPN2	RIBIIR|RPN-II|RPNII|SWP1	ribophorin II	protein-coding
MACS2_BC313_6h_CFMS_peak_473	chr11	125462704	125463134	+	17	NA	promoter-TSS (NR_132372)	promoter-TSS (NR_132372)	229	NM_152713	3703	Hs.504237	NM_152713	ENSG00000134910	STT3A	ITM1|STT3-A|TMC	STT3A, catalytic subunit of the oligosaccharyltransferase complex	protein-coding
MACS2_BC313_6h_CFMS_peak_1563	chr22	37639227	37639499	+	17	NA	intron (NM_002872, intron 1 of 6)	MIR3|SINE|MIR	976	NM_002872	5880	Hs.517601	NM_002872	ENSG00000128340	RAC2	EN-7|Gx|HSPC022|p21-Rac2	Rac family small GTPase 2	protein-coding
MACS2_BC313_6h_CFMS_peak_1292	chr2	70315422	70316607	+	17	NA	3' UTR (NM_006196, exon 1 of 1)	3' UTR (NM_006196, exon 1 of 1)	1429	NM_006196	5093	Hs.2853	NM_006196	ENSG00000169564	PCBP1	HEL-S-85|HNRPE1|HNRPX|hnRNP-E1|hnRNP-X	poly(rC) binding protein 1	protein-coding
MACS2_BC313_6h_CFMS_peak_1699	chr3	196366629	196367103	+	17	NA	intron (NM_198565, intron 1 of 2)	CpG	299	NM_198565	375387	Hs.702186	NM_198565	ENSG00000174004	NRROS	ELLP3030|GARPL1|LRRC33|UNQ3030	negative regulator of reactive oxygen species	protein-coding
MACS2_BC313_6h_CFMS_peak_1103	chr19	9929191	9929494	+	17	NA	intron (NM_001316940, intron 1 of 2)	CpG-12859	437	NM_001316936	54850	Hs.12439	NM_017703	ENSG00000127452	FBXL12	Fbl12	F-box and leucine rich repeat protein 12	protein-coding
MACS2_BC313_6h_CFMS_peak_1941	chr6	32159651	32160289	+	17	NA	exon (NM_022107, exon 6 of 8).3	exon (NM_022107, exon 6 of 8).3	722	NM_001276501	63940	Hs.520046	NM_022107	ENSG00000213654	GPSM3	AGS4|C6orf9|G18|G18.1a|G18.1b|G18.2|NG1	G protein signaling modulator 3	protein-coding
MACS2_BC313_6h_CFMS_peak_382	chr11	47396383	47398793	+	17	NA	intron (NM_001080547, intron 1 of 4)	intron (NM_001080547, intron 1 of 4)	2539	NM_003120	6688	Hs.502511	NM_003120	ENSG00000066336	SPI1	OF|PU.1|SFPI1|SPI-1|SPI-A	Spi-1 proto-oncogene	protein-coding
MACS2_BC313_6h_CFMS_peak_1667	chr3	136581350	136581749	+	17	NA	promoter-TSS (NR_110177)	promoter-TSS (NR_110177)	499	NM_001291999	4690	Hs.126889	NM_006153	ENSG00000158092	NCK1	NCK|NCKalpha|nck-1	NCK adaptor protein 1	protein-coding
MACS2_BC313_6h_CFMS_peak_235	chr10	1094260	1094945	+	17	NA	5' UTR (NM_001317957, exon 1 of 4)	5' UTR (NM_001317957, exon 1 of 4)	221	NM_001317956	3422	Hs.283652	NM_004508	ENSG00000067064	IDI1	IPP1|IPPI1	isopentenyl-diphosphate delta isomerase 1	protein-coding
MACS2_BC313_6h_CFMS_peak_2170	chr8	43092732	43097097	+	17	NA	Intergenic	SAR|Satellite|Satellite	-52671	NM_001005365	340441	Hs.531579	NM_001002920	ENSG00000188877	POTEA	A26A1|CT104.3|POTE-8|POTE8	POTE ankyrin domain family member A	protein-coding
MACS2_BC313_6h_CFMS_peak_2367	chrY	13806245	13806743	+	17	NA	Intergenic	(GAATG)n|Satellite|Satellite	726895	NR_033667	352887	Hs.546221	NR_033667	ENSG00000206159	GYG2P1	GYG2P	glycogenin 2 pseudogene 1	pseudo
MACS2_BC313_6h_CFMS_peak_2039	chr7	27779750	27779954	+	17	NA	5' UTR (NM_006024, exon 1 of 17)	5' UTR (NM_006024, exon 1 of 17)	138	NM_006024	8887	Hs.34576	NM_006024	ENSG00000106052	TAX1BP1	CALCOCO3|T6BP|TXBP151	Tax1 binding protein 1	protein-coding
MACS2_BC313_6h_CFMS_peak_653	chr13	100153907	100154252	+	17	NA	promoter-TSS (NR_133664)	promoter-TSS (NR_133664)	451	NM_004800	9375	Hs.607896	NM_004800	ENSG00000125304	TM9SF2	P76	transmembrane 9 superfamily member 2	protein-coding
MACS2_BC313_6h_CFMS_peak_759	chr15	45928036	45928333	+	17	NA	intron (NM_021199, intron 1 of 9)	AluSz|SINE|Alu	1246	NM_021199	58472	Hs.511251	NM_021199	ENSG00000137767	SQOR	CGI-44|PRO1975|SQR|SQRDL	sulfide quinone oxidoreductase	protein-coding
MACS2_BC313_6h_CFMS_peak_774	chr15	65476934	65477469	+	17	NA	intron (NM_006660, intron 1 of 13)	CpG	557	NM_006660	10845	Hs.113823	NM_006660	ENSG00000166855	CLPX	-	caseinolytic mitochondrial matrix peptidase chaperone subunit	protein-coding
MACS2_BC313_6h_CFMS_peak_371	chr11	18609752	18609951	+	17	NA	intron (NM_018314, intron 1 of 10)	intron (NM_018314, intron 1 of 10)	534	NM_001261384	55293	Hs.407991	NM_018314	ENSG00000151116	UEVLD	ATTP|UEV3	UEV and lactate/malate dehyrogenase domains	protein-coding
MACS2_BC313_6h_CFMS_peak_1050	chr18	29598825	29599984	+	17	NA	intron (NM_017831, intron 1 of 5)	CpG	959	NM_017831	54941	Hs.633703	NM_017831	ENSG00000101695	RNF125	TNORS|TRAC-1|TRAC1	ring finger protein 125	protein-coding
MACS2_BC313_6h_CFMS_peak_712	chr14	89882910	89883094	+	17	NA	promoter-TSS (NR_036500)	promoter-TSS (NR_036500)	452	NM_005197	1112	Hs.434286	NM_005197	ENSG00000053254	FOXN3	C14orf116|CHES1|PRO1635	forkhead box N3	protein-coding
MACS2_BC313_6h_CFMS_peak_1464	chr20	49127222	49127817	+	17	NA	intron (NM_001278618, intron 1 of 8)	intron (NM_001278618, intron 1 of 8)	661	NM_001278618	5770	Hs.417549	NM_002827	ENSG00000196396	PTPN1	PTP1B	protein tyrosine phosphatase, non-receptor type 1	protein-coding
MACS2_BC313_6h_CFMS_peak_1493	chr21	10752785	10754925	+	17	NA	Intergenic	ALR/Alpha|Satellite|centr	237088	NM_199259	7179	Hs.122986	NM_199259	ENSG00000274391	TPTE	CT44|PTEN2	transmembrane phosphatase with tensin homology	protein-coding
MACS2_BC313_6h_CFMS_peak_1204	chr19	50093684	50093936	+	17	NA	3' UTR (NM_000951, exon 7 of 7)	3' UTR (NM_000951, exon 7 of 7)	-1090	NM_020719	57479	Hs.590971	NM_020719	ENSG00000126464	PRR12	KIAA1205	proline rich 12	protein-coding
MACS2_BC313_6h_CFMS_peak_515	chr12	34837487	34837821	+	17	NA	Intergenic	ALR/Alpha|Satellite|centr	662438	NM_032834	84920	Hs.102971	NM_032834	ENSG00000139133	ALG10	ALG10A|DIE2|KCR1	ALG10, alpha-1,2-glucosyltransferase	protein-coding
MACS2_BC313_6h_CFMS_peak_2194	chr8	109260652	109261069	+	17	NA	promoter-TSS (NM_001568)	promoter-TSS (NM_001568)	99	NM_001568	3646	Hs.405590	NM_001568	ENSG00000104408	EIF3E	EIF3-P48|EIF3S6|INT6|eIF3-p46	eukaryotic translation initiation factor 3 subunit E	protein-coding
MACS2_BC313_6h_CFMS_peak_880	chr16	56553603	56553930	+	17	NA	exon (NM_031885, exon 1 of 17)	exon (NM_031885, exon 1 of 17)	242	NM_031885	583	Hs.333738	NM_031885	ENSG00000125124	BBS2	BBS|RP74	Bardet-Biedl syndrome 2	protein-coding
MACS2_BC313_6h_CFMS_peak_1141	chr19	27789510	27789853	+	17	NA	Intergenic	ALR/Alpha|Satellite|centr	-494658	NR_110688	101927151	Hs.567934	NR_110687	ENSG00000267575	LOC101927151	-	uncharacterized LOC101927151	ncRNA
MACS2_BC313_6h_CFMS_peak_555	chr12	57870606	57871499	+	17	NA	exon (NM_001080157, exon 4 of 16)	exon (NM_001080157, exon 4 of 16)	929	NM_001080156	64333	Hs.437126	NM_032496	ENSG00000123329	ARHGAP9	10C|RGL1	Rho GTPase activating protein 9	protein-coding
MACS2_BC313_6h_CFMS_peak_1432	chr20	24972908	24973324	+	17	NA	intron (NM_020531, intron 1 of 8)	CpG	309	NM_020531	57136	Hs.472330	NM_020531	ENSG00000101474	APMAP	BSCv|C20orf3	adipocyte plasma membrane associated protein	protein-coding
MACS2_BC313_6h_CFMS_peak_1835	chr5	96143563	96144010	+	16	NA	5' UTR (NM_016442, exon 1 of 20)	5' UTR (NM_016442, exon 1 of 20)	106	NM_001040458	51752	Hs.666524	NM_016442	ENSG00000164307	ERAP1	A-LAP|ALAP|APPILS|ARTS-1|ARTS1|ERAAP|ERAAP1|PILS-AP|PILSAP	endoplasmic reticulum aminopeptidase 1	protein-coding
MACS2_BC313_6h_CFMS_peak_1809	chr5	49506642	49506844	+	16	NA	Intergenic	ALR/Alpha|Satellite|centr	230491	NM_198449	133418	Hs.561411	NM_198449	ENSG00000170571	EMB	GP70	embigin	protein-coding
MACS2_BC313_6h_CFMS_peak_1215	chr19	54875253	54876226	+	16	NA	intron (NM_001289027, intron 1 of 8)	intron (NM_001289027, intron 1 of 8)	982	NM_021706	3903	Hs.572535	NM_002287	ENSG00000167613	LAIR1	CD305|LAIR-1	leukocyte associated immunoglobulin like receptor 1	protein-coding
MACS2_BC313_6h_CFMS_peak_718	chr14	95355895	95357125	+	16	NA	Intergenic	(TG)n|Simple_repeat|Simple_repeat	119531	NR_144432	108868751		NR_144432	ENSG00000285205	DIGIT	-	divergent to GSC, Induced by TGF-b family signaling	ncRNA
MACS2_BC313_6h_CFMS_peak_1725	chr4	41937234	41937462	+	16	NA	5' UTR (NM_018126, exon 1 of 7)	5' UTR (NM_018126, exon 1 of 7)	211	NM_018126	55161	Hs.31082	NM_018126	ENSG00000109133	TMEM33	1600019D15Rik|SHINC-3|SHINC3	transmembrane protein 33	protein-coding
MACS2_BC313_6h_CFMS_peak_149	chr1	151254014	151254235	+	16	NA	promoter-TSS (NM_020832)	promoter-TSS (NM_020832)	93	NM_001304764	57592	Hs.186756	NM_020832	ENSG00000143373	ZNF687	PDB6	zinc finger protein 687	protein-coding
MACS2_BC313_6h_CFMS_peak_2263	chr9	91868510	91869022	+	16	NA	Intergenic	(TG)n|Simple_repeat|Simple_repeat	-57344	NM_001827	1164	Hs.83758	NM_001827	ENSG00000123975	CKS2	CKSHS2	CDC28 protein kinase regulatory subunit 2	protein-coding
MACS2_BC313_6h_CFMS_peak_520	chr12	38008460	38008660	+	16	NA	Intergenic	ALR/Alpha|Satellite|centr	-701997	NM_001013620	144245	Hs.259305	NM_001013620	ENSG00000175548	ALG10B	ALG10|KCR1	ALG10B, alpha-1,2-glucosyltransferase	protein-coding
MACS2_BC313_6h_CFMS_peak_1898	chr6	1737859	1738415	+	16	NA	intron (NM_001500, intron 8 of 10)	(CA)n|Simple_repeat|Simple_repeat	127456	NM_001453	2296	Hs.348883	NM_001453	ENSG00000054598	FOXC1	ARA|ASGD3|FKHL7|FREAC-3|FREAC3|IGDA|IHG1|IRID1|RIEG3	forkhead box C1	protein-coding
MACS2_BC313_6h_CFMS_peak_389	chr11	51575526	51575869	+	16	NA	Intergenic	ALR/Alpha|Satellite|centr	60415	NM_001004703	119749	Hs.553564	NM_001004703	ENSG00000185926	OR4C46	-	olfactory receptor family 4 subfamily C member 46	protein-coding
MACS2_BC313_6h_CFMS_peak_301	chr10	75910253	75911395	+	16	NA	promoter-TSS (NR_135191)	promoter-TSS (NR_135191)	19	NM_012095	26985	Hs.500104	NM_012095	ENSG00000185009	AP3M1	-	adaptor related protein complex 3 subunit mu 1	protein-coding
MACS2_BC313_6h_CFMS_peak_541	chr12	56222898	56223905	+	16	NA	promoter-TSS (NR_036476)	promoter-TSS (NR_036476)	9	NR_036479	440104	Hs.731828	NM_001013700	ENSG00000182796	TMEM198B	-	transmembrane protein 198B (pseudogene)	pseudo
MACS2_BC313_6h_CFMS_peak_1900	chr6	3022404	3023626	+	16	NA	non-coding (NR_033884, exon 1 of 1)	non-coding (NR_033884, exon 1 of 1)	-1282	NR_152848	101927759	Hs.145597	NR_132750		LOC101927759	-	uncharacterized LOC101927759	ncRNA
MACS2_BC313_6h_CFMS_peak_1073	chr19	2476831	2477385	+	16	NA	exon (NM_015675, exon 3 of 4)	exon (NM_015675, exon 3 of 4)	985	NM_015675	4616	Hs.110571	NM_015675	ENSG00000099860	GADD45B	GADD45BETA|MYD118	growth arrest and DNA damage inducible beta	protein-coding
MACS2_BC313_6h_CFMS_peak_453	chr11	85955943	85956838	+	16	NA	intron (NM_001330334, intron 1 of 9)	CpG	964	NM_001308007	8726	Hs.503510	NM_003797	ENSG00000074266	EED	COGIS|HEED|WAIT1	embryonic ectoderm development	protein-coding
MACS2_BC313_6h_CFMS_peak_1127	chr19	17186816	17187728	+	16	NA	promoter-TSS (NM_033417)	promoter-TSS (NM_033417)	681	NM_001130065	4650	Hs.123198	NM_004145	ENSG00000099331	MYO9B	CELIAC4|MYR5	myosin IXB	protein-coding
MACS2_BC313_6h_CFMS_peak_2237	chr9	44070574	44070922	+	16	NA	Intergenic	Intergenic	111971	NR_131213	105500239		NR_131213		XLOC_007697	-	uncharacterized LOC105500239	ncRNA
MACS2_BC313_6h_CFMS_peak_627	chr13	28194996	28195079	+	16	NA	promoter-TSS (NM_152705)	promoter-TSS (NM_152705)	157	NM_001206559	51082	Hs.507584	NM_015972	ENSG00000186184	POLR1D	AC19|POLR1C|RPA16|RPA9|RPAC2|RPC16|RPO1-3|TCS2	RNA polymerase I and III subunit D	protein-coding
MACS2_BC313_6h_CFMS_peak_1515	chr21	34100220	34100985	+	16	NA	promoter-TSS (NM_003895)	promoter-TSS (NM_003895)	177	NR_038879	100506215	Hs.657123	NR_038879	ENSG00000238197	PAXBP1-AS1	GCFC1-AS1	PAXBP1 antisense RNA 1	ncRNA
MACS2_BC313_6h_CFMS_peak_1824	chr5	73981226	73981651	+	16	NA	intron (NM_000521, intron 1 of 13)	CpG	469	NM_000521	3074	Hs.69293	NM_000521	ENSG00000049860	HEXB	ENC-1AS|HEL-248|HEL-S-111	hexosaminidase subunit beta	protein-coding
MACS2_BC313_6h_CFMS_peak_1139	chr19	27731845	27740383	+	16	NA	Intergenic	ALR/Alpha|Satellite|centr	-548225	NR_110688	101927151	Hs.567934	NR_110687	ENSG00000267575	LOC101927151	-	uncharacterized LOC101927151	ncRNA
MACS2_BC313_6h_CFMS_peak_809	chr16	2582452	2582795	+	16	NA	promoter-TSS (NR_036139)	promoter-TSS (NR_036139)	-617	NR_036139	100422974		NR_036139	ENSG00000266232	MIR3178	mir-3178	microRNA 3178	ncRNA
MACS2_BC313_6h_CFMS_peak_140	chr1	149033086	149035747	+	16	NA	intron (NR_104217, intron 2 of 17).3	HSATII|Satellite|Satellite	75309	NR_104217	101929780	Hs.534675	NR_104217	ENSG00000272150	NBPF25P	WI2-925H4.1	NBPF member 25, pseudogene	pseudo
MACS2_BC313_6h_CFMS_peak_135	chr1	145039047	145039656	+	16	NA	intron (NM_022359, intron 1 of 6)	intron (NM_022359, intron 1 of 6)	612	NR_144516	100996724	Hs.682380	NR_144516		LOC100996724	-	phosphodiesterase 4D interacting protein-like	pseudo
MACS2_BC313_6h_CFMS_peak_133	chr1	142535368	142541046	+	16	NA	Intergenic	(GAATG)n|Satellite|Satellite	175398	NR_046228	100874392	Hs.648245	NR_046228		ANKRD20A12P	-	ankyrin repeat domain 20 family member A12, pseudogene	pseudo
MACS2_BC313_6h_CFMS_peak_651	chr13	77903724	77904478	+	16	NA	Intergenic	Intergenic	-2924	NM_015057	23077	Hs.591221	NM_015057	ENSG00000005810	MYCBP2	Myc-bp2|PAM|Phr	MYC binding protein 2, E3 ubiquitin protein ligase	protein-coding
MACS2_BC313_6h_CFMS_peak_1488	chr21	10727618	10728141	+	16	NA	Intergenic	ALR/Alpha|Satellite|centr	263064	NM_199259	7179	Hs.122986	NM_199259	ENSG00000274391	TPTE	CT44|PTEN2	transmembrane phosphatase with tensin homology	protein-coding
MACS2_BC313_6h_CFMS_peak_822	chr16	18801343	18801590	+	16	NA	intron (NM_001030009, intron 1 of 4)	CpG	190	NM_001030009	6210	Hs.370504	NM_001019	ENSG00000134419	RPS15A	S15a	ribosomal protein S15a	protein-coding
MACS2_BC313_6h_CFMS_peak_2293	chr9	126734616	126734815	+	16	NA	Intergenic	(TG)n|Simple_repeat|Simple_repeat	36960	NR_135129	100505588	Hs.547168	NR_135129	ENSG00000236668	LOC100505588	-	uncharacterized LOC100505588	ncRNA
MACS2_BC313_6h_CFMS_peak_783	chr15	72668028	72668375	+	16	NA	promoter-TSS (NR_027262)	promoter-TSS (NR_027262)	-253	NR_027262	80072	Hs.591113	NM_025005	ENSG00000260339	HEXA-AS1	C15orf34	HEXA antisense RNA 1	ncRNA
MACS2_BC313_6h_CFMS_peak_498	chr12	10282207	10282416	+	16	NA	intron (NM_022570, intron 1 of 4)	AluSx|SINE|Alu	557	NM_197949	64581	Hs.143929	NM_022570	ENSG00000172243	CLEC7A	BGR|CANDF4|CD369|CLECSF12|DECTIN1|SCARE2	C-type lectin domain containing 7A	protein-coding
MACS2_BC313_6h_CFMS_peak_1467	chr20	57581541	57581873	+	16	NA	intron (NM_001336, intron 1 of 5)	intron (NM_001336, intron 1 of 5)	602	NM_001336	1522	Hs.252549	NM_001336	ENSG00000101160	CTSZ	CTSX	cathepsin Z	protein-coding
MACS2_BC313_6h_CFMS_peak_1865	chr5	149737373	149737703	+	16	NA	intron (NM_000356, intron 1 of 25)	CpG	336	NM_000356	6949	Hs.519672	NM_000356	ENSG00000070814	TCOF1	MFD1|TCS|TCS1|treacle	treacle ribosome biogenesis factor 1	protein-coding
MACS2_BC313_6h_CFMS_peak_1194	chr19	47813811	47814805	+	16	NA	intron (NM_001736, intron 1 of 1)	intron (NM_001736, intron 1 of 1)	1204	NM_001736	728	Hs.2161	NM_001736	ENSG00000197405	C5AR1	C5A|C5AR|C5R1|CD88	complement C5a receptor 1	protein-coding
MACS2_BC313_6h_CFMS_peak_2221	chr9	2016426	2017384	+	16	NA	intron (NM_003070, intron 1 of 33)	CpG	1686	NM_003070	6595	Hs.298990	NM_003070	ENSG00000080503	SMARCA2	BAF190|BRM|NCBRS|SNF2|SNF2L2|SNF2LA|SWI2|Sth1p|hBRM|hSNF2a	SWI/SNF related, matrix associated, actin dependent regulator of chromatin, subfamily a, member 2	protein-coding
MACS2_BC313_6h_CFMS_peak_1128	chr19	17622109	17622560	+	16	NA	promoter-TSS (NM_012088)	promoter-TSS (NM_012088)	-98	NM_012088	25796	Hs.466165	NM_012088	ENSG00000130313	PGLS	6PGL|HEL-S-304	6-phosphogluconolactonase	protein-coding
MACS2_BC313_6h_CFMS_peak_538	chr12	54892012	54892309	+	16	NA	promoter-TSS (NM_001184976)	promoter-TSS (NM_001184976)	-408	NM_001184976	3071	Hs.182014	NM_005337	ENSG00000123338	NCKAP1L	HEM1	NCK associated protein 1 like	protein-coding
MACS2_BC313_6h_CFMS_peak_111	chr1	100817953	100818312	+	16	NA	5' UTR (NM_033313, exon 1 of 11)	5' UTR (NM_033313, exon 1 of 11)	109	NM_001319212	8556	Hs.127411	NM_003672	ENSG00000079335	CDC14A	DFNB105|cdc14|hCDC14	cell division cycle 14A	protein-coding
MACS2_BC313_6h_CFMS_peak_1068	chr19	1067557	1068424	+	16	NA	intron (NM_001321232, intron 1 of 22)	intron (NM_001321232, intron 1 of 22)	493	NM_001321232	23526	Hs.465521	NM_012292	ENSG00000180448	ARHGAP45	HA-1|HLA-HA1|HMHA1	Rho GTPase activating protein 45	protein-coding
MACS2_BC313_6h_CFMS_peak_115	chr1	109289313	109289866	+	16	NA	intron (NM_007269, intron 1 of 18)	CpG	332	NM_007269	6814	Hs.530436	NM_007269	ENSG00000116266	STXBP3	MUNC18-3|MUNC18C|PSP|UNC-18C	syntaxin binding protein 3	protein-coding
MACS2_BC313_6h_CFMS_peak_843	chr16	31192231	31192546	+	16	NA	intron (NR_028388, intron 1 of 13)	AluSx1|SINE|Alu	957	NM_001170937	2521	Hs.46894	NM_004960	ENSG00000089280	FUS	ALS6|ETM4|FUS1|HNRNPP2|POMP75|TLS	FUS RNA binding protein	protein-coding
MACS2_BC313_6h_CFMS_peak_72	chr1	36947638	36948199	+	16	NA	intron (NM_000760, intron 1 of 16)	intron (NM_000760, intron 1 of 16)	997	NM_000760	1441	Hs.524517	NM_000760	ENSG00000119535	CSF3R	CD114|GCSFR|SCN7	colony stimulating factor 3 receptor	protein-coding
MACS2_BC313_6h_CFMS_peak_1359	chr2	157190657	157191012	+	16	NA	Intergenic	CpG	-1547	NM_006186	4929	Hs.563344	NM_006186	ENSG00000153234	NR4A2	HZF-3|NOT|NURR1|RNR1|TINUR	nuclear receptor subfamily 4 group A member 2	protein-coding
MACS2_BC313_6h_CFMS_peak_55	chr1	27960960	27961279	+	16	NA	intron (NM_005248, intron 1 of 12)	intron (NM_005248, intron 1 of 12)	608	NM_005248	2268	Hs.1422	NM_005248	ENSG00000000938	FGR	SRC2|c-fgr|c-src2|p55-Fgr|p55c-fgr|p58-Fgr|p58c-fgr	FGR proto-oncogene, Src family tyrosine kinase	protein-coding
MACS2_BC313_6h_CFMS_peak_5	chr1	1509592	1509791	+	16	NA	intron (NM_014188, intron 1 of 4)	CpG	571	NM_014188	29101	Hs.30026	NM_014188	ENSG00000160075	SSU72	HSPC182|PNAS-120	SSU72 homolog, RNA polymerase II CTD phosphatase	protein-coding
MACS2_BC313_6h_CFMS_peak_1424	chr20	3869288	3869615	+	16	NA	promoter-TSS (NM_153638)	promoter-TSS (NM_153638)	-35	NM_024960	80025	Hs.114180	NM_024960	ENSG00000125779	PANK2	C20orf48|HARP|HSS|NBIA1|PKAN	pantothenate kinase 2	protein-coding
MACS2_BC313_6h_CFMS_peak_1425	chr20	18487717	18488585	+	16	NA	promoter-TSS (NM_006363)	promoter-TSS (NM_006363)	25	NM_032986	10483	Hs.369373	NM_006363	ENSG00000101310	SEC23B	CDA-II|CDAII|CDAN2|CWS7|HEMPAS|hSec23B	Sec23 homolog B, coat complex II component	protein-coding
MACS2_BC313_6h_CFMS_peak_421	chr11	65687308	65687669	+	16	NA	promoter-TSS (NM_031450)	promoter-TSS (NM_031450)	760	NM_006442	10589	Hs.356742	NM_006442	ENSG00000175550	DRAP1	NC2-alpha	DR1 associated protein 1	protein-coding
MACS2_BC313_6h_CFMS_peak_1810	chr5	49736771	49737110	+	16	NA	exon (NM_198449, exon 1 of 9)	exon (NM_198449, exon 1 of 9)	294	NM_198449	133418	Hs.561411	NM_198449	ENSG00000170571	EMB	GP70	embigin	protein-coding
MACS2_BC313_6h_CFMS_peak_1796	chr5	32174686	32174885	+	16	NA	promoter-TSS (NM_022130)	promoter-TSS (NM_022130)	-360	NM_022130	64083	Hs.408909	NM_022130	ENSG00000113384	GOLPH3	GOPP1|GPP34|MIDAS|Vps74	golgi phosphoprotein 3	protein-coding
MACS2_BC313_6h_CFMS_peak_1656	chr3	119811978	119812920	+	16	NA	5' UTR (NM_002093, exon 1 of 12)	5' UTR (NM_002093, exon 1 of 12)	815	NM_001354596	2932	Hs.445733	NM_002093	ENSG00000082701	GSK3B	-	glycogen synthase kinase 3 beta	protein-coding
MACS2_BC313_6h_CFMS_peak_1884	chr5	175815008	175815946	+	16	NA	promoter-TSS (NM_138820)	promoter-TSS (NM_138820)	-50	NM_138820	192286	Hs.534575	NM_138820	ENSG00000146066	HIGD2A	RCF1b	HIG1 hypoxia inducible domain family member 2A	protein-coding
MACS2_BC313_6h_CFMS_peak_79	chr1	41890088	41890649	+	16	NA	Intergenic	(TG)n|Simple_repeat|Simple_repeat	-49027	NR_135817	101929901		NR_135817	ENSG00000229901	LOC101929901	-	uncharacterized LOC101929901	ncRNA
MACS2_BC313_6h_CFMS_peak_2362	chrY	13711100	13712989	+	16	NA	Intergenic	(GAATG)n|Satellite|Satellite	821345	NR_033667	352887	Hs.546221	NR_033667	ENSG00000206159	GYG2P1	GYG2P	glycogenin 2 pseudogene 1	pseudo
MACS2_BC313_6h_CFMS_peak_1932	chr6	31462130	31462400	+	16	NA	promoter-TSS (NM_001289160)	promoter-TSS (NM_001289160)	306	NR_149132	102725068	Hs.158691	NR_149132		MICB-DT	TCONS_00012692	MICB divergent transcript	ncRNA
MACS2_BC313_6h_CFMS_peak_1970	chr6	43738434	43740094	+	16	NA	promoter-TSS (NM_001287044)	promoter-TSS (NM_001287044)	-458	NM_001287044	7422	Hs.73793	NM_003376	ENSG00000112715	VEGFA	MVCD1|VEGF|VPF	vascular endothelial growth factor A	protein-coding
MACS2_BC313_6h_CFMS_peak_460	chr11	104915791	104915993	+	16	NA	intron (NM_001017534, intron 1 of 2)	intron (NM_001017534, intron 1 of 2)	159	NM_001017534	114769	Hs.348365	NM_052889	ENSG00000204397	CARD16	COP|COP1|PSEUDO-ICE	caspase recruitment domain family member 16	protein-coding
MACS2_BC313_6h_CFMS_peak_1858	chr5	140026980	140027657	+	16	NA	promoter-TSS (NM_002488)	promoter-TSS (NM_002488)	52	NM_001185012	4695	Hs.75914	NM_002488	ENSG00000131495	NDUFA2	B8|CD14|CIB8	NADH:ubiquinone oxidoreductase subunit A2	protein-coding
MACS2_BC313_6h_CFMS_peak_568	chr12	69742279	69743043	+	16	NA	intron (NM_000239, intron 1 of 3)	intron (NM_000239, intron 1 of 3)	527	NM_000239	4069	Hs.524579	NM_000239	ENSG00000090382	LYZ	LYZF1|LZM	lysozyme	protein-coding
MACS2_BC313_6h_CFMS_peak_547	chr12	56754397	56754684	+	16	NA	promoter-TSS (NM_005419)	promoter-TSS (NM_005419)	-503	NM_198332	6773	Hs.530595	NM_005419	ENSG00000170581	STAT2	IMD44|ISGF-3|P113|STAT113	signal transducer and activator of transcription 2	protein-coding
MACS2_BC313_6h_CFMS_peak_1680	chr3	171757534	171757733	+	16	NA	promoter-TSS (NM_001135095)	promoter-TSS (NM_001135095)	215	NM_022763	64778	Hs.744888	NM_022763	ENSG00000075420	FNDC3B	FAD104|PRO4979|YVTM2421	fibronectin type III domain containing 3B	protein-coding
MACS2_BC313_6h_CFMS_peak_367	chr11	13690546	13691044	+	16	NA	intron (NM_032228, intron 1 of 11)	intron (NM_032228, intron 1 of 11)	589	NM_032228	84188	Hs.501991	NM_032228	ENSG00000197601	FAR1	MLSTD2|PFCRD|SDR10E1	fatty acyl-CoA reductase 1	protein-coding
MACS2_BC313_6h_CFMS_peak_2108	chr7	128694840	128695137	+	16	NA	promoter-TSS (NR_002187)	promoter-TSS (NR_002187)	239	NM_012470	23534	Hs.193613	NM_012470	ENSG00000064419	TNPO3	IPO12|LGMD1F|MTR10A|TRN-SR|TRN-SR2|TRNSR	transportin 3	protein-coding
MACS2_BC313_6h_CFMS_peak_629	chr13	28712639	28712986	+	16	NA	non-coding (NR_029383, exon 1 of 2)	non-coding (NR_029383, exon 1 of 2)	169	NM_175854	255967	Hs.645015	NM_175854	ENSG00000152520	PAN3	-	poly(A) specific ribonuclease subunit PAN3	protein-coding
MACS2_BC313_6h_CFMS_peak_2374	chrY	13864446	13870025	+	16	NA	Intergenic	(GAATG)n|Satellite|Satellite	666154	NR_033667	352887	Hs.546221	NR_033667	ENSG00000206159	GYG2P1	GYG2P	glycogenin 2 pseudogene 1	pseudo
MACS2_BC313_6h_CFMS_peak_94	chr1	52082884	52083221	+	16	NA	intron (NM_148906, intron 1 of 22)	intron (NM_148906, intron 1 of 22)	506	NM_148906	114883	Hs.21938	NM_024586	ENSG00000117859	OSBPL9	ORP-9|ORP9	oxysterol binding protein like 9	protein-coding
MACS2_BC313_6h_CFMS_peak_882	chr16	57023182	57023628	+	16	NA	promoter-TSS (NM_001330552)	promoter-TSS (NM_001330552)	8	NM_001330552	84166	Hs.528836	NM_032206	ENSG00000140853	NLRC5	CLR16.1|NOD27|NOD4	NLR family CARD domain containing 5	protein-coding
MACS2_BC313_6h_CFMS_peak_1906	chr6	17706344	17706837	+	16	NA	promoter-TSS (NR_134618)	promoter-TSS (NR_134618)	229	NR_134616	105374952	Hs.718703	NR_134616	ENSG00000272269	LOC105374952	-	uncharacterized LOC105374952	ncRNA
MACS2_BC313_6h_CFMS_peak_2334	chrY	10043573	10044545	+	16	NA	Intergenic	Intergenic	295652	NR_003593	100101121	Hs.522846	NR_003593	ENSG00000250204	TTTY23B	TTTY23	testis-specific transcript, Y-linked 23B (non-protein coding)	ncRNA
MACS2_BC313_6h_CFMS_peak_259	chr10	25305536	25306115	+	16	NA	promoter-TSS (NR_072992)	promoter-TSS (NR_072992)	317	NM_024838	79896	Hs.645274	NM_024838	ENSG00000185875	THNSL1	TSH1	threonine synthase like 1	protein-coding
MACS2_BC313_6h_CFMS_peak_470	chr11	119205454	119205661	+	15	NA	5' UTR (NM_032015, exon 1 of 1)	5' UTR (NM_032015, exon 1 of 1)	347	NM_032015	79102	Hs.524084	NM_032015	ENSG00000173456	RNF26	-	ring finger protein 26	protein-coding
MACS2_BC313_6h_CFMS_peak_1456	chr20	47442640	47443535	+	15	NA	intron (NM_020820, intron 1 of 39)	MIR|SINE|MIR	1333	NM_020820	57580	Hs.153310	NM_020820	ENSG00000124126	PREX1	P-REX1	phosphatidylinositol-3,4,5-trisphosphate dependent Rac exchange factor 1	protein-coding
MACS2_BC313_6h_CFMS_peak_1219	chr19	57078441	57078987	+	15	NA	promoter-TSS (NM_001001668)	promoter-TSS (NM_001001668)	-176	NM_001001668	388566	Hs.204449	NM_001001668	ENSG00000197016	ZNF470	CZF-1	zinc finger protein 470	protein-coding
MACS2_BC313_6h_CFMS_peak_650	chr13	77900180	77901113	+	15	NA	exon (NM_015057, exon 1 of 83)	exon (NM_015057, exon 1 of 83)	531	NM_015057	23077	Hs.591221	NM_015057	ENSG00000005810	MYCBP2	Myc-bp2|PAM|Phr	MYC binding protein 2, E3 ubiquitin protein ligase	protein-coding
MACS2_BC313_6h_CFMS_peak_929	chr17	7144407	7145609	+	15	NA	intron (NM_007278, intron 1 of 3)	intron (NM_007278, intron 1 of 3)	745	NM_007278	11337	Hs.647421	NM_007278	ENSG00000170296	GABARAP	ATG8A|GABARAP-a|MM46	GABA type A receptor-associated protein	protein-coding
MACS2_BC313_6h_CFMS_peak_1124	chr19	16187536	16187763	+	15	NA	intron (NM_003290, intron 1 of 7)	CpG	514	NM_003290	7171	Hs.631618	NM_003290	ENSG00000167460	TPM4	HEL-S-108	tropomyosin 4	protein-coding
MACS2_BC313_6h_CFMS_peak_81	chr1	43833064	43834139	+	15	NA	promoter-TSS (NM_001256399)	promoter-TSS (NM_001256399)	144	NM_001256401	64834	Hs.25597	NM_022821	ENSG00000066322	ELOVL1	CGI-88|Ssc1	ELOVL fatty acid elongase 1	protein-coding
MACS2_BC313_6h_CFMS_peak_1547	chr22	18717984	18718344	+	15	NA	Intergenic	AluSc8|SINE|Alu	-3263	NR_136561	642643		NR_136561	ENSG00000182824	LINC01662	-	long intergenic non-protein coding RNA 1662	ncRNA
MACS2_BC313_6h_CFMS_peak_1618	chr3	28389643	28389842	+	15	NA	promoter-TSS (NR_136708)	promoter-TSS (NR_136708)	876	NM_001134433	64343	Hs.706676	NM_022461	ENSG00000163512	AZI2	AZ2|NAP1|TILP	5-azacytidine induced 2	protein-coding
MACS2_BC313_6h_CFMS_peak_533	chr12	51632685	51633332	+	15	NA	intron (NM_001136267, intron 1 of 3)	CpG	500	NM_001136267	9802	Hs.369761	NM_014764	ENSG00000183283	DAZAP2	PRTB	DAZ associated protein 2	protein-coding
MACS2_BC313_6h_CFMS_peak_1322	chr2	92320821	92321686	+	15	NA	Intergenic	ALR/Alpha|Satellite|centr	192094	NR_027714	440888	Hs.730239	NM_001032412		ACTR3BP2	FKSG73	ACTR3B pseudogene 2	pseudo
MACS2_BC313_6h_CFMS_peak_1844	chr5	131132012	131132847	+	15	NA	intron (NM_001008738, intron 1 of 16)	CpG	214	NM_001346114	96459	Hs.591273	NM_133372	ENSG00000217128	FNIP1	-	folliculin interacting protein 1	protein-coding
MACS2_BC313_6h_CFMS_peak_652	chr13	95248002	95248327	+	15	NA	intron (NR_130732, intron 1 of 10)	intron (NR_130732, intron 1 of 10)	365	NR_130731	23483	Hs.12393	NM_014305	ENSG00000088451	TGDS	CATMANS|SDR2E1|TDPGD	TDP-glucose 4,6-dehydratase	protein-coding
MACS2_BC313_6h_CFMS_peak_1972	chr6	44214981	44215332	+	15	NA	intron (NM_001271971, intron 1 of 11)	CpG	461	NM_001271971	3326	Hs.509736	NM_007355	ENSG00000096384	HSP90AB1	D6S182|HSP84|HSP90B|HSPC2|HSPCB	heat shock protein 90 alpha family class B member 1	protein-coding
MACS2_BC313_6h_CFMS_peak_705	chr14	75745720	75747200	+	15	NA	intron (NM_005252, intron 1 of 3)	CpG-7215	979	NM_005252	2353	Hs.25647	NM_005252	ENSG00000170345	FOS	AP-1|C-FOS|p55	Fos proto-oncogene, AP-1 transcription factor subunit	protein-coding
MACS2_BC313_6h_CFMS_peak_799	chr15	90356844	90357744	+	15	NA	intron (NM_001150, intron 1 of 20)	intron (NM_001150, intron 1 of 20)	778	NM_001150	290	Hs.1239	NM_001150	ENSG00000166825	ANPEP	APN|CD13|GP150|LAP1|P150|PEPN	alanyl aminopeptidase, membrane	protein-coding
MACS2_BC313_6h_CFMS_peak_95	chr1	52499035	52499159	+	15	NA	non-coding (NR_046405, exon 3 of 3)	non-coding (NR_046405, exon 3 of 3)	375	NM_138417	112970	Hs.476033	NM_138417	ENSG00000198841	KTI12	SBBI81|TOT4	KTI12 chromatin associated homolog	protein-coding
MACS2_BC313_6h_CFMS_peak_247	chr10	14880486	14880685	+	15	NA	promoter-TSS (NM_001029954)	promoter-TSS (NM_001029954)	426	NM_001278205	51182	Hs.534169	NM_016299	ENSG00000187522	HSPA14	HSP70-4|HSP70L1	heat shock protein family A (Hsp70) member 14	protein-coding
MACS2_BC313_6h_CFMS_peak_772	chr15	65134358	65136595	+	15	NA	intron (NM_001195059, intron 1 of 4)	intron (NM_001195059, intron 1 of 4)	1394	NM_001195059	80301	Hs.709337	NM_025201	ENSG00000241839	PLEKHO2	PLEKHQ1|PP1628|pp9099	pleckstrin homology domain containing O2	protein-coding
MACS2_BC313_6h_CFMS_peak_1558	chr22	35777632	35778369	+	15	NA	intron (NM_002133, intron 1 of 4)	intron (NM_002133, intron 1 of 4)	940	NM_002133	3162	Hs.517581	NM_002133	ENSG00000100292	HMOX1	HMOX1D|HO-1|HSP32|bK286B10	heme oxygenase 1	protein-coding
MACS2_BC313_6h_CFMS_peak_508	chr12	21654478	21654996	+	15	NA	promoter-TSS (NM_002907)	promoter-TSS (NM_002907)	38	NM_016072	51026	Hs.62275	NM_016072	ENSG00000111711	GOLT1B	CGI-141|GCT2|GOT1|GOT1B|YMR292W	golgi transport 1B	protein-coding
MACS2_BC313_6h_CFMS_peak_785	chr15	74287304	74287503	+	15	NA	promoter-TSS (NM_001324226)	promoter-TSS (NM_001324226)	389	NM_033247	5371	Hs.526464	NM_002675	ENSG00000140464	PML	MYL|PP8675|RNF71|TRIM19	promyelocytic leukemia	protein-coding
MACS2_BC313_6h_CFMS_peak_1866	chr5	149789880	149790285	+	15	NA	intron (NM_001025159, intron 1 of 8)	intron (NM_001025159, intron 1 of 8)	2417	NM_004355	972	Hs.436568	NM_004355	ENSG00000019582	CD74	DHLAG|HLADG|II|Ia-GAMMA	CD74 molecule	protein-coding
MACS2_BC313_6h_CFMS_peak_1879	chr5	171434025	171434519	+	15	NA	promoter-TSS (NM_033645)	promoter-TSS (NM_033645)	-395	NM_012300	23291	Hs.484138	NM_012300	ENSG00000072803	FBXW11	BTRC2|BTRCP2|FBW1B|FBXW1B|Fbw11|Hos	F-box and WD repeat domain containing 11	protein-coding
MACS2_BC313_6h_CFMS_peak_2189	chr8	96281443	96281881	+	15	NA	promoter-TSS (NM_177965)	promoter-TSS (NM_177965)	-200	NM_177965	157657	Hs.548157	NM_177965	ENSG00000156172	C8orf37	BBS21|CORD16|RP64|smalltalk	chromosome 8 open reading frame 37	protein-coding
MACS2_BC313_6h_CFMS_peak_831	chr16	27561537	27561847	+	15	NA	promoter-TSS (NM_001520)	promoter-TSS (NM_001520)	224	NM_015202	23247	Hs.460459	NM_015202	ENSG00000047578	KIAA0556	JBTS26	KIAA0556	protein-coding
MACS2_BC313_6h_CFMS_peak_1538	chr21	46339503	46340785	+	15	NA	promoter-TSS (NR_038311)	promoter-TSS (NR_038311)	733	NM_001303238	3689	Hs.375957	NM_000211	ENSG00000160255	ITGB2	CD18|LAD|LCAMB|LFA-1|MAC-1|MF17|MFI7	integrin subunit beta 2	protein-coding
MACS2_BC313_6h_CFMS_peak_127	chr1	120611610	120612022	+	15	NA	intron (NM_024408, intron 1 of 33)	CpG	501	NM_001200001	4853	Hs.487360	NM_024408	ENSG00000134250	NOTCH2	AGS2|HJCYS|hN2	notch 2	protein-coding
MACS2_BC313_6h_CFMS_peak_1220	chr19	57106403	57107303	+	15	NA	intron (NM_021216, intron 1 of 2)	CpG	189	NM_021216	58491	Hs.301431	NM_021216	ENSG00000197951	ZNF71	EZFIT	zinc finger protein 71	protein-coding
MACS2_BC313_6h_CFMS_peak_950	chr17	27620569	27621030	+	15	NA	intron (NM_020772, intron 1 of 3)	intron (NM_020772, intron 1 of 3)	367	NM_020772	57532	Hs.462598	NM_020772	ENSG00000108256	NUFIP2	182-FIP|82-FIP|FIP-82|PIG1	NUFIP2, FMR1 interacting protein 2	protein-coding
MACS2_BC313_6h_CFMS_peak_52	chr1	27248434	27248662	+	15	NA	intron (NM_006600, intron 1 of 8)	CpG	335	NM_006600	10726	Hs.263812	NM_006600	ENSG00000090273	NUDC	HNUDC|MNUDC|NPD011	nuclear distribution C, dynein complex regulator	protein-coding
MACS2_BC313_6h_CFMS_peak_434	chr11	72432351	72433278	+	15	NA	intron (NM_001040118, intron 3 of 34)	intron (NM_001040118, intron 3 of 34)	589	NM_015242	116985	Hs.503165	NM_015242	ENSG00000186635	ARAP1	CENTD2	ArfGAP with RhoGAP domain, ankyrin repeat and PH domain 1	protein-coding
MACS2_BC313_6h_CFMS_peak_932	chr17	7483000	7484856	+	15	NA	intron (NM_001040059, intron 3 of 5)	intron (NM_001040059, intron 3 of 5)	1122	NM_001040059	968	Hs.647419	NM_001251	ENSG00000129226	CD68	GP110|LAMP4|SCARD1	CD68 molecule	protein-coding
MACS2_BC313_6h_CFMS_peak_1490	chr21	10743742	10743934	+	15	NA	Intergenic	ALR/Alpha|Satellite|centr	247105	NM_199259	7179	Hs.122986	NM_199259	ENSG00000274391	TPTE	CT44|PTEN2	transmembrane phosphatase with tensin homology	protein-coding
MACS2_BC313_6h_CFMS_peak_1924	chr6	30584237	30584732	+	15	NA	non-coding (NR_072994, exon 2 of 20).2	non-coding (NR_072994, exon 2 of 20).2	600	NM_002714	5514	Hs.106019	NM_002714	ENSG00000204569	PPP1R10	CAT53|FB19|PNUTS|PP1R10|R111|p99	protein phosphatase 1 regulatory subunit 10	protein-coding
MACS2_BC313_6h_CFMS_peak_834	chr16	28620669	28621181	+	15	NA	promoter-TSS (NM_177534)	promoter-TSS (NM_177534)	-276	NM_177534	6817	Hs.567342	NM_001055	ENSG00000196502	SULT1A1	HAST1/HAST2|P-PST|PST|ST1A1|ST1A3|STP|STP1|TSPST1	sulfotransferase family 1A member 1	protein-coding
MACS2_BC313_6h_CFMS_peak_2198	chr8	125463132	125463334	+	15	NA	exon (NM_017956, exon 1 of 1)	exon (NM_017956, exon 1 of 1)	185	NM_017956	55039	Hs.9925	NM_017956	ENSG00000183665	TRMT12	TRM12|TYW2	tRNA methyltransferase 12 homolog	protein-coding
MACS2_BC313_6h_CFMS_peak_2369	chrY	13829426	13834210	+	15	NA	Intergenic	(GAATG)n|Satellite|Satellite	701571	NR_033667	352887	Hs.546221	NR_033667	ENSG00000206159	GYG2P1	GYG2P	glycogenin 2 pseudogene 1	pseudo
MACS2_BC313_6h_CFMS_peak_527	chr12	49454084	49454351	+	15	NA	Intergenic	CpG	-5110	NM_003482	8085	Hs.731384	NM_003482	ENSG00000167548	KMT2D	AAD10|ALR|CAGL114|KABUK1|KMS|MLL2|MLL4|TNRC21	lysine methyltransferase 2D	protein-coding
MACS2_BC313_6h_CFMS_peak_1588	chr22	46375537	46376311	+	15	NA	Intergenic	(CACAA)n|Simple_repeat|Simple_repeat	-2916	NM_058238	7477	Hs.512714	NM_058238	ENSG00000188064	WNT7B	-	Wnt family member 7B	protein-coding
MACS2_BC313_6h_CFMS_peak_107	chr1	93811491	93812020	+	15	NA	promoter-TSS (NR_034089)	promoter-TSS (NR_034089)	277	NM_001938	1810	Hs.348418	NM_001938	ENSG00000117505	DR1	NC2|NC2-BETA|NC2B|NCB2	down-regulator of transcription 1	protein-coding
MACS2_BC313_6h_CFMS_peak_2369-2	chrY	13835104	13835475	+	15	NA	Intergenic	(GAATG)n|Satellite|Satellite	698100	NR_033667	352887	Hs.546221	NR_033667	ENSG00000206159	GYG2P1	GYG2P	glycogenin 2 pseudogene 1	pseudo
MACS2_BC313_6h_CFMS_peak_337	chr10	120513539	120514328	+	15	NA	exon (NM_153810, exon 1 of 9)	exon (NM_153810, exon 1 of 9)	825	NM_153810	143384	Hs.420024	NM_153810	ENSG00000151893	CACUL1	C10orf46|CAC1	CDK2 associated cullin domain 1	protein-coding
MACS2_BC313_6h_CFMS_peak_203	chr1	204164445	204164753	+	15	NA	intron (NM_002256, intron 1 of 2)	(CA)n|Simple_repeat|Simple_repeat	1020	NM_002256	3814	Hs.95008	NM_002256	ENSG00000170498	KISS1	HH13|KiSS-1	KiSS-1 metastasis suppressor	protein-coding
MACS2_BC313_6h_CFMS_peak_1237	chr2	16576159	16576765	+	15	NA	Intergenic	Intergenic	270672	NM_030797	81553	Hs.467769	NM_030797	ENSG00000197872	FAM49A	-	family with sequence similarity 49 member A	protein-coding
MACS2_BC313_6h_CFMS_peak_1769	chr4	144434881	144435630	+	15	NA	non-coding (NR_104027, exon 2 of 2)	non-coding (NR_104027, exon 2 of 2)	639	NM_003601	8467	Hs.558422	NM_003601	ENSG00000153147	SMARCA5	ISWI|SNF2H|WCRF135|hISWI|hSNF2H	SWI/SNF related, matrix associated, actin dependent regulator of chromatin, subfamily a, member 5	protein-coding
MACS2_BC313_6h_CFMS_peak_1619	chr3	33137801	33138048	+	15	NA	intron (NM_001039770, intron 1 of 1)	intron (NM_001039770, intron 1 of 1)	369	NM_001136238	643853	Hs.443031	NM_001039770	ENSG00000188167	TMPPE	-	transmembrane protein with metallophosphoesterase domain	protein-coding
MACS2_BC313_6h_CFMS_peak_1266	chr2	43453309	43454439	+	15	NA	promoter-TSS (NR_027251)	promoter-TSS (NR_027251)	-129	NM_006887	678	Hs.503093	NM_006887	ENSG00000152518	ZFP36L2	BRF2|ERF-2|ERF2|RNF162C|TIS11D	ZFP36 ring finger protein like 2	protein-coding
MACS2_BC313_6h_CFMS_peak_1216	chr19	54959628	54960913	+	15	NA	promoter-TSS (NM_052925)	promoter-TSS (NM_052925)	-54	NR_126418	104355426	Hs.528793	NR_126418	ENSG00000226696	LENG8-AS1	-	LENG8 antisense RNA 1	ncRNA
MACS2_BC313_6h_CFMS_peak_244	chr10	12084165	12084649	+	15	NA	intron (NM_080599, intron 1 of 21)	CpG	433	NM_015542	26019	Hs.370689	NM_015542	ENSG00000151461	UPF2	HUPF2|RENT2|smg-3	UPF2, regulator of nonsense mediated mRNA decay	protein-coding
MACS2_BC313_6h_CFMS_peak_406	chr11	62607468	62608080	+	15	NA	promoter-TSS (NM_001307977)	promoter-TSS (NM_001307977)	-146	NM_018093	54663	Hs.654620	NM_018093	ENSG00000133316	WDR74	-	WD repeat domain 74	protein-coding
MACS2_BC313_6h_CFMS_peak_1790	chr5	2531801	2531914	+	15	NA	Intergenic	(CA)n|Simple_repeat|Simple_repeat	-180848	NR_145480	101234261		NR_145480	ENSG00000281560	LSINCT5	-	long stress-induced non-coding transcript 5	ncRNA
MACS2_BC313_6h_CFMS_peak_131	chr1	121478497	121478813	+	15	NA	Intergenic	ALR/Alpha|Satellite|centr	217745	NR_003955	647121	Hs.697682	NR_003955	ENSG00000231752	EMBP1	-	embigin pseudogene 1	pseudo
MACS2_BC313_6h_CFMS_peak_1739	chr4	69215365	69215668	+	15	NA	5' UTR (NM_133370, exon 1 of 16)	5' UTR (NM_133370, exon 1 of 16)	319	NM_001330698	91746	Hs.175955	NM_133370	ENSG00000083896	YTHDC1	YT521|YT521-B	YTH domain containing 1	protein-coding
MACS2_BC313_6h_CFMS_peak_2166	chr8	38238966	38239578	+	15	NA	intron (NM_023034, intron 1 of 23)	(CA)n|Simple_repeat|Simple_repeat	518	NM_017778	54904	Hs.434966	NM_017778	ENSG00000147548	NSD3	KMT3F|KMT3G|WHISTLE|WHSC1L1|pp14328	nuclear receptor binding SET domain protein 3	protein-coding
MACS2_BC313_6h_CFMS_peak_696	chr14	65568810	65569730	+	15	NA	promoter-TSS (NM_001271069)	promoter-TSS (NM_001271069)	-8	NM_145112	4149	Hs.285354	NM_002382	ENSG00000125952	MAX	bHLHd4	MYC associated factor X	protein-coding
MACS2_BC313_6h_CFMS_peak_2038	chr7	26903570	26904045	+	15	NA	intron (NM_003930, intron 1 of 12)	intron (NM_003930, intron 1 of 12)	555	NM_003930	8935	Hs.200770	NM_003930	ENSG00000005020	SKAP2	PRAP|RA70|SAPS|SCAP2|SKAP-HOM|SKAP55R	src kinase associated phosphoprotein 2	protein-coding
MACS2_BC313_6h_CFMS_peak_742	chr15	34516767	34517302	+	15	NA	promoter-TSS (NM_001351373)	promoter-TSS (NM_001351373)	-164	NM_001351373	51234	Hs.250905	NM_016454	ENSG00000128463	EMC4	PIG17|TMEM85	ER membrane protein complex subunit 4	protein-coding
MACS2_BC313_6h_CFMS_peak_590	chr12	110719638	110719987	+	15	NA	intron (NM_170665, intron 1 of 19)	CpG	780	NM_001681	488	Hs.506759	NM_001681	ENSG00000174437	ATP2A2	ATP2B|DAR|DD|SERCA2	ATPase sarcoplasmic/endoplasmic reticulum Ca2+ transporting 2	protein-coding
MACS2_BC313_6h_CFMS_peak_1076	chr19	3136315	3136989	+	15	NA	intron (NM_002068, intron 1 of 6)	intron (NM_002068, intron 1 of 6)	622	NM_002068	2769	Hs.73797	NM_002068	ENSG00000060558	GNA15	GNA16	G protein subunit alpha 15	protein-coding
MACS2_BC313_6h_CFMS_peak_1473	chr20	62478472	62478554	+	15	NA	Intergenic	(CA)n|Simple_repeat|Simple_repeat	-14053	NM_080622	140701	Hs.266774	NM_080622	ENSG00000183260	ABHD16B	C20orf135|dJ591C20.1	abhydrolase domain containing 16B	protein-coding
MACS2_BC313_6h_CFMS_peak_276	chr10	42406596	42406927	+	15	NA	Intergenic	ALR/Alpha|Satellite|centr	456732	NR_024380	441666	Hs.255729	NR_024380	ENSG00000215146	LOC441666	-	zinc finger protein 91 pseudogene	pseudo
MACS2_BC313_6h_CFMS_peak_385	chr11	48810136	48810477	+	15	NA	Intergenic	ALR/Alpha|Satellite|centr	-242846	NM_001206626	283116	Hs.448644	NM_001206626	ENSG00000182053	TRIM49B	-	tripartite motif containing 49B	protein-coding
MACS2_BC313_6h_CFMS_peak_1256	chr2	28616717	28618643	+	15	NA	promoter-TSS (NR_103831)	promoter-TSS (NR_103831)	-141	NR_103831	403150	Hs.562970	NR_103831	ENSG00000229951	FLJ31356	-	uncharacterized protein FLJ31356	ncRNA
MACS2_BC313_6h_CFMS_peak_462	chr11	111895984	111896183	+	15	NA	5' UTR (NM_001931, exon 1 of 14)	5' UTR (NM_001931, exon 1 of 14)	545	NM_001931	1737	Hs.335551	NM_001931	ENSG00000150768	DLAT	DLTA|PDC-E2|PDCE2	dihydrolipoamide S-acetyltransferase	protein-coding
MACS2_BC313_6h_CFMS_peak_2182	chr8	59466900	59467212	+	15	NA	intron (NM_001007070, intron 1 of 8)	intron (NM_001007070, intron 1 of 8)	1328	NM_001007067	6386	Hs.200804	NM_005625	ENSG00000137575	SDCBP	MDA-9|MDA9|ST1|SYCL|TACIP18	syndecan binding protein	protein-coding
MACS2_BC313_6h_CFMS_peak_553	chr12	57523000	57523643	+	15	NA	intron (NM_002332, intron 1 of 88)	intron (NM_002332, intron 1 of 88)	1039	NM_002332	4035	Hs.162757	NM_002332	ENSG00000123384	LRP1	A2MR|APOER|APR|CD91|IGFBP-3R|IGFBP3R|IGFBP3R1|KPA|LRP|LRP1A|TGFBR5	LDL receptor related protein 1	protein-coding
MACS2_BC313_6h_CFMS_peak_1072	chr19	2269643	2270615	+	15	NA	intron (NM_001301020, intron 1 of 4)	CpG	644	NM_001301020	4946	Hs.446427	NM_004152	ENSG00000104904	OAZ1	AZ1|AZI|OAZ	ornithine decarboxylase antizyme 1	protein-coding
MACS2_BC313_6h_CFMS_peak_600	chr12	120972584	120972914	+	15	NA	exon (NM_001330474, exon 1 of 17)	exon (NM_001330474, exon 1 of 17)	616	NM_001330474	9921	Hs.442798	NM_014868	ENSG00000022840	RNF10	RIE2	ring finger protein 10	protein-coding
MACS2_BC313_6h_CFMS_peak_2213	chr8	142139562	142139843	+	15	NA	intron (NM_014957, intron 1 of 22)	intron (NM_014957, intron 1 of 22)	991	NM_001352890	22898	Hs.18166	NM_014957	ENSG00000105339	DENND3	-	DENN domain containing 3	protein-coding
MACS2_BC313_6h_CFMS_peak_1740	chr4	71553590	71554325	+	15	NA	promoter-TSS (NM_020368)	promoter-TSS (NM_020368)	-239	NM_020368	57050	Hs.322901	NM_020368	ENSG00000132467	UTP3	CRL1|CRLZ1|SAS10	UTP3, small subunit processome component	protein-coding
MACS2_BC313_6h_CFMS_peak_1094	chr19	6773253	6773679	+	15	NA	intron (NM_005428, intron 1 of 26)	intron (NM_005428, intron 1 of 26)	787	NM_001258206	7409	Hs.116237	NM_005428	ENSG00000141968	VAV1	VAV	vav guanine nucleotide exchange factor 1	protein-coding
MACS2_BC313_6h_CFMS_peak_258	chr10	20106596	20107330	+	15	NA	intron (NM_032812, intron 1 of 13)	intron (NM_032812, intron 1 of 13)	1591	NM_001282736	84898	Hs.99472	NM_032812	ENSG00000120594	PLXDC2	TEM7R	plexin domain containing 2	protein-coding
MACS2_BC313_6h_CFMS_peak_461	chr11	105947761	105947970	+	15	NA	promoter-TSS (NM_015423)	promoter-TSS (NM_015423)	-427	NM_015423	60496	Hs.524009	NM_015423	ENSG00000149313	AASDHPPT	AASD-PPT|ACPS|CGI-80|LYS2|LYS5	aminoadipate-semialdehyde dehydrogenase-phosphopantetheinyl transferase	protein-coding
MACS2_BC313_6h_CFMS_peak_704	chr14	74959150	74959957	+	14	NA	promoter-TSS (NM_194279)	promoter-TSS (NM_194279)	531	NM_006432	10577	Hs.433222	NM_006432	ENSG00000119655	NPC2	EDDM1|HE1	NPC intracellular cholesterol transporter 2	protein-coding
MACS2_BC313_6h_CFMS_peak_1475	chr20	62709305	62710060	+	14	NA	intron (NM_001039467, intron 1 of 5)	intron (NM_001039467, intron 1 of 5)	1163	NM_005873	10287	Hs.422336	NM_005873	ENSG00000171700	RGS19	GAIP|RGSGAIP	regulator of G protein signaling 19	protein-coding
MACS2_BC313_6h_CFMS_peak_1517	chr21	34696754	34697477	+	14	NA	promoter-TSS (NM_000629)	promoter-TSS (NM_000629)	-99	NM_000629	3454	Hs.529400	NM_000629	ENSG00000142166	IFNAR1	AVP|IFN-alpha-REC|IFNAR|IFNBR|IFRC	interferon alpha and beta receptor subunit 1	protein-coding
MACS2_BC313_6h_CFMS_peak_1060	chr18	60865530	60865900	+	14	NA	intron (NM_000633, intron 2 of 2)	(CA)n|Simple_repeat|Simple_repeat	120898	NM_000633	596	Hs.150749	NM_000633	ENSG00000171791	BCL2	Bcl-2|PPP1R50	BCL2, apoptosis regulator	protein-coding
MACS2_BC313_6h_CFMS_peak_760	chr15	49338134	49338510	+	14	NA	intron (NM_001193489, intron 1 of 17)	intron (NM_001193489, intron 1 of 17)	438	NM_001193489	9728	Hs.9997	NM_014701	ENSG00000138593	SECISBP2L	SBP2L|SLAN	SECIS binding protein 2 like	protein-coding
MACS2_BC313_6h_CFMS_peak_43	chr1	22778503	22778702	+	14	NA	intron (NM_001330398, intron 1 of 15)	CpG	258	NM_001083621	9923	Hs.418966	NM_014870	ENSG00000184677	ZBTB40	ZNF923	zinc finger and BTB domain containing 40	protein-coding
MACS2_BC313_6h_CFMS_peak_786	chr15	74753861	74754072	+	14	NA	promoter-TSS (NM_001286740)	promoter-TSS (NM_001286740)	360	NR_038449	440288	Hs.611046	NR_038448	ENSG00000247240	UBL7-AS1	-	UBL7 antisense RNA 1 (head to head)	ncRNA
MACS2_BC313_6h_CFMS_peak_1874	chr5	159931722	159931810	+	14	NA	Intergenic	Intergenic	19407	NR_029701	406938		NR_029701	ENSG00000283733	MIR146A	MIRN146|MIRN146A|miR-146a|miRNA146A	microRNA 146a	ncRNA
MACS2_BC313_6h_CFMS_peak_1426	chr20	19738962	19739186	+	14	NA	Intergenic	CpG	-128091	NM_001242581	54453	Hs.472270	NM_018993	ENSG00000132669	RIN2	MACS|RASSF4	Ras and Rab interactor 2	protein-coding
MACS2_BC313_6h_CFMS_peak_617	chr13	20207747	20207953	+	14	NA	promoter-TSS (NM_017520)	promoter-TSS (NM_017520)	62	NM_017520	54737	Hs.269654	NM_017520	ENSG00000196199	MPHOSPH8	HSMPP8|TWA3|mpp8	M-phase phosphoprotein 8	protein-coding
MACS2_BC313_6h_CFMS_peak_1856	chr5	139780689	139781846	+	14	NA	promoter-TSS (NM_017747)	promoter-TSS (NM_017747)	-132	NM_020690	404734	Hs.594084	NM_020690	ENSG00000254996	ANKHD1-EIF4EBP3	MASK-BP3|MASK-BP3ARF	ANKHD1-EIF4EBP3 readthrough	protein-coding
MACS2_BC313_6h_CFMS_peak_467	chr11	118272184	118272433	+	14	NA	non-coding (NR_033759, exon 1 of 4)	non-coding (NR_033759, exon 1 of 4)	204	NR_033759	10632	Hs.486360	NM_006476	ENSG00000167283	ATP5MG	ATP5JG|ATP5L	ATP synthase membrane subunit g	protein-coding
MACS2_BC313_6h_CFMS_peak_489	chr12	6715543	6716385	+	14	NA	promoter-TSS (NM_001297553)	promoter-TSS (NM_001297553)	-347	NM_001297553	1108	Hs.162233	NM_001273	ENSG00000111642	CHD4	CHD-4|Mi-2b|Mi2-BETA|SIHIWES	chromodomain helicase DNA binding protein 4	protein-coding
MACS2_BC313_6h_CFMS_peak_106	chr1	93644921	93645912	+	14	NA	promoter-TSS (NM_206886)	promoter-TSS (NM_206886)	830	NM_016040	50999	Hs.482873	NM_016040	ENSG00000117500	TMED5	CGI-100|p24g2|p28	transmembrane p24 trafficking protein 5	protein-coding
MACS2_BC313_6h_CFMS_peak_939	chr17	16318824	16319704	+	14	NA	intron (NM_016113, intron 1 of 14)	intron (NM_016113, intron 1 of 14)	408	NM_016113	51393	Hs.279746	NM_016113	ENSG00000187688	TRPV2	VRL|VRL-1|VRL1	transient receptor potential cation channel subfamily V member 2	protein-coding
MACS2_BC313_6h_CFMS_peak_2033	chr7	6486634	6487875	+	14	NA	intron (NM_139179, intron 1 of 14)	MIR|SINE|MIR	389	NM_001142936	221955	Hs.487498	NM_139179	ENSG00000164535	DAGLB	DAGLBETA|KCCR13L	diacylglycerol lipase beta	protein-coding
MACS2_BC313_6h_CFMS_peak_1958	chr6	36563638	36563897	+	14	NA	intron (NM_003017, intron 1 of 5)	AluSx4|SINE|Alu	1677	NR_036610	6428	Hs.405144	NM_003017	ENSG00000112081	SRSF3	SFRS3|SRp20	serine and arginine rich splicing factor 3	protein-coding
MACS2_BC313_6h_CFMS_peak_449	chr11	77899472	77900122	+	14	NA	promoter-TSS (NM_020798)	promoter-TSS (NM_020798)	-61	NM_020798	57558	Hs.531249	NM_020798	ENSG00000118369	USP35	-	ubiquitin specific peptidase 35	protein-coding
MACS2_BC313_6h_CFMS_peak_1644	chr3	97541211	97541582	+	14	NA	intron (NM_153605, intron 1 of 21)	CpG	512	NM_153605	131544	Hs.733378	NM_153605	ENSG00000080200	CRYBG3	DKFZp667G2110|vlAKAP	crystallin beta-gamma domain containing 3	protein-coding
MACS2_BC313_6h_CFMS_peak_2055	chr7	57546068	57548888	+	14	NA	Intergenic	AluJb|SINE|Alu	37595	NM_001159279	441234	Hs.533121	NM_001159279	ENSG00000182111	ZNF716	-	zinc finger protein 716	protein-coding
MACS2_BC313_6h_CFMS_peak_1603	chr3	9834844	9835292	+	14	NA	promoter-TSS (NM_133480)	promoter-TSS (NM_133480)	267	NM_001198780	10093	Hs.323342	NM_005718	ENSG00000241553	ARPC4	ARC20|P20-ARC	actin related protein 2/3 complex subunit 4	protein-coding
MACS2_BC313_6h_CFMS_peak_2055-2	chr7	57549982	57553086	+	14	NA	Intergenic	(GAGTG)n|Simple_repeat|Simple_repeat	41651	NM_001159279	441234	Hs.533121	NM_001159279	ENSG00000182111	ZNF716	-	zinc finger protein 716	protein-coding
MACS2_BC313_6h_CFMS_peak_540	chr12	56210862	56211821	+	14	NA	promoter-TSS (NM_014182)	promoter-TSS (NM_014182)	199	NR_026723	84324	Hs.505676	NM_033082	ENSG00000205323	SARNP	CIP29|HCC1|HSPC316|THO1	SAP domain containing ribonucleoprotein	protein-coding
MACS2_BC313_6h_CFMS_peak_1110	chr19	12404942	12405310	+	14	NA	5' UTR (NM_001353551, exon 1 of 4)	5' UTR (NM_001353551, exon 1 of 4)	301	NM_001353551	51710	Hs.296731	NM_016264	ENSG00000197857	ZNF44	GIOT-2|KOX7|ZNF|ZNF504|ZNF55|ZNF58	zinc finger protein 44	protein-coding
MACS2_BC313_6h_CFMS_peak_334	chr10	115614434	115615431	+	14	NA	promoter-TSS (NM_001271816)	promoter-TSS (NM_001271816)	541	NM_198514	374354	Hs.369924	NM_198514	ENSG00000196865	NHLRC2	-	NHL repeat containing 2	protein-coding
MACS2_BC313_6h_CFMS_peak_2144	chr8	1712447	1712669	+	14	NA	intron (NM_018941, intron 1 of 2)	CpG	192	NR_134303	101927752	Hs.356690	NR_134302	ENSG00000253982	LOC101927752	-	uncharacterized LOC101927752	ncRNA
MACS2_BC313_6h_CFMS_peak_358	chr11	1874580	1875326	+	14	NA	intron (NM_002339, intron 1 of 10)	intron (NM_002339, intron 1 of 10)	753	NM_002339	4046	Hs.56729	NM_002339	ENSG00000130592	LSP1	WP34|pp52	lymphocyte-specific protein 1	protein-coding
MACS2_BC313_6h_CFMS_peak_483	chr12	4757918	4758563	+	14	NA	promoter-TSS (NM_001278309)	promoter-TSS (NM_001278309)	-24	NM_005002	4704	Hs.75227	NM_005002	ENSG00000139180	NDUFA9	CC6|CI-39k|CI39k|NDUFS2L|SDR22E1	NADH:ubiquinone oxidoreductase subunit A9	protein-coding
MACS2_BC313_6h_CFMS_peak_1818	chr5	67511840	67512784	+	14	NA	intron (NM_181523, intron 1 of 15)	CpG	728	NM_181523	5295	Hs.132225	NM_181504	ENSG00000145675	PIK3R1	AGM7|GRB1|IMD36|p85|p85-ALPHA	phosphoinositide-3-kinase regulatory subunit 1	protein-coding
MACS2_BC313_6h_CFMS_peak_2037	chr7	26238418	26240312	+	14	NA	intron (NM_031243, intron 1 of 11)	intron (NM_031243, intron 1 of 11)	1048	NM_002137	3181	Hs.487774	NM_002137	ENSG00000122566	HNRNPA2B1	HNRNPA2|HNRNPB1|HNRPA2|HNRPA2B1|HNRPB1|IBMPFD2|RNPA2|SNRPB1	heterogeneous nuclear ribonucleoprotein A2/B1	protein-coding
MACS2_BC313_6h_CFMS_peak_1091	chr19	6392798	6393602	+	14	NA	promoter-TSS (NR_106848)	promoter-TSS (NR_106848)	91	NM_002096	2962	Hs.68257	NM_002096	ENSG00000125651	GTF2F1	BTF4|RAP74|TF2F1|TFIIF	general transcription factor IIF subunit 1	protein-coding
MACS2_BC313_6h_CFMS_peak_1521	chr21	37365704	37366729	+	14	NA	intron (NR_110418, intron 1 of 5)	(CA)n|Simple_repeat|Simple_repeat	10749	NR_110418	101928269	Hs.589909	NR_110418		LOC101928269	-	uncharacterized LOC101928269	ncRNA
MACS2_BC313_6h_CFMS_peak_561	chr12	62654218	62654830	+	14	NA	TTS (NR_106740)	TTS (NR_106740)	384	NR_106740	102465133		NR_106740	ENSG00000284360	MIR6125	hsa-mir-6125|mir-6125	microRNA 6125	ncRNA
MACS2_BC313_6h_CFMS_peak_1133	chr19	18631462	18632805	+	14	NA	intron (NM_006532, intron 1 of 11)	intron (NM_006532, intron 1 of 11)	804	NM_006532	8178	Hs.515260	NM_006532	ENSG00000105656	ELL	C19orf17|ELL1|MEN|PPP1R68	elongation factor for RNA polymerase II	protein-coding
MACS2_BC313_6h_CFMS_peak_641	chr13	45694204	45695094	+	14	NA	promoter-TSS (NM_004128)	promoter-TSS (NM_004128)	18	NM_004128	2963	Hs.654582	NM_004128	ENSG00000188342	GTF2F2	BTF4|RAP30|TF2F2|TFIIF	general transcription factor IIF subunit 2	protein-coding
MACS2_BC313_6h_CFMS_peak_624	chr13	26796157	26796933	+	14	NA	promoter-TSS (NM_183045)	promoter-TSS (NM_183045)	-37	NM_005977	6049	Hs.136885	NM_005977	ENSG00000127870	RNF6	-	ring finger protein 6	protein-coding
MACS2_BC313_6h_CFMS_peak_781	chr15	71491953	71492152	+	14	NA	intron (NM_024817, intron 2 of 16)	(TG)n|Simple_repeat|Simple_repeat	-10654	NR_120349	101929196	Hs.680472	NR_120348		THSD4-AS1	-	THSD4 antisense RNA 1	ncRNA
MACS2_BC313_6h_CFMS_peak_1209	chr19	52673997	52674307	+	14	NA	intron (NM_001102657, intron 1 of 4)	intron (NM_001102657, intron 1 of 4)	784	NM_001102657	162962	Hs.631584	NM_001102657	ENSG00000196267	ZNF836	-	zinc finger protein 836	protein-coding
MACS2_BC313_6h_CFMS_peak_2089	chr7	95225482	95225730	+	14	NA	5' UTR (NM_002612, exon 1 of 11)	5' UTR (NM_002612, exon 1 of 11)	319	NM_002612	5166	Hs.8364	NM_002612	ENSG00000004799	PDK4	-	pyruvate dehydrogenase kinase 4	protein-coding
MACS2_BC313_6h_CFMS_peak_1639	chr3	69134447	69134839	+	14	NA	intron (NM_006407, intron 1 of 2)	intron (NM_006407, intron 1 of 2)	553	NM_006407	10550	Hs.518060	NM_006407	ENSG00000144746	ARL6IP5	DERP11|GTRAP3-18|HSPC127|JWA|PRAF3|Yip6b|addicsin|hp22|jmx	ADP ribosylation factor like GTPase 6 interacting protein 5	protein-coding
MACS2_BC313_6h_CFMS_peak_209	chr1	211751523	211751832	+	14	NA	exon (NM_021194, exon 1 of 2)	exon (NM_021194, exon 1 of 2)	422	NM_021194	7779	Hs.519469	NM_021194	ENSG00000170385	SLC30A1	ZNT1|ZRC1	solute carrier family 30 member 1	protein-coding
MACS2_BC313_6h_CFMS_peak_261	chr10	27442789	27444073	+	14	NA	promoter-TSS (NM_001320757)	promoter-TSS (NM_001320757)	-82	NM_139312	10730	Hs.74647	NM_014263	ENSG00000136758	YME1L1	FTSH|MEG4|OPA11|PAMP|YME1L	YME1 like 1 ATPase	protein-coding
MACS2_BC313_6h_CFMS_peak_47	chr1	25255603	25255847	+	14	NA	intron (NM_001031680, intron 2 of 5)	CpG	1045	NM_004350	864	Hs.170019	NM_004350	ENSG00000020633	RUNX3	AML2|CBFA3|PEBP2aC	runt related transcription factor 3	protein-coding
MACS2_BC313_6h_CFMS_peak_2210	chr8	135472882	135473710	+	14	NA	Intergenic	(TG)n|Simple_repeat|Simple_repeat	-137018	NR_002438	594840	Hs.626298	NR_002438	ENSG00000248492	ZFAT-AS1	NCRNA00070|SAS-ZFAT|ZFAT-AS|ZFATAS	ZFAT antisense RNA 1	ncRNA
MACS2_BC313_6h_CFMS_peak_2051	chr7	47513781	47514653	+	14	NA	intron (NM_022748, intron 4 of 30)	(CACAA)n|Simple_repeat|Simple_repeat	-9816	NR_145813	109623468		NR_145813		SNORD151	-	small nucleolar RNA, C/D box 151	snoRNA
MACS2_BC313_6h_CFMS_peak_54	chr1	27815942	27816342	+	14	NA	intron (NM_006990, intron 1 of 8)	intron (NM_006990, intron 1 of 8)	556	NM_006990	10163	Hs.469244	NM_006990	ENSG00000158195	WASF2	IMD2|SCAR2|WASF4|WAVE2|dJ393P12.2	WAS protein family member 2	protein-coding
MACS2_BC313_6h_CFMS_peak_352	chr11	207082	208340	+	14	NA	promoter-TSS (NM_016526)	promoter-TSS (NM_016526)	200	NM_021932	60626	Hs.592292	NM_021932	ENSG00000177963	RIC8A	RIC8	RIC8 guanine nucleotide exchange factor A	protein-coding
MACS2_BC313_6h_CFMS_peak_1923	chr6	30457434	30457637	+	14	NA	exon (NM_005516, exon 2 of 8).6	exon (NM_005516, exon 2 of 8).6	352	NM_005516	3133	Hs.650174	NM_005516	ENSG00000204592	HLA-E	HLA-6.2|QA1	major histocompatibility complex, class I, E	protein-coding
MACS2_BC313_6h_CFMS_peak_1916	chr6	27441088	27441501	+	14	NA	promoter-TSS (NM_001318891)	promoter-TSS (NM_001318891)	-397	NM_001347832	7738	Hs.158174	NM_007149	ENSG00000096654	ZNF184	kr-ZNF3	zinc finger protein 184	protein-coding
MACS2_BC313_6h_CFMS_peak_1629	chr3	50273955	50275157	+	14	NA	intron (NM_001282618, intron 1 of 7)	intron (NM_001282618, intron 1 of 7)	967	NM_001282618	2771	Hs.77269	NM_002070	ENSG00000114353	GNAI2	GIP|GNAI2B|H_LUCA15.1|H_LUCA16.1	G protein subunit alpha i2	protein-coding
MACS2_BC313_6h_CFMS_peak_132	chr1	121484140	121485414	+	14	NA	Intergenic	ALR/Alpha|Satellite|centr	223867	NR_003955	647121	Hs.697682	NR_003955	ENSG00000231752	EMBP1	-	embigin pseudogene 1	pseudo
MACS2_BC313_6h_CFMS_peak_1435	chr20	26318305	26319346	+	14	NA	Intergenic	ALR/Alpha|Satellite|centr	-128956	NR_040095	284801	Hs.370699	NR_040095	ENSG00000227195	MIR663AHG	-	MIR663A host gene	ncRNA
MACS2_BC313_6h_CFMS_peak_1422	chr20	3387333	3387601	+	14	NA	intron (NM_001009984, intron 1 of 36)	intron (NM_001009984, intron 1 of 36)	842	NM_001009984	25943	Hs.516853	NM_001009984	ENSG00000088854	C20orf194	-	chromosome 20 open reading frame 194	protein-coding
MACS2_BC313_6h_CFMS_peak_1869	chr5	151152151	151152391	+	14	NA	promoter-TSS (NR_132345)	promoter-TSS (NR_132345)	-534	NR_132345	100652758	Hs.587054	NM_001278082		LOC100652758	-	uncharacterized LOC100652758	ncRNA
MACS2_BC313_6h_CFMS_peak_1108	chr19	11575399	11576049	+	14	NA	intron (NM_032281, intron 3 of 6)	(CA)n|Simple_repeat|Simple_repeat	16079	NM_001420	1995	Hs.1701	NM_001420	ENSG00000196361	ELAVL3	HUC|HUCL|PLE21	ELAV like RNA binding protein 3	protein-coding
MACS2_BC313_6h_CFMS_peak_97	chr1	53192468	53192906	+	14	NA	intron (NM_024646, intron 1 of 13)	CT-rich|Low_complexity|Low_complexity	556	NM_024646	79699	Hs.476280	NM_024646	ENSG00000162378	ZYG11B	ZYG11	zyg-11 family member B, cell cycle regulator	protein-coding
MACS2_BC313_6h_CFMS_peak_1896	chr5	180670461	180670852	+	14	NA	promoter-TSS (NR_002591)	promoter-TSS (NR_002591)	250	NM_006098	10399	Hs.5662	NM_006098	ENSG00000204628	RACK1	GNB2L1|Gnb2-rs1|H12.3|HLC-7|PIG21	receptor for activated C kinase 1	protein-coding
MACS2_BC313_6h_CFMS_peak_1653	chr3	113465219	113466519	+	14	NA	promoter-TSS (NM_025146)	promoter-TSS (NM_025146)	3	NM_001690	523	Hs.477155	NM_001690	ENSG00000114573	ATP6V1A	ARCL2D|ATP6A1|ATP6V1A1|HO68|VA68|VPP2|Vma1	ATPase H+ transporting V1 subunit A	protein-coding
MACS2_BC313_6h_CFMS_peak_1226	chr2	1600979	1601724	+	14	NA	Intergenic	(CA)n|Simple_repeat|Simple_repeat	146968	NM_012293	7837	Hs.332197	NM_012293	ENSG00000130508	PXDN	ASGD7|COPOA|D2S448|D2S448E|MG50|PRG2|PXN|VPO	peroxidasin	protein-coding
MACS2_BC313_6h_CFMS_peak_360	chr11	4414605	4414804	+	14	NA	intron (NM_003141, intron 1 of 6)	intron (NM_003141, intron 1 of 6)	222	NM_003141	6737	Hs.532357	NM_003141	ENSG00000132109	TRIM21	RNF81|RO52|Ro/SSA|SSA|SSA1	tripartite motif containing 21	protein-coding
MACS2_BC313_6h_CFMS_peak_1817	chr5	65221785	65221984	+	14	NA	promoter-TSS (NM_001253697)	promoter-TSS (NM_001253697)	-498	NM_001253698	55914	Hs.591774	NM_018695	ENSG00000112851	ERBIN	ERBB2IP|HEL-S-78|LAP2	erbb2 interacting protein	protein-coding
MACS2_BC313_6h_CFMS_peak_2256	chr9	75767166	75767578	+	14	NA	intron (NM_000700, intron 1 of 12)	intron (NM_000700, intron 1 of 12)	725	NM_000700	301	Hs.494173	NM_000700	ENSG00000135046	ANXA1	ANX1|LPC1	annexin A1	protein-coding
MACS2_BC313_6h_CFMS_peak_1713	chr4	8201610	8202032	+	14	NA	intron (NR_134639, intron 1 of 14)	intron (NR_134639, intron 1 of 14)	850	NM_001318480	54436	Hs.479116	NM_018986	ENSG00000125089	SH3TC1	-	SH3 domain and tetratricopeptide repeats 1	protein-coding
MACS2_BC313_6h_CFMS_peak_21	chr1	8937302	8937573	+	14	NA	intron (NM_001353346, intron 1 of 11)	AluSx|SINE|Alu	1308	NM_001201483	2023	Hs.517145	NM_001428	ENSG00000074800	ENO1	ENO1L1|HEL-S-17|MPB1|NNE|PPH	enolase 1	protein-coding
MACS2_BC313_6h_CFMS_peak_1643	chr3	75718742	75718917	+	14	NA	Intergenic	CpG	-2603	NR_040005	401074	Hs.528540	NR_040004	ENSG00000242516	LINC00960	-	long intergenic non-protein coding RNA 960	ncRNA
MACS2_BC313_6h_CFMS_peak_2335	chrY	13137665	13138020	+	14	NA	Intergenic	(CATTC)n|Simple_repeat|Simple_repeat	1395547	NR_033667	352887	Hs.546221	NR_033667	ENSG00000206159	GYG2P1	GYG2P	glycogenin 2 pseudogene 1	pseudo
MACS2_BC313_6h_CFMS_peak_1265	chr2	43450841	43451217	+	14	NA	3' UTR (NM_006887, exon 2 of 2)	3' UTR (NM_006887, exon 2 of 2)	2716	NM_006887	678	Hs.503093	NM_006887	ENSG00000152518	ZFP36L2	BRF2|ERF-2|ERF2|RNF162C|TIS11D	ZFP36 ring finger protein like 2	protein-coding
MACS2_BC313_6h_CFMS_peak_529	chr12	50135427	50135632	+	14	NA	promoter-TSS (NM_001098576)	promoter-TSS (NM_001098576)	-63	NM_001098576	7009	Hs.743965	NM_003217	ENSG00000139644	TMBIM6	BAXI1|BI-1|TEGT	transmembrane BAX inhibitor motif containing 6	protein-coding
MACS2_BC313_6h_CFMS_peak_496	chr12	9101524	9102126	+	14	NA	promoter-TSS (NR_137427)	promoter-TSS (NR_137427)	532	NM_001207024	4074	Hs.134084	NM_002355	ENSG00000003056	M6PR	CD-M6PR|CD-MPR|MPR 46|MPR-46|MPR46|SMPR	mannose-6-phosphate receptor, cation dependent	protein-coding
MACS2_BC313_6h_CFMS_peak_1638	chr3	57582395	57582762	+	14	NA	promoter-TSS (NR_132369)	promoter-TSS (NR_132369)	637	NM_001660	378	Hs.652183	NM_001660	ENSG00000168374	ARF4	ARF2	ADP ribosylation factor 4	protein-coding
MACS2_BC313_6h_CFMS_peak_903	chr16	87535864	87536096	+	14	NA	intron (NR_110943, intron 1 of 3)	(TG)n|Simple_repeat|Simple_repeat	8187	NR_110943	101928737	Hs.579009	NR_110943	ENSG00000260750	LOC101928737	-	uncharacterized LOC101928737	ncRNA
MACS2_BC313_6h_CFMS_peak_19	chr1	7714661	7715655	+	14	NA	intron (NM_001349608, intron 6 of 21)	(CA)n|Simple_repeat|Simple_repeat	-14632	NM_001349614	23261	Hs.397705	NM_015215	ENSG00000171735	CAMTA1	CANPMR	calmodulin binding transcription activator 1	protein-coding
MACS2_BC313_6h_CFMS_peak_637	chr13	36337064	36337507	+	14	NA	Intergenic	(CA)n|Simple_repeat|Simple_repeat	65421	NR_132115	100507114	Hs.236298	NR_132115	ENSG00000236036	LINC00445	-	long intergenic non-protein coding RNA 445	ncRNA
MACS2_BC313_6h_CFMS_peak_2326	chrX	148586228	148586475	+	14	NA	intron (NM_000202, intron 1 of 8)	HAL1-3A_ME|LINE|L1	533	NM_006123	3423	Hs.6795	NM_000202	ENSG00000010404	IDS	MPS2|SIDS	iduronate 2-sulfatase	protein-coding
MACS2_BC313_6h_CFMS_peak_881	chr16	56966347	56967026	+	14	NA	intron (NM_001010989, intron 1 of 7)	intron (NM_001010989, intron 1 of 7)	684	NM_001010989	9709	Hs.146393	NM_014685	ENSG00000051108	HERPUD1	HERP|Mif1|SUP	homocysteine inducible ER protein with ubiquitin like domain 1	protein-coding
MACS2_BC313_6h_CFMS_peak_275	chr10	42404247	42404984	+	14	NA	Intergenic	ALR/Alpha|Satellite|centr	458878	NR_024380	441666	Hs.255729	NR_024380	ENSG00000215146	LOC441666	-	zinc finger protein 91 pseudogene	pseudo
MACS2_BC313_6h_CFMS_peak_1976	chr6	46702371	46702576	+	14	NA	intron (NM_001168357, intron 1 of 11)	AluSc8|SINE|Alu	678	NM_005084	7941	Hs.584823	NM_005084	ENSG00000146070	PLA2G7	LDL-PLA2|LP-PLA2|PAFAD|PAFAH	phospholipase A2 group VII	protein-coding
MACS2_BC313_6h_CFMS_peak_62	chr1	31230101	31230427	+	14	NA	intron (NM_006762, intron 1 of 7)	intron (NM_006762, intron 1 of 7)	419	NM_006762	7805	Hs.371021	NM_006762	ENSG00000162511	LAPTM5	CLAST6	lysosomal protein transmembrane 5	protein-coding
MACS2_BC313_6h_CFMS_peak_514	chr12	34831855	34832114	+	14	NA	Intergenic	ALR/Alpha|Satellite|centr	656768	NM_032834	84920	Hs.102971	NM_032834	ENSG00000139133	ALG10	ALG10A|DIE2|KCR1	ALG10, alpha-1,2-glucosyltransferase	protein-coding
MACS2_BC313_6h_CFMS_peak_1275	chr2	54197155	54197354	+	14	NA	promoter-TSS (NM_001320586)	promoter-TSS (NM_001320586)	723	NM_014614	23198	Hs.413801	NM_014614	ENSG00000068878	PSME4	PA200	proteasome activator subunit 4	protein-coding
MACS2_BC313_6h_CFMS_peak_673	chr14	21851573	21852199	+	14	NA	intron (NM_007192, intron 1 of 25)	CpG	539	NM_007192	11198	Hs.213724	NM_007192	ENSG00000092201	SUPT16H	CDC68|FACTP140|SPT16|SPT16/CDC68	SPT16 homolog, facilitates chromatin remodeling subunit	protein-coding
MACS2_BC313_6h_CFMS_peak_338	chr10	122611155	122611577	+	13	NA	promoter-TSS (NR_033850)	promoter-TSS (NR_033850)	-675	NR_033850	283089	Hs.568750	NR_033850	ENSG00000227165	WDR11-AS1	-	WDR11 antisense RNA 1	ncRNA
MACS2_BC313_6h_CFMS_peak_928	chr17	7142069	7142727	+	13	NA	promoter-TSS (NM_001284518)	promoter-TSS (NM_001284518)	-149	NM_001284518	79142	Hs.644724	NM_024297	ENSG00000040633	PHF23	hJUNE-1b	PHD finger protein 23	protein-coding
MACS2_BC313_6h_CFMS_peak_1104	chr19	9938439	9938721	+	13	NA	promoter-TSS (NM_024292)	promoter-TSS (NM_024292)	12	NM_024292	59286	Hs.534477	NM_024292	ENSG00000198258	UBL5	HUB1	ubiquitin like 5	protein-coding
MACS2_BC313_6h_CFMS_peak_2177	chr8	52810860	52811646	+	13	NA	intron (NM_052937, intron 1 of 5)	CpG	493	NM_052937	115294	Hs.671268	NM_052937	ENSG00000168300	PCMTD1	-	protein-L-isoaspartate (D-aspartate) O-methyltransferase domain containing 1	protein-coding
MACS2_BC313_6h_CFMS_peak_769	chr15	64388249	64388756	+	13	NA	intron (NM_003099, intron 1 of 14)	CpG	419	NM_003099	6642	Hs.188634	NM_003099	ENSG00000028528	SNX1	HsT17379|VPS5	sorting nexin 1	protein-coding
MACS2_BC313_6h_CFMS_peak_604	chr12	122985056	122985449	+	13	NA	exon (NM_001350935, exon 1 of 11)	exon (NM_001350935, exon 1 of 11)	297	NM_001350936	55596	Hs.37706	NM_017612	ENSG00000033030	ZCCHC8	-	zinc finger CCHC-type containing 8	protein-coding
MACS2_BC313_6h_CFMS_peak_1552	chr22	21311518	21311797	+	13	NA	non-coding (NR_110537, exon 1 of 2)	non-coding (NR_110537, exon 1 of 2)	277	NR_110537	101928891	Hs.648264	NR_110537	ENSG00000237476	LINC01637	-	long intergenic non-protein coding RNA 1637	ncRNA
MACS2_BC313_6h_CFMS_peak_2255	chr9	74978553	74978816	+	13	NA	intron (NM_001102420, intron 1 of 6)	intron (NM_001102420, intron 1 of 6)	824	NM_001278243	7763	Hs.406096	NM_006007	ENSG00000107372	ZFAND5	ZA20D2|ZFAND5A|ZNF216	zinc finger AN1-type containing 5	protein-coding
MACS2_BC313_6h_CFMS_peak_1310	chr2	90372185	90372983	+	13	NA	Intergenic	HSATII|Satellite|Satellite	1260700	NR_039635	100616399		NR_039635	ENSG00000265510	MIR4436A	mir-4436a	microRNA 4436a	ncRNA
MACS2_BC313_6h_CFMS_peak_1635	chr3	53288648	53289353	+	13	NA	intron (NM_001258028, intron 1 of 14)	intron (NM_001258028, intron 1 of 14)	1130	NM_001064	7086	Hs.89643	NM_001064	ENSG00000163931	TKT	HEL-S-48|HEL107|SDDHD|TK|TKT1	transketolase	protein-coding
MACS2_BC313_6h_CFMS_peak_1637	chr3	56835394	56835706	+	13	NA	intron (NM_001289698, intron 2 of 10)	GA-rich|Low_complexity|Low_complexity	445	NM_019555	50650	Hs.476402	NM_019555	ENSG00000163947	ARHGEF3	GEF3|STA3|XPLN	Rho guanine nucleotide exchange factor 3	protein-coding
MACS2_BC313_6h_CFMS_peak_569	chr12	69744541	69744820	+	13	NA	intron (NM_000239, intron 2 of 3)	AluJo|SINE|Alu	2546	NM_000239	4069	Hs.524579	NM_000239	ENSG00000090382	LYZ	LYZF1|LZM	lysozyme	protein-coding
MACS2_BC313_6h_CFMS_peak_2337	chrY	13194684	13195371	+	13	NA	Intergenic	HAL1-3A_ME|LINE|L1	1338362	NR_033667	352887	Hs.546221	NR_033667	ENSG00000206159	GYG2P1	GYG2P	glycogenin 2 pseudogene 1	pseudo
MACS2_BC313_6h_CFMS_peak_1494-2	chr21	10759004	10761346	+	13	NA	Intergenic	ALR/Alpha|Satellite|centr	230768	NM_199259	7179	Hs.122986	NM_199259	ENSG00000274391	TPTE	CT44|PTEN2	transmembrane phosphatase with tensin homology	protein-coding
MACS2_BC313_6h_CFMS_peak_601	chr12	121838189	121838388	+	13	NA	intron (NM_001256858, intron 1 of 4)	CpG	367	NM_194271	80196	Hs.292804	NM_025126	ENSG00000170633	RNF34	CARP-1|CARP1|RFI|RIF|RIFF|hRFI	ring finger protein 34	protein-coding
MACS2_BC313_6h_CFMS_peak_1305	chr2	85822338	85823158	+	13	NA	promoter-TSS (NM_016494)	promoter-TSS (NM_016494)	-89	NM_016494	51255	Hs.356187	NM_016494	ENSG00000168894	RNF181	HSPC238	ring finger protein 181	protein-coding
MACS2_BC313_6h_CFMS_peak_559	chr12	58176677	58177071	+	13	NA	TTS (NM_015433)	TTS (NM_015433)	346	NM_001172695	10102	Hs.632704	NM_005726	ENSG00000123297	TSFM	EFTS|EFTSMT	Ts translation elongation factor, mitochondrial	protein-coding
MACS2_BC313_6h_CFMS_peak_1494	chr21	10756618	10758088	+	13	NA	Intergenic	ALR/Alpha|Satellite|centr	233590	NM_199259	7179	Hs.122986	NM_199259	ENSG00000274391	TPTE	CT44|PTEN2	transmembrane phosphatase with tensin homology	protein-coding
MACS2_BC313_6h_CFMS_peak_242	chr10	11207999	11208221	+	13	NA	intron (NM_001326346, intron 2 of 11)	intron (NM_001326346, intron 2 of 11)	1117	NM_001025076	10659	Hs.309288	NM_006561	ENSG00000048740	CELF2	BRUNOL3|CELF-2|CUG-BP2|CUGBP2|ETR-3|ETR3|NAPOR	CUGBP Elav-like family member 2	protein-coding
MACS2_BC313_6h_CFMS_peak_291	chr10	50462142	50462394	+	13	NA	Intergenic	(TG)n|Simple_repeat|Simple_repeat	44670	NR_108038	100506769	Hs.562293	NR_108038		C10orf71-AS1	-	C10orf71 antisense RNA 1	ncRNA
MACS2_BC313_6h_CFMS_peak_404	chr11	62438971	62439268	+	13	NA	promoter-TSS (NM_001085372)	promoter-TSS (NM_001085372)	-7	NM_001085372	790955	Hs.569009	NM_001085372	ENSG00000204922	UQCC3	C11orf83|CCDS41658.1|MC3DN9|UNQ655	ubiquinol-cytochrome c reductase complex assembly factor 3	protein-coding
MACS2_BC313_6h_CFMS_peak_1895	chr5	180257955	180258427	+	13	NA	non-coding (NR_045680, exon 1 of 1)	non-coding (NR_045680, exon 1 of 1)	234	NR_045678	729678	Hs.348292	NR_027183	ENSG00000245060	LINC00847	-	long intergenic non-protein coding RNA 847	ncRNA
MACS2_BC313_6h_CFMS_peak_738	chr15	27596172	27596985	+	13	NA	intron (NM_001270873, intron 5 of 5)	(TG)n|Simple_repeat|Simple_repeat	-190112	NR_120343	101928869	Hs.585699	NR_120343	ENSG00000228740	GABRG3-AS1	-	GABRG3 antisense RNA 1	ncRNA
MACS2_BC313_6h_CFMS_peak_875	chr16	46722707	46723323	+	13	NA	promoter-TSS (NM_014321)	promoter-TSS (NM_014321)	129	NM_018206	55737	Hs.454528	NM_018206	ENSG00000069329	VPS35	MEM3|PARK17	VPS35, retromer complex component	protein-coding
MACS2_BC313_6h_CFMS_peak_57	chr1	28199346	28200083	+	13	NA	intron (NM_001039477, intron 1 of 3)	L2b|LINE|L2	660	NM_001286115	9473	Hs.10649	NM_004848	ENSG00000130775	THEMIS2	C1orf38|ICB-1|ICB1	thymocyte selection associated family member 2	protein-coding
MACS2_BC313_6h_CFMS_peak_1092	chr19	6481320	6481524	+	13	NA	intron (NM_024898, intron 1 of 22)	intron (NM_024898, intron 1 of 22)	397	NM_024898	79958	Hs.236449	NM_024898	ENSG00000205744	DENND1C	FAM31C	DENN domain containing 1C	protein-coding
MACS2_BC313_6h_CFMS_peak_1246	chr2	26100931	26101195	+	13	NA	exon (NM_018263, exon 1 of 12)	exon (NM_018263, exon 1 of 12)	322	NM_018263	55252	Hs.119815	NM_018263	ENSG00000143970	ASXL2	ASXH2|SHAPNS	additional sex combs like 2, transcriptional regulator	protein-coding
MACS2_BC313_6h_CFMS_peak_1926	chr6	30650905	30654941	+	13	NA	exon (NM_133471, exon 1 of 3)	exon (NM_133471, exon 1 of 3)	2170	NM_001134870	170954	Hs.101150	NM_133471	ENSG00000146112	PPP1R18	HKMT1098|KIAA1949	protein phosphatase 1 regulatory subunit 18	protein-coding
MACS2_BC313_6h_CFMS_peak_2294	chr9	127631737	127632090	+	13	NA	intron (NM_030978, intron 3 of 5)	CpG	7516	NM_030978	81873	Hs.132499	NM_030978	ENSG00000136950	ARPC5L	ARC16-2	actin related protein 2/3 complex subunit 5 like	protein-coding
MACS2_BC313_6h_CFMS_peak_726	chr14	102829051	102829800	+	13	NA	promoter-TSS (NM_032630)	promoter-TSS (NM_032630)	-172	NM_001320046	51550	Hs.129634	NM_032630	ENSG00000100865	CINP	-	cyclin dependent kinase 2 interacting protein	protein-coding
MACS2_BC313_6h_CFMS_peak_2190	chr8	97274292	97274716	+	13	NA	promoter-TSS (NM_015942)	promoter-TSS (NM_015942)	390	NM_014754	9791	Hs.292579	NM_014754	ENSG00000156471	PTDSS1	LMHD|PSS1|PSSA	phosphatidylserine synthase 1	protein-coding
MACS2_BC313_6h_CFMS_peak_1550	chr22	20862181	20862524	+	13	NA	promoter-TSS (NM_001293237)	promoter-TSS (NM_001293237)	17	NM_001293237	51586	Hs.517421	NM_015889	ENSG00000099917	MED15	ARC105|CAG7A|CTG7A|PCQAP|TIG-1|TIG1|TNRC7	mediator complex subunit 15	protein-coding
MACS2_BC313_6h_CFMS_peak_2269	chr9	94667490	94667829	+	13	NA	intron (NM_004560, intron 1 of 8)	(CA)n|Simple_repeat|Simple_repeat	44785	NM_004560	4920	Hs.98255	NM_004560	ENSG00000169071	ROR2	BDB|BDB1|NTRKR2	receptor tyrosine kinase like orphan receptor 2	protein-coding
MACS2_BC313_6h_CFMS_peak_796	chr15	83679875	83680205	+	13	NA	intron (NM_144597, intron 1 of 3)	CpG	353	NM_001160114	123207	Hs.352541	NM_144597	ENSG00000169609	C15orf40	-	chromosome 15 open reading frame 40	protein-coding
MACS2_BC313_6h_CFMS_peak_763	chr15	59980491	59982130	+	13	NA	promoter-TSS (NM_001320675)	promoter-TSS (NM_001320675)	-185	NM_001320675	663	Hs.592515	NM_004330	ENSG00000140299	BNIP2	BNIP-2|NIP2	BCL2 interacting protein 2	protein-coding
MACS2_BC313_6h_CFMS_peak_441	chr11	73471178	73471877	+	13	NA	promoter-TSS (NM_001243719)	promoter-TSS (NM_001243719)	-389	NM_001243719	5870	Hs.503222	NM_002869	ENSG00000175582	RAB6A	RAB6	RAB6A, member RAS oncogene family	protein-coding
MACS2_BC313_6h_CFMS_peak_1887	chr5	176433534	176434161	+	13	NA	promoter-TSS (NR_146149)	promoter-TSS (NR_146149)	-52	NM_001317961	51720	Hs.232721	NM_016290	ENSG00000087206	UIMC1	RAP80|X2HRIP110	ubiquitin interaction motif containing 1	protein-coding
MACS2_BC313_6h_CFMS_peak_847	chr16	33870829	33872673	+	13	NA	Intergenic	HSATII|Satellite|Satellite	299907	NR_130772	104644205	Hs.742548	NR_130771		ENPP7P13	DUNQU1	ectonucleotide pyrophosphatase/phosphodiesterase 7 pseudogene 13	pseudo
MACS2_BC313_6h_CFMS_peak_2242	chr9	66825328	66826280	+	13	NA	Intergenic	ALR/Alpha|Satellite|centr	-97163	NR_121570	101928381	Hs.708686	NR_121570		LOC101928381	-	uncharacterized LOC101928381	ncRNA
MACS2_BC313_6h_CFMS_peak_396	chr11	60717980	60718346	+	13	NA	intron (NM_016582, intron 1 of 7)	AluSx1|SINE|Alu	1094	NR_027391	51296	Hs.237856	NM_016582	ENSG00000110446	SLC15A3	OCTP|PHT2|PTR3	solute carrier family 15 member 3	protein-coding
MACS2_BC313_6h_CFMS_peak_1255	chr2	27806068	27806393	+	13	NA	TTS (NM_032266)	TTS (NM_032266)	394	NM_032434	84450	Hs.529178	NM_032434	ENSG00000243943	ZNF512	-	zinc finger protein 512	protein-coding
MACS2_BC313_6h_CFMS_peak_400	chr11	62312552	62313789	+	13	NA	promoter-TSS (NM_001346446)	promoter-TSS (NM_001346446)	-11	NM_001346446	79026	Hs.502756	NM_001620	ENSG00000124942	AHNAK	AHNAKRS|PM227	AHNAK nucleoprotein	protein-coding
MACS2_BC313_6h_CFMS_peak_1836	chr5	100237306	100238623	+	13	NA	intron (NM_175052, intron 1 of 2)	intron (NM_175052, intron 1 of 2)	1025	NM_005668	7903	Hs.308628	NM_005668	ENSG00000113532	ST8SIA4	PST|PST1|SIAT8D|ST8SIA-IV	ST8 alpha-N-acetyl-neuraminide alpha-2,8-sialyltransferase 4	protein-coding
MACS2_BC313_6h_CFMS_peak_1117	chr19	13263068	13264707	+	13	NA	5' UTR (NM_004907, exon 2 of 2)	5' UTR (NM_004907, exon 2 of 2)	2605	NM_004907	9592	Hs.501629	NM_004907	ENSG00000160888	IER2	ETR101	immediate early response 2	protein-coding
MACS2_BC313_6h_CFMS_peak_1100	chr19	8640849	8642297	+	13	NA	intron (NM_001348355, intron 1 of 27)	intron (NM_001348355, intron 1 of 27)	758	NM_012335	4542	Hs.465818	NM_012335	ENSG00000142347	MYO1F	-	myosin IF	protein-coding
MACS2_BC313_6h_CFMS_peak_1284	chr2	62957893	62958110	+	13	NA	intron (NM_001354213, intron 2 of 24)	GA-rich|Low_complexity|Low_complexity	23969	NM_001354217	23301	Hs.271667	NM_015252	ENSG00000115504	EHBP1	HPC12|NACSIN	EH domain binding protein 1	protein-coding
MACS2_BC313_6h_CFMS_peak_675	chr14	23235915	23236550	+	13	NA	intron (NM_005015, intron 1 of 9)	CpG	501	NM_005015	5018	Hs.151134	NM_005015	ENSG00000155463	OXA1L	OXA1	OXA1L, mitochondrial inner membrane protein	protein-coding
MACS2_BC313_6h_CFMS_peak_2259	chr9	86595824	86596023	+	13	NA	promoter-TSS (NM_001318186)	promoter-TSS (NM_001318186)	-226	NM_002140	3190	Hs.522257	NM_002140	ENSG00000165119	HNRNPK	AUKS|CSBP|HNRPK|TUNP	heterogeneous nuclear ribonucleoprotein K	protein-coding
MACS2_BC313_6h_CFMS_peak_2036	chr7	23570947	23571225	+	13	NA	intron (NM_001282758, intron 1 of 8)	CpG-24104	574	NM_001282758	29896	Hs.445652	NM_013293	ENSG00000164548	TRA2A	AWMS1|HSU53209	transformer 2 alpha homolog	protein-coding
MACS2_BC313_6h_CFMS_peak_1494-3	chr21	10762846	10763798	+	13	NA	Intergenic	ALR/Alpha|Satellite|centr	227621	NM_199259	7179	Hs.122986	NM_199259	ENSG00000274391	TPTE	CT44|PTEN2	transmembrane phosphatase with tensin homology	protein-coding
MACS2_BC313_6h_CFMS_peak_1186	chr19	45349921	45350310	+	13	NA	intron (NM_001042724, intron 1 of 8)	intron (NM_001042724, intron 1 of 8)	722	NM_002856	5819	Hs.655455	NM_002856	ENSG00000130202	NECTIN2	CD112|HVEB|PRR2|PVRL2|PVRR2	nectin cell adhesion molecule 2	protein-coding
MACS2_BC313_6h_CFMS_peak_2174	chr8	46868631	46868868	+	13	NA	Intergenic	ALR/Alpha|Satellite|centr	660516	NR_146077	389652		NR_146077	ENSG00000248498	ASNSP1	ASNSL1	asparagine synthetase pseudogene 1	pseudo
MACS2_BC313_6h_CFMS_peak_1472	chr20	62258722	62259473	+	13	NA	promoter-TSS (NM_012384)	promoter-TSS (NM_012384)	509	NR_132417	100505771	Hs.448392	NR_132417	ENSG00000232442	MHENCR	-	melanoma highly expressed competing endogenous lncRNA for miR-425 and miR-489	ncRNA
MACS2_BC313_6h_CFMS_peak_137	chr1	145438907	145440582	+	13	NA	intron (NM_006472, intron 2 of 7)	intron (NM_006472, intron 2 of 7)	397	NM_001313972	10628	Hs.533977	NM_006472	ENSG00000265972	TXNIP	ARRDC6|EST01027|HHCPA78|THIF|VDUP1	thioredoxin interacting protein	protein-coding
MACS2_BC313_6h_CFMS_peak_1248	chr2	26467985	26468519	+	13	NA	promoter-TSS (NM_000182)	promoter-TSS (NM_000182)	636	NM_000183	3032	Hs.515848	NM_000183	ENSG00000138029	HADHB	ECHB|MSTP029|MTPB|TP-BETA	hydroxyacyl-CoA dehydrogenase trifunctional multienzyme complex subunit beta	protein-coding
MACS2_BC313_6h_CFMS_peak_422	chr11	65769059	65769575	+	13	NA	promoter-TSS (NM_003860)	promoter-TSS (NM_003860)	-233	NM_001143985	8815	Hs.433759	NM_003860	ENSG00000175334	BANF1	BAF|BCRP1|D14S1460|NGPS	barrier to autointegration factor 1	protein-coding
MACS2_BC313_6h_CFMS_peak_1808	chr5	49484721	49484815	+	13	NA	Intergenic	ALR/Alpha|Satellite|centr	252466	NM_198449	133418	Hs.561411	NM_198449	ENSG00000170571	EMB	GP70	embigin	protein-coding
MACS2_BC313_6h_CFMS_peak_594	chr12	112450230	112451800	+	13	NA	promoter-TSS (NM_138341)	promoter-TSS (NM_138341)	8	NM_001193531	89894	Hs.506815	NM_138341	ENSG00000198270	TMEM116	-	transmembrane protein 116	protein-coding
MACS2_BC313_6h_CFMS_peak_1494-4	chr21	10764772	10765384	+	13	NA	Intergenic	ALR/Alpha|Satellite|centr	225865	NM_199259	7179	Hs.122986	NM_199259	ENSG00000274391	TPTE	CT44|PTEN2	transmembrane phosphatase with tensin homology	protein-coding
MACS2_BC313_6h_CFMS_peak_642	chr13	46038629	46039549	+	13	NA	promoter-TSS (NM_031431)	promoter-TSS (NM_031431)	59	NM_031431	83548	Hs.507948	NM_031431	ENSG00000136152	COG3	SEC34	component of oligomeric golgi complex 3	protein-coding
MACS2_BC313_6h_CFMS_peak_824	chr16	23464205	23464670	+	13	NA	promoter-TSS (NM_153603)	promoter-TSS (NM_153603)	75	NM_153603	91949	Hs.185807	NM_153603	ENSG00000168434	COG7	CDG2E	component of oligomeric golgi complex 7	protein-coding
MACS2_BC313_6h_CFMS_peak_126	chr1	117112379	117112748	+	13	NA	intron (NM_001779, intron 1 of 5)	intron (NM_001779, intron 1 of 5)	1152	NM_001144822	965	Hs.34341	NM_001779	ENSG00000116815	CD58	LFA-3|LFA3|ag3	CD58 molecule	protein-coding
MACS2_BC313_6h_CFMS_peak_847-2	chr16	33873520	33874546	+	13	NA	Intergenic	(GAATG)n|Simple_repeat|Simple_repeat	302189	NR_130772	104644205	Hs.742548	NR_130771		ENPP7P13	DUNQU1	ectonucleotide pyrophosphatase/phosphodiesterase 7 pseudogene 13	pseudo
MACS2_BC313_6h_CFMS_peak_1471	chr20	60961661	60962664	+	13	NA	promoter-TSS (NM_001024)	promoter-TSS (NM_001024)	41	NM_001024	6227	Hs.190968	NM_001024	ENSG00000171858	RPS21	HLDF|S21	ribosomal protein S21	protein-coding
MACS2_BC313_6h_CFMS_peak_2052	chr7	48128885	48129461	+	13	NA	intron (NR_109837, intron 1 of 6)	CpG	322	NM_001287430	7378	Hs.488240	NM_003364	ENSG00000183696	UPP1	UDRPASE|UP|UPASE|UPP	uridine phosphorylase 1	protein-coding
MACS2_BC313_6h_CFMS_peak_1096	chr19	7694039	7695045	+	13	NA	promoter-TSS (NM_020196)	promoter-TSS (NM_020196)	-103	NM_020196	56949	Hs.9822	NM_020196	ENSG00000076924	XAB2	HCNP|HCRN|NTC90|SYF1	XPA binding protein 2	protein-coding
MACS2_BC313_6h_CFMS_peak_2042	chr7	32535294	32535605	+	13	NA	promoter-TSS (NM_001130710)	promoter-TSS (NM_001130710)	411	NM_015060	23080	Hs.128056	NM_015060	ENSG00000105778	AVL9	KIAA0241	AVL9 cell migration associated	protein-coding
MACS2_BC313_6h_CFMS_peak_836	chr16	29985210	29985411	+	13	NA	TTS (NM_194280)	TTS (NM_194280)	122	NM_016151	9344	Hs.291623	NM_004783	ENSG00000149930	TAOK2	MAP3K17|PSK|PSK1|PSK1-BETA|TAO1|TAO2	TAO kinase 2	protein-coding
MACS2_BC313_6h_CFMS_peak_2171	chr8	43769779	43770072	+	13	NA	Intergenic	ALR/Alpha|Satellite|centr	622340	NM_001002920	340441	Hs.531579	NM_001002920	ENSG00000188877	POTEA	A26A1|CT104.3|POTE-8|POTE8	POTE ankyrin domain family member A	protein-coding
MACS2_BC313_6h_CFMS_peak_2240	chr9	66820865	66822533	+	13	NA	Intergenic	ALR/Alpha|Satellite|centr	-101268	NR_121570	101928381	Hs.708686	NR_121570		LOC101928381	-	uncharacterized LOC101928381	ncRNA
MACS2_BC313_6h_CFMS_peak_2258	chr9	86594204	86594815	+	13	NA	promoter-TSS (NM_001358294)	promoter-TSS (NM_001358294)	677	NM_001318187	3190	Hs.522257	NM_002140	ENSG00000165119	HNRNPK	AUKS|CSBP|HNRPK|TUNP	heterogeneous nuclear ribonucleoprotein K	protein-coding
MACS2_BC313_6h_CFMS_peak_380	chr11	45939811	45940362	+	13	NA	promoter-TSS (NM_004813)	promoter-TSS (NM_004813)	-412	NM_004813	9409	Hs.100915	NM_004813	ENSG00000121680	PEX16	PBD8A|PBD8B	peroxisomal biogenesis factor 16	protein-coding
MACS2_BC313_6h_CFMS_peak_1847	chr5	132361926	132362131	+	13	NA	intron (NM_001300816, intron 1 of 4)	CpG	268	NM_001300816	54819	Hs.29700	NM_017665	ENSG00000155329	ZCCHC10	-	zinc finger CCHC-type containing 10	protein-coding
MACS2_BC313_6h_CFMS_peak_1325	chr2	98612402	98612621	+	13	NA	promoter-TSS (NM_015348)	promoter-TSS (NM_015348)	-157	NM_015348	23505	Hs.469376	NM_015348	ENSG00000075568	TMEM131	CC28|PRO1048|RW1|YR-23	transmembrane protein 131	protein-coding
MACS2_BC313_6h_CFMS_peak_105	chr1	93297636	93297971	+	13	NA	TTS (NM_001252273)	TTS (NM_001252273)	260	NR_146333	6125	Hs.532359	NM_000969	ENSG00000122406	RPL5	L5|MSTP030|PPP1R135|uL18	ribosomal protein L5	protein-coding
MACS2_BC313_6h_CFMS_peak_1097	chr19	7907102	7907469	+	13	NA	intron (NM_145245, intron 1 of 18)	(TG)n|Simple_repeat|Simple_repeat	-4101	NM_001159944	115704	Hs.26870	NM_145245	ENSG00000142459	EVI5L	-	ecotropic viral integration site 5 like	protein-coding
MACS2_BC313_6h_CFMS_peak_452	chr11	85777812	85779716	+	13	NA	intron (NM_001206947, intron 1 of 18)	intron (NM_001206947, intron 1 of 18)	1375	NM_001008660	8301	Hs.163893	NM_007166	ENSG00000073921	PICALM	CALM|CLTH|LAP	phosphatidylinositol binding clathrin assembly protein	protein-coding
MACS2_BC313_6h_CFMS_peak_288	chr10	45869726	45870344	+	13	NA	intron (NM_001320862, intron 1 of 13)	CpG	421	NM_001256153	240	Hs.89499	NM_000698	ENSG00000012779	ALOX5	5-LO|5-LOX|5LPG|LOG5	arachidonate 5-lipoxygenase	protein-coding
MACS2_BC313_6h_CFMS_peak_683	chr14	39572265	39572467	+	13	NA	promoter-TSS (NR_146545)	promoter-TSS (NR_146545)	22	NR_146545	105370458		NR_146545	ENSG00000258651	SEC23A-AS1	-	SEC23A antisense RNA 1	ncRNA
MACS2_BC313_6h_CFMS_peak_2157	chr8	23081829	23082044	+	13	NA	promoter-TSS (NR_033928)	promoter-TSS (NR_033928)	744	NM_003844	8797	Hs.213467	NM_003844	ENSG00000104689	TNFRSF10A	APO2|CD261|DR4|TRAILR-1|TRAILR1	TNF receptor superfamily member 10a	protein-coding
MACS2_BC313_6h_CFMS_peak_1708	chr4	6912224	6912436	+	13	NA	intron (NM_020773, intron 1 of 13)	intron (NM_020773, intron 1 of 13)	835	NM_020773	57533	Hs.518611	NM_020773	ENSG00000132405	TBC1D14	-	TBC1 domain family member 14	protein-coding
MACS2_BC313_6h_CFMS_peak_1877	chr5	169723960	169724221	+	13	NA	intron (NM_005565, intron 1 of 20)	intron (NM_005565, intron 1 of 20)	756	NM_005565	3937	Hs.304475	NM_005565	ENSG00000043462	LCP2	SLP-76|SLP76	lymphocyte cytosolic protein 2	protein-coding
MACS2_BC313_6h_CFMS_peak_661	chr13	114145709	114146077	+	13	NA	promoter-TSS (NM_001014283)	promoter-TSS (NM_001014283)	840	NM_001349742	55002	Hs.317593	NM_017905	ENSG00000150403	TMCO3	C13orf11	transmembrane and coiled-coil domains 3	protein-coding
MACS2_BC313_6h_CFMS_peak_109	chr1	100503406	100504112	+	13	NA	promoter-TSS (NM_033055)	promoter-TSS (NM_033055)	-30	NM_033055	64645	Hs.124156	NM_033055	ENSG00000156875	MFSD14A	HIAT1	major facilitator superfamily domain containing 14A	protein-coding
MACS2_BC313_6h_CFMS_peak_1715	chr4	10117677	10117876	+	13	NA	exon (NM_017491, exon 2 of 15)	exon (NM_017491, exon 2 of 15)	797	NM_005112	9948	Hs.128548	NM_005112	ENSG00000071127	WDR1	AIP1|HEL-S-52|NORI-1	WD repeat domain 1	protein-coding
MACS2_BC313_6h_CFMS_peak_2239	chr9	66454756	66458503	+	13	NA	promoter-TSS (NR_121647)	promoter-TSS (NR_121647)	-660	NR_121647	103352539	Hs.351215	NR_121647	ENSG00000238113	LINC01410	-	long intergenic non-protein coding RNA 1410	ncRNA
MACS2_BC313_6h_CFMS_peak_436	chr11	72523915	72524919	+	13	NA	Intergenic	Intergenic	-1034	NM_001318766	89849	Hs.653186	NM_033388	ENSG00000168010	ATG16L2	ATG16B|WDR80	autophagy related 16 like 2	protein-coding
MACS2_BC313_6h_CFMS_peak_46	chr1	24970032	24970426	+	13	NA	intron (NM_001303449, intron 1 of 17)	intron (NM_001303449, intron 1 of 17)	179	NM_001303449	10250	Hs.18192	NM_005839	ENSG00000133226	SRRM1	160-KD|POP101|SRM160	serine and arginine repetitive matrix 1	protein-coding
MACS2_BC313_6h_CFMS_peak_485	chr12	6449313	6451184	+	13	NA	intron (NM_001065, intron 1 of 9)	intron (NM_001065, intron 1 of 9)	1035	NM_001065	7132	Hs.279594	NM_001065	ENSG00000067182	TNFRSF1A	CD120a|FPF|TBP1|TNF-R|TNF-R-I|TNF-R55|TNFAR|TNFR1|TNFR55|TNFR60|p55|p55-R|p60	TNF receptor superfamily member 1A	protein-coding
MACS2_BC313_6h_CFMS_peak_100	chr1	64815019	64815221	+	13	NA	Intergenic	(TG)n|Simple_repeat|Simple_repeat	-121356	NM_020925	57685	Hs.443891	NM_020925	ENSG00000158966	CACHD1	-	cache domain containing 1	protein-coding
MACS2_BC313_6h_CFMS_peak_578	chr12	96428792	96429494	+	13	NA	non-coding (NR_132659, exon 1 of 19)	non-coding (NR_132659, exon 1 of 19)	296	NM_000895	4048	Hs.524648	NM_000895	ENSG00000111144	LTA4H	-	leukotriene A4 hydrolase	protein-coding
MACS2_BC313_6h_CFMS_peak_585	chr12	107168390	107168714	+	13	NA	promoter-TSS (NR_040246)	promoter-TSS (NR_040246)	57	NR_040246	100287944	Hs.742087	NR_040246	ENSG00000257545	LOC100287944	-	uncharacterized LOC100287944	ncRNA
MACS2_BC313_6h_CFMS_peak_1936	chr6	31702207	31704021	+	13	NA	intron (NM_001287594, intron 2 of 6).3	intron (NM_001287594, intron 2 of 6).3	1208	NM_001287594	1192	Hs.414565	NM_001288	ENSG00000213719	CLIC1	CL1C1|G6|NCC27	chloride intracellular channel 1	protein-coding
MACS2_BC313_6h_CFMS_peak_1087	chr19	5903439	5903738	+	13	NA	intron (NR_034166, intron 1 of 4)	CpG	436	NM_001193375	126328	Hs.406062	NM_175614	ENSG00000174886	NDUFA11	B14.7|CI-B14.7	NADH:ubiquinone oxidoreductase subunit A11	protein-coding
MACS2_BC313_6h_CFMS_peak_937	chr17	8867008	8868980	+	13	NA	intron (NM_001251853, intron 1 of 17)	intron (NM_001251853, intron 1 of 17)	1035	NM_001251851	23533	Hs.278901	NM_014308	ENSG00000141506	PIK3R5	F730038I15Rik|FOAP-2|P101-PI3K|p101	phosphoinositide-3-kinase regulatory subunit 5	protein-coding
MACS2_BC313_6h_CFMS_peak_1954	chr6	34663499	34664389	+	13	NA	promoter-TSS (NR_134625)	promoter-TSS (NR_134625)	13	NR_134625	101929243	Hs.643498	NR_134625	ENSG00000272288	LOC101929243	-	uncharacterized LOC101929243	ncRNA
MACS2_BC313_6h_CFMS_peak_1041	chr18	3452202	3452401	+	12	NA	exon (NM_170695, exon 1 of 3)	exon (NM_170695, exon 1 of 3)	898	NM_173210	7050	Hs.373550	NM_003244	ENSG00000177426	TGIF1	HPE4|TGIF	TGFB induced factor homeobox 1	protein-coding
MACS2_BC313_6h_CFMS_peak_1676	chr3	156877082	156877659	+	12	NA	intron (NM_020307, intron 1 of 10)	CpG-19080	1179	NM_020307	57018	Hs.4859	NM_020307	ENSG00000163660	CCNL1	ANIA6A|BM-001|PRO1073|ania-6a	cyclin L1	protein-coding
MACS2_BC313_6h_CFMS_peak_108	chr1	97187588	97187877	+	12	NA	promoter-TSS (NR_125356)	promoter-TSS (NR_125356)	-462	NR_125356	58155	Hs.596061	NM_021190	ENSG00000117569	PTBP2	PTBLP|brPTB|nPTB	polypyrimidine tract binding protein 2	protein-coding
MACS2_BC313_6h_CFMS_peak_2208	chr8	134416841	134416968	+	12	NA	Intergenic	(CA)n|Simple_repeat|Simple_repeat	-107357	NM_001258433	10397	Hs.372914	NM_006096	ENSG00000104419	NDRG1	CAP43|CMT4D|DRG-1|DRG1|GC4|HMSNL|NDR1|NMSL|PROXY1|RIT42|RTP|TARG1|TDD5	N-myc downstream regulated 1	protein-coding
MACS2_BC313_6h_CFMS_peak_1893	chr5	179247642	179248520	+	12	NA	exon (NM_003900, exon 1 of 8)	exon (NM_003900, exon 1 of 8)	239	NM_003900	8878	Hs.587290	NM_003900	ENSG00000161011	SQSTM1	A170|DMRV|FTDALS3|NADGP|OSIL|PDB3|ZIP3|p60|p62|p62B	sequestosome 1	protein-coding
MACS2_BC313_6h_CFMS_peak_1487-4	chr21	10719927	10724031	+	12	NA	Intergenic	ALR/Alpha|Satellite|centr	268964	NM_199259	7179	Hs.122986	NM_199259	ENSG00000274391	TPTE	CT44|PTEN2	transmembrane phosphatase with tensin homology	protein-coding
MACS2_BC313_6h_CFMS_peak_2035	chr7	23222224	23222716	+	12	NA	intron (NM_007342, intron 1 of 6)	AluSx3|SINE|Alu	1024	NM_007342	11097	Hs.408241	NM_007342	ENSG00000136243	NUPL2	CG1|NLP-1|NLP_1|hCG1	nucleoporin like 2	protein-coding
MACS2_BC313_6h_CFMS_peak_820	chr16	15744563	15744791	+	12	NA	intron (NM_017668, intron 1 of 8)	intron (NM_017668, intron 1 of 8)	594	NM_017668	54820	Hs.655378	NM_017668	ENSG00000072864	NDE1	HOM-TES-87|LIS4|MHAC|NDE|NUDE|NUDE1	nudE neurodevelopment protein 1	protein-coding
MACS2_BC313_6h_CFMS_peak_1837	chr5	108745045	108745616	+	12	NA	intron (NM_014819, intron 1 of 9)	CpG	345	NM_014819	9867	Hs.483036	NM_014819	ENSG00000198961	PJA2	Neurodap1|RNF131	praja ring finger ubiquitin ligase 2	protein-coding
MACS2_BC313_6h_CFMS_peak_614	chr12	132195661	132196004	+	12	NA	exon (NM_001261411, exon 1 of 19)	exon (NM_001261411, exon 1 of 19)	200	NM_004592	6433	Hs.308171	NM_004592	ENSG00000061936	SFSWAP	SFRS8|SWAP	splicing factor SWAP	protein-coding
MACS2_BC313_6h_CFMS_peak_1610	chr3	14296806	14296861	+	12	NA	Intergenic	(TG)n|Simple_repeat|Simple_repeat	76605	NM_014463	27258	Hs.111632	NM_014463	ENSG00000170860	LSM3	SMX4|USS2|YLR438C	LSM3 homolog, U6 small nuclear RNA and mRNA degradation associated	protein-coding
MACS2_BC313_6h_CFMS_peak_577	chr12	92538181	92539246	+	12	NA	intron (NM_001731, intron 1 of 1)	CpG	960	NM_001731	694	Hs.255935	NM_001731	ENSG00000133639	BTG1	APRO2	BTG anti-proliferation factor 1	protein-coding
MACS2_BC313_6h_CFMS_peak_1183	chr19	44173632	44173921	+	12	NA	intron (NM_001005376, intron 1 of 6)	AluSx1|SINE|Alu	722	NM_001301037	5329	Hs.466871	NM_002659	ENSG00000011422	PLAUR	CD87|U-PAR|UPAR|URKR	plasminogen activator, urokinase receptor	protein-coding
MACS2_BC313_6h_CFMS_peak_1714	chr4	8442553	8442765	+	12	NA	promoter-TSS (NM_001101667)	promoter-TSS (NM_001101667)	127	NM_152544	152992	Hs.566191	NM_024950	ENSG00000155275	TRMT44	C4orf23|METTL19|TRM44	tRNA methyltransferase 44 homolog	protein-coding
MACS2_BC313_6h_CFMS_peak_808	chr16	2564921	2566267	+	12	NA	intron (NM_001198569, intron 2 of 3)	intron (NM_001198569, intron 2 of 3)	1723	NM_001694	527	Hs.389107	NM_001694	ENSG00000185883	ATP6V0C	ATP6C|ATP6L|ATPL|VATL|VPPC|Vma3	ATPase H+ transporting V0 subunit c	protein-coding
MACS2_BC313_6h_CFMS_peak_1949	chr6	33239407	33239935	+	12	NA	promoter-TSS (NM_022553).2	promoter-TSS (NM_022553).2	71	NM_001289176	6293	Hs.480356	NM_022553	ENSG00000223501	VPS52	ARE1|SAC2|SACM2L|dJ1033B10.5	VPS52, GARP complex subunit	protein-coding
MACS2_BC313_6h_CFMS_peak_909	chr17	685528	686050	+	12	NA	promoter-TSS (NM_016080)	promoter-TSS (NM_016080)	-218	NM_016080	51031	Hs.279061	NM_016080	ENSG00000167699	GLOD4	C17orf25|CGI-150|HC71	glyoxalase domain containing 4	protein-coding
MACS2_BC313_6h_CFMS_peak_687	chr14	45603314	45603539	+	12	NA	intron (NM_002013, intron 1 of 6)	CpG	306	NM_002013	2287	Hs.509226	NM_002013	ENSG00000100442	FKBP3	FKBP-25|FKBP-3|FKBP25|PPIase	FK506 binding protein 3	protein-coding
MACS2_BC313_6h_CFMS_peak_2227	chr9	27573019	27573306	+	12	NA	intron (NM_145005, intron 1 of 4)	CpG	329	NM_018325	203228	Hs.493639	NM_018325	ENSG00000147894	C9orf72	ALSFTD|DENNL72|FTDALS|FTDALS1	chromosome 9 open reading frame 72	protein-coding
MACS2_BC313_6h_CFMS_peak_1251	chr2	27545320	27546227	+	12	NA	intron (NM_002437, intron 1 of 7)	intron (NM_002437, intron 1 of 7)	196	NM_002437	4358	Hs.75659	NM_002437	ENSG00000115204	MPV17	MTDPS6|SYM1	MPV17, mitochondrial inner membrane protein	protein-coding
MACS2_BC313_6h_CFMS_peak_1911	chr6	26055310	26055509	+	12	NA	TTS (NM_005319)	TTS (NM_005319)	1290	NM_005319	3006	Hs.7644	NM_005319	ENSG00000187837	HIST1H1C	H1.2|H1C|H1F2|H1s-1	histone cluster 1 H1 family member c	protein-coding
MACS2_BC313_6h_CFMS_peak_1908	chr6	24666582	24666829	+	12	NA	promoter-TSS (NM_001160094)	promoter-TSS (NM_001160094)	410	NM_016614	51567	Hs.403010	NM_016614	ENSG00000111802	TDP2	AD022|EAP2|EAPII|TTRAP|dJ30M3.3|hTDP2	tyrosyl-DNA phosphodiesterase 2	protein-coding
MACS2_BC313_6h_CFMS_peak_50	chr1	26606841	26607954	+	12	NA	exon (NM_031286, exon 2 of 3)	exon (NM_031286, exon 2 of 3)	1184	NM_031286	83442	Hs.109051	NM_031286	ENSG00000142669	SH3BGRL3	HEL-S-297|SH3BP-1|TIP-B1	SH3 domain binding glutamate rich protein like 3	protein-coding
MACS2_BC313_6h_CFMS_peak_1640	chr3	71113260	71113412	+	12	NA	intron (NM_001349337, intron 2 of 15)	intron (NM_001349337, intron 2 of 15)	738	NM_001244813	27086	Hs.59368	NM_032682	ENSG00000114861	FOXP1	12CC4|HSPC215|MFH|QRF1|hFKH1B	forkhead box P1	protein-coding
MACS2_BC313_6h_CFMS_peak_1441	chr20	33103691	33103940	+	12	NA	promoter-TSS (NM_001281729)	promoter-TSS (NM_001281729)	-374	NM_014183	83658	Hs.593920	NM_014183	ENSG00000125971	DYNLRB1	BITH|BLP|DNCL2A|DNLC2A|ROBLD1	dynein light chain roadblock-type 1	protein-coding
MACS2_BC313_6h_CFMS_peak_356	chr11	1782914	1783453	+	12	NA	intron (NM_001909, intron 1 of 8)	intron (NM_001909, intron 1 of 8)	2039	NM_001909	1509	Hs.654447	NM_001909	ENSG00000117984	CTSD	CLN10|CPSD|HEL-S-130P	cathepsin D	protein-coding
MACS2_BC313_6h_CFMS_peak_256	chr10	18861811	18861984	+	12	NA	intron (NM_182543, intron 8 of 10)	(CATTC)n|Satellite|Satellite	78669	NM_001351115	221078	Hs.396175	NM_182543	ENSG00000241058	NSUN6	4933414E04Rik|ARL5B-AS1|NOPD1	NOP2/Sun RNA methyltransferase family member 6	protein-coding
MACS2_BC313_6h_CFMS_peak_1709	chr4	7029585	7029712	+	12	NA	intron (NM_001113361, intron 13 of 13)	intron (NM_001113361, intron 13 of 13)	15080	NM_153376	257236	Hs.656757	NM_153376	ENSG00000173013	CCDC96	-	coiled-coil domain containing 96	protein-coding
MACS2_BC313_6h_CFMS_peak_374	chr11	33061213	33061471	+	12	NA	promoter-TSS (NM_001145541)	promoter-TSS (NM_001145541)	-219	NM_001145541	55346	Hs.655341	NM_018393	ENSG00000176148	TCP11L1	dJ85M6.3	t-complex 11 like 1	protein-coding
MACS2_BC313_6h_CFMS_peak_236	chr10	1102816	1103167	+	12	NA	promoter-TSS (NR_134300)	promoter-TSS (NR_134300)	215	NM_014023	22884	Hs.188495	NM_014023	ENSG00000047056	WDR37	-	WD repeat domain 37	protein-coding
MACS2_BC313_6h_CFMS_peak_1129	chr19	18112575	18113462	+	12	NA	intron (NM_001025604, intron 1 of 7)	intron (NM_001025604, intron 1 of 7)	1077	NM_001025604	27106	Hs.515249	NM_015683	ENSG00000105643	ARRDC2	CLONE24945|PP2703	arrestin domain containing 2	protein-coding
MACS2_BC313_6h_CFMS_peak_2094	chr7	99069886	99070219	+	12	NA	promoter-TSS (NM_001351004)	promoter-TSS (NM_001351004)	-463	NM_001351002	285989	Hs.440384	NM_213603	ENSG00000198556	ZNF789	-	zinc finger protein 789	protein-coding
MACS2_BC313_6h_CFMS_peak_408	chr11	63449086	63449616	+	12	NA	intron (NM_006054, intron 1 of 6)	CpG	429	NR_049750	10313	Hs.743229	NM_006054	ENSG00000133318	RTN3	ASYIP|HAP|NSPL2|NSPLII|RTN3-A1	reticulon 3	protein-coding
MACS2_BC313_6h_CFMS_peak_842	chr16	31085827	31086089	+	12	NA	promoter-TSS (NM_024706)	promoter-TSS (NM_024706)	215	NM_014699	9726	Hs.119273	NM_014699	ENSG00000167395	ZNF646	-	zinc finger protein 646	protein-coding
MACS2_BC313_6h_CFMS_peak_682	chr14	35871624	35872721	+	12	NA	intron (NM_020529, intron 3 of 5)	intron (NM_020529, intron 3 of 5)	1788	NM_020529	4792	Hs.81328	NM_020529	ENSG00000100906	NFKBIA	IKBA|MAD-3|NFKBI	NFKB inhibitor alpha	protein-coding
MACS2_BC313_6h_CFMS_peak_804	chr15	101835121	101835550	+	12	NA	exon (NM_003090, exon 1 of 9)	exon (NM_003090, exon 1 of 9)	152	NR_135508	6627	Hs.528763	NM_003090	ENSG00000131876	SNRPA1	Lea1|U2A'	small nuclear ribonucleoprotein polypeptide A'	protein-coding
MACS2_BC313_6h_CFMS_peak_1487-2	chr21	10714756	10715072	+	12	NA	Intergenic	ALR/Alpha|Satellite|centr	276029	NM_199259	7179	Hs.122986	NM_199259	ENSG00000274391	TPTE	CT44|PTEN2	transmembrane phosphatase with tensin homology	protein-coding
MACS2_BC313_6h_CFMS_peak_148	chr1	151171236	151171910	+	12	NA	intron (NM_001135637, intron 1 of 13)	intron (NM_001135637, intron 1 of 13)	552	NM_001135637	8394	Hs.655131	NM_003557	ENSG00000143398	PIP5K1A	-	phosphatidylinositol-4-phosphate 5-kinase type 1 alpha	protein-coding
MACS2_BC313_6h_CFMS_peak_1719	chr4	37828249	37828716	+	12	NA	intron (NM_018290, intron 1 of 13)	CpG	200	NM_018290	55276	Hs.23363	NM_018290	ENSG00000169299	PGM2	MSTP006	phosphoglucomutase 2	protein-coding
MACS2_BC313_6h_CFMS_peak_123	chr1	113162581	113162801	+	12	NA	promoter-TSS (NM_138728)	promoter-TSS (NM_138728)	616	NM_006135	829	Hs.744974	NM_006135	ENSG00000116489	CAPZA1	CAPPA1|CAPZ|CAZ1	capping actin protein of muscle Z-line subunit alpha 1	protein-coding
MACS2_BC313_6h_CFMS_peak_1655	chr3	119216974	119218104	+	12	NA	5' UTR (NM_016589, exon 1 of 7)	5' UTR (NM_016589, exon 1 of 7)	171	NM_016589	51300	Hs.477287	NM_016589	ENSG00000113845	TIMMDC1	C3orf1	translocase of inner mitochondrial membrane domain containing 1	protein-coding
MACS2_BC313_6h_CFMS_peak_1487-5	chr21	10724888	10725884	+	12	NA	Intergenic	ALR/Alpha|Satellite|centr	265557	NM_199259	7179	Hs.122986	NM_199259	ENSG00000274391	TPTE	CT44|PTEN2	transmembrane phosphatase with tensin homology	protein-coding
MACS2_BC313_6h_CFMS_peak_1227	chr2	2299195	2299533	+	12	NA	intron (NM_015025, intron 1 of 24)	(GA)n|Simple_repeat|Simple_repeat	-23640	NR_024468	730811	Hs.629472	NR_024468	ENSG00000225619	MYT1L-AS1	-	MYT1L antisense RNA 1	ncRNA
MACS2_BC313_6h_CFMS_peak_1737	chr4	57843705	57844343	+	12	NA	promoter-TSS (NM_001303268)	promoter-TSS (NM_001303268)	-198	NM_032313	84273	Hs.8715	NM_032313	ENSG00000084092	NOA1	C4orf14|MTG3|hAtNOS1|hNOA1|mAtNOS1	nitric oxide associated 1	protein-coding
MACS2_BC313_6h_CFMS_peak_354	chr11	1016804	1017821	+	12	NA	exon (NM_005961, exon 31 of 33)	exon (NM_005961, exon 31 of 33)	19394	NM_005961	4588	Hs.528432	NM_005961	ENSG00000184956	MUC6	MUC-6	mucin 6, oligomeric mucus/gel-forming	protein-coding
MACS2_BC313_6h_CFMS_peak_633	chr13	30881417	30881621	+	12	NA	promoter-TSS (NM_001014380)	promoter-TSS (NM_001014380)	105	NM_032116	84056	Hs.243596	NM_032116	ENSG00000102781	KATNAL1	-	katanin catalytic subunit A1 like 1	protein-coding
MACS2_BC313_6h_CFMS_peak_1727	chr4	49093157	49095127	+	12	NA	Intergenic	(CATTC)n|Satellite|Satellite	105483	NM_001286791	80157	Hs.479703	NM_025087	ENSG00000109182	CWH43	CWH43-C|PGAP2IP	cell wall biogenesis 43 C-terminal homolog	protein-coding
MACS2_BC313_6h_CFMS_peak_723	chr14	99947754	99948210	+	12	NA	promoter-TSS (NM_032233)	promoter-TSS (NM_032233)	243	NM_001099402	8812	Hs.510409	NM_003858	ENSG00000090061	CCNK	CPR4	cyclin K	protein-coding
MACS2_BC313_6h_CFMS_peak_2234	chr9	35071920	35072460	+	12	NA	5' UTR (NM_001354928, exon 1 of 17)	5' UTR (NM_001354928, exon 1 of 17)	115	NM_001354928	7415	Hs.529782	NM_007126	ENSG00000165280	VCP	CDC48|TERA|p97	valosin containing protein	protein-coding
MACS2_BC313_6h_CFMS_peak_1257	chr2	28975044	28975460	+	12	NA	intron (NM_002709, intron 1 of 7)	CpG	626	NM_002709	5500	Hs.702907	NM_002709	ENSG00000213639	PPP1CB	HEL-S-80p|NSLH2|PP-1B|PP1B|PP1beta|PPP1CD	protein phosphatase 1 catalytic subunit beta	protein-coding
MACS2_BC313_6h_CFMS_peak_615	chr12	132413260	132414118	+	12	NA	promoter-TSS (NM_025215)	promoter-TSS (NM_025215)	-56	NM_001002020	80324	Hs.592004	NM_025215	ENSG00000177192	PUS1	MLASA1	pseudouridylate synthase 1	protein-coding
MACS2_BC313_6h_CFMS_peak_713	chr14	91581372	91581633	+	12	NA	5' UTR (NM_001286471, exon 1 of 14)	5' UTR (NM_001286471, exon 1 of 14)	458	NM_001286471	80017	Hs.309849	NM_024952	ENSG00000133943	DGLUCY	C14orf159	D-glutamate cyclase	protein-coding
MACS2_BC313_6h_CFMS_peak_206	chr1	205290460	205290809	+	12	NA	exon (NM_030952, exon 1 of 7)	exon (NM_030952, exon 1 of 7)	285	NM_030952	81788	Hs.497512	NM_030952	ENSG00000163545	NUAK2	SNARK	NUAK family kinase 2	protein-coding
MACS2_BC313_6h_CFMS_peak_1894	chr5	180241771	180242694	+	12	NA	Intergenic	MSTC|LTR|ERVL-MaLR	-5095	NM_001114617	4245	Hs.519818	NM_002406	ENSG00000131446	MGAT1	GLCNAC-TI|GLCT1|GLYT1|GNT-1|GNT-I|GnTI|MGAT	mannosyl (alpha-1,3-)-glycoprotein beta-1,2-N-acetylglucosaminyltransferase	protein-coding
MACS2_BC313_6h_CFMS_peak_1241	chr2	20364765	20365454	+	12	NA	Intergenic	(CACAA)n|Simple_repeat|Simple_repeat	59818	NM_002997	6382	Hs.224607	NM_002997	ENSG00000115884	SDC1	CD138|SDC|SYND1|syndecan	syndecan 1	protein-coding
MACS2_BC313_6h_CFMS_peak_141	chr1	150123310	150124181	+	12	NA	intron (NM_016274, intron 2 of 5)	intron (NM_016274, intron 2 of 5)	969	NM_001304723	51177	Hs.438824	NM_016274	ENSG00000023902	PLEKHO1	CKIP-1|CKIP1|JBP|OC120	pleckstrin homology domain containing O1	protein-coding
MACS2_BC313_6h_CFMS_peak_797	chr15	85259213	85260106	+	12	NA	promoter-TSS (NR_073518)	promoter-TSS (NR_073518)	32	NM_001271920	23478	Hs.9534	NM_014300	ENSG00000140612	SEC11A	1810012E07Rik|SEC11L1|SPC18|SPCS4A|sid2895	SEC11 homolog A, signal peptidase complex subunit	protein-coding
MACS2_BC313_6h_CFMS_peak_752	chr15	44084711	44085347	+	12	NA	TTS (NR_031695)	TTS (NR_031695)	454	NM_001199878	10169	Hs.424126	NM_005770	ENSG00000140264	SERF2	4F5REL|FAM2C|H4F5REL|HsT17089	small EDRK-rich factor 2	protein-coding
MACS2_BC313_6h_CFMS_peak_1487	chr21	10711942	10712776	+	12	NA	Intergenic	ALR/Alpha|Satellite|centr	278584	NM_199259	7179	Hs.122986	NM_199259	ENSG00000274391	TPTE	CT44|PTEN2	transmembrane phosphatase with tensin homology	protein-coding
MACS2_BC313_6h_CFMS_peak_1454	chr20	45317410	45318112	+	12	NA	intron (NM_033550, intron 1 of 1)	CpG	515	NM_033550	112858	Hs.440263	NM_033550	ENSG00000172315	TP53RK	BUD32|C20orf64|GAMOS4|Nori-2|Nori-2p|PRPK|dJ101A2	TP53 regulating kinase	protein-coding
MACS2_BC313_6h_CFMS_peak_1974	chr6	45345413	45345652	+	12	NA	promoter-TSS (NM_001350324)	promoter-TSS (NM_001350324)	69	NR_146632	8464	Hs.368325	NM_003599	ENSG00000196284	SUPT3H	SPT3|SPT3L	SPT3 homolog, SAGA and STAGA complex component	protein-coding
MACS2_BC313_6h_CFMS_peak_574	chr12	81330869	81331394	+	12	NA	intron (NM_004664, intron 1 of 5)	CpG	563	NM_001324423	8825	Hs.144333	NM_004664	ENSG00000111052	LIN7A	LIN-7A|LIN7|MALS-1|MALS1|TIP-33|VELI1	lin-7 homolog A, crumbs cell polarity complex component	protein-coding
MACS2_BC313_6h_CFMS_peak_1116	chr19	13261500	13261853	+	12	NA	promoter-TSS (NM_001271611)	promoter-TSS (NM_001271611)	394	NM_004907	9592	Hs.501629	NM_004907	ENSG00000160888	IER2	ETR101	immediate early response 2	protein-coding
MACS2_BC313_6h_CFMS_peak_455	chr11	93517233	93518035	+	12	NA	5' UTR (NM_004268, exon 1 of 12)	5' UTR (NM_004268, exon 1 of 12)	229	NM_004268	9440	Hs.444931	NM_004268	ENSG00000042429	MED17	CRSP6|CRSP77|DRIP80|SRB4|TRAP80	mediator complex subunit 17	protein-coding
MACS2_BC313_6h_CFMS_peak_1607	chr3	13036158	13036357	+	12	NA	intron (NM_001134382, intron 1 of 14)	CpG	-7721	NM_001330619	9922	Hs.475506	NM_014869	ENSG00000144711	IQSEC1	ARF-GEP100|ARFGEP100|BRAG2|GEP100	IQ motif and Sec7 domain 1	protein-coding
MACS2_BC313_6h_CFMS_peak_120	chr1	111416058	111416433	+	12	NA	intron (NM_000560, intron 1 of 7)	intron (NM_000560, intron 1 of 7)	523	NM_001320638	963	Hs.443057	NM_000560	ENSG00000143119	CD53	MOX44|TSPAN25	CD53 molecule	protein-coding
MACS2_BC313_6h_CFMS_peak_121	chr1	111992093	111992418	+	12	NA	promoter-TSS (NM_001317062)	promoter-TSS (NM_001317062)	-325	NR_133654	79084	Hs.204773	NM_024102	ENSG00000116455	WDR77	HKMT1069|MEP-50|MEP50|Nbla10071|p44|p44/Mep50	WD repeat domain 77	protein-coding
MACS2_BC313_6h_CFMS_peak_879	chr16	56484690	56485036	+	12	NA	promoter-TSS (NM_018233)	promoter-TSS (NM_018233)	398	NM_007006	11051	Hs.528834	NM_007006	ENSG00000167005	NUDT21	CFIM25|CPSF5	nudix hydrolase 21	protein-coding
MACS2_BC313_6h_CFMS_peak_1811	chr5	52095456	52096499	+	12	NA	5' UTR (NM_015946, exon 2 of 3)	5' UTR (NM_015946, exon 2 of 3)	11841	NM_181501	3672	Hs.644352	NM_181501	ENSG00000213949	ITGA1	CD49a|VLA1	integrin subunit alpha 1	protein-coding
MACS2_BC313_6h_CFMS_peak_1669	chr3	146261714	146262288	+	12	NA	intron (NM_021105, intron 1 of 8)	intron (NM_021105, intron 1 of 8)	627	NM_021105	5359	Hs.130759	NM_021105	ENSG00000188313	PLSCR1	MMTRA1B	phospholipid scramblase 1	protein-coding
MACS2_BC313_6h_CFMS_peak_944	chr17	21188409	21189603	+	12	NA	intron (NM_145109, intron 1 of 11)	intron (NM_145109, intron 1 of 11)	1038	NM_145109	5606	Hs.514012	NM_002756	ENSG00000034152	MAP2K3	MAPKK3|MEK3|MKK3|PRKMK3|SAPKK-2|SAPKK2	mitogen-activated protein kinase kinase 3	protein-coding
MACS2_BC313_6h_CFMS_peak_1770	chr4	153456287	153457228	+	12	NA	promoter-TSS (NM_001257069)	promoter-TSS (NM_001257069)	-364	NM_001257069	55294	Hs.561245	NM_018315	ENSG00000109670	FBXW7	AGO|CDC4|FBW6|FBW7|FBX30|FBXO30|FBXW6|SEL-10|SEL10|hAgo|hCdc4	F-box and WD repeat domain containing 7	protein-coding
MACS2_BC313_6h_CFMS_peak_628	chr13	28196134	28196443	+	12	NA	intron (NM_152705, intron 1 of 2)	intron (NM_152705, intron 1 of 2)	372	NM_015972	51082	Hs.507584	NM_015972	ENSG00000186184	POLR1D	AC19|POLR1C|RPA16|RPA9|RPAC2|RPC16|RPO1-3|TCS2	RNA polymerase I and III subunit D	protein-coding
MACS2_BC313_6h_CFMS_peak_1061	chr18	61637511	61638354	+	12	NA	intron (NM_001348369, intron 1 of 6)	CpG	669	NM_001348368	5271	Hs.368077	NM_002640	ENSG00000166401	SERPINB8	C18orf53|CAP2|HMSD|HSMD-v|PI-8|PI8|PSS5	serpin family B member 8	protein-coding
MACS2_BC313_6h_CFMS_peak_1279	chr2	60983236	60983649	+	12	NA	promoter-TSS (NM_022894)	promoter-TSS (NM_022894)	77	NM_022894	64895	Hs.387471	NM_022894	ENSG00000115421	PAPOLG	-	poly(A) polymerase gamma	protein-coding
MACS2_BC313_6h_CFMS_peak_119	chr1	110577385	110577703	+	12	NA	intron (NR_073071, intron 1 of 21)	CpG	321	NM_033088	85369	Hs.584996	NM_033088	ENSG00000143093	STRIP1	FAM40A|FAR11A	striatin interacting protein 1	protein-coding
MACS2_BC313_6h_CFMS_peak_556	chr12	57881955	57882405	+	12	NA	intron (NM_004990, intron 1 of 20)	intron (NM_004990, intron 1 of 20)	417	NM_001319850	64333	Hs.437126	NM_032496	ENSG00000123329	ARHGAP9	10C|RGL1	Rho GTPase activating protein 9	protein-coding
MACS2_BC313_6h_CFMS_peak_787	chr15	74988175	74988478	+	12	NA	promoter-TSS (NM_001351378)	promoter-TSS (NM_001351378)	68	NM_001142443	80153	Hs.96852	NM_025083	ENSG00000179151	EDC3	LSM16|MRT50|YJDC|YJEFN2|hYjeF_N2-15q23	enhancer of mRNA decapping 3	protein-coding
MACS2_BC313_6h_CFMS_peak_2268	chr9	94473262	94474244	+	12	NA	Intergenic	Intergenic	-75126	NR_037489	100500902		NR_037489	ENSG00000283351	MIR3910-2	mir-3910-2	microRNA 3910-2	ncRNA
MACS2_BC313_6h_CFMS_peak_1487-3	chr21	10716756	10718794	+	12	NA	Intergenic	ALR/Alpha|Satellite|centr	273168	NM_199259	7179	Hs.122986	NM_199259	ENSG00000274391	TPTE	CT44|PTEN2	transmembrane phosphatase with tensin homology	protein-coding
MACS2_BC313_6h_CFMS_peak_1929	chr6	30876001	30876405	+	12	NA	intron (NM_001517, intron 1 of 13).6	G-rich|Low_complexity|Low_complexity	226	NM_001517	2968	Hs.485070	NM_001517	ENSG00000213780	GTF2H4	P52|TFB2|TFIIH	general transcription factor IIH subunit 4	protein-coding
MACS2_BC313_6h_CFMS_peak_1478	chr21	9825462	9825698	+	12	NA	promoter-TSS (NR_037421)	promoter-TSS (NR_037421)	-252	NR_128711	103504731		NR_128711	ENSG00000264462	MIR3648-2	hsa-mir-3648-2	microRNA 3648-2	ncRNA
MACS2_BC313_6h_CFMS_peak_2232	chr9	34126292	34126510	+	12	NA	exon (NM_015397, exon 1 of 9)	exon (NM_015397, exon 1 of 9)	370	NM_015397	25853	Hs.493750	NM_015397	ENSG00000198876	DCAF12	CT102|KIAA1892|TCC52|WDR40A	DDB1 and CUL4 associated factor 12	protein-coding
MACS2_BC313_6h_CFMS_peak_1549	chr22	18879829	18880190	+	12	NA	intron (NR_136571, intron 1 of 11)	AluSc8|SINE|Alu	1935	NR_136571	100996432	Hs.631668	NR_136571		LINC01663	-	long intergenic non-protein coding RNA 1663	ncRNA
MACS2_BC313_6h_CFMS_peak_1314	chr2	92274699	92276117	+	12	NA	Intergenic	ALR/Alpha|Satellite|centr	146249	NR_027714	440888	Hs.730239	NM_001032412		ACTR3BP2	FKSG73	ACTR3B pseudogene 2	pseudo
MACS2_BC313_6h_CFMS_peak_1457	chr20	47537820	47538165	+	12	NA	promoter-TSS (NM_006420)	promoter-TSS (NM_006420)	-283	NM_006420	10564	Hs.62578	NM_006420	ENSG00000124198	ARFGEF2	BIG2|PVNH2|dJ1164I10.1	ADP ribosylation factor guanine nucleotide exchange factor 2	protein-coding
MACS2_BC313_6h_CFMS_peak_1755	chr4	99849957	99850228	+	12	NA	exon (NM_001130678, exon 1 of 7)	exon (NM_001130678, exon 1 of 7)	151	NM_001130678	1977	Hs.13211	NM_001968	ENSG00000151247	EIF4E	AUTS19|CBP|EIF4E1|EIF4EL1|EIF4F|eIF-4E	eukaryotic translation initiation factor 4E	protein-coding
MACS2_BC313_6h_CFMS_peak_2056	chr7	57554039	57556206	+	12	NA	Intergenic	AluYc|SINE|Alu	45239	NM_001159279	441234	Hs.533121	NM_001159279	ENSG00000182111	ZNF716	-	zinc finger protein 716	protein-coding
MACS2_BC313_6h_CFMS_peak_1271	chr2	47104959	47105925	+	11	NA	Intergenic	(CA)n|Simple_repeat|Simple_repeat	37565	NM_001171506	90411	Hs.662152	NM_139279	ENSG00000180398	MCFD2	F5F8D|F5F8D2|LMAN1IP|SDNSF	multiple coagulation factor deficiency 2	protein-coding
MACS2_BC313_6h_CFMS_peak_689	chr14	51706997	51707367	+	11	NA	intron (NM_030755, intron 1 of 7)	CpG	296	NM_030755	81542	Hs.125221	NM_030755	ENSG00000139921	TMX1	PDIA11|TMX|TXNDC|TXNDC1	thioredoxin related transmembrane protein 1	protein-coding
MACS2_BC313_6h_CFMS_peak_407	chr11	62648472	62650134	+	11	NA	non-coding (NR_037193, exon 1 of 9)	non-coding (NR_037193, exon 1 of 9)	132	NR_037193	6520	Hs.502769	NM_002394	ENSG00000168003	SLC3A2	4F2|4F2HC|4T2HC|CD98|CD98HC|MDU1|NACAE	solute carrier family 3 member 2	protein-coding
MACS2_BC313_6h_CFMS_peak_1674	chr3	152881705	152881904	+	11	NA	3' UTR (NM_002886, exon 1 of 1)	3' UTR (NM_002886, exon 1 of 1)	1803	NM_002886	5912	Hs.98643	NM_002886	ENSG00000181467	RAP2B	-	RAP2B, member of RAS oncogene family	protein-coding
MACS2_BC313_6h_CFMS_peak_1880	chr5	171613226	171614794	+	11	NA	intron (NM_005990, intron 1 of 18)	intron (NM_005990, intron 1 of 18)	1336	NM_005990	6793	Hs.744005	NM_005990	ENSG00000072786	STK10	LOK|PRO2729	serine/threonine kinase 10	protein-coding
MACS2_BC313_6h_CFMS_peak_413	chr11	64644284	64645236	+	11	NA	intron (NM_006795, intron 1 of 4)	intron (NM_006795, intron 1 of 4)	1480	NM_006795	10938	Hs.523774	NM_006795	ENSG00000110047	EHD1	H-PAST|HPAST1|PAST|PAST1	EH domain containing 1	protein-coding
MACS2_BC313_6h_CFMS_peak_1324	chr2	95830946	95831685	+	11	NA	5' UTR (NM_021088, exon 1 of 5)	5' UTR (NM_021088, exon 1 of 5)	153	NM_001017396	7549	Hs.590916	NM_021088	ENSG00000275111	ZNF2	A1-5|ZNF661|Zfp661	zinc finger protein 2	protein-coding
MACS2_BC313_6h_CFMS_peak_368	chr11	16760041	16760359	+	11	NA	promoter-TSS (NM_014267)	promoter-TSS (NM_014267)	52	NM_014267	10944	Hs.368226	NM_014267	ENSG00000110696	C11orf58	IMAGE145052|SMAP	chromosome 11 open reading frame 58	protein-coding
MACS2_BC313_6h_CFMS_peak_138	chr1	145516455	145517084	+	11	NA	promoter-TSS (NR_002328)	promoter-TSS (NR_002328)	138	NR_073493	8799	Hs.714608	NM_003846	ENSG00000131779	PEX11B	PEX11-BETA|PEX14B	peroxisomal biogenesis factor 11 beta	protein-coding
MACS2_BC313_6h_CFMS_peak_417	chr11	65267272	65270182	+	11	NA	non-coding (NR_145459, exon 1 of 1)	non-coding (NR_145459, exon 1 of 1)	3518	NR_144567	378938	Hs.621695	NR_002819	ENSG00000251562	MALAT1	HCN|LINC00047|NCRNA00047|NEAT2|PRO2853	metastasis associated lung adenocarcinoma transcript 1 (non-protein coding)	ncRNA
MACS2_BC313_6h_CFMS_peak_535	chr12	53835670	53836353	+	11	NA	intron (NM_001005354, intron 1 of 3)	intron (NM_001005354, intron 1 of 3)	578	NM_018457	54458	Hs.744894	NM_018457	ENSG00000205352	PRR13	TXR1	proline rich 13	protein-coding
MACS2_BC313_6h_CFMS_peak_466	chr11	117857593	117859974	+	11	NA	intron (NR_026691, intron 2 of 7)	intron (NR_026691, intron 2 of 7)	1677	NR_026691	3587	Hs.504035	NM_001558	ENSG00000110324	IL10RA	CD210|CD210a|CDW210A|HIL-10R|IL-10R1|IL10R	interleukin 10 receptor subunit alpha	protein-coding
MACS2_BC313_6h_CFMS_peak_433	chr11	71639188	71640321	+	11	NA	promoter-TSS (NR_029192)	promoter-TSS (NR_029192)	-14	NR_024147	55298	Hs.368554	NM_018320	ENSG00000137522	RNF121	-	ring finger protein 121	protein-coding
MACS2_BC313_6h_CFMS_peak_791	chr15	77287739	77288139	+	11	NA	non-coding (NR_135552, exon 1 of 12)	non-coding (NR_135552, exon 1 of 12)	513	NR_135552	9051	Hs.129758	NM_003978	ENSG00000140368	PSTPIP1	CD2BP1|CD2BP1L|CD2BP1S|H-PIP|PAPAS|PSTPIP	proline-serine-threonine phosphatase interacting protein 1	protein-coding
MACS2_BC313_6h_CFMS_peak_1242	chr2	23645056	23645246	+	11	NA	intron (NM_052920, intron 1 of 13)	intron (NM_052920, intron 1 of 13)	36853	NM_052920	114818	Hs.130593	NM_025067	ENSG00000119771	KLHL29	KBTBD9	kelch like family member 29	protein-coding
MACS2_BC313_6h_CFMS_peak_1691	chr3	187462443	187462781	+	11	NA	intron (NM_001706, intron 1 of 9)	G-rich|Low_complexity|Low_complexity	901	NM_001706	604	Hs.478588	NM_001706	ENSG00000113916	BCL6	BCL5|BCL6A|LAZ3|ZBTB27|ZNF51	B cell CLL/lymphoma 6	protein-coding
MACS2_BC313_6h_CFMS_peak_1123	chr19	15529243	15529741	+	11	NA	intron (NM_001291478, intron 1 of 13)	CpG	440	NM_014371	26993	Hs.399800	NM_014371	ENSG00000011243	AKAP8L	HA95|HAP95|NAKAP|NAKAP95	A-kinase anchoring protein 8 like	protein-coding
MACS2_BC313_6h_CFMS_peak_1264	chr2	43446245	43446805	+	11	NA	Intergenic	Intergenic	7220	NM_006887	678	Hs.503093	NM_006887	ENSG00000152518	ZFP36L2	BRF2|ERF-2|ERF2|RNF162C|TIS11D	ZFP36 ring finger protein like 2	protein-coding
MACS2_BC313_6h_CFMS_peak_265	chr10	38299446	38299669	+	11	NA	promoter-TSS (NR_136709)	promoter-TSS (NR_136709)	-21	NM_001324178	7581	Hs.435774	NM_006954	ENSG00000189180	ZNF33A	KOX2|KOX31|KOX5|NF11A|ZNF11|ZNF11A|ZNF33|ZZAPK	zinc finger protein 33A	protein-coding
MACS2_BC313_6h_CFMS_peak_2167	chr8	38244170	38244551	+	11	NA	promoter-TSS (NM_001199660)	promoter-TSS (NM_001199660)	-289	NM_001199660	137994	Hs.696457	NM_144652	ENSG00000165046	LETM2	SLC55A2	leucine zipper and EF-hand containing transmembrane protein 2	protein-coding
MACS2_BC313_6h_CFMS_peak_2029	chr7	2560102	2561891	+	11	NA	intron (NM_001040167, intron 1 of 7)	intron (NM_001040167, intron 1 of 7)	1517	NM_001040167	3955	Hs.159142	NM_002304	ENSG00000106003	LFNG	SCDO3	LFNG O-fucosylpeptide 3-beta-N-acetylglucosaminyltransferase	protein-coding
MACS2_BC313_6h_CFMS_peak_1231	chr2	5273670	5273860	+	11	NA	Intergenic	(CACAC)n|Simple_repeat|Simple_repeat	557485	NR_110580	102723818	Hs.128107	NR_110580		LINC01248	-	long intergenic non-protein coding RNA 1248	ncRNA
MACS2_BC313_6h_CFMS_peak_792	chr15	79166616	79167062	+	11	NA	intron (NM_001265604, intron 1 of 11)	AluJb|SINE|Alu	1508	NM_001265605	10933	Hs.374503	NM_006791	ENSG00000185787	MORF4L1	Eaf3|FWP006|HsT17725|MEAF3|MORFRG15|MRG15|S863-6	mortality factor 4 like 1	protein-coding
MACS2_BC313_6h_CFMS_peak_560	chr12	58239430	58239929	+	11	NA	intron (NM_005730, intron 1 of 7)	CpG	1068	NM_005730	10106	Hs.524530	NM_005730	ENSG00000175215	CTDSP2	OS4|PSR2|SCP2	CTD small phosphatase 2	protein-coding
MACS2_BC313_6h_CFMS_peak_1102	chr19	9903572	9903809	+	11	NA	non-coding (NR_148545, exon 1 of 2)	non-coding (NR_148545, exon 1 of 2)	166	NR_148545	100505555	Hs.445295	NR_148545	ENSG00000196605	LOC100505555	-	uncharacterized LOC100505555	ncRNA
MACS2_BC313_6h_CFMS_peak_1074	chr19	2478454	2478800	+	11	NA	TTS (NM_015675)	TTS (NM_015675)	2504	NM_015675	4616	Hs.110571	NM_015675	ENSG00000099860	GADD45B	GADD45BETA|MYD118	growth arrest and DNA damage inducible beta	protein-coding
MACS2_BC313_6h_CFMS_peak_2209	chr8	134583802	134584849	+	11	NA	promoter-TSS (NM_173344)	promoter-TSS (NM_173344)	-142	NM_003033	6482	Hs.374257	NM_003033	ENSG00000008513	ST3GAL1	Gal-NAc6S|SIAT4A|SIATFL|ST3GalA|ST3GalA.1|ST3GalIA|ST3GalIA,1|ST3O	ST3 beta-galactoside alpha-2,3-sialyltransferase 1	protein-coding
MACS2_BC313_6h_CFMS_peak_1853	chr5	137800709	137800945	+	11	NA	promoter-TSS (NM_001964)	promoter-TSS (NM_001964)	-354	NM_001964	1958	Hs.326035	NM_001964	ENSG00000120738	EGR1	AT225|G0S30|KROX-24|NGFI-A|TIS8|ZIF-268|ZNF225	early growth response 1	protein-coding
MACS2_BC313_6h_CFMS_peak_1125	chr19	16436938	16437137	+	11	NA	intron (NM_016270, intron 2 of 2)	CpG-13173	1400	NM_016270	10365	Hs.685136	NM_016270	ENSG00000127528	KLF2	LKLF	Kruppel like factor 2	protein-coding
MACS2_BC313_6h_CFMS_peak_1557	chr22	35696382	35696659	+	11	NA	intron (NM_005488, intron 1 of 14)	intron (NM_005488, intron 1 of 14)	723	NM_001135730	10043	Hs.474705	NM_005488	ENSG00000100284	TOM1	-	target of myb1 membrane trafficking protein	protein-coding
MACS2_BC313_6h_CFMS_peak_1615	chr3	19988953	19989432	+	11	NA	promoter-TSS (NM_001330688)	promoter-TSS (NM_001330688)	620	NM_001292048	5868	Hs.475663	NM_004162	ENSG00000144566	RAB5A	RAB5	RAB5A, member RAS oncogene family	protein-coding
MACS2_BC313_6h_CFMS_peak_825	chr16	23606967	23607341	+	11	NA	intron (NM_005003, intron 1 of 4)	MIRb|SINE|MIR	485	NM_005003	4706	Hs.189716	NM_005003	ENSG00000004779	NDUFAB1	ACP|ACP1|FASN2A|SDAP	NADH:ubiquinone oxidoreductase subunit AB1	protein-coding
MACS2_BC313_6h_CFMS_peak_755	chr15	44829342	44829736	+	11	NA	promoter-TSS (NR_034171)	promoter-TSS (NR_034171)	273	NM_001284336	8669	Hs.404056	NM_003758	ENSG00000104131	EIF3J	EIF3S1|eIF3-alpha|eIF3-p35	eukaryotic translation initiation factor 3 subunit J	protein-coding
MACS2_BC313_6h_CFMS_peak_395	chr11	60146297	60146505	+	11	NA	intron (NM_206938, intron 1 of 5)	intron (NM_206938, intron 1 of 5)	443	NM_206938	58475	Hs.530735	NM_021201	ENSG00000166927	MS4A7	4SPAN2|CD20L4|CFFM4|MS4A8	membrane spanning 4-domains A7	protein-coding
MACS2_BC313_6h_CFMS_peak_2193	chr8	103667161	103667834	+	11	NA	intron (NM_005655, intron 1 of 3)	CpG	633	NM_005655	7071	Hs.435001	NM_005655	ENSG00000155090	KLF10	EGR-alpha|EGRA|TIEG|TIEG1	Kruppel like factor 10	protein-coding
MACS2_BC313_6h_CFMS_peak_716	chr14	93119061	93119613	+	11	NA	exon (NM_024832, exon 6 of 10)	exon (NM_024832, exon 6 of 10)	76758	NM_001319987	79890	Hs.326822	NM_024832	ENSG00000100599	RIN3	-	Ras and Rab interactor 3	protein-coding
MACS2_BC313_6h_CFMS_peak_1987	chr6	86352338	86352976	+	11	NA	promoter-TSS (NM_001159674)	promoter-TSS (NM_001159674)	-17	NM_001159673	10492	Hs.571177	NM_006372	ENSG00000135316	SYNCRIP	GRY-RBP|GRYRBP|HNRNPQ|HNRPQ1|NSAP1|PP68|hnRNP-Q	synaptotagmin binding cytoplasmic RNA interacting protein	protein-coding
MACS2_BC313_6h_CFMS_peak_68	chr1	36183677	36184302	+	11	NA	intron (NM_152374, intron 1 of 1)	intron (NM_152374, intron 1 of 1)	801	NM_152374	127703	Hs.112023	NM_152374	ENSG00000142686	C1orf216	-	chromosome 1 open reading frame 216	protein-coding
MACS2_BC313_6h_CFMS_peak_858	chr16	34001989	34002342	+	11	NA	Intergenic	ALR/Alpha|Satellite|centr	402597	NR_002837	606551	Hs.646441	NR_002837		UBE2MP1	-	ubiquitin conjugating enzyme E2 M pseudogene 1	pseudo
MACS2_BC313_6h_CFMS_peak_789	chr15	75230029	75230228	+	11	NA	intron (NM_004255, intron 1 of 4)	CpG	367	NM_004255	9377	Hs.401903	NM_004255	ENSG00000178741	COX5A	COX|COX-VA|VA	cytochrome c oxidase subunit 5A	protein-coding
MACS2_BC313_6h_CFMS_peak_1455	chr20	46130647	46131367	+	11	NA	intron (NM_001174088, intron 1 of 22)	CpG	406	NM_001174088	8202	Hs.592142	NM_006534	ENSG00000124151	NCOA3	ACTR|AIB-1|AIB1|CAGH16|CTG26|KAT13B|RAC3|SRC-3|SRC3|TNRC14|TNRC16|TRAM-1|bHLHe42|pCIP	nuclear receptor coactivator 3	protein-coding
MACS2_BC313_6h_CFMS_peak_692	chr14	58893524	58894163	+	11	NA	promoter-TSS (NM_001244192)	promoter-TSS (NM_001244192)	117	NR_130752	26520	Hs.440525	NM_012460	ENSG00000100575	TIMM9	TIM9|TIM9A	translocase of inner mitochondrial membrane 9	protein-coding
MACS2_BC313_6h_CFMS_peak_370	chr11	18548147	18548522	+	11	NA	exon (NM_006292, exon 1 of 10)	exon (NM_006292, exon 1 of 10)	169	NM_006292	7251	Hs.523512	NM_006292	ENSG00000074319	TSG101	TSG10|VPS23	tumor susceptibility 101	protein-coding
MACS2_BC313_6h_CFMS_peak_1704	chr4	1653699	1654513	+	11	NA	intron (NM_001297435, intron 4 of 5)	(CA)n|Simple_repeat|Simple_repeat	31612	NM_001013622	152877	Hs.143314	NM_001013622	ENSG00000174137	FAM53A	DNTNP	family with sequence similarity 53 member A	protein-coding
MACS2_BC313_6h_CFMS_peak_1902	chr6	7590570	7591217	+	11	NA	intron (NM_152551, intron 1 of 8)	CpG	461	NM_152551	154007	Hs.13366	NM_152551	ENSG00000168566	SNRNP48	C6orf151|dJ336K20B.1|dJ512B11.2	small nuclear ribonucleoprotein U11/U12 subunit 48	protein-coding
MACS2_BC313_6h_CFMS_peak_656	chr13	109945753	109946504	+	11	NA	Intergenic	(CA)n|Simple_repeat|Simple_repeat	-106915	NR_126361	104326054	Hs.569298	NR_126361	ENSG00000229792	LINC00399	TCONS_00021596	long intergenic non-protein coding RNA 399	ncRNA
MACS2_BC313_6h_CFMS_peak_2043	chr7	36193091	36193290	+	11	NA	5' UTR (NM_030636, exon 1 of 8)	5' UTR (NM_030636, exon 1 of 8)	354	NM_030636	80820	Hs.487994	NM_030636	ENSG00000122547	EEPD1	HSPC107	endonuclease/exonuclease/phosphatase family domain containing 1	protein-coding
MACS2_BC313_6h_CFMS_peak_1191	chr19	47613841	47614603	+	11	NA	intron (NM_015168, intron 2 of 14)	intron (NM_015168, intron 2 of 14)	2787	NM_015168	23211	Hs.104661	NM_015168	ENSG00000130749	ZC3H4	C19orf7	zinc finger CCCH-type containing 4	protein-coding
MACS2_BC313_6h_CFMS_peak_365	chr11	9406204	9406517	+	11	NA	exon (NM_006391, exon 1 of 25)	exon (NM_006391, exon 1 of 25)	191	NM_006391	10527	Hs.744911	NM_006391	ENSG00000205339	IPO7	Imp7|RANBP7	importin 7	protein-coding
MACS2_BC313_6h_CFMS_peak_1617	chr3	23958544	23959142	+	11	NA	promoter-TSS (NM_020345)	promoter-TSS (NM_020345)	254	NM_001253382	6138	Hs.381219	NM_002948	ENSG00000174748	RPL15	DBA12|EC45|L15|RPL10|RPLY10|RPYL10	ribosomal protein L15	protein-coding
MACS2_BC313_6h_CFMS_peak_587	chr12	109914833	109915279	+	11	NA	promoter-TSS (NM_001270449)	promoter-TSS (NM_001270449)	293	NM_001317395	83892	Hs.524731	NM_031954	ENSG00000110906	KCTD10	BTBD28|MSTP028|ULRO61|hBACURD3	potassium channel tetramerization domain containing 10	protein-coding
MACS2_BC313_6h_CFMS_peak_802	chr15	93427026	93428035	+	11	NA	intron (NR_037601, intron 2 of 5)	intron (NR_037601, intron 2 of 5)	1004	NR_037602	100507217	Hs.622504	NR_037600		LINC01578	-	long intergenic non-protein coding RNA 1578	ncRNA
MACS2_BC313_6h_CFMS_peak_1238	chr2	16845457	16846246	+	11	NA	intron (NM_030797, intron 1 of 11)	intron (NM_030797, intron 1 of 11)	1283	NM_030797	81553	Hs.467769	NM_030797	ENSG00000197872	FAM49A	-	family with sequence similarity 49 member A	protein-coding
MACS2_BC313_6h_CFMS_peak_1258	chr2	29117169	29117806	+	11	NA	promoter-TSS (NM_015131)	promoter-TSS (NM_015131)	-22	NM_015131	23160	Hs.622982	NM_015131	ENSG00000163811	WDR43	NET12|UTP5	WD repeat domain 43	protein-coding
MACS2_BC313_6h_CFMS_peak_248	chr10	17271865	17272454	+	11	NA	promoter-TSS (NR_108061)	promoter-TSS (NR_108061)	-175	NR_108061	100507347	Hs.740502	NR_108060	ENSG00000229124	VIM-AS1	-	VIM antisense RNA 1	ncRNA
MACS2_BC313_6h_CFMS_peak_443	chr11	74172545	74172776	+	11	NA	intron (NM_005472, intron 2 of 2)	AluSx|SINE|Alu	5940	NM_005472	10008	Hs.523899	NM_005472	ENSG00000175538	KCNE3	HOKPP|HYPP|MiRP2	potassium voltage-gated channel subfamily E regulatory subunit 3	protein-coding
MACS2_BC313_6h_CFMS_peak_2370	chrY	13836315	13836434	+	11	NA	Intergenic	(GAATG)n|Satellite|Satellite	697015	NR_033667	352887	Hs.546221	NR_033667	ENSG00000206159	GYG2P1	GYG2P	glycogenin 2 pseudogene 1	pseudo
MACS2_BC313_6h_CFMS_peak_717	chr14	94547056	94547416	+	11	NA	promoter-TSS (NM_206949)	promoter-TSS (NM_206949)	322	NM_020414	57062	Hs.510328	NM_020414	ENSG00000089737	DDX24	-	DEAD-box helicase 24	protein-coding
MACS2_BC313_6h_CFMS_peak_1418	chr20	1876381	1876999	+	11	NA	intron (NM_001040022, intron 2 of 8)	intron (NM_001040022, intron 2 of 8)	864	NM_001040023	140885	Hs.581021	NM_080792	ENSG00000198053	SIRPA	BIT|CD172A|MFR|MYD-1|P84|PTPNS1|SHPS1|SIRP	signal regulatory protein alpha	protein-coding
MACS2_BC313_6h_CFMS_peak_114	chr1	109235200	109235415	+	11	NA	exon (NM_018061, exon 1 of 6)	exon (NM_018061, exon 1 of 6)	375	NM_001349765	55119	Hs.342307	NM_018061	ENSG00000134186	PRPF38B	NET1	pre-mRNA processing factor 38B	protein-coding
MACS2_BC313_6h_CFMS_peak_2246	chr9	66843672	66844031	+	11	NA	Intergenic	ALR/Alpha|Satellite|centr	-79116	NR_121570	101928381	Hs.708686	NR_121570		LOC101928381	-	uncharacterized LOC101928381	ncRNA
MACS2_BC313_6h_CFMS_peak_735	chr14	106156137	106157318	+	11	NA	Intergenic	(CA)n|Simple_repeat|Simple_repeat	-17583	NR_046211	2003	Hs.744419	NR_046211		ELK2AP	ELK2|ELK2.1|ELK2P1	ELK2A, member of ETS oncogene family, pseudogene	pseudo
MACS2_BC313_6h_CFMS_peak_698	chr14	69257032	69258056	+	11	NA	intron (NM_001244701, intron 2 of 2)	intron (NM_001244701, intron 2 of 2)	3087	NM_004926	677	Hs.85155	NM_004926	ENSG00000185650	ZFP36L1	BRF1|Berg36|ERF-1|ERF1|RNF162B|TIS11B|cMG1	ZFP36 ring finger protein like 1	protein-coding
MACS2_BC313_6h_CFMS_peak_1860	chr5	145826955	145827454	+	11	NA	intron (NM_001040006, intron 1 of 20)	CpG	331	NM_006706	10915	Hs.443465	NM_006706	ENSG00000113649	TCERG1	CA150|TAF2S|Urn1	transcription elongation regulator 1	protein-coding
MACS2_BC313_6h_CFMS_peak_941	chr17	17183726	17184370	+	11	NA	promoter-TSS (NM_001199125)	promoter-TSS (NM_001199125)	-36	NM_001199125	8533	Hs.6076	NM_003653	ENSG00000141030	COPS3	CSN3|SGN3	COP9 signalosome subunit 3	protein-coding
MACS2_BC313_6h_CFMS_peak_2333	chrY	10031393	10032165	+	11	NA	Intergenic	Intergenic	283372	NR_003593	100101121	Hs.522846	NR_003593	ENSG00000250204	TTTY23B	TTTY23	testis-specific transcript, Y-linked 23B (non-protein coding)	ncRNA
MACS2_BC313_6h_CFMS_peak_468	chr11	118888678	118889659	+	11	NA	promoter-TSS (NM_016146)	promoter-TSS (NM_016146)	-11	NM_001318490	51399	Hs.132760	NM_016146	ENSG00000196655	TRAPPC4	CGI-104|HSPC172|PTD009|SBDN|SYNBINDIN|TRS23	trafficking protein particle complex 4	protein-coding
MACS2_BC313_6h_CFMS_peak_766	chr15	63448794	63449791	+	11	NA	intron (NM_015920, intron 1 of 3)	intron (NM_015920, intron 1 of 3)	449	NM_015920	51065	Hs.108957	NM_015920	ENSG00000185088	RPS27L	-	ribosomal protein S27 like	protein-coding
MACS2_BC313_6h_CFMS_peak_26	chr1	11433943	11434300	+	11	NA	Intergenic	(TG)n|Simple_repeat|Simple_repeat	100866	NM_001330349	29914	Hs.522933	NM_013319	ENSG00000120942	UBIAD1	SCCD|TERE1	UbiA prenyltransferase domain containing 1	protein-coding
MACS2_BC313_6h_CFMS_peak_1282	chr2	61764810	61765098	+	11	NA	5' UTR (NM_003400, exon 1 of 25)	5' UTR (NM_003400, exon 1 of 25)	464	NM_003400	7514	Hs.370770	NM_003400	ENSG00000082898	XPO1	CRM1|emb|exp1	exportin 1	protein-coding
MACS2_BC313_6h_CFMS_peak_581	chr12	99039115	99039437	+	11	NA	promoter-TSS (NM_153687)	promoter-TSS (NM_153687)	198	NM_013229	317	Hs.552567	NM_001160	ENSG00000120868	APAF1	APAF-1|CED4	apoptotic peptidase activating factor 1	protein-coding
MACS2_BC313_6h_CFMS_peak_2241	chr9	66823391	66824117	+	11	NA	Intergenic	ALR/Alpha|Satellite|centr	-99213	NR_121570	101928381	Hs.708686	NR_121570		LOC101928381	-	uncharacterized LOC101928381	ncRNA
MACS2_BC313_6h_CFMS_peak_1700	chr3	196625480	196625852	+	11	NA	intron (NM_152699, intron 2 of 9)	HSATII|Satellite|Satellite	30939	NM_001308045	205564	Hs.240770	NM_152699	ENSG00000119231	SENP5	-	SUMO specific peptidase 5	protein-coding
MACS2_BC313_6h_CFMS_peak_618	chr13	20966608	20966943	+	11	NA	Intergenic	(CA)n|Simple_repeat|Simple_repeat	41210	NR_039721	100616304		NR_039721	ENSG00000263978	MIR4499	-	microRNA 4499	ncRNA
MACS2_BC313_6h_CFMS_peak_1950	chr6	33266097	33266426	+	11	NA	exon (NM_004761, exon 2 of 18).2	exon (NM_004761, exon 2 of 18).2	904	NM_001243738	5863	Hs.509622	NM_004761	ENSG00000237441	RGL2	HKE1.5|KE1.5|RAB2L	ral guanine nucleotide dissociation stimulator like 2	protein-coding
MACS2_BC313_6h_CFMS_peak_1616	chr3	23245177	23245377	+	11	NA	promoter-TSS (NR_136176)	promoter-TSS (NR_136176)	493	NM_152653	7325	Hs.475688	NM_152653	ENSG00000182247	UBE2E2	UBCH8	ubiquitin conjugating enzyme E2 E2	protein-coding
MACS2_BC313_6h_CFMS_peak_2032	chr7	6414986	6415259	+	11	NA	intron (NM_006908, intron 1 of 5)	AluJr|SINE|Alu	996	NM_006908	5879	Hs.413812	NM_006908	ENSG00000136238	RAC1	MIG5|MRD48|Rac-1|TC-25|p21-Rac1	Rac family small GTPase 1	protein-coding
MACS2_BC313_6h_CFMS_peak_1642	chr3	72495628	72495827	+	11	NA	promoter-TSS (NM_012234)	promoter-TSS (NM_012234)	47	NM_012234	23429	Hs.7910	NM_012234	ENSG00000163602	RYBP	AAP1|APAP-1|DEDAF|YEAF1	RING1 and YY1 binding protein	protein-coding
MACS2_BC313_6h_CFMS_peak_557	chr12	57913383	57913861	+	11	NA	promoter-TSS (NR_030346)	promoter-TSS (NR_030346)	-580	NR_030346	693201		NR_030346	ENSG00000208028	MIR616	MIRN616|hsa-mir-616	microRNA 616	ncRNA
MACS2_BC313_6h_CFMS_peak_1239	chr2	19562311	19562510	+	11	NA	Intergenic	Intergenic	-4038	NM_145260	130497	Hs.123933	NM_145260	ENSG00000143867	OSR1	ODD	odd-skipped related transciption factor 1	protein-coding
MACS2_BC313_6h_CFMS_peak_702	chr14	73525625	73525844	+	11	NA	intron (NM_021239, intron 1 of 18)	CpG	513	NM_021239	58517	Hs.531106	NM_021239	ENSG00000119707	RBM25	NET52|RED120|RNPC7|S164|Snu71|fSAP94	RNA binding motif protein 25	protein-coding
MACS2_BC313_6h_CFMS_peak_2201	chr8	126443696	126444111	+	11	NA	promoter-TSS (NM_001282985)	promoter-TSS (NM_001282985)	-548	NM_001282985	10221	Hs.444947	NM_025195	ENSG00000173334	TRIB1	C8FW|GIG-2|GIG2|SKIP1|TRB-1|TRB1	tribbles pseudokinase 1	protein-coding
MACS2_BC313_6h_CFMS_peak_431	chr11	68671749	68671948	+	11	NA	promoter-TSS (NM_181515)	promoter-TSS (NM_181515)	529	NM_002180	3508	Hs.503048	NM_002180	ENSG00000132740	IGHMBP2	CATF1|CMT2S|HCSA|HMN6|SMARD1|SMUBP2|ZFAND7	immunoglobulin mu binding protein 2	protein-coding
MACS2_BC313_6h_CFMS_peak_1419	chr20	2821175	2821669	+	11	NA	promoter-TSS (NM_080413)	promoter-TSS (NM_080413)	-74	NM_022760	64773	Hs.29341	NM_022760	ENSG00000132635	PCED1A	C20orf81|FAM113A|bA12M19.1	PC-esterase domain containing 1A	protein-coding
MACS2_BC313_6h_CFMS_peak_920	chr17	4737013	4737605	+	11	NA	intron (NM_001024937, intron 1 of 31)	intron (NM_001024937, intron 1 of 31)	674	NM_170663	50488	Hs.443417	NM_015716	ENSG00000141503	MINK1	B55|MAP4K6|MINK|YSK2|ZC3	misshapen like kinase 1	protein-coding
MACS2_BC313_6h_CFMS_peak_1843	chr5	126113249	126113728	+	11	NA	exon (NM_005573, exon 1 of 11)	exon (NM_005573, exon 1 of 11)	643	NM_001198557	4001	Hs.89497	NM_005573	ENSG00000113368	LMNB1	ADLD|LMN|LMN2|LMNB	lamin B1	protein-coding
MACS2_BC313_6h_CFMS_peak_2370-2	chrY	13837437	13839486	+	11	NA	Intergenic	(GAATG)n|Satellite|Satellite	694928	NR_033667	352887	Hs.546221	NR_033667	ENSG00000206159	GYG2P1	GYG2P	glycogenin 2 pseudogene 1	pseudo
MACS2_BC313_6h_CFMS_peak_1791	chr5	3323025	3324265	+	11	NA	Intergenic	(TG)n|Simple_repeat|Simple_repeat	-129285	NR_147000	105374624	Hs.518991	NR_147000	ENSG00000249830	LINC02162	-	long intergenic non-protein coding RNA 2162	ncRNA
MACS2_BC313_6h_CFMS_peak_1043	chr18	9708627	9708960	+	11	NA	intron (NM_006868, intron 1 of 6)	CpG	565	NM_006868	11031	Hs.99528	NM_006868	ENSG00000168461	RAB31	Rab22B	RAB31, member RAS oncogene family	protein-coding
MACS2_BC313_6h_CFMS_peak_714	chr14	92572196	92572881	+	11	NA	intron (NM_001127697, intron 1 of 8)	intron (NM_001127697, intron 1 of 8)	427	NR_028456	4287	Hs.532632	NM_004993	ENSG00000066427	ATXN3	AT3|ATX3|JOS|MJD|MJD1|SCA3	ataxin 3	protein-coding
MACS2_BC313_6h_CFMS_peak_2257	chr9	78789981	78790333	+	11	NA	intron (NM_006200, intron 14 of 20)	(GAATG)n|Simple_repeat|Simple_repeat	219287	NM_018339	55312	Hs.37558	NM_018339	ENSG00000135002	RFK	RIFK	riboflavin kinase	protein-coding
MACS2_BC313_6h_CFMS_peak_2202	chr8	129053402	129053565	+	11	NA	intron (NR_003367, intron 5 of 8)	(TG)n|Simple_repeat|Simple_repeat	-7915	NR_031612	100302175		NR_031612	ENSG00000221176	MIR1207	MIRN1207|hsa-mir-1207	microRNA 1207	ncRNA
MACS2_BC313_6h_CFMS_peak_495	chr12	8234964	8235814	+	11	NA	intron (NM_015509, intron 1 of 7)	(CA)n|Simple_repeat|Simple_repeat	582	NM_015509	25977	Hs.555927	NM_015509	ENSG00000089818	NECAP1	EIEE21	NECAP endocytosis associated 1	protein-coding
MACS2_BC313_6h_CFMS_peak_1253	chr2	27592989	27593700	+	11	NA	promoter-TSS (NM_001267060)	promoter-TSS (NM_001267060)	-19	NR_049788	9784	Hs.278569	NM_014748	ENSG00000115234	SNX17	-	sorting nexin 17	protein-coding
MACS2_BC313_6h_CFMS_peak_725	chr14	102605770	102606684	+	11	NA	promoter-TSS (NM_001320130)	promoter-TSS (NM_001320130)	38	NM_001242417	91833	Hs.36859	NM_144574	ENSG00000140153	WDR20	DMR	WD repeat domain 20	protein-coding
MACS2_BC313_6h_CFMS_peak_1119	chr19	13950510	13952798	+	11	NA	Intergenic	Intergenic	-4181	NR_029495	407010		NR_029495	ENSG00000207980	MIR23A	MIRN23A|hsa-mir-23a|miRNA23A|mir-23a	microRNA 23a	ncRNA
MACS2_BC313_6h_CFMS_peak_1135	chr19	21688524	21689062	+	11	NA	non-coding (NR_144525, exon 2 of 3)	non-coding (NR_144525, exon 2 of 3)	439	NR_144522	353088	Hs.572567	NM_001001415	ENSG00000197013	ZNF429	-	zinc finger protein 429	protein-coding
MACS2_BC313_6h_CFMS_peak_790	chr15	75494666	75495744	+	11	NA	intron (NM_015492, intron 1 of 2)	CpG	984	NM_015492	56905	Hs.17936	NM_015492	ENSG00000167173	C15orf39	-	chromosome 15 open reading frame 39	protein-coding
MACS2_BC313_6h_CFMS_peak_1243	chr2	24149522	24149721	+	11	NA	exon (NM_001242338, exon 1 of 28)	exon (NM_001242338, exon 1 of 28)	363	NR_125717	54454	Hs.467862	NM_017552	ENSG00000119778	ATAD2B	-	ATPase family, AAA domain containing 2B	protein-coding
MACS2_BC313_6h_CFMS_peak_64	chr1	32480114	32480521	+	11	NA	intron (NR_073498, intron 1 of 8)	CpG	1022	NR_073499	10657	Hs.445893	NM_006559	ENSG00000121774	KHDRBS1	Sam68|p62|p68	KH RNA binding domain containing, signal transduction associated 1	protein-coding
MACS2_BC313_6h_CFMS_peak_886	chr16	67563012	67563721	+	11	NA	promoter-TSS (NR_104656)	promoter-TSS (NR_104656)	-174	NM_001193523	79567	Hs.152717	NM_024519	ENSG00000039523	RIPOR1	FAM65A	RHO family interacting cell polarization regulator 1	protein-coding
MACS2_BC313_6h_CFMS_peak_677	chr14	23387725	23387912	+	11	NA	promoter-TSS (NR_120599)	promoter-TSS (NR_120599)	578	NM_001352765	55147	Hs.4997	NM_018107	ENSG00000100461	RBM23	CAPERbeta|PP239|RNPC4	RNA binding motif protein 23	protein-coding
MACS2_BC313_6h_CFMS_peak_2266	chr9	93456580	93456860	+	11	NA	Intergenic	(TG)n|Simple_repeat|Simple_repeat	-51333	NM_017594	54769	Hs.165636	NM_017594	ENSG00000165023	DIRAS2	Di-Ras2	DIRAS family GTPase 2	protein-coding
MACS2_BC313_6h_CFMS_peak_142	chr1	150240931	150241353	+	11	NA	exon (NM_016022, exon 1 of 6)	exon (NM_016022, exon 1 of 6)	467	NM_001243772	51107	Hs.108408	NM_016022	ENSG00000117362	APH1A	6530402N02Rik|APH-1|APH-1A|CGI-78	aph-1 homolog A, gamma-secretase subunit	protein-coding
MACS2_BC313_6h_CFMS_peak_2272	chr9	95566725	95566942	+	11	NA	TTS (NR_136301)	TTS (NR_136301)	3536	NR_136301	101929748	Hs.551296	NR_136301		LOC101929748	-	uncharacterized LOC101929748	ncRNA
MACS2_BC313_6h_CFMS_peak_437	chr11	72525851	72526277	+	11	NA	intron (NM_001318766, intron 1 of 17)	CpG	613	NM_033388	89849	Hs.653186	NM_033388	ENSG00000168010	ATG16L2	ATG16B|WDR80	autophagy related 16 like 2	protein-coding
[truncated: 519 more rows]
