# Supplementary material for: Dynamic gene regulation by nuclear colony-stimulating factor 1 receptor in human monocytes and macrophages
Source: Nat Commun. 2019 Apr 26;10:1935. doi: 10.1038/s41467-019-09970-9 (PMC6486619; doi:10.1038/s41467-019-09970-9)
Supplement: Supplementary file 17 — Supplementary Data 14 [file 41467_2019_9970_MOESM17_ESM.xls]

## Sheet: intersect_CFMS_6h_d0_annotated.
PeakID (cmd=annotatePeaks.pl intersect_CFMS_6h_d0.bed hg19 -go intersect_CFMS_6h_d0_GO -annStats annStats_intersect_CFMS_6h_d0.txt)	Chr	Start	End	Strand	Peak Score	Focus Ratio/Region Size	Annotation	Detailed Annotation	Distance to TSS	Nearest PromoterID	Entrez ID	Nearest Unigene	Nearest Refseq	Nearest Ensembl	Gene Name	Gene Alias	Gene Description	Gene Type
MACS2_BC313_6h_CFMS_peak_869	chr16	46416737	46420763	+	410	NA	Intergenic	HSATII|Satellite|Satellite	184259	NR_026556	124149	Hs.97414	NM_001004299		ANKRD26P1	-	ankyrin repeat domain 26 pseudogene 1	pseudo
MACS2_BC313_6h_CFMS_peak_870	chr16	46423329	46423507	+	373	NA	Intergenic	HSATII|Satellite|Satellite	179591	NR_026556	124149	Hs.97414	NM_001004299		ANKRD26P1	-	ankyrin repeat domain 26 pseudogene 1	pseudo
MACS2_BC313_6h_CFMS_peak_2021	chr6	168052147	168052591	+	368	NA	Intergenic	(TG)n|Simple_repeat|Simple_repeat	27534	NR_117091	401286	Hs.487182	NR_117091	ENSG00000272549	LINC02538	-	long intergenic non-protein coding RNA 2538	ncRNA
MACS2_BC313_6h_CFMS_peak_1730	chr4	49128343	49128728	+	333	NA	Intergenic	(CATTC)n|Satellite|Satellite	139876	NM_001286791	80157	Hs.479703	NM_025087	ENSG00000109182	CWH43	CWH43-C|PGAP2IP	cell wall biogenesis 43 C-terminal homolog	protein-coding
MACS2_BC313_6h_CFMS_peak_1036	chr17	79398624	79399526	+	310	NA	intron (NM_001291324, intron 1 of 27)	intron (NM_001291324, intron 1 of 27)	19139	NR_036152	100422944		NR_036152	ENSG00000266189	MIR3186	mir-3186	microRNA 3186	ncRNA
MACS2_BC313_6h_CFMS_peak_2022	chr6	168670764	168671255	+	240	NA	Intergenic	(CA)n|Simple_repeat|Simple_repeat	27391	NR_110870	101929420	Hs.571211	NR_110870	ENSG00000234647	LOC101929420	-	uncharacterized LOC101929420	ncRNA
MACS2_BC313_6h_CFMS_peak_1744	chr4	80273558	80274721	+	238	NA	Intergenic	GA-rich|Low_complexity|Low_complexity	-26968	NM_032693	84779	Hs.676048	NM_032693	ENSG00000156269	NAA11	ARD1B|ARD2|hARD2	N(alpha)-acetyltransferase 11, NatA catalytic subunit	protein-coding
MACS2_BC313_6h_CFMS_peak_281	chr10	42596799	42601975	+	228	NA	Intergenic	HSATII|Satellite|Satellite	264106	NR_024380	441666	Hs.255729	NR_024380	ENSG00000215146	LOC441666	-	zinc finger protein 91 pseudogene	pseudo
MACS2_BC313_6h_CFMS_peak_2024	chr6	169684061	169684281	+	220	NA	Intergenic	(CA)n|Simple_repeat|Simple_repeat	-29962	NM_003247	7058	Hs.371147	NM_003247	ENSG00000186340	THBS2	TSP2	thrombospondin 2	protein-coding
MACS2_BC313_6h_CFMS_peak_2315-2	chrM	1609	1743	+	213	NA	promoter-TSS (NR_137295)	promoter-TSS (NR_137295)	3	NR_137295
MACS2_BC313_6h_CFMS_peak_2315	chrM	18	758	+	213	NA	promoter-TSS (NR_137294)	promoter-TSS (NR_137294)	-262	NR_137294
MACS2_BC313_6h_CFMS_peak_1034	chr17	78485134	78485569	+	206	NA	Intergenic	(CA)n|Simple_repeat|Simple_repeat	-33274	NM_020761	57521	Hs.133044	NM_020761	ENSG00000141564	RPTOR	KOG1|Mip1	regulatory associated protein of MTOR complex 1	protein-coding
MACS2_BC313_6h_CFMS_peak_268	chr10	39076613	39112945	+	204	NA	Intergenic	(CATTC)n|Satellite|Satellite	105052	NR_045000	399746	Hs.742607	NR_045000		ACTR3BP5	FKSG74	ACTR3B pseudogene 5	pseudo
MACS2_BC313_6h_CFMS_peak_2301	chr9	132172570	132172888	+	192	NA	Intergenic	(CACCAT)n|Simple_repeat|Simple_repeat	73527	NR_120686	100506119	Hs.624047	NR_120685	ENSG00000233901	LINC01503	-	long intergenic non-protein coding RNA 1503	ncRNA
MACS2_BC313_6h_CFMS_peak_283	chr10	42790589	42817206	+	191	NA	Intergenic	(CATTC)n|Satellite|Satellite	59596	NR_024380	441666	Hs.255729	NR_024380	ENSG00000215146	LOC441666	-	zinc finger protein 91 pseudogene	pseudo
MACS2_BC313_6h_CFMS_peak_1014	chr17	70300592	70300791	+	190	NA	Intergenic	(TG)n|Simple_repeat|Simple_repeat	-38261	NR_135222	146795	Hs.651743	NR_135222	ENSG00000264026	LINC02003	-	long intergenic non-protein coding RNA 2003	ncRNA
MACS2_BC313_6h_CFMS_peak_2023	chr6	168829645	168830166	+	188	NA	Intergenic	(TG)n|Simple_repeat|Simple_repeat	-11926	NM_022138	64094	Hs.487200	NM_022138	ENSG00000112562	SMOC2	DTDP1|MST117|MSTP117|MSTP140|SMAP2|bA270C4A.1|bA37D8.1|dJ421D16.1	SPARC related modular calcium binding 2	protein-coding
MACS2_BC313_6h_CFMS_peak_1017	chr17	72461476	72462133	+	188	NA	promoter-TSS (NM_007261)	promoter-TSS (NM_007261)	-708	NM_001330456	11314	Hs.9688	NM_007261	ENSG00000167851	CD300A	CLM-8|CMRF-35-H9|CMRF-35H|CMRF35-H|CMRF35-H9|CMRF35H|CMRF35H9|IGSF12|IRC1|IRC1/IRC2|IRC2|IRp60	CD300a molecule	protein-coding
MACS2_BC313_6h_CFMS_peak_2018	chr6	165339202	165339554	+	179	NA	Intergenic	(CA)n|Simple_repeat|Simple_repeat	-103826	NR_131926	105378111		NR_131926		MEAT6	-	melanoma-associated transcript 6	ncRNA
MACS2_BC313_6h_CFMS_peak_2025	chr6	169771979	169772916	+	179	NA	Intergenic	(CA)n|Simple_repeat|Simple_repeat	-118238	NM_003247	7058	Hs.371147	NM_003247	ENSG00000186340	THBS2	TSP2	thrombospondin 2	protein-coding
MACS2_BC313_6h_CFMS_peak_871	chr16	46425281	46430193	+	178	NA	Intergenic	HSATII|Satellite|Satellite	175272	NR_026556	124149	Hs.97414	NM_001004299		ANKRD26P1	-	ankyrin repeat domain 26 pseudogene 1	pseudo
MACS2_BC313_6h_CFMS_peak_1407	chr2	239394166	239394592	+	173	NA	Intergenic	(CA)n|Simple_repeat|Simple_repeat	58810	NM_001330196	51665	Hs.516788	NM_016114	ENSG00000065802	ASB1	ASB-1	ankyrin repeat and SOCS box containing 1	protein-coding
MACS2_BC313_6h_CFMS_peak_1406	chr2	239034992	239035665	+	170	NA	promoter-TSS (NM_001308370)	promoter-TSS (NM_001308370)	-703	NM_001308370	339768	Hs.127724	NM_194312	ENSG00000144488	ESPNL	-	espin like	protein-coding
MACS2_BC313_6h_CFMS_peak_2143	chr7	158387779	158388126	+	159	NA	Intergenic	HAL1-2a_MD|LINE|L1	3644	NR_049893	100847032		NR_049893	ENSG00000265598	MIR5707	-	microRNA 5707	ncRNA
MACS2_BC313_6h_CFMS_peak_2340	chrY	13468074	13468380	+	157	NA	Intergenic	BSR/Beta|Satellite|Satellite	1065162	NR_033667	352887	Hs.546221	NR_033667	ENSG00000206159	GYG2P1	GYG2P	glycogenin 2 pseudogene 1	pseudo
MACS2_BC313_6h_CFMS_peak_1499	chr21	11112299	11112791	+	157	NA	Intergenic	Intergenic	-13608	NM_001187	574	Hs.545789	NM_001187		BAGE	BAGE1|CT2.1	B melanoma antigen	protein-coding
MACS2_BC313_6h_CFMS_peak_981	chr17	41399745	41400328	+	154	NA	Intergenic	AluSp|SINE|Alu	-18974	NR_047479	100874261	Hs.546898	NR_047479	ENSG00000236383	LINC00854	TMEM106A-AS1	long intergenic non-protein coding RNA 854	ncRNA
MACS2_BC313_6h_CFMS_peak_2300	chr9	132102314	132103014	+	153	NA	intron (NR_120686, intron 2 of 3)	(TG)n|Simple_repeat|Simple_repeat	3462	NR_120686	100506119	Hs.624047	NR_120685	ENSG00000233901	LINC01503	-	long intergenic non-protein coding RNA 1503	ncRNA
MACS2_BC313_6h_CFMS_peak_2302	chr9	133830491	133830690	+	151	NA	Intergenic	(CACCAT)n|Simple_repeat|Simple_repeat	-16135	NM_001145106	84929	Hs.133205	NM_032843	ENSG00000130720	FIBCD1	-	fibrinogen C domain containing 1	protein-coding
MACS2_BC313_6h_CFMS_peak_1732	chr4	49139911	49140260	+	151	NA	Intergenic	(CATTC)n|Satellite|Satellite	151426	NM_001286791	80157	Hs.479703	NM_025087	ENSG00000109182	CWH43	CWH43-C|PGAP2IP	cell wall biogenesis 43 C-terminal homolog	protein-coding
MACS2_BC313_6h_CFMS_peak_2070	chr7	61986064	61986411	+	150	NA	Intergenic	ALR/Alpha|Satellite|centr	778197	NR_003952	643955	Hs.583308	NR_003952	ENSG00000185037	ZNF733P	ZNF733	zinc finger protein 733, pseudogene	pseudo
MACS2_BC313_6h_CFMS_peak_228	chr1	244162032	244162231	+	146	NA	intron (NR_033883, intron 2 of 11)	(CA)n|Simple_repeat|Simple_repeat	-50110	NM_001278196	10472	Hs.69997	NM_006352	ENSG00000179456	ZBTB18	C2H2-171|MRD22|RP58|TAZ-1|ZNF238	zinc finger and BTB domain containing 18	protein-coding
MACS2_BC313_6h_CFMS_peak_1151	chr19	29337084	29337655	+	145	NA	Intergenic	(TG)n|Simple_repeat|Simple_repeat	-118669	NR_027318	148145	Hs.112651	NR_027318	ENSG00000267339	LINC00906	-	long intergenic non-protein coding RNA 906	ncRNA
MACS2_BC313_6h_CFMS_peak_2342	chrY	13479441	13479747	+	137	NA	Intergenic	BSR/Beta|Satellite|Satellite	1053795	NR_033667	352887	Hs.546221	NR_033667	ENSG00000206159	GYG2P1	GYG2P	glycogenin 2 pseudogene 1	pseudo
MACS2_BC313_6h_CFMS_peak_1595	chr22	49352418	49352838	+	136	NA	Intergenic	(CA)n|Simple_repeat|Simple_repeat	90046	NR_038944	100128946	Hs.535676	NR_038944	ENSG00000205632	LINC01310	WI2-81516E3.1	long intergenic non-protein coding RNA 1310	ncRNA
MACS2_BC313_6h_CFMS_peak_868	chr16	46415202	46415740	+	134	NA	Intergenic	HSATII|Satellite|Satellite	187538	NR_026556	124149	Hs.97414	NM_001004299		ANKRD26P1	-	ankyrin repeat domain 26 pseudogene 1	pseudo
MACS2_BC313_6h_CFMS_peak_874	chr16	46497655	46500457	+	130	NA	Intergenic	HSATII|Satellite|Satellite	103953	NR_026556	124149	Hs.97414	NM_001004299		ANKRD26P1	-	ankyrin repeat domain 26 pseudogene 1	pseudo
MACS2_BC313_6h_CFMS_peak_2318-2	chrM	10600	16500	+	129	NA	Intergenic	Intergenic	11877	NR_137295
MACS2_BC313_6h_CFMS_peak_310	chr10	88413725	88414053	+	129	NA	promoter-TSS (NM_033282)	promoter-TSS (NM_033282)	-425	NM_001030015	94233	Hs.283922	NM_033282	ENSG00000122375	OPN4	MOP	opsin 4	protein-coding
MACS2_BC313_6h_CFMS_peak_2318	chrM	8472	9504	+	129	NA	Intergenic	Intergenic	7315	NR_137295
MACS2_BC313_6h_CFMS_peak_1728	chr4	49098239	49102662	+	128	NA	Intergenic	(CATTC)n|Satellite|Satellite	111791	NM_001286791	80157	Hs.479703	NM_025087	ENSG00000109182	CWH43	CWH43-C|PGAP2IP	cell wall biogenesis 43 C-terminal homolog	protein-coding
MACS2_BC313_6h_CFMS_peak_1731	chr4	49133603	49134565	+	124	NA	Intergenic	(CATTC)n|Satellite|Satellite	145425	NM_001286791	80157	Hs.479703	NM_025087	ENSG00000109182	CWH43	CWH43-C|PGAP2IP	cell wall biogenesis 43 C-terminal homolog	protein-coding
MACS2_BC313_6h_CFMS_peak_1733	chr4	49141564	49158653	+	123	NA	Intergenic	(CATTC)n|Satellite|Satellite	161449	NM_001286791	80157	Hs.479703	NM_025087	ENSG00000109182	CWH43	CWH43-C|PGAP2IP	cell wall biogenesis 43 C-terminal homolog	protein-coding
MACS2_BC313_6h_CFMS_peak_2017	chr6	163777862	163778110	+	121	NA	Intergenic	(CA)n|Simple_repeat|Simple_repeat	-9921	NR_033862	401282	Hs.444817	NR_033862		DKFZp451B082	-	uncharacterized LOC401282	ncRNA
MACS2_BC313_6h_CFMS_peak_2316	chrM	3194	5520	+	120	NA	Intergenic	tRNA-Gln-CAA_|tRNA|tRNA	2684	NR_137295
MACS2_BC313_6h_CFMS_peak_1392	chr2	218854997	218855196	+	120	NA	intron (NR_135524, intron 3 of 3)	intron (NR_135524, intron 3 of 3)	11666	NR_135524	105373878	Hs.630709	NR_135524	ENSG00000223923	LOC105373878	-	uncharacterized LOC105373878	ncRNA
MACS2_BC313_6h_CFMS_peak_282	chr10	42661297	42667610	+	120	NA	Intergenic	HSATII|Satellite|Satellite	199040	NR_024380	441666	Hs.255729	NR_024380	ENSG00000215146	LOC441666	-	zinc finger protein 91 pseudogene	pseudo
MACS2_BC313_6h_CFMS_peak_2317	chrM	6386	7194	+	120	NA	Intergenic	Intergenic	5117	NR_137295
MACS2_BC313_6h_CFMS_peak_1664	chr3	129088554	129089381	+	119	NA	Intergenic	(TG)n|Simple_repeat|Simple_repeat	27224	NR_002992	677797	Hs.711399	NR_002992	ENSG00000207088	SNORA7B	ACA7B	small nucleolar RNA, H/ACA box 7B	snoRNA
MACS2_BC313_6h_CFMS_peak_1157	chr19	34266874	34267099	+	118	NA	Intergenic	Intergenic	-20765	NM_001129995	79047	Hs.221873	NM_024076	ENSG00000153885	KCTD15	-	potassium channel tetramerization domain containing 15	protein-coding
MACS2_BC313_6h_CFMS_peak_1592	chr22	48938078	48938656	+	118	NA	intron (NR_038917, intron 4 of 4)	(TG)n|Simple_repeat|Simple_repeat	4832	NR_038917	284933	Hs.159057	NR_038917	ENSG00000281732	LOC284933	-	uncharacterized LOC284933	ncRNA
MACS2_BC313_6h_CFMS_peak_1032	chr17	77998085	77998598	+	118	NA	intron (NM_019020, intron 1 of 11)	(CA)n|Simple_repeat|Simple_repeat	11316	NM_019020	125058	Hs.369819	NM_019020	ENSG00000167291	TBC1D16	-	TBC1 domain family member 16	protein-coding
MACS2_BC313_6h_CFMS_peak_990	chr17	45213806	45213849	+	118	NA	intron (NR_148340, intron 12 of 16)	intron (NR_148340, intron 12 of 16)	52878	NR_148340	996	Hs.463295	NM_001256	ENSG00000004897	CDC27	ANAPC3|APC3|CDC27Hs|D0S1430E|D17S978E|H-NUC|HNUC|NUC2	cell division cycle 27	protein-coding
MACS2_BC313_6h_CFMS_peak_1015	chr17	71949644	71949893	+	118	NA	Intergenic	(CA)n|Simple_repeat|Simple_repeat	-125092	NR_027146	283982	Hs.464079	NM_182564		LINC00469	C17orf54	long intergenic non-protein coding RNA 469	ncRNA
MACS2_BC313_6h_CFMS_peak_2016	chr6	163295917	163296116	+	117	NA	intron (NM_152410, intron 3 of 6)	(CA)n|Simple_repeat|Simple_repeat	147014	NM_001080379	135138	Hs.25791	NM_152410	ENSG00000112530	PACRG	GLUP|HAK005771|PARK2CRG	parkin coregulated	protein-coding
MACS2_BC313_6h_CFMS_peak_2141	chr7	157923814	157925127	+	115	NA	intron (NM_130842, intron 8 of 21)	(CA)n|Simple_repeat|Simple_repeat	277193	NR_038966	100506585	Hs.661265	NR_038966	ENSG00000233038	LOC100506585	-	uncharacterized LOC100506585	ncRNA
MACS2_BC313_6h_CFMS_peak_2377	chrY	28798240	28801696	+	115	NA	Intergenic	(GAATG)n|Satellite|Satellite	925331	NR_002176	474148	Hs.511777	NR_002176	ENSG00000280961	TTTY3B	LNCRNA00122|NCRNA00122	testis-specific transcript, Y-linked 3B (non-protein coding)	ncRNA
MACS2_BC313_6h_CFMS_peak_304	chr10	81085737	81086409	+	115	NA	Intergenic	(TG)n|Simple_repeat|Simple_repeat	-21147	NM_005729	10105	Hs.381072	NM_005729	ENSG00000108179	PPIF	CYP3|CyP-M|Cyp-D|CypD	peptidylprolyl isomerase F	protein-coding
MACS2_BC313_6h_CFMS_peak_1349-2	chr2	133026614	133031597	+	112	NA	Intergenic	HAL1|LINE|L1	-13563	NR_152415	554226	Hs.380689	NM_001358416	ENSG00000163046	ANKRD30BL	ANKRD30BP3|NCRNA00164	ankyrin repeat domain 30B like	protein-coding
MACS2_BC313_6h_CFMS_peak_1509	chr21	14365141	14365490	+	112	NA	Intergenic	ALR/Alpha|Satellite|centr	-45172	NR_026916	149992	Hs.558645	NM_153773		ANKRD30BP2	C21orf99|CT85|CTSP-1|CTSP1	ankyrin repeat domain 30B pseudogene 2	pseudo
MACS2_BC313_6h_CFMS_peak_1594	chr22	49277699	49278390	+	112	NA	intron (NR_038944, intron 1 of 6)	intron (NR_038944, intron 1 of 6)	15462	NR_038944	100128946	Hs.535676	NR_038944	ENSG00000205632	LINC01310	WI2-81516E3.1	long intergenic non-protein coding RNA 1310	ncRNA
MACS2_BC313_6h_CFMS_peak_1349-3	chr2	133032626	133032841	+	112	NA	Intergenic	Intergenic	-17191	NR_152415	554226	Hs.380689	NM_001358416	ENSG00000163046	ANKRD30BL	ANKRD30BP3|NCRNA00164	ankyrin repeat domain 30B like	protein-coding
MACS2_BC313_6h_CFMS_peak_1349	chr2	133025678	133025748	+	112	NA	Intergenic	Intergenic	-10171	NR_152415	554226	Hs.380689	NM_001358416	ENSG00000163046	ANKRD30BL	ANKRD30BP3|NCRNA00164	ankyrin repeat domain 30B like	protein-coding
MACS2_BC313_6h_CFMS_peak_1404	chr2	238474216	238474586	+	111	NA	promoter-TSS (NM_015893)	promoter-TSS (NM_015893)	-816	NM_015893	51052	Hs.247710	NM_015893	ENSG00000071677	PRLH	PRH|PRRP	prolactin releasing hormone	protein-coding
MACS2_BC313_6h_CFMS_peak_1350	chr2	133033892	133035086	+	110	NA	Intergenic	AluJb|SINE|Alu	-18947	NR_152415	554226	Hs.380689	NM_001358416	ENSG00000163046	ANKRD30BL	ANKRD30BP3|NCRNA00164	ankyrin repeat domain 30B like	protein-coding
MACS2_BC313_6h_CFMS_peak_1729	chr4	49104212	49123273	+	109	NA	Intergenic	(CATTC)n|Satellite|Satellite	125083	NM_001286791	80157	Hs.479703	NM_025087	ENSG00000109182	CWH43	CWH43-C|PGAP2IP	cell wall biogenesis 43 C-terminal homolog	protein-coding
MACS2_BC313_6h_CFMS_peak_2012	chr6	159274097	159274296	+	107	NA	intron (NR_028496, intron 2 of 2)	(CA)n|Simple_repeat|Simple_repeat	4468	NR_028496	202459	Hs.487035	NM_145303	ENSG00000243775	OSTCP1	DC2L|OSTCL	oligosaccharyltransferase complex subunit pseudogene 1	pseudo
MACS2_BC313_6h_CFMS_peak_898	chr16	81648526	81649043	+	107	NA	intron (NM_198390, intron 2 of 20)	(TG)n|Simple_repeat|Simple_repeat	3831	NR_106759	102465251		NR_106759	ENSG00000275109	MIR6504	hsa-mir-6504	microRNA 6504	ncRNA
MACS2_BC313_6h_CFMS_peak_198	chr1	202173600	202174734	+	107	NA	intron (NM_021636, intron 1 of 17)	(CA)n|Simple_repeat|Simple_repeat	1262	NM_021636	59352	Hs.497402	NM_021636	ENSG00000133067	LGR6	GPCR|VTS20631	leucine rich repeat containing G protein-coupled receptor 6	protein-coding
MACS2_BC313_6h_CFMS_peak_872	chr16	46431289	46433233	+	105	NA	Intergenic	HSATII|Satellite|Satellite	170748	NR_026556	124149	Hs.97414	NM_001004299		ANKRD26P1	-	ankyrin repeat domain 26 pseudogene 1	pseudo
MACS2_BC313_6h_CFMS_peak_1401	chr2	235422980	235423668	+	105	NA	Intergenic	(GTGTG)n|Simple_repeat|Simple_repeat	-17627	NM_001282431	10123	Hs.111554	NM_005737	ENSG00000188042	ARL4C	ARL7|LAK	ADP ribosylation factor like GTPase 4C	protein-coding
MACS2_BC313_6h_CFMS_peak_307	chr10	82415541	82415921	+	105	NA	Intergenic	(TCTG)n|Simple_repeat|Simple_repeat	115156	NM_001145719	387694	Hs.147643	NM_207372	ENSG00000178217	SH2D4B	-	SH2 domain containing 4B	protein-coding
MACS2_BC313_6h_CFMS_peak_971	chr17	39789091	39789876	+	104	NA	intron (NR_033415, intron 4 of 10)	(TG)n|Simple_repeat|Simple_repeat	6968	NR_033415	284116	Hs.725790	NR_033415	ENSG00000214514	KRT42P	-	keratin 42 pseudogene	pseudo
MACS2_BC313_6h_CFMS_peak_1396	chr2	225783300	225783936	+	103	NA	intron (NM_014689, intron 2 of 55)	(TG)n|Simple_repeat|Simple_repeat	28164	NM_001290263	55619	Hs.46578	NM_014689	ENSG00000135905	DOCK10	DRIP2|Nbla10300|ZIZ3	dedicator of cytokinesis 10	protein-coding
MACS2_BC313_6h_CFMS_peak_2142	chr7	158233603	158233962	+	101	NA	intron (NM_130842, intron 1 of 21)	(ATGGTG)n|Simple_repeat|Simple_repeat	91723	NR_030325	693180		NR_030325	ENSG00000207637	MIR595	MIRN595|hsa-mir-595	microRNA 595	ncRNA
MACS2_BC313_6h_CFMS_peak_351	chr10	135152817	135153405	+	100	NA	Intergenic	(CA)n|Simple_repeat|Simple_repeat	-2624	NM_001321617	50632	Hs.148680	NM_015722	ENSG00000130643	CALY	DRD1IP|NSG3	calcyon neuron specific vesicular protein	protein-coding
MACS2_BC313_6h_CFMS_peak_1498	chr21	11108551	11109474	+	99	NA	Intergenic	Intergenic	-10075	NM_001187	574	Hs.545789	NM_001187		BAGE	BAGE1|CT2.1	B melanoma antigen	protein-coding
MACS2_BC313_6h_CFMS_peak_1765	chr4	139788188	139788619	+	99	NA	intron (NR_133945, intron 2 of 2)	(CA)n|Simple_repeat|Simple_repeat	145397	NR_133945	105377448	Hs.200280	NR_133945	ENSG00000250195	LOC105377448	-	uncharacterized LOC105377448	ncRNA
MACS2_BC313_6h_CFMS_peak_1593	chr22	48978531	48980493	+	99	NA	intron (NM_015381, intron 1 of 3)	(CA)n|Simple_repeat|Simple_repeat	7394	NM_015381	25817	Hs.436854	NM_015381	ENSG00000219438	FAM19A5	QLLK5208|TAFA-5|TAFA5|UNQ5208	family with sequence similarity 19 member A5, C-C motif chemokine like	protein-coding
MACS2_BC313_6h_CFMS_peak_1054	chr18	43977585	43978114	+	98	NA	intron (NM_001256758, intron 1 of 5)	intron (NM_001256758, intron 1 of 5)	63662	NM_152470	494470	Hs.501114	NM_152470	ENSG00000141622	RNF165	ARKL2|RNF111L2	ring finger protein 165	protein-coding
MACS2_BC313_6h_CFMS_peak_1734	chr4	49633254	49660038	+	98	NA	Intergenic	(GAATG)n|Satellite|Satellite	657987	NM_001286791	80157	Hs.479703	NM_025087	ENSG00000109182	CWH43	CWH43-C|PGAP2IP	cell wall biogenesis 43 C-terminal homolog	protein-coding
MACS2_BC313_6h_CFMS_peak_1019	chr17	72728734	72729677	+	98	NA	intron (NM_175738, intron 2 of 8)	intron (NM_175738, intron 2 of 8)	-3494	NM_001330471	326624	Hs.351413	NM_175738	ENSG00000172794	RAB37	-	RAB37, member RAS oncogene family	protein-coding
MACS2_BC313_6h_CFMS_peak_1483	chr21	10698915	10701326	+	97	NA	Intergenic	ALR/Alpha|Satellite|centr	290823	NM_199259	7179	Hs.122986	NM_199259	ENSG00000274391	TPTE	CT44|PTEN2	transmembrane phosphatase with tensin homology	protein-coding
MACS2_BC313_6h_CFMS_peak_1318	chr2	92300546	92300898	+	97	NA	Intergenic	ALR/Alpha|Satellite|centr	171563	NR_027714	440888	Hs.730239	NM_001032412		ACTR3BP2	FKSG73	ACTR3B pseudogene 2	pseudo
MACS2_BC313_6h_CFMS_peak_1483-2	chr21	10702167	10703105	+	97	NA	Intergenic	ALR/Alpha|Satellite|centr	288307	NM_199259	7179	Hs.122986	NM_199259	ENSG00000274391	TPTE	CT44|PTEN2	transmembrane phosphatase with tensin homology	protein-coding
MACS2_BC313_6h_CFMS_peak_1408	chr2	239622017	239622451	+	94	NA	Intergenic	(CA)n|Simple_repeat|Simple_repeat	-134439	NM_001271893	117581	Hs.422585	NM_057179	ENSG00000233608	TWIST2	AMS|BBRSAY|DERMO1|FFDD3|SETLSS|bHLHa39	twist family bHLH transcription factor 2	protein-coding
MACS2_BC313_6h_CFMS_peak_2347	chrY	13650385	13653097	+	93	NA	Intergenic	HSATII|Satellite|Satellite	881648	NR_033667	352887	Hs.546221	NR_033667	ENSG00000206159	GYG2P1	GYG2P	glycogenin 2 pseudogene 1	pseudo
MACS2_BC313_6h_CFMS_peak_2134	chr7	154675232	154675819	+	91	NA	intron (NM_001039350, intron 21 of 25)	(CA)n|Simple_repeat|Simple_repeat	-44702	NR_024476	100132707	Hs.586358	NR_024476	ENSG00000214106	PAXIP1-AS2	PAXIP1OS	PAXIP1 antisense RNA 2	ncRNA
MACS2_BC313_6h_CFMS_peak_980	chr17	41381721	41382454	+	89	NA	Intergenic	ERV3-16A3_I-int|LTR|ERVL	-1025	NR_047479	100874261	Hs.546898	NR_047479	ENSG00000236383	LINC00854	TMEM106A-AS1	long intergenic non-protein coding RNA 854	ncRNA
MACS2_BC313_6h_CFMS_peak_2015	chr6	161795594	161795698	+	88	NA	intron (NM_013987, intron 9 of 10)	(TG)n|Simple_repeat|Simple_repeat	-96363	NR_134595	105378098	Hs.691066	NR_134593		LOC105378098	-	uncharacterized LOC105378098	ncRNA
MACS2_BC313_6h_CFMS_peak_1156	chr19	33997282	33997585	+	87	NA	intron (NM_000285, intron 3 of 14)	(CA)n|Simple_repeat|Simple_repeat	15366	NM_001166056	5184	Hs.36473	NM_000285	ENSG00000124299	PEPD	PROLIDASE	peptidase D	protein-coding
MACS2_BC313_6h_CFMS_peak_1290	chr2	67899155	67899665	+	86	NA	Intergenic	(CA)n|Simple_repeat|Simple_repeat	153284	NR_110271	101927701	Hs.348697	NR_110271	ENSG00000237013	LINC01812	-	long intergenic non-protein coding RNA 1812	ncRNA
MACS2_BC313_6h_CFMS_peak_189	chr1	181105700	181105939	+	86	NA	Intergenic	(CA)n|Simple_repeat|Simple_repeat	-37801	NR_125966	101928973	Hs.637822	NR_125966	ENSG00000237292	LINC01732	-	long intergenic non-protein coding RNA 1732	ncRNA
MACS2_BC313_6h_CFMS_peak_1812	chr5	55160289	55160531	+	86	NA	intron (NM_001297572, intron 3 of 10)	(CA)n|Simple_repeat|Simple_repeat	11260	NM_001242639	133396	Hs.55378	NM_139017	ENSG00000164509	IL31RA	CRL|CRL3|GLM-R|GLMR|GPL|IL-31RA|PLCA2|PRO21384|hGLM-R	interleukin 31 receptor A	protein-coding
MACS2_BC313_6h_CFMS_peak_2204	chr8	133508091	133508439	+	86	NA	Intergenic	Intergenic	-15261	NM_004519	3786	Hs.374023	NM_004519	ENSG00000184156	KCNQ3	BFNC2|EBN2|KV7.3	potassium voltage-gated channel subfamily Q member 3	protein-coding
MACS2_BC313_6h_CFMS_peak_1500	chr21	11116082	11116463	+	86	NA	Intergenic	(CAGAGA)n|Simple_repeat|Simple_repeat	-17335	NM_001187	574	Hs.545789	NM_001187		BAGE	BAGE1|CT2.1	B melanoma antigen	protein-coding
MACS2_BC313_6h_CFMS_peak_873	chr16	46434768	46456144	+	84	NA	Intergenic	HSATII|Satellite|Satellite	157553	NR_026556	124149	Hs.97414	NM_001004299		ANKRD26P1	-	ankyrin repeat domain 26 pseudogene 1	pseudo
MACS2_BC313_6h_CFMS_peak_1179	chr19	42422836	42423136	+	84	NA	Intergenic	Intergenic	-9986	NR_135626	100505585		NR_135626	ENSG00000076928	LOC100505585	-	uncharacterized LOC100505585	ncRNA
MACS2_BC313_6h_CFMS_peak_667	chr14	19010369	19010716	+	81	NA	Intergenic	ALR/Alpha|Satellite|centr	-367052	NM_001013354	440153	Hs.534880	NM_001013354	ENSG00000257115	OR11H12	-	olfactory receptor family 11 subfamily H member 12	protein-coding
MACS2_BC313_6h_CFMS_peak_1591	chr22	48024616	48024645	+	81	NA	intron (NR_033377, intron 1 of 5)	(TG)n|Simple_repeat|Simple_repeat	2688	NR_033377	400932	Hs.561058	NM_001001693	ENSG00000205634	LINC00898	-	long intergenic non-protein coding RNA 898	ncRNA
MACS2_BC313_6h_CFMS_peak_1409	chr2	240268201	240268815	+	81	NA	intron (NM_006037, intron 2 of 26)	(CA)n|Simple_repeat|Simple_repeat	4991	NR_039948	100616360		NR_039948	ENSG00000264292	MIR2467	mir-2467	microRNA 2467	ncRNA
MACS2_BC313_6h_CFMS_peak_1510	chr21	14366739	14368124	+	80	NA	Intergenic	ALR/Alpha|Satellite|centr	-43056	NR_026916	149992	Hs.558645	NM_153773		ANKRD30BP2	C21orf99|CT85|CTSP-1|CTSP1	ankyrin repeat domain 30B pseudogene 2	pseudo
MACS2_BC313_6h_CFMS_peak_1417	chr2	242806407	242807340	+	80	NA	Intergenic	(TG)n|Simple_repeat|Simple_repeat	-5013	NM_173821	285093	Hs.376307	NM_173821	ENSG00000188011	RTP5	C2orf85|CXXC11|Z3CXXC5	receptor transporter protein 5 (putative)	protein-coding
MACS2_BC313_6h_CFMS_peak_1403	chr2	238120387	238121615	+	80	NA	Intergenic	(TG)n|Simple_repeat|Simple_repeat	126917	NM_198189	10920	Hs.531713	NM_006710	ENSG00000198612	COPS8	COP9|CSN8|SGN8	COP9 signalosome subunit 8	protein-coding
MACS2_BC313_6h_CFMS_peak_961	chr17	33478018	33478228	+	77	NA	intron (NM_001033576, intron 4 of 19)	LSU-rRNA_Hsa|rRNA|rRNA	2840	NM_173167	146862	Hs.379636	NM_173167	ENSG00000141161	UNC45B	CMYA4|CTRCT43|SMUNC45|UNC-45B|UNC45	unc-45 myosin chaperone B	protein-coding
MACS2_BC313_6h_CFMS_peak_315	chr10	98561210	98561671	+	77	NA	Intergenic	GA-rich|Low_complexity|Low_complexity	27081	NR_030338	693192		NR_030338	ENSG00000207976	MIR607	MIRN607|hsa-mir-607	microRNA 607	ncRNA
MACS2_BC313_6h_CFMS_peak_853	chr16	33963902	33964024	+	76	NA	Intergenic	SSU-rRNA_Hsa|rRNA|rRNA	392119	NR_130772	104644205	Hs.742548	NR_130771		ENPP7P13	DUNQU1	ectonucleotide pyrophosphatase/phosphodiesterase 7 pseudogene 13	pseudo
MACS2_BC313_6h_CFMS_peak_1155	chr19	33740800	33741800	+	75	NA	Intergenic	(CA)n|Simple_repeat|Simple_repeat	-24544	NM_019849	56301	Hs.58679	NM_019849	ENSG00000130876	SLC7A10	ASC1|HASC-1|asc-1	solute carrier family 7 member 10	protein-coding
MACS2_BC313_6h_CFMS_peak_1402	chr2	237502060	237502793	+	75	NA	Intergenic	(TG)n|Simple_repeat|Simple_repeat	24046	NM_020311	57007	Hs.471751	NM_020311	ENSG00000144476	ACKR3	CMKOR1|CXC-R7|CXCR-7|CXCR7|GPR159|RDC-1|RDC1	atypical chemokine receptor 3	protein-coding
MACS2_BC313_6h_CFMS_peak_308	chr10	82417853	82418129	+	74	NA	Intergenic	(TG)n|Simple_repeat|Simple_repeat	117416	NM_001145719	387694	Hs.147643	NM_207372	ENSG00000178217	SH2D4B	-	SH2 domain containing 4B	protein-coding
MACS2_BC313_6h_CFMS_peak_2069	chr7	61967579	61971270	+	73	NA	Intergenic	ALR/Alpha|Satellite|centr	795010	NR_003952	643955	Hs.583308	NR_003952	ENSG00000185037	ZNF733P	ZNF733	zinc finger protein 733, pseudogene	pseudo
MACS2_BC313_6h_CFMS_peak_1160	chr19	35788095	35789676	+	73	NA	intron (NM_080600, intron 4 of 11)	(CA)n|Simple_repeat|Simple_repeat	5896	NM_080600	4099	Hs.643440	NM_002361	ENSG00000105695	MAG	GMA|S-MAG|SIGLEC-4A|SIGLEC4A|SPG75	myelin associated glycoprotein	protein-coding
MACS2_BC313_6h_CFMS_peak_1530	chr21	43374847	43375379	+	71	NA	Intergenic	(TG)n|Simple_repeat|Simple_repeat	-1114	NM_015500	25966	Hs.473894	NM_015500	ENSG00000157617	C2CD2	C21orf25|C21orf258|TMEM24L	C2 calcium dependent domain containing 2	protein-coding
MACS2_BC313_6h_CFMS_peak_891	chr16	73320662	73321287	+	71	NA	Intergenic	(TG)n|Simple_repeat|Simple_repeat	-99730	NR_038234	100506172	Hs.434230	NR_038234	ENSG00000258779	LINC01568	-	long intergenic non-protein coding RNA 1568	ncRNA
MACS2_BC313_6h_CFMS_peak_340	chr10	125013939	125014760	+	70	NA	Intergenic	(CCA)n|Simple_repeat|Simple_repeat	100589	NM_001007793	9184	Hs.418533	NM_004725	ENSG00000154473	BUB3	BUB3L|hBUB3	BUB3, mitotic checkpoint protein	protein-coding
MACS2_BC313_6h_CFMS_peak_2360	chrY	13705349	13705545	+	70	NA	Intergenic	(GAATG)n|Satellite|Satellite	827942	NR_033667	352887	Hs.546221	NR_033667	ENSG00000206159	GYG2P1	GYG2P	glycogenin 2 pseudogene 1	pseudo
MACS2_BC313_6h_CFMS_peak_420	chr11	65601944	65602517	+	70	NA	intron (NM_152760, intron 1 of 12)	(TG)n|Simple_repeat|Simple_repeat	820	NM_152760	254122	Hs.591950	NM_152760	ENSG00000172803	SNX32	SNX6B	sorting nexin 32	protein-coding
MACS2_BC313_6h_CFMS_peak_2346	chrY	13647976	13649169	+	70	NA	Intergenic	(GAATG)n|Satellite|Satellite	884817	NR_033667	352887	Hs.546221	NR_033667	ENSG00000206159	GYG2P1	GYG2P	glycogenin 2 pseudogene 1	pseudo
MACS2_BC313_6h_CFMS_peak_1048	chr18	22315731	22316136	+	70	NA	intron (NR_134604, intron 2 of 2)	(TG)n|Simple_repeat|Simple_repeat	10188	NR_134604	105372028	Hs.569901	NR_134604	ENSG00000266573	LOC105372028	-	uncharacterized LOC105372028	ncRNA
MACS2_BC313_6h_CFMS_peak_2375	chrY	28784201	28786870	+	69	NA	Intergenic	(GAATG)n|Satellite|Satellite	910898	NR_002176	474148	Hs.511777	NR_002176	ENSG00000280961	TTTY3B	LNCRNA00122|NCRNA00122	testis-specific transcript, Y-linked 3B (non-protein coding)	ncRNA
MACS2_BC313_6h_CFMS_peak_341	chr10	125730589	125731116	+	69	NA	Intergenic	(CA)n|Simple_repeat|Simple_repeat	-79352	NM_198148	119587	Hs.656887	NM_198148	ENSG00000121898	CPXM2	CPX2|UNQ676	carboxypeptidase X, M14 family member 2	protein-coding
MACS2_BC313_6h_CFMS_peak_1596	chr22	49974011	49974233	+	69	NA	intron (NR_110523, intron 1 of 4)	intron (NR_110523, intron 1 of 4)	-37008	NR_037440	100500882		NR_037440	ENSG00000264139	MIR3667	-	microRNA 3667	ncRNA
MACS2_BC313_6h_CFMS_peak_1479	chr21	9827106	9827373	+	69	NA	TTS (NR_037458)	TTS (NR_037458)	1036	NR_037458
MACS2_BC313_6h_CFMS_peak_1391	chr2	218670234	218670592	+	68	NA	intron (NM_001308022, intron 30 of 30)	(CA)n|Simple_repeat|Simple_repeat	28043	NR_145792	109623482		NR_145792		SNORA115	-	small nucleolar RNA, H/ACA box 115	snoRNA
MACS2_BC313_6h_CFMS_peak_216	chr1	224199455	224204330	+	68	NA	intron (NR_136593, intron 2 of 4)	(GAATG)n|Satellite|Satellite	21460	NR_136590	100287497	Hs.568390	NR_136590		LOC100287497	-	septin 7 pseudogene	pseudo
MACS2_BC313_6h_CFMS_peak_1347	chr2	133016650	133016936	+	67	NA	Intergenic	AluJb|SINE|Alu	-1251	NR_152415	554226	Hs.380689	NM_001358416	ENSG00000163046	ANKRD30BL	ANKRD30BP3|NCRNA00164	ankyrin repeat domain 30B like	protein-coding
MACS2_BC313_6h_CFMS_peak_1575	chr22	39959709	39960388	+	66	NA	Intergenic	(TG)n|Simple_repeat|Simple_repeat	-6710	NM_001003406	8911	Hs.125116	NM_021096	ENSG00000100346	CACNA1I	Cav3.3|ca(v)3.3	calcium voltage-gated channel subunit alpha1 I	protein-coding
MACS2_BC313_6h_CFMS_peak_1154	chr19	30661831	30662037	+	65	NA	Intergenic	(TG)n|Simple_repeat|Simple_repeat	-201366	NM_001352260	9745	Hs.378901	NM_014717	ENSG00000198597	ZNF536	-	zinc finger protein 536	protein-coding
MACS2_BC313_6h_CFMS_peak_1539	chr21	47011357	47011923	+	64	NA	Intergenic	(CA)n|Simple_repeat|Simple_repeat	-1928	NR_146912	105372840	Hs.406003	NR_146912	ENSG00000233922	LINC01694	-	long intergenic non-protein coding RNA 1694	ncRNA
MACS2_BC313_6h_CFMS_peak_2290	chr9	124657759	124658211	+	64	NA	intron (NM_001139442, intron 6 of 8)	(TG)n|Simple_repeat|Simple_repeat	152921	NM_138709	153090	Hs.522378	NM_032552	ENSG00000136848	DAB2IP	AF9Q34|AIP-1|AIP1|DIP1/2	DAB2 interacting protein	protein-coding
MACS2_BC313_6h_CFMS_peak_2059	chr7	61079025	61079791	+	64	NA	Intergenic	ALR/Alpha|Satellite|centr	1685026	NR_003952	643955	Hs.583308	NR_003952	ENSG00000185037	ZNF733P	ZNF733	zinc finger protein 733, pseudogene	pseudo
MACS2_BC313_6h_CFMS_peak_1390	chr2	217933561	217934390	+	64	NA	Intergenic	(GTGTG)n|Simple_repeat|Simple_repeat	198480	NR_130782	101928327	Hs.350698	NR_130782	ENSG00000223874	LINC01921	-	long intergenic non-protein coding RNA 1921	ncRNA
MACS2_BC313_6h_CFMS_peak_1410	chr2	240564385	240565764	+	63	NA	Intergenic	Intergenic	-119480	NR_037808	150935	Hs.555582	NR_037808		LOC150935	-	uncharacterized LOC150935	ncRNA
MACS2_BC313_6h_CFMS_peak_2066	chr7	61779512	61803016	+	63	NA	Intergenic	HSATII|Satellite|Satellite	973170	NR_003952	643955	Hs.583308	NR_003952	ENSG00000185037	ZNF733P	ZNF733	zinc finger protein 733, pseudogene	pseudo
MACS2_BC313_6h_CFMS_peak_350	chr10	135151454	135151759	+	62	NA	Intergenic	(CA)n|Simple_repeat|Simple_repeat	-1119	NM_001321617	50632	Hs.148680	NM_015722	ENSG00000130643	CALY	DRD1IP|NSG3	calcyon neuron specific vesicular protein	protein-coding
MACS2_BC313_6h_CFMS_peak_303	chr10	79230840	79231395	+	62	NA	intron (NM_001014797, intron 1 of 28)	(CACAA)n|Simple_repeat|Simple_repeat	120487	NR_126365	101929286	Hs.568867	NR_126365		KCNMA1-AS3	-	KCNMA1 antisense RNA 3	ncRNA
MACS2_BC313_6h_CFMS_peak_1532	chr21	43603730	43604246	+	62	NA	Intergenic	(TG)n|Simple_repeat|Simple_repeat	-15811	NM_207627	9619	Hs.124649	NM_004915	ENSG00000160179	ABCG1	ABC8|WHITE1	ATP binding cassette subfamily G member 1	protein-coding
MACS2_BC313_6h_CFMS_peak_1161	chr19	35883935	35884227	+	62	NA	Intergenic	(TG)n|Simple_repeat|Simple_repeat	-12428	NR_040046	100128682	Hs.570008	NR_040046	ENSG00000205786	LINC01531	-	long intergenic non-protein coding RNA 1531	ncRNA
MACS2_BC313_6h_CFMS_peak_985	chr17	42667570	42668227	+	62	NA	Intergenic	(TG)n|Simple_repeat|Simple_repeat	33086	NM_001466	2535	Hs.142912	NM_001466	ENSG00000180340	FZD2	Fz2|fz-2|fzE2|hFz2	frizzled class receptor 2	protein-coding
MACS2_BC313_6h_CFMS_peak_1482	chr21	10084887	10087312	+	62	NA	Intergenic	(GAATG)n|Simple_repeat|Simple_repeat	-117505	NR_038327	100132288	Hs.487562	NM_174948	ENSG00000188681	TEKT4P2	MAFIPL|TEKT4P	tektin 4 pseudogene 2	pseudo
MACS2_BC313_6h_CFMS_peak_1321	chr2	92317576	92319290	+	61	NA	Intergenic	ALR/Alpha|Satellite|centr	189274	NR_027714	440888	Hs.730239	NM_001032412		ACTR3BP2	FKSG73	ACTR3B pseudogene 2	pseudo
MACS2_BC313_6h_CFMS_peak_1031	chr17	77995446	77995720	+	60	NA	intron (NM_019020, intron 1 of 11)	(CA)n|Simple_repeat|Simple_repeat	14074	NM_019020	125058	Hs.369819	NM_019020	ENSG00000167291	TBC1D16	-	TBC1 domain family member 16	protein-coding
MACS2_BC313_6h_CFMS_peak_1153	chr19	30607072	30607597	+	60	NA	Intergenic	Intergenic	174188	NM_003796	8725	Hs.466391	NM_003796	ENSG00000105176	URI1	C19orf2|NNX3|PPP1R19|RMP|URI	URI1, prefoldin like chaperone	protein-coding
MACS2_BC313_6h_CFMS_peak_2287	chr9	119529165	119529384	+	59	NA	intron (NM_014010, intron 12 of 21)	(CA)n|Simple_repeat|Simple_repeat	79693	NM_001099679	22954	Hs.591910	NM_012210	ENSG00000119401	TRIM32	BBS11|HT2A|LGMD2H|TATIP	tripartite motif containing 32	protein-coding
MACS2_BC313_6h_CFMS_peak_2140	chr7	157921829	157922013	+	59	NA	intron (NM_130842, intron 8 of 21)	(CA)n|Simple_repeat|Simple_repeat	274644	NR_038966	100506585	Hs.661265	NR_038966	ENSG00000233038	LOC100506585	-	uncharacterized LOC100506585	ncRNA
MACS2_BC313_6h_CFMS_peak_1081	chr19	4035804	4036024	+	58	NA	intron (NM_015897, intron 9 of 10)	(CA)n|Simple_repeat|Simple_repeat	28318	NM_015897	51588	Hs.105779	NM_015897	ENSG00000105229	PIAS4	PIAS-gamma|PIASY|Piasg|ZMIZ6	protein inhibitor of activated STAT 4	protein-coding
MACS2_BC313_6h_CFMS_peak_289	chr10	47022833	47023221	+	58	NA	Intergenic	(TG)n|Simple_repeat|Simple_repeat	29481	NM_014696	9721	Hs.523375	NM_014696	ENSG00000204175	GPRIN2	GRIN2|KIAA0514	G protein regulated inducer of neurite outgrowth 2	protein-coding
MACS2_BC313_6h_CFMS_peak_1502	chr21	11131990	11132429	+	58	NA	Intergenic	AluSx1|SINE|Alu	-33272	NM_001187	574	Hs.545789	NM_001187		BAGE	BAGE1|CT2.1	B melanoma antigen	protein-coding
MACS2_BC313_6h_CFMS_peak_2009	chr6	150530598	150530893	+	58	NA	intron (NM_030949, intron 1 of 3)	(TG)n|Simple_repeat|Simple_repeat	66557	NM_030949	81706	Hs.486798	NM_030949	ENSG00000198729	PPP1R14C	CPI17-like|KEPI|NY-BR-81	protein phosphatase 1 regulatory inhibitor subunit 14C	protein-coding
MACS2_BC313_6h_CFMS_peak_1535	chr21	45024868	45025791	+	57	NA	intron (NM_007031, intron 7 of 8)	(CA)n|Simple_repeat|Simple_repeat	4541	NR_106718	102464825		NR_106718	ENSG00000278433	MIR6070	hsa-mir-6070	microRNA 6070	ncRNA
MACS2_BC313_6h_CFMS_peak_2312	chr9	138666006	138666292	+	57	NA	intron (NM_020822, intron 19 of 30)	(TG)n|Simple_repeat|Simple_repeat	72118	NM_020822	57582	Hs.104950	NM_020822	ENSG00000107147	KCNT1	EIEE14|ENFL5|KCa4.1|SLACK|Slo2.2|bA100C15.2	potassium sodium-activated channel subfamily T member 1	protein-coding
MACS2_BC313_6h_CFMS_peak_2179	chr8	54583502	54583965	+	56	NA	Intergenic	(CA)n|Simple_repeat|Simple_repeat	-147208	NR_149032	100507516	Hs.597483	NR_149032		LOC100507516	-	uncharacterized LOC100507516	ncRNA
MACS2_BC313_6h_CFMS_peak_1526	chr21	40285859	40286325	+	56	NA	intron (NR_120405, intron 2 of 3)	(CA)n|Simple_repeat|Simple_repeat	24261	NR_120405	400867	Hs.689509	NR_120405		LOC400867	-	uncharacterized LOC400867	ncRNA
MACS2_BC313_6h_CFMS_peak_877	chr16	52787759	52788197	+	55	NA	Intergenic	(CA)n|Simple_repeat|Simple_repeat	-147091	NR_033920	643714	Hs.662199	NR_033920	ENSG00000249231	CASC16	LINC00918	cancer susceptibility 16 (non-protein coding)	ncRNA
MACS2_BC313_6h_CFMS_peak_865	chr16	46398431	46399035	+	55	NA	Intergenic	HSATII|Satellite|Satellite	204276	NR_026556	124149	Hs.97414	NM_001004299		ANKRD26P1	-	ankyrin repeat domain 26 pseudogene 1	pseudo
MACS2_BC313_6h_CFMS_peak_1503	chr21	11134260	11136012	+	54	NA	Intergenic	AluSx|SINE|Alu	-36199	NM_001187	574	Hs.545789	NM_001187		BAGE	BAGE1|CT2.1	B melanoma antigen	protein-coding
MACS2_BC313_6h_CFMS_peak_1514	chr21	30586028	30586234	+	53	NA	intron (NR_027072, intron 1 of 1)	(CATA)n|Simple_repeat|Simple_repeat	20316	NR_027072	193629	Hs.720711	NM_138968	ENSG00000215533	LINC00189	C21orf109|NCRNA00189	long intergenic non-protein coding RNA 189	ncRNA
MACS2_BC313_6h_CFMS_peak_2351	chrY	13663179	13664869	+	53	NA	Intergenic	(GAATG)n|Satellite|Satellite	869365	NR_033667	352887	Hs.546221	NR_033667	ENSG00000206159	GYG2P1	GYG2P	glycogenin 2 pseudogene 1	pseudo
MACS2_BC313_6h_CFMS_peak_1531	chr21	43447399	43447725	+	52	NA	Intergenic	(TG)n|Simple_repeat|Simple_repeat	5184	NR_027273	150142	Hs.143833	NM_198078	ENSG00000237232	ZNF295-AS1	C21orf121|NCRNA00318|PRED87	ZNF295 antisense RNA 1	ncRNA
MACS2_BC313_6h_CFMS_peak_1799	chr5	33671975	33672174	+	52	NA	intron (NM_001324512, intron 5 of 21)	(CA)n|Simple_repeat|Simple_repeat	220223	NM_001324511	81792	Hs.12680	NM_030955	ENSG00000151388	ADAMTS12	PRO4389	ADAM metallopeptidase with thrombospondin type 1 motif 12	protein-coding
MACS2_BC313_6h_CFMS_peak_1578	chr22	42719802	42720137	+	52	NA	Intergenic	(TGG)n|Simple_repeat|Simple_repeat	-40036	NM_005650	6942	Hs.475018	NM_005650	ENSG00000100207	TCF20	AR1|SPBP|TCF-20	transcription factor 20	protein-coding
MACS2_BC313_6h_CFMS_peak_200	chr1	202593780	202594279	+	52	NA	intron (NM_177402, intron 1 of 8)	(TG)n|Simple_repeat|Simple_repeat	18552	NM_001136504	127833	Hs.25422	NM_177402	ENSG00000143858	SYT2	CMS7|MYSPC|SytII	synaptotagmin 2	protein-coding
MACS2_BC313_6h_CFMS_peak_2131	chr7	150606837	150607607	+	52	NA	Intergenic	(TG)n|Simple_repeat|Simple_repeat	45695	NM_172057	3757	Hs.647099	NM_000238	ENSG00000055118	KCNH2	ERG-1|ERG1|H-ERG|HERG|HERG1|Kv11.1|LQT2|SQT1	potassium voltage-gated channel subfamily H member 2	protein-coding
MACS2_BC313_6h_CFMS_peak_1309	chr2	89848610	89880059	+	51	NA	Intergenic	(CATTC)n|Satellite|Satellite	752450	NR_039635	100616399		NR_039635	ENSG00000265510	MIR4436A	mir-4436a	microRNA 4436a	ncRNA
MACS2_BC313_6h_CFMS_peak_1738	chr4	68264307	68266778	+	51	NA	Intergenic	ALR/Alpha|Satellite|centr	22176	NR_110747	101927237	Hs.435644	NR_110747	ENSG00000250075	LOC101927237	-	uncharacterized LOC101927237	ncRNA
MACS2_BC313_6h_CFMS_peak_2305	chr9	135334992	135335268	+	51	NA	intron (NM_001282957, intron 1 of 5)	(TG)n|Simple_repeat|Simple_repeat	49547	NM_207417	389799	Hs.201709	NM_207417	ENSG00000188523	CFAP77	C9orf171	cilia and flagella associated protein 77	protein-coding
MACS2_BC313_6h_CFMS_peak_1953	chr6	34039030	34040869	+	51	NA	intron (NM_001282847, intron 2 of 9)	(CA)n|Simple_repeat|Simple_repeat	33810	NM_001256813	2914	Hs.429018	NM_000841	ENSG00000124493	GRM4	GPRC1D|MGLUR4|mGlu4	glutamate metabotropic receptor 4	protein-coding
MACS2_BC313_6h_CFMS_peak_1145	chr19	27869904	27869913	+	51	NA	Intergenic	ALR/Alpha|Satellite|centr	-414431	NR_110689	101927151	Hs.567934	NR_110687	ENSG00000267575	LOC101927151	-	uncharacterized LOC101927151	ncRNA
MACS2_BC313_6h_CFMS_peak_1412	chr2	241086891	241087140	+	50	NA	Intergenic	(TG)n|Simple_repeat|Simple_repeat	-6942	NM_148961	150677	Hs.148586	NM_148961	ENSG00000178602	OTOS	OTOSP	otospiralin	protein-coding
MACS2_BC313_6h_CFMS_peak_900	chr16	86621172	86621548	+	50	NA	Intergenic	(CACCAT)n|Simple_repeat|Simple_repeat	9245	NM_005250	2300	Hs.533830	NM_005250	ENSG00000176678	FOXL1	FKH6|FKHL11|FREAC7	forkhead box L1	protein-coding
MACS2_BC313_6h_CFMS_peak_2132	chr7	151010115	151010816	+	50	NA	Intergenic	Intergenic	-28382	NM_001243351	51667	Hs.647082	NM_016118	ENSG00000013374	NUB1	BS4|NUB1L|NYREN18	negative regulator of ubiquitin like proteins 1	protein-coding
MACS2_BC313_6h_CFMS_peak_1795	chr5	8208421	8208787	+	50	NA	Intergenic	(TG)n|Simple_repeat|Simple_repeat	249073	NR_039984	729506	Hs.566412	NR_039984	ENSG00000245729	LINC02226	-	long intergenic non-protein coding RNA 2226	ncRNA
MACS2_BC313_6h_CFMS_peak_2284	chr9	111010060	111010378	+	49	NA	Intergenic	(CACAC)n|Simple_repeat|Simple_repeat	608056	NM_006686	10880	Hs.534390	NM_006686	ENSG00000148156	ACTL7B	Tact1	actin like 7B	protein-coding
MACS2_BC313_6h_CFMS_peak_1496	chr21	10772972	10860780	+	49	NA	Intergenic	(GAATG)n|Satellite|Satellite	174067	NM_199259	7179	Hs.122986	NM_199259	ENSG00000274391	TPTE	CT44|PTEN2	transmembrane phosphatase with tensin homology	protein-coding
MACS2_BC313_6h_CFMS_peak_1501	chr21	11129329	11130214	+	49	NA	Intergenic	L1PA16|LINE|L1	-30834	NM_001187	574	Hs.545789	NM_001187		BAGE	BAGE1|CT2.1	B melanoma antigen	protein-coding
MACS2_BC313_6h_CFMS_peak_849	chr16	33950422	33951468	+	49	NA	Intergenic	Intergenic	379101	NR_130772	104644205	Hs.742548	NR_130771		ENPP7P13	DUNQU1	ectonucleotide pyrophosphatase/phosphodiesterase 7 pseudogene 13	pseudo
MACS2_BC313_6h_CFMS_peak_2060	chr7	61085115	61085462	+	49	NA	Intergenic	ALR/Alpha|Satellite|centr	1679146	NR_003952	643955	Hs.583308	NR_003952	ENSG00000185037	ZNF733P	ZNF733	zinc finger protein 733, pseudogene	pseudo
MACS2_BC313_6h_CFMS_peak_2014	chr6	161615536	161615735	+	48	NA	intron (NM_020133, intron 2 of 8)	(TG)n|Simple_repeat|Simple_repeat	-32621	NR_024277	79992	Hs.664873	NM_024929	ENSG00000279355	AGPAT4-IT1	C6orf59|NCRNA00241	AGPAT4 intronic transcript 1	ncRNA
MACS2_BC313_6h_CFMS_peak_1317	chr2	92296122	92297862	+	48	NA	Intergenic	ALR/Alpha|Satellite|centr	167833	NR_027714	440888	Hs.730239	NM_001032412		ACTR3BP2	FKSG73	ACTR3B pseudogene 2	pseudo
MACS2_BC313_6h_CFMS_peak_2120	chr7	142927730	142928458	+	48	NA	Intergenic	(CA)n|Simple_repeat|Simple_repeat	8964	NM_176882	259286	Hs.352241	NM_176882	ENSG00000221937	TAS2R40	GPR60|T2R40|T2R58	taste 2 receptor member 40	protein-coding
MACS2_BC313_6h_CFMS_peak_850	chr16	33953011	33953410	+	46	NA	Intergenic	AluSz|SINE|Alu	381366	NR_130772	104644205	Hs.742548	NR_130771		ENPP7P13	DUNQU1	ectonucleotide pyrophosphatase/phosphodiesterase 7 pseudogene 13	pseudo
MACS2_BC313_6h_CFMS_peak_1528	chr21	41291554	41292066	+	46	NA	intron (NM_006198, intron 2 of 2)	intron (NM_006198, intron 2 of 2)	52463	NM_006198	5121	Hs.80296	NM_006198	ENSG00000183036	PCP4	PEP-19	Purkinje cell protein 4	protein-coding
MACS2_BC313_6h_CFMS_peak_1311	chr2	91599253	91599581	+	46	NA	Intergenic	HSATII|Satellite|Satellite	248558	NR_027238	654342	Hs.469287	NR_027238		LOC654342	-	lymphocyte-specific protein 1 pseudogene	pseudo
MACS2_BC313_6h_CFMS_peak_1059	chr18	60758657	60759498	+	46	NA	Intergenic	(TG)n|Simple_repeat|Simple_repeat	227536	NM_000633	596	Hs.150749	NM_000633	ENSG00000171791	BCL2	Bcl-2|PPP1R50	BCL2, apoptosis regulator	protein-coding
MACS2_BC313_6h_CFMS_peak_866	chr16	46399871	46401458	+	45	NA	Intergenic	HSATII|Satellite|Satellite	202345	NR_026556	124149	Hs.97414	NM_001004299		ANKRD26P1	-	ankyrin repeat domain 26 pseudogene 1	pseudo
MACS2_BC313_6h_CFMS_peak_2107	chr7	128527437	128527958	+	45	NA	intron (NM_001135914, intron 22 of 37)	(CA)n|Simple_repeat|Simple_repeat	21295	NM_001195150	100130705	Hs.641532	NM_001195150	ENSG00000272899	LOC100130705	-	uncharacterized LOC100130705	protein-coding
MACS2_BC313_6h_CFMS_peak_2058	chr7	61054295	61055937	+	45	NA	Intergenic	HSATII|Satellite|Satellite	1709318	NR_003952	643955	Hs.583308	NR_003952	ENSG00000185037	ZNF733P	ZNF733	zinc finger protein 733, pseudogene	pseudo
MACS2_BC313_6h_CFMS_peak_1525	chr21	39994510	39995315	+	45	NA	intron (NR_111949, intron 1 of 4)	(CA)n|Simple_repeat|Simple_repeat	37679	NM_001243428	2078	Hs.473819	NM_004449	ENSG00000157554	ERG	erg-3|p55	ERG, ETS transcription factor	protein-coding
MACS2_BC313_6h_CFMS_peak_290	chr10	47058598	47059722	+	45	NA	Intergenic	Intergenic	-24374	NM_001278794	5540	Hs.524719	NM_005972	ENSG00000204174	NPY4R	NPY4-R|PP1|PPYR1|Y4	neuropeptide Y receptor Y4	protein-coding
MACS2_BC313_6h_CFMS_peak_1524	chr21	39133662	39133861	+	45	NA	intron (NM_002240, intron 2 of 3)	(TG)n|Simple_repeat|Simple_repeat	154980	NM_002240	3763	Hs.626242	NM_002240	ENSG00000157542	KCNJ6	BIR1|GIRK-2|GIRK2|KATP-2|KATP2|KCNJ7|KIR3.2|KPLBS|hiGIRK2	potassium voltage-gated channel subfamily J member 6	protein-coding
MACS2_BC313_6h_CFMS_peak_347	chr10	134177776	134178413	+	44	NA	intron (NM_030626, intron 9 of 10)	intron (NM_030626, intron 9 of 10)	27483	NM_001309474	80313	Hs.119897	NM_030626	ENSG00000148814	LRRC27	-	leucine rich repeat containing 27	protein-coding
MACS2_BC313_6h_CFMS_peak_465	chr11	115017648	115018008	+	43	NA	Intergenic	Intergenic	-186468	NR_135108	105369509	Hs.736064	NR_135108		LOC105369509	-	uncharacterized LOC105369509	ncRNA
MACS2_BC313_6h_CFMS_peak_349	chr10	134824225	134825217	+	43	NA	Intergenic	(TG)n|Simple_repeat|Simple_repeat	45683	NR_046231	399829	Hs.252872	NR_046231	ENSG00000240707	LINC01168	-	long intergenic non-protein coding RNA 1168	ncRNA
MACS2_BC313_6h_CFMS_peak_2292	chr9	126109416	126109930	+	42	NA	Intergenic	Intergenic	-8773	NM_173689	286204	Hs.568340	NM_173689	ENSG00000148204	CRB2	FSGS9|VMCKD	crumbs 2, cell polarity complex component	protein-coding
MACS2_BC313_6h_CFMS_peak_1540	chr21	47055222	47056317	+	42	NA	Intergenic	(TG)n|Simple_repeat|Simple_repeat	-7870	NM_001348238	54039	Hs.474049	NM_020528	ENSG00000183570	PCBP3	ALPHA-CP3|PCBP3-OT1|PCBP3OT	poly(rC) binding protein 3	protein-coding
MACS2_BC313_6h_CFMS_peak_2139	chr7	157841401	157841600	+	42	NA	intron (NM_130842, intron 10 of 21)	HAL1-2a_MD|LINE|L1	194223	NR_038966	100506585	Hs.661265	NR_038966	ENSG00000233038	LOC100506585	-	uncharacterized LOC100506585	ncRNA
MACS2_BC313_6h_CFMS_peak_730	chr14	104993370	104993994	+	42	NA	Intergenic	(CA)n|Simple_repeat|Simple_repeat	-52339	NM_001008404	400258	Hs.153827	NM_001008404	ENSG00000184601	C14orf180	C14orf77|NRAC	chromosome 14 open reading frame 180	protein-coding
MACS2_BC313_6h_CFMS_peak_1589	chr22	46389250	46389753	+	42	NA	Intergenic	(ATGGTG)n|Simple_repeat|Simple_repeat	-12995	NR_027240	730668	Hs.640071	NR_027240	ENSG00000280424	LOC730668	-	dynein heavy chain -like pseudogene	pseudo
MACS2_BC313_6h_CFMS_peak_2325	chrX	136520405	136520582	+	41	NA	Intergenic	AluJr|SINE|Alu	-127793	NM_001330661	7547	Hs.111227	NM_003413	ENSG00000156925	ZIC3	HTX|HTX1|VACTERLX|ZNF203	Zic family member 3	protein-coding
MACS2_BC313_6h_CFMS_peak_2387	chrY	58971999	58983278	+	41	NA	Intergenic	(CATTC)n|Simple_repeat|Simple_repeat	-122765	NM_005840	10251	Hs.381912	NM_005840	ENSG00000168939	SPRY3	spry-3	sprouty RTK signaling antagonist 3	protein-coding
MACS2_BC313_6h_CFMS_peak_2349	chrY	13658642	13659432	+	41	NA	Intergenic	(GAATG)n|Satellite|Satellite	874352	NR_033667	352887	Hs.546221	NR_033667	ENSG00000206159	GYG2P1	GYG2P	glycogenin 2 pseudogene 1	pseudo
MACS2_BC313_6h_CFMS_peak_2338	chrY	13446539	13459739	+	41	NA	Intergenic	(CATTC)n|Satellite|Satellite	1080250	NR_033667	352887	Hs.546221	NR_033667	ENSG00000206159	GYG2P1	GYG2P	glycogenin 2 pseudogene 1	pseudo
MACS2_BC313_6h_CFMS_peak_867-2	chr16	46402404	46406664	+	41	NA	Intergenic	HSATII|Satellite|Satellite	198475	NR_026556	124149	Hs.97414	NM_001004299		ANKRD26P1	-	ankyrin repeat domain 26 pseudogene 1	pseudo
MACS2_BC313_6h_CFMS_peak_1446	chr20	35024788	35024932	+	41	NA	intron (NM_014902, intron 2 of 12)	(CA)n|Simple_repeat|Simple_repeat	-64958	NM_001042486	22839	Hs.249600	NM_014902	ENSG00000080845	DLGAP4	DAP-4|DAP4|DLP4|SAPAP-4|SAPAP4	DLG associated protein 4	protein-coding
MACS2_BC313_6h_CFMS_peak_867	chr16	46408077	46413960	+	41	NA	Intergenic	HSATII|Satellite|Satellite	191991	NR_026556	124149	Hs.97414	NM_001004299		ANKRD26P1	-	ankyrin repeat domain 26 pseudogene 1	pseudo
MACS2_BC313_6h_CFMS_peak_2133	chr7	152609614	152609854	+	40	NA	Intergenic	(TG)n|Simple_repeat|Simple_repeat	152900	NR_146946	57180	Hs.647117	NM_020445	ENSG00000133627	ACTR3B	ARP11|ARP3BETA	ARP3 actin related protein 3 homolog B	protein-coding
MACS2_BC313_6h_CFMS_peak_1316	chr2	92290359	92291176	+	40	NA	Intergenic	ALR/Alpha|Satellite|centr	161608	NR_027714	440888	Hs.730239	NM_001032412		ACTR3BP2	FKSG73	ACTR3B pseudogene 2	pseudo
MACS2_BC313_6h_CFMS_peak_2076	chr7	71878372	71878650	+	40	NA	Intergenic	(CA)n|Simple_repeat|Simple_repeat	-1151	NM_031468	83698	Hs.592750	NM_031468	ENSG00000183166	CALN1	CABP8	calneuron 1	protein-coding
MACS2_BC313_6h_CFMS_peak_1782	chr4	190478724	190479342	+	40	NA	Intergenic	Intergenic	-101727	NR_121679	101928971	Hs.519164	NR_121679	ENSG00000250739	LINC01262	TCONS_l2_00021807	long intergenic non-protein coding RNA 1262	ncRNA
MACS2_BC313_6h_CFMS_peak_2081	chr7	76626668	76627081	+	40	NA	intron (NR_023383, intron 2 of 10)	(TG)n|Simple_repeat|Simple_repeat	16735	NR_023383	441263	Hs.675888	NR_023383	ENSG00000265479	DTX2P1-UPK3BP1-PMS2P11	PMS2L11	DTX2P1-UPK3BP1-PMS2P11 readthrough, transcribed pseudogene	pseudo
MACS2_BC313_6h_CFMS_peak_2365	chrY	13800943	13801694	+	39	NA	Intergenic	(GAATG)n|Satellite|Satellite	732071	NR_033667	352887	Hs.546221	NR_033667	ENSG00000206159	GYG2P1	GYG2P	glycogenin 2 pseudogene 1	pseudo
MACS2_BC313_6h_CFMS_peak_287	chr10	45421357	45421595	+	39	NA	intron (NR_033842, intron 1 of 7)	(CA)n|Simple_repeat|Simple_repeat	14712	NM_001123376	643236	Hs.292788	NM_001123376	ENSG00000187783	TMEM72	C10orf127|KSP37	transmembrane protein 72	protein-coding
MACS2_BC313_6h_CFMS_peak_1560	chr22	35997456	35998011	+	39	NA	Intergenic	(TG)n|Simple_repeat|Simple_repeat	15651	NM_005368	4151	Hs.517586	NM_005368	ENSG00000198125	MB	PVALB|myoglobgin	myoglobin	protein-coding
MACS2_BC313_6h_CFMS_peak_848	chr16	33876748	33885894	+	39	NA	Intergenic	HSATII|Satellite|Satellite	309477	NR_130772	104644205	Hs.742548	NR_130771		ENPP7P13	DUNQU1	ectonucleotide pyrophosphatase/phosphodiesterase 7 pseudogene 13	pseudo
MACS2_BC313_6h_CFMS_peak_2357	chrY	13686748	13686952	+	39	NA	Intergenic	(GAATG)n|Satellite|Satellite	846539	NR_033667	352887	Hs.546221	NR_033667	ENSG00000206159	GYG2P1	GYG2P	glycogenin 2 pseudogene 1	pseudo
MACS2_BC313_6h_CFMS_peak_269	chr10	39113977	39154955	+	39	NA	Intergenic	(GAATG)n|Satellite|Satellite	144739	NR_045000	399746	Hs.742607	NR_045000		ACTR3BP5	FKSG74	ACTR3B pseudogene 5	pseudo
MACS2_BC313_6h_CFMS_peak_848-2	chr16	33886763	33902318	+	39	NA	Intergenic	HSATII|Satellite|Satellite	322696	NR_130772	104644205	Hs.742548	NR_130771		ENPP7P13	DUNQU1	ectonucleotide pyrophosphatase/phosphodiesterase 7 pseudogene 13	pseudo
MACS2_BC313_6h_CFMS_peak_731	chr14	105131429	105131671	+	39	NA	non-coding (NR_135293, exon 1 of 2)	non-coding (NR_135293, exon 1 of 2)	345	NR_135293	101929634	Hs.532502	NR_135293	ENSG00000260792	LINC02280	-	long intergenic non-protein coding RNA 2280	ncRNA
MACS2_BC313_6h_CFMS_peak_1217	chr19	55063686	55064128	+	39	NA	Intergenic	(TG)n|Simple_repeat|Simple_repeat	19998	NR_026716	90011	Hs.288520	NM_033206	ENSG00000104970	KIR3DX1	KIR3DL0|LENG12	killer cell immunoglobulin like receptor, three Ig domains X1	pseudo
MACS2_BC313_6h_CFMS_peak_2321	chrX	61727290	61727309	+	38	NA	Intergenic	ALR/Alpha|Satellite|centr	843919	NM_001012968	139886	Hs.612782	NM_001012968	ENSG00000186767	SPIN4	TDRD28	spindlin family member 4	protein-coding
MACS2_BC313_6h_CFMS_peak_1343	chr2	132996468	132998548	+	38	NA	intron (NR_152415, intron 1 of 5)	ALR/Alpha|Satellite|centr	17145	NR_031608	100313824		NR_031608	ENSG00000221288	MIR663B	MIRN663B|mir-663b	microRNA 663b	ncRNA
MACS2_BC313_6h_CFMS_peak_1542	chr22	16848043	16862379	+	38	NA	Intergenic	HSATII|Satellite|Satellite	218489	NM_014406	150160	Hs.128342	NM_014406	ENSG00000198445	CCT8L2	CESK1	chaperonin containing TCP1 subunit 8 like 2	protein-coding
MACS2_BC313_6h_CFMS_peak_2111	chr7	131338967	131339406	+	38	NA	Intergenic	(TTGTG)n|Simple_repeat|Simple_repeat	-97810	NM_001018111	5420	Hs.744213	NM_005397	ENSG00000128567	PODXL	Gp200|PC|PCLP|PCLP-1	podocalyxin like	protein-coding
MACS2_BC313_6h_CFMS_peak_270	chr10	42354875	42367058	+	38	NA	Intergenic	(CATTC)n|Satellite|Satellite	502527	NR_024380	441666	Hs.255729	NR_024380	ENSG00000215146	LOC441666	-	zinc finger protein 91 pseudogene	pseudo
MACS2_BC313_6h_CFMS_peak_1348-2	chr2	133023944	133024300	+	37	NA	Intergenic	(CAGA)n|Simple_repeat|Simple_repeat	-8580	NR_152415	554226	Hs.380689	NM_001358416	ENSG00000163046	ANKRD30BL	ANKRD30BP3|NCRNA00164	ankyrin repeat domain 30B like	protein-coding
MACS2_BC313_6h_CFMS_peak_1862	chr5	149034558	149035044	+	37	NA	Intergenic	(CA)n|Simple_repeat|Simple_repeat	73666	NM_001001669	389337	Hs.256206	NM_001001669	ENSG00000183111	ARHGEF37	-	Rho guanine nucleotide exchange factor 37	protein-coding
MACS2_BC313_6h_CFMS_peak_130	chr1	121355619	121358183	+	37	NA	Intergenic	ALR/Alpha|Satellite|centr	95991	NR_003955	647121	Hs.697682	NR_003955	ENSG00000231752	EMBP1	-	embigin pseudogene 1	pseudo
MACS2_BC313_6h_CFMS_peak_1320	chr2	92308040	92309888	+	37	NA	Intergenic	ALR/Alpha|Satellite|centr	179805	NR_027714	440888	Hs.730239	NM_001032412		ACTR3BP2	FKSG73	ACTR3B pseudogene 2	pseudo
MACS2_BC313_6h_CFMS_peak_1348	chr2	133022265	133022708	+	37	NA	Intergenic	AluSx|SINE|Alu	-6944	NR_152415	554226	Hs.380689	NM_001358416	ENSG00000163046	ANKRD30BL	ANKRD30BP3|NCRNA00164	ankyrin repeat domain 30B like	protein-coding
MACS2_BC313_6h_CFMS_peak_904	chr16	88467922	88468158	+	37	NA	Intergenic	(TGGA)n|Simple_repeat|Simple_repeat	-25839	NM_001127464	84627	Hs.54925	NM_001127464	ENSG00000225614	ZNF469	BCS|BCS1	zinc finger protein 469	protein-coding
MACS2_BC313_6h_CFMS_peak_336	chr10	119322903	119323053	+	37	NA	Intergenic	(TG)n|Simple_repeat|Simple_repeat	-18399	NR_002791	196047	Hs.312592	NR_002791	ENSG00000229847	EMX2OS	EMX2-AS1|NCRNA00045	EMX2 opposite strand/antisense RNA	ncRNA
MACS2_BC313_6h_CFMS_peak_2353	chrY	13669402	13670228	+	37	NA	Intergenic	(GAATG)n|Satellite|Satellite	863574	NR_033667	352887	Hs.546221	NR_033667	ENSG00000206159	GYG2P1	GYG2P	glycogenin 2 pseudogene 1	pseudo
MACS2_BC313_6h_CFMS_peak_907	chr16	89046331	89047044	+	36	NA	Intergenic	(TGGA)n|Simple_repeat|Simple_repeat	-3183	NM_005187	863	Hs.513811	NM_005187	ENSG00000129993	CBFA2T3	ETO2|MTG16|MTGR2|RUNX1T3|ZMYND4	CBFA2/RUNX1 translocation partner 3	protein-coding
MACS2_BC313_6h_CFMS_peak_1055	chr18	44126299	44126628	+	36	NA	intron (NM_144612, intron 22 of 39)	(CATTC)n|Satellite|Satellite	10269	NM_001308013	125336	Hs.345877	NM_144612	ENSG00000167210	LOXHD1	DFNB77|LH2D1	lipoxygenase homology domains 1	protein-coding
MACS2_BC313_6h_CFMS_peak_1529	chr21	42364648	42365672	+	36	NA	Intergenic	(CA)n|Simple_repeat|Simple_repeat	-146095	NR_073202	1826	Hs.160418	NM_001389	ENSG00000171587	DSCAM	CHD2|CHD2-42|CHD2-52	DS cell adhesion molecule	protein-coding
MACS2_BC313_6h_CFMS_peak_23	chr1	10722032	10722623	+	36	NA	intron (NM_001079843, intron 5 of 20)	(CA)n|Simple_repeat|Simple_repeat	134406	NM_001079843	54897	Hs.439894	NM_017766	ENSG00000130940	CASZ1	CAS11|CST|SRG|ZNF693|dJ734G22.1	castor zinc finger 1	protein-coding
MACS2_BC313_6h_CFMS_peak_2127	chr7	149700449	149701147	+	36	NA	intron (NM_001351028, intron 6 of 9)	(TG)n|Simple_repeat|Simple_repeat	-37646	NR_148939	100134040	Hs.552781	NR_148939		LOC100134040	-	uncharacterized LOC100134040	ncRNA
MACS2_BC313_6h_CFMS_peak_1416	chr2	242456092	242456979	+	35	NA	Intergenic	(CA)n|Simple_repeat|Simple_repeat	-7548	NM_001282305	10494	Hs.516807	NM_006374	ENSG00000115694	STK25	SOK1|YSK1	serine/threonine kinase 25	protein-coding
MACS2_BC313_6h_CFMS_peak_1584	chr22	45013063	45013901	+	35	NA	intron (NR_044991, intron 3 of 4)	(CA)n|Simple_repeat|Simple_repeat	7817	NR_044991	414351	Hs.572878	NR_044991		LINC00229	C22orf10|NCRNA00229|dJ474I12.C22.2	long intergenic non-protein coding RNA 229	ncRNA
MACS2_BC313_6h_CFMS_peak_859	chr16	34022570	34022913	+	35	NA	Intergenic	ALR/Alpha|Satellite|centr	382021	NR_002837	606551	Hs.646441	NR_002837		UBE2MP1	-	ubiquitin conjugating enzyme E2 M pseudogene 1	pseudo
MACS2_BC313_6h_CFMS_peak_1045	chr18	18510922	18520331	+	35	NA	Intergenic	ALR/Alpha|Satellite|centr	176186	NM_005406	6093	Hs.306307	NM_005406	ENSG00000067900	ROCK1	P160ROCK|ROCK-I	Rho associated coiled-coil containing protein kinase 1	protein-coding
MACS2_BC313_6h_CFMS_peak_1313	chr2	92267612	92273123	+	35	NA	Intergenic	HSATII|Satellite|Satellite	141208	NR_027714	440888	Hs.730239	NM_001032412		ACTR3BP2	FKSG73	ACTR3B pseudogene 2	pseudo
MACS2_BC313_6h_CFMS_peak_1413	chr2	241248135	241249174	+	35	NA	Intergenic	(TG)n|Simple_repeat|Simple_repeat	-126461	NM_002081	2817	Hs.328232	NM_002081	ENSG00000063660	GPC1	glypican	glypican 1	protein-coding
MACS2_BC313_6h_CFMS_peak_1585	chr22	45381797	45381996	+	35	NA	intron (NM_001284296, intron 2 of 13)	HAL1-2a_MD|LINE|L1	17604	NR_147506	101927551	Hs.683911	NR_147506	ENSG00000230922	LOC101927551	-	uncharacterized LOC101927551	ncRNA
MACS2_BC313_6h_CFMS_peak_861	chr16	35239667	35240304	+	34	NA	Intergenic	ALR/Alpha|Satellite|centr	259062	NR_033985	400533	Hs.499135	NR_033985	ENSG00000261122	LINC02167	-	long intergenic non-protein coding RNA 2167	ncRNA
MACS2_BC313_6h_CFMS_peak_2123	chr7	148027618	148028861	+	34	NA	intron (NR_036093, intron 3 of 3)	(TGGA)n|Simple_repeat|Simple_repeat	-259418	NM_145304	202865	Hs.352212	NM_145304	ENSG00000170279	C7orf33	-	chromosome 7 open reading frame 33	protein-coding
MACS2_BC313_6h_CFMS_peak_2065	chr7	61739552	61759368	+	34	NA	Intergenic	HSATII|Satellite|Satellite	1014974	NR_003952	643955	Hs.583308	NR_003952	ENSG00000185037	ZNF733P	ZNF733	zinc finger protein 733, pseudogene	pseudo
MACS2_BC313_6h_CFMS_peak_902	chr16	87255369	87255860	+	34	NA	intron (NR_110939, intron 2 of 2)	(CCA)n|Simple_repeat|Simple_repeat	9893	NR_110939	101928708	Hs.585717	NR_110939	ENSG00000261095	LOC101928708	-	uncharacterized LOC101928708	ncRNA
MACS2_BC313_6h_CFMS_peak_348	chr10	134228848	134229047	+	34	NA	intron (NM_138499, intron 2 of 2)	(CA)n|Simple_repeat|Simple_repeat	18245	NM_001098637	170394	Hs.527751	NM_138499	ENSG00000171813	PWWP2B	PWWP2|bA432J24.1|pp8607	PWWP domain containing 2B	protein-coding
MACS2_BC313_6h_CFMS_peak_1319	chr2	92305581	92306340	+	33	NA	Intergenic	ALR/Alpha|Satellite|centr	176801	NR_027714	440888	Hs.730239	NM_001032412		ACTR3BP2	FKSG73	ACTR3B pseudogene 2	pseudo
MACS2_BC313_6h_CFMS_peak_1533	chr21	43713041	43713950	+	33	NA	intron (NM_207629, intron 13 of 14)	(CA)n|Simple_repeat|Simple_repeat	22211	NM_003226	7033	Hs.82961	NM_003226	ENSG00000160180	TFF3	ITF|P1B|TFI	trefoil factor 3	protein-coding
MACS2_BC313_6h_CFMS_peak_736	chr15	20013183	20013270	+	33	NA	Intergenic	ALR/Alpha|Satellite|centr	-474771	NR_038836	646096	Hs.448789	NR_038836	ENSG00000259156	CHEK2P2	-	checkpoint kinase 2 pseudogene 2	pseudo
MACS2_BC313_6h_CFMS_peak_864	chr16	46388245	46396914	+	33	NA	Intergenic	HSATII|Satellite|Satellite	210430	NR_026556	124149	Hs.97414	NM_001004299		ANKRD26P1	-	ankyrin repeat domain 26 pseudogene 1	pseudo
MACS2_BC313_6h_CFMS_peak_2350	chrY	13660317	13662089	+	33	NA	Intergenic	(GAATG)n|Satellite|Satellite	872186	NR_033667	352887	Hs.546221	NR_033667	ENSG00000206159	GYG2P1	GYG2P	glycogenin 2 pseudogene 1	pseudo
MACS2_BC313_6h_CFMS_peak_2372	chrY	13842540	13848959	+	33	NA	Intergenic	(GAATG)n|Satellite|Satellite	687640	NR_033667	352887	Hs.546221	NR_033667	ENSG00000206159	GYG2P1	GYG2P	glycogenin 2 pseudogene 1	pseudo
MACS2_BC313_6h_CFMS_peak_129	chr1	121354024	121354589	+	33	NA	Intergenic	ALR/Alpha|Satellite|centr	93396	NR_003955	647121	Hs.697682	NR_003955	ENSG00000231752	EMBP1	-	embigin pseudogene 1	pseudo
MACS2_BC313_6h_CFMS_peak_272	chr10	42373754	42397347	+	32	NA	Intergenic	HSATII|Satellite|Satellite	477943	NR_024380	441666	Hs.255729	NR_024380	ENSG00000215146	LOC441666	-	zinc finger protein 91 pseudogene	pseudo
MACS2_BC313_6h_CFMS_peak_1450	chr20	37218710	37219117	+	32	NA	Intergenic	(CA)n|Simple_repeat|Simple_repeat	9075	NR_130907	149685	Hs.368028	NM_174906	ENSG00000182035	ADIG	SMAF1	adipogenin	protein-coding
MACS2_BC313_6h_CFMS_peak_2339	chrY	13460886	13461250	+	32	NA	Intergenic	BSR/Beta|Satellite|Satellite	1072321	NR_033667	352887	Hs.546221	NR_033667	ENSG00000206159	GYG2P1	GYG2P	glycogenin 2 pseudogene 1	pseudo
MACS2_BC313_6h_CFMS_peak_1469	chr20	60433303	60433586	+	32	NA	intron (NM_001252339, intron 5 of 14)	(TCTCTG)n|Simple_repeat|Simple_repeat	95274	NR_031658	100302168		NR_031658	ENSG00000284193	MIR1257	MIRN1257|hsa-mir-1257	microRNA 1257	ncRNA
MACS2_BC313_6h_CFMS_peak_273	chr10	42398389	42400651	+	32	NA	Intergenic	ALR/Alpha|Satellite|centr	463973	NR_024380	441666	Hs.255729	NR_024380	ENSG00000215146	LOC441666	-	zinc finger protein 91 pseudogene	pseudo
MACS2_BC313_6h_CFMS_peak_608	chr12	126811574	126812129	+	31	NA	Intergenic	(TG)n|Simple_repeat|Simple_repeat	-98841	NR_146291	105370059		NR_146291		LINC02350	-	long intergenic non-protein coding RNA 2350	ncRNA
MACS2_BC313_6h_CFMS_peak_1484	chr21	10704592	10705970	+	31	NA	Intergenic	ALR/Alpha|Satellite|centr	285662	NM_199259	7179	Hs.122986	NM_199259	ENSG00000274391	TPTE	CT44|PTEN2	transmembrane phosphatase with tensin homology	protein-coding
MACS2_BC313_6h_CFMS_peak_345	chr10	132588716	132588963	+	31	NA	Intergenic	(CA)n|Simple_repeat|Simple_repeat	172092	NR_036180	100422867		NR_036180	ENSG00000264803	MIR378C	mir-378c	microRNA 378c	ncRNA
MACS2_BC313_6h_CFMS_peak_863	chr16	46385781	46387252	+	31	NA	Intergenic	HSATII|Satellite|Satellite	216493	NR_026556	124149	Hs.97414	NM_001004299		ANKRD26P1	-	ankyrin repeat domain 26 pseudogene 1	pseudo
MACS2_BC313_6h_CFMS_peak_1484-2	chr21	10706953	10707011	+	31	NA	Intergenic	ALR/Alpha|Satellite|centr	283961	NM_199259	7179	Hs.122986	NM_199259	ENSG00000274391	TPTE	CT44|PTEN2	transmembrane phosphatase with tensin homology	protein-coding
MACS2_BC313_6h_CFMS_peak_1339	chr2	129824880	129825110	+	30	NA	Intergenic	(TG)n|Simple_repeat|Simple_repeat	202821	NR_110278	101927881	Hs.570247	NR_110278		LOC101927881	-	uncharacterized LOC101927881	ncRNA
MACS2_BC313_6h_CFMS_peak_2145	chr8	3064002	3064204	+	30	NA	intron (NM_033225, intron 30 of 69)	(TG)n|Simple_repeat|Simple_repeat	-478112	NR_125425	101927815	Hs.571467	NR_125423	ENSG00000254319	LOC101927815	-	uncharacterized LOC101927815	ncRNA
MACS2_BC313_6h_CFMS_peak_1971	chr6	44012251	44013128	+	30	NA	intron (NR_125864, intron 1 of 4)	(CA)n|Simple_repeat|Simple_repeat	29700	NR_125864	101929705	Hs.670378	NR_125864	ENSG00000237686	LOC101929705	-	uncharacterized LOC101929705	ncRNA
MACS2_BC313_6h_CFMS_peak_1336	chr2	121891813	121892126	+	30	NA	Intergenic	(TG)n|Simple_repeat|Simple_repeat	150809	NM_014553	29842	Hs.156471	NM_014553	ENSG00000115112	TFCP2L1	CRTR1|LBP-9|LBP9	transcription factor CP2 like 1	protein-coding
MACS2_BC313_6h_CFMS_peak_1411	chr2	240853754	240854556	+	30	NA	intron (NR_136158, intron 7 of 10)	(CA)n|Simple_repeat|Simple_repeat	28356	NR_039949	100616417		NR_039949	ENSG00000264279	MIR4786	mir-4786	microRNA 4786	ncRNA
MACS2_BC313_6h_CFMS_peak_1089	chr19	6132359	6132890	+	30	NA	Intergenic	(TG)n|Simple_repeat|Simple_repeat	-3020	NM_001321384	81616	Hs.465720	NM_030924	ENSG00000130377	ACSBG2	BGR|BRGL|PRTD-NY3|PRTDNY3	acyl-CoA synthetase bubblegum family member 2	protein-coding
MACS2_BC313_6h_CFMS_peak_860	chr16	34180607	34196884	+	30	NA	Intergenic	HSATII|Satellite|Satellite	216017	NR_002837	606551	Hs.646441	NR_002837		UBE2MP1	-	ubiquitin conjugating enzyme E2 M pseudogene 1	pseudo
MACS2_BC313_6h_CFMS_peak_2336	chrY	13139199	13143868	+	30	NA	Intergenic	Intergenic	1391856	NR_033667	352887	Hs.546221	NR_033667	ENSG00000206159	GYG2P1	GYG2P	glycogenin 2 pseudogene 1	pseudo
MACS2_BC313_6h_CFMS_peak_2324	chrX	61839143	61839474	+	30	NA	Intergenic	ALR/Alpha|Satellite|centr	731910	NM_001012968	139886	Hs.612782	NM_001012968	ENSG00000186767	SPIN4	TDRD28	spindlin family member 4	protein-coding
MACS2_BC313_6h_CFMS_peak_339	chr10	124484274	124485179	+	29	NA	Intergenic	(CTCA)n|Simple_repeat|Simple_repeat	-25385	NM_001010912	399814	Hs.363649	NM_001010912	ENSG00000183559	C10orf120	bA318C4.1	chromosome 10 open reading frame 120	protein-coding
MACS2_BC313_6h_CFMS_peak_852	chr16	33957697	33959530	+	29	NA	Intergenic	HERVIP10FH-int|LTR|ERV1	386769	NR_130772	104644205	Hs.742548	NR_130771		ENPP7P13	DUNQU1	ectonucleotide pyrophosphatase/phosphodiesterase 7 pseudogene 13	pseudo
MACS2_BC313_6h_CFMS_peak_1659	chr3	126873168	126874655	+	29	NA	Intergenic	(TG)n|Simple_repeat|Simple_repeat	-38063	NM_001007534	285311	Hs.591284	NM_001007534	ENSG00000214324	C3orf56	-	chromosome 3 open reading frame 56	protein-coding
MACS2_BC313_6h_CFMS_peak_668	chr14	19013090	19013442	+	29	NA	Intergenic	ALR/Alpha|Satellite|centr	-364328	NM_001013354	440153	Hs.534880	NM_001013354	ENSG00000257115	OR11H12	-	olfactory receptor family 11 subfamily H member 12	protein-coding
MACS2_BC313_6h_CFMS_peak_1149	chr19	27886734	27887075	+	29	NA	Intergenic	ALR/Alpha|Satellite|centr	-397435	NR_110689	101927151	Hs.567934	NR_110687	ENSG00000267575	LOC101927151	-	uncharacterized LOC101927151	ncRNA
MACS2_BC313_6h_CFMS_peak_2373-2	chrY	13855813	13860231	+	29	NA	Intergenic	(GAATG)n|Satellite|Satellite	675367	NR_033667	352887	Hs.546221	NR_033667	ENSG00000206159	GYG2P1	GYG2P	glycogenin 2 pseudogene 1	pseudo
MACS2_BC313_6h_CFMS_peak_2373-3	chrY	13861061	13863304	+	29	NA	Intergenic	(GAATG)n|Satellite|Satellite	671207	NR_033667	352887	Hs.546221	NR_033667	ENSG00000206159	GYG2P1	GYG2P	glycogenin 2 pseudogene 1	pseudo
MACS2_BC313_6h_CFMS_peak_666	chr14	19004132	19005367	+	29	NA	Intergenic	ALR/Alpha|Satellite|centr	-372845	NM_001013354	440153	Hs.534880	NM_001013354	ENSG00000257115	OR11H12	-	olfactory receptor family 11 subfamily H member 12	protein-coding
MACS2_BC313_6h_CFMS_peak_2373-4	chrY	13850247	13852249	+	29	NA	Intergenic	(GAATG)n|Satellite|Satellite	682141	NR_033667	352887	Hs.546221	NR_033667	ENSG00000206159	GYG2P1	GYG2P	glycogenin 2 pseudogene 1	pseudo
MACS2_BC313_6h_CFMS_peak_1507	chr21	14344378	14345594	+	29	NA	Intergenic	ALR/Alpha|Satellite|centr	-65501	NR_026916	149992	Hs.558645	NM_153773		ANKRD30BP2	C21orf99|CT85|CTSP-1|CTSP1	ankyrin repeat domain 30B pseudogene 2	pseudo
MACS2_BC313_6h_CFMS_peak_2373	chrY	13853116	13854539	+	29	NA	Intergenic	(GAATG)n|Satellite|Satellite	679562	NR_033667	352887	Hs.546221	NR_033667	ENSG00000206159	GYG2P1	GYG2P	glycogenin 2 pseudogene 1	pseudo
MACS2_BC313_6h_CFMS_peak_2251	chr9	68419286	68419686	+	28	NA	Intergenic	(CA)n|Simple_repeat|Simple_repeat	-4098	NR_039688	100616184		NR_039688	ENSG00000276029	MIR4477A	-	microRNA 4477a	ncRNA
MACS2_BC313_6h_CFMS_peak_250	chr10	18843051	18845151	+	28	NA	intron (NM_182543, intron 8 of 10)	(GAATG)n|Satellite|Satellite	96465	NM_001351118	221078	Hs.396175	NM_182543	ENSG00000241058	NSUN6	4933414E04Rik|ARL5B-AS1|NOPD1	NOP2/Sun RNA methyltransferase family member 6	protein-coding
MACS2_BC313_6h_CFMS_peak_2331	chrY	10023595	10024193	+	28	NA	Intergenic	CT-rich|Low_complexity|Low_complexity	275487	NR_001540	252955	Hs.522846	NR_001540	ENSG00000239225	TTTY23	NCRNA00148|TTTY23B	testis-specific transcript, Y-linked 23 (non-protein coding)	ncRNA
MACS2_BC313_6h_CFMS_peak_286	chr10	44192055	44192378	+	28	NA	Intergenic	(TG)n|Simple_repeat|Simple_repeat	-47890	NM_001324164	7580	Hs.522885	NM_006973	ENSG00000169740	ZNF32	KOX30	zinc finger protein 32	protein-coding
MACS2_BC313_6h_CFMS_peak_1492	chr21	10749395	10750689	+	28	NA	Intergenic	ALR/Alpha|Satellite|centr	240901	NM_199259	7179	Hs.122986	NM_199259	ENSG00000274391	TPTE	CT44|PTEN2	transmembrane phosphatase with tensin homology	protein-coding
MACS2_BC313_6h_CFMS_peak_1890	chr5	177784759	177785272	+	28	NA	intron (NM_173465, intron 2 of 28)	(TG)n|Simple_repeat|Simple_repeat	-125192	NM_001278346	85007	Hs.248746	NM_153373	ENSG00000175309	PHYKPL	AGXT2L2|PHLU	5-phosphohydroxy-L-lysine phospho-lyase	protein-coding
MACS2_BC313_6h_CFMS_peak_274	chr10	42401675	42402284	+	28	NA	Intergenic	ALR/Alpha|Satellite|centr	461514	NR_024380	441666	Hs.255729	NR_024380	ENSG00000215146	LOC441666	-	zinc finger protein 91 pseudogene	pseudo
MACS2_BC313_6h_CFMS_peak_1042	chr18	4510736	4510935	+	28	NA	Intergenic	(TGG)n|Simple_repeat|Simple_repeat	-55569	NM_001242761	9229	Hs.594640	NM_004746	ENSG00000170579	DLGAP1	DAP-1|DAP-1-ALPHA|DAP-1-BETA|DAP1|DLGAP1A|DLGAP1B|GKAP|SAPAP1	DLG associated protein 1	protein-coding
MACS2_BC313_6h_CFMS_peak_2323	chrX	61730898	61731249	+	28	NA	Intergenic	ALR/Alpha|Satellite|centr	840145	NM_001012968	139886	Hs.612782	NM_001012968	ENSG00000186767	SPIN4	TDRD28	spindlin family member 4	protein-coding
MACS2_BC313_6h_CFMS_peak_2323-2	chrX	61732619	61734152	+	28	NA	Intergenic	ALR/Alpha|Satellite|centr	837833	NM_001012968	139886	Hs.612782	NM_001012968	ENSG00000186767	SPIN4	TDRD28	spindlin family member 4	protein-coding
MACS2_BC313_6h_CFMS_peak_1598	chr22	50776707	50778373	+	28	NA	Intergenic	(TG)n|Simple_repeat|Simple_repeat	-4206	NM_001351647	9701	Hs.449098	NM_014678	ENSG00000100239	PPP6R2	KIAA0685|PP6R2|SAP190|SAPS2	protein phosphatase 6 regulatory subunit 2	protein-coding
MACS2_BC313_6h_CFMS_peak_271	chr10	42368725	42372229	+	27	NA	Intergenic	(CATTC)n|Satellite|Satellite	493016	NR_024380	441666	Hs.255729	NR_024380	ENSG00000215146	LOC441666	-	zinc finger protein 91 pseudogene	pseudo
MACS2_BC313_6h_CFMS_peak_267	chr10	38868968	38888776	+	27	NA	Intergenic	HSATII|Satellite|Satellite	-110855	NR_045000	399746	Hs.742607	NR_045000		ACTR3BP5	FKSG74	ACTR3B pseudogene 5	pseudo
MACS2_BC313_6h_CFMS_peak_901	chr16	86891484	86891612	+	27	NA	Intergenic	(CA)n|Simple_repeat|Simple_repeat	135851	NR_135182	102724344	Hs.585769	NR_135182	ENSG00000261175	LINC02188	-	long intergenic non-protein coding RNA 2188	ncRNA
MACS2_BC313_6h_CFMS_peak_14	chr1	5447138	5447389	+	27	NA	Intergenic	(TG)n|Simple_repeat|Simple_repeat	-176868	NR_039612
MACS2_BC313_6h_CFMS_peak_12	chr1	4204550	4204754	+	26	NA	Intergenic	(CACCAT)n|Simple_repeat|Simple_repeat	-195612	NR_147024	105376672	Hs.435087	NR_147024	ENSG00000226374	LINC01345	-	long intergenic non-protein coding RNA 1345	ncRNA
MACS2_BC313_6h_CFMS_peak_876	chr16	48966118	48966543	+	26	NA	Intergenic	(CA)n|Simple_repeat|Simple_repeat	-322210	NM_153029	9683	Hs.511839	NM_153029	ENSG00000102921	N4BP1	-	NEDD4 binding protein 1	protein-coding
MACS2_BC313_6h_CFMS_peak_2137	chr7	157274719	157275001	+	26	NA	intron (NR_110157, intron 2 of 3)	(TG)n|Simple_repeat|Simple_repeat	15935	NR_110157	101927914	Hs.623826	NR_110157	ENSG00000234210	LOC101927914	-	uncharacterized LOC101927914	ncRNA
MACS2_BC313_6h_CFMS_peak_2361	chrY	13706539	13706873	+	26	NA	Intergenic	(GAATG)n|Satellite|Satellite	826683	NR_033667	352887	Hs.546221	NR_033667	ENSG00000206159	GYG2P1	GYG2P	glycogenin 2 pseudogene 1	pseudo
MACS2_BC313_6h_CFMS_peak_128	chr1	121351776	121352010	+	26	NA	Intergenic	ALR/Alpha|Satellite|centr	90983	NR_003955	647121	Hs.697682	NR_003955	ENSG00000231752	EMBP1	-	embigin pseudogene 1	pseudo
MACS2_BC313_6h_CFMS_peak_616	chr12	132640537	132642867	+	26	NA	Intergenic	(CA)n|Simple_repeat|Simple_repeat	12730	NM_024078	79050	Hs.558536	NM_024078	ENSG00000184967	NOC4L	NET49|NOC4|UTP19	nucleolar complex associated 4 homolog	protein-coding
MACS2_BC313_6h_CFMS_peak_1342	chr2	132988038	132988087	+	26	NA	intron (NR_152415, intron 1 of 5)	ALR/Alpha|Satellite|centr	26591	NR_031608	100313824		NR_031608	ENSG00000221288	MIR663B	MIRN663B|mir-663b	microRNA 663b	ncRNA
MACS2_BC313_6h_CFMS_peak_2206	chr8	134207160	134207507	+	26	NA	intron (NM_001204870, intron 1 of 1)	(TG)n|Simple_repeat|Simple_repeat	4051	NM_001204870	8840	Hs.492974	NM_003882	ENSG00000104415	WISP1	CCN4|WISP1-OT1|WISP1-UT1|WISP1c|WISP1i|WISP1tc	WNT1 inducible signaling pathway protein 1	protein-coding
MACS2_BC313_6h_CFMS_peak_254	chr10	18857559	18858181	+	26	NA	intron (NM_182543, intron 8 of 10)	(CATTC)n|Satellite|Satellite	82696	NM_001351118	221078	Hs.396175	NM_182543	ENSG00000241058	NSUN6	4933414E04Rik|ARL5B-AS1|NOPD1	NOP2/Sun RNA methyltransferase family member 6	protein-coding
MACS2_BC313_6h_CFMS_peak_1486	chr21	10710717	10711050	+	26	NA	Intergenic	ALR/Alpha|Satellite|centr	280060	NM_199259	7179	Hs.122986	NM_199259	ENSG00000274391	TPTE	CT44|PTEN2	transmembrane phosphatase with tensin homology	protein-coding
MACS2_BC313_6h_CFMS_peak_397	chr11	61039847	61040328	+	26	NA	intron (NM_152718, intron 13 of 19)	(CA)n|Simple_repeat|Simple_repeat	22701	NM_152718	220001	Hs.60640	NM_152718	ENSG00000167992	VWCE	URG11|VWC1	von Willebrand factor C and EGF domains	protein-coding
MACS2_BC313_6h_CFMS_peak_2128	chr7	150056975	150057278	+	26	NA	Intergenic	(CA)n|Simple_repeat|Simple_repeat	-8753	NM_001099695	29803	Hs.647086	NM_013400	ENSG00000214022	REPIN1	AP4|RIP60|ZNF464|Zfp464	replication initiator 1	protein-coding
MACS2_BC313_6h_CFMS_peak_1797	chr5	32370290	32370627	+	26	NA	intron (NR_144318, intron 16 of 18)	(GA)n|Simple_repeat|Simple_repeat	24123	NR_030305	693164		NR_030305	ENSG00000207956	MIR579	MIRN579|hsa-mir-579	microRNA 579	ncRNA
MACS2_BC313_6h_CFMS_peak_2363	chrY	13720275	13720489	+	26	NA	Intergenic	(GAATG)n|Satellite|Satellite	813007	NR_033667	352887	Hs.546221	NR_033667	ENSG00000206159	GYG2P1	GYG2P	glycogenin 2 pseudogene 1	pseudo
MACS2_BC313_6h_CFMS_peak_1039	chr18	108073	109507	+	26	NA	promoter-TSS (NR_033770)	promoter-TSS (NR_033770)	-275	NR_033770	727758	Hs.585843	NR_033770	ENSG00000263006	ROCK1P1	-	Rho associated coiled-coil containing protein kinase 1 pseudogene 1	pseudo
MACS2_BC313_6h_CFMS_peak_2262	chr9	91588572	91589501	+	25	NA	Intergenic	(CA)n|Simple_repeat|Simple_repeat	-16742	NM_001142413	286223	Hs.585118	NM_001001938	ENSG00000186354	C9orf47	C9orf108|bA791O21.3	chromosome 9 open reading frame 47	protein-coding
MACS2_BC313_6h_CFMS_peak_1794	chr5	6447808	6448505	+	25	NA	promoter-TSS (NM_001145161)	promoter-TSS (NM_001145161)	-580	NM_001145161	134111	Hs.126856	NM_001145161	ENSG00000215218	UBE2QL1	-	ubiquitin conjugating enzyme E2 Q family like 1	protein-coding
MACS2_BC313_6h_CFMS_peak_398	chr11	61264492	61265093	+	25	NA	Intergenic	(TG)n|Simple_repeat|Simple_repeat	-11276	NR_039708	100616470		NR_039708	ENSG00000266006	MIR4488	mir-4488	microRNA 4488	ncRNA
MACS2_BC313_6h_CFMS_peak_1233	chr2	6899917	6900352	+	25	NA	intron (NR_038369, intron 1 of 5)	(TG)n|Simple_repeat|Simple_repeat	10308	NR_038369	400941	Hs.446195	NM_001001695	ENSG00000205837	LINC00487	-	long intergenic non-protein coding RNA 487	ncRNA
MACS2_BC313_6h_CFMS_peak_816	chr16	10133826	10134472	+	25	NA	intron (NM_000833, intron 3 of 13)	(CA)n|Simple_repeat|Simple_repeat	141775	NM_001134408	2903	Hs.411472	NM_000833	ENSG00000183454	GRIN2A	EPND|FESD|GluN2A|LKS|NMDAR2A|NR2A	glutamate ionotropic receptor NMDA type subunit 2A	protein-coding
MACS2_BC313_6h_CFMS_peak_1534	chr21	44090276	44090814	+	25	NA	intron (NM_001001575, intron 1 of 14)	(CA)n|Simple_repeat|Simple_repeat	16683	NM_001001573	5152	Hs.473927	NM_002606	ENSG00000160191	PDE9A	HSPDE9A2	phosphodiesterase 9A	protein-coding
MACS2_BC313_6h_CFMS_peak_2062	chr7	61536196	61536794	+	25	NA	Intergenic	ALR/Alpha|Satellite|centr	1227939	NR_003952	643955	Hs.583308	NR_003952	ENSG00000185037	ZNF733P	ZNF733	zinc finger protein 733, pseudogene	pseudo
MACS2_BC313_6h_CFMS_peak_697	chr14	66284612	66285699	+	25	NA	Intergenic	(CA)n|Simple_repeat|Simple_repeat	347335	NR_030355	693210		NR_030355	ENSG00000207781	MIR625	MIRN625|hsa-mir-625	microRNA 625	ncRNA
MACS2_BC313_6h_CFMS_peak_1541	chr21	47511132	47511398	+	25	NA	Intergenic	HAL1-2a_MD|LINE|L1	-6768	NM_001849	1292	Hs.420269	NM_001849	ENSG00000142173	COL6A2	BTHLM1|PP3610|UCMD1	collagen type VI alpha 2 chain	protein-coding
MACS2_BC313_6h_CFMS_peak_1289	chr2	67440962	67441545	+	25	NA	intron (NR_110568, intron 1 of 3)	(CA)n|Simple_repeat|Simple_repeat	713	NR_110568	101927661	Hs.580508	NR_110568	ENSG00000235885	LOC101927661	-	uncharacterized LOC101927661	ncRNA
MACS2_BC313_6h_CFMS_peak_2	chr1	724167	727029	+	25	NA	Intergenic	(GAATG)n|Satellite|Satellite	-11530	NR_033908	100288069	Hs.527521	NR_033908		LOC100288069	-	uncharacterized LOC100288069	ncRNA
MACS2_BC313_6h_CFMS_peak_2178	chr8	53188538	53188889	+	25	NA	intron (NR_148195, intron 2 of 3)	(CA)n|Simple_repeat|Simple_repeat	-21661	NM_001352874	9705	Hs.655499	NM_014682	ENSG00000147488	ST18	NZF3|ZC2H2C3|ZC2HC10|ZNF387	ST18, C2H2C-type zinc finger	protein-coding
MACS2_BC313_6h_CFMS_peak_701	chr14	70295625	70295891	+	25	NA	Intergenic	(TG)n|Simple_repeat|Simple_repeat	17281	NR_149012	100506358		NR_149012		LOC100506358	-	uncharacterized LOC100506358	ncRNA
MACS2_BC313_6h_CFMS_peak_279	chr10	42529242	42532732	+	25	NA	Intergenic	ALR/Alpha|Satellite|centr	332506	NR_024380	441666	Hs.255729	NR_024380	ENSG00000215146	LOC441666	-	zinc finger protein 91 pseudogene	pseudo
MACS2_BC313_6h_CFMS_peak_1580	chr22	43881023	43881416	+	24	NA	intron (NM_001044370, intron 4 of 6)	(CA)n|Simple_repeat|Simple_repeat	-30915	NR_046563	100874197	Hs.627997	NR_046563		EFCAB6-AS1	-	EFCAB6 antisense RNA 1	ncRNA
MACS2_BC313_6h_CFMS_peak_1436	chr20	29804094	29833156	+	24	NA	Intergenic	(GAATG)n|Satellite|Satellite	-26842	NM_001037730	245929	Hs.580793	NM_001037730	ENSG00000215547	DEFB115	DEFB-15	defensin beta 115	protein-coding
MACS2_BC313_6h_CFMS_peak_1065	chr18	74679311	74679623	+	24	NA	intron (NM_001306089, intron 30 of 30)	(ATGTG)n|Simple_repeat|Simple_repeat	49588	NM_001025090	4155	Hs.551713	NM_002385	ENSG00000197971	MBP	-	myelin basic protein	protein-coding
MACS2_BC313_6h_CFMS_peak_2345	chrY	13642844	13644993	+	24	NA	Intergenic	(ATTCG)n|Simple_repeat|Simple_repeat	889471	NR_033667	352887	Hs.546221	NR_033667	ENSG00000206159	GYG2P1	GYG2P	glycogenin 2 pseudogene 1	pseudo
MACS2_BC313_6h_CFMS_peak_2330	chrY	10020486	10022207	+	24	NA	Intergenic	HERVIP10FH-int|LTR|ERV1	272939	NR_001540	252955	Hs.522846	NR_001540	ENSG00000239225	TTTY23	NCRNA00148|TTTY23B	testis-specific transcript, Y-linked 23 (non-protein coding)	ncRNA
MACS2_BC313_6h_CFMS_peak_1344	chr2	133003150	133003484	+	24	NA	intron (NR_152415, intron 1 of 5)	ALR/Alpha|Satellite|centr	11336	NR_031608	100313824		NR_031608	ENSG00000221288	MIR663B	MIRN663B|mir-663b	microRNA 663b	ncRNA
MACS2_BC313_6h_CFMS_peak_2354	chrY	13674305	13674822	+	24	NA	Intergenic	(GAATG)n|Satellite|Satellite	858826	NR_033667	352887	Hs.546221	NR_033667	ENSG00000206159	GYG2P1	GYG2P	glycogenin 2 pseudogene 1	pseudo
MACS2_BC313_6h_CFMS_peak_1476	chr20	62728187	62728524	+	24	NA	intron (NM_001318855, intron 1 of 2)	HAL1-2a_MD|LINE|L1	4314	NM_001318854	4987	Hs.2859	NM_000913	ENSG00000125510	OPRL1	KOR-3|NOCIR|NOP|NOPr|OOR|ORL1	opioid related nociceptin receptor 1	protein-coding
MACS2_BC313_6h_CFMS_peak_1230	chr2	4019017	4019623	+	24	NA	intron (NR_037881, intron 1 of 2)	(TG)n|Simple_repeat|Simple_repeat	2302	NR_037881	100505964	Hs.190267	NR_037881	ENSG00000237401	LINC01304	-	long intergenic non-protein coding RNA 1304	ncRNA
MACS2_BC313_6h_CFMS_peak_2354-2	chrY	13676205	13678113	+	24	NA	Intergenic	Intergenic	856230	NR_033667	352887	Hs.546221	NR_033667	ENSG00000206159	GYG2P1	GYG2P	glycogenin 2 pseudogene 1	pseudo
MACS2_BC313_6h_CFMS_peak_266	chr10	38772643	38818948	+	24	NA	Intergenic	(GAATG)n|Satellite|Satellite	78721	NR_024497	399744	Hs.497951	NM_001013665		LINC00999	-	long intergenic non-protein coding RNA 999	ncRNA
MACS2_BC313_6h_CFMS_peak_2168	chr8	38626245	38626984	+	23	NA	intron (NM_001352804, intron 1 of 10)	(TG)n|Simple_repeat|Simple_repeat	11857	NM_001352797	6867	Hs.279245	NM_006283	ENSG00000147526	TACC1	Ga55	transforming acidic coiled-coil containing protein 1	protein-coding
MACS2_BC313_6h_CFMS_peak_606	chr12	123995731	123995939	+	23	NA	intron (NM_178314, intron 2 of 6)	(TG)n|Simple_repeat|Simple_repeat	8938	NM_001319244	353116	Hs.530315	NM_178314	ENSG00000188026	RILPL1	GOSPEL|RLP1	Rab interacting lysosomal protein like 1	protein-coding
MACS2_BC313_6h_CFMS_peak_2087	chr7	92052948	92053237	+	23	NA	intron (NR_145992, intron 5 of 9)	(TG)n|Simple_repeat|Simple_repeat	13536	NR_145992	105375396		NM_001317905	ENSG00000230927	TMBIM7P	-	transmembrane BAX inhibitor motif containing 7, pseudogene	pseudo
MACS2_BC313_6h_CFMS_peak_946	chr17	22252021	22253369	+	23	NA	Intergenic	ALR/Alpha|Satellite|centr	230258	NM_001190452	100462977	Hs.740185	NM_001190452	ENSG00000256618	MTRNR2L1	HN1	MT-RNR2 like 1	protein-coding
MACS2_BC313_6h_CFMS_peak_927	chr17	7078033	7079335	+	23	NA	intron (NM_001671, intron 5 of 8)	(CA)n|Simple_repeat|Simple_repeat	4199	NM_001671	432	Hs.12056	NM_001671	ENSG00000141505	ASGR1	ASGPR|ASGPR1|CLEC4H1|HL-1	asialoglycoprotein receptor 1	protein-coding
MACS2_BC313_6h_CFMS_peak_280	chr10	42534831	42535495	+	23	NA	Intergenic	ALR/Alpha|Satellite|centr	328330	NR_024380	441666	Hs.255729	NR_024380	ENSG00000215146	LOC441666	-	zinc finger protein 91 pseudogene	pseudo
MACS2_BC313_6h_CFMS_peak_851	chr16	33954215	33955806	+	23	NA	Intergenic	AluY|SINE|Alu	383166	NR_130772	104644205	Hs.742548	NR_130771		ENPP7P13	DUNQU1	ectonucleotide pyrophosphatase/phosphodiesterase 7 pseudogene 13	pseudo
MACS2_BC313_6h_CFMS_peak_390	chr11	51578682	51579494	+	23	NA	Intergenic	ALR/Alpha|Satellite|centr	63806	NM_001004703	119749	Hs.553564	NM_001004703	ENSG00000185926	OR4C46	-	olfactory receptor family 4 subfamily C member 46	protein-coding
MACS2_BC313_6h_CFMS_peak_722	chr14	98361691	98361879	+	23	NA	Intergenic	(CA)n|Simple_repeat|Simple_repeat	82676	NR_152750	388011	Hs.651477	NR_015430	ENSG00000246223	LINC01550	C14orf64	long intergenic non-protein coding RNA 1550	ncRNA
MACS2_BC313_6h_CFMS_peak_1583	chr22	44730404	44731839	+	23	NA	Intergenic	(TG)n|Simple_repeat|Simple_repeat	-22390	NM_001099294	85352	Hs.6829	NM_001099294	ENSG00000138944	SHISAL1	KIAA1644	shisa like 1	protein-coding
MACS2_BC313_6h_CFMS_peak_720	chr14	95724599	95725364	+	22	NA	intron (NM_024734, intron 1 of 12)	(TG)n|Simple_repeat|Simple_repeat	61264	NM_024734	79789	Hs.301478	NM_024734	ENSG00000165959	CLMN	-	calmin	protein-coding
MACS2_BC313_6h_CFMS_peak_740	chr15	30465069	30465489	+	22	NA	Intergenic	Intergenic	-22960	NR_026771	26082	Hs.652128	NR_026771	ENSG00000225930	LINC02249	DKFZP434L187	long intergenic non-protein coding RNA 2249	ncRNA
MACS2_BC313_6h_CFMS_peak_252	chr10	18850740	18851451	+	22	NA	intron (NM_182543, intron 8 of 10)	(GAATG)n|Satellite|Satellite	89471	NM_001351118	221078	Hs.396175	NM_182543	ENSG00000241058	NSUN6	4933414E04Rik|ARL5B-AS1|NOPD1	NOP2/Sun RNA methyltransferase family member 6	protein-coding
MACS2_BC313_6h_CFMS_peak_2329	chrY	10019351	10019556	+	22	NA	Intergenic	(GA)n|Simple_repeat|Simple_repeat	271046	NR_001540	252955	Hs.522846	NR_001540	ENSG00000239225	TTTY23	NCRNA00148|TTTY23B	testis-specific transcript, Y-linked 23 (non-protein coding)	ncRNA
MACS2_BC313_6h_CFMS_peak_251	chr10	18846892	18849784	+	22	NA	intron (NM_182543, intron 8 of 10)	(GAATG)n|Satellite|Satellite	92228	NM_001351118	221078	Hs.396175	NM_182543	ENSG00000241058	NSUN6	4933414E04Rik|ARL5B-AS1|NOPD1	NOP2/Sun RNA methyltransferase family member 6	protein-coding
MACS2_BC313_6h_CFMS_peak_346	chr10	132723551	132724870	+	22	NA	Intergenic	(TG)n|Simple_repeat|Simple_repeat	36721	NR_036180	100422867		NR_036180	ENSG00000264803	MIR378C	mir-378c	microRNA 378c	ncRNA
MACS2_BC313_6h_CFMS_peak_1505	chr21	14339189	14339466	+	22	NA	Intergenic	Intergenic	-71160	NR_026916	149992	Hs.558645	NM_153773		ANKRD30BP2	C21orf99|CT85|CTSP-1|CTSP1	ankyrin repeat domain 30B pseudogene 2	pseudo
MACS2_BC313_6h_CFMS_peak_1147	chr19	27876472	27876501	+	22	NA	Intergenic	ALR/Alpha|Satellite|centr	-407853	NR_110689	101927151	Hs.567934	NR_110687	ENSG00000267575	LOC101927151	-	uncharacterized LOC101927151	ncRNA
MACS2_BC313_6h_CFMS_peak_2071	chr7	64953775	64955086	+	22	NA	Intergenic	(CACTC)n|Simple_repeat|Simple_repeat	115718	NM_001287533	168374	Hs.9521	NM_007139	ENSG00000146757	ZNF92	HEL-203|HPF12|HTF12|TF12	zinc finger protein 92	protein-coding
MACS2_BC313_6h_CFMS_peak_1340	chr2	131743384	131743507	+	21	NA	intron (NM_032995, intron 3 of 11)	(TG)n|Simple_repeat|Simple_repeat	68475	NM_032995	50649	Hs.469935	NM_015320	ENSG00000136002	ARHGEF4	ASEF|ASEF1|GEF4|STM6	Rho guanine nucleotide exchange factor 4	protein-coding
MACS2_BC313_6h_CFMS_peak_1508	chr21	14360384	14361052	+	21	NA	Intergenic	ALR/Alpha|Satellite|centr	-49769	NR_026916	149992	Hs.558645	NM_153773		ANKRD30BP2	C21orf99|CT85|CTSP-1|CTSP1	ankyrin repeat domain 30B pseudogene 2	pseudo
MACS2_BC313_6h_CFMS_peak_612	chr12	130232073	130232282	+	21	NA	intron (NM_133448, intron 1 of 8)	(CA)n|Simple_repeat|Simple_repeat	156035	NM_133448	121256	Hs.507268	NM_133448	ENSG00000151952	TMEM132D	MOLT|PPP1R153	transmembrane protein 132D	protein-coding
MACS2_BC313_6h_CFMS_peak_1997	chr6	119558476	119558833	+	21	NA	intron (NM_005907, intron 6 of 12)	intron (NM_005907, intron 6 of 12)	-88296	NM_001288576	79632	Hs.443789	NM_024581	ENSG00000111879	FAM184A	C6orf60	family with sequence similarity 184 member A	protein-coding
MACS2_BC313_6h_CFMS_peak_2343	chrY	13484562	13485590	+	21	NA	Intergenic	BSR/Beta|Satellite|Satellite	1048313	NR_033667	352887	Hs.546221	NR_033667	ENSG00000206159	GYG2P1	GYG2P	glycogenin 2 pseudogene 1	pseudo
MACS2_BC313_6h_CFMS_peak_1508-2	chr21	14362454	14362726	+	21	NA	Intergenic	ALR/Alpha|Satellite|centr	-47897	NR_026916	149992	Hs.558645	NM_153773		ANKRD30BP2	C21orf99|CT85|CTSP-1|CTSP1	ankyrin repeat domain 30B pseudogene 2	pseudo
MACS2_BC313_6h_CFMS_peak_635	chr13	31416461	31417823	+	21	NA	Intergenic	(TG)n|Simple_repeat|Simple_repeat	-39557	NR_103813	440132	Hs.729493	NR_103813	ENSG00000236094	LINC00545	-	long intergenic non-protein coding RNA 545	ncRNA
MACS2_BC313_6h_CFMS_peak_2252	chr9	72652958	72653624	+	21	NA	Intergenic	(GAATG)n|Satellite|Satellite	-5206	NM_153267	256691	Hs.547172	NM_153267	ENSG00000165072	MAMDC2	-	MAM domain containing 2	protein-coding
MACS2_BC313_6h_CFMS_peak_2187	chr8	82754523	82754941	+	20	NA	promoter-TSS (NM_152837)	promoter-TSS (NM_152837)	-211	NM_152836	64089	Hs.492121	NM_022133	ENSG00000104497	SNX16	-	sorting nexin 16	protein-coding
MACS2_BC313_6h_CFMS_peak_2322	chrX	61728326	61728406	+	20	NA	Intergenic	ALR/Alpha|Satellite|centr	842852	NM_001012968	139886	Hs.612782	NM_001012968	ENSG00000186767	SPIN4	TDRD28	spindlin family member 4	protein-coding
MACS2_BC313_6h_CFMS_peak_1235	chr2	9457196	9457808	+	20	NA	intron (NM_001135191, intron 3 of 26)	intron (NM_001135191, intron 3 of 26)	105287	NR_134951	9270	Hs.467662	NM_004763	ENSG00000119185	ITGB1BP1	ICAP-1A|ICAP-1B|ICAP-1alpha|ICAP1|ICAP1A|ICAP1B	integrin subunit beta 1 binding protein 1	protein-coding
MACS2_BC313_6h_CFMS_peak_1897	chr6	1402975	1403732	+	20	NA	Intergenic	(CA)n|Simple_repeat|Simple_repeat	-12707	NR_106778	102466720		NR_106778	ENSG00000275859	MIR6720	hsa-mir-6720|mir-6720	microRNA 6720	ncRNA
MACS2_BC313_6h_CFMS_peak_516	chr12	34841376	34841757	+	20	NA	Intergenic	ALR/Alpha|Satellite|centr	666350	NM_032834	84920	Hs.102971	NM_032834	ENSG00000139133	ALG10	ALG10A|DIE2|KCR1	ALG10, alpha-1,2-glucosyltransferase	protein-coding
MACS2_BC313_6h_CFMS_peak_2356	chrY	13680749	13681152	+	20	NA	Intergenic	(GAATG)n|Satellite|Satellite	852439	NR_033667	352887	Hs.546221	NR_033667	ENSG00000206159	GYG2P1	GYG2P	glycogenin 2 pseudogene 1	pseudo
MACS2_BC313_6h_CFMS_peak_1308	chr2	89830463	89846988	+	20	NA	Intergenic	HSATII|Satellite|Satellite	726841	NR_039635	100616399		NR_039635	ENSG00000265510	MIR4436A	mir-4436a	microRNA 4436a	ncRNA
MACS2_BC313_6h_CFMS_peak_277	chr10	42408023	42409286	+	20	NA	Intergenic	ALR/Alpha|Satellite|centr	454839	NR_024380	441666	Hs.255729	NR_024380	ENSG00000215146	LOC441666	-	zinc finger protein 91 pseudogene	pseudo
MACS2_BC313_6h_CFMS_peak_134	chr1	142541966	142542746	+	20	NA	Intergenic	(GAATG)n|Satellite|Satellite	171249	NR_046228	100874392	Hs.648245	NR_046228		ANKRD20A12P	-	ankyrin repeat domain 20 family member A12, pseudogene	pseudo
MACS2_BC313_6h_CFMS_peak_1506	chr21	14342308	14342756	+	20	NA	Intergenic	ALR/Alpha|Satellite|centr	-67955	NR_026916	149992	Hs.558645	NM_153773		ANKRD30BP2	C21orf99|CT85|CTSP-1|CTSP1	ankyrin repeat domain 30B pseudogene 2	pseudo
MACS2_BC313_6h_CFMS_peak_2314	chr9	140843150	140843643	+	20	NA	intron (NM_000718, intron 6 of 45)	(TG)n|Simple_repeat|Simple_repeat	-1884	NR_132977	105376331		NR_132977		LOC105376331	-	uncharacterized LOC105376331	ncRNA
MACS2_BC313_6h_CFMS_peak_1978	chr6	58776250	58779346	+	20	NA	Intergenic	ALR/Alpha|Satellite|centr	-490074	NR_003660	106660613	Hs.561539	NR_003660	ENSG00000283352	LINC00680-GUSBP4	-	LINC00680-GUSBP4 readthrough	pseudo
MACS2_BC313_6h_CFMS_peak_908	chr16	89135363	89135683	+	20	NA	Intergenic	(ATG)n|Simple_repeat|Simple_repeat	-24694	NM_001284316	197322	Hs.461727	NM_174917	ENSG00000176715	ACSF3	-	acyl-CoA synthetase family member 3	protein-coding
MACS2_BC313_6h_CFMS_peak_2309	chr9	137838166	137838766	+	20	NA	Intergenic	(CA)n|Simple_repeat|Simple_repeat	-28617	NM_002003	2219	Hs.440898	NM_002003	ENSG00000085265	FCN1	FCNM	ficolin 1	protein-coding
MACS2_BC313_6h_CFMS_peak_948	chr17	25263055	25268065	+	20	NA	Intergenic	Intergenic	150707	NR_135673	105371703	Hs.649918	NR_135673		LOC105371703	-	uncharacterized LOC105371703	ncRNA
MACS2_BC313_6h_CFMS_peak_1977	chr6	58773875	58774579	+	19	NA	Intergenic	ALR/Alpha|Satellite|centr	-486503	NR_003660	106660613	Hs.561539	NR_003660	ENSG00000283352	LINC00680-GUSBP4	-	LINC00680-GUSBP4 readthrough	pseudo
MACS2_BC313_6h_CFMS_peak_1702	chr4	548997	549332	+	19	NA	Intergenic	(CCCA)n|Simple_repeat|Simple_repeat	-21793	NR_148199	105374338	Hs.518426	NR_148199	ENSG00000283183	LOC105374338	-	uncharacterized LOC105374338	ncRNA
MACS2_BC313_6h_CFMS_peak_2368-2	chrY	13822077	13828346	+	19	NA	Intergenic	(GAATG)n|Satellite|Satellite	708178	NR_033667	352887	Hs.546221	NR_033667	ENSG00000206159	GYG2P1	GYG2P	glycogenin 2 pseudogene 1	pseudo
MACS2_BC313_6h_CFMS_peak_521	chr12	38016283	38017331	+	19	NA	Intergenic	ALR/Alpha|Satellite|centr	-693750	NM_001013620	144245	Hs.259305	NM_001013620	ENSG00000175548	ALG10B	ALG10|KCR1	ALG10B, alpha-1,2-glucosyltransferase	protein-coding
MACS2_BC313_6h_CFMS_peak_1468	chr20	59962359	59962558	+	19	NA	intron (NM_001794, intron 2 of 15)	(CA)n|Simple_repeat|Simple_repeat	-112019	NM_001252338	1002	Hs.473231	NM_001794	ENSG00000179242	CDH4	CAD4|R-CAD|RCAD	cadherin 4	protein-coding
MACS2_BC313_6h_CFMS_peak_1641	chr3	72386610	72386816	+	19	NA	Intergenic	(TG)n|Simple_repeat|Simple_repeat	109061	NM_012234	23429	Hs.7910	NM_012234	ENSG00000163602	RYBP	AAP1|APAP-1|DEDAF|YEAF1	RING1 and YY1 binding protein	protein-coding
MACS2_BC313_6h_CFMS_peak_2249	chr9	67320704	67320977	+	19	NA	intron (NR_136300, intron 3 of 3)	ALR/Alpha|Satellite|centr	19325	NR_146107	728034		NR_146105		BMS1P14	-	BMS1, ribosome biogenesis factor pseudogene 14	pseudo
MACS2_BC313_6h_CFMS_peak_2245	chr9	66841487	66841819	+	19	NA	Intergenic	ALR/Alpha|Satellite|centr	-81314	NR_121570	101928381	Hs.708686	NR_121570		LOC101928381	-	uncharacterized LOC101928381	ncRNA
MACS2_BC313_6h_CFMS_peak_626	chr13	28033858	28034167	+	19	NA	Intergenic	Intergenic	-9273	NM_001166263	219402	Hs.534582	NM_152912	ENSG00000122033	MTIF3	IF3mt	mitochondrial translational initiation factor 3	protein-coding
MACS2_BC313_6h_CFMS_peak_207	chr1	207097071	207098042	+	19	NA	Intergenic	(TG)n|Simple_repeat|Simple_repeat	-2178	NM_005449	9214	Hs.58831	NM_005449	ENSG00000162894	FCMR	FAIM3|TOSO	Fc fragment of IgM receptor	protein-coding
MACS2_BC313_6h_CFMS_peak_1961	chr6	39812990	39813273	+	19	NA	intron (NM_015345, intron 1 of 24)	(CA)n|Simple_repeat|Simple_repeat	52025	NR_125831	100505635	Hs.668513	NR_125831	ENSG00000235033	LOC100505635	-	uncharacterized LOC100505635	ncRNA
MACS2_BC313_6h_CFMS_peak_2368	chrY	13816785	13820912	+	19	NA	Intergenic	(GAATG)n|Satellite|Satellite	714541	NR_033667	352887	Hs.546221	NR_033667	ENSG00000206159	GYG2P1	GYG2P	glycogenin 2 pseudogene 1	pseudo
MACS2_BC313_6h_CFMS_peak_846	chr16	33864895	33868703	+	19	NA	Intergenic	AluYh9|SINE|Alu	294955	NR_130772	104644205	Hs.742548	NR_130771		ENPP7P13	DUNQU1	ectonucleotide pyrophosphatase/phosphodiesterase 7 pseudogene 13	pseudo
MACS2_BC313_6h_CFMS_peak_44	chr1	23004972	23005751	+	19	NA	Intergenic	(CA)n|Simple_repeat|Simple_repeat	25887	NM_000491	713	Hs.8986	NM_000491	ENSG00000173369	C1QB	-	complement C1q B chain	protein-coding
MACS2_BC313_6h_CFMS_peak_1710	chr4	7132523	7133760	+	19	NA	Intergenic	(TG)n|Simple_repeat|Simple_repeat	-28038	NR_027441	730971	Hs.591718	NR_027441		LINC02447	-	long intergenic non-protein coding RNA 2447	ncRNA
MACS2_BC313_6h_CFMS_peak_2054	chr7	55270834	55272335	+	19	NA	TTS (NM_001346898)	TTS (NM_001346898)	-14942	NR_047551	100507500	Hs.720489	NR_047551	ENSG00000224057	EGFR-AS1	-	EGFR antisense RNA 1	ncRNA
MACS2_BC313_6h_CFMS_peak_947	chr17	22261418	22261765	+	19	NA	Intergenic	ALR/Alpha|Satellite|centr	239154	NM_001190452	100462977	Hs.740185	NM_001190452	ENSG00000256618	MTRNR2L1	HN1	MT-RNR2 like 1	protein-coding
MACS2_BC313_6h_CFMS_peak_1057	chr18	50318998	50319360	+	18	NA	intron (NM_005215, intron 2 of 28)	(CATTC)n|Simple_repeat|Simple_repeat	-444292	NR_130465	100616232		NR_130465	ENSG00000263872	MIR4528	-	microRNA 4528	ncRNA
MACS2_BC313_6h_CFMS_peak_3	chr1	1302212	1302810	+	18	NA	Intergenic	(TG)n|Simple_repeat|Simple_repeat	-3590	NM_001282582	54587	Hs.515687	NM_032348	ENSG00000162576	MXRA8	ASP3	matrix remodeling associated 8	protein-coding
MACS2_BC313_6h_CFMS_peak_2307	chr9	136798663	136798968	+	18	NA	intron (NM_003371, intron 2 of 26)	(TGGA)n|Simple_repeat|Simple_repeat	58631	NM_003371	7410	Hs.369921	NM_003371	ENSG00000160293	VAV2	VAV-2	vav guanine nucleotide exchange factor 2	protein-coding
MACS2_BC313_6h_CFMS_peak_278	chr10	42527248	42527436	+	18	NA	Intergenic	ALR/Alpha|Satellite|centr	336151	NR_024380	441666	Hs.255729	NR_024380	ENSG00000215146	LOC441666	-	zinc finger protein 91 pseudogene	pseudo
MACS2_BC313_6h_CFMS_peak_2212	chr8	139817780	139818536	+	18	NA	intron (NM_152888, intron 10 of 64)	HAL1-2a_MD|LINE|L1	108091	NM_152888	169044	Hs.117169	NM_152888	ENSG00000169436	COL22A1	-	collagen type XXII alpha 1 chain	protein-coding
MACS2_BC313_6h_CFMS_peak_1988	chr6	106459788	106459987	+	18	NA	Intergenic	(CA)n|Simple_repeat|Simple_repeat	-74308	NM_001198	639	Hs.436023	NM_001198	ENSG00000057657	PRDM1	BLIMP1|PRDI-BF1	PR/SET domain 1	protein-coding
MACS2_BC313_6h_CFMS_peak_829	chr16	26385465	26386102	+	18	NA	Intergenic	(TGGA)n|Simple_repeat|Simple_repeat	349225	NR_036146	100422923		NR_036146	ENSG00000265005	MIR548W	-	microRNA 548w	ncRNA
MACS2_BC313_6h_CFMS_peak_1721	chr4	38755466	38756223	+	18	NA	Intergenic	(CA)n|Simple_repeat|Simple_repeat	28767	NM_001195108	81793	Hs.120551	NM_030956	ENSG00000174123	TLR10	CD290	toll like receptor 10	protein-coding
MACS2_BC313_6h_CFMS_peak_355	chr11	1752394	1752593	+	18	NA	Intergenic	(CA)n|Simple_repeat|Simple_repeat	19331	NM_001170820	402778	Hs.121575	NM_001170820	ENSG00000244242	IFITM10	DSPA3	interferon induced transmembrane protein 10	protein-coding
MACS2_BC313_6h_CFMS_peak_1315	chr2	92281152	92281515	+	18	NA	Intergenic	ALR/Alpha|Satellite|centr	152174	NR_027714	440888	Hs.730239	NM_001032412		ACTR3BP2	FKSG73	ACTR3B pseudogene 2	pseudo
MACS2_BC313_6h_CFMS_peak_515	chr12	34837487	34837822	+	17	NA	Intergenic	ALR/Alpha|Satellite|centr	662438	NM_032834	84920	Hs.102971	NM_032834	ENSG00000139133	ALG10	ALG10A|DIE2|KCR1	ALG10, alpha-1,2-glucosyltransferase	protein-coding
MACS2_BC313_6h_CFMS_peak_2352	chrY	13666027	13666255	+	17	NA	Intergenic	(GAATG)n|Satellite|Satellite	867248	NR_033667	352887	Hs.546221	NR_033667	ENSG00000206159	GYG2P1	GYG2P	glycogenin 2 pseudogene 1	pseudo
MACS2_BC313_6h_CFMS_peak_255	chr10	18860106	18860522	+	17	NA	intron (NM_182543, intron 8 of 10)	(CATTC)n|Satellite|Satellite	80252	NM_001351118	221078	Hs.396175	NM_182543	ENSG00000241058	NSUN6	4933414E04Rik|ARL5B-AS1|NOPD1	NOP2/Sun RNA methyltransferase family member 6	protein-coding
MACS2_BC313_6h_CFMS_peak_2367	chrY	13806022	13806597	+	17	NA	Intergenic	(GAATG)n|Satellite|Satellite	727080	NR_033667	352887	Hs.546221	NR_033667	ENSG00000206159	GYG2P1	GYG2P	glycogenin 2 pseudogene 1	pseudo
MACS2_BC313_6h_CFMS_peak_700	chr14	69736076	69736504	+	17	NA	intron (NM_001168368, intron 1 of 14)	(TG)n|Simple_repeat|Simple_repeat	9609	NM_001168368	57452	Hs.21035	NM_020692	ENSG00000100626	GALNT16	GALNACT16|GALNTL1|GalNAc-T16	polypeptide N-acetylgalactosaminyltransferase 16	protein-coding
MACS2_BC313_6h_CFMS_peak_1141	chr19	27789510	27789852	+	17	NA	Intergenic	ALR/Alpha|Satellite|centr	-494658	NR_110689	101927151	Hs.567934	NR_110687	ENSG00000267575	LOC101927151	-	uncharacterized LOC101927151	ncRNA
MACS2_BC313_6h_CFMS_peak_53	chr1	27413257	27413382	+	17	NA	Intergenic	(CA)n|Simple_repeat|Simple_repeat	68302	NR_046474	6548	Hs.469116	NM_003047	ENSG00000090020	SLC9A1	APNH|LIKNS|NHE-1|NHE1|PPP1R143	solute carrier family 9 member A1	protein-coding
MACS2_BC313_6h_CFMS_peak_1493	chr21	10752785	10754512	+	17	NA	Intergenic	ALR/Alpha|Satellite|centr	237295	NM_199259	7179	Hs.122986	NM_199259	ENSG00000274391	TPTE	CT44|PTEN2	transmembrane phosphatase with tensin homology	protein-coding
MACS2_BC313_6h_CFMS_peak_1449	chr20	36542603	36542860	+	17	NA	intron (NM_080607, intron 1 of 3)	intron (NM_080607, intron 1 of 3)	11232	NM_080607	128434	Hs.517029	NM_080607	ENSG00000132821	VSTM2L	C20orf102|dJ1118M15.2	V-set and transmembrane domain containing 2 like	protein-coding
MACS2_BC313_6h_CFMS_peak_1066	chr18	75998392	75998614	+	17	NA	Intergenic	(TG)n|Simple_repeat|Simple_repeat	-292820	NR_104127	101927715	Hs.385670	NR_104127		LINC01029	-	long intergenic non-protein coding RNA 1029	ncRNA
MACS2_BC313_6h_CFMS_peak_2170	chr8	43095777	43096766	+	17	NA	Intergenic	SAR|Satellite|Satellite	-51314	NM_001002920	340441	Hs.531579	NM_001002920	ENSG00000188877	POTEA	A26A1|CT104.3|POTE-8|POTE8	POTE ankyrin domain family member A	protein-coding
MACS2_BC313_6h_CFMS_peak_2366	chrY	13802828	13805041	+	17	NA	Intergenic	(GAATG)n|Satellite|Satellite	729455	NR_033667	352887	Hs.546221	NR_033667	ENSG00000206159	GYG2P1	GYG2P	glycogenin 2 pseudogene 1	pseudo
MACS2_BC313_6h_CFMS_peak_2243	chr9	66832967	66835252	+	17	NA	Intergenic	ALR/Alpha|Satellite|centr	-88858	NR_121570	101928381	Hs.708686	NR_121570		LOC101928381	-	uncharacterized LOC101928381	ncRNA
MACS2_BC313_6h_CFMS_peak_1327	chr2	106553124	106553512	+	17	NA	Intergenic	Intergenic	85114	NM_001004720	8440	Hs.529244	NM_003581	ENSG00000071051	NCK2	GRB4|NCKbeta	NCK adaptor protein 2	protein-coding
MACS2_BC313_6h_CFMS_peak_2352-2	chrY	13667886	13668225	+	17	NA	Intergenic	(GAATG)n|Satellite|Satellite	865334	NR_033667	352887	Hs.546221	NR_033667	ENSG00000206159	GYG2P1	GYG2P	glycogenin 2 pseudogene 1	pseudo
MACS2_BC313_6h_CFMS_peak_2367-2	chrY	13808051	13815764	+	17	NA	Intergenic	(GAATG)n|Satellite|Satellite	721482	NR_033667	352887	Hs.546221	NR_033667	ENSG00000206159	GYG2P1	GYG2P	glycogenin 2 pseudogene 1	pseudo
MACS2_BC313_6h_CFMS_peak_243	chr10	11326401	11326600	+	17	NA	intron (NM_001025076, intron 8 of 14)	intron (NM_001025076, intron 8 of 14)	60173	NR_126062	414196	Hs.729598	NM_001012713		CELF2-AS1	C10orf31	CELF2 antisense RNA 1	ncRNA
MACS2_BC313_6h_CFMS_peak_2214	chr8	142357715	142358324	+	17	NA	Intergenic	(CA)n|Simple_repeat|Simple_repeat	7371	NR_024441	731779	Hs.586414	NR_024441	ENSG00000253595	LINC01300	-	long intergenic non-protein coding RNA 1300	ncRNA
MACS2_BC313_6h_CFMS_peak_2263	chr9	91868510	91869410	+	16	NA	Intergenic	(TG)n|Simple_repeat|Simple_repeat	-57150	NM_001827	1164	Hs.83758	NM_001827	ENSG00000123975	CKS2	CKSHS2	CDC28 protein kinase regulatory subunit 2	protein-coding
MACS2_BC313_6h_CFMS_peak_2374	chrY	13864446	13870007	+	16	NA	Intergenic	(GAATG)n|Satellite|Satellite	666163	NR_033667	352887	Hs.546221	NR_033667	ENSG00000206159	GYG2P1	GYG2P	glycogenin 2 pseudogene 1	pseudo
MACS2_BC313_6h_CFMS_peak_718	chr14	95355895	95357125	+	16	NA	Intergenic	(TG)n|Simple_repeat|Simple_repeat	119531	NR_144432	108868751		NR_144432	ENSG00000285205	DIGIT	-	divergent to GSC, Induced by TGF-b family signaling	ncRNA
MACS2_BC313_6h_CFMS_peak_133	chr1	142535368	142541046	+	16	NA	Intergenic	(GAATG)n|Satellite|Satellite	175398	NR_046228	100874392	Hs.648245	NR_046228		ANKRD20A12P	-	ankyrin repeat domain 20 family member A12, pseudogene	pseudo
MACS2_BC313_6h_CFMS_peak_1488	chr21	10727618	10728141	+	16	NA	Intergenic	ALR/Alpha|Satellite|centr	263064	NM_199259	7179	Hs.122986	NM_199259	ENSG00000274391	TPTE	CT44|PTEN2	transmembrane phosphatase with tensin homology	protein-coding
MACS2_BC313_6h_CFMS_peak_389	chr11	51575526	51575871	+	16	NA	Intergenic	ALR/Alpha|Satellite|centr	60416	NM_001004703	119749	Hs.553564	NM_001004703	ENSG00000185926	OR4C46	-	olfactory receptor family 4 subfamily C member 46	protein-coding
MACS2_BC313_6h_CFMS_peak_1898	chr6	1737859	1738415	+	16	NA	intron (NM_001500, intron 8 of 10)	(CA)n|Simple_repeat|Simple_repeat	127456	NM_001453	2296	Hs.348883	NM_001453	ENSG00000054598	FOXC1	ARA|ASGD3|FKHL7|FREAC-3|FREAC3|IGDA|IHG1|IRID1|RIEG3	forkhead box C1	protein-coding
MACS2_BC313_6h_CFMS_peak_2334	chrY	10043558	10043949	+	16	NA	Intergenic	ALR/Alpha|Satellite|centr	295346	NR_001540	252955	Hs.522846	NR_001540	ENSG00000239225	TTTY23	NCRNA00148|TTTY23B	testis-specific transcript, Y-linked 23 (non-protein coding)	ncRNA
MACS2_BC313_6h_CFMS_peak_520	chr12	38008457	38008793	+	16	NA	Intergenic	ALR/Alpha|Satellite|centr	-701932	NM_001013620	144245	Hs.259305	NM_001013620	ENSG00000175548	ALG10B	ALG10|KCR1	ALG10B, alpha-1,2-glucosyltransferase	protein-coding
MACS2_BC313_6h_CFMS_peak_2362	chrY	13710957	13711298	+	16	NA	Intergenic	(GAATG)n|Satellite|Satellite	822262	NR_033667	352887	Hs.546221	NR_033667	ENSG00000206159	GYG2P1	GYG2P	glycogenin 2 pseudogene 1	pseudo
MACS2_BC313_6h_CFMS_peak_1139	chr19	27731845	27740383	+	16	NA	Intergenic	ALR/Alpha|Satellite|centr	-548225	NR_110689	101927151	Hs.567934	NR_110687	ENSG00000267575	LOC101927151	-	uncharacterized LOC101927151	ncRNA
MACS2_BC313_6h_CFMS_peak_2237	chr9	44070578	44070922	+	16	NA	Intergenic	Intergenic	111969	NR_131213	105500239		NR_131213		XLOC_007697	-	uncharacterized LOC105500239	ncRNA
MACS2_BC313_6h_CFMS_peak_613	chr12	130302455	130302998	+	16	NA	intron (NM_133448, intron 1 of 8)	(TG)n|Simple_repeat|Simple_repeat	85486	NM_133448	121256	Hs.507268	NM_133448	ENSG00000151952	TMEM132D	MOLT|PPP1R153	transmembrane protein 132D	protein-coding
MACS2_BC313_6h_CFMS_peak_2138	chr7	157564739	157565033	+	16	NA	intron (NM_130842, intron 11 of 21)	(CA)n|Simple_repeat|Simple_repeat	-82391	NR_038966	100506585	Hs.661265	NR_038966	ENSG00000233038	LOC100506585	-	uncharacterized LOC100506585	ncRNA
MACS2_BC313_6h_CFMS_peak_2293	chr9	126734340	126736276	+	16	NA	Intergenic	(TG)n|Simple_repeat|Simple_repeat	36367	NR_135129	100505588	Hs.547168	NR_135129	ENSG00000236668	LOC100505588	-	uncharacterized LOC100505588	ncRNA
MACS2_BC313_6h_CFMS_peak_1196	chr19	47993423	47993624	+	16	NA	intron (NR_038457, intron 7 of 8)	(TG)n|Simple_repeat|Simple_repeat	5984	NR_038452	100505681	Hs.657320	NR_038452	ENSG00000268061	NAPA-AS1	-	NAPA antisense RNA 1	ncRNA
MACS2_BC313_6h_CFMS_peak_140	chr1	149033087	149035790	+	16	NA	intron (NR_104217, intron 2 of 17).3	HSATII|Satellite|Satellite	75287	NR_104217	101929780	Hs.534675	NR_104217	ENSG00000272150	NBPF25P	WI2-925H4.1	NBPF member 25, pseudogene	pseudo
MACS2_BC313_6h_CFMS_peak_79	chr1	41890095	41890649	+	16	NA	Intergenic	(TG)n|Simple_repeat|Simple_repeat	-49031	NR_135817	101929901		NR_135817	ENSG00000229901	LOC101929901	-	uncharacterized LOC101929901	ncRNA
MACS2_BC313_6h_CFMS_peak_234	chr10	713913	714420	+	16	NA	intron (NM_014974, intron 1 of 36)	(CA)n|Simple_repeat|Simple_repeat	18278	NM_001355387	414235	Hs.587103	NM_001012714	ENSG00000180525	PRR26	C10orf108	proline rich 26	protein-coding
MACS2_BC313_6h_CFMS_peak_815	chr16	7412244	7412578	+	16	NA	intron (NM_145891, intron 1 of 12)	(TG)n|Simple_repeat|Simple_repeat	29660	NM_145893	54715	Hs.459842	NM_018723	ENSG00000078328	RBFOX1	2BP1|A2BP1|FOX-1|FOX1|HRNBP1	RNA binding fox-1 homolog 1	protein-coding
MACS2_BC313_6h_CFMS_peak_1559	chr22	35859385	35859655	+	15	NA	Intergenic	(TCCA)n|Simple_repeat|Simple_repeat	63404	NM_006739	4174	Hs.517582	NM_006739	ENSG00000100297	MCM5	CDC46|MGORS8|P1-CDC46	minichromosome maintenance complex component 5	protein-coding
MACS2_BC313_6h_CFMS_peak_1322	chr2	92320807	92321686	+	15	NA	Intergenic	ALR/Alpha|Satellite|centr	192087	NR_027714	440888	Hs.730239	NM_001032412		ACTR3BP2	FKSG73	ACTR3B pseudogene 2	pseudo
MACS2_BC313_6h_CFMS_peak_203	chr1	204164405	204164768	+	15	NA	intron (NM_002256, intron 1 of 2)	(CA)n|Simple_repeat|Simple_repeat	1033	NM_002256	3814	Hs.95008	NM_002256	ENSG00000170498	KISS1	HH13|KiSS-1	KiSS-1 metastasis suppressor	protein-coding
MACS2_BC313_6h_CFMS_peak_276	chr10	42406596	42406927	+	15	NA	Intergenic	ALR/Alpha|Satellite|centr	456732	NR_024380	441666	Hs.255729	NR_024380	ENSG00000215146	LOC441666	-	zinc finger protein 91 pseudogene	pseudo
MACS2_BC313_6h_CFMS_peak_1851	chr5	134260102	134260446	+	15	NA	intron (NM_032151, intron 2 of 3)	intron (NM_032151, intron 2 of 3)	-3455	NR_039666
MACS2_BC313_6h_CFMS_peak_477	chr11	131550285	131550479	+	15	NA	intron (NM_001352006, intron 2 of 9)	(TG)n|Simple_repeat|Simple_repeat	-16932	NR_126159	101929637	Hs.730330	NM_207432	ENSG00000224795	NTM-AS1	C11orf39	NTM antisense RNA 1	ncRNA
MACS2_BC313_6h_CFMS_peak_2165	chr8	37642682	37643087	+	15	NA	Intergenic	(CA)n|Simple_repeat|Simple_repeat	-11517	NM_032777	25960	Hs.274136	NM_032777	ENSG00000020181	ADGRA2	GPR124|TEM5	adhesion G protein-coupled receptor A2	protein-coding
MACS2_BC313_6h_CFMS_peak_131	chr1	121478497	121478821	+	15	NA	Intergenic	ALR/Alpha|Satellite|centr	217749	NR_003955	647121	Hs.697682	NR_003955	ENSG00000231752	EMBP1	-	embigin pseudogene 1	pseudo
MACS2_BC313_6h_CFMS_peak_1790	chr5	2531801	2532294	+	15	NA	Intergenic	(CA)n|Simple_repeat|Simple_repeat	-180658	NR_145480	101234261		NR_145480	ENSG00000281560	LSINCT5	-	long stress-induced non-coding transcript 5	ncRNA
MACS2_BC313_6h_CFMS_peak_1490	chr21	10743067	10743851	+	15	NA	Intergenic	ALR/Alpha|Satellite|centr	247484	NM_199259	7179	Hs.122986	NM_199259	ENSG00000274391	TPTE	CT44|PTEN2	transmembrane phosphatase with tensin homology	protein-coding
MACS2_BC313_6h_CFMS_peak_2369-2	chrY	13829299	13834090	+	15	NA	Intergenic	(GAATG)n|Satellite|Satellite	701695	NR_033667	352887	Hs.546221	NR_033667	ENSG00000206159	GYG2P1	GYG2P	glycogenin 2 pseudogene 1	pseudo
MACS2_BC313_6h_CFMS_peak_1237	chr2	16576159	16576765	+	15	NA	Intergenic	Intergenic	270672	NM_030797	81553	Hs.467769	NM_030797	ENSG00000197872	FAM49A	-	family with sequence similarity 49 member A	protein-coding
MACS2_BC313_6h_CFMS_peak_1473	chr20	62478472	62478671	+	15	NA	Intergenic	(CA)n|Simple_repeat|Simple_repeat	-13995	NM_080622	140701	Hs.266774	NM_080622	ENSG00000183260	ABHD16B	C20orf135|dJ591C20.1	abhydrolase domain containing 16B	protein-coding
MACS2_BC313_6h_CFMS_peak_1787	chr5	1562169	1562426	+	15	NA	Intergenic	(CA)n|Simple_repeat|Simple_repeat	32349	NR_003263	728609	Hs.379186	NR_003263		SDHAP3	SDHACL|SDHAL	succinate dehydrogenase complex flavoprotein subunit A pseudogene 3	pseudo
MACS2_BC313_6h_CFMS_peak_45	chr1	23718752	23719237	+	15	NA	intron (NM_003196, intron 8 of 10)	(CA)n|Simple_repeat|Simple_repeat	-22637	NM_001077195	80818	Hs.293798	NM_030634	ENSG00000125945	ZNF436	ZNF|Zfp46	zinc finger protein 436	protein-coding
MACS2_BC313_6h_CFMS_peak_1588	chr22	46375537	46376311	+	15	NA	Intergenic	(CACAA)n|Simple_repeat|Simple_repeat	-2916	NM_058238	7477	Hs.512714	NM_058238	ENSG00000188064	WNT7B	-	Wnt family member 7B	protein-coding
MACS2_BC313_6h_CFMS_peak_1826	chr5	75553526	75553896	+	15	NA	intron (NM_014979, intron 4 of 12)	(TG)n|Simple_repeat|Simple_repeat	-145369	NM_006633	10788	Hs.291030	NM_006633	ENSG00000145703	IQGAP2	-	IQ motif containing GTPase activating protein 2	protein-coding
MACS2_BC313_6h_CFMS_peak_385	chr11	48810136	48810464	+	15	NA	Intergenic	ALR/Alpha|Satellite|centr	-242852	NM_001206626	283116	Hs.448644	NM_001206626	ENSG00000182053	TRIM49B	-	tripartite motif containing 49B	protein-coding
MACS2_BC313_6h_CFMS_peak_2369	chrY	13835108	13835475	+	15	NA	Intergenic	(GAATG)n|Satellite|Satellite	698098	NR_033667	352887	Hs.546221	NR_033667	ENSG00000206159	GYG2P1	GYG2P	glycogenin 2 pseudogene 1	pseudo
MACS2_BC313_6h_CFMS_peak_833	chr16	28512671	28512927	+	14	NA	intron (NM_145659, intron 4 of 4)	(CA)n|Simple_repeat|Simple_repeat	5356	NM_145659	246778	Hs.528111	NM_145659	ENSG00000197272	IL27	IL-27|IL-27A|IL27A|IL27p28|IL30|p28	interleukin 27	protein-coding
MACS2_BC313_6h_CFMS_peak_1435	chr20	26317125	26319346	+	14	NA	Intergenic	ALR/Alpha|Satellite|centr	-128366	NR_040095	284801	Hs.370699	NR_040095	ENSG00000227195	MIR663AHG	-	MIR663A host gene	ncRNA
MACS2_BC313_6h_CFMS_peak_514	chr12	34831196	34831958	+	14	NA	Intergenic	ALR/Alpha|Satellite|centr	656361	NM_032834	84920	Hs.102971	NM_032834	ENSG00000139133	ALG10	ALG10A|DIE2|KCR1	ALG10, alpha-1,2-glucosyltransferase	protein-coding
MACS2_BC313_6h_CFMS_peak_275	chr10	42404246	42404984	+	14	NA	Intergenic	ALR/Alpha|Satellite|centr	458878	NR_024380	441666	Hs.255729	NR_024380	ENSG00000215146	LOC441666	-	zinc finger protein 91 pseudogene	pseudo
MACS2_BC313_6h_CFMS_peak_2211	chr8	139704266	139704429	+	14	NA	intron (NM_152888, intron 35 of 64)	(TG)n|Simple_repeat|Simple_repeat	-195282	NM_015912	51059	Hs.126024	NM_015912	ENSG00000147724	FAM135B	C8ORFK32	family with sequence similarity 135 member B	protein-coding
MACS2_BC313_6h_CFMS_peak_1329	chr2	109882537	109882780	+	14	NA	intron (NM_001099289, intron 1 of 9)	(TG)n|Simple_repeat|Simple_repeat	47423	NR_036224	100423027		NR_036224	ENSG00000265965	MIR4266	-	microRNA 4266	ncRNA
MACS2_BC313_6h_CFMS_peak_2247	chr9	66850089	66850552	+	14	NA	Intergenic	ALR/Alpha|Satellite|centr	-72647	NR_121570	101928381	Hs.708686	NR_121570		LOC101928381	-	uncharacterized LOC101928381	ncRNA
MACS2_BC313_6h_CFMS_peak_1108	chr19	11575399	11576049	+	14	NA	intron (NM_032281, intron 3 of 6)	(CA)n|Simple_repeat|Simple_repeat	16079	NM_001420	1995	Hs.1701	NM_001420	ENSG00000196361	ELAVL3	HUC|HUCL|PLE21	ELAV like RNA binding protein 3	protein-coding
MACS2_BC313_6h_CFMS_peak_1088	chr19	6070036	6070179	+	14	NA	intron (NM_000635, intron 1 of 17)	(GGATG)n|Simple_repeat|Simple_repeat	40557	NM_000635	5990	Hs.465709	NM_000635	ENSG00000087903	RFX2	-	regulatory factor X2	protein-coding
MACS2_BC313_6h_CFMS_peak_2248	chr9	66854323	66855049	+	14	NA	Intergenic	ALR/Alpha|Satellite|centr	-68281	NR_121570	101928381	Hs.708686	NR_121570		LOC101928381	-	uncharacterized LOC101928381	ncRNA
MACS2_BC313_6h_CFMS_peak_710	chr14	87350971	87351276	+	14	NA	Intergenic	Intergenic	-20999	NR_038445	283585	Hs.381998	NR_038445	ENSG00000258804	LINC01148	-	long intergenic non-protein coding RNA 1148	ncRNA
MACS2_BC313_6h_CFMS_peak_2210	chr8	135472882	135473710	+	14	NA	Intergenic	(TG)n|Simple_repeat|Simple_repeat	-137018	NR_002438	594840	Hs.626298	NR_002438	ENSG00000248492	ZFAT-AS1	NCRNA00070|SAS-ZFAT|ZFAT-AS|ZFATAS	ZFAT antisense RNA 1	ncRNA
MACS2_BC313_6h_CFMS_peak_1060	chr18	60865504	60865900	+	14	NA	intron (NM_000633, intron 2 of 2)	(CA)n|Simple_repeat|Simple_repeat	120911	NM_000633	596	Hs.150749	NM_000633	ENSG00000171791	BCL2	Bcl-2|PPP1R50	BCL2, apoptosis regulator	protein-coding
MACS2_BC313_6h_CFMS_peak_1521	chr21	37365575	37366725	+	14	NA	intron (NR_110418, intron 1 of 5)	(CA)n|Simple_repeat|Simple_repeat	10815	NR_110418	101928269	Hs.589909	NR_110418		LOC101928269	-	uncharacterized LOC101928269	ncRNA
MACS2_BC313_6h_CFMS_peak_2051	chr7	47513705	47514653	+	14	NA	intron (NM_022748, intron 4 of 30)	(CACAA)n|Simple_repeat|Simple_repeat	-9778	NR_145813	109623468		NR_145813		SNORD151	-	small nucleolar RNA, C/D box 151	snoRNA
MACS2_BC313_6h_CFMS_peak_637	chr13	36336110	36337507	+	14	NA	Intergenic	Intergenic	64944	NR_132115	100507114	Hs.236298	NR_132115	ENSG00000236036	LINC00445	-	long intergenic non-protein coding RNA 445	ncRNA
MACS2_BC313_6h_CFMS_peak_2055	chr7	57546048	57553086	+	14	NA	Intergenic	AluJo|SINE|Alu	39684	NM_001159279	441234	Hs.533121	NM_001159279	ENSG00000182111	ZNF716	-	zinc finger protein 716	protein-coding
MACS2_BC313_6h_CFMS_peak_1491	chr21	10746069	10746341	+	14	NA	Intergenic	ALR/Alpha|Satellite|centr	244738	NM_199259	7179	Hs.122986	NM_199259	ENSG00000274391	TPTE	CT44|PTEN2	transmembrane phosphatase with tensin homology	protein-coding
MACS2_BC313_6h_CFMS_peak_1226	chr2	1600979	1601341	+	14	NA	Intergenic	(CA)n|Simple_repeat|Simple_repeat	147159	NM_012293	7837	Hs.332197	NM_012293	ENSG00000130508	PXDN	ASGD7|COPOA|D2S448|D2S448E|MG50|PRG2|PXN|VPO	peroxidasin	protein-coding
MACS2_BC313_6h_CFMS_peak_2273	chr9	95709020	95709219	+	14	NA	promoter-TSS (NM_001083536)	promoter-TSS (NM_001083536)	-482	NM_001083536	89846	Hs.411081	NM_033086	ENSG00000127084	FGD3	ZFYVE5	FYVE, RhoGEF and PH domain containing 3	protein-coding
MACS2_BC313_6h_CFMS_peak_903	chr16	87535742	87536526	+	14	NA	intron (NR_110943, intron 1 of 3)	intron (NR_110943, intron 1 of 3)	8341	NR_110943	101928737	Hs.579009	NR_110943	ENSG00000260750	LOC101928737	-	uncharacterized LOC101928737	ncRNA
MACS2_BC313_6h_CFMS_peak_1874	chr5	159931722	159931967	+	14	NA	Intergenic	(TG)n|Simple_repeat|Simple_repeat	19485	NR_029701	406938		NR_029701	ENSG00000283733	MIR146A	MIRN146|MIRN146A|miR-146a|miRNA146A	microRNA 146a	ncRNA
MACS2_BC313_6h_CFMS_peak_2335	chrY	13137665	13138020	+	14	NA	Intergenic	(CATTC)n|Simple_repeat|Simple_repeat	1395547	NR_033667	352887	Hs.546221	NR_033667	ENSG00000206159	GYG2P1	GYG2P	glycogenin 2 pseudogene 1	pseudo
MACS2_BC313_6h_CFMS_peak_132	chr1	121484142	121485402	+	14	NA	Intergenic	ALR/Alpha|Satellite|centr	223862	NR_003955	647121	Hs.697682	NR_003955	ENSG00000231752	EMBP1	-	embigin pseudogene 1	pseudo
MACS2_BC313_6h_CFMS_peak_19	chr1	7714661	7715682	+	14	NA	intron (NM_001349608, intron 6 of 21)	intron (NM_001349608, intron 6 of 21)	-14619	NM_001349614	23261	Hs.397705	NM_015215	ENSG00000171735	CAMTA1	CANPMR	calmodulin binding transcription activator 1	protein-coding
MACS2_BC313_6h_CFMS_peak_781	chr15	71491784	71492186	+	14	NA	intron (NM_024817, intron 2 of 16)	(TG)n|Simple_repeat|Simple_repeat	-10587	NR_120350	101929196	Hs.680472	NR_120348		THSD4-AS1	-	THSD4 antisense RNA 1	ncRNA
MACS2_BC313_6h_CFMS_peak_738	chr15	27596112	27596985	+	13	NA	intron (NM_001270873, intron 5 of 5)	intron (NM_001270873, intron 5 of 5)	-190082	NR_120343	101928869	Hs.585699	NR_120343	ENSG00000228740	GABRG3-AS1	-	GABRG3 antisense RNA 1	ncRNA
MACS2_BC313_6h_CFMS_peak_1494-2	chr21	10759185	10760997	+	13	NA	Intergenic	ALR/Alpha|Satellite|centr	230852	NM_199259	7179	Hs.122986	NM_199259	ENSG00000274391	TPTE	CT44|PTEN2	transmembrane phosphatase with tensin homology	protein-coding
MACS2_BC313_6h_CFMS_peak_291	chr10	50461713	50462397	+	13	NA	Intergenic	(TG)n|Simple_repeat|Simple_repeat	44883	NR_108038	100506769	Hs.562293	NR_108038		C10orf71-AS1	-	C10orf71 antisense RNA 1	ncRNA
MACS2_BC313_6h_CFMS_peak_847	chr16	33870829	33874574	+	13	NA	Intergenic	HSATII|Satellite|Satellite	300857	NR_130772	104644205	Hs.742548	NR_130771		ENPP7P13	DUNQU1	ectonucleotide pyrophosphatase/phosphodiesterase 7 pseudogene 13	pseudo
MACS2_BC313_6h_CFMS_peak_2240	chr9	66820865	66822533	+	13	NA	Intergenic	ALR/Alpha|Satellite|centr	-101268	NR_121570	101928381	Hs.708686	NR_121570		LOC101928381	-	uncharacterized LOC101928381	ncRNA
MACS2_BC313_6h_CFMS_peak_478	chr11	132339381	132339638	+	13	NA	intron (NM_001012393, intron 4 of 7)	(TG)n|Simple_repeat|Simple_repeat	185313	NR_046820	100874281		NR_046820		NTM-IT	NTM-IT3	NTM intronic transcript	ncRNA
MACS2_BC313_6h_CFMS_peak_1310	chr2	90372185	90373153	+	13	NA	Intergenic	HSATII|Satellite|Satellite	1260785	NR_039635	100616399		NR_039635	ENSG00000265510	MIR4436A	mir-4436a	microRNA 4436a	ncRNA
MACS2_BC313_6h_CFMS_peak_1228	chr2	2754044	2754148	+	13	NA	Intergenic	(TG)n|Simple_repeat|Simple_repeat	375702	NR_110228	101927554	Hs.638446	NR_110228	ENSG00000234423	LINC01250	-	long intergenic non-protein coding RNA 1250	ncRNA
MACS2_BC313_6h_CFMS_peak_429	chr11	67436651	67437120	+	13	NA	intron (NM_001031615, intron 1 of 9)	(TG)n|Simple_repeat|Simple_repeat	5426	NM_001354345	222	Hs.87539	NM_000695	ENSG00000132746	ALDH3B2	ALDH8	aldehyde dehydrogenase 3 family member B2	protein-coding
MACS2_BC313_6h_CFMS_peak_2239-2	chr9	66456484	66457273	+	13	NA	promoter-TSS (NR_121647)	promoter-TSS (NR_121647)	-411	NR_121647	103352539	Hs.351215	NR_121647	ENSG00000238113	LINC01410	-	long intergenic non-protein coding RNA 1410	ncRNA
MACS2_BC313_6h_CFMS_peak_2269	chr9	94667490	94667829	+	13	NA	intron (NM_004560, intron 1 of 8)	(CA)n|Simple_repeat|Simple_repeat	44785	NM_001318204	4920	Hs.98255	NM_004560	ENSG00000169071	ROR2	BDB|BDB1|NTRKR2	receptor tyrosine kinase like orphan receptor 2	protein-coding
MACS2_BC313_6h_CFMS_peak_1494-3	chr21	10761916	10764294	+	13	NA	Intergenic	ALR/Alpha|Satellite|centr	227838	NM_199259	7179	Hs.122986	NM_199259	ENSG00000274391	TPTE	CT44|PTEN2	transmembrane phosphatase with tensin homology	protein-coding
MACS2_BC313_6h_CFMS_peak_2171	chr8	43769773	43770072	+	13	NA	Intergenic	ALR/Alpha|Satellite|centr	622337	NM_001005365	340441	Hs.531579	NM_001002920	ENSG00000188877	POTEA	A26A1|CT104.3|POTE-8|POTE8	POTE ankyrin domain family member A	protein-coding
MACS2_BC313_6h_CFMS_peak_1808	chr5	49484722	49485024	+	13	NA	Intergenic	ALR/Alpha|Satellite|centr	252361	NM_198449	133418	Hs.561411	NM_198449	ENSG00000170571	EMB	GP70	embigin	protein-coding
MACS2_BC313_6h_CFMS_peak_1097	chr19	7907102	7907469	+	13	NA	intron (NM_145245, intron 1 of 18)	(TG)n|Simple_repeat|Simple_repeat	-4101	NM_001159944	115704	Hs.26870	NM_145245	ENSG00000142459	EVI5L	-	ecotropic viral integration site 5 like	protein-coding
MACS2_BC313_6h_CFMS_peak_2239	chr9	66455233	66455626	+	13	NA	Intergenic	G-rich|Low_complexity|Low_complexity	-1860	NR_121647	103352539	Hs.351215	NR_121647	ENSG00000238113	LINC01410	-	long intergenic non-protein coding RNA 1410	ncRNA
MACS2_BC313_6h_CFMS_peak_2242	chr9	66825328	66826312	+	13	NA	Intergenic	ALR/Alpha|Satellite|centr	-97147	NR_121570	101928381	Hs.708686	NR_121570		LOC101928381	-	uncharacterized LOC101928381	ncRNA
MACS2_BC313_6h_CFMS_peak_1297	chr2	71889687	71890086	+	13	NA	intron (NM_001130455, intron 44 of 54)	(TG)n|Simple_repeat|Simple_repeat	196054	NM_001130983	8291	Hs.252180	NM_003494	ENSG00000135636	DYSF	FER1L1|LGMD2B|MMD1	dysferlin	protein-coding
MACS2_BC313_6h_CFMS_peak_2261	chr9	88667956	88668689	+	13	NA	intron (NM_016548, intron 3 of 9)	(CACAC)n|Simple_repeat|Simple_repeat	46188	NM_016548	51280	Hs.494337	NM_016548	ENSG00000135052	GOLM1	C9orf155|GOLPH2|GP73|HEL46|PSEC0257|bA379P1.3	golgi membrane protein 1	protein-coding
MACS2_BC313_6h_CFMS_peak_18	chr1	7628241	7628794	+	13	NA	intron (NM_001349608, intron 5 of 21)	HAL1-2a_MD|LINE|L1	-101273	NM_001349614	23261	Hs.397705	NM_015215	ENSG00000171735	CAMTA1	CANPMR	calmodulin binding transcription activator 1	protein-coding
MACS2_BC313_6h_CFMS_peak_1494	chr21	10756618	10758282	+	13	NA	Intergenic	ALR/Alpha|Satellite|centr	233493	NM_199259	7179	Hs.122986	NM_199259	ENSG00000274391	TPTE	CT44|PTEN2	transmembrane phosphatase with tensin homology	protein-coding
MACS2_BC313_6h_CFMS_peak_2174	chr8	46868631	46868868	+	13	NA	Intergenic	ALR/Alpha|Satellite|centr	660516	NR_146077	389652		NR_146077	ENSG00000248498	ASNSP1	ASNSL1	asparagine synthetase pseudogene 1	pseudo
MACS2_BC313_6h_CFMS_peak_2337	chrY	13194540	13195371	+	13	NA	Intergenic	AluSz6|SINE|Alu	1338434	NR_033667	352887	Hs.546221	NR_033667	ENSG00000206159	GYG2P1	GYG2P	glycogenin 2 pseudogene 1	pseudo
MACS2_BC313_6h_CFMS_peak_100	chr1	64815019	64815221	+	13	NA	Intergenic	(TG)n|Simple_repeat|Simple_repeat	-121356	NM_020925	57685	Hs.443891	NM_020925	ENSG00000158966	CACHD1	-	cache domain containing 1	protein-coding
MACS2_BC313_6h_CFMS_peak_1284	chr2	62957893	62958110	+	13	NA	intron (NM_001354213, intron 2 of 24)	GA-rich|Low_complexity|Low_complexity	23969	NM_001354217	23301	Hs.271667	NM_015252	ENSG00000115504	EHBP1	HPC12|NACSIN	EH domain binding protein 1	protein-coding
MACS2_BC313_6h_CFMS_peak_1312	chr2	91801573	91801999	+	12	NA	Intergenic	AluSq2|SINE|Alu	46189	NR_027238	654342	Hs.469287	NR_027238		LOC654342	-	lymphocyte-specific protein 1 pseudogene	pseudo
MACS2_BC313_6h_CFMS_peak_256	chr10	18861811	18862410	+	12	NA	intron (NM_182543, intron 8 of 10)	(CATTC)n|Satellite|Satellite	78456	NM_001351118	221078	Hs.396175	NM_182543	ENSG00000241058	NSUN6	4933414E04Rik|ARL5B-AS1|NOPD1	NOP2/Sun RNA methyltransferase family member 6	protein-coding
MACS2_BC313_6h_CFMS_peak_1711	chr4	7865566	7865754	+	12	NA	intron (NM_198595, intron 3 of 16)	intron (NM_198595, intron 3 of 16)	-75068	NM_203423	389199	Hs.375210	NM_203423		LOC389199	-	uncharacterized LOC389199	protein-coding
MACS2_BC313_6h_CFMS_peak_2176	chr8	49086583	49086754	+	12	NA	Intergenic	(GTGTG)n|Simple_repeat|Simple_repeat	165673	NM_003350	7336	Hs.491695	NM_003350	ENSG00000169139	UBE2V2	DDVIT1|DDVit-1|EDAF-1|EDPF-1|EDPF1|MMS2|UEV-2|UEV2	ubiquitin conjugating enzyme E2 V2	protein-coding
MACS2_BC313_6h_CFMS_peak_1234	chr2	6909200	6909705	+	12	NA	intron (NR_038369, intron 1 of 5)	(TG)n|Simple_repeat|Simple_repeat	990	NR_038369	400941	Hs.446195	NM_001001695	ENSG00000205837	LINC00487	-	long intergenic non-protein coding RNA 487	ncRNA
MACS2_BC313_6h_CFMS_peak_354	chr11	1016679	1017927	+	12	NA	exon (NM_005961, exon 31 of 33)	exon (NM_005961, exon 31 of 33)	19403	NM_005961	4588	Hs.528432	NM_005961	ENSG00000184956	MUC6	MUC-6	mucin 6, oligomeric mucus/gel-forming	protein-coding
MACS2_BC313_6h_CFMS_peak_2208	chr8	134416731	134416968	+	12	NA	Intergenic	(CA)n|Simple_repeat|Simple_repeat	-107302	NM_001258433	10397	Hs.372914	NM_006096	ENSG00000104419	NDRG1	CAP43|CMT4D|DRG-1|DRG1|GC4|HMSNL|NDR1|NMSL|PROXY1|RIT42|RTP|TARG1|TDD5	N-myc downstream regulated 1	protein-coding
MACS2_BC313_6h_CFMS_peak_610	chr12	128817589	128818461	+	12	NA	intron (NM_001136103, intron 1 of 8)	(TG)n|Simple_repeat|Simple_repeat	39388	NR_037406	100500817		NR_037406	ENSG00000265635	MIR3612	-	microRNA 3612	ncRNA
MACS2_BC313_6h_CFMS_peak_1227	chr2	2299195	2299533	+	12	NA	intron (NM_015025, intron 1 of 24)	(GA)n|Simple_repeat|Simple_repeat	-23640	NR_024468	730811	Hs.629472	NR_024468	ENSG00000225619	MYT1L-AS1	-	MYT1L antisense RNA 1	ncRNA
MACS2_BC313_6h_CFMS_peak_2056	chr7	57554039	57556206	+	12	NA	Intergenic	AluYc|SINE|Alu	45239	NM_001159279	441234	Hs.533121	NM_001159279	ENSG00000182111	ZNF716	-	zinc finger protein 716	protein-coding
MACS2_BC313_6h_CFMS_peak_1805	chr5	46384481	46385180	+	12	NA	Intergenic	ALR/Alpha|Satellite|centr	-688610	NM_021072	348980	Hs.353176	NM_021072	ENSG00000164588	HCN1	BCNG-1|BCNG1|EIEE24|HAC-2	hyperpolarization activated cyclic nucleotide gated potassium channel 1	protein-coding
MACS2_BC313_6h_CFMS_peak_1478	chr21	9825462	9825698	+	12	NA	promoter-TSS (NR_037421)	promoter-TSS (NR_037421)	-252	NR_128711	103504731		NR_128711	ENSG00000264462	MIR3648-2	hsa-mir-3648-2	microRNA 3648-2	ncRNA
MACS2_BC313_6h_CFMS_peak_1487-2	chr21	10725583	10726401	+	12	NA	Intergenic	ALR/Alpha|Satellite|centr	264951	NM_199259	7179	Hs.122986	NM_199259	ENSG00000274391	TPTE	CT44|PTEN2	transmembrane phosphatase with tensin homology	protein-coding
MACS2_BC313_6h_CFMS_peak_1610	chr3	14296806	14297005	+	12	NA	Intergenic	(TG)n|Simple_repeat|Simple_repeat	76677	NM_014463	27258	Hs.111632	NM_014463	ENSG00000170860	LSM3	SMX4|USS2|YLR438C	LSM3 homolog, U6 small nuclear RNA and mRNA degradation associated	protein-coding
MACS2_BC313_6h_CFMS_peak_1314	chr2	92274695	92276117	+	12	NA	Intergenic	ALR/Alpha|Satellite|centr	146247	NR_027714	440888	Hs.730239	NM_001032412		ACTR3BP2	FKSG73	ACTR3B pseudogene 2	pseudo
MACS2_BC313_6h_CFMS_peak_1727	chr4	49093157	49095188	+	12	NA	Intergenic	(CATTC)n|Satellite|Satellite	105513	NM_001286791	80157	Hs.479703	NM_025087	ENSG00000109182	CWH43	CWH43-C|PGAP2IP	cell wall biogenesis 43 C-terminal homolog	protein-coding
MACS2_BC313_6h_CFMS_peak_1241	chr2	20364522	20365868	+	12	NA	Intergenic	(CA)n|Simple_repeat|Simple_repeat	59732	NM_002997	6382	Hs.224607	NM_002997	ENSG00000115884	SDC1	CD138|SDC|SYND1|syndecan	syndecan 1	protein-coding
MACS2_BC313_6h_CFMS_peak_1487-3	chr21	10714745	10721972	+	12	NA	Intergenic	ALR/Alpha|Satellite|centr	272585	NM_199259	7179	Hs.122986	NM_199259	ENSG00000274391	TPTE	CT44|PTEN2	transmembrane phosphatase with tensin homology	protein-coding
MACS2_BC313_6h_CFMS_peak_1099	chr19	8638486	8638897	+	12	NA	intron (NM_001348355, intron 1 of 27)	AluSz6|SINE|Alu	3640	NM_001348355	4542	Hs.465818	NM_012335	ENSG00000142347	MYO1F	-	myosin IF	protein-coding
MACS2_BC313_6h_CFMS_peak_2268	chr9	94473262	94474338	+	12	NA	Intergenic	(TG)n|Simple_repeat|Simple_repeat	-75173	NR_037489	100500902		NR_037489	ENSG00000283351	MIR3910-2	mir-3910-2	microRNA 3910-2	ncRNA
MACS2_BC313_6h_CFMS_peak_1709	chr4	7029283	7029712	+	12	NA	intron (NM_001113361, intron 13 of 13)	(CACAC)n|Simple_repeat|Simple_repeat	15231	NM_153376	257236	Hs.656757	NM_153376	ENSG00000173013	CCDC96	-	coiled-coil domain containing 96	protein-coding
MACS2_BC313_6h_CFMS_peak_1487	chr21	10722808	10724237	+	12	NA	Intergenic	ALR/Alpha|Satellite|centr	267421	NM_199259	7179	Hs.122986	NM_199259	ENSG00000274391	TPTE	CT44|PTEN2	transmembrane phosphatase with tensin homology	protein-coding
MACS2_BC313_6h_CFMS_peak_739	chr15	28344944	28345511	+	11	NA	promoter-TSS (NM_001300984)	promoter-TSS (NM_001300984)	-769	NM_001300984	4948	Hs.654411	NM_000275	ENSG00000104044	OCA2	BEY|BEY1|BEY2|BOCA|D15S12|EYCL|EYCL2|EYCL3|HCL3|P|PED|SHEP1	OCA2 melanosomal transmembrane protein	protein-coding
MACS2_BC313_6h_CFMS_peak_1495	chr21	10766424	10766559	+	11	NA	Intergenic	ALR/Alpha|Satellite|centr	224452	NM_199259	7179	Hs.122986	NM_199259	ENSG00000274391	TPTE	CT44|PTEN2	transmembrane phosphatase with tensin homology	protein-coding
MACS2_BC313_6h_CFMS_peak_1430	chr20	23169098	23169734	+	11	NA	Intergenic	(TG)n|Simple_repeat|Simple_repeat	-56143	NR_034149	200261	Hs.352228	NM_182535	ENSG00000233746	LINC00656	-	long intergenic non-protein coding RNA 656	ncRNA
MACS2_BC313_6h_CFMS_peak_1271	chr2	47104959	47105916	+	11	NA	Intergenic	(CA)n|Simple_repeat|Simple_repeat	37570	NM_001171509	90411	Hs.662152	NM_139279	ENSG00000180398	MCFD2	F5F8D|F5F8D2|LMAN1IP|SDNSF	multiple coagulation factor deficiency 2	protein-coding
MACS2_BC313_6h_CFMS_peak_2246	chr9	66843671	66844031	+	11	NA	Intergenic	ALR/Alpha|Satellite|centr	-79116	NR_121570	101928381	Hs.708686	NR_121570		LOC101928381	-	uncharacterized LOC101928381	ncRNA
MACS2_BC313_6h_CFMS_peak_1264	chr2	43446245	43446493	+	11	NA	Intergenic	(CA)n|Simple_repeat|Simple_repeat	7376	NM_006887	678	Hs.503093	NM_006887	ENSG00000152518	ZFP36L2	BRF2|ERF-2|ERF2|RNF162C|TIS11D	ZFP36 ring finger protein like 2	protein-coding
MACS2_BC313_6h_CFMS_peak_2333	chrY	10031830	10032171	+	11	NA	Intergenic	Intergenic	283593	NR_001540	252955	Hs.522846	NR_001540	ENSG00000239225	TTTY23	NCRNA00148|TTTY23B	testis-specific transcript, Y-linked 23 (non-protein coding)	ncRNA
MACS2_BC313_6h_CFMS_peak_735	chr14	106155437	106157318	+	11	NA	Intergenic	Intergenic	-17233	NR_046211	2003	Hs.744419	NR_046211		ELK2AP	ELK2|ELK2.1|ELK2P1	ELK2A, member of ETS oncogene family, pseudogene	pseudo
MACS2_BC313_6h_CFMS_peak_517	chr12	37996295	37996371	+	11	NA	Intergenic	ALR/Alpha|Satellite|centr	-714224	NM_001013620	144245	Hs.259305	NM_001013620	ENSG00000175548	ALG10B	ALG10|KCR1	ALG10B, alpha-1,2-glucosyltransferase	protein-coding
MACS2_BC313_6h_CFMS_peak_2241	chr9	66823372	66824117	+	11	NA	Intergenic	ALR/Alpha|Satellite|centr	-99223	NR_121570	101928381	Hs.708686	NR_121570		LOC101928381	-	uncharacterized LOC101928381	ncRNA
MACS2_BC313_6h_CFMS_peak_2257	chr9	78789999	78790320	+	11	NA	intron (NM_006200, intron 14 of 20)	(GAATG)n|Simple_repeat|Simple_repeat	219285	NM_018339	55312	Hs.37558	NM_018339	ENSG00000135002	RFK	RIFK	riboflavin kinase	protein-coding
MACS2_BC313_6h_CFMS_peak_1706	chr4	3612676	3612781	+	11	NA	Intergenic	(TCCA)n|Simple_repeat|Simple_repeat	34132	NR_040045	285492	Hs.145563	NM_173661		LINC00955	-	long intergenic non-protein coding RNA 955	ncRNA
MACS2_BC313_6h_CFMS_peak_2236	chr9	36763901	36764546	+	11	NA	Intergenic	(TG)n|Simple_repeat|Simple_repeat	59373	NR_039686	100616289		NR_039686	ENSG00000266255	MIR4475	-	microRNA 4475	ncRNA
MACS2_BC313_6h_CFMS_peak_1700	chr3	196625480	196625844	+	11	NA	intron (NM_152699, intron 2 of 9)	HSATII|Satellite|Satellite	30935	NM_152699	205564	Hs.240770	NM_152699	ENSG00000119231	SENP5	-	SUMO specific peptidase 5	protein-coding
MACS2_BC313_6h_CFMS_peak_1784	chr5	856360	856905	+	11	NA	Intergenic	(CACAC)n|Simple_repeat|Simple_repeat	-5531	NM_024786	79844	Hs.654874	NM_024786	ENSG00000188818	ZDHHC11	ZNF399	zinc finger DHHC-type containing 11	protein-coding
MACS2_BC313_6h_CFMS_peak_1242	chr2	23645056	23645255	+	11	NA	intron (NM_052920, intron 1 of 13)	intron (NM_052920, intron 1 of 13)	36857	NM_052920	114818	Hs.130593	NM_025067	ENSG00000119771	KLHL29	KBTBD9	kelch like family member 29	protein-coding
MACS2_BC313_6h_CFMS_peak_1431	chr20	23434623	23434888	+	11	NA	Intergenic	(CA)n|Simple_repeat|Simple_repeat	-1273	NM_130794	140880	Hs.128100	NM_080830	ENSG00000125831	CST11	CST8L|CTES2|SC13|dJ322G13.6	cystatin 11	protein-coding
MACS2_BC313_6h_CFMS_peak_1231	chr2	5273578	5273860	+	11	NA	Intergenic	(CACAC)n|Simple_repeat|Simple_repeat	557531	NR_110580	102723818	Hs.128107	NR_110580		LINC01248	-	long intergenic non-protein coding RNA 1248	ncRNA
MACS2_BC313_6h_CFMS_peak_1791	chr5	3322638	3324265	+	11	NA	Intergenic	(TG)n|Simple_repeat|Simple_repeat	-129479	NR_147000	105374624	Hs.518991	NR_147000	ENSG00000249830	LINC02162	-	long intergenic non-protein coding RNA 2162	ncRNA
MACS2_BC313_6h_CFMS_peak_2370	chrY	13837775	13839490	+	11	NA	Intergenic	(GAATG)n|Satellite|Satellite	694757	NR_033667	352887	Hs.546221	NR_033667	ENSG00000206159	GYG2P1	GYG2P	glycogenin 2 pseudogene 1	pseudo
MACS2_BC313_6h_CFMS_peak_2202	chr8	129053366	129053565	+	11	NA	intron (NR_003367, intron 5 of 8)	(TG)n|Simple_repeat|Simple_repeat	-7933	NR_031612	100302175		NR_031612	ENSG00000221176	MIR1207	MIRN1207|hsa-mir-1207	microRNA 1207	ncRNA
MACS2_BC313_6h_CFMS_peak_1704	chr4	1653724	1654513	+	11	NA	intron (NM_001297435, intron 4 of 5)	(CA)n|Simple_repeat|Simple_repeat	31600	NM_001013622	152877	Hs.143314	NM_001013622	ENSG00000174137	FAM53A	DNTNP	family with sequence similarity 53 member A	protein-coding
MACS2_BC313_6h_CFMS_peak_2272	chr9	95566712	95567378	+	11	NA	TTS (NR_136301)	TTS (NR_136301)	3324	NR_136301	101929748	Hs.551296	NR_136301		LOC101929748	-	uncharacterized LOC101929748	ncRNA
MACS2_BC313_6h_CFMS_peak_26	chr1	11433943	11434422	+	11	NA	Intergenic	(TG)n|Simple_repeat|Simple_repeat	100927	NM_001330350	29914	Hs.522933	NM_013319	ENSG00000120942	UBIAD1	SCCD|TERE1	UbiA prenyltransferase domain containing 1	protein-coding
MACS2_BC313_6h_CFMS_peak_801	chr15	91806551	91806750	+	11	NA	intron (NM_001323031, intron 6 of 12)	(CA)n|Simple_repeat|Simple_repeat	161764	NM_001323039	9899	Hs.21754	NM_014848	ENSG00000185518	SV2B	HsT19680	synaptic vesicle glycoprotein 2B	protein-coding
MACS2_BC313_6h_CFMS_peak_618	chr13	20966608	20966943	+	11	NA	Intergenic	(CA)n|Simple_repeat|Simple_repeat	41210	NR_039721	100616304		NR_039721	ENSG00000263978	MIR4499	-	microRNA 4499	ncRNA
MACS2_BC313_6h_CFMS_peak_554	chr12	57585417	57585716	+	11	NA	intron (NM_002332, intron 44 of 88)	(CA)n|Simple_repeat|Simple_repeat	-2721	NR_031597	100302201		NR_031597	ENSG00000221365	MIR1228	MIRN1228|hsa-mir-1228|mir-1228	microRNA 1228	ncRNA
MACS2_BC313_6h_CFMS_peak_432	chr11	70548225	70548469	+	11	NA	intron (NM_012309, intron 11 of 22)	HAL1-2a_MD|LINE|L1	-40402	NM_133266	22941	Hs.268726	NM_012309	ENSG00000162105	SHANK2	AUTS17|CORTBP1|CTTNBP1|ProSAP1|SHANK|SPANK-3	SH3 and multiple ankyrin repeat domains 2	protein-coding
MACS2_BC313_6h_CFMS_peak_858	chr16	34001989	34002333	+	11	NA	Intergenic	ALR/Alpha|Satellite|centr	402601	NR_002837	606551	Hs.646441	NR_002837		UBE2MP1	-	ubiquitin conjugating enzyme E2 M pseudogene 1	pseudo
MACS2_BC313_6h_CFMS_peak_711	chr14	88237515	88237655	+	11	NA	Intergenic	Intergenic	-115947	NR_146551	105370611	Hs.691123	NR_146551	ENSG00000258770	LINC02330	-	long intergenic non-protein coding RNA 2330	ncRNA
MACS2_BC313_6h_CFMS_peak_656	chr13	109945753	109946504	+	11	NA	Intergenic	(CA)n|Simple_repeat|Simple_repeat	-106915	NR_126361	104326054	Hs.569298	NR_126361	ENSG00000229792	LINC00399	TCONS_00021596	long intergenic non-protein coding RNA 399	ncRNA
MACS2_BC313_6h_CFMS_peak_2266	chr9	93456428	93457070	+	11	NA	Intergenic	(TG)n|Simple_repeat|Simple_repeat	-51362	NM_017594	54769	Hs.165636	NM_017594	ENSG00000165023	DIRAS2	Di-Ras2	DIRAS family GTPase 2	protein-coding
MACS2_BC313_6h_CFMS_peak_2267	chr9	93604573	93604824	+	10	NA	intron (NM_001174167, intron 1 of 13)	intron (NM_001174167, intron 1 of 13)	14996	NM_001174167	6850	Hs.371720	NM_003177	ENSG00000165025	SYK	p72-Syk	spleen associated tyrosine kinase	protein-coding
MACS2_BC313_6h_CFMS_peak_631	chr13	30065478	30066428	+	10	NA	intron (NM_001033602, intron 9 of 13)	intron (NM_001033602, intron 9 of 13)	-4066	NR_046378	100874107	Hs.577987	NR_046378		MTUS2-AS1	-	MTUS2 antisense RNA 1	ncRNA
MACS2_BC313_6h_CFMS_peak_586	chr12	108988986	108989270	+	10	NA	intron (NM_181724, intron 1 of 1)	(CA)n|Simple_repeat|Simple_repeat	2766	NM_181724	338773	Hs.449718	NM_181724	ENSG00000183160	TMEM119	OBIF	transmembrane protein 119	protein-coding
MACS2_BC313_6h_CFMS_peak_814	chr16	6822838	6823037	+	10	NA	promoter-TSS (NM_001142334)	promoter-TSS (NM_001142334)	-873	NM_001142334	54715	Hs.459842	NM_018723	ENSG00000078328	RBFOX1	2BP1|A2BP1|FOX-1|FOX1|HRNBP1	RNA binding fox-1 homolog 1	protein-coding
MACS2_BC313_6h_CFMS_peak_27	chr1	11762379	11762536	+	10	NA	intron (NM_198545, intron 1 of 6)	(CA)n|Simple_repeat|Simple_repeat	10676	NM_198545	374946	Hs.632364	NM_198545	ENSG00000162490	DRAXIN	AGPA3119|C1orf187|UNQ3119|neucrin	dorsal inhibitory axon guidance protein	protein-coding
MACS2_BC313_6h_CFMS_peak_1225	chr2	1285056	1285312	+	10	NA	intron (NM_018968, intron 14 of 16)	(TG)n|Simple_repeat|Simple_repeat	-132049	NM_000547	7173	Hs.467554	NM_000547	ENSG00000115705	TPO	MSA|TDH2A|TPX	thyroid peroxidase	protein-coding
MACS2_BC313_6h_CFMS_peak_2222	chr9	6594580	6594924	+	10	NA	intron (NM_000170, intron 9 of 24)	A-rich|Low_complexity|Low_complexity	50940	NM_000170	2731	Hs.584238	NM_000170	ENSG00000178445	GLDC	GCE|GCSP|HYGN1	glycine decarboxylase	protein-coding
MACS2_BC313_6h_CFMS_peak_1229	chr2	3141591	3141914	+	10	NA	Intergenic	(CA)n|Simple_repeat|Simple_repeat	-11954	NR_110228	101927554	Hs.638446	NR_110228	ENSG00000234423	LINC01250	-	long intergenic non-protein coding RNA 1250	ncRNA
MACS2_BC313_6h_CFMS_peak_412	chr11	64363496	64363808	+	10	NA	intron (NM_001276326, intron 4 of 9)	(TGGA)n|Simple_repeat|Simple_repeat	5370	NM_001276326	116085	Hs.174424	NM_144585	ENSG00000197891	SLC22A12	OAT4L|RST|URAT1	solute carrier family 22 member 12	protein-coding
MACS2_BC313_6h_CFMS_peak_1696	chr3	195891525	195891976	+	10	NA	Intergenic	(TG)n|Simple_repeat|Simple_repeat	22243	NR_034088	401109	Hs.280133	NM_001001699	ENSG00000224652	LINC00885	-	long intergenic non-protein coding RNA 885	ncRNA
MACS2_BC313_6h_CFMS_peak_253	chr10	18852529	18856336	+	10	NA	intron (NM_182543, intron 8 of 10)	(CATTC)n|Satellite|Satellite	86134	NM_001351118	221078	Hs.396175	NM_182543	ENSG00000241058	NSUN6	4933414E04Rik|ARL5B-AS1|NOPD1	NOP2/Sun RNA methyltransferase family member 6	protein-coding
MACS2_BC313_6h_CFMS_peak_812	chr16	3601071	3601584	+	10	NA	intron (NM_178844, intron 11 of 20)	(TCCA)n|Simple_repeat|Simple_repeat	26078	NM_178844	197358	Hs.592091	NM_178844	ENSG00000167984	NLRC3	CLR16.2|NOD3	NLR family CARD domain containing 3	protein-coding
MACS2_BC313_6h_CFMS_peak_1712	chr4	8071562	8071997	+	10	NA	intron (NM_001130083, intron 6 of 20)	(TG)n|Simple_repeat|Simple_repeat	1964	NM_001286688	84448	Hs.233404	NM_032432	ENSG00000163995	ABLIM2	-	actin binding LIM protein family member 2	protein-coding
MACS2_BC313_6h_CFMS_peak_343	chr10	129595643	129595842	+	10	NA	Intergenic	C-rich|Low_complexity|Low_complexity	60204	NM_207426	399823	Hs.449674	NM_207426	ENSG00000186766	FOXI2	-	forkhead box I2	protein-coding
MACS2_BC313_6h_CFMS_peak_39	chr1	20780467	20780939	+	10	NA	Intergenic	Intergenic	-25416	NR_033887	339505	Hs.633269	NR_033887		LINC01141	-	long intergenic non-protein coding RNA 1141	ncRNA
MACS2_BC313_6h_CFMS_peak_1979	chr6	61913306	61914377	+	10	NA	Intergenic	ALR/Alpha|Satellite|centr	-370167	NM_001190706	100463487		NM_001190706		MTRNR2L9	HN9	MT-RNR2 like 9	protein-coding
MACS2_BC313_6h_CFMS_peak_2332	chrY	10025016	10025117	+	10	NA	Intergenic	Intergenic	276659	NR_001540	252955	Hs.522846	NR_001540	ENSG00000239225	TTTY23	NCRNA00148|TTTY23B	testis-specific transcript, Y-linked 23 (non-protein coding)	ncRNA
MACS2_BC313_6h_CFMS_peak_2215	chr8	142982566	142982829	+	10	NA	Intergenic	(TG)n|Simple_repeat|Simple_repeat	96960	NR_130468	100616374		NR_130468	ENSG00000265612	MIR4539	-	microRNA 4539	ncRNA
MACS2_BC313_6h_CFMS_peak_2265	chr9	92286406	92286727	+	10	NA	intron (NR_024280, intron 2 of 5)	(TGG)n|Simple_repeat|Simple_repeat	31868	NR_024280	100129066	Hs.125947	NR_024280	ENSG00000237372	UNQ6494	-	uncharacterized LOC100129066	ncRNA
MACS2_BC313_6h_CFMS_peak_609	chr12	128181594	128181817	+	10	NA	Intergenic	(TGG)n|Simple_repeat|Simple_repeat	-41572	NR_134995	105370068	Hs.524845	NR_134995		LOC105370068	-	uncharacterized LOC105370068	ncRNA
MACS2_BC313_6h_CFMS_peak_10	chr1	2968646	2968824	+	10	NA	Intergenic	(TCCA)n|Simple_repeat|Simple_repeat	15554	NR_015440	440556	Hs.531041	NM_198543	ENSG00000177133	LINC00982	-	long intergenic non-protein coding RNA 982	ncRNA
MACS2_BC313_6h_CFMS_peak_1232	chr2	5585062	5585248	+	10	NA	Intergenic	(TG)n|Simple_repeat|Simple_repeat	246095	NR_110580	102723818	Hs.128107	NR_110580		LINC01248	-	long intergenic non-protein coding RNA 1248	ncRNA
MACS2_BC313_6h_CFMS_peak_734	chr14	106035592	106037160	+	10	NA	Intergenic	Intergenic	38184	NR_135205	105370697	Hs.148580	NR_135205		LOC105370697	-	uncharacterized LOC105370697	ncRNA
MACS2_BC313_6h_CFMS_peak_1724	chr4	40297164	40297656	+	9	NA	Intergenic	(TCTCTG)n|Simple_repeat|Simple_repeat	-11792	NR_121641	101060498	Hs.351492	NR_121640	ENSG00000249241	LINC02265	-	long intergenic non-protein coding RNA 2265	ncRNA
MACS2_BC313_6h_CFMS_peak_2320	chrX	58561240	58561587	+	9	NA	Intergenic	ALR/Alpha|Satellite|centr	-624346	NM_007156	7789	Hs.550094	NM_007156	ENSG00000198205	ZXDA	ZNF896	zinc finger, X-linked, duplicated A	protein-coding
MACS2_BC313_6h_CFMS_peak_240	chr10	5539726	5540074	+	9	NA	TTS (NM_017422)	TTS (NM_017422)	1633	NM_017422	51806	Hs.180142	NM_017422	ENSG00000178372	CALML5	CLSP	calmodulin like 5	protein-coding
MACS2_BC313_6h_CFMS_peak_2216	chr8	143094102	143094463	+	9	NA	Intergenic	HAL1-2a_MD|LINE|L1	-14625	NR_130468	100616374		NR_130468	ENSG00000265612	MIR4539	-	microRNA 4539	ncRNA
MACS2_BC313_6h_CFMS_peak_2355	chrY	13679112	13679311	+	9	NA	Intergenic	(GAATG)n|Satellite|Satellite	854178	NR_033667	352887	Hs.546221	NR_033667	ENSG00000206159	GYG2P1	GYG2P	glycogenin 2 pseudogene 1	pseudo
MACS2_BC313_6h_CFMS_peak_1489-2	chr21	10729332	10734695	+	9	NA	Intergenic	ALR/Alpha|Satellite|centr	258930	NM_199259	7179	Hs.122986	NM_199259	ENSG00000274391	TPTE	CT44|PTEN2	transmembrane phosphatase with tensin homology	protein-coding
MACS2_BC313_6h_CFMS_peak_830	chr16	26768189	26768692	+	9	NA	Intergenic	(TGGA)n|Simple_repeat|Simple_repeat	-309779	NM_001145545	162083	Hs.120831	NM_182831		C16orf82	TNT	chromosome 16 open reading frame 82	protein-coding
MACS2_BC313_6h_CFMS_peak_1434	chr20	26188925	26190006	+	9	NA	promoter-TSS (NR_030386)	promoter-TSS (NR_030386)	404	NR_040095	284801	Hs.370699	NR_040095	ENSG00000227195	MIR663AHG	-	MIR663A host gene	ncRNA
MACS2_BC313_6h_CFMS_peak_1429	chr20	22634952	22635142	+	9	NA	Intergenic	(CA)n|Simple_repeat|Simple_repeat	30935	NR_146527	105372566	Hs.555065	NR_146527		LINC01747	-	long intergenic non-protein coding RNA 1747	ncRNA
MACS2_BC313_6h_CFMS_peak_737	chr15	22539392	22539707	+	9	NA	Intergenic	(CA)n|Simple_repeat|Simple_repeat	-7016	NR_033735	646396	Hs.451294	NR_033735		REREP3	-	arginine-glutamic acid dipeptide repeats pseudogene 3	pseudo
MACS2_BC313_6h_CFMS_peak_1786	chr5	1044080	1046762	+	9	NA	Intergenic	(TGAG)n|Simple_repeat|Simple_repeat	17668	NR_039778	100616479		NR_039778	ENSG00000263834	MIR4635	-	microRNA 4635	ncRNA
MACS2_BC313_6h_CFMS_peak_1582	chr22	44550349	44550771	+	9	NA	intron (NM_001003828, intron 11 of 13)	(TG)n|Simple_repeat|Simple_repeat	-18276	NM_001137605	64098	Hs.658995	NM_022141	ENSG00000138964	PARVG	-	parvin gamma	protein-coding
MACS2_BC313_6h_CFMS_peak_837	chr16	30056603	30056947	+	9	NA	Intergenic	(TG)n|Simple_repeat|Simple_repeat	-7636	NM_001355565	226	Hs.513490	NM_000034	ENSG00000149925	ALDOA	ALDA|GSD12|HEL-S-87p	aldolase, fructose-bisphosphate A	protein-coding
MACS2_BC313_6h_CFMS_peak_623	chr13	24131265	24132917	+	9	NA	Intergenic	(TG)n|Simple_repeat|Simple_repeat	-12418	NM_148957	55504	Hs.149168	NM_018647	ENSG00000127863	TNFRSF19	TAJ|TAJ-alpha|TRADE|TROY	TNF receptor superfamily member 19	protein-coding
MACS2_BC313_6h_CFMS_peak_657	chr13	110695637	110696298	+	9	NA	Intergenic	(CA)n|Simple_repeat|Simple_repeat	-9665	NR_126387	104355146	Hs.508690	NR_126387	ENSG00000231428	LINC00396	-	long intergenic non-protein coding RNA 396	ncRNA
MACS2_BC313_6h_CFMS_peak_619	chr13	20968103	20968302	+	9	NA	Intergenic	(CA)n|Simple_repeat|Simple_repeat	39783	NR_039721	100616304		NR_039721	ENSG00000263978	MIR4499	-	microRNA 4499	ncRNA
MACS2_BC313_6h_CFMS_peak_1470	chr20	60804685	60805005	+	9	NA	Intergenic	(CTCA)n|Simple_repeat|Simple_repeat	-8696	NM_001278649	9885	Hs.473254	NM_014835	ENSG00000130703	OSBPL2	DFNA67|DNFA67|ORP-2|ORP2	oxysterol binding protein like 2	protein-coding
MACS2_BC313_6h_CFMS_peak_530	chr12	50273538	50273815	+	9	NA	intron (NM_012306, intron 11 of 11)	(TG)n|Simple_repeat|Simple_repeat	24084	NM_012306	23017	Hs.567424	NM_012306	ENSG00000135472	FAIM2	LFG|LFG2|NGP35|NMP35|TMBIM2	Fas apoptotic inhibitory molecule 2	protein-coding
MACS2_BC313_6h_CFMS_peak_2173	chr8	43825693	43826024	+	9	NA	Intergenic	ALR/Alpha|Satellite|centr	678273	NM_001005365	340441	Hs.531579	NM_001002920	ENSG00000188877	POTEA	A26A1|CT104.3|POTE-8|POTE8	POTE ankyrin domain family member A	protein-coding
MACS2_BC313_6h_CFMS_peak_2327	chrX	152648263	152648914	+	9	NA	Intergenic	(CA)n|Simple_repeat|Simple_repeat	17566	NM_001351294	649238	Hs.112603	NM_001351293	ENSG00000214897	PNMA6E	-	PNMA family member 6E	protein-coding
MACS2_BC313_6h_CFMS_peak_1489	chr21	10735763	10736445	+	9	NA	Intergenic	ALR/Alpha|Satellite|centr	254839	NM_199259	7179	Hs.122986	NM_199259	ENSG00000274391	TPTE	CT44|PTEN2	transmembrane phosphatase with tensin homology	protein-coding
MACS2_BC313_6h_CFMS_peak_660	chr13	113567268	113567467	+	8	NA	Intergenic	(TG)n|Simple_repeat|Simple_repeat	55585	NR_034002	100289410	Hs.667436	NR_034002		MCF2L-AS1	-	MCF2L antisense RNA 1	ncRNA
MACS2_BC313_6h_CFMS_peak_1140	chr19	27744010	27744357	+	8	NA	Intergenic	ALR/Alpha|Satellite|centr	-540156	NR_110689	101927151	Hs.567934	NR_110687	ENSG00000267575	LOC101927151	-	uncharacterized LOC101927151	ncRNA
MACS2_BC313_6h_CFMS_peak_1692	chr3	194048121	194048725	+	8	NA	Intergenic	(CA)n|Simple_repeat|Simple_repeat	-17830	NR_024480	100131551	Hs.128066	NR_024480	ENSG00000214145	LINC00887	HEIRCC	long intergenic non-protein coding RNA 887	ncRNA
MACS2_BC313_6h_CFMS_peak_1792	chr5	5305159	5305643	+	8	NA	intron (NM_139056, intron 20 of 22)	(CA)n|Simple_repeat|Simple_repeat	-117385	NM_015325	23379	Hs.449296	NM_015325	ENSG00000164151	ICE1	KIAA0947	interactor of little elongation complex ELL subunit 1	protein-coding
MACS2_BC313_6h_CFMS_peak_2308	chr9	137576893	137577713	+	8	NA	intron (NM_000093, intron 1 of 65)	(TCCA)n|Simple_repeat|Simple_repeat	-32614	NR_138049	414316	Hs.571561	NR_138049	ENSG00000204011	COL5A1-AS1	C9orf104|bA54A22.4	COL5A1 antisense RNA 1	ncRNA
MACS2_BC313_6h_CFMS_peak_670	chr14	19038259	19038962	+	8	NA	Intergenic	ALR/Alpha|Satellite|centr	-338984	NM_001013354	440153	Hs.534880	NM_001013354	ENSG00000257115	OR11H12	-	olfactory receptor family 11 subfamily H member 12	protein-coding
MACS2_BC313_6h_CFMS_peak_945	chr17	21310569	21311447	+	8	NA	intron (NM_001194958, intron 1 of 2)	(TCCA)n|Simple_repeat|Simple_repeat	2560	NM_001194958	100134444	Hs.200629	NM_001194958	ENSG00000260458	KCNJ18	KIR2.6|TTPP2	potassium voltage-gated channel subfamily J member 18	protein-coding
MACS2_BC313_6h_CFMS_peak_794	chr15	80736968	80737542	+	8	NA	intron (NM_014862, intron 1 of 18)	intron (NM_014862, intron 1 of 18)	40563	NM_014862	9915	Hs.459070	NM_014862	ENSG00000172379	ARNT2	WEDAS|bHLHe1	aryl hydrocarbon receptor nuclear translocator 2	protein-coding
MACS2_BC313_6h_CFMS_peak_1707	chr4	6127443	6128170	+	8	NA	intron (NM_001099433, intron 1 of 20)	(CA)n|Simple_repeat|Simple_repeat	68540	NM_001306134	152789	Hs.479066	NM_144720	ENSG00000152969	JAKMIP1	Gababrbp|JAMIP1|MARLIN1	janus kinase and microtubule interacting protein 1	protein-coding
MACS2_BC313_6h_CFMS_peak_828	chr16	25925052	25925792	+	8	NA	intron (NM_006040, intron 1 of 1)	(TG)n|Simple_repeat|Simple_repeat	-111136	NR_036146	100422923		NR_036146	ENSG00000265005	MIR548W	-	microRNA 548w	ncRNA
MACS2_BC313_6h_CFMS_peak_2238	chr9	44993054	44993375	+	8	NA	Intergenic	SST1|Satellite|centr	2978	NR_027421	100132948	Hs.645763	NM_001024942	ENSG00000154537	FAM27C	FAM27A|FAM27A1|FAM27A3|bA7G23.5	family with sequence similarity 27 member C	ncRNA
MACS2_BC313_6h_CFMS_peak_1296	chr2	71844803	71845802	+	8	NA	intron (NM_001130455, intron 40 of 54)	(GTGTG)n|Simple_repeat|Simple_repeat	151470	NM_001130983	8291	Hs.252180	NM_003494	ENSG00000135636	DYSF	FER1L1|LGMD2B|MMD1	dysferlin	protein-coding
MACS2_BC313_6h_CFMS_peak_1806	chr5	49405724	49406071	+	8	NA	Intergenic	ALR/Alpha|Satellite|centr	331337	NM_198449	133418	Hs.561411	NM_198449	ENSG00000170571	EMB	GP70	embigin	protein-coding
MACS2_BC313_6h_CFMS_peak_2295	chr9	128966960	128967462	+	8	NA	Intergenic	(TG)n|Simple_repeat|Simple_repeat	70983	NR_121584	101929116	Hs.382124	NR_121584	ENSG00000228392	LOC101929116	-	uncharacterized LOC101929116	ncRNA
MACS2_BC313_6h_CFMS_peak_1819	chr5	68260968	68261299	+	8	NA	Intergenic	(CA)n|Simple_repeat|Simple_repeat	64621	NR_130778	101928885	Hs.630474	NR_130778		LINC02198	-	long intergenic non-protein coding RNA 2198	ncRNA
MACS2_BC313_6h_CFMS_peak_662	chr13	114268168	114268457	+	8	NA	intron (NR_026580, intron 3 of 10)	(TG)n|Simple_repeat|Simple_repeat	29256	NM_007111	7027	Hs.79353	NM_007111	ENSG00000198176	TFDP1	DILC|DP1|DRTF1|Dp-1	transcription factor Dp-1	protein-coding
MACS2_BC313_6h_CFMS_peak_2264	chr9	91984839	91985097	+	8	NA	intron (NM_001142287, intron 18 of 20)	(TG)n|Simple_repeat|Simple_repeat	51202	NM_001282690	79048	Hs.59804	NM_024077	ENSG00000187742	SECISBP2	SBP2	SECIS binding protein 2	protein-coding
MACS2_BC313_6h_CFMS_peak_386	chr11	48899059	48899255	+	8	NA	Intergenic	ALR/Alpha|Satellite|centr	-153995	NM_001206626	283116	Hs.448644	NM_001206626	ENSG00000182053	TRIM49B	-	tripartite motif containing 49B	protein-coding
MACS2_BC313_6h_CFMS_peak_202	chr1	203496265	203496500	+	8	NA	Intergenic	(CA)n|Simple_repeat|Simple_repeat	33111	NM_014359	26254	Hs.632468	NM_014359	ENSG00000188770	OPTC	OPT	opticin	protein-coding
MACS2_BC313_6h_CFMS_peak_942	chr17	17363382	17363661	+	8	NA	Intergenic	(CACCAT)n|Simple_repeat|Simple_repeat	-16779	NM_018019	55090	Hs.244595	NM_018019	ENSG00000141026	MED9	MED25	mediator complex subunit 9	protein-coding
MACS2_BC313_6h_CFMS_peak_2028	chr7	1658384	1658584	+	8	NA	Intergenic	(TG)n|Simple_repeat|Simple_repeat	4378	NR_001288	260341	Hs.534596	NR_001288		TFAMP1	MTTF1|TCF6L1	transcription factor A, mitochondrial pseudogene 1	pseudo
MACS2_BC313_6h_CFMS_peak_11	chr1	3092579	3092780	+	7	NA	intron (NM_022114, intron 1 of 16)	(TCCA)n|Simple_repeat|Simple_repeat	48140	NR_036215	100422968		NR_036215	ENSG00000283572	MIR4251	-	microRNA 4251	ncRNA
MACS2_BC313_6h_CFMS_peak_1785	chr5	1041749	1042623	+	7	NA	Intergenic	(TGGG)n|Simple_repeat|Simple_repeat	20903	NR_039778	100616479		NR_039778	ENSG00000263834	MIR4635	-	microRNA 4635	ncRNA
MACS2_BC313_6h_CFMS_peak_669	chr14	19034942	19035234	+	7	NA	Intergenic	ALR/Alpha|Satellite|centr	-342506	NM_001013354	440153	Hs.534880	NM_001013354	ENSG00000257115	OR11H12	-	olfactory receptor family 11 subfamily H member 12	protein-coding
MACS2_BC313_6h_CFMS_peak_24	chr1	11102537	11102674	+	7	NA	intron (NM_006610, intron 6 of 10)	(TGGA)n|Simple_repeat|Simple_repeat	4691	NM_139208	10747	Hs.655645	NM_006610	ENSG00000009724	MASP2	MAP19|MASP-2|MASP1P1|sMAP	mannan binding lectin serine peptidase 2	protein-coding
MACS2_BC313_6h_CFMS_peak_1789	chr5	2256091	2256335	+	7	NA	Intergenic	(TG)n|Simple_repeat|Simple_repeat	56102	NR_104616	100506858	Hs.445071	NR_104616		LOC100506858	-	uncharacterized LOC100506858	ncRNA
MACS2_BC313_6h_CFMS_peak_620	chr13	21071577	21072444	+	7	NA	intron (NM_015974, intron 2 of 7)	(CA)n|Simple_repeat|Simple_repeat	28002	NM_015974	51084	Hs.370703	NM_015974	ENSG00000165475	CRYL1	GDH|HEL30|lambda-CRY	crystallin lambda 1	protein-coding
MACS2_BC313_6h_CFMS_peak_13	chr1	4363154	4363380	+	7	NA	Intergenic	(CACTC)n|Simple_repeat|Simple_repeat	-108844	NR_027088	284661	Hs.278112	NR_027088	ENSG00000235054	LINC01777	-	long intergenic non-protein coding RNA 1777	ncRNA
MACS2_BC313_6h_CFMS_peak_1323	chr2	92323417	92324157	+	7	NA	Intergenic	ALR/Alpha|Satellite|centr	194628	NR_027714	440888	Hs.730239	NM_001032412		ACTR3BP2	FKSG73	ACTR3B pseudogene 2	pseudo
MACS2_BC313_6h_CFMS_peak_638	chr13	36532030	36532227	+	7	NA	intron (NM_004734, intron 3 of 17)	(CCA)n|Simple_repeat|Simple_repeat	-102130	NM_001195416	9201	Hs.507755	NM_004734	ENSG00000133083	DCLK1	CL1|CLICK1|DCAMKL1|DCDC3A|DCLK	doublecortin like kinase 1	protein-coding
MACS2_BC313_6h_CFMS_peak_2310	chr9	137848418	137849052	+	7	NA	Intergenic	(TG)n|Simple_repeat|Simple_repeat	-38886	NM_002003	2219	Hs.440898	NM_002003	ENSG00000085265	FCN1	FCNM	ficolin 1	protein-coding
MACS2_BC313_6h_CFMS_peak_387	chr11	51568432	51569132	+	7	NA	Intergenic	ALR/Alpha|Satellite|centr	53500	NM_001004703	119749	Hs.553564	NM_001004703	ENSG00000185926	OR4C46	-	olfactory receptor family 4 subfamily C member 46	protein-coding
MACS2_BC313_6h_CFMS_peak_391	chr11	51580318	51581131	+	7	NA	Intergenic	ALR/Alpha|Satellite|centr	65442	NM_001004703	119749	Hs.553564	NM_001004703	ENSG00000185926	OR4C46	-	olfactory receptor family 4 subfamily C member 46	protein-coding
MACS2_BC313_6h_CFMS_peak_388	chr11	51569936	51570137	+	7	NA	Intergenic	ALR/Alpha|Satellite|centr	54754	NM_001004703	119749	Hs.553564	NM_001004703	ENSG00000185926	OR4C46	-	olfactory receptor family 4 subfamily C member 46	protein-coding
MACS2_BC313_6h_CFMS_peak_1807	chr5	49450461	49450805	+	6	NA	Intergenic	ALR/Alpha|Satellite|centr	286601	NM_198449	133418	Hs.561411	NM_198449	ENSG00000170571	EMB	GP70	embigin	protein-coding
MACS2_BC313_6h_CFMS_peak_1682	chr3	181834938	181835182	+	6	NA	Intergenic	(TG)n|Simple_repeat|Simple_repeat	164908	NR_104146	100996490	Hs.606987	NR_104146	ENSG00000242512	LINC01206	-	long intergenic non-protein coding RNA 1206	ncRNA
MACS2_BC313_6h_CFMS_peak_519	chr12	38006983	38007227	+	6	NA	Intergenic	ALR/Alpha|Satellite|centr	-703452	NM_001013620	144245	Hs.259305	NM_001013620	ENSG00000175548	ALG10B	ALG10|KCR1	ALG10B, alpha-1,2-glucosyltransferase	protein-coding
MACS2_BC313_6h_CFMS_peak_599	chr12	119013469	119014008	+	6	NA	Intergenic	(TG)n|Simple_repeat|Simple_repeat	185746	NR_134998	105370014	Hs.550870	NR_134998	ENSG00000256750	LINC02423	-	long intergenic non-protein coding RNA 2423	ncRNA
MACS2_BC313_6h_CFMS_peak_658	chr13	112273275	112274071	+	6	NA	intron (NR_135814, intron 1 of 1)	(TG)n|Simple_repeat|Simple_repeat	25317	NR_135814	105370369		NR_135814	ENSG00000215881	LINC02337	-	long intergenic non-protein coding RNA 2337	ncRNA
MACS2_BC313_6h_CFMS_peak_1338	chr2	127801512	127801720	+	6	NA	Intergenic	(CA)n|Simple_repeat|Simple_repeat	38025	NM_001320634	274	Hs.193163	NM_004305	ENSG00000136717	BIN1	AMPH2|AMPHL|CNM2|SH3P9	bridging integrator 1	protein-coding
MACS2_BC313_6h_CFMS_peak_292	chr10	50950164	50950370	+	6	NA	intron (NM_001347820, intron 14 of 21)	(CA)n|Simple_repeat|Simple_repeat	19778	NM_001347819	55753	Hs.17860	NM_018245	ENSG00000197444	OGDHL	-	oxoglutarate dehydrogenase like	protein-coding
MACS2_BC313_6h_CFMS_peak_31	chr1	15436327	15436764	+	6	NA	intron (NM_201628, intron 13 of 14)	(TG)n|Simple_repeat|Simple_repeat	42415	NR_027136	200197	Hs.531424	NM_182534	ENSG00000175147	TMEM51-AS1	C1orf126	TMEM51 antisense RNA 1	ncRNA
MACS2_BC313_6h_CFMS_peak_1218	chr19	55945995	55946496	+	6	NA	intron (NM_001145176, intron 3 of 3)	(TG)n|Simple_repeat|Simple_repeat	7985	NM_001145176	729956	Hs.6664	NM_175908	ENSG00000187902	SHISA7	-	shisa family member 7	protein-coding
MACS2_BC313_6h_CFMS_peak_1783	chr5	517317	518115	+	6	NA	intron (NM_001284351, intron 1 of 16)	(TCCA)n|Simple_repeat|Simple_repeat	6833	NM_001284351	6550	Hs.658120	NM_004174	ENSG00000066230	SLC9A3	DIAR8|NHE-3|NHE3	solute carrier family 9 member A3	protein-coding
MACS2_BC313_6h_CFMS_peak_484	chr12	5590745	5591031	+	6	NA	intron (NM_001102654, intron 1 of 1)	(CA)n|Simple_repeat|Simple_repeat	-12410	NM_002527	4908	Hs.99171	NM_002527	ENSG00000185652	NTF3	HDNF|NGF-2|NGF2|NT-3|NT3	neurotrophin 3	protein-coding
MACS2_BC313_6h_CFMS_peak_636	chr13	31418650	31419157	+	6	NA	Intergenic	(TG)n|Simple_repeat|Simple_repeat	-37796	NR_103813	440132	Hs.729493	NR_103813	ENSG00000236094	LINC00545	-	long intergenic non-protein coding RNA 545	ncRNA
MACS2_BC313_6h_CFMS_peak_729	chr14	104681630	104681932	+	5	NA	Intergenic	(AGGTG)n|Simple_repeat|Simple_repeat	-8140	NR_146613	145195	Hs.534297	NR_146611	ENSG00000258913	C14orf144	-	chromosome 14 open reading frame 144 (putative)	ncRNA
MACS2_BC313_6h_CFMS_peak_719	chr14	95404878	95405347	+	5	NA	Intergenic	(TG)n|Simple_repeat|Simple_repeat	168133	NR_144432	108868751		NR_144432	ENSG00000285205	DIGIT	-	divergent to GSC, Induced by TGF-b family signaling	ncRNA
MACS2_BC313_6h_CFMS_peak_239	chr10	5412316	5412601	+	5	NA	intron (NM_053049, intron 1 of 1)	(TG)n|Simple_repeat|Simple_repeat	5486	NM_053049	114131	Hs.511775	NM_053049	ENSG00000178473	UCN3	SCP|SPC|UCNIII	urocortin 3	protein-coding
MACS2_BC313_6h_CFMS_peak_2045	chr7	36554800	36555576	+	5	NA	intron (NM_001177506, intron 20 of 21)	(CACAC)n|Simple_repeat|Simple_repeat	84538	NR_046764	100874264	Hs.690994	NR_046764	ENSG00000230539	AOAH-IT1	-	AOAH intronic transcript 1	ncRNA
MACS2_BC313_6h_CFMS_peak_733	chr14	106029923	106030429	+	5	NA	Intergenic	(TG)n|Simple_repeat|Simple_repeat	31984	NR_135205	105370697	Hs.148580	NR_135205		LOC105370697	-	uncharacterized LOC105370697	ncRNA
MACS2_BC313_6h_CFMS_peak_1328	chr2	109815764	109816111	+	5	NA	intron (NM_001099289, intron 1 of 9)	(GAATG)n|Satellite|Satellite	-57893	NR_036223	100422863		NR_036223	ENSG00000264934	MIR4265	-	microRNA 4265	ncRNA
MACS2_BC313_6h_CFMS_peak_2047	chr7	39299897	39300414	+	5	NA	intron (NM_007252, intron 5 of 10)	(CA)n|Simple_repeat|Simple_repeat	68578	NR_145730	109616963		NR_145730	ENSG00000206947	SNORA20B	-	small nucleolar RNA, H/ACA box 20B	snoRNA
MACS2_BC313_6h_CFMS_peak_1224	chr2	527003	527310	+	5	NA	Intergenic	Intergenic	-18649	NR_146470	101927362	Hs.385749	NR_146470	ENSG00000225942	LINC01875	-	long intergenic non-protein coding RNA 1875	ncRNA
MACS2_BC313_6h_CFMS_peak_2278	chr9	98329934	98330450	+	5	NA	Intergenic	(TG)n|Simple_repeat|Simple_repeat	-50853	NM_001083602	5727	Hs.494538	NM_000264	ENSG00000185920	PTCH1	BCNS|NBCCS|PTC|PTC1|PTCH	patched 1	protein-coding
MACS2_BC313_6h_CFMS_peak_159	chr1	154686420	154686763	+	5	NA	intron (NM_002249, intron 6 of 7)	(TG)n|Simple_repeat|Simple_repeat	-86135	NM_001025107	103	Hs.12341	NM_001111	ENSG00000160710	ADAR	ADAR1|AGS6|DRADA|DSH|DSRAD|G1P1|IFI-4|IFI4|K88DSRBP|P136	adenosine deaminase, RNA specific	protein-coding
MACS2_BC313_6h_CFMS_peak_2172	chr8	43820504	43820723	+	5	NA	Intergenic	ALR/Alpha|Satellite|centr	673028	NM_001005365	340441	Hs.531579	NM_001002920	ENSG00000188877	POTEA	A26A1|CT104.3|POTE-8|POTE8	POTE ankyrin domain family member A	protein-coding
MACS2_BC313_6h_CFMS_peak_378	chr11	44963728	44963926	+	4	NA	intron (NM_001258323, intron 1 of 7)	(CA)n|Simple_repeat|Simple_repeat	7932	NM_001258320	9537	Hs.554791	NM_006034	ENSG00000175274	TP53I11	PIG11	tumor protein p53 inducible protein 11	protein-coding
MACS2_BC313_6h_CFMS_peak_42	chr1	22699269	22699611	+	4	NA	Intergenic	(GAATG)n|Simple_repeat|Simple_repeat	-78904	NM_001083621	9923	Hs.418966	NM_014870	ENSG00000184677	ZBTB40	ZNF923	zinc finger and BTB domain containing 40	protein-coding
MACS2_BC313_6h_CFMS_peak_2371	chrY	13840803	13841361	+	4	NA	Intergenic	Intergenic	692307	NR_033667	352887	Hs.546221	NR_033667	ENSG00000206159	GYG2P1	GYG2P	glycogenin 2 pseudogene 1	pseudo
MACS2_BC313_6h_CFMS_peak_665	chr14	19001134	19001362	+	4	NA	Intergenic	ALR/Alpha|Satellite|centr	-376346	NM_001013354	440153	Hs.534880	NM_001013354	ENSG00000257115	OR11H12	-	olfactory receptor family 11 subfamily H member 12	protein-coding
MACS2_BC313_6h_CFMS_peak_1658	chr3	126221308	126221554	+	3	NA	intron (NM_001165974, intron 9 of 20)	(TG)n|Simple_repeat|Simple_repeat	15185	NM_144639	131669	Hs.331148	NM_144639	ENSG00000159650	UROC1	HMFN0320|UROCD	urocanate hydratase 1	protein-coding
MACS2_BC313_6h_CFMS_peak_663	chr13	114499149	114499407	+	3	NA	intron (NM_001348663, intron 4 of 7)	(CA)n|Simple_repeat|Simple_repeat	-19305	NR_044995	650669	Hs.369201	NM_001039799		GAS6-AS1	-	GAS6 antisense RNA 1	ncRNA
MACS2_BC313_6h_CFMS_peak_793	chr15	79316554	79317172	+	2	NA	intron (NM_002891, intron 10 of 27)	THE1B|LTR|ERVL-MaLR	-18861	NM_153815	5923	Hs.459035	NM_002891	ENSG00000058335	RASGRF1	CDC25|CDC25L|GNRP|GRF1|GRF55|H-GRF55|PP13187|ras-GRF1	Ras protein specific guanine nucleotide releasing factor 1	protein-coding
