# Supplementary material for: Dynamic gene regulation by nuclear colony-stimulating factor 1 receptor in human monocytes and macrophages
Source: Nat Commun. 2019 Apr 26;10:1935. doi: 10.1038/s41467-019-09970-9 (PMC6486619; doi:10.1038/s41467-019-09970-9)
Supplement: Supplementary file 18 — Supplementary Data 15 [file 41467_2019_9970_MOESM18_ESM.txt]

chr1	724092	727029	peak1	1
chr1	924229	924654	peak2	1
chr1	1301379	1303048	peak3	1
chr1	1869490	1869886	peak4	1
chr1	2086615	2087164	peak5	1
chr1	2258470	2258984	peak6	1
chr1	2881149	2881939	peak7	1
chr1	2902333	2902551	peak8	1
chr1	2905900	2906157	peak9	1
chr1	2942420	2942858	peak10	1
chr1	2956268	2956432	peak11	1
chr1	2967883	2968824	peak12	1
chr1	3092529	3093479	peak13	1
chr1	3287470	3288054	peak14	1
chr1	3326309	3326533	peak15	1
chr1	3521623	3522106	peak16	1
chr1	3643221	3643431	peak17	1
chr1	3785164	3785284	peak18	1
chr1	4067621	4067886	peak19	1
chr1	4124479	4125038	peak20	1
chr1	4204549	4204906	peak21	1
chr1	4356064	4356536	peak22	1
chr1	4363014	4363389	peak23	1
chr1	4428883	4429776	peak24	1
chr1	4432749	4433994	peak25	1
chr1	4556358	4556801	peak26	1
chr1	4580602	4581128	peak27	1
chr1	4707195	4707551	peak28	1
chr1	4976002	4976190	peak29	1
chr1	5068877	5068885	peak30	1
chr1	5180856	5181007	peak31	1
chr1	5220182	5220448	peak32	1
chr1	5349771	5349986	peak33	1
chr1	5446929	5447791	peak34	1
chr1	5548157	5548474	peak35	1
chr1	5738993	5739158	peak36	1
chr1	5797081	5798025	peak37	1
chr1	5804743	5804901	peak38	1
chr1	5863874	5864544	peak39	1
chr1	5868584	5869773	peak40	1
chr1	5889521	5889875	peak41	1
chr1	6090503	6090985	peak42	1
chr1	6209816	6210321	peak43	1
chr1	6234510	6235997	peak44	1
chr1	6796348	6796548	peak45	1
chr1	6811511	6811761	peak46	1
chr1	6997215	6997953	peak47	1
chr1	7163779	7164303	peak48	1
chr1	7207737	7208364	peak49	1
chr1	7552940	7553196	peak50	1
chr1	7558291	7559483	peak51	1
chr1	7628240	7629729	peak52	1
chr1	7667202	7667702	peak53	1
chr1	7714614	7715682	peak54	1
chr1	7944723	7945244	peak55	1
chr1	8019303	8019388	peak56	1
chr1	8050474	8050697	peak57	1
chr1	8337184	8337266	peak58	1
chr1	8404687	8405220	peak59	1
chr1	9020685	9020714	peak60	1
chr1	9120087	9120703	peak61	1
chr1	9318827	9319010	peak62	1
chr1	9354015	9354400	peak63	1
chr1	9471202	9471430	peak64	1
chr1	9537892	9538333	peak65	1
chr1	10010819	10011010	peak66	1
chr1	10142413	10142508	peak67	1
chr1	10267326	10267542	peak68	1
chr1	10454963	10455371	peak69	1
chr1	10541754	10541849	peak70	1
chr1	10721582	10722759	peak71	1
chr1	10837658	10838601	peak72	1
chr1	10867158	10867382	peak73	1
chr1	10913228	10914062	peak74	1
chr1	11099539	11102674	peak75	1
chr1	11433570	11434422	peak76	1
chr1	11762270	11762536	peak77	1
chr1	11778523	11779112	peak78	1
chr1	12503840	12504191	peak79	1
chr1	12642855	12643696	peak80	1
chr1	12644987	12645395	peak81	1
chr1	14552493	14552896	peak82	1
chr1	15171445	15172006	peak83	1
chr1	15436072	15436880	peak84	1
chr1	15568091	15568273	peak85	1
chr1	16469021	16469206	peak86	1
chr1	16484263	16484506	peak87	1
chr1	16548057	16548742	peak88	1
chr1	16644121	16644314	peak89	1
chr1	16948989	16949556	peak90	1
chr1	16960819	16961388	peak91	1
chr1	16962688	16964117	peak92	1
chr1	16967177	16967825	peak93	1
chr1	18187285	18187334	peak94	1
chr1	18376018	18376426	peak95	1
chr1	18699116	18699339	peak96	1
chr1	19128053	19129002	peak97	1
chr1	19152338	19152525	peak98	1
chr1	19184588	19184979	peak99	1
chr1	20164478	20164719	peak100	1
chr1	20349749	20350684	peak101	1
chr1	20780363	20781337	peak102	1
chr1	20789937	20790216	peak103	1
chr1	21029555	21030055	peak104	1
chr1	21408383	21409085	peak105	1
chr1	21672826	21673115	peak106	1
chr1	22043869	22043928	peak107	1
chr1	22103973	22104724	peak108	1
chr1	22231687	22231842	peak109	1
chr1	22557454	22557947	peak110	1
chr1	22660102	22660596	peak111	1
chr1	22662890	22663936	peak112	1
chr1	22699260	22699611	peak113	1
chr1	22985333	22985697	peak114	1
chr1	23004917	23005810	peak115	1
chr1	23096345	23096595	peak116	1
chr1	23718751	23719344	peak117	1
chr1	25362388	25362914	peak118	1
chr1	25519970	25520927	peak119	1
chr1	25855718	25855943	peak120	1
chr1	25921360	25921696	peak121	1
chr1	26094059	26095811	peak122	1
chr1	27135053	27135261	peak123	1
chr1	27412934	27413382	peak124	1
chr1	27433720	27433942	peak125	1
chr1	27799105	27799557	peak126	1
chr1	27804715	27804784	peak127	1
chr1	27951113	27951822	peak128	1
chr1	30196187	30196659	peak129	1
chr1	30298533	30298850	peak130	1
chr1	30811821	30812097	peak131	1
chr1	30937236	30937400	peak132	1
chr1	30961405	30961817	peak133	1
chr1	31172756	31172889	peak134	1
chr1	31312749	31313047	peak135	1
chr1	31518948	31519569	peak136	1
chr1	31760701	31760929	peak137	1
chr1	32423582	32423625	peak138	1
chr1	32575069	32575289	peak139	1
chr1	32738415	32738996	peak140	1
chr1	33027153	33027197	peak141	1
chr1	35281781	35281947	peak142	1
chr1	35771071	35771272	peak143	1
chr1	36540249	36540777	peak144	1
chr1	36592076	36592688	peak145	1
chr1	36713930	36714222	peak146	1
chr1	36959286	36959455	peak147	1
chr1	37079284	37079433	peak148	1
chr1	37227693	37228219	peak149	1
chr1	37908316	37908432	peak150	1
chr1	38015587	38015778	peak151	1
chr1	38691004	38691045	peak152	1
chr1	39612634	39613070	peak153	1
chr1	40760885	40761078	peak154	1
chr1	41145726	41145844	peak155	1
chr1	41370541	41370585	peak156	1
chr1	41794771	41794955	peak157	1
chr1	41890094	41892027	peak158	1
chr1	41955275	41955617	peak159	1
chr1	41992119	41992571	peak160	1
chr1	41993413	41993782	peak161	1
chr1	41994679	41995590	peak162	1
chr1	42010396	42011518	peak163	1
chr1	42354475	42354902	peak164	1
chr1	43176955	43177048	peak165	1
chr1	43315527	43315788	peak166	1
chr1	43340559	43340864	peak167	1
chr1	43523336	43523558	peak168	1
chr1	43666108	43666357	peak169	1
chr1	43955107	43955133	peak170	1
chr1	44430570	44431354	peak171	1
chr1	44624958	44625711	peak172	1
chr1	45592072	45592196	peak173	1
chr1	45995928	45996170	peak174	1
chr1	46699880	46700080	peak175	1
chr1	48057536	48057833	peak176	1
chr1	48208776	48209098	peak177	1
chr1	48569166	48569488	peak178	1
chr1	48855549	48855693	peak179	1
chr1	50834923	50835097	peak180	1
chr1	51021034	51021158	peak181	1
chr1	51493549	51493760	peak182	1
chr1	51645459	51646029	peak183	1
chr1	51673758	51673997	peak184	1
chr1	51681770	51681962	peak185	1
chr1	53112695	53112803	peak186	1
chr1	53118896	53119054	peak187	1
chr1	53562095	53562482	peak188	1
chr1	53563626	53564510	peak189	1
chr1	53565341	53567162	peak190	1
chr1	54004955	54005237	peak191	1
chr1	54097886	54098875	peak192	1
chr1	54585426	54586131	peak193	1
chr1	55468604	55468739	peak194	1
chr1	56663378	56663576	peak195	1
chr1	58712314	58712544	peak196	1
chr1	59464400	59464629	peak197	1
chr1	61537393	61537493	peak198	1
chr1	62202360	62203368	peak199	1
chr1	62807973	62808299	peak200	1
chr1	64152323	64152510	peak201	1
chr1	64814692	64815312	peak202	1
chr1	65636712	65636794	peak203	1
chr1	65953617	65953763	peak204	1
chr1	67508207	67508448	peak205	1
chr1	67808086	67808343	peak206	1
chr1	68999074	68999142	peak207	1
chr1	70267233	70267487	peak208	1
chr1	71344447	71344666	peak209	1
chr1	72747321	72747469	peak210	1
chr1	75511711	75511772	peak211	1
chr1	77616084	77616236	peak212	1
chr1	78076923	78076974	peak213	1
chr1	78113998	78114744	peak214	1
chr1	78323075	78323221	peak215	1
chr1	78856442	78856540	peak216	1
chr1	84804864	84805089	peak217	1
chr1	85234435	85234635	peak218	1
chr1	85476355	85476388	peak219	1
chr1	85478923	85479396	peak220	1
chr1	85964586	85964655	peak221	1
chr1	87842992	87843192	peak222	1
chr1	88351328	88352138	peak223	1
chr1	88922844	88923373	peak224	1
chr1	91852740	91853125	peak225	1
chr1	93320949	93321470	peak226	1
chr1	94908879	94909356	peak227	1
chr1	95840322	95840417	peak228	1
chr1	100468120	100468467	peak229	1
chr1	100510206	100510406	peak230	1
chr1	100530483	100531135	peak231	1
chr1	100648121	100648214	peak232	1
chr1	101956825	101957066	peak233	1
chr1	105810595	105810793	peak234	1
chr1	106813444	106814076	peak235	1
chr1	109047885	109047960	peak236	1
chr1	109876053	109876190	peak237	1
chr1	110118029	110118229	peak238	1
chr1	111264804	111265120	peak239	1
chr1	112229231	112229899	peak240	1
chr1	112231358	112231977	peak241	1
chr1	112713402	112713602	peak242	1
chr1	114596680	114597083	peak243	1
chr1	114672015	114672332	peak244	1
chr1	114761493	114761779	peak245	1
chr1	115032515	115032760	peak246	1
chr1	116183994	116184232	peak247	1
chr1	116549314	116549514	peak248	1
chr1	118184612	118184822	peak249	1
chr1	120232599	120232790	peak250	1
chr1	121351775	121358191	peak251	1
chr1	121359714	121359910	peak252	1
chr1	121386136	121386470	peak253	1
chr1	121478477	121478833	peak254	1
chr1	121484141	121485402	peak255	1
chr1	142535342	142542865	peak256	1
chr1	142615137	142616081	peak257	1
chr1	143447943	143448245	peak258	1
chr1	143459157	143459378	peak259	1
chr1	143470313	143470546	peak260	1
chr1	143536750	143537190	peak261	1
chr1	144005672	144005898	peak262	1
chr1	144526653	144526847	peak263	1
chr1	144530243	144531218	peak264	1
chr1	145084372	145084585	peak265	1
chr1	147713980	147714078	peak266	1
chr1	148552624	148552874	peak267	1
chr1	148558154	148558525	peak268	1
chr1	148847980	148848237	peak269	1
chr1	148939999	148940442	peak270	1
chr1	149028941	149029281	peak271	1
chr1	149033086	149035790	peak272	1
chr1	149222343	149222672	peak273	1
chr1	149237579	149237783	peak274	1
chr1	149304720	149304769	peak275	1
chr1	150024710	150024922	peak276	1
chr1	150071432	150071494	peak277	1
chr1	150624226	150624893	peak278	1
chr1	150835282	150835626	peak279	1
chr1	151017244	151017272	peak280	1
chr1	151230309	151230654	peak281	1
chr1	151716263	151716577	peak282	1
chr1	152037929	152038586	peak283	1
chr1	152170153	152170240	peak284	1
chr1	153799411	153799562	peak285	1
chr1	153989218	153990386	peak286	1
chr1	154686391	154687066	peak287	1
chr1	160163722	160164372	peak288	1
chr1	160774616	160774960	peak289	1
chr1	160815550	160815719	peak290	1
chr1	161261599	161261746	peak291	1
chr1	162580602	162580729	peak292	1
chr1	167025696	167026317	peak293	1
chr1	171988223	171988352	peak294	1
chr1	172869630	172869841	peak295	1
chr1	174051474	174051741	peak296	1
chr1	174209412	174210180	peak297	1
chr1	174493313	174494075	peak298	1
chr1	174640847	174641607	peak299	1
chr1	175428125	175428327	peak300	1
chr1	176261965	176262926	peak301	1
chr1	177320827	177321208	peak302	1
chr1	178537117	178537139	peak303	1
chr1	179932272	179932880	peak304	1
chr1	179934023	179934461	peak305	1
chr1	179943060	179943252	peak306	1
chr1	180210941	180211457	peak307	1
chr1	180649195	180649368	peak308	1
chr1	181105638	181105982	peak309	1
chr1	182205841	182206271	peak310	1
chr1	182389625	182389832	peak311	1
chr1	183425541	183425841	peak312	1
chr1	184079843	184080314	peak313	1
chr1	184556295	184556781	peak314	1
chr1	184854424	184854515	peak315	1
chr1	184865502	184866515	peak316	1
chr1	186277612	186277971	peak317	1
chr1	187827919	187828035	peak318	1
chr1	198404370	198404549	peak319	1
chr1	200509351	200509800	peak320	1
chr1	200976534	200976846	peak321	1
chr1	201225224	201225234	peak322	1
chr1	201226804	201227402	peak323	1
chr1	201639775	201639975	peak324	1
chr1	202173441	202175057	peak325	1
chr1	202341766	202341879	peak326	1
chr1	202593324	202594381	peak327	1
chr1	203496047	203496733	peak328	1
chr1	203665869	203666064	peak329	1
chr1	203851316	203851597	peak330	1
chr1	203861212	203861346	peak331	1
chr1	203906898	203907093	peak332	1
chr1	203928337	203928541	peak333	1
chr1	204164377	204164779	peak334	1
chr1	205445861	205446126	peak335	1
chr1	206889001	206889218	peak336	1
chr1	207096984	207098122	peak337	1
chr1	208322477	208323081	peak338	1
chr1	209943850	209944385	peak339	1
chr1	210209512	210210857	peak340	1
chr1	210693157	210693853	peak341	1
chr1	210827159	210827372	peak342	1
chr1	211624061	211624508	peak343	1
chr1	212372774	212372906	peak344	1
chr1	212863105	212863396	peak345	1
chr1	212943722	212944002	peak346	1
chr1	212950002	212950434	peak347	1
chr1	215786935	215787290	peak348	1
chr1	224199332	224204330	peak349	1
chr1	224550574	224550778	peak350	1
chr1	226701797	226701997	peak351	1
chr1	227147984	227148319	peak352	1
chr1	227165732	227166696	peak353	1
chr1	228125896	228126182	peak354	1
chr1	228230133	228230810	peak355	1
chr1	228258671	228260043	peak356	1
chr1	228426437	228426659	peak357	1
chr1	228497966	228498438	peak358	1
chr1	228507363	228508591	peak359	1
chr1	228577432	228577473	peak360	1
chr1	228795125	228795305	peak361	1
chr1	228917825	228918661	peak362	1
chr1	228988279	228988425	peak363	1
chr1	229025028	229025166	peak364	1
chr1	229113432	229113870	peak365	1
chr1	229115699	229115796	peak366	1
chr1	229196117	229196327	peak367	1
chr1	229284819	229285285	peak368	1
chr1	229356075	229356541	peak369	1
chr1	229923608	229924093	peak370	1
chr1	230006552	230006780	peak371	1
chr1	230107563	230107901	peak372	1
chr1	230710333	230710505	peak373	1
chr1	230724079	230724572	peak374	1
chr1	231594635	231594729	peak375	1
chr1	231868728	231869737	peak376	1
chr1	231882426	231882552	peak377	1
chr1	233532129	233532379	peak378	1
chr1	233566903	233567339	peak379	1
chr1	234233737	234234498	peak380	1
chr1	234383308	234383708	peak381	1
chr1	234667972	234668097	peak382	1
chr1	235171329	235171487	peak383	1
chr1	236249051	236249237	peak384	1
chr1	236264568	236265434	peak385	1
chr1	236313306	236313564	peak386	1
chr1	238214844	238215170	peak387	1
chr1	240414421	240414558	peak388	1
chr1	240726142	240726570	peak389	1
chr1	241469528	241470061	peak390	1
chr1	241638701	241638831	peak391	1
chr1	244162004	244162325	peak392	1
chr1	244520540	244520740	peak393	1
chr1	245433533	245433765	peak394	1
chr1	246862984	246863199	peak395	1
chr1	246988960	246989469	peak396	1
chr1	247387788	247388287	peak397	1
chr1	247439999	247440361	peak398	1
chr1	248295762	248295768	peak399	1
chr1	249184759	249185158	peak400	1
chr10	713463	714519	peak401	1
chr10	1265763	1266418	peak402	1
chr10	1278381	1278849	peak403	1
chr10	1457214	1457523	peak404	1
chr10	1486228	1487490	peak405	1
chr10	1645149	1645376	peak406	1
chr10	1711587	1712084	peak407	1
chr10	2532316	2532560	peak408	1
chr10	2731043	2731422	peak409	1
chr10	2797399	2797463	peak410	1
chr10	2949001	2949546	peak411	1
chr10	3142124	3142311	peak412	1
chr10	3284559	3284814	peak413	1
chr10	3652349	3652393	peak414	1
chr10	3721117	3721217	peak415	1
chr10	3844696	3845253	peak416	1
chr10	3851140	3851307	peak417	1
chr10	4174323	4174742	peak418	1
chr10	4853783	4853944	peak419	1
chr10	5279833	5280037	peak420	1
chr10	5378500	5379017	peak421	1
chr10	5411982	5412601	peak422	1
chr10	5422770	5423557	peak423	1
chr10	5539604	5540192	peak424	1
chr10	5611003	5611196	peak425	1
chr10	5958567	5958667	peak426	1
chr10	5981605	5981985	peak427	1
chr10	6060857	6061249	peak428	1
chr10	6301074	6301365	peak429	1
chr10	6428869	6429266	peak430	1
chr10	6502737	6503076	peak431	1
chr10	6827669	6827857	peak432	1
chr10	7140209	7140652	peak433	1
chr10	7420004	7420720	peak434	1
chr10	8154827	8155354	peak435	1
chr10	11325650	11326840	peak436	1
chr10	12657465	12658139	peak437	1
chr10	14017004	14017449	peak438	1
chr10	14176253	14176538	peak439	1
chr10	14451923	14451949	peak440	1
chr10	15191139	15191553	peak441	1
chr10	16778692	16779233	peak442	1
chr10	18410112	18410865	peak443	1
chr10	18841549	18862485	peak444	1
chr10	19657438	19657761	peak445	1
chr10	20711976	20712006	peak446	1
chr10	20839047	20839258	peak447	1
chr10	21627461	21627508	peak448	1
chr10	21855523	21855561	peak449	1
chr10	21992860	21993062	peak450	1
chr10	24072765	24073511	peak451	1
chr10	25256694	25256915	peak452	1
chr10	25733261	25733578	peak453	1
chr10	27397125	27397183	peak454	1
chr10	30159606	30159955	peak455	1
chr10	30257777	30258132	peak456	1
chr10	30757435	30757814	peak457	1
chr10	30965352	30965506	peak458	1
chr10	31062297	31062832	peak459	1
chr10	31536020	31536235	peak460	1
chr10	33287881	33288151	peak461	1
chr10	33746421	33746560	peak462	1
chr10	34339985	34340923	peak463	1
chr10	35956012	35956627	peak464	1
chr10	35992787	35993223	peak465	1
chr10	36108100	36108304	peak466	1
chr10	36412851	36413051	peak467	1
chr10	38210009	38210296	peak468	1
chr10	38772473	38818953	peak469	1
chr10	38868927	38888892	peak470	1
chr10	39076570	39154955	peak471	1
chr10	42354850	42367062	peak472	1
chr10	42368724	42372229	peak473	1
chr10	42373753	42397368	peak474	1
chr10	42398361	42400651	peak475	1
chr10	42401674	42402287	peak476	1
chr10	42404244	42405318	peak477	1
chr10	42406438	42409409	peak478	1
chr10	42527247	42528293	peak479	1
chr10	42529241	42532769	peak480	1
chr10	42534830	42535676	peak481	1
chr10	42538514	42539903	peak482	1
chr10	42596798	42602117	peak483	1
chr10	42605898	42606097	peak484	1
chr10	42617354	42617556	peak485	1
chr10	42661291	42667701	peak486	1
chr10	42790466	42818046	peak487	1
chr10	43227737	43228009	peak488	1
chr10	43474137	43474419	peak489	1
chr10	43583368	43583454	peak490	1
chr10	43720523	43720762	peak491	1
chr10	43785423	43785646	peak492	1
chr10	43876066	43876229	peak493	1
chr10	44000000	44000043	peak494	1
chr10	44074137	44074251	peak495	1
chr10	44191826	44192388	peak496	1
chr10	44790630	44791096	peak497	1
chr10	44924643	44924825	peak498	1
chr10	45283872	45284112	peak499	1
chr10	45421327	45421622	peak500	1
chr10	45423777	45424340	peak501	1
chr10	45912200	45912452	peak502	1
chr10	46022732	46023322	peak503	1
chr10	46528167	46528495	peak504	1
chr10	47022123	47023473	peak505	1
chr10	47035718	47036111	peak506	1
chr10	47058498	47059848	peak507	1
chr10	47638834	47639661	peak508	1
chr10	48323042	48323107	peak509	1
chr10	48330896	48330942	peak510	1
chr10	49735208	49735615	peak511	1
chr10	49928428	49928706	peak512	1
chr10	49957330	49957667	peak513	1
chr10	50017202	50017751	peak514	1
chr10	50461623	50462550	peak515	1
chr10	50949650	50950370	peak516	1
chr10	51501979	51502693	peak517	1
chr10	56025930	56026025	peak518	1
chr10	56836922	56837158	peak519	1
chr10	61068132	61068269	peak520	1
chr10	65007008	65007614	peak521	1
chr10	65068398	65068520	peak522	1
chr10	65489921	65490208	peak523	1
chr10	71551700	71551866	peak524	1
chr10	72023643	72023694	peak525	1
chr10	72299679	72300197	peak526	1
chr10	72464196	72464752	peak527	1
chr10	72720033	72720805	peak528	1
chr10	73192040	73192224	peak529	1
chr10	73641233	73641506	peak530	1
chr10	73998897	73999030	peak531	1
chr10	79221782	79222008	peak532	1
chr10	79230750	79232271	peak533	1
chr10	79268356	79268428	peak534	1
chr10	79297757	79298099	peak535	1
chr10	79509864	79510035	peak536	1
chr10	79513055	79513143	peak537	1
chr10	79989981	79990317	peak538	1
chr10	80528405	80528572	peak539	1
chr10	80661171	80661894	peak540	1
chr10	80785764	80785964	peak541	1
chr10	81085688	81086604	peak542	1
chr10	81136765	81137755	peak543	1
chr10	81713682	81713939	peak544	1
chr10	81968408	81968903	peak545	1
chr10	82415431	82416351	peak546	1
chr10	82417852	82418561	peak547	1
chr10	82753402	82753569	peak548	1
chr10	85535569	85535767	peak549	1
chr10	85937707	85938347	peak550	1
chr10	85946266	85946947	peak551	1
chr10	86540615	86540739	peak552	1
chr10	87876749	87877363	peak553	1
chr10	87880990	87881329	peak554	1
chr10	88075490	88075690	peak555	1
chr10	88413667	88414109	peak556	1
chr10	89329406	89329671	peak557	1
chr10	91831741	91832331	peak558	1
chr10	94118511	94119582	peak559	1
chr10	94153030	94153245	peak560	1
chr10	94284692	94285619	peak561	1
chr10	94554346	94554412	peak562	1
chr10	95831249	95831289	peak563	1
chr10	96245841	96245995	peak564	1
chr10	97015102	97015724	peak565	1
chr10	98561209	98561673	peak566	1
chr10	99049378	99049565	peak567	1
chr10	99864023	99864149	peak568	1
chr10	99943124	99943756	peak569	1
chr10	101537009	101537280	peak570	1
chr10	103264285	103264532	peak571	1
chr10	103594692	103594907	peak572	1
chr10	104177792	104177897	peak573	1
chr10	105082587	105082619	peak574	1
chr10	105284488	105284901	peak575	1
chr10	105292031	105292054	peak576	1
chr10	105460778	105461897	peak577	1
chr10	105596101	105596454	peak578	1
chr10	105795616	105795992	peak579	1
chr10	106396211	106396229	peak580	1
chr10	106987802	106988131	peak581	1
chr10	111562690	111563301	peak582	1
chr10	111677827	111678053	peak583	1
chr10	112099888	112100088	peak584	1
chr10	112210210	112210217	peak585	1
chr10	113566828	113567033	peak586	1
chr10	115438412	115438756	peak587	1
chr10	115913524	115913648	peak588	1
chr10	115954410	115954598	peak589	1
chr10	116254270	116255273	peak590	1
chr10	116560583	116560783	peak591	1
chr10	119028533	119028808	peak592	1
chr10	119260325	119260484	peak593	1
chr10	119322902	119323136	peak594	1
chr10	119941029	119941250	peak595	1
chr10	120009530	120009678	peak596	1
chr10	120042307	120042612	peak597	1
chr10	120245152	120245555	peak598	1
chr10	120263659	120263911	peak599	1
chr10	121072490	121072820	peak600	1
chr10	121153424	121153905	peak601	1
chr10	121224698	121224965	peak602	1
chr10	122434345	122434496	peak603	1
chr10	124484213	124485378	peak604	1
chr10	125013877	125015239	peak605	1
chr10	125152666	125153062	peak606	1
chr10	125695341	125695580	peak607	1
chr10	125730515	125731450	peak608	1
chr10	125994553	125994856	peak609	1
chr10	126941630	126941810	peak610	1
chr10	127580601	127580798	peak611	1
chr10	127589481	127589574	peak612	1
chr10	127915738	127915888	peak613	1
chr10	127939970	127940772	peak614	1
chr10	127984427	127984598	peak615	1
chr10	128006784	128007134	peak616	1
chr10	128580496	128580786	peak617	1
chr10	129226742	129227326	peak618	1
chr10	129595642	129595973	peak619	1
chr10	129858187	129858552	peak620	1
chr10	130017646	130017846	peak621	1
chr10	130262670	130263015	peak622	1
chr10	130269792	130270422	peak623	1
chr10	130614344	130614688	peak624	1
chr10	130683484	130683917	peak625	1
chr10	130814371	130815021	peak626	1
chr10	130874857	130875722	peak627	1
chr10	132005410	132005955	peak628	1
chr10	132182404	132182986	peak629	1
chr10	132362564	132362786	peak630	1
chr10	132588436	132589913	peak631	1
chr10	132723467	132725077	peak632	1
chr10	132870789	132870971	peak633	1
chr10	133046336	133046570	peak634	1
chr10	133281325	133282422	peak635	1
chr10	133310415	133311029	peak636	1
chr10	133520137	133520820	peak637	1
chr10	133541921	133542012	peak638	1
chr10	133593511	133593650	peak639	1
chr10	133964391	133964593	peak640	1
chr10	134177770	134178483	peak641	1
chr10	134205762	134206177	peak642	1
chr10	134228691	134229246	peak643	1
chr10	134241279	134241698	peak644	1
chr10	134327658	134328282	peak645	1
chr10	134368086	134368408	peak646	1
chr10	134379113	134379322	peak647	1
chr10	134382481	134382913	peak648	1
chr10	134695632	134695777	peak649	1
chr10	134824173	134825293	peak650	1
chr10	134934996	134935353	peak651	1
chr10	134970229	134970464	peak652	1
chr10	134988078	134989671	peak653	1
chr10	135022448	135022599	peak654	1
chr10	135150943	135153429	peak655	1
chr10	135162577	135162773	peak656	1
chr10	135380161	135380853	peak657	1
chr11	349647	349717	peak658	1
chr11	356663	357813	peak659	1
chr11	954460	954779	peak660	1
chr11	1016641	1018256	peak661	1
chr11	1022979	1023161	peak662	1
chr11	1092518	1093594	peak663	1
chr11	1118548	1119030	peak664	1
chr11	1141292	1142202	peak665	1
chr11	1149618	1149862	peak666	1
chr11	1212871	1213071	peak667	1
chr11	1361668	1362387	peak668	1
chr11	1512718	1513059	peak669	1
chr11	1691829	1692314	peak670	1
chr11	1752232	1752788	peak671	1
chr11	1757716	1758048	peak672	1
chr11	1764059	1764743	peak673	1
chr11	1842677	1843214	peak674	1
chr11	1882725	1883367	peak675	1
chr11	1907154	1907452	peak676	1
chr11	1913898	1915182	peak677	1
chr11	1935818	1936274	peak678	1
chr11	1961237	1961460	peak679	1
chr11	2063149	2064406	peak680	1
chr11	2066315	2067032	peak681	1
chr11	2067861	2069168	peak682	1
chr11	2075941	2077026	peak683	1
chr11	2081474	2083960	peak684	1
chr11	2123445	2123705	peak685	1
chr11	2128124	2128356	peak686	1
chr11	2147290	2148081	peak687	1
chr11	2153078	2153377	peak688	1
chr11	2208547	2209300	peak689	1
chr11	2237975	2238409	peak690	1
chr11	2449838	2450925	peak691	1
chr11	2451852	2451950	peak692	1
chr11	2455471	2455692	peak693	1
chr11	2605244	2605911	peak694	1
chr11	2835216	2835794	peak695	1
chr11	3195135	3195871	peak696	1
chr11	3227875	3228318	peak697	1
chr11	3813727	3813926	peak698	1
chr11	3896673	3896694	peak699	1
chr11	5999715	5999817	peak700	1
chr11	7762966	7763001	peak701	1
chr11	8850383	8850722	peak702	1
chr11	8925188	8925510	peak703	1
chr11	9348155	9348453	peak704	1
chr11	10087457	10087634	peak705	1
chr11	11268445	11268707	peak706	1
chr11	11581154	11581818	peak707	1
chr11	11676234	11676524	peak708	1
chr11	12189705	12190113	peak709	1
chr11	15928484	15929419	peak710	1
chr11	17217073	17217610	peak711	1
chr11	17488336	17488761	peak712	1
chr11	17561251	17561520	peak713	1
chr11	17761025	17761190	peak714	1
chr11	17785262	17785827	peak715	1
chr11	18244341	18244746	peak716	1
chr11	18644324	18644344	peak717	1
chr11	18846993	18847144	peak718	1
chr11	18944895	18945221	peak719	1
chr11	19090557	19090577	peak720	1
chr11	19965943	19966672	peak721	1
chr11	21456902	21457210	peak722	1
chr11	24236974	24237228	peak723	1
chr11	32290479	32290692	peak724	1
chr11	35877842	35878311	peak725	1
chr11	37186486	37186674	peak726	1
chr11	38282540	38282865	peak727	1
chr11	39240809	39240954	peak728	1
chr11	40178114	40178285	peak729	1
chr11	41121550	41121683	peak730	1
chr11	41554167	41554367	peak731	1
chr11	44295830	44296258	peak732	1
chr11	44525892	44526195	peak733	1
chr11	44680533	44680901	peak734	1
chr11	44963622	44963926	peak735	1
chr11	44999811	45000224	peak736	1
chr11	46229920	46229949	peak737	1
chr11	47025565	47025775	peak738	1
chr11	47361661	47361858	peak739	1
chr11	47377626	47379845	peak740	1
chr11	47401170	47402069	peak741	1
chr11	47526075	47526467	peak742	1
chr11	47919638	47919854	peak743	1
chr11	48809758	48810464	peak744	1
chr11	48816761	48816887	peak745	1
chr11	48833477	48834068	peak746	1
chr11	48854594	48855665	peak747	1
chr11	48858696	48859558	peak748	1
chr11	48861013	48861352	peak749	1
chr11	48863572	48863922	peak750	1
chr11	48882478	48884628	peak751	1
chr11	48885509	48885631	peak752	1
chr11	48888444	48888623	peak753	1
chr11	48893058	48893255	peak754	1
chr11	48894950	48895075	peak755	1
chr11	48896874	48897222	peak756	1
chr11	48898594	48899255	peak757	1
chr11	48935645	48935948	peak758	1
chr11	48948495	48948754	peak759	1
chr11	48953259	48953974	peak760	1
chr11	48957437	48957958	peak761	1
chr11	50678644	50678786	peak762	1
chr11	50714051	50715784	peak763	1
chr11	50724562	50725000	peak764	1
chr11	50743835	50744354	peak765	1
chr11	50749326	50749543	peak766	1
chr11	50754698	50755337	peak767	1
chr11	50757765	50758401	peak768	1
chr11	50762698	50763043	peak769	1
chr11	50768994	50770295	peak770	1
chr11	50780250	50781006	peak771	1
chr11	50782065	50782614	peak772	1
chr11	51567130	51570272	peak773	1
chr11	51571905	51574618	peak774	1
chr11	51575518	51577174	peak775	1
chr11	51578509	51581139	peak776	1
chr11	51584015	51584214	peak777	1
chr11	51592985	51593194	peak778	1
chr11	54993365	54993454	peak779	1
chr11	55014223	55014678	peak780	1
chr11	55017312	55017458	peak781	1
chr11	55020584	55021954	peak782	1
chr11	55025512	55027457	peak783	1
chr11	56981438	56981698	peak784	1
chr11	57361128	57361212	peak785	1
chr11	58094297	58094510	peak786	1
chr11	58198261	58198461	peak787	1
chr11	59351491	59351615	peak788	1
chr11	59537359	59537800	peak789	1
chr11	59932040	59932290	peak790	1
chr11	60038873	60039174	peak791	1
chr11	60795683	60795852	peak792	1
chr11	60866923	60867073	peak793	1
chr11	60868907	60869242	peak794	1
chr11	60883875	60884396	peak795	1
chr11	61039585	61040577	peak796	1
chr11	61264442	61265344	peak797	1
chr11	61441556	61441959	peak798	1
chr11	61947474	61947906	peak799	1
chr11	62005053	62005290	peak800	1
chr11	62038816	62039126	peak801	1
chr11	63340414	63340945	peak802	1
chr11	63777608	63778474	peak803	1
chr11	63881964	63882001	peak804	1
chr11	63914184	63914384	peak805	1
chr11	64175237	64175485	peak806	1
chr11	64344814	64345076	peak807	1
chr11	64349443	64349724	peak808	1
chr11	64362185	64363869	peak809	1
chr11	64961388	64961405	peak810	1
chr11	65601943	65602570	peak811	1
chr11	65671555	65671755	peak812	1
chr11	66198394	66199111	peak813	1
chr11	66890599	66890645	peak814	1
chr11	67063881	67064170	peak815	1
chr11	67227953	67228212	peak816	1
chr11	67436345	67437187	peak817	1
chr11	68264259	68264439	peak818	1
chr11	68478663	68478855	peak819	1
chr11	68584308	68584469	peak820	1
chr11	68783915	68784191	peak821	1
chr11	68832303	68832595	peak822	1
chr11	68877880	68878184	peak823	1
chr11	68966406	68966606	peak824	1
chr11	69042813	69042960	peak825	1
chr11	69046463	69047072	peak826	1
chr11	69059182	69059365	peak827	1
chr11	69618427	69618799	peak828	1
chr11	69656158	69656612	peak829	1
chr11	69871823	69872441	peak830	1
chr11	69964994	69965915	peak831	1
chr11	70040179	70041361	peak832	1
chr11	70217355	70217691	peak833	1
chr11	70431742	70431880	peak834	1
chr11	70463128	70463369	peak835	1
chr11	70548224	70548653	peak836	1
chr11	70622898	70623543	peak837	1
chr11	70633010	70633242	peak838	1
chr11	70701865	70702572	peak839	1
chr11	70705247	70705657	peak840	1
chr11	70792985	70793465	peak841	1
chr11	71072968	71074369	peak842	1
chr11	71288778	71288779	peak843	1
chr11	72351569	72352159	peak844	1
chr11	72383978	72384180	peak845	1
chr11	72591934	72592214	peak846	1
chr11	76424450	76424702	peak847	1
chr11	76653449	76653742	peak848	1
chr11	76889254	76889481	peak849	1
chr11	76903756	76904574	peak850	1
chr11	77256090	77256292	peak851	1
chr11	77499193	77499324	peak852	1
chr11	77954145	77954223	peak853	1
chr11	81261881	81262081	peak854	1
chr11	83716034	83716175	peak855	1
chr11	84696864	84697109	peak856	1
chr11	87043052	87043277	peak857	1
chr11	87279931	87280161	peak858	1
chr11	87415771	87416129	peak859	1
chr11	88484149	88484338	peak860	1
chr11	92438437	92439246	peak861	1
chr11	102601444	102602096	peak862	1
chr11	107686741	107686951	peak863	1
chr11	108082603	108083110	peak864	1
chr11	108656068	108656203	peak865	1
chr11	111229050	111229475	peak866	1
chr11	112124912	112125976	peak867	1
chr11	112272604	112273109	peak868	1
chr11	113731399	113731589	peak869	1
chr11	113885516	113885667	peak870	1
chr11	115017543	115019656	peak871	1
chr11	115898981	115899181	peak872	1
chr11	117305414	117305549	peak873	1
chr11	117680603	117680814	peak874	1
chr11	117997681	117998459	peak875	1
chr11	118479597	118480068	peak876	1
chr11	118746380	118746721	peak877	1
chr11	119360647	119360818	peak878	1
chr11	120664444	120664613	peak879	1
chr11	120862710	120863266	peak880	1
chr11	120978990	120979437	peak881	1
chr11	121041057	121041299	peak882	1
chr11	121609261	121609332	peak883	1
chr11	121610133	121610153	peak884	1
chr11	122438397	122438588	peak885	1
chr11	122457524	122457694	peak886	1
chr11	122708303	122708702	peak887	1
chr11	123280868	123281054	peak888	1
chr11	123453747	123454042	peak889	1
chr11	123719959	123720150	peak890	1
chr11	125025033	125025397	peak891	1
chr11	126222895	126223123	peak892	1
chr11	129680872	129681075	peak893	1
chr11	129878126	129878367	peak894	1
chr11	131550284	131550672	peak895	1
chr11	131995134	131995781	peak896	1
chr11	132032037	132032738	peak897	1
chr11	132339353	132339638	peak898	1
chr11	132897336	132897710	peak899	1
chr11	133196152	133197036	peak900	1
chr11	133224002	133224266	peak901	1
chr11	133388009	133388390	peak902	1
chr11	133457079	133457353	peak903	1
chr11	133608522	133608959	peak904	1
chr11	133771690	133772457	peak905	1
chr11	134178071	134178138	peak906	1
chr11	134392049	134392297	peak907	1
chr11	134609009	134610772	peak908	1
chr11	134795298	134795537	peak909	1
chr12	169239	169575	peak910	1
chr12	218831	218952	peak911	1
chr12	1166991	1167189	peak912	1
chr12	1713851	1714365	peak913	1
chr12	2547034	2547500	peak914	1
chr12	2555251	2555906	peak915	1
chr12	2711596	2711815	peak916	1
chr12	2829827	2830256	peak917	1
chr12	4345665	4346445	peak918	1
chr12	5115803	5115965	peak919	1
chr12	5428868	5429011	peak920	1
chr12	5590744	5591166	peak921	1
chr12	5726138	5726443	peak922	1
chr12	5905311	5905682	peak923	1
chr12	6290452	6290657	peak924	1
chr12	7765069	7765299	peak925	1
chr12	9128503	9128587	peak926	1
chr12	11999797	11999964	peak927	1
chr12	12200656	12201244	peak928	1
chr12	12256283	12256448	peak929	1
chr12	12742918	12743018	peak930	1
chr12	13293055	13294078	peak931	1
chr12	14156645	14156845	peak932	1
chr12	19709563	19709743	peak933	1
chr12	19938167	19938533	peak934	1
chr12	20704278	20704574	peak935	1
chr12	21434081	21434505	peak936	1
chr12	22185758	22185948	peak937	1
chr12	22413843	22413917	peak938	1
chr12	22593032	22593106	peak939	1
chr12	34388976	34389355	peak940	1
chr12	34831116	34831958	peak941	1
chr12	34833295	34833703	peak942	1
chr12	34834513	34834716	peak943	1
chr12	34836751	34837847	peak944	1
chr12	34839663	34840417	peak945	1
chr12	34841375	34843291	peak946	1
chr12	34846266	34846615	peak947	1
chr12	34847642	34848281	peak948	1
chr12	34849265	34850132	peak949	1
chr12	34852027	34853684	peak950	1
chr12	34854783	34855255	peak951	1
chr12	37990279	37990483	peak952	1
chr12	37996294	37996632	peak953	1
chr12	38001804	38004033	peak954	1
chr12	38006029	38006119	peak955	1
chr12	38006982	38007228	peak956	1
chr12	38008396	38008824	peak957	1
chr12	38015690	38017379	peak958	1
chr12	38023857	38025276	peak959	1
chr12	38027595	38027775	peak960	1
chr12	38028742	38029135	peak961	1
chr12	38030929	38030945	peak962	1
chr12	38038110	38038310	peak963	1
chr12	38049039	38049734	peak964	1
chr12	38053374	38053448	peak965	1
chr12	38083123	38083466	peak966	1
chr12	38121065	38121205	peak967	1
chr12	38446131	38446262	peak968	1
chr12	38512412	38512803	peak969	1
chr12	44008979	44009123	peak970	1
chr12	45929643	45929849	peak971	1
chr12	46366289	46366498	peak972	1
chr12	46446238	46446662	peak973	1
chr12	46905093	46905509	peak974	1
chr12	48594923	48595356	peak975	1
chr12	49078405	49078596	peak976	1
chr12	49541716	49541854	peak977	1
chr12	49589742	49589877	peak978	1
chr12	49779597	49779775	peak979	1
chr12	50271624	50272129	peak980	1
chr12	50273275	50273815	peak981	1
chr12	51263170	51263436	peak982	1
chr12	53096174	53096352	peak983	1
chr12	54522967	54523112	peak984	1
chr12	54605771	54606042	peak985	1
chr12	56454976	56455498	peak986	1
chr12	56657947	56658121	peak987	1
chr12	57051904	57052084	peak988	1
chr12	57242801	57243244	peak989	1
chr12	57254224	57254348	peak990	1
chr12	57289906	57290210	peak991	1
chr12	57585401	57585716	peak992	1
chr12	57710850	57711129	peak993	1
chr12	58273307	58273556	peak994	1
chr12	62681398	62681476	peak995	1
chr12	62682463	62682577	peak996	1
chr12	63386584	63386837	peak997	1
chr12	65022721	65023031	peak998	1
chr12	65252787	65252921	peak999	1
chr12	72270820	72270909	peak1000	1
chr12	76007452	76007685	peak1001	1
chr12	76400981	76401506	peak1002	1
chr12	77035537	77035737	peak1003	1
chr12	78064910	78065261	peak1004	1
chr12	81168212	81168561	peak1005	1
chr12	84793802	84793957	peak1006	1
chr12	85092732	85092945	peak1007	1
chr12	88417373	88417603	peak1008	1
chr12	89524986	89525478	peak1009	1
chr12	90533280	90533421	peak1010	1
chr12	92609223	92609875	peak1011	1
chr12	95393458	95393562	peak1012	1
chr12	96303414	96303788	peak1013	1
chr12	96558035	96558488	peak1014	1
chr12	97600688	97600900	peak1015	1
chr12	98754856	98755190	peak1016	1
chr12	100154893	100154912	peak1017	1
chr12	100703722	100703795	peak1018	1
chr12	101383438	101383450	peak1019	1
chr12	101742583	101743015	peak1020	1
chr12	102195148	102195350	peak1021	1
chr12	102221025	102221126	peak1022	1
chr12	102930327	102930334	peak1023	1
chr12	104779427	104779903	peak1024	1
chr12	105064204	105064736	peak1025	1
chr12	105864016	105864402	peak1026	1
chr12	105890780	105890967	peak1027	1
chr12	107856320	107857048	peak1028	1
chr12	107890933	107891356	peak1029	1
chr12	107922771	107923258	peak1030	1
chr12	108329206	108329344	peak1031	1
chr12	108415849	108416058	peak1032	1
chr12	108681015	108681323	peak1033	1
chr12	108757002	108757743	peak1034	1
chr12	108783415	108783676	peak1035	1
chr12	108972372	108973044	peak1036	1
chr12	108988434	108990267	peak1037	1
chr12	108999451	109000045	peak1038	1
chr12	109064718	109065070	peak1039	1
chr12	109289140	109289445	peak1040	1
chr12	109362748	109363095	peak1041	1
chr12	110072079	110073972	peak1042	1
chr12	110099165	110100144	peak1043	1
chr12	110121173	110121457	peak1044	1
chr12	110246720	110247369	peak1045	1
chr12	110250355	110251929	peak1046	1
chr12	110265345	110265719	peak1047	1
chr12	110314351	110314482	peak1048	1
chr12	110510037	110510200	peak1049	1
chr12	110624362	110625131	peak1050	1
chr12	110673736	110674209	peak1051	1
chr12	110744903	110745477	peak1052	1
chr12	110801567	110801621	peak1053	1
chr12	111036294	111037249	peak1054	1
chr12	111216287	111216422	peak1055	1
chr12	111318541	111318654	peak1056	1
chr12	111871365	111871611	peak1057	1
chr12	111934022	111934871	peak1058	1
chr12	112033443	112034011	peak1059	1
chr12	112734586	112734959	peak1060	1
chr12	112792514	112792560	peak1061	1
chr12	113251740	113251899	peak1062	1
chr12	113496873	113497163	peak1063	1
chr12	113755937	113756408	peak1064	1
chr12	113827478	113828688	peak1065	1
chr12	113935726	113936007	peak1066	1
chr12	114027193	114027923	peak1067	1
chr12	114103237	114103499	peak1068	1
chr12	114753045	114753210	peak1069	1
chr12	114798255	114798641	peak1070	1
chr12	114854751	114854914	peak1071	1
chr12	115199074	115199153	peak1072	1
chr12	115341570	115342575	peak1073	1
chr12	115384385	115384963	peak1074	1
chr12	115690275	115690794	peak1075	1
chr12	116042450	116042731	peak1076	1
chr12	116149204	116149390	peak1077	1
chr12	116175666	116175981	peak1078	1
chr12	116813002	116813625	peak1079	1
chr12	116852933	116853377	peak1080	1
chr12	117033528	117033602	peak1081	1
chr12	117117041	117117722	peak1082	1
chr12	117226897	117227782	peak1083	1
chr12	117869274	117869551	peak1084	1
chr12	117870937	117872835	peak1085	1
chr12	117907794	117908046	peak1086	1
chr12	117946517	117946747	peak1087	1
chr12	118209709	118210594	peak1088	1
chr12	118231142	118232564	peak1089	1
chr12	118320357	118320842	peak1090	1
chr12	118932491	118932602	peak1091	1
chr12	119013345	119014252	peak1092	1
chr12	119044049	119044390	peak1093	1
chr12	119145383	119146013	peak1094	1
chr12	119513531	119513726	peak1095	1
chr12	119567808	119568199	peak1096	1
chr12	119918370	119918724	peak1097	1
chr12	120734886	120735354	peak1098	1
chr12	121099323	121099542	peak1099	1
chr12	121432370	121433506	peak1100	1
chr12	121887917	121888211	peak1101	1
chr12	122188525	122189160	peak1102	1
chr12	123995422	123997598	peak1103	1
chr12	124138651	124139236	peak1104	1
chr12	124577126	124578167	peak1105	1
chr12	124915548	124916108	peak1106	1
chr12	124923654	124923850	peak1107	1
chr12	125156213	125157085	peak1108	1
chr12	125360795	125361039	peak1109	1
chr12	125574326	125575007	peak1110	1
chr12	125999785	126000732	peak1111	1
chr12	126011515	126012077	peak1112	1
chr12	126163039	126163310	peak1113	1
chr12	126811451	126812243	peak1114	1
chr12	127007842	127008042	peak1115	1
chr12	127650725	127650925	peak1116	1
chr12	127720830	127721360	peak1117	1
chr12	128116513	128116673	peak1118	1
chr12	128181285	128181876	peak1119	1
chr12	128648907	128649805	peak1120	1
chr12	128673436	128673645	peak1121	1
chr12	128689943	128690485	peak1122	1
chr12	128817588	128818547	peak1123	1
chr12	128867415	128867614	peak1124	1
chr12	129123641	129123771	peak1125	1
chr12	129149646	129150850	peak1126	1
chr12	129509348	129510090	peak1127	1
chr12	129562207	129562444	peak1128	1
chr12	129621221	129621740	peak1129	1
chr12	129640553	129640828	peak1130	1
chr12	129690063	129690408	peak1131	1
chr12	129855899	129856187	peak1132	1
chr12	129871035	129872113	peak1133	1
chr12	129873814	129874117	peak1134	1
chr12	130231966	130232353	peak1135	1
chr12	130302234	130302998	peak1136	1
chr12	130497157	130497384	peak1137	1
chr12	130539377	130540128	peak1138	1
chr12	130681758	130681981	peak1139	1
chr12	130784909	130785109	peak1140	1
chr12	130923799	130924452	peak1141	1
chr12	131068036	131069243	peak1142	1
chr12	131111241	131111422	peak1143	1
chr12	131212914	131213204	peak1144	1
chr12	131243222	131244106	peak1145	1
chr12	131249273	131249588	peak1146	1
chr12	131251055	131251306	peak1147	1
chr12	131365650	131365754	peak1148	1
chr12	131584460	131585112	peak1149	1
chr12	131683772	131684035	peak1150	1
chr12	131756247	131756454	peak1151	1
chr12	131880141	131880885	peak1152	1
chr12	131889218	131890020	peak1153	1
chr12	131894212	131894497	peak1154	1
chr12	131962068	131962341	peak1155	1
chr12	132023888	132025036	peak1156	1
chr12	132052815	132053202	peak1157	1
chr12	132072904	132073269	peak1158	1
chr12	132167420	132167783	peak1159	1
chr12	132172782	132173940	peak1160	1
chr12	132540106	132540167	peak1161	1
chr12	132640358	132642916	peak1162	1
chr12	132650721	132651715	peak1163	1
chr12	132665872	132666108	peak1164	1
chr12	132702102	132702542	peak1165	1
chr12	132844727	132844927	peak1166	1
chr12	132874279	132875363	peak1167	1
chr12	132926034	132926583	peak1168	1
chr12	132978147	132978735	peak1169	1
chr12	133032270	133032404	peak1170	1
chr12	133040047	133041014	peak1171	1
chr12	133527111	133528530	peak1172	1
chr13	19529966	19531092	peak1173	1
chr13	19642127	19642642	peak1174	1
chr13	19648743	19649048	peak1175	1
chr13	19693395	19693595	peak1176	1
chr13	20370844	20371614	peak1177	1
chr13	20430088	20430271	peak1178	1
chr13	20560410	20560576	peak1179	1
chr13	20594718	20594935	peak1180	1
chr13	20703962	20705077	peak1181	1
chr13	20966583	20968592	peak1182	1
chr13	21071524	21072598	peak1183	1
chr13	21293495	21293559	peak1184	1
chr13	21464483	21464915	peak1185	1
chr13	22510635	22510923	peak1186	1
chr13	22544883	22546044	peak1187	1
chr13	22701504	22701711	peak1188	1
chr13	23253651	23253959	peak1189	1
chr13	23507710	23508287	peak1190	1
chr13	23596916	23596996	peak1191	1
chr13	24131252	24132992	peak1192	1
chr13	24529518	24529782	peak1193	1
chr13	24930442	24931459	peak1194	1
chr13	25256107	25256505	peak1195	1
chr13	27546799	27547700	peak1196	1
chr13	27795719	27795789	peak1197	1
chr13	28033857	28034167	peak1198	1
chr13	28481591	28481878	peak1199	1
chr13	29105722	29106008	peak1200	1
chr13	30065146	30066473	peak1201	1
chr13	30500351	30500526	peak1202	1
chr13	30558622	30559395	peak1203	1
chr13	31416340	31419157	peak1204	1
chr13	32745996	32746436	peak1205	1
chr13	33551458	33551566	peak1206	1
chr13	34652866	34653353	peak1207	1
chr13	34925295	34925730	peak1208	1
chr13	36335477	36337896	peak1209	1
chr13	36532029	36532569	peak1210	1
chr13	37057834	37057999	peak1211	1
chr13	38899206	38899382	peak1212	1
chr13	40204330	40204408	peak1213	1
chr13	42040253	42040453	peak1214	1
chr13	43866945	43867609	peak1215	1
chr13	47180787	47180798	peak1216	1
chr13	47331797	47331997	peak1217	1
chr13	48212243	48212244	peak1218	1
chr13	49542597	49542869	peak1219	1
chr13	50286993	50287542	peak1220	1
chr13	51660379	51660570	peak1221	1
chr13	52955237	52955375	peak1222	1
chr13	53609131	53609228	peak1223	1
chr13	55513772	55513994	peak1224	1
chr13	59974461	59974578	peak1225	1
chr13	61052717	61052945	peak1226	1
chr13	73475113	73475167	peak1227	1
chr13	80497049	80497294	peak1228	1
chr13	80534837	80534940	peak1229	1
chr13	80659288	80659322	peak1230	1
chr13	80812240	80812575	peak1231	1
chr13	84965251	84965509	peak1232	1
chr13	90966670	90966880	peak1233	1
chr13	96341250	96341909	peak1234	1
chr13	96362764	96362987	peak1235	1
chr13	97981789	97982035	peak1236	1
chr13	97991304	97991544	peak1237	1
chr13	98504836	98505325	peak1238	1
chr13	98930461	98930661	peak1239	1
chr13	100066833	100067561	peak1240	1
chr13	100416976	100417028	peak1241	1
chr13	101075066	101075264	peak1242	1
chr13	102093252	102093397	peak1243	1
chr13	103911166	103911314	peak1244	1
chr13	108308027	108308709	peak1245	1
chr13	108809230	108809545	peak1246	1
chr13	109200631	109201015	peak1247	1
chr13	109945605	109947081	peak1248	1
chr13	110307224	110307429	peak1249	1
chr13	110695538	110696298	peak1250	1
chr13	110760987	110761267	peak1251	1
chr13	110969417	110969656	peak1252	1
chr13	111526265	111526791	peak1253	1
chr13	112086906	112087630	peak1254	1
chr13	112163655	112163996	peak1255	1
chr13	112202365	112202766	peak1256	1
chr13	112242435	112242686	peak1257	1
chr13	112273255	112274128	peak1258	1
chr13	112594370	112594648	peak1259	1
chr13	112733054	112733468	peak1260	1
chr13	113180451	113181101	peak1261	1
chr13	113320009	113321172	peak1262	1
chr13	113567083	113567550	peak1263	1
chr13	113626622	113626931	peak1264	1
chr13	114267988	114268457	peak1265	1
chr13	114477517	114478161	peak1266	1
chr13	114499148	114499522	peak1267	1
chr13	114501132	114501682	peak1268	1
chr13	114554044	114554550	peak1269	1
chr13	114753470	114755079	peak1270	1
chr13	114777818	114778184	peak1271	1
chr13	114906886	114907844	peak1272	1
chr13	114993171	114993271	peak1273	1
chr14	19000720	19001619	peak1274	1
chr14	19002699	19003050	peak1275	1
chr14	19003982	19005368	peak1276	1
chr14	19006626	19007097	peak1277	1
chr14	19009058	19013817	peak1278	1
chr14	19015311	19016937	peak1279	1
chr14	19018122	19019634	peak1280	1
chr14	19021501	19021882	peak1281	1
chr14	19022692	19024099	peak1282	1
chr14	19026404	19026638	peak1283	1
chr14	19034007	19035234	peak1284	1
chr14	19036046	19040507	peak1285	1
chr14	19041506	19043596	peak1286	1
chr14	19045274	19046291	peak1287	1
chr14	19051596	19052101	peak1288	1
chr14	20355386	20356108	peak1289	1
chr14	22768331	22768437	peak1290	1
chr14	23697672	23697885	peak1291	1
chr14	25115959	25116135	peak1292	1
chr14	30319923	30320566	peak1293	1
chr14	31517624	31518270	peak1294	1
chr14	31661261	31661669	peak1295	1
chr14	35597429	35597584	peak1296	1
chr14	38162711	38162914	peak1297	1
chr14	39330004	39330064	peak1298	1
chr14	39541155	39541329	peak1299	1
chr14	39829556	39829768	peak1300	1
chr14	39831022	39831898	peak1301	1
chr14	48029642	48030337	peak1302	1
chr14	48313754	48313939	peak1303	1
chr14	49290526	49290757	peak1304	1
chr14	50865599	50865799	peak1305	1
chr14	52805740	52806137	peak1306	1
chr14	55669462	55669662	peak1307	1
chr14	57990674	57991189	peak1308	1
chr14	58269683	58269768	peak1309	1
chr14	58411387	58411586	peak1310	1
chr14	59388823	59388947	peak1311	1
chr14	60409614	60410000	peak1312	1
chr14	60510362	60510561	peak1313	1
chr14	61161934	61162098	peak1314	1
chr14	61920376	61920707	peak1315	1
chr14	64089716	64090084	peak1316	1
chr14	64098779	64098932	peak1317	1
chr14	64721424	64721522	peak1318	1
chr14	65232656	65233050	peak1319	1
chr14	65640799	65641033	peak1320	1
chr14	66284175	66285928	peak1321	1
chr14	67511324	67512120	peak1322	1
chr14	69365689	69366376	peak1323	1
chr14	69735908	69736584	peak1324	1
chr14	69977857	69978063	peak1325	1
chr14	70273866	70274192	peak1326	1
chr14	70295546	70295970	peak1327	1
chr14	70306227	70306694	peak1328	1
chr14	71036860	71037191	peak1329	1
chr14	71718068	71718282	peak1330	1
chr14	73547646	73547701	peak1331	1
chr14	73714336	73714963	peak1332	1
chr14	74920383	74920776	peak1333	1
chr14	76264606	76264618	peak1334	1
chr14	76484254	76484527	peak1335	1
chr14	77322901	77323535	peak1336	1
chr14	81150954	81151152	peak1337	1
chr14	81625582	81625598	peak1338	1
chr14	81813410	81814044	peak1339	1
chr14	83186848	83186967	peak1340	1
chr14	83191203	83191670	peak1341	1
chr14	84992032	84992226	peak1342	1
chr14	87350931	87351282	peak1343	1
chr14	88237454	88237655	peak1344	1
chr14	91502146	91502348	peak1345	1
chr14	91623375	91623592	peak1346	1
chr14	93144189	93144537	peak1347	1
chr14	94188904	94189056	peak1348	1
chr14	94213902	94214414	peak1349	1
chr14	94431141	94431360	peak1350	1
chr14	94828740	94829331	peak1351	1
chr14	94837236	94837426	peak1352	1
chr14	94934145	94934382	peak1353	1
chr14	94985531	94986566	peak1354	1
chr14	95057331	95057580	peak1355	1
chr14	95117006	95117728	peak1356	1
chr14	95204567	95204740	peak1357	1
chr14	95355765	95357264	peak1358	1
chr14	95404077	95405587	peak1359	1
chr14	95532591	95533182	peak1360	1
chr14	95711775	95711970	peak1361	1
chr14	95724509	95725445	peak1362	1
chr14	95860597	95860969	peak1363	1
chr14	97395019	97395538	peak1364	1
chr14	97468714	97468969	peak1365	1
chr14	97518353	97518729	peak1366	1
chr14	97602035	97602760	peak1367	1
chr14	97647608	97648506	peak1368	1
chr14	97754345	97754676	peak1369	1
chr14	98312417	98312872	peak1370	1
chr14	98361690	98362472	peak1371	1
chr14	98543413	98543570	peak1372	1
chr14	98971551	98971758	peak1373	1
chr14	99176743	99177026	peak1374	1
chr14	99301802	99302497	peak1375	1
chr14	100418351	100418878	peak1376	1
chr14	100459118	100459318	peak1377	1
chr14	100494325	100494515	peak1378	1
chr14	100993065	100993633	peak1379	1
chr14	101056759	101056974	peak1380	1
chr14	101486134	101486332	peak1381	1
chr14	101584215	101584413	peak1382	1
chr14	101930069	101930419	peak1383	1
chr14	102022121	102022307	peak1384	1
chr14	102092213	102092488	peak1385	1
chr14	102285817	102285997	peak1386	1
chr14	102610965	102611173	peak1387	1
chr14	103069818	103070102	peak1388	1
chr14	103090535	103090975	peak1389	1
chr14	103384740	103387597	peak1390	1
chr14	103548169	103549490	peak1391	1
chr14	103571511	103571743	peak1392	1
chr14	104631011	104631819	peak1393	1
chr14	104663784	104664374	peak1394	1
chr14	104670920	104671099	peak1395	1
chr14	104681496	104682067	peak1396	1
chr14	104698179	104698681	peak1397	1
chr14	104910624	104910820	peak1398	1
chr14	104938082	104938682	peak1399	1
chr14	104993271	104994116	peak1400	1
chr14	105080549	105081016	peak1401	1
chr14	105131298	105131812	peak1402	1
chr14	105152092	105152735	peak1403	1
chr14	105290695	105291378	peak1404	1
chr14	105325318	105327133	peak1405	1
chr14	105356997	105357124	peak1406	1
chr14	105550144	105550494	peak1407	1
chr14	106029319	106030634	peak1408	1
chr14	106035508	106037342	peak1409	1
chr14	106083664	106083947	peak1410	1
chr14	106126613	106127368	peak1411	1
chr14	106149671	106150271	peak1412	1
chr14	106151268	106151699	peak1413	1
chr14	106155198	106157501	peak1414	1
chr14	106199949	106200294	peak1415	1
chr14	106958108	106958411	peak1416	1
chr15	20005020	20005251	peak1417	1
chr15	20009138	20011011	peak1418	1
chr15	20013182	20013273	peak1419	1
chr15	20014809	20016043	peak1420	1
chr15	20035811	20035952	peak1421	1
chr15	20038256	20038465	peak1422	1
chr15	20435063	20435323	peak1423	1
chr15	20436860	20437109	peak1424	1
chr15	20457638	20457910	peak1425	1
chr15	20475815	20476002	peak1426	1
chr15	20477301	20477505	peak1427	1
chr15	20478639	20479872	peak1428	1
chr15	20502261	20502278	peak1429	1
chr15	20545074	20545258	peak1430	1
chr15	20546203	20547414	peak1431	1
chr15	20552576	20553630	peak1432	1
chr15	22520430	22520997	peak1433	1
chr15	22532344	22532633	peak1434	1
chr15	22539332	22539707	peak1435	1
chr15	23863825	23864893	peak1436	1
chr15	26049120	26049626	peak1437	1
chr15	26202149	26202624	peak1438	1
chr15	26977167	26977384	peak1439	1
chr15	27138041	27138536	peak1440	1
chr15	27333000	27333130	peak1441	1
chr15	27596111	27597315	peak1442	1
chr15	27720804	27720988	peak1443	1
chr15	27834860	27835264	peak1444	1
chr15	27941430	27941452	peak1445	1
chr15	28344943	28345511	peak1446	1
chr15	28350184	28351029	peak1447	1
chr15	29592120	29592475	peak1448	1
chr15	30465068	30465542	peak1449	1
chr15	30668130	30668375	peak1450	1
chr15	31370022	31370178	peak1451	1
chr15	32103488	32103667	peak1452	1
chr15	33000135	33000173	peak1453	1
chr15	40342892	40343092	peak1454	1
chr15	41780088	41780307	peak1455	1
chr15	41971768	41971937	peak1456	1
chr15	42921142	42921388	peak1457	1
chr15	44702939	44703045	peak1458	1
chr15	44934139	44934393	peak1459	1
chr15	45753676	45754041	peak1460	1
chr15	45755446	45756101	peak1461	1
chr15	45888804	45888905	peak1462	1
chr15	45955788	45955988	peak1463	1
chr15	46421992	46422262	peak1464	1
chr15	47269356	47269604	peak1465	1
chr15	50944467	50944855	peak1466	1
chr15	50948117	50948182	peak1467	1
chr15	52113115	52114154	peak1468	1
chr15	52326043	52326289	peak1469	1
chr15	53126696	53126808	peak1470	1
chr15	53380227	53380537	peak1471	1
chr15	55754725	55754959	peak1472	1
chr15	55755933	55755975	peak1473	1
chr15	57571039	57571232	peak1474	1
chr15	58993268	58993308	peak1475	1
chr15	59014745	59014847	peak1476	1
chr15	59081814	59081832	peak1477	1
chr15	59105781	59106366	peak1478	1
chr15	59811551	59811806	peak1479	1
chr15	62195404	62195723	peak1480	1
chr15	64924960	64925032	peak1481	1
chr15	65014259	65014325	peak1482	1
chr15	65016612	65017641	peak1483	1
chr15	65763167	65763328	peak1484	1
chr15	65803891	65803991	peak1485	1
chr15	66951161	66951402	peak1486	1
chr15	67124560	67124664	peak1487	1
chr15	68413552	68413768	peak1488	1
chr15	68655153	68655335	peak1489	1
chr15	68855541	68855839	peak1490	1
chr15	69678069	69678631	peak1491	1
chr15	70335039	70335218	peak1492	1
chr15	70594953	70595811	peak1493	1
chr15	70822643	70822843	peak1494	1
chr15	70851074	70851507	peak1495	1
chr15	71491754	71492186	peak1496	1
chr15	72363007	72363450	peak1497	1
chr15	72385207	72385506	peak1498	1
chr15	73034159	73034408	peak1499	1
chr15	74059122	74059306	peak1500	1
chr15	74302511	74302646	peak1501	1
chr15	75239148	75239404	peak1502	1
chr15	75728352	75728552	peak1503	1
chr15	75787991	75788152	peak1504	1
chr15	77127448	77127606	peak1505	1
chr15	77916186	77916359	peak1506	1
chr15	77991700	77992041	peak1507	1
chr15	78177708	78178251	peak1508	1
chr15	78424807	78424981	peak1509	1
chr15	79209259	79209404	peak1510	1
chr15	79285575	79285692	peak1511	1
chr15	79307278	79307478	peak1512	1
chr15	79316229	79317355	peak1513	1
chr15	79384290	79384737	peak1514	1
chr15	79729637	79729933	peak1515	1
chr15	79744441	79745168	peak1516	1
chr15	79787979	79788336	peak1517	1
chr15	80323229	80323387	peak1518	1
chr15	80736659	80737803	peak1519	1
chr15	81502510	81503417	peak1520	1
chr15	83366904	83367017	peak1521	1
chr15	83708409	83708664	peak1522	1
chr15	84363749	84363934	peak1523	1
chr15	85244236	85244450	peak1524	1
chr15	85254517	85254936	peak1525	1
chr15	85499741	85500016	peak1526	1
chr15	85684237	85684400	peak1527	1
chr15	86276994	86277105	peak1528	1
chr15	86440042	86440677	peak1529	1
chr15	88347994	88348262	peak1530	1
chr15	88829116	88829240	peak1531	1
chr15	89444258	89444498	peak1532	1
chr15	89509451	89509887	peak1533	1
chr15	90289257	90289902	peak1534	1
chr15	91806524	91806837	peak1535	1
chr15	92293559	92293824	peak1536	1
chr15	93747341	93747675	peak1537	1
chr15	93785868	93786808	peak1538	1
chr15	94575602	94575788	peak1539	1
chr15	94593749	94595503	peak1540	1
chr15	94673621	94673794	peak1541	1
chr15	98544107	98546050	peak1542	1
chr15	98753916	98754082	peak1543	1
chr15	98981152	98981329	peak1544	1
chr15	100830913	100831204	peak1545	1
chr15	101250236	101250659	peak1546	1
chr15	101326332	101326625	peak1547	1
chr15	101682078	101682463	peak1548	1
chr16	1027917	1028248	peak1549	1
chr16	1082891	1084337	peak1550	1
chr16	2887026	2887740	peak1551	1
chr16	3601028	3601846	peak1552	1
chr16	3680096	3680252	peak1553	1
chr16	3981250	3981259	peak1554	1
chr16	4276435	4277567	peak1555	1
chr16	4617925	4618095	peak1556	1
chr16	4718398	4718996	peak1557	1
chr16	5523730	5523930	peak1558	1
chr16	5538241	5538466	peak1559	1
chr16	6108714	6108909	peak1560	1
chr16	6422251	6423647	peak1561	1
chr16	6703694	6704081	peak1562	1
chr16	6742910	6743757	peak1563	1
chr16	6822428	6823762	peak1564	1
chr16	6936178	6936586	peak1565	1
chr16	7208527	7208791	peak1566	1
chr16	7368022	7368326	peak1567	1
chr16	7411774	7412781	peak1568	1
chr16	7520438	7520701	peak1569	1
chr16	8611800	8613223	peak1570	1
chr16	9246974	9247718	peak1571	1
chr16	10133825	10134594	peak1572	1
chr16	10468492	10468681	peak1573	1
chr16	10495251	10495408	peak1574	1
chr16	10504053	10504230	peak1575	1
chr16	10505683	10505812	peak1576	1
chr16	10822888	10823130	peak1577	1
chr16	10952993	10953272	peak1578	1
chr16	11362244	11362517	peak1579	1
chr16	11655708	11656236	peak1580	1
chr16	11732856	11733290	peak1581	1
chr16	11986538	11986853	peak1582	1
chr16	12474406	12475346	peak1583	1
chr16	14144969	14145512	peak1584	1
chr16	14432184	14432491	peak1585	1
chr16	15054114	15055106	peak1586	1
chr16	15084721	15085471	peak1587	1
chr16	15611573	15611832	peak1588	1
chr16	15767290	15767490	peak1589	1
chr16	16069404	16069502	peak1590	1
chr16	16097343	16097764	peak1591	1
chr16	16100864	16101128	peak1592	1
chr16	16218140	16218188	peak1593	1
chr16	16249169	16249378	peak1594	1
chr16	16265550	16266363	peak1595	1
chr16	16860823	16861202	peak1596	1
chr16	17144972	17145084	peak1597	1
chr16	17297212	17297349	peak1598	1
chr16	17333102	17333664	peak1599	1
chr16	18152728	18153316	peak1600	1
chr16	19455098	19455298	peak1601	1
chr16	19608374	19608509	peak1602	1
chr16	20633221	20633513	peak1603	1
chr16	20995250	20995386	peak1604	1
chr16	21572090	21572576	peak1605	1
chr16	21575846	21576172	peak1606	1
chr16	21582528	21584289	peak1607	1
chr16	21588364	21589238	peak1608	1
chr16	21732975	21733397	peak1609	1
chr16	22172825	22173141	peak1610	1
chr16	22640821	22640891	peak1611	1
chr16	23236484	23236828	peak1612	1
chr16	23327265	23327661	peak1613	1
chr16	23730770	23730804	peak1614	1
chr16	24597508	24598119	peak1615	1
chr16	24604639	24604796	peak1616	1
chr16	24646310	24646480	peak1617	1
chr16	24872952	24873112	peak1618	1
chr16	25056795	25056915	peak1619	1
chr16	25884492	25884734	peak1620	1
chr16	25925051	25925962	peak1621	1
chr16	26385129	26386271	peak1622	1
chr16	26428538	26428734	peak1623	1
chr16	26553510	26553963	peak1624	1
chr16	26767985	26768818	peak1625	1
chr16	26824204	26824883	peak1626	1
chr16	27149694	27149965	peak1627	1
chr16	27317317	27317645	peak1628	1
chr16	27800583	27801550	peak1629	1
chr16	28100476	28101294	peak1630	1
chr16	28485633	28485869	peak1631	1
chr16	28512605	28513161	peak1632	1
chr16	28513971	28513994	peak1633	1
chr16	29209012	29209573	peak1634	1
chr16	29281647	29282494	peak1635	1
chr16	30056489	30057000	peak1636	1
chr16	30607755	30607905	peak1637	1
chr16	31272754	31272861	peak1638	1
chr16	31705708	31706153	peak1639	1
chr16	31798478	31798671	peak1640	1
chr16	32345666	32345866	peak1641	1
chr16	32833342	32833853	peak1642	1
chr16	33293952	33294228	peak1643	1
chr16	33385414	33385603	peak1644	1
chr16	33386899	33387158	peak1645	1
chr16	33392348	33392827	peak1646	1
chr16	33393826	33393948	peak1647	1
chr16	33404008	33404231	peak1648	1
chr16	33405846	33406074	peak1649	1
chr16	33409445	33409913	peak1650	1
chr16	33416375	33416760	peak1651	1
chr16	33421774	33421977	peak1652	1
chr16	33424056	33424253	peak1653	1
chr16	33840985	33841314	peak1654	1
chr16	33864638	33868727	peak1655	1
chr16	33870706	33875022	peak1656	1
chr16	33876651	33885894	peak1657	1
chr16	33886762	33902462	peak1658	1
chr16	33935772	33936270	peak1659	1
chr16	33939910	33940106	peak1660	1
chr16	33945509	33945695	peak1661	1
chr16	33950421	33951471	peak1662	1
chr16	33952991	33955817	peak1663	1
chr16	33957246	33959686	peak1664	1
chr16	33963901	33964024	peak1665	1
chr16	33971229	33971316	peak1666	1
chr16	33973393	33976016	peak1667	1
chr16	33982710	33984720	peak1668	1
chr16	33996739	33997088	peak1669	1
chr16	34001987	34002333	peak1670	1
chr16	34007644	34008523	peak1671	1
chr16	34011954	34012245	peak1672	1
chr16	34021529	34022917	peak1673	1
chr16	34176438	34176538	peak1674	1
chr16	34180479	34196993	peak1675	1
chr16	35215977	35216628	peak1676	1
chr16	35225833	35226148	peak1677	1
chr16	35229030	35229271	peak1678	1
chr16	35234469	35234755	peak1679	1
chr16	35239514	35240479	peak1680	1
chr16	35250204	35250404	peak1681	1
chr16	35267544	35267897	peak1682	1
chr16	35269603	35269743	peak1683	1
chr16	35279533	35280078	peak1684	1
chr16	35281187	35281401	peak1685	1
chr16	46385780	46387252	peak1686	1
chr16	46388244	46396914	peak1687	1
chr16	46398430	46406664	peak1688	1
chr16	46408076	46413960	peak1689	1
chr16	46415201	46415740	peak1690	1
chr16	46416736	46420796	peak1691	1
chr16	46423328	46423507	peak1692	1
chr16	46425280	46430193	peak1693	1
chr16	46431288	46433233	peak1694	1
chr16	46434767	46456144	peak1695	1
chr16	46460381	46460685	peak1696	1
chr16	46471214	46471475	peak1697	1
chr16	46497641	46500457	peak1698	1
chr16	46800929	46800968	peak1699	1
chr16	46949340	46949875	peak1700	1
chr16	47090889	47091419	peak1701	1
chr16	47364355	47364587	peak1702	1
chr16	47888366	47889030	peak1703	1
chr16	48077784	48078397	peak1704	1
chr16	48964587	48966776	peak1705	1
chr16	49049761	49050135	peak1706	1
chr16	49540220	49540791	peak1707	1
chr16	49628398	49628486	peak1708	1
chr16	49661169	49662311	peak1709	1
chr16	49939720	49939965	peak1710	1
chr16	50150982	50151025	peak1711	1
chr16	50230666	50230881	peak1712	1
chr16	50253707	50254250	peak1713	1
chr16	50365612	50365720	peak1714	1
chr16	50726566	50727125	peak1715	1
chr16	51273188	51274142	peak1716	1
chr16	52011509	52011892	peak1717	1
chr16	52787741	52788716	peak1718	1
chr16	54512832	54513000	peak1719	1
chr16	54595400	54595628	peak1720	1
chr16	55053312	55053982	peak1721	1
chr16	55303056	55303316	peak1722	1
chr16	55477159	55477445	peak1723	1
chr16	55488935	55489083	peak1724	1
chr16	55913273	55913509	peak1725	1
chr16	56058295	56059186	peak1726	1
chr16	57014088	57014312	peak1727	1
chr16	57094360	57094583	peak1728	1
chr16	57104552	57105347	peak1729	1
chr16	57347517	57347725	peak1730	1
chr16	57421996	57423004	peak1731	1
chr16	57441045	57442242	peak1732	1
chr16	57762860	57763244	peak1733	1
chr16	57946460	57946756	peak1734	1
chr16	58121105	58121933	peak1735	1
chr16	58445452	58446114	peak1736	1
chr16	58605007	58605171	peak1737	1
chr16	58746935	58747060	peak1738	1
chr16	58794354	58794447	peak1739	1
chr16	58926255	58927258	peak1740	1
chr16	61081649	61081994	peak1741	1
chr16	63269159	63269730	peak1742	1
chr16	65257026	65257219	peak1743	1
chr16	66121172	66121513	peak1744	1
chr16	66413592	66414700	peak1745	1
chr16	66701909	66701931	peak1746	1
chr16	66818396	66818424	peak1747	1
chr16	67534916	67534925	peak1748	1
chr16	68575104	68575301	peak1749	1
chr16	69182261	69182906	peak1750	1
chr16	69838922	69839122	peak1751	1
chr16	70166456	70166588	peak1752	1
chr16	70184311	70184902	peak1753	1
chr16	70189458	70189717	peak1754	1
chr16	70906286	70906952	peak1755	1
chr16	70914047	70914169	peak1756	1
chr16	70950644	70950951	peak1757	1
chr16	70957080	70957257	peak1758	1
chr16	71086626	71086822	peak1759	1
chr16	71208958	71209332	peak1760	1
chr16	71410422	71410710	peak1761	1
chr16	71418371	71418654	peak1762	1
chr16	73119304	73119950	peak1763	1
chr16	73281104	73282586	peak1764	1
chr16	73320433	73321673	peak1765	1
chr16	74619561	74619843	peak1766	1
chr16	74853804	74853883	peak1767	1
chr16	76504853	76505039	peak1768	1
chr16	79820463	79820894	peak1769	1
chr16	79859155	79859357	peak1770	1
chr16	79909478	79909723	peak1771	1
chr16	80630664	80630770	peak1772	1
chr16	80750464	80750783	peak1773	1
chr16	80757895	80758033	peak1774	1
chr16	80776372	80776860	peak1775	1
chr16	81202117	81202347	peak1776	1
chr16	81206966	81207218	peak1777	1
chr16	81298710	81299526	peak1778	1
chr16	81578217	81578452	peak1779	1
chr16	81611699	81611795	peak1780	1
chr16	81648360	81649290	peak1781	1
chr16	81659805	81660881	peak1782	1
chr16	81766979	81767236	peak1783	1
chr16	82254050	82254556	peak1784	1
chr16	82436469	82436760	peak1785	1
chr16	83030435	83030844	peak1786	1
chr16	83936103	83936512	peak1787	1
chr16	83954654	83954735	peak1788	1
chr16	84158954	84159183	peak1789	1
chr16	84306451	84306830	peak1790	1
chr16	84358571	84359783	peak1791	1
chr16	84689744	84689944	peak1792	1
chr16	84982479	84983087	peak1793	1
chr16	84999225	84999910	peak1794	1
chr16	85190572	85190804	peak1795	1
chr16	85264587	85264617	peak1796	1
chr16	85380137	85380407	peak1797	1
chr16	85421425	85421941	peak1798	1
chr16	85433880	85434495	peak1799	1
chr16	85459829	85459863	peak1800	1
chr16	85467251	85467436	peak1801	1
chr16	85556274	85556780	peak1802	1
chr16	85605659	85606129	peak1803	1
chr16	85623272	85623996	peak1804	1
chr16	85856943	85857156	peak1805	1
chr16	85862439	85862779	peak1806	1
chr16	86214706	86214852	peak1807	1
chr16	86258309	86258678	peak1808	1
chr16	86275928	86275981	peak1809	1
chr16	86452902	86453379	peak1810	1
chr16	86470973	86471393	peak1811	1
chr16	86497802	86498311	peak1812	1
chr16	86620981	86621903	peak1813	1
chr16	86707219	86707450	peak1814	1
chr16	86885657	86886014	peak1815	1
chr16	86891483	86891733	peak1816	1
chr16	86894661	86895768	peak1817	1
chr16	86942849	86943349	peak1818	1
chr16	86965882	86966534	peak1819	1
chr16	86984721	86985171	peak1820	1
chr16	87157982	87158802	peak1821	1
chr16	87232975	87233347	peak1822	1
chr16	87243552	87244098	peak1823	1
chr16	87247143	87247147	peak1824	1
chr16	87252970	87253147	peak1825	1
chr16	87255164	87256205	peak1826	1
chr16	87327757	87327953	peak1827	1
chr16	87535537	87536546	peak1828	1
chr16	87558159	87558561	peak1829	1
chr16	87631007	87631493	peak1830	1
chr16	88086206	88086947	peak1831	1
chr16	88087844	88088116	peak1832	1
chr16	88196590	88197742	peak1833	1
chr16	88226320	88226600	peak1834	1
chr16	88305478	88305681	peak1835	1
chr16	88326758	88327031	peak1836	1
chr16	88364878	88365297	peak1837	1
chr16	88382985	88383452	peak1838	1
chr16	88447520	88447720	peak1839	1
chr16	88467892	88468565	peak1840	1
chr16	88489242	88489448	peak1841	1
chr16	88585270	88587053	peak1842	1
chr16	89046302	89047044	peak1843	1
chr16	89135362	89135968	peak1844	1
chr16	89288229	89288307	peak1845	1
chr16	89700962	89701314	peak1846	1
chr17	94831	95154	peak1847	1
chr17	896565	897660	peak1848	1
chr17	2020105	2020358	peak1849	1
chr17	2029649	2030528	peak1850	1
chr17	2532143	2532381	peak1851	1
chr17	2574834	2574965	peak1852	1
chr17	3452965	3453043	peak1853	1
chr17	5305636	5305702	peak1854	1
chr17	5406031	5406479	peak1855	1
chr17	5817059	5817329	peak1856	1
chr17	6614766	6615045	peak1857	1
chr17	7010656	7010899	peak1858	1
chr17	7016555	7016882	peak1859	1
chr17	7077933	7080167	peak1860	1
chr17	7178702	7179113	peak1861	1
chr17	7416599	7417245	peak1862	1
chr17	7527062	7528006	peak1863	1
chr17	7686901	7687150	peak1864	1
chr17	7813369	7813507	peak1865	1
chr17	7862542	7862599	peak1866	1
chr17	9130553	9131242	peak1867	1
chr17	9618784	9619461	peak1868	1
chr17	10701946	10702070	peak1869	1
chr17	10749748	10750531	peak1870	1
chr17	11206455	11206823	peak1871	1
chr17	11634139	11634476	peak1872	1
chr17	12406036	12406188	peak1873	1
chr17	12928351	12928594	peak1874	1
chr17	15368260	15369060	peak1875	1
chr17	16496033	16496204	peak1876	1
chr17	17363381	17363661	peak1877	1
chr17	18190136	18190532	peak1878	1
chr17	19333774	19333960	peak1879	1
chr17	20684240	20684880	peak1880	1
chr17	20772453	20773050	peak1881	1
chr17	21139238	21139722	peak1882	1
chr17	21195826	21195918	peak1883	1
chr17	21210241	21210286	peak1884	1
chr17	21232880	21232998	peak1885	1
chr17	21254344	21254372	peak1886	1
chr17	21259786	21260301	peak1887	1
chr17	21266049	21266700	peak1888	1
chr17	21310358	21312416	peak1889	1
chr17	21329861	21330663	peak1890	1
chr17	21540565	21540853	peak1891	1
chr17	21553453	21553824	peak1892	1
chr17	21983674	21983819	peak1893	1
chr17	22025919	22026203	peak1894	1
chr17	22070078	22070551	peak1895	1
chr17	22252020	22253400	peak1896	1
chr17	22261417	22261765	peak1897	1
chr17	25262995	25268079	peak1898	1
chr17	25279442	25279726	peak1899	1
chr17	25293012	25293803	peak1900	1
chr17	25414987	25415431	peak1901	1
chr17	27474571	27474771	peak1902	1
chr17	27646620	27646820	peak1903	1
chr17	27785961	27786010	peak1904	1
chr17	28277519	28277602	peak1905	1
chr17	28486219	28487210	peak1906	1
chr17	28502321	28502512	peak1907	1
chr17	29748350	29748375	peak1908	1
chr17	30276529	30276729	peak1909	1
chr17	30512081	30512469	peak1910	1
chr17	31149656	31149855	peak1911	1
chr17	31255685	31255885	peak1912	1
chr17	32426554	32426590	peak1913	1
chr17	32893348	32893607	peak1914	1
chr17	33478017	33478422	peak1915	1
chr17	33644263	33644419	peak1916	1
chr17	33674992	33675435	peak1917	1
chr17	33780012	33780183	peak1918	1
chr17	34007557	34007780	peak1919	1
chr17	35097553	35098428	peak1920	1
chr17	35117181	35118666	peak1921	1
chr17	36193900	36194100	peak1922	1
chr17	36310846	36311061	peak1923	1
chr17	36378007	36378164	peak1924	1
chr17	36385072	36385475	peak1925	1
chr17	36401269	36401691	peak1926	1
chr17	36405603	36405877	peak1927	1
chr17	36623821	36624079	peak1928	1
chr17	37149533	37149637	peak1929	1
chr17	37436115	37436331	peak1930	1
chr17	38243297	38243464	peak1931	1
chr17	38305151	38305495	peak1932	1
chr17	38316602	38316737	peak1933	1
chr17	39754376	39755442	peak1934	1
chr17	39788853	39790070	peak1935	1
chr17	39806153	39806744	peak1936	1
chr17	39808296	39808553	peak1937	1
chr17	40374038	40374177	peak1938	1
chr17	40877478	40877536	peak1939	1
chr17	41374855	41375207	peak1940	1
chr17	41381669	41382454	peak1941	1
chr17	41399744	41400328	peak1942	1
chr17	41509744	41510058	peak1943	1
chr17	41646077	41646376	peak1944	1
chr17	41990248	41990632	peak1945	1
chr17	42555899	42556096	peak1946	1
chr17	42667569	42668553	peak1947	1
chr17	43059672	43060000	peak1948	1
chr17	43527139	43527404	peak1949	1
chr17	43992601	43992959	peak1950	1
chr17	44047050	44047486	peak1951	1
chr17	44355707	44356051	peak1952	1
chr17	44981309	44981490	peak1953	1
chr17	45213772	45213849	peak1954	1
chr17	45818495	45818645	peak1955	1
chr17	46315201	46315361	peak1956	1
chr17	47743872	47744009	peak1957	1
chr17	47944326	47944517	peak1958	1
chr17	48981057	48981214	peak1959	1
chr17	49190387	49190823	peak1960	1
chr17	51519817	51519963	peak1961	1
chr17	51682966	51683171	peak1962	1
chr17	52628824	52629036	peak1963	1
chr17	54664950	54665211	peak1964	1
chr17	54847771	54848104	peak1965	1
chr17	54886842	54887775	peak1966	1
chr17	54973902	54974022	peak1967	1
chr17	55726545	55726949	peak1968	1
chr17	55807637	55807945	peak1969	1
chr17	56743393	56743494	peak1970	1
chr17	56911339	56911562	peak1971	1
chr17	57175920	57176091	peak1972	1
chr17	57926378	57926389	peak1973	1
chr17	58386303	58386794	peak1974	1
chr17	58697373	58697843	peak1975	1
chr17	59769768	59769937	peak1976	1
chr17	59903633	59903635	peak1977	1
chr17	60566235	60566731	peak1978	1
chr17	60870063	60871420	peak1979	1
chr17	62545416	62545616	peak1980	1
chr17	62612939	62613113	peak1981	1
chr17	62640768	62641148	peak1982	1
chr17	62937178	62937378	peak1983	1
chr17	63172895	63173283	peak1984	1
chr17	63215893	63216090	peak1985	1
chr17	63496077	63496314	peak1986	1
chr17	64940059	64940237	peak1987	1
chr17	65022124	65022882	peak1988	1
chr17	69765224	69765361	peak1989	1
chr17	70184742	70185706	peak1990	1
chr17	70300209	70301043	peak1991	1
chr17	70549832	70549975	peak1992	1
chr17	70553613	70553955	peak1993	1
chr17	71265259	71265608	peak1994	1
chr17	71676009	71676274	peak1995	1
chr17	71737964	71738128	peak1996	1
chr17	71949354	71950745	peak1997	1
chr17	72072308	72072932	peak1998	1
chr17	72381383	72381623	peak1999	1
chr17	72386181	72386408	peak2000	1
[truncated: 2,980 more rows]
