# Supplementary material for: Dynamic gene regulation by nuclear colony-stimulating factor 1 receptor in human monocytes and macrophages
Source: Nat Commun. 2019 Apr 26;10:1935. doi: 10.1038/s41467-019-09970-9 (PMC6486619; doi:10.1038/s41467-019-09970-9)
Supplement: Supplementary file 19 — Supplementary Data 16 [file 41467_2019_9970_MOESM19_ESM.txt]

chr1	569750	570078	peak1	1
chr1	724269	724552	peak2	1
chr1	725514	726347	peak3	1
chr1	894342	894521	peak4	1
chr1	895947	896219	peak5	1
chr1	1208500	1209003	peak6	1
chr1	1242911	1244294	peak7	1
chr1	1284759	1285190	peak8	1
chr1	1301850	1302957	peak9	1
chr1	1310177	1311313	peak10	1
chr1	1335024	1335230	peak11	1
chr1	1342021	1342853	peak12	1
chr1	1509417	1510588	peak13	1
chr1	1550444	1551597	peak14	1
chr1	1709562	1710757	peak15	1
chr1	1821087	1821943	peak16	1
chr1	2258527	2258954	peak17	1
chr1	2322607	2323716	peak18	1
chr1	2488023	2488271	peak19	1
chr1	2615438	2615600	peak20	1
chr1	2881746	2881948	peak21	1
chr1	3092651	3093235	peak22	1
chr1	3566012	3566500	peak23	1
chr1	3712763	3713075	peak24	1
chr1	4707362	4707794	peak25	1
chr1	5446986	5447433	peak26	1
chr1	5863952	5864148	peak27	1
chr1	5868869	5869597	peak28	1
chr1	6052874	6053082	peak29	1
chr1	6087237	6087289	peak30	1
chr1	6090687	6090920	peak31	1
chr1	6234727	6234957	peak32	1
chr1	6259138	6259255	peak33	1
chr1	6614177	6614475	peak34	1
chr1	6640080	6640456	peak35	1
chr1	6660971	6662585	peak36	1
chr1	6673732	6674070	peak37	1
chr1	6844137	6844605	peak38	1
chr1	7163828	7164334	peak39	1
chr1	7207674	7208307	peak40	1
chr1	7558334	7559628	peak41	1
chr1	7628378	7628550	peak42	1
chr1	7714629	7715455	peak43	1
chr1	8877245	8877622	peak44	1
chr1	8937347	8938678	peak45	1
chr1	9241729	9242596	peak46	1
chr1	9354071	9354447	peak47	1
chr1	9599648	9599986	peak48	1
chr1	9712107	9712390	peak49	1
chr1	9883269	9883870	peak50	1
chr1	10270947	10271366	peak51	1
chr1	10459582	10459753	peak52	1
chr1	10532267	10532520	peak53	1
chr1	10721528	10722500	peak54	1
chr1	10837760	10838474	peak55	1
chr1	11073260	11073324	peak56	1
chr1	11322169	11322473	peak57	1
chr1	11796211	11796411	peak58	1
chr1	11864635	11865736	peak59	1
chr1	11986012	11986205	peak60	1
chr1	12040327	12040539	peak61	1
chr1	12079608	12080001	peak62	1
chr1	12227441	12227814	peak63	1
chr1	12290320	12290465	peak64	1
chr1	14026543	14026961	peak65	1
chr1	14076217	14076579	peak66	1
chr1	15436201	15436941	peak67	1
chr1	15736406	15738115	peak68	1
chr1	15944219	15944448	peak69	1
chr1	16010737	16010973	peak70	1
chr1	16174429	16175412	peak71	1
chr1	16301947	16302510	peak72	1
chr1	16678442	16678802	peak73	1
chr1	16825263	16825616	peak74	1
chr1	16939265	16940018	peak75	1
chr1	16949333	16949541	peak76	1
chr1	16970469	16971163	peak77	1
chr1	17240877	17240995	peak78	1
chr1	17338157	17338497	peak79	1
chr1	17379948	17380068	peak80	1
chr1	17764436	17765918	peak81	1
chr1	18699012	18699088	peak82	1
chr1	19228732	19228917	peak83	1
chr1	19282413	19282997	peak84	1
chr1	19536457	19536717	peak85	1
chr1	19577785	19578667	peak86	1
chr1	19810839	19811606	peak87	1
chr1	20209076	20209396	peak88	1
chr1	20780388	20781248	peak89	1
chr1	20959898	20960449	peak90	1
chr1	21112770	21113652	peak91	1
chr1	21502404	21502497	peak92	1
chr1	22109108	22109650	peak93	1
chr1	22352194	22352447	peak94	1
chr1	22778500	22778710	peak95	1
chr1	22963473	22963964	peak96	1
chr1	23346243	23346418	peak97	1
chr1	23494430	23495188	peak98	1
chr1	23695392	23695661	peak99	1
chr1	23718680	23719183	peak100	1
chr1	24117857	24118612	peak101	1
chr1	24126826	24127350	peak102	1
chr1	24194157	24194810	peak103	1
chr1	24306300	24306452	peak104	1
chr1	25255716	25256458	peak105	1
chr1	25362322	25362729	peak106	1
chr1	25558725	25558959	peak107	1
chr1	25664930	25665290	peak108	1
chr1	25757642	25758156	peak109	1
chr1	25943820	25943948	peak110	1
chr1	26146440	26147210	peak111	1
chr1	26437715	26438563	peak112	1
chr1	26560859	26561205	peak113	1
chr1	26606721	26607172	peak114	1
chr1	26856357	26856607	peak115	1
chr1	26947704	26947920	peak116	1
chr1	27023507	27023956	peak117	1
chr1	27153182	27153282	peak118	1
chr1	27216309	27216609	peak119	1
chr1	27226550	27226617	peak120	1
chr1	27248313	27248593	peak121	1
chr1	27481322	27481518	peak122	1
chr1	27561153	27561852	peak123	1
chr1	27921808	27922410	peak124	1
chr1	27930142	27930883	peak125	1
chr1	27960987	27961623	peak126	1
chr1	28502768	28502985	peak127	1
chr1	28562735	28563402	peak128	1
chr1	28586169	28586710	peak129	1
chr1	28833214	28834187	peak130	1
chr1	28879471	28880056	peak131	1
chr1	28907999	28908370	peak132	1
chr1	28969593	28969714	peak133	1
chr1	29063501	29064131	peak134	1
chr1	29213590	29214316	peak135	1
chr1	29507787	29507921	peak136	1
chr1	29563034	29563578	peak137	1
chr1	30298585	30298752	peak138	1
chr1	30961580	30961612	peak139	1
chr1	31380649	31381029	peak140	1
chr1	32110107	32110476	peak141	1
chr1	32403021	32403919	peak142	1
chr1	32479702	32480319	peak143	1
chr1	32538684	32539033	peak144	1
chr1	32757712	32758179	peak145	1
chr1	32965983	32966178	peak146	1
chr1	33207106	33207702	peak147	1
chr1	33283349	33283769	peak148	1
chr1	33429440	33429835	peak149	1
chr1	33646852	33647481	peak150	1
chr1	33814811	33815386	peak151	1
chr1	33895923	33896205	peak152	1
chr1	35325059	35325391	peak153	1
chr1	35657519	35658529	peak154	1
chr1	35734494	35734672	peak155	1
chr1	36022565	36023291	peak156	1
chr1	36184066	36184593	peak157	1
chr1	36273524	36274094	peak158	1
chr1	36348814	36349015	peak159	1
chr1	36554576	36555016	peak160	1
chr1	36621891	36622582	peak161	1
chr1	36690367	36690575	peak162	1
chr1	36850875	36851346	peak163	1
chr1	36863013	36863173	peak164	1
chr1	36929611	36929899	peak165	1
chr1	37079468	37079640	peak166	1
chr1	37227867	37227963	peak167	1
chr1	37939777	37940627	peak168	1
chr1	37979770	37980367	peak169	1
chr1	38019602	38019815	peak170	1
chr1	38273562	38274387	peak171	1
chr1	38324967	38325020	peak172	1
chr1	38397106	38397363	peak173	1
chr1	39324911	39325755	peak174	1
chr1	39457081	39457324	peak175	1
chr1	39570881	39571878	peak176	1
chr1	39612855	39612961	peak177	1
chr1	40041634	40042261	peak178	1
chr1	40421090	40421323	peak179	1
chr1	40506516	40506934	peak180	1
chr1	40627249	40627977	peak181	1
chr1	40839744	40840240	peak182	1
chr1	40974364	40974563	peak183	1
chr1	41157394	41158128	peak184	1
chr1	41890243	41891447	peak185	1
chr1	42800308	42801207	peak186	1
chr1	42922256	42922544	peak187	1
chr1	43232010	43232656	peak188	1
chr1	43312304	43312964	peak189	1
chr1	43315668	43315765	peak190	1
chr1	43832676	43833552	peak191	1
chr1	44116174	44116383	peak192	1
chr1	44440595	44440994	peak193	1
chr1	44820628	44820933	peak194	1
chr1	45240970	45241312	peak195	1
chr1	45265973	45266541	peak196	1
chr1	45476214	45476946	peak197	1
chr1	45805439	45806187	peak198	1
chr1	45956327	45956353	peak199	1
chr1	45986394	45987216	peak200	1
chr1	46049859	46050193	peak201	1
chr1	46269290	46269949	peak202	1
chr1	46767330	46768933	peak203	1
chr1	47081966	47082238	peak204	1
chr1	47184305	47184748	peak205	1
chr1	47799795	47800035	peak206	1
chr1	48057128	48057393	peak207	1
chr1	48569140	48569338	peak208	1
chr1	51425108	51426001	peak209	1
chr1	51434551	51434840	peak210	1
chr1	51701808	51702701	peak211	1
chr1	51984170	51984862	peak212	1
chr1	52716536	52716616	peak213	1
chr1	52831344	52831468	peak214	1
chr1	53018877	53019175	peak215	1
chr1	53163683	53163926	peak216	1
chr1	53192330	53192802	peak217	1
chr1	53662705	53663374	peak218	1
chr1	53703949	53704102	peak219	1
chr1	53792653	53793734	peak220	1
chr1	54303534	54303787	peak221	1
chr1	54411051	54412285	peak222	1
chr1	54585396	54586151	peak223	1
chr1	54665881	54666180	peak224	1
chr1	55352330	55352928	peak225	1
chr1	55680177	55681499	peak226	1
chr1	57044225	57044626	peak227	1
chr1	59247986	59248632	peak228	1
chr1	62902852	62903384	peak229	1
chr1	63833264	63833642	peak230	1
chr1	64059383	64059639	peak231	1
chr1	64814896	64815321	peak232	1
chr1	65210658	65210994	peak233	1
chr1	65456132	65456301	peak234	1
chr1	65532866	65533567	peak235	1
chr1	67895579	67895779	peak236	1
chr1	68151453	68151912	peak237	1
chr1	70671278	70671434	peak238	1
chr1	70820068	70820701	peak239	1
chr1	78245522	78245855	peak240	1
chr1	84971406	84971498	peak241	1
chr1	85666660	85666980	peak242	1
chr1	85724603	85725165	peak243	1
chr1	87170582	87170874	peak244	1
chr1	87380353	87380998	peak245	1
chr1	87794694	87794891	peak246	1
chr1	89150512	89150690	peak247	1
chr1	89458104	89458438	peak248	1
chr1	89990257	89990670	peak249	1
chr1	90098814	90099534	peak250	1
chr1	91852685	91853164	peak251	1
chr1	93250517	93250607	peak252	1
chr1	93645524	93646204	peak253	1
chr1	93811870	93811912	peak254	1
chr1	94374601	94375020	peak255	1
chr1	95699991	95700046	peak256	1
chr1	98386266	98386692	peak257	1
chr1	100315689	100315956	peak258	1
chr1	100435627	100435967	peak259	1
chr1	100503934	100504406	peak260	1
chr1	100731937	100732363	peak261	1
chr1	100818030	100818470	peak262	1
chr1	107599360	107599477	peak263	1
chr1	108507361	108507606	peak264	1
chr1	108742472	108743081	peak265	1
chr1	109235296	109236149	peak266	1
chr1	109289420	109289852	peak267	1
chr1	109505208	109505950	peak268	1
chr1	109642997	109643464	peak269	1
chr1	109756763	109757157	peak270	1
chr1	109940003	109940487	peak271	1
chr1	110036819	110037232	peak272	1
chr1	110091404	110091798	peak273	1
chr1	110527540	110527681	peak274	1
chr1	110950235	110950276	peak275	1
chr1	111682701	111683082	peak276	1
chr1	112162546	112162930	peak277	1
chr1	112281435	112281717	peak278	1
chr1	112939100	112939101	peak279	1
chr1	113249279	113249661	peak280	1
chr1	113498989	113499118	peak281	1
chr1	113616085	113616341	peak282	1
chr1	113932710	113933589	peak283	1
chr1	114472228	114472865	peak284	1
chr1	114596977	114597003	peak285	1
chr1	115052903	115054385	peak286	1
chr1	115259009	115259160	peak287	1
chr1	116184031	116185222	peak288	1
chr1	116518904	116519508	peak289	1
chr1	116916314	116916848	peak290	1
chr1	117112373	117112761	peak291	1
chr1	118471876	118472044	peak292	1
chr1	120190410	120190904	peak293	1
chr1	121138128	121138335	peak294	1
chr1	121261132	121261450	peak295	1
chr1	121351829	121354750	peak296	1
chr1	121355581	121358192	peak297	1
chr1	121359562	121359891	peak298	1
chr1	121386136	121386475	peak299	1
chr1	121478479	121478830	peak300	1
chr1	121483329	121485545	peak301	1
chr1	142535470	142540618	peak302	1
chr1	142542189	142542865	peak303	1
chr1	145039389	145039767	peak304	1
chr1	145209248	145209946	peak305	1
chr1	145575197	145576533	peak306	1
chr1	146643624	146644018	peak307	1
chr1	146714374	146714664	peak308	1
chr1	148556132	148556614	peak309	1
chr1	148848475	148848675	peak310	1
chr1	149033192	149035744	peak311	1
chr1	150121750	150123036	peak312	1
chr1	150207867	150207890	peak313	1
chr1	150240878	150241198	peak314	1
chr1	150336968	150337273	peak315	1
chr1	150946545	150946981	peak316	1
chr1	151031566	151031919	peak317	1
chr1	151162321	151162598	peak318	1
chr1	151171268	151172139	peak319	1
chr1	151255000	151255707	peak320	1
chr1	151299419	151299967	peak321	1
chr1	151372137	151372544	peak322	1
chr1	151584453	151585258	peak323	1
chr1	151735703	151736017	peak324	1
chr1	151763298	151763725	peak325	1
chr1	151965801	151965925	peak326	1
chr1	152009035	152009430	peak327	1
chr1	153917523	153918347	peak328	1
chr1	153930464	153931022	peak329	1
chr1	153949882	153949924	peak330	1
chr1	153958272	153958464	peak331	1
chr1	154193409	154193716	peak332	1
chr1	154378180	154378642	peak333	1
chr1	154580212	154580693	peak334	1
chr1	154686396	154686986	peak335	1
chr1	154933852	154934025	peak336	1
chr1	154974790	154976455	peak337	1
chr1	155024285	155024383	peak338	1
chr1	155108521	155108539	peak339	1
chr1	155242553	155243079	peak340	1
chr1	155294284	155294672	peak341	1
chr1	155532164	155532600	peak342	1
chr1	155657992	155658401	peak343	1
chr1	155826118	155826903	peak344	1
chr1	155947818	155948685	peak345	1
chr1	156023097	156023344	peak346	1
chr1	156024740	156025099	peak347	1
chr1	156084645	156085190	peak348	1
chr1	156163358	156164234	peak349	1
chr1	156186139	156186726	peak350	1
chr1	156252083	156252302	peak351	1
chr1	156264910	156265320	peak352	1
chr1	156307556	156307806	peak353	1
chr1	156469850	156470489	peak354	1
chr1	156720785	156721031	peak355	1
chr1	157107489	157108195	peak356	1
chr1	159751056	159751232	peak357	1
chr1	159894716	159894839	peak358	1
chr1	160163768	160164337	peak359	1
chr1	160231956	160232024	peak360	1
chr1	161015411	161015610	peak361	1
chr1	161087515	161087914	peak362	1
chr1	161101736	161102577	peak363	1
chr1	161993384	161993910	peak364	1
chr1	162039543	162039851	peak365	1
chr1	162467749	162468036	peak366	1
chr1	162531246	162531940	peak367	1
chr1	165600328	165600821	peak368	1
chr1	165667117	165667372	peak369	1
chr1	165796935	165797355	peak370	1
chr1	166808866	166809291	peak371	1
chr1	167025709	167026059	peak372	1
chr1	167522250	167522728	peak373	1
chr1	167691430	167691685	peak374	1
chr1	167904727	167904940	peak375	1
chr1	168148370	168148556	peak376	1
chr1	168317481	168317578	peak377	1
chr1	169076023	169076564	peak378	1
chr1	170500940	170501674	peak379	1
chr1	171454953	171455178	peak380	1
chr1	171710772	171711200	peak381	1
chr1	173445889	173445989	peak382	1
chr1	173446867	173447071	peak383	1
chr1	173684158	173684431	peak384	1
chr1	173836582	173836645	peak385	1
chr1	173837472	173838051	peak386	1
chr1	173990054	173991264	peak387	1
chr1	174128747	174129280	peak388	1
chr1	176175454	176176270	peak389	1
chr1	177320819	177321350	peak390	1
chr1	178062948	178063307	peak391	1
chr1	178995102	178995461	peak392	1
chr1	179051407	179051601	peak393	1
chr1	179846360	179846673	peak394	1
chr1	179852020	179852271	peak395	1
chr1	180124220	180124598	peak396	1
chr1	180471371	180471945	peak397	1
chr1	180991636	180991915	peak398	1
chr1	181058141	181058363	peak399	1
chr1	181105616	181105828	peak400	1
chr1	182205780	182206228	peak401	1
chr1	182358980	182360530	peak402	1
chr1	182759738	182759747	peak403	1
chr1	182808954	182809157	peak404	1
chr1	183441673	183441916	peak405	1
chr1	184355848	184356702	peak406	1
chr1	185014483	185015287	peak407	1
chr1	185125775	185126456	peak408	1
chr1	185285832	185286052	peak409	1
chr1	186344637	186345099	peak410	1
chr1	193028352	193029150	peak411	1
chr1	193074209	193074440	peak412	1
chr1	198126163	198126801	peak413	1
chr1	200271430	200271582	peak414	1
chr1	200378837	200379295	peak415	1
chr1	200976515	200976869	peak416	1
chr1	201798285	201798697	peak417	1
chr1	202113117	202113723	peak418	1
chr1	202173535	202174962	peak419	1
chr1	202310808	202310861	peak420	1
chr1	202317992	202318322	peak421	1
chr1	202593534	202594371	peak422	1
chr1	202776867	202777410	peak423	1
chr1	202935980	202936371	peak424	1
chr1	202976421	202976845	peak425	1
chr1	203275289	203275856	peak426	1
chr1	203496142	203496661	peak427	1
chr1	204164300	204164793	peak428	1
chr1	204380502	204380700	peak429	1
chr1	204463250	204463266	peak430	1
chr1	205180169	205180798	peak431	1
chr1	205718453	205719119	peak432	1
chr1	206731019	206731197	peak433	1
chr1	206858661	206859007	peak434	1
chr1	207096998	207098105	peak435	1
chr1	207223852	207224041	peak436	1
chr1	207225936	207226190	peak437	1
chr1	207925631	207925833	peak438	1
chr1	208041776	208042439	peak439	1
chr1	208322720	208322877	peak440	1
chr1	208417304	208417736	peak441	1
chr1	209943681	209943959	peak442	1
chr1	211432769	211433748	peak443	1
chr1	211500098	211500634	peak444	1
chr1	211751461	211752917	peak445	1
chr1	212458779	212459702	peak446	1
chr1	212587447	212588206	peak447	1
chr1	212782895	212782985	peak448	1
chr1	213031430	213032200	peak449	1
chr1	213370041	213370255	peak450	1
chr1	214454340	214454763	peak451	1
chr1	215740900	215741241	peak452	1
chr1	221053546	221053635	peak453	1
chr1	221914427	221915425	peak454	1
chr1	222988206	222988745	peak455	1
chr1	224033199	224034105	peak456	1
chr1	224199465	224204139	peak457	1
chr1	224302003	224302378	peak458	1
chr1	225614880	225616210	peak459	1
chr1	226250659	226251266	peak460	1
chr1	226595250	226595308	peak461	1
chr1	226925087	226925359	peak462	1
chr1	227922566	227923655	peak463	1
chr1	228269851	228270985	peak464	1
chr1	228296631	228297580	peak465	1
chr1	228328330	228328606	peak466	1
chr1	228507440	228507640	peak467	1
chr1	228593669	228594555	peak468	1
chr1	228675497	228675697	peak469	1
chr1	228917617	228918580	peak470	1
chr1	229643871	229644083	peak471	1
chr1	229694085	229694551	peak472	1
chr1	229923959	229924021	peak473	1
chr1	230203197	230203643	peak474	1
chr1	231113949	231114484	peak475	1
chr1	231473219	231473348	peak476	1
chr1	231868716	231869754	peak477	1
chr1	232765360	232765820	peak478	1
chr1	234234037	234234422	peak479	1
chr1	234744261	234744474	peak480	1
chr1	235291712	235291956	peak481	1
chr1	235490278	235491434	peak482	1
chr1	235668103	235668740	peak483	1
chr1	236029929	236030030	peak484	1
chr1	236249250	236249452	peak485	1
chr1	236264786	236265227	peak486	1
chr1	236305967	236306647	peak487	1
chr1	236444970	236445296	peak488	1
chr1	236686981	236687688	peak489	1
chr1	238215008	238215192	peak490	1
chr1	240726033	240726511	peak491	1
chr1	241802986	241803084	peak492	1
chr1	244614722	244615021	peak493	1
chr1	244816995	244817023	peak494	1
chr1	245026826	245027488	peak495	1
chr1	246728927	246730071	peak496	1
chr1	246887518	246888127	peak497	1
chr1	246988906	246989206	peak498	1
chr1	247094625	247095335	peak499	1
chr1	247266894	247267437	peak500	1
chr1	247373735	247373902	peak501	1
chr1	247494797	247495502	peak502	1
chr1	249119844	249120149	peak503	1
chr10	713634	714518	peak504	1
chr10	976761	977481	peak505	1
chr10	1033961	1035056	peak506	1
chr10	1094442	1094812	peak507	1
chr10	1101908	1103131	peak508	1
chr10	1266046	1266098	peak509	1
chr10	1486583	1486891	peak510	1
chr10	1711691	1712119	peak511	1
chr10	2949127	2949327	peak512	1
chr10	3109823	3111307	peak513	1
chr10	3826164	3826816	peak514	1
chr10	3844647	3845012	peak515	1
chr10	4174328	4174716	peak516	1
chr10	5411987	5413136	peak517	1
chr10	5539540	5540226	peak518	1
chr10	5708073	5708661	peak519	1
chr10	5932364	5932558	peak520	1
chr10	6018894	6019608	peak521	1
chr10	6060861	6060987	peak522	1
chr10	6131411	6131479	peak523	1
chr10	6186586	6187434	peak524	1
chr10	6245031	6245801	peak525	1
chr10	7451815	7452934	peak526	1
chr10	7829594	7830650	peak527	1
chr10	7860235	7861203	peak528	1
chr10	8154832	8155333	peak529	1
chr10	11060061	11060270	peak530	1
chr10	11207485	11208659	peak531	1
chr10	11325767	11326216	peak532	1
chr10	11653011	11653983	peak533	1
chr10	12084394	12084683	peak534	1
chr10	12111071	12111494	peak535	1
chr10	12171370	12171837	peak536	1
chr10	12391447	12392338	peak537	1
chr10	12657385	12658141	peak538	1
chr10	14880458	14880989	peak539	1
chr10	14995807	14995953	peak540	1
chr10	15139558	15139925	peak541	1
chr10	15902136	15902430	peak542	1
chr10	17270683	17271688	peak543	1
chr10	18410128	18410425	peak544	1
chr10	18841624	18844717	peak545	1
chr10	18846618	18847102	peak546	1
chr10	18848299	18849710	peak547	1
chr10	18850626	18850789	peak548	1
chr10	18854776	18861237	peak549	1
chr10	18948327	18948853	peak550	1
chr10	20106708	20107095	peak551	1
chr10	22292106	22292598	peak552	1
chr10	23002874	23003790	peak553	1
chr10	23728145	23729078	peak554	1
chr10	26986734	26986934	peak555	1
chr10	27149344	27149687	peak556	1
chr10	27444204	27445132	peak557	1
chr10	28591852	28591955	peak558	1
chr10	28820974	28822260	peak559	1
chr10	29698963	29699115	peak560	1
chr10	30159496	30159954	peak561	1
chr10	32217510	32218158	peak562	1
chr10	32344897	32345505	peak563	1
chr10	35624698	35625826	peak564	1
chr10	35956175	35956444	peak565	1
chr10	38146697	38146972	peak566	1
chr10	38772656	38792103	peak567	1
chr10	38792924	38796104	peak568	1
chr10	38796949	38798590	peak569	1
chr10	38799598	38804721	peak570	1
chr10	38805934	38811382	peak571	1
chr10	38815668	38818819	peak572	1
chr10	38869055	38888772	peak573	1
chr10	39076865	39089981	peak574	1
chr10	39091008	39100780	peak575	1
chr10	39101841	39102183	peak576	1
chr10	39102991	39130507	peak577	1
chr10	39131722	39141420	peak578	1
chr10	39143057	39154952	peak579	1
chr10	42355016	42366879	peak580	1
chr10	42368846	42372213	peak581	1
chr10	42373907	42400663	peak582	1
chr10	42401672	42402284	peak583	1
chr10	42404242	42405453	peak584	1
chr10	42406598	42409723	peak585	1
chr10	42529248	42532768	peak586	1
chr10	42534570	42535669	peak587	1
chr10	42539311	42539652	peak588	1
chr10	42596650	42601883	peak589	1
chr10	42605970	42606170	peak590	1
chr10	42661311	42667590	peak591	1
chr10	42790593	42791005	peak592	1
chr10	42792015	42795193	peak593	1
chr10	42796317	42804893	peak594	1
chr10	42805795	42812934	peak595	1
chr10	42813739	42817603	peak596	1
chr10	43633391	43634232	peak597	1
chr10	43902537	43903825	peak598	1
chr10	43904949	43905114	peak599	1
chr10	43931979	43932094	peak600	1
chr10	47022977	47023232	peak601	1
chr10	47058511	47059742	peak602	1
chr10	48330561	48330928	peak603	1
chr10	50461985	50462248	peak604	1
chr10	50949754	50950355	peak605	1
chr10	51565388	51565724	peak606	1
chr10	52177711	52178166	peak607	1
chr10	52382670	52383186	peak608	1
chr10	53112681	53112869	peak609	1
chr10	60027002	60027490	peak610	1
chr10	60094817	60095259	peak611	1
chr10	60272603	60272948	peak612	1
chr10	61068168	61068339	peak613	1
chr10	61665564	61666169	peak614	1
chr10	63661514	63661851	peak615	1
chr10	64564509	64565333	peak616	1
chr10	64893439	64893789	peak617	1
chr10	69122691	69123263	peak618	1
chr10	69644475	69645385	peak619	1
chr10	69834599	69834878	peak620	1
chr10	70092413	70092484	peak621	1
chr10	70166308	70166853	peak622	1
chr10	70286885	70287205	peak623	1
chr10	70715980	70716836	peak624	1
chr10	70884439	70884476	peak625	1
chr10	70940222	70940325	peak626	1
chr10	71078021	71079038	peak627	1
chr10	71812925	71813139	peak628	1
chr10	72164050	72164630	peak629	1
chr10	72575737	72576053	peak630	1
chr10	72720100	72720469	peak631	1
chr10	73079075	73079312	peak632	1
chr10	73532838	73533456	peak633	1
chr10	74034117	74034629	peak634	1
chr10	74113922	74114488	peak635	1
chr10	74452485	74452561	peak636	1
chr10	74731560	74731573	peak637	1
chr10	74856068	74856402	peak638	1
chr10	74927889	74928136	peak639	1
chr10	75173478	75173705	peak640	1
chr10	75385230	75385500	peak641	1
chr10	75532702	75533344	peak642	1
chr10	75545508	75545962	peak643	1
chr10	75570652	75570977	peak644	1
chr10	75910932	75911531	peak645	1
chr10	75936500	75936722	peak646	1
chr10	76585115	76585559	peak647	1
chr10	76871241	76871664	peak648	1
chr10	76970855	76970958	peak649	1
chr10	77160089	77161386	peak650	1
chr10	77169134	77169244	peak651	1
chr10	79231036	79232099	peak652	1
chr10	79297725	79298003	peak653	1
chr10	79396902	79398222	peak654	1
chr10	80661378	80661610	peak655	1
chr10	80828739	80829507	peak656	1
chr10	81085802	81086585	peak657	1
chr10	81107426	81107626	peak658	1
chr10	81137917	81138359	peak659	1
chr10	81838418	81839242	peak660	1
chr10	81964556	81965150	peak661	1
chr10	82214859	82215304	peak662	1
chr10	82415405	82416315	peak663	1
chr10	82417805	82418282	peak664	1
chr10	85937805	85938392	peak665	1
chr10	85946276	85946278	peak666	1
chr10	87876867	87877147	peak667	1
chr10	88280982	88281990	peak668	1
chr10	89419723	89419842	peak669	1
chr10	89622549	89623186	peak670	1
chr10	91011237	91011575	peak671	1
chr10	91174235	91175258	peak672	1
chr10	91404190	91404939	peak673	1
chr10	92617140	92617277	peak674	1
chr10	92922861	92923202	peak675	1
chr10	93558402	93558944	peak676	1
chr10	93668071	93668261	peak677	1
chr10	93999196	93999586	peak678	1
chr10	94050531	94051245	peak679	1
chr10	94152896	94153178	peak680	1
chr10	94449805	94450509	peak681	1
chr10	94608418	94608595	peak682	1
chr10	96162463	96162654	peak683	1
chr10	96305603	96305767	peak684	1
chr10	97803878	97804181	peak685	1
chr10	98346123	98346675	peak686	1
chr10	98480029	98480130	peak687	1
chr10	98561209	98561679	peak688	1
chr10	98591726	98593051	peak689	1
chr10	99079070	99079443	peak690	1
chr10	99093607	99094691	peak691	1
chr10	99160771	99160988	peak692	1
chr10	99205640	99206102	peak693	1
chr10	99257646	99259438	peak694	1
chr10	99400522	99401206	peak695	1
chr10	99943251	99943358	peak696	1
chr10	100206137	100206365	peak697	1
chr10	101379720	101380663	peak698	1
chr10	101492441	101492641	peak699	1
chr10	101945615	101945646	peak700	1
chr10	101988804	101989425	peak701	1
chr10	102046027	102046262	peak702	1
chr10	102107360	102108338	peak703	1
chr10	102289103	102289432	peak704	1
chr10	102295936	102296022	peak705	1
chr10	102672808	102673010	peak706	1
chr10	102746938	102747156	peak707	1
chr10	102759028	102759754	peak708	1
chr10	102791604	102792404	peak709	1
chr10	103113879	103114464	peak710	1
chr10	103347511	103347737	peak711	1
chr10	103454024	103454935	peak712	1
chr10	103577405	103577909	peak713	1
chr10	103814840	103814939	peak714	1
chr10	103879737	103880270	peak715	1
chr10	103892942	103893835	peak716	1
chr10	104181543	104181636	peak717	1
chr10	104221187	104221407	peak718	1
chr10	104263869	104264593	peak719	1
chr10	104402302	104404992	peak720	1
chr10	104473713	104474011	peak721	1
chr10	104678208	104678625	peak722	1
chr10	104952480	104952738	peak723	1
chr10	105127343	105128132	peak724	1
chr10	105211625	105211692	peak725	1
chr10	105596076	105596318	peak726	1
chr10	105726819	105727471	peak727	1
chr10	105795771	105795947	peak728	1
chr10	106097248	106098666	peak729	1
chr10	111682917	111683181	peak730	1
chr10	111768037	111768144	peak731	1
chr10	111967554	111967788	peak732	1
chr10	112064277	112064432	peak733	1
chr10	112679712	112679973	peak734	1
chr10	114206521	114207350	peak735	1
chr10	115439566	115440026	peak736	1
chr10	115614611	115615249	peak737	1
chr10	115933618	115934153	peak738	1
chr10	116698076	116698339	peak739	1
chr10	118764417	118764915	peak740	1
chr10	119028475	119028700	peak741	1
chr10	119134318	119135028	peak742	1
chr10	120513790	120514274	peak743	1
chr10	120839674	120839979	peak744	1
chr10	120864241	120864246	peak745	1
chr10	121411058	121411862	peak746	1
chr10	124221439	124221805	peak747	1
chr10	124484688	124484898	peak748	1
chr10	124914138	124914551	peak749	1
chr10	125013896	125015008	peak750	1
chr10	125152719	125152850	peak751	1
chr10	125851600	125851978	peak752	1
chr10	126432005	126432903	peak753	1
chr10	126479886	126480659	peak754	1
chr10	126605457	126605911	peak755	1
chr10	126848178	126848797	peak756	1
chr10	127584367	127584663	peak757	1
chr10	127940117	127940734	peak758	1
chr10	128580703	128580726	peak759	1
chr10	128814976	128815435	peak760	1
chr10	129705614	129706086	peak761	1
chr10	129847426	129847626	peak762	1
chr10	129858296	129858532	peak763	1
chr10	130269810	130270245	peak764	1
chr10	130814483	130815001	peak765	1
chr10	130874785	130875555	peak766	1
chr10	131934725	131934870	peak767	1
chr10	132005545	132005747	peak768	1
chr10	132182536	132182985	peak769	1
chr10	132588532	132589989	peak770	1
chr10	132723234	132724738	peak771	1
chr10	132974715	132974944	peak772	1
chr10	133281818	133282308	peak773	1
chr10	133310471	133310967	peak774	1
chr10	133541844	133542094	peak775	1
chr10	133795368	133795976	peak776	1
chr10	134121147	134121354	peak777	1
chr10	134177785	134178345	peak778	1
chr10	134206103	134206163	peak779	1
chr10	134228792	134229168	peak780	1
chr10	134327786	134328051	peak781	1
chr10	134351532	134351929	peak782	1
chr10	134368212	134368359	peak783	1
chr10	134635858	134636527	peak784	1
chr10	134823756	134825157	peak785	1
chr10	134988485	134989340	peak786	1
chr10	135121957	135122505	peak787	1
chr10	135151503	135153082	peak788	1
chr10	135207877	135208241	peak789	1
chr10	135500707	135501079	peak790	1
chr11	206986	209197	peak791	1
chr11	356791	357809	peak792	1
chr11	504337	504658	peak793	1
chr11	535050	535080	peak794	1
chr11	568131	568433	peak795	1
chr11	747498	747910	peak796	1
chr11	777142	778043	peak797	1
chr11	810245	810387	peak798	1
chr11	910351	911317	peak799	1
chr11	925870	926492	peak800	1
chr11	954430	954709	peak801	1
chr11	1016989	1018090	peak802	1
chr11	1141277	1142114	peak803	1
chr11	1361739	1362071	peak804	1
chr11	1512686	1512950	peak805	1
chr11	1752679	1752924	peak806	1
chr11	1784471	1784921	peak807	1
chr11	1906542	1907129	peak808	1
chr11	1968829	1969422	peak809	1
chr11	2076963	2078214	peak810	1
chr11	2079550	2079660	peak811	1
chr11	2208541	2208886	peak812	1
chr11	2398841	2398935	peak813	1
chr11	2421335	2422191	peak814	1
chr11	2449982	2450814	peak815	1
chr11	2466465	2466694	peak816	1
chr11	2605562	2605788	peak817	1
chr11	3078092	3078223	peak818	1
chr11	3818331	3818777	peak819	1
chr11	3860930	3862005	peak820	1
chr11	6255492	6255916	peak821	1
chr11	6494682	6494882	peak822	1
chr11	6624890	6625173	peak823	1
chr11	6632923	6633126	peak824	1
chr11	6640088	6640440	peak825	1
chr11	7535056	7535509	peak826	1
chr11	8008842	8009281	peak827	1
chr11	8704407	8705295	peak828	1
chr11	8985480	8985861	peak829	1
chr11	9286311	9286883	peak830	1
chr11	9335664	9336190	peak831	1
chr11	9406420	9406644	peak832	1
chr11	9595307	9596206	peak833	1
chr11	10326928	10328650	peak834	1
chr11	10477800	10478791	peak835	1
chr11	10829772	10830280	peak836	1
chr11	10952836	10953588	peak837	1
chr11	11268502	11268686	peak838	1
chr11	11581240	11581473	peak839	1
chr11	12132460	12132717	peak840	1
chr11	12189752	12189952	peak841	1
chr11	13298689	13299897	peak842	1
chr11	13484500	13484583	peak843	1
chr11	13690189	13690952	peak844	1
chr11	18609840	18610029	peak845	1
chr11	18655751	18655932	peak846	1
chr11	18720296	18720721	peak847	1
chr11	19138788	19139003	peak848	1
chr11	32605830	32606214	peak849	1
chr11	32851325	32851641	peak850	1
chr11	32914946	32915414	peak851	1
chr11	33061391	33061722	peak852	1
chr11	33279080	33280050	peak853	1
chr11	33757254	33757668	peak854	1
chr11	33795403	33795837	peak855	1
chr11	33890779	33892112	peak856	1
chr11	34074235	34074335	peak857	1
chr11	34937611	34937963	peak858	1
chr11	35162380	35162582	peak859	1
chr11	36398131	36399140	peak860	1
chr11	36531181	36531540	peak861	1
chr11	44117596	44117949	peak862	1
chr11	44295760	44296250	peak863	1
chr11	44971834	44972235	peak864	1
chr11	45826189	45826952	peak865	1
chr11	46141410	46142591	peak866	1
chr11	46368334	46369485	peak867	1
chr11	46615191	46615447	peak868	1
chr11	46638874	46639489	peak869	1
chr11	46722632	46723147	peak870	1
chr11	46867291	46867603	peak871	1
chr11	47399234	47399743	peak872	1
chr11	47430068	47430516	peak873	1
chr11	47447630	47447815	peak874	1
chr11	47573920	47574130	peak875	1
chr11	47587488	47587871	peak876	1
chr11	47600774	47601143	peak877	1
chr11	47663616	47663927	peak878	1
chr11	47788480	47788819	peak879	1
chr11	47869454	47870000	peak880	1
chr11	48804987	48805329	peak881	1
chr11	48859209	48859559	peak882	1
chr11	48866854	48867759	peak883	1
chr11	48894624	48894679	peak884	1
chr11	50762655	50762855	peak885	1
chr11	51567129	51567497	peak886	1
chr11	51568935	51570137	peak887	1
chr11	51575518	51575869	peak888	1
chr11	51576808	51577014	peak889	1
chr11	51578526	51581134	peak890	1
chr11	55000334	55000683	peak891	1
chr11	55020730	55020945	peak892	1
chr11	57194312	57194379	peak893	1
chr11	57435868	57436928	peak894	1
chr11	57479249	57479715	peak895	1
chr11	58346834	58347378	peak896	1
chr11	59382734	59383025	peak897	1
chr11	59522534	59523221	peak898	1
chr11	59577737	59577945	peak899	1
chr11	59584308	59584516	peak900	1
chr11	60718128	60719153	peak901	1
chr11	61100294	61100891	peak902	1
chr11	61197134	61198416	peak903	1
chr11	61264387	61265224	peak904	1
chr11	61583615	61583978	peak905	1
chr11	61595791	61597048	peak906	1
chr11	61683930	61684749	peak907	1
chr11	62312798	62313848	peak908	1
chr11	62368534	62369045	peak909	1
chr11	62389067	62389154	peak910	1
chr11	62420523	62420545	peak911	1
chr11	62432639	62433433	peak912	1
chr11	62439057	62439452	peak913	1
chr11	62493778	62494539	peak914	1
chr11	62554349	62555314	peak915	1
chr11	62559024	62559575	peak916	1
chr11	62607041	62607112	peak917	1
chr11	62648417	62648635	peak918	1
chr11	62649871	62650206	peak919	1
chr11	63449138	63449408	peak920	1
chr11	63606744	63607553	peak921	1
chr11	63706702	63706802	peak922	1
chr11	63753997	63754252	peak923	1
chr11	63778086	63778552	peak924	1
chr11	64008946	64009488	peak925	1
chr11	64013969	64014237	peak926	1
chr11	64019022	64019915	peak927	1
chr11	64052831	64053135	peak928	1
chr11	64073360	64073890	peak929	1
chr11	64085777	64086195	peak930	1
chr11	64126459	64127063	peak931	1
chr11	64175243	64175407	peak932	1
chr11	64545349	64545839	peak933	1
chr11	64645124	64645963	peak934	1
chr11	64692216	64692654	peak935	1
chr11	64879773	64879898	peak936	1
chr11	64889520	64890066	peak937	1
chr11	64901371	64902123	peak938	1
chr11	64948975	64949957	peak939	1
chr11	65101377	65101750	peak940	1
chr11	65154365	65154376	peak941	1
chr11	65190603	65192577	peak942	1
chr11	65267823	65268158	peak943	1
chr11	65337716	65338425	peak944	1
chr11	65339994	65340562	peak945	1
chr11	65343748	65344821	peak946	1
chr11	65380781	65382374	peak947	1
chr11	65405830	65406326	peak948	1
chr11	65601982	65602604	peak949	1
chr11	65624314	65625588	peak950	1
chr11	65667228	65667520	peak951	1
chr11	65729213	65729677	peak952	1
chr11	65769331	65770279	peak953	1
chr11	66056298	66056660	peak954	1
chr11	66247594	66247620	peak955	1
chr11	66406286	66406492	peak956	1
chr11	66444978	66445296	peak957	1
chr11	66610152	66610259	peak958	1
chr11	66611281	66611393	peak959	1
chr11	66887164	66887757	peak960	1
chr11	67034372	67034990	peak961	1
chr11	67057272	67057537	peak962	1
chr11	67120370	67120657	peak963	1
chr11	67159135	67159646	peak964	1
chr11	67168853	67169053	peak965	1
chr11	67195935	67196497	peak966	1
chr11	67272359	67272661	peak967	1
chr11	67374386	67374649	peak968	1
chr11	67397427	67397543	peak969	1
chr11	67436461	67437051	peak970	1
chr11	67770884	67770967	peak971	1
chr11	67806507	67806747	peak972	1
chr11	67887470	67887639	peak973	1
chr11	67981135	67981303	peak974	1
chr11	68039200	68039391	peak975	1
chr11	68228600	68228844	peak976	1
chr11	68671212	68671863	peak977	1
chr11	69489743	69490009	peak978	1
chr11	69495498	69495698	peak979	1
chr11	69656222	69656480	peak980	1
chr11	70049413	70049595	peak981	1
chr11	70116767	70117267	peak982	1
chr11	70217428	70217742	peak983	1
chr11	71073102	71073707	peak984	1
chr11	71158887	71159044	peak985	1
chr11	71813744	71813820	peak986	1
chr11	71934798	71936279	peak987	1
chr11	72449696	72449925	peak988	1
chr11	72524916	72525952	peak989	1
chr11	72851912	72853275	peak990	1
chr11	73087733	73088132	peak991	1
chr11	73308850	73309169	peak992	1
chr11	73471081	73471901	peak993	1
chr11	73693440	73693740	peak994	1
chr11	74459942	74460831	peak995	1
chr11	74863004	74863700	peak996	1
chr11	75062192	75063131	peak997	1
chr11	75526354	75526909	peak998	1
chr11	76156156	76156778	peak999	1
chr11	76572069	76572199	peak1000	1
chr11	76903808	76904374	peak1001	1
chr11	77348321	77348723	peak1002	1
chr11	77499188	77499390	peak1003	1
chr11	77531045	77532508	peak1004	1
chr11	77790442	77790567	peak1005	1
chr11	77899603	77899875	peak1006	1
chr11	78128179	78129198	peak1007	1
chr11	78285477	78285687	peak1008	1
chr11	82868272	82868824	peak1009	1
chr11	85194890	85195248	peak1010	1
chr11	85779532	85779727	peak1011	1
chr11	86748676	86749765	peak1012	1
chr11	92438511	92439207	peak1013	1
chr11	93394901	93395134	peak1014	1
chr11	94277299	94277806	peak1015	1
chr11	95656966	95657427	peak1016	1
chr11	96074653	96075120	peak1017	1
chr11	96122733	96122933	peak1018	1
chr11	102323029	102323229	peak1019	1
chr11	107799557	107800189	peak1020	1
chr11	107880267	107880317	peak1021	1
chr11	108368898	108369368	peak1022	1
chr11	109964185	109964637	peak1023	1
chr11	110301223	110301231	peak1024	1
chr11	111636550	111636706	peak1025	1
chr11	111895694	111895945	peak1026	1
chr11	112125229	112125853	peak1027	1
chr11	113643932	113644339	peak1028	1
chr11	114310292	114310511	peak1029	1
chr11	116643239	116643451	peak1030	1
chr11	116658026	116658512	peak1031	1
chr11	116968539	116968835	peak1032	1
chr11	117102590	117102852	peak1033	1
chr11	117680525	117680743	peak1034	1
chr11	117857073	117857827	peak1035	1
chr11	118307443	118307727	peak1036	1
chr11	118443336	118443647	peak1037	1
chr11	118661272	118663209	peak1038	1
chr11	118795953	118796443	peak1039	1
chr11	118868647	118869176	peak1040	1
chr11	118888456	118888612	peak1041	1
chr11	118927489	118927906	peak1042	1
chr11	118965193	118965587	peak1043	1
chr11	118978796	118978904	peak1044	1
chr11	119077027	119077709	peak1045	1
chr11	119599611	119600192	peak1046	1
chr11	120081789	120082211	peak1047	1
chr11	120895067	120895153	peak1048	1
chr11	122526490	122527575	peak1049	1
chr11	122932068	122932638	peak1050	1
chr11	123611845	123612371	peak1051	1
chr11	124492956	124493075	peak1052	1
chr11	124669979	124670534	peak1053	1
chr11	124850060	124850664	peak1054	1
chr11	124933071	124933374	peak1055	1
chr11	125092485	125092689	peak1056	1
chr11	126081289	126082455	peak1057	1
chr11	126138471	126138679	peak1058	1
chr11	126225435	126225662	peak1059	1
chr11	126307560	126307733	peak1060	1
chr11	128392033	128392141	peak1061	1
chr11	128563815	128565176	peak1062	1
chr11	129765084	129765400	peak1063	1
chr11	130184076	130184593	peak1064	1
chr11	130786046	130786398	peak1065	1
chr11	131550264	131550566	peak1066	1
chr11	134094866	134095298	peak1067	1
chr11	134609454	134609872	peak1068	1
chr12	497861	498319	peak1069	1
chr12	690154	690354	peak1070	1
chr12	862400	863306	peak1071	1
chr12	1058093	1058701	peak1072	1
chr12	1100739	1100916	peak1073	1
chr12	1702982	1703974	peak1074	1
chr12	1800513	1800713	peak1075	1
chr12	2113255	2113456	peak1076	1
chr12	2903753	2905227	peak1077	1
chr12	3000137	3000424	peak1078	1
chr12	6450298	6451028	peak1079	1
chr12	6493691	6493967	peak1080	1
chr12	6643732	6644834	peak1081	1
chr12	6664297	6665056	peak1082	1
chr12	6797868	6798462	peak1083	1
chr12	6861943	6862163	peak1084	1
chr12	6875324	6875917	peak1085	1
chr12	6899116	6899315	peak1086	1
chr12	6977156	6977529	peak1087	1
chr12	7036457	7037079	peak1088	1
chr12	7079300	7080409	peak1089	1
chr12	7125827	7125852	peak1090	1
chr12	10875107	10875809	peak1091	1
chr12	11323719	11324005	peak1092	1
chr12	12200809	12201229	peak1093	1
chr12	12714800	12715263	peak1094	1
chr12	12869795	12870793	peak1095	1
chr12	12877235	12877711	peak1096	1
chr12	12878650	12878867	peak1097	1
chr12	16035382	16035762	peak1098	1
chr12	19592791	19593201	peak1099	1
chr12	20704376	20704618	peak1100	1
chr12	21654883	21655021	peak1101	1
chr12	22199236	22199579	peak1102	1
chr12	22696602	22697201	peak1103	1
chr12	22778575	22778598	peak1104	1
chr12	25403920	25404141	peak1105	1
chr12	26111722	26112238	peak1106	1
chr12	26985748	26986520	peak1107	1
chr12	27091606	27092028	peak1108	1
chr12	27863898	27864263	peak1109	1
chr12	27933038	27933238	peak1110	1
chr12	28343423	28343543	peak1111	1
chr12	29301843	29302489	peak1112	1
chr12	30848243	30848725	peak1113	1
chr12	30907446	30907742	peak1114	1
chr12	31476934	31476978	peak1115	1
chr12	31478189	31478719	peak1116	1
chr12	31691882	31691967	peak1117	1
chr12	32908189	32908833	peak1118	1
chr12	34389010	34389228	peak1119	1
chr12	34831236	34831940	peak1120	1
chr12	34837473	34837833	peak1121	1
chr12	34841374	34841574	peak1122	1
chr12	34847473	34848274	peak1123	1
chr12	34849931	34849967	peak1124	1
chr12	34850910	34851012	peak1125	1
chr12	34853257	34853605	peak1126	1
chr12	37997480	37997755	peak1127	1
chr12	38006708	38006908	peak1128	1
chr12	38008472	38009035	peak1129	1
chr12	38016527	38017388	peak1130	1
chr12	38190599	38190799	peak1131	1
chr12	40618507	40618683	peak1132	1
chr12	42537908	42538604	peak1133	1
chr12	45609834	45610251	peak1134	1
chr12	46383830	46384175	peak1135	1
chr12	46765464	46766204	peak1136	1
chr12	48099296	48099765	peak1137	1
chr12	48212871	48213648	peak1138	1
chr12	48357341	48357570	peak1139	1
chr12	48499695	48499778	peak1140	1
chr12	48744370	48744604	peak1141	1
chr12	49075421	49075895	peak1142	1
chr12	49208731	49209376	peak1143	1
chr12	49245593	49245786	peak1144	1
chr12	49350863	49350949	peak1145	1
chr12	49453419	49454040	peak1146	1
chr12	49524848	49524996	peak1147	1
chr12	49582352	49582550	peak1148	1
chr12	49658205	49659817	peak1149	1
chr12	50135589	50135629	peak1150	1
chr12	50506076	50506282	peak1151	1
chr12	50560517	50560940	peak1152	1
chr12	50898705	50899399	peak1153	1
chr12	51156907	51157559	peak1154	1
chr12	51319242	51319756	peak1155	1
chr12	51419633	51419793	peak1156	1
chr12	51476694	51477301	peak1157	1
chr12	51633046	51633441	peak1158	1
chr12	52463952	52464036	peak1159	1
chr12	53645882	53646179	peak1160	1
chr12	53693687	53693938	peak1161	1
chr12	53774630	53774840	peak1162	1
chr12	53846527	53846746	peak1163	1
chr12	54205808	54205926	peak1164	1
chr12	54812538	54812946	peak1165	1
chr12	54892129	54892330	peak1166	1
chr12	56122211	56122493	peak1167	1
chr12	56223723	56223922	peak1168	1
chr12	56321139	56321657	peak1169	1
chr12	56366813	56367062	peak1170	1
chr12	56367972	56368550	peak1171	1
chr12	56498520	56498531	peak1172	1
chr12	56522283	56523021	peak1173	1
chr12	56552169	56552384	peak1174	1
chr12	56582987	56583409	peak1175	1
chr12	56651955	56652397	peak1176	1
chr12	57023551	57024030	peak1177	1
chr12	57028557	57028990	peak1178	1
chr12	57081251	57081420	peak1179	1
chr12	57483114	57483189	peak1180	1
chr12	57504543	57505114	peak1181	1
chr12	57824448	57824610	peak1182	1
chr12	57870149	57870809	peak1183	1
chr12	57881944	57882317	peak1184	1
chr12	57940360	57940818	peak1185	1
chr12	58166291	58166537	peak1186	1
chr12	58239406	58240157	peak1187	1
chr12	62654316	62654372	peak1188	1
chr12	62996806	62998002	peak1189	1
chr12	63328066	63328467	peak1190	1
chr12	64237818	64238341	peak1191	1
chr12	64798178	64798699	peak1192	1
chr12	65004546	65004620	peak1193	1
chr12	65005991	65006077	peak1194	1
chr12	65152518	65153184	peak1195	1
chr12	65563553	65564512	peak1196	1
chr12	66523891	66524409	peak1197	1
chr12	67663364	67663864	peak1198	1
chr12	68042597	68043398	peak1199	1
chr12	69202432	69202520	peak1200	1
chr12	69326726	69327272	peak1201	1
chr12	69633507	69634004	peak1202	1
chr12	69753476	69753841	peak1203	1
chr12	69979340	69979533	peak1204	1
chr12	72057112	72057314	peak1205	1
chr12	72148810	72149258	peak1206	1
chr12	76007407	76007619	peak1207	1
chr12	76424269	76425101	peak1208	1
chr12	77157528	77158010	peak1209	1
chr12	80327996	80328462	peak1210	1
chr12	83080921	83081187	peak1211	1
chr12	89745161	89746042	peak1212	1
chr12	90101919	90102640	peak1213	1
chr12	92539043	92539351	peak1214	1
chr12	93772194	93772452	peak1215	1
chr12	93835036	93835574	peak1216	1
chr12	94542700	94544495	peak1217	1
chr12	94853563	94854097	peak1218	1
chr12	95466410	95467127	peak1219	1
chr12	96336966	96337054	peak1220	1
chr12	96428699	96429230	peak1221	1
chr12	96588918	96589084	peak1222	1
chr12	96792889	96793407	peak1223	1
chr12	98987771	98987971	peak1224	1
chr12	99038129	99039255	peak1225	1
chr12	100536132	100536997	peak1226	1
chr12	102091710	102091993	peak1227	1
chr12	102271785	102271880	peak1228	1
chr12	104458097	104459063	peak1229	1
chr12	104531244	104531798	peak1230	1
chr12	104681713	104682386	peak1231	1
chr12	104850775	104852310	peak1232	1
chr12	105064390	105064667	peak1233	1
chr12	105351611	105352153	peak1234	1
chr12	105864068	105864395	peak1235	1
chr12	106696619	106697098	peak1236	1
chr12	107168261	107168593	peak1237	1
chr12	107350120	107350322	peak1238	1
chr12	107856344	107856593	peak1239	1
chr12	108079772	108080117	peak1240	1
chr12	108154336	108154529	peak1241	1
chr12	108757206	108757621	peak1242	1
chr12	108783409	108783635	peak1243	1
chr12	108989179	108989380	peak1244	1
chr12	109124358	109125384	peak1245	1
chr12	109250770	109251192	peak1246	1
chr12	109914881	109915706	peak1247	1
chr12	110073491	110073802	peak1248	1
chr12	110151838	110152038	peak1249	1
chr12	110247053	110247156	peak1250	1
chr12	110317738	110318189	peak1251	1
chr12	110338218	110338507	peak1252	1
chr12	110719495	110719912	peak1253	1
chr12	110840678	110841410	peak1254	1
chr12	110887194	110887937	peak1255	1
chr12	110906535	110906741	peak1256	1
chr12	111020025	111020972	peak1257	1
chr12	111180323	111180512	peak1258	1
chr12	111345989	111346324	peak1259	1
chr12	111368161	111368459	peak1260	1
chr12	111752398	111752631	peak1261	1
chr12	111806359	111806626	peak1262	1
chr12	111844127	111845640	peak1263	1
chr12	112123116	112123250	peak1264	1
chr12	112204910	112205087	peak1265	1
chr12	112279825	112280536	peak1266	1
chr12	112451509	112451568	peak1267	1
chr12	112546240	112546557	peak1268	1
chr12	112563404	112563624	peak1269	1
chr12	112819211	112819955	peak1270	1
chr12	112856414	112857177	peak1271	1
chr12	113622768	113623923	peak1272	1
chr12	113659539	113659776	peak1273	1
chr12	113756096	113756321	peak1274	1
chr12	114403156	114403926	peak1275	1
chr12	115615743	115616022	peak1276	1
chr12	115690375	115690710	peak1277	1
chr12	117175030	117175831	peak1278	1
chr12	117627895	117628118	peak1279	1
chr12	117871193	117871537	peak1280	1
chr12	118231394	118231972	peak1281	1
chr12	118499184	118499548	peak1282	1
chr12	118574115	118574313	peak1283	1
chr12	118809439	118810518	peak1284	1
chr12	119013817	119014222	peak1285	1
chr12	120105669	120106044	peak1286	1
chr12	120554954	120555096	peak1287	1
chr12	120632298	120632301	peak1288	1
chr12	120638333	120638875	peak1289	1
chr12	120884222	120884750	peak1290	1
chr12	120934061	120934597	peak1291	1
chr12	120972457	120972775	peak1292	1
chr12	121148347	121148760	peak1293	1
chr12	121163792	121164046	peak1294	1
chr12	121341349	121342098	peak1295	1
chr12	121432977	121433268	peak1296	1
chr12	121648000	121648791	peak1297	1
chr12	121733782	121734863	peak1298	1
chr12	121837964	121838295	peak1299	1
chr12	121904465	121904708	peak1300	1
chr12	122064845	122065585	peak1301	1
chr12	122150674	122151108	peak1302	1
chr12	122241541	122242728	peak1303	1
chr12	122517013	122517195	peak1304	1
chr12	122710033	122710507	peak1305	1
chr12	122751234	122751272	peak1306	1
chr12	122984994	122985900	peak1307	1
chr12	123237570	123237955	peak1308	1
chr12	123379905	123380747	peak1309	1
chr12	123459624	123460213	peak1310	1
chr12	123465332	123465912	peak1311	1
chr12	123718064	123718169	peak1312	1
chr12	123755496	123756512	peak1313	1
chr12	123848640	123849107	peak1314	1
chr12	123918251	123918970	peak1315	1
chr12	123920406	123920681	peak1316	1
chr12	123995410	123996233	peak1317	1
chr12	123997108	123997466	peak1318	1
chr12	124068546	124069382	peak1319	1
chr12	124086490	124087089	peak1320	1
chr12	124117980	124118901	peak1321	1
chr12	124138649	124139022	peak1322	1
chr12	124197140	124197458	peak1323	1
chr12	124873009	124873209	peak1324	1
chr12	124915467	124915926	peak1325	1
chr12	125050956	125051896	peak1326	1
chr12	125347966	125348216	peak1327	1
chr12	125398696	125399639	peak1328	1
chr12	125473388	125473614	peak1329	1
chr12	125478354	125478997	peak1330	1
chr12	125550252	125550474	peak1331	1
chr12	126811470	126812129	peak1332	1
chr12	127650359	127650926	peak1333	1
chr12	127721069	127721465	peak1334	1
chr12	128181233	128181908	peak1335	1
chr12	128817647	128818475	peak1336	1
chr12	129150414	129150779	peak1337	1
chr12	129307775	129308170	peak1338	1
chr12	129562301	129562476	peak1339	1
chr12	129871224	129871606	peak1340	1
chr12	130232092	130232356	peak1341	1
chr12	130302756	130303120	peak1342	1
chr12	130539472	130540023	peak1343	1
chr12	131249206	131250019	peak1344	1
chr12	131357048	131357170	peak1345	1
chr12	131365663	131365862	peak1346	1
chr12	131584622	131584964	peak1347	1
chr12	131880683	131880811	peak1348	1
chr12	131962026	131962172	peak1349	1
chr12	132173483	132173880	peak1350	1
chr12	132195817	132196025	peak1351	1
chr12	132413944	132414248	peak1352	1
chr12	132434792	132435202	peak1353	1
chr12	132568882	132569134	peak1354	1
chr12	132628209	132629431	peak1355	1
chr12	132640497	132642736	peak1356	1
chr12	132701841	132702054	peak1357	1
chr12	132874958	132874978	peak1358	1
chr12	132926240	132926423	peak1359	1
chr12	133174119	133174355	peak1360	1
chr12	133286706	133287857	peak1361	1
chr12	133337919	133338245	peak1362	1
chr12	133404904	133405369	peak1363	1
chr12	133463753	133464150	peak1364	1
chr12	133527588	133528452	peak1365	1
chr12	133532696	133532932	peak1366	1
chr12	133657640	133657788	peak1367	1
chr12	133706535	133706851	peak1368	1
chr13	20207952	20208420	peak1369	1
chr13	20371312	20371584	peak1370	1
chr13	20533221	20533400	peak1371	1
chr13	20704172	20704861	peak1372	1
chr13	20967528	20968413	peak1373	1
chr13	21071391	21072409	peak1374	1
chr13	21476775	21477275	peak1375	1
chr13	21634760	21635813	peak1376	1
chr13	22544892	22545827	peak1377	1
chr13	23507814	23508491	peak1378	1
chr13	23734501	23734624	peak1379	1
chr13	24131455	24132982	peak1380	1
chr13	24930379	24931560	peak1381	1
chr13	26858234	26858423	peak1382	1
chr13	27845062	27845345	peak1383	1
chr13	28024273	28024397	peak1384	1
chr13	28033729	28034138	peak1385	1
chr13	28195058	28196292	peak1386	1
chr13	28712054	28713789	peak1387	1
chr13	29106061	29106107	peak1388	1
chr13	29233193	29233623	peak1389	1
chr13	30065159	30066420	peak1390	1
chr13	30423906	30424147	peak1391	1
chr13	30881468	30881751	peak1392	1
chr13	31192139	31192398	peak1393	1
chr13	31416510	31418236	peak1394	1
chr13	31774015	31774784	peak1395	1
chr13	32746133	32746287	peak1396	1
chr13	33001131	33001380	peak1397	1
chr13	33551488	33551786	peak1398	1
chr13	33923830	33924788	peak1399	1
chr13	34652998	34653163	peak1400	1
chr13	36336023	36337915	peak1401	1
chr13	36532168	36532312	peak1402	1
chr13	37393391	37393750	peak1403	1
chr13	37574010	37574223	peak1404	1
chr13	41239119	41240881	peak1405	1
chr13	41345108	41345658	peak1406	1
chr13	41634166	41635123	peak1407	1
chr13	41885562	41885900	peak1408	1
chr13	42031863	42032113	peak1409	1
chr13	42498189	42498254	peak1410	1
chr13	42535080	42535160	peak1411	1
chr13	42614195	42615190	peak1412	1
chr13	44453848	44454212	peak1413	1
chr13	45151047	45151460	peak1414	1
chr13	45563252	45564088	peak1415	1
chr13	45694573	45694924	peak1416	1
chr13	45914910	45915184	peak1417	1
chr13	45992777	45992975	peak1418	1
chr13	46961186	46961324	peak1419	1
chr13	47127227	47127995	peak1420	1
chr13	48497430	48497573	peak1421	1
chr13	48668608	48669110	peak1422	1
chr13	48877929	48878512	peak1423	1
chr13	50069746	50069921	peak1424	1
chr13	50216727	50216983	peak1425	1
chr13	50366462	50366795	peak1426	1
chr13	52025981	52026228	peak1427	1
chr13	52158730	52159035	peak1428	1
chr13	72439248	72439327	peak1429	1
chr13	72440478	72440949	peak1430	1
chr13	73301442	73301543	peak1431	1
chr13	76055862	76056408	peak1432	1
chr13	76111592	76111778	peak1433	1
chr13	76124163	76124264	peak1434	1
chr13	77459460	77460144	peak1435	1
chr13	77900276	77900994	peak1436	1
chr13	78272316	78272564	peak1437	1
chr13	79979889	79980268	peak1438	1
chr13	80913181	80913239	peak1439	1
chr13	80915067	80915394	peak1440	1
chr13	96329676	96330054	peak1441	1
chr13	96362710	96362936	peak1442	1
chr13	97981934	97982018	peak1443	1
chr13	98504965	98505165	peak1444	1
chr13	98628836	98629545	peak1445	1
chr13	98930481	98930679	peak1446	1
chr13	99228522	99229056	peak1447	1
chr13	100067022	100067439	peak1448	1
chr13	100153828	100154282	peak1449	1
chr13	100583279	100583521	peak1450	1
chr13	101326342	101327074	peak1451	1
chr13	103498448	103498685	peak1452	1
chr13	107219723	107220060	peak1453	1
chr13	109946505	109947227	peak1454	1
chr13	110695618	110696273	peak1455	1
chr13	111213511	111213623	peak1456	1
chr13	111267954	111268427	peak1457	1
chr13	111366125	111368368	peak1458	1
chr13	111526326	111526555	peak1459	1
chr13	111566429	111567133	peak1460	1
chr13	112273431	112274159	peak1461	1
chr13	112733121	112733334	peak1462	1
chr13	113180733	113181056	peak1463	1
chr13	113241952	113242643	peak1464	1
chr13	113320041	113320901	peak1465	1
chr13	113344364	113345124	peak1466	1
chr13	113567417	113567652	peak1467	1
chr13	113951790	113952031	peak1468	1
chr13	114144547	114145735	peak1469	1
chr13	114239247	114239447	peak1470	1
chr13	114268147	114268347	peak1471	1
chr13	114477524	114478169	peak1472	1
chr13	114498491	114499392	peak1473	1
chr13	114753424	114754722	peak1474	1
chr13	114897193	114897709	peak1475	1
chr13	115080086	115080678	peak1476	1
chr14	19000321	19001266	peak1477	1
chr14	19004142	19005358	peak1478	1
chr14	19006585	19006992	peak1479	1
chr14	19012368	19013644	peak1480	1
chr14	19016232	19016580	peak1481	1
chr14	19018936	19019288	peak1482	1
chr14	19026405	19026501	peak1483	1
chr14	19036132	19039353	peak1484	1
chr14	20810908	20810939	peak1485	1
chr14	20811828	20811976	peak1486	1
chr14	20880821	20881427	peak1487	1
chr14	20937703	20937984	peak1488	1
chr14	21538589	21538782	peak1489	1
chr14	21905069	21905235	peak1490	1
chr14	21923522	21924016	peak1491	1
chr14	23067066	23067248	peak1492	1
chr14	23305904	23306786	peak1493	1
chr14	23341157	23341678	peak1494	1
chr14	23563521	23563974	peak1495	1
chr14	23755068	23755084	peak1496	1
chr14	23790929	23791638	peak1497	1
chr14	24422822	24423321	peak1498	1
chr14	24605541	24605869	peak1499	1
chr14	24610091	24610355	peak1500	1
chr14	24616642	24617463	peak1501	1
chr14	24664405	24664785	peak1502	1
chr14	24740533	24740787	peak1503	1
chr14	24768466	24769332	peak1504	1
chr14	24899206	24899864	peak1505	1
chr14	31494859	31496328	peak1506	1
chr14	31676032	31676818	peak1507	1
chr14	31889534	31889736	peak1508	1
chr14	32545935	32546821	peak1509	1
chr14	35098797	35099071	peak1510	1
chr14	35343034	35344373	peak1511	1
chr14	35515808	35516021	peak1512	1
chr14	35526260	35526354	peak1513	1
chr14	39572027	39572517	peak1514	1
chr14	39736679	39736830	peak1515	1
chr14	39900802	39900946	peak1516	1
chr14	45603267	45603482	peak1517	1
chr14	48313736	48313883	peak1518	1
chr14	50065005	50065862	peak1519	1
chr14	50086923	50087349	peak1520	1
chr14	50100166	50100561	peak1521	1
chr14	50235513	50235695	peak1522	1
chr14	50359770	50360450	peak1523	1
chr14	50697784	50698617	peak1524	1
chr14	50778779	50778923	peak1525	1
chr14	50998920	50999120	peak1526	1
chr14	51296919	51296935	peak1527	1
chr14	51410583	51411470	peak1528	1
chr14	52456408	52456747	peak1529	1
chr14	52781281	52782231	peak1530	1
chr14	52805803	52806304	peak1531	1
chr14	53019994	53020333	peak1532	1
chr14	53197046	53197360	peak1533	1
chr14	55369256	55369738	peak1534	1
chr14	55518498	55519146	peak1535	1
chr14	55596399	55596540	peak1536	1
chr14	55878465	55878567	peak1537	1
chr14	56046895	56047295	peak1538	1
chr14	56585171	56585422	peak1539	1
chr14	57734982	57735470	peak1540	1
chr14	57857304	57857892	peak1541	1
chr14	58666766	58667256	peak1542	1
chr14	58765454	58765727	peak1543	1
chr14	59655423	59655853	peak1544	1
chr14	64009311	64010638	peak1545	1
chr14	64194025	64194148	peak1546	1
chr14	64970935	64970972	peak1547	1
chr14	65171447	65171722	peak1548	1
chr14	65640794	65640994	peak1549	1
chr14	65878785	65878864	peak1550	1
chr14	66284236	66285477	peak1551	1
chr14	66975064	66975933	peak1552	1
chr14	67708087	67708453	peak1553	1
chr14	69256031	69257323	peak1554	1
chr14	69445076	69445276	peak1555	1
chr14	69618946	69620221	peak1556	1
chr14	69736217	69736417	peak1557	1
chr14	70295639	70295883	peak1558	1
chr14	70306156	70306618	peak1559	1
chr14	71108453	71109054	peak1560	1
chr14	71374006	71375069	peak1561	1
chr14	71787316	71788211	peak1562	1
chr14	73603311	73604031	peak1563	1
chr14	73924774	73925276	peak1564	1
chr14	74180492	74180784	peak1565	1
chr14	74225701	74226176	peak1566	1
chr14	74253598	74254191	peak1567	1
chr14	74485591	74485829	peak1568	1
chr14	74550923	74551196	peak1569	1
chr14	74769211	74769469	peak1570	1
chr14	75230272	75230753	peak1571	1
chr14	75470050	75470312	peak1572	1
chr14	75535306	75535483	peak1573	1
chr14	75745811	75747263	peak1574	1
chr14	75895207	75895389	peak1575	1
chr14	76127486	76127870	peak1576	1
chr14	76618358	76618504	peak1577	1
chr14	77493922	77494439	peak1578	1
chr14	77564107	77565014	peak1579	1
chr14	77924596	77924804	peak1580	1
chr14	78082509	78082876	peak1581	1
chr14	78174080	78174285	peak1582	1
chr14	83191219	83191629	peak1583	1
chr14	87350968	87351331	peak1584	1
chr14	88237466	88237827	peak1585	1
chr14	90723302	90723412	peak1586	1
chr14	90863158	90864244	peak1587	1
chr14	91282108	91282436	peak1588	1
chr14	91975633	91976791	peak1589	1
chr14	92587893	92588704	peak1590	1
chr14	92980195	92980836	peak1591	1
chr14	93119720	93120244	peak1592	1
chr14	93213732	93214814	peak1593	1
chr14	93673038	93673102	peak1594	1
chr14	93798934	93799370	peak1595	1
chr14	94546973	94547241	peak1596	1
chr14	94829013	94829269	peak1597	1
chr14	95117040	95117712	peak1598	1
chr14	95356371	95357192	peak1599	1
chr14	95404248	95404813	peak1600	1
chr14	95623574	95623925	peak1601	1
chr14	95724537	95725460	peak1602	1
chr14	95785855	95786108	peak1603	1
chr14	96001432	96001915	peak1604	1
chr14	96829325	96830192	peak1605	1
chr14	96969106	96969361	peak1606	1
chr14	99946609	99947113	peak1607	1
chr14	100149960	100150149	peak1608	1
chr14	100438267	100438417	peak1609	1
chr14	100706573	100706746	peak1610	1
chr14	100772370	100772906	peak1611	1
chr14	100842216	100842379	peak1612	1
chr14	100992989	100993237	peak1613	1
chr14	102228263	102228735	peak1614	1
chr14	102415076	102415496	peak1615	1
chr14	102430773	102431793	peak1616	1
chr14	102552830	102553289	peak1617	1
chr14	102605911	102606660	peak1618	1
chr14	102829442	102829896	peak1619	1
chr14	103059112	103059881	peak1620	1
chr14	103386499	103387567	peak1621	1
chr14	103523238	103523853	peak1622	1
chr14	103800646	103801470	peak1623	1
chr14	103852366	103852746	peak1624	1
chr14	104028090	104029615	peak1625	1
chr14	104095699	104096350	peak1626	1
chr14	104181586	104182374	peak1627	1
chr14	104993181	104994070	peak1628	1
chr14	105131406	105131606	peak1629	1
chr14	105152517	105152722	peak1630	1
chr14	105156028	105156620	peak1631	1
chr14	105219448	105219953	peak1632	1
chr14	105281921	105282896	peak1633	1
chr14	105290986	105291249	peak1634	1
chr14	105715080	105715489	peak1635	1
chr14	105766995	105767898	peak1636	1
chr14	105865067	105865338	peak1637	1
chr14	106035477	106037017	peak1638	1
chr14	106151208	106151506	peak1639	1
chr14	106155236	106157277	peak1640	1
chr15	20013181	20013254	peak1641	1
chr15	20446896	20447098	peak1642	1
chr15	20545106	20547421	peak1643	1
chr15	22390327	22390399	peak1644	1
chr15	22539358	22539754	peak1645	1
chr15	22893471	22893863	peak1646	1
chr15	23863997	23864404	peak1647	1
chr15	25683599	25683949	peak1648	1
chr15	26107970	26108576	peak1649	1
chr15	26202235	26202603	peak1650	1
chr15	27596271	27597265	peak1651	1
chr15	28345015	28345305	peak1652	1
chr15	29561355	29561811	peak1653	1
chr15	30465197	30465412	peak1654	1
chr15	31619252	31621004	peak1655	1
chr15	32162586	32162941	peak1656	1
chr15	34331123	34331470	peak1657	1
chr15	34516800	34517443	peak1658	1
chr15	34634461	34634677	peak1659	1
chr15	34659436	34659640	peak1660	1
chr15	35280009	35280382	peak1661	1
chr15	38544692	38545442	peak1662	1
chr15	40400428	40400934	peak1663	1
chr15	40615875	40616732	peak1664	1
chr15	40733601	40734224	peak1665	1
chr15	40856906	40857006	peak1666	1
chr15	41047070	41047394	peak1667	1
chr15	41099001	41100300	peak1668	1
chr15	41407722	41408669	peak1669	1
chr15	41576262	41576602	peak1670	1
chr15	41625526	41625635	peak1671	1
chr15	41709024	41709748	peak1672	1
chr15	42264085	42264651	peak1673	1
chr15	42500318	42500405	peak1674	1
chr15	42782958	42783316	peak1675	1
chr15	42787797	42788758	peak1676	1
chr15	42840498	42841392	peak1677	1
chr15	43425846	43426313	peak1678	1
chr15	43662760	43663038	peak1679	1
chr15	44084841	44084998	peak1680	1
chr15	44116560	44117017	peak1681	1
chr15	45004002	45005177	peak1682	1
chr15	45694740	45695141	peak1683	1
chr15	48623752	48623952	peak1684	1
chr15	50646567	50647560	peak1685	1
chr15	50746464	50746497	peak1686	1
chr15	50978136	50978810	peak1687	1
chr15	51200239	51201084	peak1688	1
chr15	51914845	51915035	peak1689	1
chr15	52263591	52263709	peak1690	1
chr15	52311674	52311750	peak1691	1
chr15	52820563	52820969	peak1692	1
chr15	52860673	52861344	peak1693	1
chr15	52970891	52971699	peak1694	1
chr15	55581939	55582582	peak1695	1
chr15	55610826	55611023	peak1696	1
chr15	56285364	56285930	peak1697	1
chr15	56535695	56536298	peak1698	1
chr15	57211011	57211619	peak1699	1
chr15	59041052	59041864	peak1700	1
chr15	59063572	59064083	peak1701	1
chr15	59279918	59280338	peak1702	1
chr15	59663939	59664491	peak1703	1
chr15	59981085	59982086	peak1704	1
chr15	60688481	60688743	peak1705	1
chr15	60689810	60690628	peak1706	1
chr15	62352219	62352473	peak1707	1
chr15	63414231	63414468	peak1708	1
chr15	63449429	63449998	peak1709	1
chr15	63481965	63482489	peak1710	1
chr15	63797026	63797637	peak1711	1
chr15	64125319	64126043	peak1712	1
chr15	64388393	64388690	peak1713	1
chr15	64994394	64994745	peak1714	1
chr15	65134191	65134692	peak1715	1
chr15	65281187	65282179	peak1716	1
chr15	65903653	65903930	peak1717	1
chr15	66161904	66162405	peak1718	1
chr15	66679881	66679897	peak1719	1
chr15	66789566	66789959	peak1720	1
chr15	67813371	67814132	peak1721	1
chr15	67835154	67835305	peak1722	1
chr15	68347259	68347449	peak1723	1
chr15	68521078	68521614	peak1724	1
chr15	68570673	68570778	peak1725	1
chr15	69112191	69113954	peak1726	1
chr15	69452787	69453577	peak1727	1
chr15	69678345	69678631	peak1728	1
chr15	69745370	69745717	peak1729	1
chr15	70388540	70388848	peak1730	1
chr15	70822661	70822922	peak1731	1
chr15	70851062	70851394	peak1732	1
chr15	71491865	71492165	peak1733	1
chr15	72409786	72410475	peak1734	1
chr15	72522151	72523856	peak1735	1
chr15	73074672	73075925	peak1736	1
chr15	73924422	73925327	peak1737	1
chr15	73977227	73977598	peak1738	1
chr15	74287131	74287583	peak1739	1
chr15	74832620	74833879	peak1740	1
chr15	74907355	74908653	peak1741	1
chr15	74988142	74988375	peak1742	1
chr15	75073258	75073945	peak1743	1
chr15	75074932	75075182	peak1744	1
chr15	75164449	75165052	peak1745	1
chr15	75182392	75182709	peak1746	1
chr15	75229807	75230157	peak1747	1
chr15	75315912	75316025	peak1748	1
chr15	75494437	75495697	peak1749	1
chr15	76196464	76196588	peak1750	1
chr15	77363131	77363436	peak1751	1
chr15	77711721	77712357	peak1752	1
chr15	78369343	78369798	peak1753	1
chr15	78441680	78442133	peak1754	1
chr15	78591639	78592675	peak1755	1
chr15	78730904	78731153	peak1756	1
chr15	78832958	78833223	peak1757	1
chr15	79165699	79165893	peak1758	1
chr15	79236975	79237463	peak1759	1
chr15	80736752	80737887	peak1760	1
chr15	80987444	80987886	peak1761	1
chr15	81292714	81294389	peak1762	1
chr15	82337817	82338250	peak1763	1
chr15	83478741	83479114	peak1764	1
chr15	83655061	83655677	peak1765	1
chr15	83679995	83680056	peak1766	1
chr15	83734770	83735541	peak1767	1
chr15	83776103	83776890	peak1768	1
chr15	84258896	84259104	peak1769	1
chr15	85259149	85259855	peak1770	1
chr15	85291431	85292324	peak1771	1
chr15	85525082	85525393	peak1772	1
chr15	86337878	86338146	peak1773	1
chr15	89164569	89164887	peak1774	1
chr15	89877318	89878011	peak1775	1
chr15	90118931	90119031	peak1776	1
chr15	90357616	90358383	peak1777	1
chr15	90544288	90545031	peak1778	1
chr15	90644966	90645313	peak1779	1
chr15	90744565	90744992	peak1780	1
chr15	90776685	90776721	peak1781	1
chr15	91072969	91073826	peak1782	1
chr15	91208041	91208577	peak1783	1
chr15	91415507	91415737	peak1784	1
chr15	91427820	91428071	peak1785	1
chr15	91478522	91478815	peak1786	1
chr15	92396576	92397138	peak1787	1
chr15	93426126	93426784	peak1788	1
chr15	94594687	94595105	peak1789	1
chr15	98504325	98504697	peak1790	1
chr15	98544297	98545947	peak1791	1
chr15	100106387	100106485	peak1792	1
chr15	101459616	101460280	peak1793	1
chr15	101481348	101481636	peak1794	1
chr15	101682355	101682583	peak1795	1
chr15	101791183	101791622	peak1796	1
chr15	101834462	101835371	peak1797	1
chr15	102192306	102192980	peak1798	1
chr16	103253	103847	peak1799	1
chr16	128200	128372	peak1800	1
chr16	188838	189078	peak1801	1
chr16	451160	452156	peak1802	1
chr16	476178	476357	peak1803	1
chr16	577583	577686	peak1804	1
chr16	640006	640856	peak1805	1
chr16	837878	838078	peak1806	1
chr16	1020356	1020862	peak1807	1
chr16	1082773	1083211	peak1808	1
chr16	1359415	1360386	peak1809	1
chr16	1401803	1402312	peak1810	1
chr16	1464131	1464346	peak1811	1
chr16	1470379	1470610	peak1812	1
chr16	1523929	1524475	peak1813	1
chr16	1662845	1662942	peak1814	1
chr16	1728611	1728841	peak1815	1
chr16	1755626	1755985	peak1816	1
chr16	1822562	1823285	peak1817	1
chr16	1831849	1832747	peak1818	1
chr16	1876112	1877559	peak1819	1
chr16	1993004	1993281	peak1820	1
chr16	2009818	2010134	peak1821	1
chr16	2021521	2022353	peak1822	1
chr16	2033853	2034613	peak1823	1
chr16	2059080	2059910	peak1824	1
chr16	2098229	2098352	peak1825	1
chr16	2204651	2205050	peak1826	1
chr16	2317593	2318984	peak1827	1
chr16	2564315	2565066	peak1828	1
chr16	2566060	2566377	peak1829	1
chr16	2570968	2571170	peak1830	1
chr16	2588025	2588154	peak1831	1
chr16	2802566	2803298	peak1832	1
chr16	2827579	2827991	peak1833	1
chr16	2887100	2887349	peak1834	1
chr16	2933322	2933600	peak1835	1
chr16	2954722	2954956	peak1836	1
chr16	3019238	3020147	peak1837	1
chr16	3184385	3185350	peak1838	1
chr16	3284526	3284583	peak1839	1
chr16	3313948	3313995	peak1840	1
chr16	3333528	3334114	peak1841	1
chr16	3450652	3451012	peak1842	1
chr16	3601068	3601622	peak1843	1
chr16	3661841	3662269	peak1844	1
chr16	3930183	3930242	peak1845	1
chr16	4276847	4277354	peak1846	1
chr16	4321583	4322176	peak1847	1
chr16	4475212	4476144	peak1848	1
chr16	4526833	4527120	peak1849	1
chr16	4675493	4675571	peak1850	1
chr16	4743833	4744056	peak1851	1
chr16	4784351	4784757	peak1852	1
chr16	4896760	4898248	peak1853	1
chr16	5121835	5122035	peak1854	1
chr16	6422384	6423729	peak1855	1
chr16	6743095	6743419	peak1856	1
chr16	6822690	6822967	peak1857	1
chr16	7412000	7412798	peak1858	1
chr16	8715959	8716066	peak1859	1
chr16	8891647	8892111	peak1860	1
chr16	9185883	9186483	peak1861	1
chr16	10133829	10134564	peak1862	1
chr16	11350337	11350537	peak1863	1
chr16	11679934	11680152	peak1864	1
chr16	11836052	11836555	peak1865	1
chr16	11890399	11891179	peak1866	1
chr16	11945142	11945798	peak1867	1
chr16	12008845	12009985	peak1868	1
chr16	12070664	12071368	peak1869	1
chr16	14145028	14145420	peak1870	1
chr16	14164959	14165790	peak1871	1
chr16	14723793	14723981	peak1872	1
chr16	14727015	14727663	peak1873	1
chr16	15068951	15069534	peak1874	1
chr16	15148957	15149848	peak1875	1
chr16	15744241	15744656	peak1876	1
chr16	16043744	16043910	peak1877	1
chr16	17564205	17564528	peak1878	1
chr16	18801239	18801575	peak1879	1
chr16	18812471	18812771	peak1880	1
chr16	19125340	19125972	peak1881	1
chr16	19535347	19535721	peak1882	1
chr16	19729687	19729871	peak1883	1
chr16	20817749	20818691	peak1884	1
chr16	21312694	21313306	peak1885	1
chr16	21610919	21611336	peak1886	1
chr16	22019131	22019961	peak1887	1
chr16	22201690	22201741	peak1888	1
chr16	22217601	22218175	peak1889	1
chr16	22308778	22309158	peak1890	1
chr16	22709411	22709536	peak1891	1
chr16	23159978	23160536	peak1892	1
chr16	23463821	23464333	peak1893	1
chr16	23520347	23520713	peak1894	1
chr16	23607319	23607616	peak1895	1
chr16	23652987	23653451	peak1896	1
chr16	23847309	23847665	peak1897	1
chr16	24077446	24077507	peak1898	1
chr16	24551544	24551692	peak1899	1
chr16	24741056	24741550	peak1900	1
chr16	25123192	25123351	peak1901	1
chr16	25925211	25925480	peak1902	1
chr16	26385394	26386240	peak1903	1
chr16	26768367	26768428	peak1904	1
chr16	26824279	26824806	peak1905	1
chr16	27326301	27326447	peak1906	1
chr16	27561650	27561899	peak1907	1
chr16	28222887	28223105	peak1908	1
chr16	28503132	28503208	peak1909	1
chr16	28505745	28505927	peak1910	1
chr16	28834484	28834849	peak1911	1
chr16	28936401	28937268	peak1912	1
chr16	28962448	28963022	peak1913	1
chr16	28986382	28986743	peak1914	1
chr16	29756910	29757045	peak1915	1
chr16	29802186	29802280	peak1916	1
chr16	29831947	29832388	peak1917	1
chr16	29873971	29874124	peak1918	1
chr16	29936913	29937485	peak1919	1
chr16	29985293	29986077	peak1920	1
chr16	30056722	30056966	peak1921	1
chr16	30076226	30076256	peak1922	1
chr16	30077168	30077894	peak1923	1
chr16	30134006	30134500	peak1924	1
chr16	30366120	30366451	peak1925	1
chr16	30440776	30441243	peak1926	1
chr16	30456478	30457023	peak1927	1
chr16	30621160	30621430	peak1928	1
chr16	30662483	30662867	peak1929	1
chr16	30670438	30671249	peak1930	1
chr16	30759869	30759916	peak1931	1
chr16	30773553	30773916	peak1932	1
chr16	30913721	30913932	peak1933	1
chr16	30960623	30961336	peak1934	1
chr16	31084299	31084584	peak1935	1
chr16	31085804	31086228	peak1936	1
chr16	31105431	31106217	peak1937	1
chr16	31119895	31120095	peak1938	1
chr16	31128397	31128599	peak1939	1
chr16	31192186	31192433	peak1940	1
chr16	31213474	31214049	peak1941	1
chr16	31339829	31340134	peak1942	1
chr16	31469925	31470857	peak1943	1
chr16	31705292	31706106	peak1944	1
chr16	31885261	31885621	peak1945	1
chr16	32833671	32833863	peak1946	1
chr16	33240957	33241186	peak1947	1
chr16	33405750	33405930	peak1948	1
chr16	33864972	33868522	peak1949	1
chr16	33870821	33874575	peak1950	1
chr16	33876731	33881965	peak1951	1
chr16	33882886	33884055	peak1952	1
chr16	33886294	33888337	peak1953	1
chr16	33889787	33890895	peak1954	1
chr16	33892276	33896613	peak1955	1
chr16	33897553	33897833	peak1956	1
chr16	33898875	33902307	peak1957	1
chr16	33950159	33951481	peak1958	1
chr16	33952998	33955974	peak1959	1
chr16	33957104	33959684	peak1960	1
chr16	33961113	33961466	peak1961	1
chr16	33963057	33964985	peak1962	1
chr16	33972311	33975851	peak1963	1
chr16	33984245	33984524	peak1964	1
chr16	34001987	34002337	peak1965	1
chr16	34021384	34021720	peak1966	1
chr16	34022556	34022918	peak1967	1
chr16	34181145	34187743	peak1968	1
chr16	34188668	34196924	peak1969	1
chr16	35229042	35229434	peak1970	1
chr16	35239535	35240450	peak1971	1
chr16	35250205	35250413	peak1972	1
chr16	35280478	35280682	peak1973	1
chr16	46385760	46387377	peak1974	1
chr16	46388224	46396928	peak1975	1
chr16	46398672	46399035	peak1976	1
chr16	46399862	46407577	peak1977	1
chr16	46408476	46413989	peak1978	1
chr16	46415215	46415730	peak1979	1
chr16	46416722	46420757	peak1980	1
chr16	46425275	46430089	peak1981	1
chr16	46431295	46433233	peak1982	1
chr16	46434772	46442001	peak1983	1
chr16	46443323	46445506	peak1984	1
chr16	46446387	46456230	peak1985	1
chr16	46460491	46460613	peak1986	1
chr16	46497806	46500294	peak1987	1
chr16	46723561	46723761	peak1988	1
chr16	46864549	46864791	peak1989	1
chr16	46949299	46949633	peak1990	1
chr16	47006976	47007459	peak1991	1
chr16	47091107	47091329	peak1992	1
chr16	47494541	47495336	peak1993	1
chr16	48278381	48278754	peak1994	1
chr16	48342705	48342898	peak1995	1
chr16	48643021	48643197	peak1996	1
chr16	48965000	48966577	peak1997	1
chr16	50059432	50059721	peak1998	1
chr16	50100533	50100679	peak1999	1
chr16	50187488	50188564	peak2000	1
[truncated: 3,603 more rows]
